# Supplementary material for: The Language of Innovation
Source: PLoS One. 2020 Apr 30;15(4):e0230107. doi: 10.1371/journal.pone.0230107 (PMC7194493; doi:10.1371/journal.pone.0230107)
Supplement: S2 File — (GZ) [file pone.0230107.s002.tar.gz › 1980-1984/V2Run_19_VS_4500_embeddings1980-1984ED32.txt]

1.618996262550354004e-02 2.013356834650039673e-01 -7.127290219068527222e-02 -3.029690384864807129e-01 3.520534634590148926e-01 2.925243377685546875e-01 1.285426169633865356e-01 1.460946947336196899e-01 -9.779873490333557129e-02 -2.838042676448822021e-01 8.671936392784118652e-02 9.557669609785079956e-02 7.823725044727325439e-02 1.807324290275573730e-01 -1.214769259095191956e-01 -9.112229198217391968e-02 -1.627806723117828369e-01 -2.596919536590576172e-01 2.190642356872558594e-01 -1.533569395542144775e-01 -1.777181476354598999e-01 -1.360083669424057007e-01 2.115763425827026367e-01 2.166876755654811859e-02 -8.002810180187225342e-02 1.026862412691116333e-01 -1.600898504257202148e-01 -7.823214679956436157e-02 3.363296985626220703e-01 -3.424046561121940613e-02 -1.486619710922241211e-01 2.221594005823135376e-02
1.123121939599514008e-02 2.560693323612213135e-01 -5.248839035630226135e-02 -3.747955858707427979e-01 2.041767835617065430e-01 2.733356356620788574e-01 1.656540483236312866e-01 -1.274071037769317627e-01 4.658344760537147522e-02 -4.776936471462249756e-01 1.479055434465408325e-01 1.277689039707183838e-01 5.313064903020858765e-02 1.750548481941223145e-01 4.275317862629890442e-02 -2.553111016750335693e-01 -1.442970335483551025e-01 -8.700827136635780334e-03 -7.713183015584945679e-02 8.521954715251922607e-02 3.396759182214736938e-02 3.745330870151519775e-02 -1.936474144458770752e-01 -1.384197622537612915e-01 -2.186688929796218872e-01 2.701823040843009949e-02 -8.263881504535675049e-02 4.053006693720817566e-02 5.147327855229377747e-02 -1.944442093372344971e-01 2.477128952741622925e-01 9.898421913385391235e-02
1.513472050428390503e-01 1.957128494977951050e-01 -2.715904414653778076e-01 -2.502910196781158447e-01 2.523059844970703125e-01 2.571337521076202393e-01 1.210713610053062439e-01 2.890292704105377197e-01 1.164534166455268860e-01 -2.910391390323638916e-01 -8.304218947887420654e-02 -5.622681602835655212e-02 3.992931544780731201e-02 3.739774599671363831e-02 9.850158542394638062e-02 -4.424147680401802063e-02 7.559502497315406799e-03 -1.156784594058990479e-01 1.977031528949737549e-01 2.062143385410308838e-01 -2.124980688095092773e-01 9.848935902118682861e-02 -1.193489655852317810e-01 -4.140282273292541504e-01 8.418420702219009399e-02 -1.822532154619693756e-02 -7.324364781379699707e-02 6.925434619188308716e-02 -2.160892188549041748e-01 -8.482761681079864502e-02 -6.224441155791282654e-02 2.013020068407058716e-01
-2.580748405307531357e-03 3.211736381053924561e-01 -2.135296314954757690e-01 -2.198421359062194824e-01 4.316990375518798828e-01 4.774026572704315186e-01 -9.696105122566223145e-02 1.787139773368835449e-01 -4.070416325703263283e-04 2.943467535078525543e-02 -7.471918314695358276e-02 -1.133446171879768372e-01 -4.271021112799644470e-02 1.881304383277893066e-01 1.470859497785568237e-01 -7.667867094278335571e-02 1.377624273300170898e-01 1.017447263002395630e-01 -2.016025334596633911e-01 -5.809948220849037170e-02 -2.148444056510925293e-01 -9.340547956526279449e-03 -1.065974310040473938e-01 -1.105717718601226807e-01 7.599791139364242554e-02 3.085880354046821594e-02 -1.858647912740707397e-01 -1.288844496011734009e-01 1.188963875174522400e-01 -1.362882554531097412e-01 9.349311888217926025e-02 1.440469473600387573e-01
4.378851037472486496e-03 2.865632474422454834e-01 -4.835603386163711548e-02 -3.025138378143310547e-01 3.719577491283416748e-01 3.498693704605102539e-01 8.186477422714233398e-02 9.111594408750534058e-02 -3.487785160541534424e-02 1.121910586953163147e-01 8.591838926076889038e-02 -8.563119173049926758e-02 1.286854892969131470e-01 1.648045033216476440e-01 1.806006650440394878e-03 -6.090499833226203918e-02 -1.681799888610839844e-01 1.059279441833496094e-01 -1.271191239356994629e-01 -7.404349744319915771e-02 -4.717246815562248230e-02 3.842034041881561279e-01 -1.057915273122489452e-03 -8.644946664571762085e-02 2.408997155725955963e-02 -2.088684029877185822e-02 -2.674488723278045654e-01 -1.680964827537536621e-01 -2.493500709533691406e-01 -6.143465638160705566e-02 2.703357934951782227e-01 1.183251887559890747e-01
-4.168245941400527954e-02 2.080132067203521729e-01 -1.002656891942024231e-01 -4.814352095127105713e-01 1.733112037181854248e-01 3.489927649497985840e-01 -5.575254559516906738e-02 -9.254837036132812500e-02 -1.046924479305744171e-02 -7.347413152456283569e-02 5.065024271607398987e-02 7.099008560180664062e-02 1.503357887268066406e-01 -1.578464359045028687e-01 -6.362082809209823608e-02 -1.658159792423248291e-01 1.962624117732048035e-02 1.150129595771431923e-03 -2.810942940413951874e-02 -1.022636070847511292e-01 -2.292854636907577515e-01 1.842004507780075073e-01 3.729152083396911621e-01 -1.292123198509216309e-01 7.131141424179077148e-02 -1.129311621189117432e-01 -1.638320386409759521e-01 -9.301272779703140259e-02 1.614846102893352509e-02 -2.957013249397277832e-01 1.454769372940063477e-01 2.034436613321304321e-01
-5.201025679707527161e-02 5.811271071434020996e-02 2.232605218887329102e-02 7.909027487039566040e-02 4.513394236564636230e-01 3.390036821365356445e-01 1.799871325492858887e-01 2.564825117588043213e-02 -2.683899104595184326e-01 -2.798687219619750977e-01 -1.825711429119110107e-01 2.079493552446365356e-02 1.538998633623123169e-01 2.622256577014923096e-01 -2.044516503810882568e-01 5.597077310085296631e-02 4.488985612988471985e-02 -7.922274619340896606e-02 2.682354450225830078e-01 -7.723786681890487671e-02 -2.033203393220901489e-01 -1.682231947779655457e-02 1.780783385038375854e-01 2.592449635267257690e-02 -1.807038635015487671e-01 4.510453343391418457e-02 -2.820641100406646729e-01 1.634644269943237305e-01 -1.003973409533500671e-01 2.747205644845962524e-02 -4.410866647958755493e-02 3.570480272173881531e-03
2.651405893266201019e-02 1.131767034530639648e-01 2.261396348476409912e-01 -1.615269668400287628e-02 2.500253319740295410e-01 3.388818502426147461e-01 3.540432751178741455e-01 1.466309875249862671e-01 -2.208035290241241455e-01 -2.890531718730926514e-01 -2.080517411231994629e-01 2.902038209140300751e-02 -5.232642404735088348e-03 2.009942531585693359e-01 3.071453981101512909e-02 -7.553889602422714233e-02 3.700002655386924744e-02 -2.868188917636871338e-01 5.397902801632881165e-02 -5.559685081243515015e-02 6.823775824159383774e-03 2.352131344377994537e-02 2.660461664199829102e-01 -2.106532752513885498e-01 -1.120795160531997681e-01 5.961128696799278259e-02 -3.062600791454315186e-01 1.458712518215179443e-01 -4.889636486768722534e-02 -7.665321230888366699e-02 -1.327618211507797241e-01 1.578061878681182861e-01
4.969990812242031097e-03 3.973271846771240234e-01 -1.725761294364929199e-01 -2.355180084705352783e-01 2.082434743642807007e-01 3.124409615993499756e-01 -4.770501982420682907e-03 -2.545892959460616112e-03 -4.406886920332908630e-02 -3.972646892070770264e-01 1.034875661134719849e-01 1.890003681182861328e-01 5.530577152967453003e-02 2.834393382072448730e-01 -1.142564415931701660e-01 2.785324864089488983e-02 -1.033533141016960144e-01 1.056730970740318298e-01 -1.574179232120513916e-01 -1.336912717670202255e-02 -4.744172096252441406e-03 2.391298562288284302e-01 -1.577919125556945801e-01 -2.321670949459075928e-01 -9.051972627639770508e-02 7.140383869409561157e-02 -2.165216505527496338e-01 4.137976467609405518e-02 -2.919141948223114014e-02 -7.319232076406478882e-02 1.880922466516494751e-01 1.616624593734741211e-01
5.529016721993684769e-03 2.512184679508209229e-01 -6.215028092265129089e-02 -1.651389896869659424e-01 1.881005167961120605e-01 3.212286233901977539e-01 8.836483210325241089e-02 6.770295649766921997e-02 -5.756296217441558838e-02 -3.910447657108306885e-01 6.300080567598342896e-02 1.678139716386795044e-01 9.112827479839324951e-02 2.569812834262847900e-01 -9.081722795963287354e-02 1.644575409591197968e-02 -1.836709082126617432e-01 2.941969595849514008e-02 -1.804252117872238159e-01 -1.041549071669578552e-01 4.488562047481536865e-02 2.866043746471405029e-01 -1.931707113981246948e-01 -1.819512397050857544e-01 -1.243190467357635498e-01 1.327480524778366089e-01 -2.461617887020111084e-01 2.830898165702819824e-01 1.725998371839523315e-01 -1.087687015533447266e-01 1.540702879428863525e-01 1.085794568061828613e-01
-1.039474904537200928e-01 1.427210271358489990e-01 6.555490940809249878e-02 -1.431801915168762207e-01 7.190144807100296021e-02 2.049337923526763916e-01 1.520408838987350464e-01 -4.305747151374816895e-02 -3.681494891643524170e-01 -1.476888358592987061e-01 1.942815445363521576e-02 7.010456174612045288e-02 -1.906785368919372559e-01 2.557169497013092041e-01 1.037201806902885437e-01 1.969907283782958984e-01 -1.914031207561492920e-01 5.413999035954475403e-02 1.932077109813690186e-01 -5.854825675487518311e-02 -3.153198361396789551e-01 3.495734632015228271e-01 -4.070252925157546997e-02 -1.400453597307205200e-01 -9.588309377431869507e-02 -9.620873630046844482e-02 5.449298396706581116e-02 -2.995592951774597168e-01 2.152722477912902832e-01 -7.104407250881195068e-02 2.255914509296417236e-01 1.458831876516342163e-01
7.659311592578887939e-02 2.959734499454498291e-01 -5.644727125763893127e-02 -3.110947310924530029e-01 1.279249191284179688e-01 1.693627685308456421e-01 3.113373517990112305e-01 -6.702630221843719482e-02 4.509431123733520508e-02 -3.139716982841491699e-01 3.569046035408973694e-02 1.119996700435876846e-02 -3.419760614633560181e-02 2.287979125976562500e-01 -1.618769466876983643e-01 9.919058531522750854e-03 4.007279500365257263e-02 1.289682537317276001e-01 -1.026375517249107361e-01 4.232896119356155396e-02 -4.178777337074279785e-02 3.311369717121124268e-01 -7.872033864259719849e-02 -2.943335473537445068e-01 -2.149655818939208984e-01 -5.659237131476402283e-02 -1.945489495992660522e-01 1.729671955108642578e-01 5.460276454687118530e-02 -1.256133317947387695e-01 3.202070593833923340e-01 7.070432603359222412e-02
1.168240681290626526e-01 4.362544715404510498e-01 -6.315525621175765991e-02 -3.955487012863159180e-01 2.100264877080917358e-01 2.651765942573547363e-01 1.684896349906921387e-01 -1.267795711755752563e-01 -1.201960667967796326e-01 -5.850326269865036011e-02 8.003609627485275269e-02 -3.041571192443370819e-02 -1.467244476079940796e-01 1.352716982364654541e-01 -4.950140137225389481e-03 -2.027195394039154053e-01 6.739915162324905396e-02 1.178285330533981323e-01 1.166483759880065918e-01 5.529176443815231323e-02 5.671489611268043518e-02 2.477319538593292236e-02 -8.394079655408859253e-02 -4.016207158565521240e-01 -1.765345335006713867e-01 -1.928468048572540283e-01 -1.884690225124359131e-01 7.153029437176883221e-04 1.326787471771240234e-01 -8.005728572607040405e-02 1.869467198848724365e-01 -2.110417746007442474e-02
6.678275018930435181e-02 3.282755911350250244e-01 -1.911819875240325928e-01 -3.366581201553344727e-01 3.344146609306335449e-01 2.880088388919830322e-01 -2.453639730811119080e-02 2.006828188896179199e-01 -7.570713758468627930e-02 -1.695816963911056519e-01 -4.467358812689781189e-02 1.779028587043285370e-02 1.153574138879776001e-01 1.584774702787399292e-01 1.798887699842453003e-01 -3.976120054721832275e-02 9.357608854770660400e-02 -4.750102013349533081e-02 1.806785017251968384e-01 -1.526519656181335449e-01 -5.234360694885253906e-02 1.569200889207422733e-03 -1.151531636714935303e-01 -2.724343836307525635e-01 -1.174689643085002899e-02 5.773423984646797180e-02 -1.421020328998565674e-01 -1.501569747924804688e-01 -3.533515334129333496e-01 -1.258550435304641724e-01 4.449106007814407349e-02 2.167769521474838257e-01
-1.928250342607498169e-01 3.165419399738311768e-01 -4.053414240479469299e-02 -2.764741075225174427e-04 3.621931672096252441e-01 3.768681287765502930e-01 1.105616688728332520e-01 -1.063734143972396851e-01 -2.536723949015140533e-02 -2.557881549000740051e-02 -6.838278472423553467e-02 -1.596833169460296631e-01 -4.372583702206611633e-02 2.155484706163406372e-01 3.354046493768692017e-02 -4.859457537531852722e-02 -1.295691877603530884e-01 -6.351541727781295776e-02 -1.802626065909862518e-02 3.590364381670951843e-02 1.306359916925430298e-01 1.568401902914047241e-01 -4.676424711942672729e-02 -3.511688411235809326e-01 -2.818908356130123138e-02 9.103406220674514771e-02 -3.352318108081817627e-01 1.991627365350723267e-01 -1.232298538088798523e-01 -9.085576981306076050e-02 -5.927286669611930847e-02 3.212516605854034424e-01
7.513341307640075684e-02 5.143741369247436523e-01 -1.113679483532905579e-01 -2.995941340923309326e-01 1.988277584314346313e-01 1.808204054832458496e-01 1.222094446420669556e-01 2.288624085485935211e-02 -5.397731438279151917e-02 2.492198534309864044e-02 7.889603078365325928e-02 3.834643959999084473e-02 -1.333445012569427490e-01 1.774230152368545532e-01 -9.357710182666778564e-02 -5.867787078022956848e-02 1.296962946653366089e-01 -2.971815317869186401e-02 8.366762101650238037e-02 1.145450587500818074e-04 -9.703419357538223267e-02 1.907769441604614258e-01 -6.078555248677730560e-03 -3.933862745761871338e-01 -2.256354987621307373e-01 -3.823368996381759644e-02 -1.733316928148269653e-01 2.879060432314872742e-02 1.932801604270935059e-01 -1.592943668365478516e-01 2.974496185779571533e-01 -8.647730946540832520e-02
1.653986400924623013e-03 3.898681700229644775e-01 -2.003568112850189209e-01 -1.965608298778533936e-01 2.169714868068695068e-01 2.907957136631011963e-01 -1.170753687620162964e-01 2.390109598636627197e-01 -4.334702342748641968e-02 -2.121935486793518066e-01 -1.637545228004455566e-01 -1.806706637144088745e-01 -2.758964523673057556e-02 2.141486853361129761e-01 1.071864068508148193e-01 -8.297187834978103638e-02 6.333091109991073608e-02 -1.119643151760101318e-01 1.087921261787414551e-01 9.209679812192916870e-02 -6.449686735868453979e-02 -4.397862777113914490e-02 -7.572307437658309937e-02 -2.141854912042617798e-01 4.902506247162818909e-02 -1.916574388742446899e-01 -3.731130063533782959e-01 2.470471896231174469e-02 -1.880859583616256714e-01 -1.416467726230621338e-01 1.127574294805526733e-01 2.317562997341156006e-01
-1.130000725388526917e-01 4.420578777790069580e-01 3.861897857859730721e-03 -2.954300045967102051e-01 2.162736803293228149e-01 1.429434865713119507e-01 5.398708954453468323e-02 -7.351136952638626099e-02 -1.485429108142852783e-01 2.259274199604988098e-02 1.335712224245071411e-01 -1.178712099790573120e-01 -8.364051464013755322e-04 6.353362649679183960e-02 7.799714803695678711e-02 -3.640981018543243408e-02 -1.221173703670501709e-01 1.594372093677520752e-02 2.585502564907073975e-01 1.289100497961044312e-01 9.489015676081180573e-03 1.749640554189682007e-01 -1.075593680143356323e-01 -2.175750136375427246e-01 -2.205046564340591431e-01 3.297252953052520752e-01 -8.998699486255645752e-02 1.453186571598052979e-01 -3.086870536208152771e-02 -2.332179719815030694e-04 -4.536314681172370911e-02 4.306151270866394043e-01
2.694178223609924316e-01 9.620783478021621704e-02 -2.458146587014198303e-02 -1.017828062176704407e-01 1.953458487987518311e-01 4.632533788681030273e-01 1.149787530303001404e-01 1.619175225496292114e-01 -4.343610703945159912e-01 -6.032071635127067566e-02 2.680704463273286819e-03 4.178320989012718201e-02 -8.872077800333499908e-03 -3.986503928899765015e-03 -8.281279355287551880e-02 -2.501493990421295166e-01 5.057936534285545349e-02 1.379575282335281372e-01 -1.254001408815383911e-01 -6.289261579513549805e-02 -1.014307960867881775e-01 9.543683379888534546e-02 6.186411529779434204e-02 9.333015233278274536e-02 -3.992247879505157471e-01 -5.576972290873527527e-02 -2.620110213756561279e-01 5.699797719717025757e-02 1.672921329736709595e-02 -1.433733701705932617e-01 -1.589197106659412384e-02 1.507368832826614380e-01
-6.546144932508468628e-02 3.993808031082153320e-01 1.173389051109552383e-02 -2.095589041709899902e-02 3.038762211799621582e-01 4.567163884639739990e-01 2.030432820320129395e-01 -1.099331602454185486e-01 2.772578224539756775e-02 -2.587576024234294891e-02 -3.172866627573966980e-02 -5.063486471772193909e-02 -1.127789840102195740e-01 2.614476084709167480e-01 9.663004428148269653e-02 2.066700719296932220e-02 -9.068004786968231201e-02 -1.604503989219665527e-01 -1.571615487337112427e-01 -7.637680042535066605e-03 2.938843891024589539e-02 1.920532435178756714e-01 -1.209175214171409607e-01 -3.333900868892669678e-01 9.036584943532943726e-02 7.074937969446182251e-02 -2.128651738166809082e-01 5.956281349062919617e-02 4.319270607084035873e-03 -1.936894357204437256e-01 -8.394791185855865479e-02 2.380916774272918701e-01
-7.268651574850082397e-02 4.125213623046875000e-01 1.341717392206192017e-01 -3.256953358650207520e-01 2.037384957075119019e-01 9.030013531446456909e-02 4.166902899742126465e-01 1.721668690443038940e-01 3.282408043742179871e-02 -3.579740971326828003e-02 8.918042480945587158e-02 4.744311794638633728e-02 -8.517728000879287720e-02 2.037408798933029175e-01 4.254368133842945099e-03 -2.462979219853878021e-02 8.726586401462554932e-02 1.971640884876251221e-01 3.704970702528953552e-02 1.014553233981132507e-01 -1.072534844279289246e-01 3.111027181148529053e-01 -5.764297768473625183e-02 -3.771428465843200684e-01 3.512316942214965820e-02 -4.659846797585487366e-02 -9.503054618835449219e-02 -3.785609081387519836e-02 1.003564894199371338e-01 -1.926785558462142944e-01 1.078786998987197876e-01 -2.947423420846462250e-02
2.069598287343978882e-01 1.524578630924224854e-01 -2.209600210189819336e-01 -3.165671527385711670e-01 2.697967290878295898e-01 3.892663121223449707e-01 1.969245374202728271e-01 1.633585393428802490e-01 1.100679934024810791e-01 -2.056919038295745850e-01 8.833249099552631378e-03 -6.670438498258590698e-02 2.285330891609191895e-01 6.688529625535011292e-03 1.457471847534179688e-01 -3.430398926138877869e-02 -7.582449167966842651e-02 -1.722529977560043335e-01 1.764737963676452637e-01 3.209155425429344177e-02 -9.823128581047058105e-02 1.555838733911514282e-01 -1.290655136108398438e-01 -3.074637651443481445e-01 3.899919241666793823e-02 -9.279945492744445801e-02 -2.257192432880401611e-01 5.036516115069389343e-02 -1.425180286169052124e-01 9.923473000526428223e-02 1.796230114996433258e-02 2.339199781417846680e-01
-1.772820353507995605e-01 3.947129547595977783e-01 -4.220785200595855713e-02 -3.042433261871337891e-01 4.019466936588287354e-01 1.788785159587860107e-01 1.214935556054115295e-01 1.796720772981643677e-01 -1.624893099069595337e-01 3.603399917483329773e-02 -7.413242477923631668e-03 4.921938851475715637e-02 2.900408953428268433e-02 2.021060883998870850e-01 -2.898743152618408203e-01 -7.866141200065612793e-02 6.986615061759948730e-02 9.651507437229156494e-02 2.985196560621261597e-02 -1.601971387863159180e-01 -4.236819595098495483e-02 3.566275835037231445e-01 9.429460763931274414e-02 1.112587302923202515e-01 1.028884649276733398e-01 2.120067775249481201e-01 -1.309352815151214600e-01 -1.314084231853485107e-01 -5.007172003388404846e-02 -1.138989925384521484e-01 1.384350806474685669e-01 1.248204614967107773e-02
-1.301887035369873047e-01 1.135318502783775330e-01 -7.082749903202056885e-02 -5.352095365524291992e-01 1.999936848878860474e-01 3.555491864681243896e-01 3.894715011119842529e-02 -1.601580157876014709e-02 -5.974677577614784241e-02 -8.079287409782409668e-02 2.280002646148204803e-02 -2.157510370016098022e-01 -1.131561305373907089e-02 -1.116801127791404724e-01 2.059315517544746399e-02 -5.397158116102218628e-02 -2.263127267360687256e-02 2.195427417755126953e-01 -8.175064809620380402e-03 -3.253845963627099991e-03 -1.249716281890869141e-01 2.053082287311553955e-01 1.994806230068206787e-01 -2.428112030029296875e-01 3.643034100532531738e-01 -6.261263787746429443e-02 -2.045523226261138916e-01 -1.876500993967056274e-01 -2.339525707066059113e-02 -1.227479651570320129e-01 -1.586250774562358856e-02 5.041094124317169189e-02
3.110877871513366699e-01 8.271829038858413696e-02 -8.474019914865493774e-02 -1.981325000524520874e-01 2.170837074518203735e-01 3.513160049915313721e-01 1.120573654770851135e-01 -5.711620301008224487e-02 -1.656912267208099365e-01 -4.620555937290191650e-01 2.611235380172729492e-01 -8.162495493888854980e-02 2.540886998176574707e-01 1.406481713056564331e-01 -3.142802789807319641e-02 -1.056203022599220276e-01 6.805122364312410355e-03 2.416984736919403076e-01 2.984076142311096191e-01 1.427998989820480347e-01 -6.688860803842544556e-02 -3.923559561371803284e-02 3.995923325419425964e-04 -2.797250635921955109e-02 6.689295917749404907e-02 -1.182670518755912781e-02 2.313999459147453308e-02 -1.396334469318389893e-01 1.334258913993835449e-01 6.797640025615692139e-02 1.586778312921524048e-01 6.591536104679107666e-02
4.471268877387046814e-02 8.893841505050659180e-02 -1.157203763723373413e-01 -3.883804082870483398e-01 2.950151562690734863e-01 6.190146133303642273e-02 9.611348807811737061e-02 4.181881621479988098e-02 9.819977916777133942e-03 -3.108169138431549072e-01 -6.155534065328538418e-04 -3.704668283462524414e-01 -1.164838448166847229e-01 1.626272052526473999e-01 -1.708539277315139771e-01 -5.642088130116462708e-03 -3.794762194156646729e-01 1.934552006423473358e-02 4.199990630149841309e-02 1.359356567263603210e-02 -2.505205199122428894e-02 -8.382035791873931885e-02 -3.473966848105192184e-03 -1.814610809087753296e-01 -1.645454391837120056e-02 5.841644480824470520e-02 -2.389805391430854797e-02 -1.634852588176727295e-01 3.972795605659484863e-02 -8.600537478923797607e-02 3.922142088413238525e-01 2.002777159214019775e-01
-3.418024629354476929e-02 1.139054670929908752e-01 -1.479411311447620392e-02 -6.473878026008605957e-02 4.101246893405914307e-01 3.426340818405151367e-01 6.955972313880920410e-02 -9.215789288282394409e-02 -1.032174974679946899e-01 -2.391089051961898804e-01 5.701183900237083435e-02 -3.035929286852478981e-03 -4.665337875485420227e-02 1.828648895025253296e-01 4.667028784751892090e-02 -3.274449706077575684e-02 -1.443725675344467163e-01 -2.628280818462371826e-01 1.303421109914779663e-01 3.113060444593429565e-02 2.823607437312602997e-02 1.733881831169128418e-01 4.528417289257049561e-01 -2.237973213195800781e-01 -3.786985278129577637e-01 -4.397184029221534729e-02 -1.702200025320053101e-01 -8.800191804766654968e-03 2.520809648558497429e-03 -4.624614119529724121e-02 2.821116708219051361e-02 -3.648340702056884766e-02
-7.292141765356063843e-02 3.009044826030731201e-01 -2.350046634674072266e-01 -1.753719598054885864e-01 3.534541428089141846e-01 4.865714311599731445e-01 -8.400058001279830933e-02 1.036492958664894104e-01 -5.035793036222457886e-02 -8.263567835092544556e-02 -1.037534847855567932e-01 2.675714343786239624e-02 1.722300350666046143e-01 2.327285408973693848e-01 3.918487951159477234e-02 3.286582604050636292e-02 2.205410748720169067e-01 2.479571290314197540e-02 -1.284596771001815796e-01 9.051416069269180298e-02 -1.990797370672225952e-01 -6.906090676784515381e-02 1.533713638782501221e-01 -6.919982843101024628e-03 -3.972844779491424561e-02 2.864370942115783691e-01 -1.638247668743133545e-01 -1.912397444248199463e-01 5.851332843303680420e-02 -5.322516709566116333e-02 1.889933347702026367e-01 -2.137944847345352173e-02
3.519709920510649681e-03 3.671345114707946777e-01 -2.836167067289352417e-02 -2.220357805490493774e-01 2.242150753736495972e-01 3.526773750782012939e-01 8.415191620588302612e-02 7.931529730558395386e-02 1.056280881166458130e-01 -1.375812888145446777e-01 2.495765388011932373e-01 5.569107085466384888e-02 1.321976631879806519e-01 4.583325609564781189e-02 -5.191952735185623169e-02 -1.645434498786926270e-01 5.906350910663604736e-02 1.840888708829879761e-01 -1.439460925757884979e-02 2.752891480922698975e-01 -9.712550044059753418e-02 1.285058856010437012e-01 -7.266973704099655151e-02 -2.789461426436901093e-02 -3.459031879901885986e-01 1.381819248199462891e-01 -3.365434110164642334e-01 6.488437298685312271e-03 1.925486177206039429e-01 3.748105466365814209e-02 2.150105834007263184e-01 -1.075363624840974808e-02
1.618833094835281372e-01 2.058424353599548340e-01 5.836296454071998596e-02 4.339415207505226135e-02 1.877140551805496216e-01 2.317350059747695923e-01 -7.959801703691482544e-02 3.184074759483337402e-01 -3.291968703269958496e-01 -5.886578932404518127e-02 2.507438659667968750e-01 9.842253476381301880e-02 -5.108178779482841492e-02 1.202961876988410950e-01 3.374607488512992859e-02 -2.738748490810394287e-01 1.891427114605903625e-02 1.377877742052078247e-01 -2.137779444456100464e-02 1.750257313251495361e-01 -1.795506626367568970e-01 2.065327316522598267e-01 -8.182452991604804993e-03 -6.699400395154953003e-02 -3.588168025016784668e-01 -2.926304936408996582e-02 -2.754607200622558594e-01 1.575650125741958618e-01 2.071324288845062256e-01 -1.303452551364898682e-01 4.485189542174339294e-02 1.724943667650222778e-01
1.031410321593284607e-01 9.128911048173904419e-02 -2.726522088050842285e-01 -1.318654567003250122e-01 3.860421180725097656e-01 1.907490342855453491e-01 2.798492908477783203e-01 3.021976053714752197e-01 1.141631826758384705e-01 -2.732971608638763428e-01 7.087064534425735474e-02 -2.876612916588783264e-02 8.376666903495788574e-02 -1.499734818935394287e-02 2.178905755281448364e-01 -1.593316048383712769e-01 2.115797717124223709e-03 -5.649650469422340393e-02 1.364179253578186035e-01 2.221035212278366089e-01 -3.113079369068145752e-01 1.735112667083740234e-01 -6.791798770427703857e-02 -1.877959519624710083e-01 1.832023821771144867e-02 -1.027350872755050659e-02 -2.494874447584152222e-01 4.475602507591247559e-02 -1.243627443909645081e-01 -5.876576900482177734e-02 -3.508676309138536453e-03 1.972643882036209106e-01
6.352772563695907593e-02 -1.829306483268737793e-01 1.125229075551033020e-01 -3.651577606797218323e-02 2.500377297401428223e-01 1.113011837005615234e-01 1.218221560120582581e-01 -4.192742984741926193e-03 -4.529965817928314209e-01 -2.673431634902954102e-01 -3.723427355289459229e-01 5.927140638232231140e-02 6.770313531160354614e-02 6.018323451280593872e-02 -9.406176954507827759e-02 -2.589931897819042206e-02 -2.278935760259628296e-01 -1.302996370941400528e-02 -3.652431443333625793e-02 1.537280678749084473e-01 -1.183335036039352417e-01 5.426773056387901306e-02 -5.979613214731216431e-02 -3.084177672863006592e-01 -1.794382929801940918e-01 -9.293146431446075439e-02 -7.560950517654418945e-02 5.969262495636940002e-02 2.350519150495529175e-01 -8.728900551795959473e-02 -1.692205667495727539e-02 3.408819735050201416e-01
-1.375676989555358887e-01 2.814911305904388428e-01 -1.714733690023422241e-01 -2.196756452322006226e-01 4.173853099346160889e-01 3.387627303600311279e-01 6.824184954166412354e-02 5.922933667898178101e-02 -3.656647866591811180e-03 -2.195618748664855957e-01 1.026563942432403564e-01 5.681909620761871338e-02 2.654761672019958496e-01 8.460648357868194580e-02 5.254758894443511963e-02 -6.406798958778381348e-02 1.222252622246742249e-01 2.020682208240032196e-02 -1.884795874357223511e-01 1.590312570333480835e-01 -3.136490285396575928e-01 -3.536124154925346375e-02 -1.018973886966705322e-01 -7.761698216199874878e-03 -2.128877490758895874e-01 1.783413887023925781e-01 -2.023811340332031250e-01 -1.975846439599990845e-01 8.399906009435653687e-02 -1.570004671812057495e-01 1.148230861872434616e-02 -7.320240885019302368e-02
-1.027968302369117737e-01 1.240690499544143677e-01 -8.040033280849456787e-02 -8.358121663331985474e-02 1.051714941859245300e-01 2.193085849285125732e-01 3.539983630180358887e-01 -1.700160056352615356e-01 -3.712798655033111572e-02 -1.313285380601882935e-01 -5.972108617424964905e-02 8.157883584499359131e-02 -5.107720568776130676e-02 2.854463160037994385e-01 -1.440628916025161743e-01 7.714401185512542725e-02 -1.814968138933181763e-01 -4.744552448391914368e-02 4.984810650348663330e-01 -2.794877439737319946e-02 -1.816668808460235596e-01 1.834920197725296021e-01 -2.146165072917938232e-01 -1.577895283699035645e-01 -4.303038492798805237e-02 -3.280248492956161499e-02 -1.992634236812591553e-01 -2.148707807064056396e-01 2.568932771682739258e-01 7.152834534645080566e-02 1.127559319138526917e-01 1.133883744478225708e-01
1.619611494243144989e-02 3.610826283693313599e-02 -7.649113237857818604e-02 -5.390814319252967834e-02 4.678270816802978516e-01 1.638464033603668213e-01 9.696003794670104980e-02 -3.615224733948707581e-02 -1.020588725805282593e-01 -1.446831822395324707e-01 6.329923123121261597e-02 -9.614883363246917725e-02 -1.633236855268478394e-01 1.676712930202484131e-01 2.136565744876861572e-03 -3.219157084822654724e-02 -1.735741794109344482e-01 -5.646203830838203430e-02 1.483539044857025146e-01 9.776148200035095215e-02 -6.535783177241683006e-04 1.497714966535568237e-01 3.970933258533477783e-01 -3.221305608749389648e-01 -3.106072545051574707e-01 -3.962926939129829407e-02 -2.589213550090789795e-01 -1.984089016914367676e-01 1.180955991148948669e-01 -2.363403588533401489e-01 -8.948868513107299805e-02 4.243318736553192139e-02
1.163390949368476868e-01 3.992804512381553650e-02 2.452037632465362549e-01 -2.419864088296890259e-01 2.535944283008575439e-01 2.053823322057723999e-01 3.499613702297210693e-01 -8.423975110054016113e-02 -1.397437006235122681e-01 -2.199349403381347656e-01 8.894924819469451904e-02 -8.689209818840026855e-02 3.577993484213948250e-03 -9.608876705169677734e-02 -1.187435016036033630e-01 -5.836737155914306641e-02 2.706769406795501709e-01 8.516433089971542358e-02 3.820677846670150757e-02 5.572758615016937256e-02 -2.624814212322235107e-01 8.302489668130874634e-02 -3.512853756546974182e-02 -1.896415650844573975e-01 6.531459093093872070e-02 -8.279299736022949219e-02 -6.482196599245071411e-02 -1.431171894073486328e-01 1.875319182872772217e-01 -3.486834466457366943e-01 2.730635404586791992e-01 2.341447472572326660e-01
-7.471205294132232666e-02 3.179632723331451416e-01 -1.623963266611099243e-01 -3.466362357139587402e-01 4.393860995769500732e-01 3.514248430728912354e-01 -6.910306960344314575e-02 -3.964245319366455078e-02 -3.768943995237350464e-02 -9.298834949731826782e-02 -1.197023391723632812e-01 -1.410056184977293015e-02 1.210576072335243225e-01 -1.906459964811801910e-02 -1.194714158773422241e-01 4.657618701457977295e-02 -2.758607454597949982e-02 2.625774443149566650e-01 -1.036163866519927979e-01 -2.104024291038513184e-01 -8.479165285825729370e-02 2.084020674228668213e-01 1.026787385344505310e-01 4.775530099868774414e-02 4.298013076186180115e-02 -2.483269758522510529e-02 -2.123799473047256470e-01 -1.856039762496948242e-01 -3.258347511291503906e-03 -2.860485613346099854e-01 -7.784789428114891052e-03 1.255193799734115601e-01
5.197321251034736633e-02 5.366788804531097412e-02 -1.236345395445823669e-01 -3.342253714799880981e-02 4.569644033908843994e-01 1.494345366954803467e-01 5.082787573337554932e-02 -3.998036682605743408e-02 -9.456312656402587891e-02 -1.815738528966903687e-01 -3.733233734965324402e-02 -3.771163895726203918e-02 -1.728484928607940674e-01 1.950963288545608521e-01 -6.754950433969497681e-02 6.328701972961425781e-03 -1.902369558811187744e-01 -8.511553704738616943e-02 1.111357137560844421e-01 8.361419290304183960e-02 3.053873404860496521e-02 2.261978536844253540e-01 4.661312103271484375e-01 -3.047450482845306396e-01 -2.378278970718383789e-01 -1.224480941891670227e-01 -2.361460328102111816e-01 -1.063396930694580078e-01 1.241644173860549927e-01 -2.001033574342727661e-01 -6.250975281000137329e-02 4.899381473660469055e-02
2.880797721445560455e-02 2.852140069007873535e-01 -1.036469191312789917e-01 -8.089639991521835327e-02 4.986865818500518799e-01 4.927925467491149902e-01 5.955500155687332153e-02 1.887306421995162964e-01 2.319846389582380652e-04 7.657410949468612671e-02 5.809719488024711609e-02 1.385438144207000732e-01 8.049601316452026367e-02 1.394531279802322388e-01 1.134743243455886841e-01 6.194023415446281433e-02 9.367028623819351196e-02 1.939930766820907593e-01 -3.084312938153743744e-02 3.089373186230659485e-02 -1.263398230075836182e-01 -1.144394129514694214e-01 -1.251876261085271835e-02 4.090476781129837036e-03 -5.279171466827392578e-02 4.535229504108428955e-02 -3.802132606506347656e-01 -1.085496172308921814e-01 5.497765168547630310e-02 -7.116721570491790771e-02 1.790002435445785522e-01 1.410753130912780762e-01
8.051674813032150269e-02 3.596496582031250000e-01 -9.471441805362701416e-02 -8.974371850490570068e-02 3.915839791297912598e-01 5.288241505622863770e-01 -6.007504835724830627e-02 2.807436585426330566e-01 -1.087108403444290161e-01 -4.925736226141452789e-03 -7.219894230365753174e-02 1.491650640964508057e-01 3.616998717188835144e-02 7.543824613094329834e-02 1.625230014324188232e-01 1.414365321397781372e-01 -1.380765736103057861e-01 1.610114052891731262e-02 -1.718312203884124756e-01 -1.210165675729513168e-02 -1.631828695535659790e-01 -3.708362206816673279e-02 -4.616015404462814331e-02 -2.164905220270156860e-01 6.460298597812652588e-02 5.620311945676803589e-02 -1.733767390251159668e-01 -1.269141435623168945e-01 -3.626032546162605286e-02 -2.195809036493301392e-01 6.810832768678665161e-02 7.304125279188156128e-02
-3.514690399169921875e-01 1.964413821697235107e-01 -1.586979031562805176e-01 -4.096698760986328125e-01 3.514214158058166504e-01 2.684635818004608154e-01 7.832784950733184814e-02 -3.379801660776138306e-02 3.515731170773506165e-02 -1.271522194147109985e-01 -1.178433652967214584e-02 -7.454855740070343018e-02 1.032171845436096191e-01 -8.385676145553588867e-02 -1.045132577419281006e-01 -3.745342791080474854e-02 -1.867704242467880249e-01 -6.699495762586593628e-02 2.593200467526912689e-02 -4.689818248152732849e-02 -6.312743574380874634e-02 -6.333635747432708740e-02 5.061453208327293396e-02 1.859898865222930908e-02 -1.544365733861923218e-01 -1.468555331230163574e-01 -1.880985349416732788e-01 -4.366823658347129822e-02 -1.682146787643432617e-01 -2.166300266981124878e-01 2.751707658171653748e-02 4.207994043827056885e-01
1.988523602485656738e-01 3.443993628025054932e-01 -2.638493105769157410e-02 -8.677353709936141968e-02 1.146384999155998230e-01 3.312407732009887695e-01 8.792226016521453857e-02 1.727329343557357788e-01 -1.801507622003555298e-01 -1.375091373920440674e-01 1.376573145389556885e-01 -1.232323646545410156e-01 5.802241712808609009e-02 -9.071341156959533691e-02 6.362974643707275391e-02 -2.096069604158401489e-01 -5.060086399316787720e-02 2.143117636442184448e-01 2.840091846883296967e-02 -1.892884820699691772e-02 -2.250162363052368164e-01 3.833092376589775085e-02 -1.646450161933898926e-01 1.614399813115596771e-02 -3.749785423278808594e-01 -1.870731264352798462e-02 -2.538583874702453613e-01 8.730229921638965607e-03 -9.801320731639862061e-02 -6.503268331289291382e-02 1.784974941983819008e-03 4.238751530647277832e-01
6.219326518476009369e-03 3.683435022830963135e-01 -2.367249876260757446e-02 -1.756507754325866699e-01 2.216736078262329102e-01 1.371660977602005005e-01 1.280925720930099487e-01 -4.848286136984825134e-02 2.592810895293951035e-03 -2.616986930370330811e-01 2.068041265010833740e-01 1.655426770448684692e-01 -1.305578555911779404e-02 2.335802763700485229e-01 -4.920531064271926880e-03 -5.605761334300041199e-02 -1.466699391603469849e-01 1.173001527786254883e-01 -1.345798075199127197e-01 1.459471285343170166e-01 -2.193260788917541504e-01 2.566653490066528320e-01 -1.034265756607055664e-01 -3.131199181079864502e-01 -6.688152253627777100e-02 2.095361500978469849e-01 -1.282180547714233398e-01 1.591648757457733154e-01 -2.177281975746154785e-01 -5.991085991263389587e-02 5.403978750109672546e-02 3.288217782974243164e-01
-2.168235555291175842e-02 1.419362872838973999e-01 -1.608626991510391235e-01 -3.032421767711639404e-01 2.367972582578659058e-01 3.548857569694519043e-01 -2.315247058868408203e-02 9.117904701270163059e-04 -3.894514963030815125e-02 -5.520652979612350464e-02 3.153884038329124451e-02 -2.349388152360916138e-01 1.173550412058830261e-01 1.160261482000350952e-01 -2.776969671249389648e-01 6.729226559400558472e-02 -3.958022594451904297e-01 8.089475333690643311e-02 1.224896833300590515e-01 -5.531630292534828186e-02 -1.041843742132186890e-01 1.837647557258605957e-01 -2.170218080282211304e-01 -1.197765395045280457e-01 -8.752137422561645508e-03 -1.691738665103912354e-01 -1.828934997320175171e-01 6.297812797129154205e-03 -1.857738643884658813e-01 3.308256343007087708e-02 9.909175336360931396e-03 3.523317575454711914e-01
2.443065196275711060e-01 1.203618012368679047e-02 2.776887416839599609e-01 -1.484555751085281372e-01 1.691510230302810669e-01 -4.867787659168243408e-02 3.245132565498352051e-01 1.965736299753189087e-01 5.136278457939624786e-03 -6.445068120956420898e-02 -2.691498994827270508e-01 1.464886814355850220e-01 5.223328620195388794e-02 1.833172589540481567e-01 -8.277495391666889191e-03 -1.932891309261322021e-01 -6.977071613073348999e-02 -2.008829265832901001e-01 8.662643283605575562e-02 2.403833717107772827e-01 -2.662479579448699951e-01 2.443650066852569580e-01 1.035203635692596436e-01 -5.177715048193931580e-02 -3.241143226623535156e-01 7.248991169035434723e-04 -1.927492022514343262e-01 -1.066332608461380005e-01 1.400073021650314331e-01 -8.393738418817520142e-02 4.184935241937637329e-02 2.403369247913360596e-01
-1.080425307154655457e-01 2.158318012952804565e-01 -2.439591437578201294e-01 -2.054572850465774536e-01 3.947134912014007568e-01 5.390213131904602051e-01 2.881175465881824493e-02 9.987810999155044556e-02 2.627675607800483704e-02 -1.201832070946693420e-01 2.960899099707603455e-02 1.000144109129905701e-01 1.558265089988708496e-01 1.974398791790008545e-01 -2.574019506573677063e-02 1.922082304954528809e-01 7.538750022649765015e-02 5.536697804927825928e-02 -2.761972546577453613e-01 -8.841960690915584564e-03 -2.524501383304595947e-01 -2.076834253966808319e-02 5.833344534039497375e-02 -8.432224392890930176e-02 -1.708714216947555542e-01 7.903008162975311279e-02 -8.251270651817321777e-02 -1.756571829319000244e-01 6.611695885658264160e-02 -1.238049287348985672e-02 1.314193010330200195e-01 3.593702614307403564e-02
3.059043586254119873e-01 1.311302632093429565e-01 2.496602982282638550e-01 -2.945943772792816162e-01 1.677099168300628662e-01 1.317351162433624268e-01 -1.747648813761770725e-03 1.059221252799034119e-01 -2.473808526992797852e-01 1.272324472665786743e-01 -9.695406258106231689e-02 -2.251122742891311646e-01 -1.769393235445022583e-01 2.762490808963775635e-01 1.422702968120574951e-01 -3.238043934106826782e-02 -3.323619067668914795e-01 -1.409220248460769653e-01 1.910633742809295654e-01 2.166319489479064941e-01 -7.037059217691421509e-02 2.151996046304702759e-01 1.329897642135620117e-01 -2.748520672321319580e-01 -5.164508894085884094e-02 2.056139201158657670e-04 3.842923417687416077e-02 -8.204301446676254272e-02 1.700116246938705444e-01 5.212975665926933289e-02 7.253222167491912842e-02 -1.050150692462921143e-01
-9.412725269794464111e-02 -2.585995011031627655e-02 2.150891870260238647e-01 -1.723195016384124756e-01 2.381862998008728027e-01 3.083375990390777588e-01 -2.459892332553863525e-01 1.499439328908920288e-01 -1.542455255985260010e-01 -1.342376768589019775e-01 -8.124961517751216888e-03 5.214321240782737732e-02 9.678027126938104630e-04 3.912616968154907227e-01 -1.274198442697525024e-01 -3.703288733959197998e-01 -2.475786209106445312e-02 1.217826604843139648e-01 1.470351815223693848e-01 2.105277627706527710e-01 -2.316909283399581909e-01 1.401681303977966309e-01 1.292927563190460205e-02 -3.249084576964378357e-02 -3.924510255455970764e-02 2.015013843774795532e-01 -1.835258156061172485e-01 -2.190795727074146271e-02 -1.820506341755390167e-02 -2.146318256855010986e-01 -1.504246741533279419e-01 1.654889285564422607e-01
-7.331324275583028793e-03 2.798378467559814453e-01 -8.116065710783004761e-02 -1.864426434040069580e-01 2.280700206756591797e-01 6.831800937652587891e-02 -1.062585711479187012e-01 -1.865631639957427979e-01 -1.445025652647018433e-01 -2.928546667098999023e-01 -1.405326277017593384e-02 -8.195246756076812744e-02 1.795762181282043457e-01 4.139852523803710938e-02 -9.497073292732238770e-02 -4.280563816428184509e-02 -7.143068313598632812e-02 3.223731741309165955e-02 -3.375426679849624634e-02 -4.413215070962905884e-02 -2.411316037178039551e-01 1.294291615486145020e-01 5.009005069732666016e-01 -4.334072470664978027e-01 -5.064574629068374634e-02 -1.434872299432754517e-01 -1.947516053915023804e-01 -3.145007789134979248e-02 7.464517652988433838e-02 -7.210239768028259277e-02 6.766653060913085938e-02 1.372918635606765747e-01
-2.821078896522521973e-01 2.699351310729980469e-01 -3.256600499153137207e-01 -2.799862325191497803e-01 6.600676476955413818e-02 3.221108913421630859e-01 2.051755040884017944e-02 1.861425191164016724e-01 1.238183155655860901e-01 -1.757203936576843262e-01 2.805890049785375595e-03 1.288478970527648926e-01 1.253970526158809662e-02 3.460847735404968262e-01 1.843021064996719360e-02 -2.037161439657211304e-01 -1.818645559251308441e-02 1.959423422813415527e-01 9.019070863723754883e-02 -4.064425453543663025e-02 -1.602877378463745117e-01 2.048344016075134277e-01 -5.418217927217483521e-02 -1.180667951703071594e-01 1.998351886868476868e-03 1.647702753543853760e-01 -2.304501980543136597e-01 -4.540829453617334366e-03 7.635241001844406128e-02 -1.720965355634689331e-01 7.519780844449996948e-02 2.022695690393447876e-01
-3.705827891826629639e-02 4.758479818701744080e-02 -5.868265777826309204e-02 -1.091004535555839539e-01 4.008596241474151611e-01 2.550414204597473145e-01 -4.445989802479743958e-02 4.739769548177719116e-02 -1.981033384799957275e-01 -1.188573166728019714e-01 -4.245589300990104675e-02 -8.543109148740768433e-02 -1.177126765251159668e-01 2.210804522037506104e-01 1.764375367201864719e-03 -8.424486964941024780e-02 -2.233103364706039429e-01 -9.475612640380859375e-02 2.312395721673965454e-01 2.489106915891170502e-02 1.142683178186416626e-01 1.625408679246902466e-01 3.524861633777618408e-01 -2.430754452943801880e-01 -3.864614367485046387e-01 -1.018003225326538086e-01 -2.528771758079528809e-01 -1.875767111778259277e-01 7.401404529809951782e-02 -1.110012233257293701e-01 -6.062057986855506897e-02 -5.180410295724868774e-02
4.747787490487098694e-02 6.673708558082580566e-02 -1.049521192908287048e-01 -1.093017011880874634e-01 3.920570313930511475e-01 1.724279075860977173e-01 1.553557366132736206e-01 -1.387868821620941162e-01 -9.683538228273391724e-02 -2.690122425556182861e-01 -2.701764367520809174e-02 -4.227271080017089844e-01 -1.984204053878784180e-01 -4.299676790833473206e-02 -1.485969871282577515e-01 6.076832860708236694e-02 -1.705208271741867065e-01 -9.958911687135696411e-02 3.088484108448028564e-01 1.097941324114799500e-01 -1.109485551714897156e-01 1.583769917488098145e-01 -9.435521066188812256e-02 -1.054001674056053162e-01 -3.027568161487579346e-01 1.253577172756195068e-01 -4.979983344674110413e-02 -9.816037118434906006e-02 1.069321781396865845e-01 -1.074736565351486206e-01 2.600728571414947510e-01 -3.701022639870643616e-02
1.276332288980484009e-01 3.298565149307250977e-01 -4.007852170616388321e-03 -1.427904665470123291e-01 3.661918640136718750e-01 5.303248763084411621e-01 -1.032973900437355042e-01 2.152223289012908936e-01 -8.537787944078445435e-02 8.429631590843200684e-02 -2.834269218146800995e-02 6.240362673997879028e-02 -2.916524559259414673e-02 1.229416653513908386e-01 1.667666137218475342e-01 1.607872545719146729e-01 -8.916775137186050415e-02 -2.559957839548587799e-02 -2.648743689060211182e-01 1.635625213384628296e-02 -1.607058942317962646e-01 9.019101411104202271e-02 -2.023983374238014221e-02 -2.266087085008621216e-01 7.319014519453048706e-02 8.462220430374145508e-02 -1.892481446266174316e-01 -1.677608340978622437e-01 -1.829898566938936710e-03 -1.801945269107818604e-01 6.077231839299201965e-02 1.266828775405883789e-01
-2.202027663588523865e-02 6.935902684926986694e-02 -3.225407898426055908e-01 -2.910684049129486084e-01 2.614110112190246582e-01 4.728623032569885254e-01 -2.531417086720466614e-02 -6.701344251632690430e-02 -1.160162836313247681e-01 -2.198516624048352242e-03 -1.731600984930992126e-02 4.404003918170928955e-02 1.869275718927383423e-01 1.729639619588851929e-01 -4.790768772363662720e-02 -3.765320405364036560e-02 -3.664172813296318054e-02 2.966774106025695801e-01 4.949517548084259033e-03 3.033938407897949219e-01 -2.398203462362289429e-01 -5.836478620767593384e-02 -2.235797345638275146e-01 -8.049347251653671265e-02 1.156598106026649475e-01 5.691369529813528061e-03 -2.149282544851303101e-01 -1.189896985888481140e-01 1.660461872816085815e-01 9.528205543756484985e-02 -2.002897113561630249e-02 1.223779916763305664e-01
-3.751345723867416382e-02 5.193655565381050110e-02 -3.034168481826782227e-02 -9.797830134630203247e-02 4.775155186653137207e-01 2.074843198060989380e-01 -2.852483280003070831e-02 2.694565244019031525e-02 -1.899327784776687622e-01 -1.167319715023040771e-01 1.980082364752888680e-03 -1.436718255281448364e-01 -1.328452378511428833e-01 2.065914422273635864e-01 -2.409546822309494019e-02 -1.505308002233505249e-01 -2.282129973173141479e-01 -6.203753873705863953e-02 2.261209189891815186e-01 6.673124432563781738e-02 5.466658249497413635e-02 1.712763458490371704e-01 3.308065831661224365e-01 -3.040843605995178223e-01 -2.989807426929473877e-01 -9.668995440006256104e-02 -2.246400862932205200e-01 -1.841590553522109985e-01 8.965129405260086060e-02 -1.212657913565635681e-01 -4.633909836411476135e-02 -7.145770639181137085e-02
-9.892395138740539551e-02 2.313178628683090210e-01 3.624378517270088196e-02 -3.950746059417724609e-01 1.494310200214385986e-01 1.718298047780990601e-01 3.612467050552368164e-01 1.418857276439666748e-01 -2.137068472802639008e-02 7.515798509120941162e-02 1.131291687488555908e-01 -8.972705155611038208e-02 -1.522367447614669800e-01 3.112387955188751221e-01 -2.869572043418884277e-01 -1.267569418996572495e-02 1.509693861007690430e-01 1.188336834311485291e-01 3.045572154223918915e-02 1.510378122329711914e-01 -1.540371328592300415e-01 1.907621771097183228e-01 -4.809824749827384949e-02 -1.796673238277435303e-01 1.078165322542190552e-01 -5.446595139801502228e-03 -1.897911131381988525e-01 -2.821621000766754150e-01 3.515588864684104919e-02 -1.094299703836441040e-01 2.240014970302581787e-01 -3.570731729269027710e-02
-1.439968962222337723e-02 1.283130943775177002e-01 1.258960217237472534e-01 -3.760835528373718262e-01 -5.385667458176612854e-02 2.453990876674652100e-01 -1.096476241946220398e-01 7.275919616222381592e-02 -1.657644361257553101e-01 -1.479784548282623291e-01 -1.766262501478195190e-01 -1.586427688598632812e-01 6.916063278913497925e-02 4.291919171810150146e-01 -1.364355981349945068e-01 1.016190573573112488e-01 -1.208787858486175537e-01 -6.007060036063194275e-02 1.317891180515289307e-01 3.759903311729431152e-01 -2.867823243141174316e-01 1.379300802946090698e-01 -2.372700273990631104e-01 1.085704006254673004e-02 -1.360322535037994385e-02 8.565399795770645142e-02 -4.098737612366676331e-02 7.594763487577438354e-02 1.593227684497833252e-01 1.117702946066856384e-02 -1.921360790729522705e-01 9.948083758354187012e-02
-1.672734916210174561e-01 2.551914751529693604e-01 -1.888757050037384033e-01 -2.085657119750976562e-01 2.905280888080596924e-01 5.685151815414428711e-01 1.314770281314849854e-01 6.762658804655075073e-02 -8.932030946016311646e-02 -3.668919205665588379e-02 5.473325401544570923e-02 1.498504914343357086e-02 -5.522608384490013123e-02 3.137148320674896240e-01 -2.966822311282157898e-02 -3.570637851953506470e-02 3.308744430541992188e-01 2.541958913207054138e-02 -1.775197088718414307e-01 1.019960865378379822e-01 -1.828453391790390015e-01 -8.713885396718978882e-02 1.353340595960617065e-02 -8.677686005830764771e-02 -8.023905009031295776e-02 1.269236505031585693e-01 -1.858917623758316040e-01 -9.293054789304733276e-02 8.512637764215469360e-02 -3.508653864264488220e-02 8.393587172031402588e-02 6.230449769645929337e-03
-9.216713719069957733e-03 1.131822317838668823e-01 1.223471984267234802e-01 -8.764792978763580322e-02 2.484691143035888672e-01 1.275961697101593018e-01 1.230032518506050110e-01 -1.959787160158157349e-01 -1.578366011381149292e-01 -1.201189160346984863e-01 1.352876573801040649e-01 -1.660896092653274536e-01 -2.177689373493194580e-01 2.350458642467856407e-03 -1.355873495340347290e-01 1.178944259881973267e-01 -1.277048885822296143e-01 -1.300275027751922607e-01 2.720715850591659546e-02 4.173917323350906372e-02 -3.567803204059600830e-01 7.112623751163482666e-02 7.008788734674453735e-02 -3.618615269660949707e-01 -2.397479265928268433e-01 -5.384966731071472168e-02 -1.729544997215270996e-01 -2.894329130649566650e-01 1.911691278219223022e-01 -3.115621507167816162e-01 1.983192265033721924e-01 1.305424422025680542e-01
1.573116183280944824e-01 1.761771887540817261e-01 -1.473819464445114136e-01 -2.287734448909759521e-01 1.262687295675277710e-01 3.290209472179412842e-01 1.308757066726684570e-01 -1.254810094833374023e-01 4.768192768096923828e-02 -2.831094264984130859e-01 -4.278490319848060608e-02 4.720209911465644836e-02 1.027806252241134644e-01 1.328481733798980713e-02 -1.401863619685173035e-02 -9.195823222398757935e-03 -3.226908147335052490e-01 -2.403404563665390015e-02 6.225372105836868286e-02 -1.022029593586921692e-01 -1.054028049111366272e-01 -1.230212375521659851e-01 -5.772782489657402039e-02 -4.538847804069519043e-01 -2.620211541652679443e-01 -1.400999426841735840e-01 -3.505995273590087891e-01 1.016856282949447632e-01 -1.065145805478096008e-01 3.378921002149581909e-02 1.326155364513397217e-01 9.667511284351348877e-02
7.473465055227279663e-02 7.037454098463058472e-02 -8.682663738727569580e-02 -2.741878665983676910e-02 -1.305008977651596069e-01 8.178541809320449829e-02 1.352605521678924561e-01 1.783944219350814819e-01 -3.061542510986328125e-01 -2.095917463302612305e-01 -1.934873610734939575e-01 -2.037811875343322754e-01 8.202304691076278687e-02 3.811020553112030029e-01 -1.655402481555938721e-01 1.074863895773887634e-01 -1.034845113754272461e-01 1.416543722152709961e-01 -5.573534220457077026e-02 1.936635226011276245e-01 -2.761723399162292480e-01 1.946894973516464233e-01 1.805883087217807770e-02 -1.689288020133972168e-01 4.564640671014785767e-02 9.045261889696121216e-02 -2.840645015239715576e-01 -1.210284307599067688e-01 3.370964229106903076e-01 -1.578884571790695190e-01 -1.518745720386505127e-01 1.346322745084762573e-01
1.123512722551822662e-02 1.041411161422729492e-01 -7.266738265752792358e-02 -1.114136949181556702e-01 -1.128409281373023987e-01 1.207521408796310425e-01 2.797552645206451416e-01 -2.034832239151000977e-01 6.998655945062637329e-02 -1.320928782224655151e-01 -9.756705909967422485e-02 -7.680407911539077759e-02 3.271576948463916779e-03 2.659951448440551758e-01 -7.346129417419433594e-02 1.409376710653305054e-01 -2.924902141094207764e-01 1.227989494800567627e-01 2.152544073760509491e-02 9.905976802110671997e-02 -3.542088866233825684e-01 3.705385923385620117e-01 -7.217566668987274170e-02 -5.834491923451423645e-02 -7.887618243694305420e-02 -5.270237848162651062e-02 -1.897853463888168335e-01 -7.971946895122528076e-02 3.853319212794303894e-02 -1.794194132089614868e-01 -1.321320682764053345e-01 4.536221921443939209e-01
2.152521722018718719e-02 3.431525528430938721e-01 -1.828307062387466431e-01 -1.445923596620559692e-01 2.798957228660583496e-01 3.000150620937347412e-01 -2.568892017006874084e-02 -1.585142463445663452e-01 -1.446426846086978912e-02 1.467432733625173569e-02 4.627142101526260376e-02 -2.148884385824203491e-01 -5.698521435260772705e-02 1.809225380420684814e-01 7.120183669030666351e-03 -7.553464733064174652e-03 -3.684733211994171143e-01 -5.784171447157859802e-02 9.085774421691894531e-02 -6.432898342609405518e-02 -2.198305130004882812e-01 1.742044687271118164e-01 -2.180755287408828735e-01 -2.670957148075103760e-01 -1.251136809587478638e-01 -5.331598222255706787e-03 -2.353112250566482544e-01 -1.175669282674789429e-01 -1.924638301134109497e-01 7.044543977826833725e-03 -4.868631064891815186e-02 2.739741802215576172e-01
-4.761886224150657654e-02 8.836564421653747559e-02 3.377164527773857117e-02 -6.544684618711471558e-02 2.821411192417144775e-01 1.883005648851394653e-01 1.986254751682281494e-02 3.099482953548431396e-01 4.091746732592582703e-02 -1.835829168558120728e-01 -5.782569199800491333e-02 -1.069917343556880951e-02 -9.022173285484313965e-02 2.070573121309280396e-01 4.072546027600765228e-03 2.568376623094081879e-02 -2.912852168083190918e-01 4.559510201215744019e-02 8.877537399530410767e-02 2.321057915687561035e-01 -3.912614881992340088e-01 3.053553700447082520e-01 -2.144314944744110107e-01 -2.205994725227355957e-01 6.410452723503112793e-02 3.137468174099922180e-02 -5.486400052905082703e-02 -1.576969772577285767e-01 1.884234696626663208e-01 -2.739582955837249756e-01 -1.246626451611518860e-01 -1.836598813533782959e-01
2.388610877096652985e-02 7.138250768184661865e-02 1.630231142044067383e-01 -5.256751552224159241e-02 2.753360271453857422e-01 1.967581510543823242e-01 2.566769719123840332e-01 3.078190684318542480e-01 -6.881958991289138794e-02 -1.159785836935043335e-01 1.504302024841308594e-02 3.356313332915306091e-02 -2.026665210723876953e-01 2.017775475978851318e-01 -1.098579093813896179e-01 2.002672553062438965e-01 -3.673890829086303711e-01 6.507598608732223511e-02 1.662207841873168945e-01 2.361727505922317505e-01 -2.255248278379440308e-01 3.183808922767639160e-01 -1.987083107233047485e-01 -4.635185748338699341e-02 -1.147371530532836914e-01 -1.310376375913619995e-01 6.216859444975852966e-02 -1.960861980915069580e-01 1.156459078192710876e-01 -1.068214699625968933e-01 -8.404815196990966797e-02 1.239120438694953918e-01
-1.761257201433181763e-01 9.458994865417480469e-02 -3.326973021030426025e-01 -9.524593502283096313e-02 3.813907206058502197e-01 4.386541843414306641e-01 4.216824099421501160e-02 1.277933269739151001e-02 -1.471353918313980103e-01 -7.987681776285171509e-02 -3.967484086751937866e-02 1.203388571739196777e-01 1.459982246160507202e-01 2.424397915601730347e-01 1.517359819263219833e-02 3.195442631840705872e-02 1.539300978183746338e-01 3.448525071144104004e-02 -2.324564456939697266e-01 1.756177097558975220e-01 -3.157554268836975098e-01 -7.667733728885650635e-02 1.144118234515190125e-02 -7.299212273210287094e-03 -1.411201208829879761e-01 1.350981891155242920e-01 -2.309864163398742676e-01 -1.516225934028625488e-01 1.526169627904891968e-01 -9.018947929143905640e-02 9.189061820507049561e-02 7.155310362577438354e-02
9.721631556749343872e-02 3.103251755237579346e-01 -2.262971177697181702e-02 -5.202611088752746582e-01 2.487621605396270752e-01 -7.528578490018844604e-02 2.404480800032615662e-02 1.737120896577835083e-01 -1.001324728131294250e-01 -7.546125352382659912e-02 8.589868247509002686e-02 1.324037611484527588e-01 3.565050289034843445e-02 1.760319620370864868e-01 -1.413097977638244629e-01 1.867806166410446167e-01 3.443491086363792419e-02 4.186580330133438110e-02 1.246970668435096741e-01 3.410716950893402100e-01 -1.141890361905097961e-01 1.141779273748397827e-01 1.194598600268363953e-01 -2.709154486656188965e-01 5.099990405142307281e-03 1.688824407756328583e-02 -2.252486646175384521e-01 4.011748731136322021e-02 2.019226551055908203e-01 -1.916344016790390015e-01 8.945167809724807739e-02 -1.014890447258949280e-01
-1.181987226009368896e-01 1.940248999744653702e-03 8.355375379323959351e-02 -5.421996116638183594e-01 2.056125253438949585e-01 1.468148380517959595e-01 9.267858415842056274e-02 5.529001727700233459e-02 -1.251395344734191895e-01 4.478412866592407227e-02 1.001532562077045441e-02 -6.959583610296249390e-02 -2.151341736316680908e-01 2.095438241958618164e-01 7.930522412061691284e-02 -6.061841920018196106e-02 -2.608334422111511230e-01 2.664769887924194336e-01 1.508638262748718262e-01 -1.054543480277061462e-01 -4.062687754631042480e-01 2.067762464284896851e-01 1.775001287460327148e-01 -1.856956481933593750e-01 6.288064271211624146e-02 -7.712922245264053345e-02 4.451870545744895935e-02 -6.018183752894401550e-02 -4.641361162066459656e-02 -1.304959952831268311e-01 5.438906699419021606e-02 -4.948435723781585693e-02
2.096206322312355042e-02 7.076285779476165771e-02 -5.415625870227813721e-02 -1.232859492301940918e-01 3.921717405319213867e-01 2.147273421287536621e-01 1.239631045609712601e-02 -8.776082098484039307e-02 -1.991275399923324585e-01 -6.753692775964736938e-02 5.440044030547142029e-02 7.350012660026550293e-02 2.470934949815273285e-02 1.811877489089965820e-01 -6.718789041042327881e-02 4.265764728188514709e-02 -2.815372943878173828e-01 -2.862052991986274719e-02 1.930940449237823486e-01 6.441270560026168823e-02 5.114270746707916260e-02 1.431274265050888062e-01 3.296079039573669434e-01 -3.759116232395172119e-01 -4.057614207267761230e-01 -1.334702372550964355e-01 -1.764450222253799438e-01 -1.563352048397064209e-01 7.971915602684020996e-02 -1.092894896864891052e-01 -6.041971966624259949e-02 1.475193053483963013e-01
4.559694603085517883e-02 2.044377475976943970e-01 -9.771246463060379028e-03 6.660031527280807495e-02 1.993144750595092773e-01 3.124291300773620605e-01 3.122546970844268799e-01 1.338247954845428467e-01 -2.648262083530426025e-01 -2.278329133987426758e-01 -1.330317854881286621e-01 -1.351890265941619873e-01 2.573467791080474854e-01 -1.569291055202484131e-01 -1.038184687495231628e-01 -1.693924963474273682e-01 2.179276049137115479e-01 -1.899964809417724609e-01 2.899644076824188232e-01 1.270903050899505615e-01 -2.093066275119781494e-01 1.138610616326332092e-01 2.030518949031829834e-01 -4.791932925581932068e-02 -1.324467808008193970e-01 -2.642594836652278900e-02 9.234458208084106445e-02 -1.388054192066192627e-01 1.329327821731567383e-01 -2.181787788867950439e-01 -1.009486541152000427e-01 6.987986713647842407e-02
6.460061669349670410e-02 1.185323148965835571e-01 5.485839396715164185e-02 -2.365305721759796143e-01 2.266008108854293823e-01 1.326431781053543091e-01 9.694824367761611938e-02 -7.981248944997787476e-02 -1.104804500937461853e-01 -1.184854358434677124e-01 1.025019865483045578e-02 4.663009941577911377e-02 -3.878062665462493896e-01 8.386316150426864624e-02 -3.480767831206321716e-02 1.325354278087615967e-01 -5.403816327452659607e-02 -1.361081302165985107e-01 2.515722811222076416e-01 -2.766856551170349121e-02 -3.849133253097534180e-01 9.039998799562454224e-02 7.730168104171752930e-02 -2.316850125789642334e-01 -1.825588345527648926e-01 4.202129691839218140e-02 -2.998202480375766754e-02 -3.733649849891662598e-01 2.013724595308303833e-01 -1.026972755789756775e-01 2.882206141948699951e-01 1.494498103857040405e-01
9.703164547681808472e-02 2.746073901653289795e-01 -1.226196065545082092e-01 -9.419865161180496216e-02 2.113909721374511719e-01 8.717355132102966309e-02 1.087851226329803467e-01 -2.476133257150650024e-01 -2.011888325214385986e-01 -8.381521329283714294e-03 1.791439503431320190e-01 -1.002249792218208313e-01 -2.929642796516418457e-01 1.564206033945083618e-01 -2.180752903223037720e-02 -7.809808850288391113e-02 -8.625534176826477051e-02 1.722839660942554474e-02 1.810836791992187500e-01 -5.968167260289192200e-02 -3.959142267704010010e-01 7.868289202451705933e-02 1.272217929363250732e-01 -3.041588962078094482e-01 -1.464099586009979248e-01 -6.204609200358390808e-02 -5.622265487909317017e-02 -6.055312976241111755e-02 2.513352036476135254e-01 -2.901637852191925049e-01 2.645957767963409424e-01 3.261756896972656250e-02
9.495212137699127197e-02 2.334142625331878662e-01 -6.431348621845245361e-02 -3.619454801082611084e-01 -2.162580192089080811e-02 3.958768844604492188e-01 1.186375021934509277e-01 5.705899000167846680e-02 -8.539861440658569336e-02 -4.458957538008689880e-02 2.034469544887542725e-01 -2.387224882841110229e-01 1.205085813999176025e-01 3.416814375668764114e-03 1.838805973529815674e-01 -4.403719678521156311e-02 -1.975421458482742310e-01 3.194775581359863281e-01 1.270151585340499878e-01 -1.557862013578414917e-02 -1.352043151855468750e-01 -6.537309288978576660e-02 -7.642953097820281982e-02 -4.534303024411201477e-02 -1.342031061649322510e-01 6.729318201541900635e-02 -2.942475080490112305e-01 6.511253863573074341e-02 -7.615570724010467529e-02 -1.078862622380256653e-01 -1.953845378011465073e-03 3.875308930873870850e-01
-9.011178463697433472e-02 1.309788972139358521e-01 2.459211796522140503e-01 -7.002964615821838379e-02 3.046492934226989746e-01 1.949311643838882446e-01 1.483856439590454102e-01 -1.246839761734008789e-02 6.785018742084503174e-02 -1.284215450286865234e-01 -1.080300286412239075e-01 -9.885235875844955444e-02 -1.668381094932556152e-01 5.452080070972442627e-02 -3.271854668855667114e-02 -1.212627366185188293e-01 -3.846594691276550293e-01 7.867199927568435669e-02 2.633303105831146240e-01 5.713544040918350220e-02 -5.058085322380065918e-01 -7.283979095518589020e-03 -6.895075738430023193e-02 -2.984568178653717041e-01 1.181754842400550842e-01 3.468674421310424805e-02 -6.471352279186248779e-02 -1.517720073461532593e-01 1.082074046134948730e-01 -6.195314973592758179e-02 1.568913757801055908e-01 -9.055710583925247192e-02
-1.974974758923053741e-02 1.650735884904861450e-01 2.666493654251098633e-01 -7.777107506990432739e-02 3.020149171352386475e-01 1.783905327320098877e-01 3.826542794704437256e-01 3.310987353324890137e-02 -1.256206631660461426e-01 -3.196422159671783447e-01 -2.142619639635086060e-01 8.904892951250076294e-02 7.028380036354064941e-02 3.585067391395568848e-01 1.266156136989593506e-01 -7.511776685714721680e-02 -5.495861545205116272e-02 -2.315839082002639771e-01 -1.024811156094074249e-02 -5.449327081441879272e-02 -7.997564971446990967e-02 -7.183078676462173462e-02 2.848073244094848633e-01 -1.321751773357391357e-01 -8.177153766155242920e-02 1.763134598731994629e-01 -2.258235067129135132e-01 1.780247539281845093e-01 9.339717216789722443e-03 -3.477158024907112122e-02 7.671545445919036865e-02 1.455642096698284149e-02
-1.129776239395141602e-01 1.509493440389633179e-01 -5.260725971311330795e-03 -4.023381769657135010e-01 7.431558519601821899e-02 4.433703124523162842e-01 -7.130478322505950928e-02 2.665689289569854736e-01 -1.620782613754272461e-01 -4.106504097580909729e-02 1.547187417745590210e-01 -1.987055391073226929e-01 1.582654118537902832e-01 1.413276940584182739e-01 7.414094358682632446e-02 -1.040903180837631226e-01 -1.006441488862037659e-01 2.792941033840179443e-01 8.279382437467575073e-02 1.024803966283798218e-01 2.023319527506828308e-02 1.386419534683227539e-01 -9.715177118778228760e-02 -4.206502437591552734e-02 1.266344822943210602e-02 1.216199770569801331e-01 -1.638372540473937988e-01 2.078017443418502808e-01 6.172159686684608459e-02 -1.865966767072677612e-01 -1.642206460237503052e-01 2.909807562828063965e-01
-8.292028307914733887e-02 3.142895102500915527e-01 1.126566678285598755e-01 -2.802488207817077637e-01 2.106288075447082520e-01 2.443372309207916260e-01 2.016360014677047729e-01 1.068738251924514771e-01 -1.298252493143081665e-01 2.701674997806549072e-01 6.674845516681671143e-02 1.104864850640296936e-01 -3.822706341743469238e-01 6.592656672000885010e-02 -1.986108124256134033e-01 -3.203910216689109802e-02 -1.435626894235610962e-01 1.720629781484603882e-01 1.393480300903320312e-01 -9.331245720386505127e-02 -1.031849384307861328e-01 1.556318104267120361e-01 8.126179873943328857e-02 4.213003814220428467e-02 1.021380797028541565e-01 9.279585629701614380e-02 -2.724221944808959961e-01 -3.232566639780998230e-02 1.748346239328384399e-01 -1.094153895974159241e-01 1.867220699787139893e-01 2.371066361665725708e-01
1.735868677496910095e-02 2.431648820638656616e-01 -1.399035155773162842e-01 -1.181133762001991272e-01 6.710537243634462357e-03 -1.511515467427670956e-03 -6.908961385488510132e-02 1.582223176956176758e-01 -3.131756782531738281e-01 -9.709490835666656494e-02 -2.235752902925014496e-02 1.713729202747344971e-01 9.518558159470558167e-03 3.031770288944244385e-01 1.319856345653533936e-01 -1.875848621129989624e-01 -1.846603117883205414e-02 3.600985929369926453e-02 6.916464120149612427e-02 1.075470522046089172e-01 5.228475853800773621e-02 1.414521038532257080e-01 3.818684816360473633e-01 -2.329785078763961792e-01 -4.490296542644500732e-02 4.586892575025558472e-02 -2.199361026287078857e-01 -5.763497948646545410e-02 1.990113109350204468e-01 -1.265894174575805664e-01 3.856516778469085693e-01 3.069141805171966553e-01
-1.124876886606216431e-01 2.433939874172210693e-01 -6.302563101053237915e-02 -1.447829604148864746e-01 2.781149558722972870e-02 1.382135748863220215e-01 2.393812537193298340e-01 -1.590219140052795410e-01 -2.148683220148086548e-01 -1.854938268661499023e-01 1.930486038327217102e-02 1.240872517228126526e-01 -1.500113904476165771e-01 2.920380830764770508e-01 4.005813226103782654e-02 8.110325038433074951e-02 -3.925839811563491821e-02 -4.048318415880203247e-02 3.400169312953948975e-01 -9.733793884515762329e-02 -3.510251343250274658e-01 1.746824383735656738e-01 5.090144276618957520e-02 -5.478246137499809265e-02 -2.561315000057220459e-01 -6.275068502873182297e-03 9.405422210693359375e-02 -3.321501910686492920e-01 1.420442163944244385e-01 -2.410465031862258911e-01 1.151336580514907837e-01 1.563510298728942871e-01
-2.956608682870864868e-02 1.268145740032196045e-01 -1.261255145072937012e-01 -1.713283061981201172e-01 3.853219747543334961e-01 1.035324558615684509e-01 1.646760106086730957e-01 7.599925156682729721e-03 -2.710942737758159637e-02 -8.300863951444625854e-02 -3.528332710266113281e-02 -2.430818416178226471e-02 -6.731373071670532227e-02 2.164700180292129517e-01 1.214575842022895813e-01 -9.051913768053054810e-02 -1.420154720544815063e-01 -1.945393979549407959e-01 6.631597131490707397e-02 -5.216986313462257385e-02 1.081795059144496918e-02 4.121040701866149902e-01 4.151829481124877930e-01 -2.565120458602905273e-01 -3.035476505756378174e-01 -1.090259179472923279e-01 -1.876143366098403931e-01 -6.203695386648178101e-02 1.499941498041152954e-01 -1.273573338985443115e-01 1.001337096095085144e-01 5.041604861617088318e-02
1.279352605342864990e-01 8.793318271636962891e-02 1.487635821104049683e-01 -6.742671132087707520e-02 2.534066140651702881e-01 1.667414605617523193e-01 2.663434147834777832e-01 -3.604286909103393555e-02 -2.369963079690933228e-01 -1.503158807754516602e-01 -4.076852276921272278e-02 -5.626663193106651306e-02 -5.111301317811012268e-02 -2.381725981831550598e-02 -2.445823252201080322e-01 -6.051547452807426453e-02 2.361686080694198608e-01 -8.411484770476818085e-03 1.127077043056488037e-01 2.573972046375274658e-01 -3.267209529876708984e-01 1.729485392570495605e-02 6.451918184757232666e-02 -1.677772104740142822e-01 -4.994424059987068176e-02 1.187725290656089783e-01 3.931001201272010803e-02 -2.205846160650253296e-01 2.789442837238311768e-01 -3.613266050815582275e-01 2.296116054058074951e-01 1.807279586791992188e-01
3.102324157953262329e-02 1.594141870737075806e-01 -8.347158320248126984e-03 -1.689394935965538025e-02 -1.008006781339645386e-01 1.553299874067306519e-01 1.299013793468475342e-01 2.655870914459228516e-01 -2.215967923402786255e-01 -2.106620818376541138e-01 -2.202571034431457520e-01 -2.655033171176910400e-01 -7.379499822854995728e-02 3.034901618957519531e-01 -1.301963031291961670e-01 2.121680974960327148e-01 -1.343145221471786499e-01 1.548414677381515503e-01 -2.154660969972610474e-02 2.387184053659439087e-01 -2.127913683652877808e-01 1.643749028444290161e-01 -3.168914839625358582e-02 -1.362880021333694458e-01 -4.619912430644035339e-02 5.572726577520370483e-02 -2.837962210178375244e-01 -1.266819834709167480e-01 3.504962027072906494e-01 -1.340752840042114258e-01 -1.241226047277450562e-01 1.736652702093124390e-01
1.632976830005645752e-01 1.688510328531265259e-01 3.004740774631500244e-01 -2.076096981763839722e-01 2.928095459938049316e-01 2.079270184040069580e-01 -1.014055013656616211e-01 5.548247694969177246e-02 4.928131401538848877e-02 -1.975921839475631714e-01 -5.359673500061035156e-02 -1.368610858917236328e-01 3.520717844367027283e-02 1.641033291816711426e-01 7.352497428655624390e-02 2.649749629199504852e-02 -3.557372391223907471e-01 1.317952871322631836e-01 3.516860678791999817e-02 -1.461954321712255478e-02 -4.131843447685241699e-01 2.024969160556793213e-01 2.478950321674346924e-01 -9.162595123052597046e-02 1.701197624206542969e-01 -9.945034049451351166e-03 -7.639016956090927124e-02 2.875953018665313721e-01 1.301083564758300781e-01 8.245529234409332275e-02 -3.764399886131286621e-02 4.558914527297019958e-02
1.250765919685363770e-01 1.530084758996963501e-01 2.412729412317276001e-01 -3.379096090793609619e-01 2.979692220687866211e-01 9.860862046480178833e-02 -2.688196003437042236e-01 1.733135282993316650e-01 -2.475837431848049164e-02 -1.701310425996780396e-01 -1.873070001602172852e-01 -2.176692634820938110e-01 9.997557848691940308e-02 1.984113454818725586e-01 -4.090405255556106567e-02 -1.203041896224021912e-01 -2.895360589027404785e-01 1.314956098794937134e-01 2.749773301184177399e-02 -2.269225940108299255e-02 -2.626500427722930908e-01 3.273066878318786621e-01 2.689007110893726349e-02 4.830518271774053574e-03 1.811370402574539185e-01 2.143471874296665192e-02 -2.373662292957305908e-01 -5.318781360983848572e-02 1.514336764812469482e-01 8.414207398891448975e-02 -5.498722940683364868e-02 7.400156557559967041e-02
-1.405129283666610718e-01 1.562864035367965698e-01 -1.425664424896240234e-01 -1.960862576961517334e-01 2.859543561935424805e-01 4.124144017696380615e-01 2.009088248014450073e-01 3.453060984611511230e-02 1.927444040775299072e-01 5.989081785082817078e-02 -2.780789695680141449e-02 -1.828682050108909607e-02 1.176447942852973938e-01 3.274031579494476318e-01 -1.109595894813537598e-01 -1.967964926734566689e-03 1.787526309490203857e-01 1.692265570163726807e-01 -2.131763994693756104e-01 7.014815509319305420e-02 -3.312043845653533936e-01 1.235117390751838684e-01 1.834399625658988953e-02 -2.201879471540451050e-01 -7.601797580718994141e-02 1.288896799087524414e-01 -2.006374150514602661e-01 -1.052419915795326233e-01 -2.905249409377574921e-02 -1.817271709442138672e-01 1.822503656148910522e-01 5.400851368904113770e-02
1.323636472225189209e-01 4.427357912063598633e-01 -2.213968187570571899e-01 1.179201528429985046e-03 1.313690990209579468e-01 -1.069645304232835770e-02 -2.469954488333314657e-04 1.902572512626647949e-01 5.225910991430282593e-02 -2.147176563739776611e-01 -2.663895785808563232e-01 -1.312037706375122070e-01 -3.431037068367004395e-02 1.083439141511917114e-01 -1.695218831300735474e-01 3.404897451400756836e-02 -1.988379098474979401e-02 2.878381637856364250e-03 5.363202840089797974e-02 2.903752326965332031e-01 -3.328262269496917725e-01 1.897107809782028198e-01 -8.032087236642837524e-02 -3.432032763957977295e-01 -1.401511579751968384e-01 9.214694797992706299e-02 -3.736580535769462585e-02 -4.794289544224739075e-02 2.948895692825317383e-01 -1.114971935749053955e-02 9.950080513954162598e-02 1.289876848459243774e-01
3.486649319529533386e-02 1.390333622694015503e-01 -2.231086790561676025e-01 -2.621681392192840576e-01 3.255527913570404053e-01 8.877877891063690186e-02 2.079072445631027222e-01 7.293106615543365479e-02 -3.265185281634330750e-02 -2.693518400192260742e-01 -8.505895733833312988e-02 -3.136300742626190186e-01 -4.832846671342849731e-02 6.125345453619956970e-02 -2.342784553766250610e-01 -1.764416843652725220e-01 -2.091760933399200439e-01 5.433986708521842957e-02 2.435620129108428955e-01 -2.394678294658660889e-01 2.526918053627014160e-02 2.617793716490268707e-02 7.360944151878356934e-02 -1.644761711359024048e-01 -1.378444284200668335e-01 9.487544745206832886e-02 5.306107178330421448e-02 -2.228019237518310547e-01 4.592914134263992310e-02 8.916641585528850555e-03 3.414997756481170654e-01 1.754245609045028687e-01
-5.006696283817291260e-02 1.935350894927978516e-01 2.497032880783081055e-01 -1.093237102031707764e-01 9.383743256330490112e-02 1.341499835252761841e-01 4.359429776668548584e-01 5.912901833653450012e-02 -1.018120050430297852e-01 -2.546583414077758789e-01 -3.398545384407043457e-01 3.435746207833290100e-02 1.036998555064201355e-01 2.758951783180236816e-01 3.962557390332221985e-02 -2.544397711753845215e-01 -5.231125280261039734e-02 -2.562486529350280762e-01 -4.035599157214164734e-02 2.062616497278213501e-02 -1.671373993158340454e-01 7.352548092603683472e-02 3.309915661811828613e-01 -3.417380154132843018e-02 -1.150592565536499023e-01 3.838335722684860229e-02 -2.270214408636093140e-01 1.068130806088447571e-01 4.543883726000785828e-02 -6.133073195815086365e-02 2.950087003409862518e-02 1.464103907346725464e-01
4.027351438999176025e-01 2.570541501045227051e-01 -2.616946995258331299e-01 -2.578187584877014160e-01 1.755344271659851074e-01 2.279384732246398926e-01 -3.694052249193191528e-02 5.914901196956634521e-02 -7.794763147830963135e-02 -5.406346172094345093e-02 -2.555317878723144531e-01 -7.847137004137039185e-02 3.363849536981433630e-04 1.682929992675781250e-01 -2.022080495953559875e-02 -2.227672636508941650e-01 3.547991067171096802e-02 1.965908110141754150e-01 2.180043905973434448e-01 1.716835498809814453e-01 -2.131147384643554688e-01 -6.760150194168090820e-02 3.506663441658020020e-01 -3.046749904751777649e-02 7.823311537504196167e-02 -6.937807053327560425e-02 -1.408286839723587036e-01 5.010782741010189056e-03 1.851909011602401733e-01 4.114220291376113892e-02 1.808420568704605103e-01 7.557898294180631638e-03
5.726082250475883484e-02 8.272573351860046387e-03 1.894925683736801147e-01 -1.580945551395416260e-01 9.496926516294479370e-02 3.134986162185668945e-01 2.795311808586120605e-01 3.035923540592193604e-01 -3.067463636398315430e-02 -1.159688159823417664e-01 -4.302525427192449570e-03 9.735576808452606201e-02 -7.724094390869140625e-02 1.611147224903106689e-01 -6.346922367811203003e-03 2.211505025625228882e-01 -1.792580038309097290e-01 4.193902760744094849e-02 1.898552030324935913e-01 2.825407087802886963e-01 -1.076791509985923767e-01 3.881978690624237061e-01 -6.252892315387725830e-02 5.315941572189331055e-02 -6.395998597145080566e-02 -2.017713934183120728e-01 -3.616108000278472900e-02 -1.436337381601333618e-01 2.071095705032348633e-01 -3.065917193889617920e-01 -7.066284865140914917e-02 1.611368954181671143e-01
-6.794295459985733032e-02 3.873875737190246582e-01 7.626602053642272949e-02 -3.568476140499114990e-01 2.740316689014434814e-01 1.157057732343673706e-01 3.256761431694030762e-01 1.158379018306732178e-01 -3.181146830320358276e-02 1.599797159433364868e-01 -8.062846958637237549e-03 -2.646114528179168701e-01 1.005524396896362305e-01 4.687017202377319336e-02 -1.860783398151397705e-01 7.754720281809568405e-03 3.608781471848487854e-02 7.845584303140640259e-02 -1.556183490902185440e-02 8.060090988874435425e-02 5.440894886851310730e-02 2.507898807525634766e-01 1.588248834013938904e-02 -3.158910870552062988e-01 -1.042604148387908936e-01 1.073071584105491638e-01 -1.531144827604293823e-01 5.794782191514968872e-02 3.477284610271453857e-01 1.295183319598436356e-02 1.004107967019081116e-01 8.180446922779083252e-03
-3.762512654066085815e-02 4.566342532634735107e-01 -1.694890707731246948e-01 -1.178063359111547470e-02 1.054357960820198059e-01 3.153812587261199951e-01 7.747762650251388550e-02 3.293712437152862549e-01 -5.743479356169700623e-02 -2.628840506076812744e-01 -1.986052393913269043e-01 -9.705021977424621582e-02 -7.788370549678802490e-02 4.193526506423950195e-02 -2.281423360109329224e-01 -4.504606872797012329e-02 1.235015764832496643e-01 1.987014412879943848e-01 -2.653833292424678802e-02 1.315192878246307373e-01 -6.484083831310272217e-02 1.341063082218170166e-01 -3.664188086986541748e-02 -1.931535750627517700e-01 4.695138707756996155e-02 1.148458272218704224e-01 1.470511555671691895e-01 -2.198944240808486938e-01 3.218294978141784668e-01 -8.851651102304458618e-02 1.698616705834865570e-02 1.493855863809585571e-01
1.164911016821861267e-01 8.456735312938690186e-02 4.372521862387657166e-02 -1.148165836930274963e-01 4.263829588890075684e-01 2.210053429007530212e-02 3.105626627802848816e-02 -9.329177439212799072e-03 -1.621272861957550049e-01 -2.133820056915283203e-01 -1.463202852755784988e-02 -5.683261156082153320e-02 -2.357240319252014160e-01 -1.177545450627803802e-02 -3.613216103985905647e-03 -3.036697767674922943e-02 -1.495561003684997559e-01 -2.145501226186752319e-01 1.312871724367141724e-01 -4.676951095461845398e-02 -9.443418681621551514e-02 1.708329916000366211e-01 1.212858930230140686e-01 -3.593271076679229736e-01 -3.518256545066833496e-01 1.516232937574386597e-01 -1.923959106206893921e-01 -6.091992184519767761e-02 1.217444166541099548e-01 -1.508041191846132278e-02 4.185107648372650146e-01 3.861475735902786255e-02
-1.102017685770988464e-01 2.322916537523269653e-01 -1.138649433851242065e-01 -1.349663175642490387e-02 3.971870839595794678e-01 2.096475362777709961e-01 4.164177551865577698e-02 4.289241135120391846e-02 -4.259773716330528259e-02 -2.741753160953521729e-01 2.283115871250629425e-02 -1.565555036067962646e-01 -3.565130010247230530e-02 8.253080397844314575e-02 -5.010805651545524597e-02 1.795376539230346680e-01 -3.446787968277931213e-02 1.166131533682346344e-02 -2.640849212184548378e-03 -4.718988761305809021e-02 -2.305468022823333740e-01 -2.177415490150451660e-01 7.191247493028640747e-02 -3.005568087100982666e-01 -9.966152906417846680e-02 -3.295550942420959473e-01 -2.592773735523223877e-01 7.296887785196304321e-02 -4.315298795700073242e-02 -1.256185472011566162e-01 5.263127386569976807e-02 3.993663489818572998e-01
2.888075113296508789e-01 1.194909438490867615e-01 -1.006545647978782654e-01 -2.643519341945648193e-01 4.035378694534301758e-01 2.270680665969848633e-01 2.248065322637557983e-01 3.668866753578186035e-01 -1.245221048593521118e-01 -3.605142533779144287e-01 3.962287306785583496e-02 -6.704354286193847656e-02 1.444753855466842651e-01 -5.157331749796867371e-02 6.408611685037612915e-02 -1.799074113368988037e-01 -2.518964186310768127e-02 -5.674967542290687561e-02 1.644012182950973511e-01 -1.352908648550510406e-02 -1.379413157701492310e-01 -4.227461293339729309e-03 -1.673379391431808472e-01 -1.294976025819778442e-01 2.290897518396377563e-01 -8.766091614961624146e-02 -4.556532204151153564e-02 1.653265953063964844e-01 -3.917539119720458984e-02 -5.648199096322059631e-02 1.426842063665390015e-01 4.076885804533958435e-02
-3.019039034843444824e-01 2.369205802679061890e-01 -1.210543289780616760e-01 -4.163663983345031738e-01 2.330193668603897095e-01 3.148733675479888916e-01 1.731321774423122406e-02 8.862771838903427124e-02 -6.488004326820373535e-02 -3.855982795357704163e-02 -1.285955458879470825e-01 5.264596641063690186e-02 2.629176676273345947e-01 -7.408861815929412842e-02 2.527220733463764191e-02 -6.766188889741897583e-02 -2.155416160821914673e-01 2.679336667060852051e-01 1.063857302069664001e-01 3.240802511572837830e-02 -4.554450511932373047e-02 1.012605726718902588e-01 1.095901951193809509e-01 -2.149622142314910889e-02 5.247078090906143188e-02 -3.395856916904449463e-01 -1.116035208106040955e-01 -9.926073998212814331e-02 6.222619861364364624e-02 -1.393459141254425049e-01 4.088104143738746643e-02 2.784206569194793701e-01
1.523635089397430420e-01 7.231826335191726685e-02 -1.584556847810745239e-01 -1.806614696979522705e-01 1.645139306783676147e-01 1.485443264245986938e-01 2.219252884387969971e-01 1.498560048639774323e-02 -1.099703311920166016e-01 -2.609090805053710938e-01 1.356254518032073975e-01 -2.603663206100463867e-01 -1.212222799658775330e-01 -1.712371222674846649e-02 1.537454966455698013e-02 1.563204228878021240e-01 -2.438572347164154053e-01 -1.171748638153076172e-01 1.723570376634597778e-01 2.020780295133590698e-01 6.723722815513610840e-02 9.746162593364715576e-02 2.284253239631652832e-01 -2.149077951908111572e-01 -3.066198229789733887e-01 1.962750107049942017e-01 6.632012873888015747e-02 -1.857383549213409424e-01 7.622548379004001617e-03 -2.284723073244094849e-01 1.450287103652954102e-01 3.291520476341247559e-01
-9.443946182727813721e-02 7.523773610591888428e-02 3.800514340400695801e-02 7.695113867521286011e-02 2.994606196880340576e-01 3.354328870773315430e-01 6.769499182701110840e-02 -4.564718902111053467e-02 -2.382587641477584839e-01 -3.388451039791107178e-01 -2.028847932815551758e-01 -2.390482574701309204e-01 3.598167002201080322e-01 4.532366245985031128e-02 -6.708759069442749023e-02 7.774472981691360474e-02 -4.155056178569793701e-02 -1.762868016958236694e-01 6.024559587240219116e-02 -9.844579547643661499e-02 -7.688253372907638550e-02 1.466868966817855835e-01 3.375382721424102783e-01 -4.811237100511789322e-03 -2.457461208105087280e-01 2.527049556374549866e-02 -7.293426245450973511e-02 -6.885650509502738714e-05 -2.482650429010391235e-02 5.908566340804100037e-02 -8.978846669197082520e-02 3.020152747631072998e-01
-1.634172797203063965e-01 1.712294071912765503e-01 -2.046100795269012451e-01 -2.730208933353424072e-01 2.230544090270996094e-01 4.931707084178924561e-01 7.357726246118545532e-02 2.726332098245620728e-02 -1.679189652204513550e-01 -9.203418157994747162e-03 -1.189557909965515137e-01 -1.307832002639770508e-01 9.730929881334304810e-02 -1.596281677484512329e-01 -2.727938070893287659e-02 2.773548476397991180e-02 1.040973514318466187e-02 2.398044615983963013e-01 -1.125694513320922852e-01 -1.515175551176071167e-01 -6.030273810029029846e-02 3.394190371036529541e-01 5.340489745140075684e-02 -4.441330581903457642e-02 8.240724354982376099e-02 -6.350377947092056274e-02 -3.012652993202209473e-01 -1.835503727197647095e-01 4.957962781190872192e-02 -1.506880074739456177e-01 7.254370301961898804e-02 2.232247591018676758e-01
3.018535971641540527e-01 1.203642934560775757e-01 -9.890322871797252446e-06 -1.530975699424743652e-01 2.489976733922958374e-01 1.686254590749740601e-01 3.174216672778129578e-02 -1.248505711555480957e-01 4.066527634859085083e-02 -3.105231523513793945e-01 4.409247264266014099e-02 3.551398217678070068e-02 8.202931284904479980e-02 1.287142634391784668e-01 -1.554324626922607422e-01 -1.522731874138116837e-02 -3.140583038330078125e-01 2.381486818194389343e-02 5.610000807791948318e-03 -1.743937283754348755e-01 -9.601251035928726196e-02 -1.291815638542175293e-01 2.404894381761550903e-01 -3.016950488090515137e-01 -3.534018695354461670e-01 -3.572266921401023865e-02 -3.195629119873046875e-01 -8.598425239324569702e-02 1.623294949531555176e-01 -9.244795143604278564e-02 -1.428980827331542969e-01 1.398261487483978271e-01
-7.432217150926589966e-02 2.713568210601806641e-01 -2.704306542873382568e-01 -1.654629111289978027e-01 3.177820146083831787e-01 4.494165480136871338e-01 5.051667243242263794e-02 1.008393429219722748e-02 9.795300662517547607e-02 -3.224630951881408691e-01 5.621885880827903748e-02 1.849659383296966553e-01 7.999783009290695190e-02 2.798403501510620117e-01 -9.622409194707870483e-02 2.062085717916488647e-01 -9.583337232470512390e-03 8.894028514623641968e-02 -1.365407407283782959e-01 -9.124485403299331665e-02 -4.922444373369216919e-02 1.253555119037628174e-01 6.369829922914505005e-02 -4.460155591368675232e-02 -8.350744098424911499e-02 3.501847758889198303e-02 -9.528514742851257324e-02 1.515410095453262329e-01 4.773262515664100647e-02 -2.109330594539642334e-01 2.834929525852203369e-01 2.714861556887626648e-02
7.482991367578506470e-02 -8.342631906270980835e-02 -2.314011603593826294e-01 -4.291624128818511963e-01 1.899079382419586182e-01 7.386483252048492432e-02 1.049701683223247528e-02 2.401113323867321014e-02 -1.124302372336387634e-01 -5.041205883026123047e-02 -9.011963754892349243e-02 -2.235713973641395569e-02 -8.749461919069290161e-02 1.772975474596023560e-01 1.523781120777130127e-01 -1.658214032649993896e-01 -1.058868840336799622e-01 3.810236454010009766e-01 2.449442595243453979e-01 3.561730682849884033e-01 -2.697836756706237793e-01 5.255506932735443115e-02 -4.663611948490142822e-02 -1.483478769659996033e-02 -1.484812796115875244e-01 1.667231845203787088e-04 -1.864406168460845947e-01 -4.791844263672828674e-02 9.277957677841186523e-02 -1.791435629129409790e-01 2.347554415464401245e-01 1.333985328674316406e-01
5.225584656000137329e-02 3.343929350376129150e-01 -1.857057660818099976e-01 -1.251190006732940674e-01 4.024555683135986328e-01 5.547705888748168945e-01 -5.688554421067237854e-02 2.502871751785278320e-01 -6.518255919218063354e-02 -2.716315165162086487e-02 -9.945586323738098145e-02 -3.211788833141326904e-02 4.562139511108398438e-02 1.272504776716232300e-01 1.557570546865463257e-01 -3.465541452169418335e-02 1.826860606670379639e-01 -1.168294027447700500e-01 1.006191223859786987e-01 6.968564540147781372e-02 -1.107635572552680969e-01 -5.718972533941268921e-02 -4.652120918035507202e-02 -1.789699941873550415e-01 1.443652212619781494e-01 -1.201021000742912292e-01 -1.247886046767234802e-01 -7.831415534019470215e-02 -1.016304045915603638e-01 -1.970619261264801025e-01 4.723063111305236816e-02 1.412181258201599121e-01
1.670138239860534668e-01 3.080885410308837891e-01 -1.834158748388290405e-01 -2.623755335807800293e-01 3.805896043777465820e-01 3.206903338432312012e-01 -1.850802451372146606e-02 -6.954625993967056274e-02 -5.586365610361099243e-02 1.054933480918407440e-02 -1.450035837478935719e-03 -7.906870543956756592e-02 1.129939779639244080e-01 7.121454924345016479e-02 4.135104641318321228e-02 8.711398392915725708e-02 -1.875554025173187256e-01 -3.920906782150268555e-02 -1.884271055459976196e-01 -9.646061062812805176e-02 -1.387916058301925659e-01 3.691826462745666504e-01 -3.902626689523458481e-03 -5.217955633997917175e-02 -6.950356811285018921e-02 8.694033138453960419e-03 -2.716822922229766846e-01 -1.338022500276565552e-01 -2.655623257160186768e-01 -2.391404956579208374e-01 5.436851084232330322e-02 1.345478743314743042e-01
1.418267786502838135e-01 4.620460420846939087e-02 2.114166617393493652e-01 -7.210986316204071045e-02 3.583298921585083008e-01 1.373673826456069946e-01 2.371223866939544678e-01 -1.496774256229400635e-01 -2.108160555362701416e-01 -3.185729682445526123e-01 2.518370002508163452e-02 -2.670303285121917725e-01 -1.096762865781784058e-01 9.793115407228469849e-02 -1.906444877386093140e-01 -1.230598427355289459e-02 1.386280059814453125e-01 -9.898270666599273682e-02 -4.385546967387199402e-02 1.574703305959701538e-01 -3.707323372364044189e-01 8.771525323390960693e-02 -2.293307520449161530e-02 -6.816539913415908813e-02 4.080657660961151123e-02 1.234984323382377625e-01 1.142260152846574783e-02 -9.316343814134597778e-02 1.819309443235397339e-01 -3.019012510776519775e-01 1.838594377040863037e-01 1.901226341724395752e-01
-2.831903994083404541e-01 3.335206583142280579e-02 -3.682900592684745789e-02 -3.459249734878540039e-01 3.539789915084838867e-01 1.870326399803161621e-01 2.085287868976593018e-01 1.435737311840057373e-02 -1.812920421361923218e-01 -1.955670416355133057e-01 1.234043017029762268e-01 -1.792988628149032593e-01 -1.247783191502094269e-02 -2.475665658712387085e-01 -2.109466306865215302e-02 -8.364937454462051392e-02 9.719326347112655640e-02 1.177149116992950439e-01 1.287870667874813080e-02 -1.268023103475570679e-01 -1.517326682806015015e-01 1.635982394218444824e-01 1.637072265148162842e-01 -2.825901098549365997e-02 2.555789053440093994e-02 -1.149088293313980103e-01 -1.868872791528701782e-01 -2.421092055737972260e-02 6.693493574857711792e-02 -2.232446670532226562e-01 3.060264885425567627e-01 3.033905029296875000e-01
8.802212774753570557e-02 -2.705146372318267822e-02 -9.828673303127288818e-02 -3.647137582302093506e-01 2.635257840156555176e-01 3.161458969116210938e-01 -5.073596537113189697e-02 1.102204695343971252e-01 2.516869306564331055e-01 -1.403765529394149780e-01 4.952022805809974670e-02 1.346057653427124023e-01 1.233241260051727295e-01 3.704139292240142822e-01 -1.010916158556938171e-01 -9.292948991060256958e-03 5.459273234009742737e-02 8.929970115423202515e-02 4.289165139198303223e-02 2.187240570783615112e-01 -5.872839689254760742e-02 3.953225910663604736e-01 -3.144193068146705627e-02 -2.684942483901977539e-01 4.410792607814073563e-03 8.510281890630722046e-02 -1.784877777099609375e-01 -4.879703372716903687e-02 1.719640344381332397e-01 -2.549473941326141357e-02 1.807352602481842041e-01 2.353179268538951874e-02
1.932125687599182129e-01 1.797266602516174316e-01 -2.450589463114738464e-02 -4.291659295558929443e-01 1.601498723030090332e-01 2.826083302497863770e-01 2.062591463327407837e-01 -7.684404402971267700e-02 -1.777496337890625000e-01 -1.848020702600479126e-01 2.523689866065979004e-01 -1.862171441316604614e-01 7.247030735015869141e-02 1.308965981006622314e-01 6.851959624327719212e-04 -2.008961886167526245e-01 2.863643467426300049e-01 1.837621778249740601e-01 1.094821318984031677e-01 9.518134407699108124e-03 -5.264359712600708008e-02 6.634961813688278198e-02 -1.321997046470642090e-01 -1.458794623613357544e-01 -1.268251687288284302e-01 -4.039957374334335327e-02 -1.076220944523811340e-01 -4.557420313358306885e-02 1.287400871515274048e-01 -1.266324371099472046e-01 3.532263636589050293e-01 -4.716679453849792480e-02
1.309831812977790833e-02 1.453089267015457153e-01 -5.943200364708900452e-02 -2.727322578430175781e-01 8.313156664371490479e-02 4.826514422893524170e-01 -2.044829912483692169e-02 2.226829379796981812e-01 -2.565791606903076172e-01 7.457450777292251587e-02 9.367401897907257080e-02 -6.709482520818710327e-02 9.440511465072631836e-02 1.093388497829437256e-01 1.338386982679367065e-01 -2.261917293071746826e-01 -1.076546907424926758e-01 3.271769881248474121e-01 1.032293066382408142e-01 9.022162109613418579e-02 -3.699307516217231750e-02 1.445801928639411926e-02 -1.789519004523754120e-02 -1.571310758590698242e-01 1.124545112252235413e-01 1.471233461052179337e-02 -2.323219031095504761e-01 3.462491929531097412e-01 1.914012432098388672e-01 -2.035663574934005737e-01 4.832324106246232986e-03 8.646520227193832397e-02
-6.752293556928634644e-02 1.109558865427970886e-01 2.367971092462539673e-02 -2.122196406126022339e-01 3.400202393531799316e-01 2.210149765014648438e-01 -2.003668993711471558e-02 -7.130847126245498657e-02 -1.670881547033786774e-02 -3.173954486846923828e-01 5.690158158540725708e-02 1.731559261679649353e-02 -1.055745184421539307e-01 4.783250391483306885e-02 5.253022070974111557e-03 1.419926732778549194e-01 -3.032830059528350830e-01 -1.763169020414352417e-01 5.581282451748847961e-02 -8.994999527931213379e-02 3.418852388858795166e-02 2.454614639282226562e-01 3.442023098468780518e-01 -2.692269980907440186e-01 -1.956727206707000732e-01 -2.125658541917800903e-01 -2.689302861690521240e-01 -1.109921783208847046e-01 6.672579795122146606e-02 -2.012703269720077515e-01 1.474736183881759644e-01 8.902457356452941895e-02
2.039764374494552612e-01 3.918888270854949951e-01 2.777697890996932983e-02 -3.737690150737762451e-01 2.184571027755737305e-01 3.597668707370758057e-01 7.276434451341629028e-02 2.045508176088333130e-01 -1.401728987693786621e-01 5.665200203657150269e-02 1.349390745162963867e-01 9.076213836669921875e-02 1.647330820560455322e-01 6.084660440683364868e-02 4.215441271662712097e-02 -7.379713654518127441e-02 -1.222688183188438416e-01 6.623275578022003174e-02 -2.788055501878261566e-02 -1.991719454526901245e-01 -6.537178158760070801e-02 3.428852185606956482e-02 -3.106228075921535492e-02 -1.252015680074691772e-01 -3.011592850089073181e-02 1.683011204004287720e-01 -2.721365392208099365e-01 -3.422446846961975098e-01 -1.913881450891494751e-01 -9.896399825811386108e-02 2.930888906121253967e-03 6.290692836046218872e-02
1.211578771471977234e-01 8.048444241285324097e-02 2.593798339366912842e-01 -2.201957404613494873e-01 6.229266524314880371e-02 3.106426894664764404e-01 1.986511498689651489e-01 -8.100026845932006836e-02 -1.948925107717514038e-01 -5.438466742634773254e-02 -1.726198941469192505e-01 -2.794083058834075928e-01 -2.571480572223663330e-01 -1.245573256164789200e-02 -2.068778127431869507e-01 -8.126129955053329468e-02 1.807749718427658081e-01 4.490889981389045715e-02 1.365354061126708984e-01 2.662048339843750000e-01 -3.888932168483734131e-01 1.006607860326766968e-01 9.014704264700412750e-03 -8.184617757797241211e-02 1.443947404623031616e-01 6.830107420682907104e-02 -7.164129614830017090e-02 1.447684038430452347e-02 2.396216429769992828e-02 -2.197029590606689453e-01 2.356129288673400879e-01 1.569046527147293091e-01
2.676979303359985352e-01 8.030077815055847168e-02 1.349510252475738525e-01 -3.621894717216491699e-01 2.144535034894943237e-01 1.682510673999786377e-01 1.517508625984191895e-01 2.580852806568145752e-01 -2.331489138305187225e-02 -1.408155262470245361e-02 -1.650299280881881714e-01 -8.672460913658142090e-02 -2.984945774078369141e-01 1.726101040840148926e-01 5.400293320417404175e-02 2.537865340709686279e-01 -3.280562460422515869e-01 8.680641651153564453e-02 -1.869767159223556519e-02 2.605048716068267822e-01 -7.955460995435714722e-02 9.486983716487884521e-02 2.189647704362869263e-01 1.085152942687273026e-02 1.260576546192169189e-01 -4.262528941035270691e-02 5.890816915780305862e-03 -2.148048728704452515e-01 7.910902053117752075e-02 -1.999914199113845825e-01 -1.523770093917846680e-01 8.202672004699707031e-02
-3.164063990116119385e-01 2.084139138460159302e-01 -1.421852782368659973e-02 -3.728541731834411621e-01 2.003606706857681274e-01 2.508431971073150635e-01 3.133277297019958496e-01 1.002807691693305969e-01 -1.277717649936676025e-01 1.443015336990356445e-01 1.088117621839046478e-02 -2.033428698778152466e-01 -4.693971946835517883e-02 -6.388596375472843647e-04 -6.213828921318054199e-02 -2.120753824710845947e-01 -5.499480292201042175e-02 2.461301386356353760e-01 3.868721798062324524e-02 -4.262486472725868225e-02 -1.541993916034698486e-01 2.784547507762908936e-01 9.048899263143539429e-02 -1.111064031720161438e-01 1.091342046856880188e-01 -1.784994900226593018e-01 -1.481602340936660767e-01 -1.334909945726394653e-01 5.458781868219375610e-02 -1.089242175221443176e-01 2.475656419992446899e-01 1.668316721916198730e-01
-3.164267912507057190e-02 1.696047782897949219e-01 8.832903951406478882e-02 -6.333889365196228027e-01 2.297495603561401367e-01 2.283181399106979370e-01 1.202198788523674011e-01 1.411522626876831055e-01 8.153797686100006104e-02 1.383178867399692535e-02 -7.276275753974914551e-02 -1.594856530427932739e-01 -8.330614119768142700e-02 2.038688808679580688e-01 1.853613108396530151e-01 -4.753859713673591614e-02 -4.849263653159141541e-02 -1.370823942124843597e-02 -1.315472424030303955e-01 2.383703887462615967e-01 -1.549119800329208374e-01 1.913274526596069336e-01 2.273862510919570923e-01 -1.125493925064802170e-02 -1.419506669044494629e-01 -1.255489736795425415e-01 1.900441050529479980e-01 -7.726261764764785767e-02 1.266366690397262573e-01 4.537647590041160583e-02 7.078716065734624863e-03 1.184193640947341919e-01
1.592841595411300659e-01 6.163325905799865723e-02 2.344127744436264038e-01 -2.188472747802734375e-01 3.384102880954742432e-01 2.563471794128417969e-01 2.166139632463455200e-01 -9.393248707056045532e-02 -8.199280500411987305e-02 -2.939993739128112793e-01 -1.575138792395591736e-02 -4.202384874224662781e-02 -1.788115948438644409e-01 1.801595278084278107e-02 -3.332281857728958130e-02 7.020431756973266602e-02 2.383279800415039062e-01 -1.695164889097213745e-01 4.324648901820182800e-02 2.320241332054138184e-01 -3.103752434253692627e-01 1.598284393548965454e-02 -8.966353535652160645e-02 -4.934202134609222412e-02 1.895336657762527466e-01 1.203348264098167419e-01 -3.996139764785766602e-02 -5.869553610682487488e-02 1.637341529130935669e-01 -2.740340828895568848e-01 2.318100780248641968e-01 1.977554410696029663e-01
1.438782960176467896e-01 8.522908389568328857e-02 -7.654054462909698486e-02 -3.504108786582946777e-01 1.905153989791870117e-01 4.214071035385131836e-01 8.968155831098556519e-02 3.192138969898223877e-01 -2.182671725749969482e-01 2.084945738315582275e-01 2.150644361972808838e-02 1.714733615517616272e-02 -1.084903925657272339e-01 3.724008798599243164e-02 -2.293227463960647583e-01 7.832978665828704834e-02 9.316247701644897461e-02 8.861208707094192505e-02 -4.914295673370361328e-02 1.852919161319732666e-02 -8.511327207088470459e-02 -4.659866914153099060e-02 1.072360873222351074e-01 3.300973027944564819e-02 -3.114841580390930176e-01 1.768335551023483276e-01 -1.972984075546264648e-01 1.773363798856735229e-01 4.273278266191482544e-02 -2.276145368814468384e-01 -2.867625467479228973e-02 2.477925866842269897e-01
7.300093770027160645e-02 4.336378276348114014e-01 1.785214059054851532e-02 -7.225155830383300781e-02 -1.081189233809709549e-02 3.197401463985443115e-01 8.286873251199722290e-02 2.774475514888763428e-01 -6.426949054002761841e-02 -1.481925845146179199e-01 -1.048632487654685974e-01 4.477105103433132172e-03 -4.420668631792068481e-02 3.133135288953781128e-02 -2.729306221008300781e-01 1.897918619215488434e-02 -1.041021049022674561e-01 7.146356254816055298e-02 5.544400308281183243e-03 1.455899029970169067e-01 -7.540702074766159058e-02 9.696835279464721680e-02 -4.449189826846122742e-02 -2.580668032169342041e-01 9.471362829208374023e-02 9.130480140447616577e-02 1.534393131732940674e-01 -3.245124220848083496e-01 4.554479718208312988e-01 4.322535824030637741e-03 8.653343468904495239e-02 1.343975663185119629e-01
-1.229432150721549988e-01 2.107358425855636597e-01 5.078398808836936951e-02 -1.627850234508514404e-01 -1.139425411820411682e-01 2.404664009809494019e-01 2.767404913902282715e-01 -3.771859407424926758e-02 -2.736641168594360352e-01 -1.616575866937637329e-01 -9.660569950938224792e-03 7.619148492813110352e-02 -2.226679213345050812e-02 2.789499461650848389e-01 1.191890761256217957e-01 1.627355366945266724e-01 -1.641244627535343170e-02 1.423877314664423466e-03 3.628925979137420654e-01 3.964986279606819153e-02 -2.272710353136062622e-01 3.934298157691955566e-01 3.590121492743492126e-02 9.871413558721542358e-02 -6.679473817348480225e-02 -6.203750148415565491e-03 -1.063586175441741943e-01 -2.565045654773712158e-01 1.336671411991119385e-01 1.590757444500923157e-02 1.776365488767623901e-01 2.331787943840026855e-01
2.603079676628112793e-01 1.565540134906768799e-01 6.567281484603881836e-02 -3.130874037742614746e-01 7.983367890119552612e-02 4.090967774391174316e-01 1.064277365803718567e-01 -1.437920331954956055e-01 3.435361012816429138e-02 -5.495382100343704224e-02 9.239744395017623901e-02 1.152462661266326904e-01 1.153288334608078003e-01 1.029589697718620300e-01 2.204171614721417427e-03 -2.405922859907150269e-01 -1.489515304565429688e-01 2.091258764266967773e-02 -1.688638180494308472e-01 3.022403120994567871e-01 -1.484401971101760864e-01 -1.020805612206459045e-01 2.902236767113208771e-02 -9.858752787113189697e-02 -2.333805263042449951e-01 8.518788218498229980e-02 -3.342269659042358398e-01 7.905274629592895508e-02 2.320917323231697083e-02 -1.311956942081451416e-01 2.306326180696487427e-01 2.360506057739257812e-01
1.371124386787414551e-02 3.580179512500762939e-01 9.034387767314910889e-02 -3.629445135593414307e-01 3.928110897541046143e-01 8.165305107831954956e-02 1.675521880388259888e-01 -2.012771926820278168e-02 6.005244702100753784e-02 3.946748003363609314e-02 -4.034359380602836609e-02 -4.123428761959075928e-01 -3.420298174023628235e-02 2.317899763584136963e-01 -5.992774665355682373e-02 -1.596674509346485138e-02 1.045069396495819092e-01 4.473875463008880615e-02 1.689131930470466614e-02 2.625137567520141602e-01 3.307580202817916870e-02 2.018475681543350220e-01 4.311154410243034363e-02 -1.398404389619827271e-01 -1.225146874785423279e-01 6.240682303905487061e-02 -1.897409260272979736e-01 1.405289024114608765e-01 2.117536216974258423e-01 -1.290986090898513794e-01 1.419553756713867188e-01 -7.108063995838165283e-02
1.051080971956253052e-01 2.641243301331996918e-02 1.104585174471139908e-02 -3.595041334629058838e-01 3.458859920501708984e-01 4.404057562351226807e-01 1.747647821903228760e-01 1.024394258856773376e-01 7.085390388965606689e-02 1.567640304565429688e-01 1.012291684746742249e-01 -6.122070550918579102e-02 8.753325790166854858e-02 1.804271340370178223e-01 -3.409034609794616699e-01 1.040876377373933792e-02 -1.675135344266891479e-01 -1.341531127691268921e-01 -8.619141764938831329e-03 1.035687997937202454e-01 -9.973341226577758789e-02 1.880700886249542236e-01 -8.030356466770172119e-02 -1.043762788176536560e-01 1.788242608308792114e-01 -1.368823200464248657e-01 -1.615700274705886841e-01 2.523081563413143158e-02 -1.241447553038597107e-01 1.118317693471908569e-01 -5.110476166009902954e-02 2.768093347549438477e-01
1.995757818222045898e-01 1.538607925176620483e-01 -1.104886308312416077e-01 -2.488949596881866455e-01 2.415944933891296387e-01 1.663955599069595337e-01 2.094809412956237793e-01 6.102112308144569397e-02 -9.402251988649368286e-02 -2.733757197856903076e-01 9.681635349988937378e-02 -1.288157850503921509e-01 -1.869027316570281982e-01 1.757878810167312622e-01 -1.049170494079589844e-01 1.535889953374862671e-01 -1.936977505683898926e-01 -1.661253571510314941e-01 1.287594586610794067e-01 -3.284557908773422241e-02 1.191359460353851318e-01 9.048160910606384277e-02 1.728743910789489746e-01 -1.255698353052139282e-01 -3.788262009620666504e-01 -5.135913845151662827e-03 2.278405427932739258e-01 -1.875346153974533081e-01 5.766529589891433716e-02 -1.418647617101669312e-01 1.863342374563217163e-01 2.812664210796356201e-01
2.754351496696472168e-01 2.572720944881439209e-01 -1.773706525564193726e-01 -3.363664746284484863e-01 2.263635545969009399e-01 2.721102535724639893e-01 -7.916221767663955688e-02 -9.205702692270278931e-02 -1.919124722480773926e-01 3.752384334802627563e-02 -1.589353978633880615e-01 -2.425986528396606445e-02 1.079708896577358246e-02 1.026619002223014832e-01 8.189758658409118652e-02 4.771647974848747253e-02 -1.494370996952056885e-01 -2.224402427673339844e-01 -2.031736075878143311e-01 2.210511416196823120e-01 -4.743966087698936462e-02 2.786460518836975098e-01 4.481887817382812500e-02 -1.723679602146148682e-01 5.101226270198822021e-02 2.438179031014442444e-02 -2.557507455348968506e-01 2.624394930899143219e-02 -8.494403213262557983e-02 -9.794697165489196777e-02 2.138922810554504395e-01 2.901204526424407959e-01
-9.353069961071014404e-02 1.583485305309295654e-01 1.445591449737548828e-01 -8.868302404880523682e-02 2.386597692966461182e-01 2.439600676298141479e-01 1.708332896232604980e-01 -6.041979044675827026e-02 7.708169519901275635e-03 1.819558255374431610e-02 2.310091443359851837e-02 -1.228717640042304993e-01 -1.832806766033172607e-01 1.735550463199615479e-01 -8.484798669815063477e-02 -2.221856452524662018e-02 -3.160485923290252686e-01 -2.179765254259109497e-01 3.423379957675933838e-01 8.171642571687698364e-02 -3.717405200004577637e-01 2.743735350668430328e-02 -8.512550592422485352e-02 -2.771249115467071533e-01 6.129160523414611816e-02 -1.924899406731128693e-02 -7.507424056529998779e-02 -2.746111452579498291e-01 6.304495781660079956e-02 -2.411350905895233154e-01 2.256222665309906006e-01 -9.064279496669769287e-02
9.971036761999130249e-02 1.439895927906036377e-01 2.342344261705875397e-02 -6.273394078016281128e-02 4.760149121284484863e-01 2.553493976593017578e-01 1.310144811868667603e-01 -2.181190624833106995e-02 6.448164582252502441e-03 -3.013379499316215515e-02 8.722325414419174194e-02 -2.242828533053398132e-02 -3.131204843521118164e-02 2.022662758827209473e-02 -1.338021755218505859e-01 1.347037497907876968e-02 -2.565707266330718994e-01 -6.872116029262542725e-02 7.780238240957260132e-02 7.878510653972625732e-02 3.950629848986864090e-03 2.914015948772430420e-01 3.911529779434204102e-01 -1.605923920869827271e-01 -3.492080271244049072e-01 -2.044149339199066162e-01 -1.601419895887374878e-01 -1.699968129396438599e-01 1.994587033987045288e-01 -1.376314014196395874e-01 5.738366767764091492e-02 6.661124527454376221e-03
1.372957229614257812e-01 -2.528377063572406769e-02 -6.255133450031280518e-02 -9.960389882326126099e-02 1.844290494918823242e-01 3.475260436534881592e-01 2.710394561290740967e-01 -2.554929815232753754e-02 -3.884368836879730225e-01 -1.508906185626983643e-01 -6.738448888063430786e-02 1.651180833578109741e-01 1.232063546776771545e-01 -9.729488939046859741e-02 -1.044297516345977783e-01 -1.072032302618026733e-01 -1.529277116060256958e-01 -2.932675182819366455e-01 2.346277534961700439e-01 -1.039270684123039246e-01 -2.591240704059600830e-01 2.511995434761047363e-01 6.325010955333709717e-02 1.410269141197204590e-01 -1.894253641366958618e-01 7.476785778999328613e-02 -2.690364718437194824e-01 5.705191567540168762e-02 -3.390770405530929565e-02 -9.914875775575637817e-02 -1.430137753486633301e-01 8.575028181076049805e-02
-8.355243504047393799e-02 3.235150873661041260e-01 -1.596146821975708008e-01 -4.724489897489547729e-02 3.899090588092803955e-01 4.678966104984283447e-01 -2.054002694785594940e-02 1.122189760208129883e-01 -1.060306467115879059e-02 -1.490167714655399323e-02 -1.530601829290390015e-01 -1.483119465410709381e-02 -1.273938105441629887e-03 1.629799008369445801e-01 3.324579820036888123e-02 -5.127248167991638184e-02 -6.443230062723159790e-02 -1.080408915877342224e-01 -9.863249212503433228e-02 9.082125872373580933e-02 4.159751534461975098e-02 2.194313853979110718e-01 -1.839826107025146484e-01 -2.797461748123168945e-01 2.086016237735748291e-01 2.313969284296035767e-01 -2.123139798641204834e-01 -1.601431146264076233e-02 5.501045659184455872e-02 -1.480398178100585938e-01 -7.694349437952041626e-02 2.309814095497131348e-01
1.058801636099815369e-01 2.533096671104431152e-01 -2.249742746353149414e-01 -3.436847776174545288e-02 1.820977181196212769e-01 1.957726925611495972e-01 -1.093682795763015747e-01 1.929788738489151001e-01 3.728756308555603027e-02 -2.524598240852355957e-01 -1.290029585361480713e-01 -2.504816949367523193e-01 2.003885060548782349e-01 3.317905366420745850e-01 -5.916246399283409119e-02 7.506624609231948853e-02 -6.286126375198364258e-02 1.358930468559265137e-01 1.935972250066697598e-03 3.549475371837615967e-01 -2.231398075819015503e-01 1.311190426349639893e-01 -2.257144749164581299e-01 -1.869261711835861206e-01 -1.302004307508468628e-01 9.699399024248123169e-02 -4.577901680022478104e-03 -1.164405643939971924e-01 2.028749436140060425e-01 -1.842101961374282837e-01 -1.667368561029434204e-01 6.435250490903854370e-02
-3.867882071062922478e-03 7.148300111293792725e-02 -6.951966788619756699e-03 -1.088073700666427612e-01 4.578286409378051758e-01 2.232219874858856201e-01 8.602109737694263458e-03 -4.996627103537321091e-03 -1.265266537666320801e-01 -6.295505166053771973e-02 -1.065830737352371216e-01 -8.668394759297370911e-03 -2.258712053298950195e-01 8.771802484989166260e-02 4.075648635625839233e-02 -3.367606550455093384e-02 -2.660135924816131592e-01 1.035313704051077366e-03 9.202645719051361084e-02 8.061648905277252197e-02 1.507036834955215454e-01 4.082341119647026062e-02 3.984932303428649902e-01 -3.202528357505798340e-01 -2.435185760259628296e-01 -1.571546047925949097e-01 -2.258250713348388672e-01 -2.322874665260314941e-01 1.064660474658012390e-01 -2.059762775897979736e-01 -8.389326184988021851e-02 9.652663767337799072e-02
-1.976440846920013428e-02 -5.091318488121032715e-02 -2.025494724512100220e-01 -3.094230890274047852e-01 3.003896474838256836e-01 1.815689653158187866e-01 7.950324565172195435e-02 1.606713086366653442e-01 2.759536504745483398e-01 -6.179865822196006775e-02 -3.495351411402225494e-03 4.444130882620811462e-02 2.618539035320281982e-01 2.515955865383148193e-01 -5.915916711091995239e-02 -8.274317532777786255e-02 -9.342008829116821289e-02 5.394107848405838013e-02 4.289954900741577148e-02 1.089184433221817017e-01 -2.149534970521926880e-01 2.426081895828247070e-01 -3.032102808356285095e-02 -2.637706696987152100e-01 -1.362287849187850952e-01 2.944784164428710938e-01 -2.825211882591247559e-01 9.238272160291671753e-02 1.579574346542358398e-01 -1.752045154571533203e-01 1.176752597093582153e-01 1.292992085218429565e-01
2.688890993595123291e-01 2.271264642477035522e-01 -4.068929553031921387e-01 -2.564198076725006104e-01 2.260711342096328735e-01 1.553197354078292847e-01 -8.944030851125717163e-03 -7.930835708975791931e-03 6.099756062030792236e-02 4.626497626304626465e-02 -2.561332881450653076e-01 6.250569224357604980e-02 -2.654357813298702240e-02 1.464423090219497681e-01 -2.250347845256328583e-02 -8.899143338203430176e-02 -2.820133864879608154e-01 8.864534646272659302e-02 2.102693915367126465e-01 9.178981184959411621e-02 -2.872551083564758301e-01 1.483826488256454468e-01 3.282552957534790039e-01 9.318144619464874268e-02 6.209692731499671936e-02 -1.021151691675186157e-01 -9.931185841560363770e-02 2.265396900475025177e-02 1.002362295985221863e-01 -9.768280386924743652e-02 2.320147156715393066e-01 6.633835285902023315e-02
1.065533887594938278e-02 3.153117001056671143e-01 -6.615129113197326660e-02 -3.460302650928497314e-01 1.029440090060234070e-01 1.199525743722915649e-01 -1.318197250366210938e-01 1.818367280066013336e-02 -1.540658175945281982e-01 -1.772075146436691284e-01 3.591896966099739075e-02 3.403857722878456116e-02 -6.754950433969497681e-02 1.620080918073654175e-01 1.176468096673488617e-03 -6.512743234634399414e-02 6.433339416980743408e-02 -1.028599813580513000e-01 1.664854288101196289e-01 1.394299119710922241e-01 8.968695253133773804e-02 2.603180110454559326e-01 9.833537787199020386e-02 -2.904029488563537598e-01 -2.526231855154037476e-02 1.451192647218704224e-01 -2.237697690725326538e-01 5.072443559765815735e-02 3.825689554214477539e-01 -2.598600089550018311e-01 3.476236164569854736e-01 -1.602893322706222534e-02
1.408595293760299683e-01 3.313821256160736084e-01 -1.441145129501819611e-02 -2.277985960245132446e-01 2.986163794994354248e-01 1.616655290126800537e-01 9.099295362830162048e-03 -2.252548187971115112e-01 2.433208189904689789e-02 -7.344117760658264160e-02 1.755361557006835938e-01 1.257704049348831177e-01 5.360358580946922302e-02 1.159668937325477600e-01 1.020781844854354858e-01 -9.419183433055877686e-02 -2.503872513771057129e-01 9.909661859273910522e-02 1.646468415856361389e-02 1.668572723865509033e-01 -1.893188059329986572e-01 -6.997452676296234131e-02 1.312126070261001587e-01 -1.213945373892784119e-01 -7.470404356718063354e-02 -1.160322874784469604e-01 -8.024818450212478638e-02 1.350468397140502930e-01 1.013430133461952209e-01 -3.617869019508361816e-01 2.948694229125976562e-01 3.445817530155181885e-01
3.582000434398651123e-01 3.188820481300354004e-01 -1.843706220388412476e-01 -2.147611975669860840e-01 9.404867142438888550e-02 2.388256192207336426e-01 -6.747288256883621216e-02 9.447190910577774048e-02 -5.815067514777183533e-02 -1.235387325286865234e-01 -2.410221695899963379e-01 -7.080612331628799438e-02 9.200493246316909790e-02 2.229481935501098633e-01 -1.293365806341171265e-01 -2.275455147027969360e-01 -1.465919427573680878e-02 1.583836227655410767e-01 1.675798445940017700e-01 3.192138075828552246e-01 -1.462092250585556030e-01 -1.174446716904640198e-01 2.722548246383666992e-01 -4.905304685235023499e-02 -2.889030799269676208e-02 -5.556464567780494690e-02 -1.253377944231033325e-01 2.327772788703441620e-02 2.390488684177398682e-01 1.775454431772232056e-01 1.621064841747283936e-01 -2.960331737995147705e-03
-1.623402684926986694e-01 1.295692175626754761e-01 2.262215167284011841e-01 -2.255136072635650635e-01 9.308109432458877563e-02 2.260762304067611694e-01 2.481640577316284180e-01 -9.081707149744033813e-02 -8.071547746658325195e-02 -9.066779911518096924e-02 -7.488260976970195770e-03 -2.535786032676696777e-01 -8.084528893232345581e-02 2.347069382667541504e-01 -9.250919520854949951e-02 1.955015212297439575e-02 -2.176123410463333130e-01 -7.896696031093597412e-02 3.241913318634033203e-01 1.282181441783905029e-01 -2.042163014411926270e-01 4.145051836967468262e-01 9.878847748041152954e-03 -3.145706653594970703e-02 7.327085733413696289e-02 -1.007475182414054871e-01 -6.041330471634864807e-02 -1.440706700086593628e-01 6.134694069623947144e-02 -1.351661533117294312e-01 3.285309970378875732e-01 -1.262234598398208618e-01
1.119465082883834839e-01 3.799354434013366699e-01 -3.052802085876464844e-01 -5.921282246708869934e-02 2.027106434106826782e-01 2.488253712654113770e-01 9.902767837047576904e-02 1.736061424016952515e-01 -8.100134879350662231e-02 -1.423338949680328369e-01 -6.300998479127883911e-02 -5.958759412169456482e-02 2.089193277060985565e-02 7.121163606643676758e-02 -2.439320683479309082e-01 -7.089824974536895752e-02 9.929249435663223267e-02 1.975105255842208862e-01 7.151144742965698242e-02 3.564554750919342041e-01 8.503193408250808716e-02 1.901561170816421509e-01 1.179514825344085693e-01 -2.137570381164550781e-01 4.753895476460456848e-02 1.047331318259239197e-01 1.035756692290306091e-01 -2.031003981828689575e-01 3.580555617809295654e-01 -3.997316583991050720e-02 1.229673847556114197e-01 7.012919336557388306e-02
-1.762604862451553345e-01 9.857404977083206177e-02 -1.036001443862915039e-01 -3.607156276702880859e-01 2.090516686439514160e-01 2.045969367027282715e-01 -3.816282376646995544e-02 1.588308066129684448e-01 2.134558260440826416e-01 -2.102229744195938110e-01 1.505744308233261108e-01 1.632777750492095947e-01 8.089784532785415649e-02 2.540389001369476318e-01 -6.845344603061676025e-02 9.878151863813400269e-02 -1.751985251903533936e-01 1.224684715270996094e-01 7.665093988180160522e-02 2.278158217668533325e-01 -8.857731521129608154e-02 3.653670251369476318e-01 -7.982178777456283569e-02 -4.117582459002733231e-03 -2.178965210914611816e-01 1.003614738583564758e-01 -2.484060078859329224e-01 -4.147855937480926514e-02 2.841446399688720703e-01 -6.479745358228683472e-02 7.165562361478805542e-02 1.387894749641418457e-01
-3.610374405980110168e-02 -4.867400974035263062e-03 1.799915544688701630e-02 1.109858043491840363e-03 9.301990270614624023e-02 3.202904760837554932e-01 2.188592404127120972e-01 9.912333451211452484e-03 -1.722926199436187744e-01 1.814431743696331978e-03 6.816407293081283569e-02 1.100590601563453674e-01 -8.725989609956741333e-02 3.041871786117553711e-01 -1.250191777944564819e-01 6.638649851083755493e-02 -2.880876362323760986e-01 -1.562863439321517944e-01 4.835829138755798340e-01 6.442934274673461914e-02 -1.880662441253662109e-01 2.532935738563537598e-01 -1.757092773914337158e-01 -3.033616840839385986e-01 4.814729467034339905e-02 1.741265319287776947e-02 -6.067617982625961304e-02 -2.195092290639877319e-01 2.195746153593063354e-01 2.524700388312339783e-02 -1.426595821976661682e-02 3.300618752837181091e-02
-5.131248757243156433e-02 1.360228061676025391e-01 -3.608284518122673035e-02 -1.832788586616516113e-01 5.725840479135513306e-02 1.112712621688842773e-01 2.981577217578887939e-01 -2.114115804433822632e-01 -2.217381298542022705e-01 -1.712009869515895844e-02 2.540685795247554779e-02 -1.158092357218265533e-02 -2.442061342298984528e-02 1.001890674233436584e-01 -1.870842128992080688e-01 7.779818773269653320e-02 -4.104173481464385986e-01 2.401424497365951538e-01 2.457720637321472168e-01 6.312566250562667847e-02 -2.969369292259216309e-01 3.881322741508483887e-01 -1.923018135130405426e-02 -1.983425617218017578e-01 -8.035384863615036011e-02 5.352519452571868896e-02 1.184331327676773071e-01 -8.424050360918045044e-02 1.652151644229888916e-01 5.040146410465240479e-02 -2.858043834567070007e-02 2.503320276737213135e-01
-1.186231970787048340e-01 2.820473611354827881e-01 -2.580953063443303108e-03 -2.145749032497406006e-01 -7.546772249042987823e-03 2.264515310525894165e-01 2.238048762083053589e-01 -2.862418591976165771e-01 -4.087359011173248291e-01 -1.285792440176010132e-01 -4.701956734061241150e-02 7.356158643960952759e-02 -1.015096455812454224e-01 1.690854430198669434e-01 -2.262124419212341309e-02 1.274198740720748901e-01 -5.316218733787536621e-02 -9.023913741111755371e-02 2.297854721546173096e-01 4.867871105670928955e-02 -2.750374376773834229e-01 2.314013242721557617e-01 -1.789644244126975536e-03 -1.351460367441177368e-01 -1.768223941326141357e-01 -2.434165924787521362e-01 4.936775565147399902e-02 -2.026544660329818726e-01 2.832387806847691536e-03 -1.271470636129379272e-02 2.154071182012557983e-01 1.895081847906112671e-01
1.152500212192535400e-01 3.189356029033660889e-01 -1.716018468141555786e-01 -2.322111278772354126e-01 2.308728694915771484e-01 2.916401922702789307e-01 8.128883689641952515e-02 7.570957392454147339e-02 -4.819595068693161011e-02 -6.885017454624176025e-02 9.190165251493453979e-02 -1.175761818885803223e-01 -1.601757109165191650e-02 5.867157131433486938e-02 3.748298622667789459e-03 -1.115930918604135513e-02 -2.033236175775527954e-01 5.304475128650665283e-02 1.487527508288621902e-02 -7.204097509384155273e-02 9.498168714344501495e-03 5.947973579168319702e-02 -1.863438636064529419e-01 -1.954667717218399048e-01 3.165864385664463043e-03 -2.909668162465095520e-02 -2.508074939250946045e-01 -8.778779953718185425e-02 -3.553310036659240723e-02 1.202731728553771973e-01 -1.686430871486663818e-01 6.131887435913085938e-01
1.326082348823547363e-01 3.181820809841156006e-01 1.352504193782806396e-01 -3.155973553657531738e-02 -1.153798922896385193e-01 3.069796860218048096e-01 -9.245877712965011597e-02 2.808955311775207520e-01 -1.756801009178161621e-01 -2.285976558923721313e-01 -8.532711118459701538e-02 -1.158121600747108459e-01 7.648658752441406250e-02 3.844016194343566895e-01 -6.778676062822341919e-02 -6.980922818183898926e-02 -1.273460686206817627e-01 -1.798396743834018707e-02 -8.273373544216156006e-02 2.445940226316452026e-01 -1.446661353111267090e-01 5.808561295270919800e-02 -2.112332582473754883e-01 -4.006197303533554077e-02 -1.748182177543640137e-01 2.042649500072002411e-02 -2.797874212265014648e-01 -2.290144562721252441e-01 2.231325656175613403e-01 -9.119746088981628418e-02 -1.194151788949966431e-01 1.103599369525909424e-01
-3.281655535101890564e-02 1.621689051389694214e-01 -1.502884924411773682e-01 -9.974700957536697388e-02 2.271254211664199829e-01 4.538704156875610352e-01 -9.341542422771453857e-02 1.171008944511413574e-01 -1.642537713050842285e-01 -5.252481251955032349e-02 1.868287175893783569e-01 6.928940862417221069e-02 -2.099204957485198975e-01 2.218601554632186890e-01 -2.058247774839401245e-01 7.922150194644927979e-02 -2.369268834590911865e-01 1.771585494279861450e-01 1.500510573387145996e-01 -1.680984199047088623e-01 -2.503456175327301025e-01 8.772008866071701050e-02 -7.485256344079971313e-02 8.660772442817687988e-02 6.620696932077407837e-02 2.331161499023437500e-01 -2.365945279598236084e-01 7.191251218318939209e-02 -2.042268216609954834e-01 -1.598963290452957153e-01 1.163699626922607422e-01 1.619769036769866943e-01
1.080256327986717224e-01 2.657985687255859375e-01 -1.857699900865554810e-01 -2.112469375133514404e-01 4.372701346874237061e-01 4.526731073856353760e-01 1.579932570457458496e-01 1.628482490777969360e-01 -8.239527046680450439e-02 -1.258186846971511841e-01 1.565027087926864624e-01 1.301428824663162231e-01 2.677181549370288849e-02 -2.253484167158603668e-02 1.367653757333755493e-01 1.728991232812404633e-02 -4.910699278116226196e-02 2.397162467241287231e-01 -1.044294163584709167e-01 -9.941399097442626953e-03 -1.026834398508071899e-01 -1.962132602930068970e-01 1.410423368215560913e-01 -4.867042601108551025e-02 7.328779995441436768e-02 1.455176025629043579e-01 -4.839658364653587341e-02 -2.925837039947509766e-02 -1.516786068677902222e-01 6.712276488542556763e-03 -2.824529074132442474e-02 3.330006301403045654e-01
-2.721653580665588379e-01 1.095347553491592407e-01 -1.346791833639144897e-01 -4.125346988439559937e-02 3.371762931346893311e-01 1.501705199480056763e-01 1.691326647996902466e-01 -7.376436144113540649e-02 -1.724843494594097137e-02 -2.415781095623970032e-02 -8.723423629999160767e-02 -9.824544191360473633e-02 1.337964832782745361e-01 2.296380400657653809e-01 -6.625614315271377563e-02 -1.501697003841400146e-01 -3.681772053241729736e-01 -4.176046326756477356e-02 3.172181546688079834e-01 4.802289605140686035e-02 -2.241280078887939453e-01 1.886685788631439209e-01 -1.883983910083770752e-01 -2.269161194562911987e-01 2.652320824563503265e-02 -9.703973308205604553e-03 -2.567820250988006592e-01 -2.155624777078628540e-01 1.909547150135040283e-01 -6.121347099542617798e-02 8.628525584936141968e-02 -1.848756819963455200e-01
6.164617836475372314e-02 -5.164990201592445374e-02 4.158466309309005737e-02 1.198798511177301407e-02 4.300284087657928467e-01 2.559654712677001953e-01 -1.650229445658624172e-03 -3.110620938241481781e-02 -1.709577590227127075e-01 -2.453230321407318115e-01 -1.435467004776000977e-01 1.352049689739942551e-02 1.910025626420974731e-01 8.058246970176696777e-02 -4.483010470867156982e-01 1.633497029542922974e-01 7.981580495834350586e-02 1.032252088189125061e-01 2.219733595848083496e-01 -4.328576475381851196e-02 -1.749845743179321289e-01 -3.069436922669410706e-02 1.943542510271072388e-01 2.726637758314609528e-02 -3.491073846817016602e-01 -8.372545987367630005e-02 -1.251470744609832764e-01 -1.310271620750427246e-01 -2.110355161130428314e-02 -8.368036895990371704e-02 -3.729683905839920044e-02 2.249659746885299683e-01
3.712999522686004639e-01 1.192370802164077759e-01 5.681184306740760803e-02 -2.956832051277160645e-01 1.225742921233177185e-01 3.813063502311706543e-01 8.274528384208679199e-02 1.351012289524078369e-01 -2.889729738235473633e-01 -9.464511275291442871e-02 -2.294702976942062378e-01 1.428293436765670776e-01 -4.703158978372812271e-03 3.792561590671539307e-02 -8.011720329523086548e-02 -3.015416264533996582e-01 -5.790977925062179565e-02 2.771591842174530029e-01 -1.819453090429306030e-01 6.451608240604400635e-02 -1.448556035757064819e-01 -1.568230986595153809e-02 -6.077911332249641418e-02 1.886385679244995117e-02 -3.096208274364471436e-01 -1.075441017746925354e-01 -1.197745725512504578e-01 -1.463101245462894440e-02 -3.171811997890472412e-02 -1.713184863328933716e-01 1.588942669332027435e-02 1.100123897194862366e-01
2.813584916293621063e-02 1.723894923925399780e-01 -2.658449299633502960e-02 -8.660089224576950073e-02 4.540933072566986084e-01 1.591458618640899658e-01 1.349683552980422974e-01 -8.525409735739231110e-03 -6.805437803268432617e-02 -2.505165524780750275e-02 -3.244839608669281006e-02 2.627310901880264282e-02 -1.265994831919670105e-02 1.700565218925476074e-02 -1.268342584371566772e-01 4.677023738622665405e-02 -1.952556818723678589e-01 -5.634515359997749329e-02 2.414677590131759644e-01 4.826190695166587830e-02 9.162912145256996155e-03 2.288033366203308105e-01 4.498643577098846436e-01 -1.310456693172454834e-01 -4.121770560741424561e-01 -2.460850179195404053e-01 -1.029810756444931030e-01 -1.281807869672775269e-01 1.680497676134109497e-01 -1.485421806573867798e-01 -4.639297723770141602e-02 -4.333782196044921875e-02
8.101613074541091919e-02 2.734121382236480713e-01 7.822783291339874268e-02 -1.702660173177719116e-01 1.914514303207397461e-01 2.626336514949798584e-01 8.750190585851669312e-02 -7.090781629085540771e-02 -4.145404696464538574e-01 -2.880890369415283203e-01 8.210118860006332397e-02 7.497963309288024902e-02 -7.662373781204223633e-02 2.390249222517013550e-01 2.355252951383590698e-01 2.146971225738525391e-01 -1.459345817565917969e-01 1.893104463815689087e-01 9.671673178672790527e-02 4.469576291739940643e-03 -1.776761263608932495e-01 1.978207230567932129e-01 -5.111038312315940857e-02 1.043106988072395325e-01 5.562219023704528809e-02 1.105626765638589859e-02 2.003330439329147339e-01 -2.415658682584762573e-01 -3.623763471841812134e-02 -6.843221932649612427e-02 2.588660717010498047e-01 8.982883393764495850e-02
1.122000664472579956e-01 8.675093203783035278e-02 1.721255853772163391e-02 -2.071968317031860352e-01 7.129310071468353271e-02 6.259180903434753418e-01 1.125642806291580200e-01 4.800803586840629578e-02 -1.870891153812408447e-01 3.371204435825347900e-02 1.964592784643173218e-01 -1.089759692549705505e-01 7.277149707078933716e-02 6.053907796740531921e-02 2.383023798465728760e-01 -2.903722040355205536e-02 -1.850742399692535400e-01 3.225054740905761719e-01 1.136835217475891113e-01 1.581953167915344238e-01 -4.456023499369621277e-02 -9.160497039556503296e-02 -1.186398323625326157e-02 -1.238301843404769897e-01 7.478298991918563843e-02 3.238463029265403748e-02 -2.725008130073547363e-01 1.515816599130630493e-01 1.052209660410881042e-01 -1.056579798460006714e-01 3.204009309411048889e-02 2.059709727764129639e-01
-1.282088309526443481e-01 1.467418074607849121e-01 -1.772329770028591156e-02 -1.340310573577880859e-01 2.212153673171997070e-01 9.041573852300643921e-02 1.923551410436630249e-01 4.530879482626914978e-02 -6.984349340200424194e-02 -6.949910521507263184e-02 -1.415105313062667847e-01 -6.462422013282775879e-02 -1.239814758300781250e-01 1.304174959659576416e-01 -2.258139401674270630e-01 -3.532178327441215515e-02 -2.772006690502166748e-01 -1.072408780455589294e-01 4.611739218235015869e-01 1.566449850797653198e-01 -3.393215835094451904e-01 1.271340250968933105e-01 -1.131230369210243225e-01 -3.075500726699829102e-01 1.670534759759902954e-01 8.723089098930358887e-02 -2.571987807750701904e-01 -1.711298674345016479e-01 -1.040185894817113876e-02 7.700863480567932129e-02 1.046094223856925964e-01 -1.299098730087280273e-01
2.053065896034240723e-01 -3.177155181765556335e-02 2.431776225566864014e-01 -6.527870148420333862e-02 9.244205802679061890e-02 1.053754016757011414e-01 1.153437793254852295e-01 6.753163784742355347e-02 -4.489049017429351807e-01 -2.664778828620910645e-01 -1.624196320772171021e-01 -4.354076460003852844e-02 -6.493829190731048584e-02 2.100721001625061035e-02 -8.106809109449386597e-02 -4.924638941884040833e-02 -1.126890778541564941e-01 2.492289245128631592e-01 2.368618845939636230e-01 3.515753149986267090e-01 -3.086165487766265869e-01 1.574010550975799561e-01 2.213044650852680206e-02 -3.707098215818405151e-02 -1.302131116390228271e-01 2.021650373935699463e-01 -7.540262490510940552e-02 -2.319016605615615845e-01 3.624637424945831299e-02 4.540659487247467041e-02 2.092261612415313721e-01 -2.498431317508220673e-02
-2.082183063030242920e-01 4.386577606201171875e-01 -1.132099181413650513e-01 -3.283511698246002197e-01 2.362898886203765869e-01 2.518315613269805908e-01 -6.017882376909255981e-03 1.885986179113388062e-01 1.322809755802154541e-01 -4.632599279284477234e-02 3.955421037971973419e-03 -1.363037377595901489e-01 -2.365297973155975342e-01 1.225679889321327209e-01 1.655552536249160767e-01 -1.875344961881637573e-01 8.501940965652465820e-02 9.054306149482727051e-02 2.087596431374549866e-02 -9.126074612140655518e-02 -3.177778422832489014e-01 7.499617338180541992e-02 -9.662748128175735474e-02 -1.576896160840988159e-01 9.823630005121231079e-02 1.183176971971988678e-02 -5.481984838843345642e-02 -8.092983067035675049e-02 3.356447517871856689e-01 -9.872926771640777588e-02 -2.086217701435089111e-02 9.881310164928436279e-02
4.796778783202171326e-02 1.169389188289642334e-01 -2.451791465282440186e-01 -3.444485664367675781e-01 3.477253019809722900e-01 -4.638746846467256546e-03 9.638487547636032104e-02 1.257076561450958252e-01 -1.124160289764404297e-01 -2.166652679443359375e-01 7.296897470951080322e-02 -1.535519957542419434e-01 -3.713717684149742126e-02 -4.276869446039199829e-02 -3.424660488963127136e-02 -3.067995980381965637e-02 -3.102504014968872070e-01 -2.880237437784671783e-02 3.078966736793518066e-01 -1.934854835271835327e-01 -7.964425534009933472e-02 -4.208122380077838898e-03 2.008775435388088226e-02 -1.805309057235717773e-01 -1.262848079204559326e-01 2.483012899756431580e-02 -5.338951200246810913e-02 -3.012358546257019043e-01 1.229200884699821472e-01 -1.215989291667938232e-01 3.600585758686065674e-01 1.644999980926513672e-01
2.467036694288253784e-01 2.279590815305709839e-02 -6.178134679794311523e-02 -4.299660921096801758e-01 2.549734711647033691e-01 2.183825224637985229e-01 -3.756499662995338440e-02 1.434926539659500122e-01 3.247651830315589905e-02 -1.358662080019712448e-02 -1.077742278575897217e-01 -1.986705362796783447e-01 -9.062826633453369141e-02 1.940887868404388428e-01 2.691714465618133545e-01 3.129862248897552490e-02 -2.697714567184448242e-01 -1.113866865634918213e-01 1.127668470144271851e-01 2.473768778145313263e-02 -8.780863136053085327e-02 8.312585204839706421e-02 2.971684336662292480e-01 -2.010368555784225464e-01 -3.351325867697596550e-03 -2.497273683547973633e-01 7.279334962368011475e-02 3.549745678901672363e-02 3.019788861274719238e-01 6.959060579538345337e-02 1.917244642972946167e-01 1.174639328382909298e-03
3.055096045136451721e-02 5.813818797469139099e-02 -8.811450749635696411e-02 -1.137132346630096436e-01 3.413603305816650391e-01 2.647038400173187256e-01 2.271552532911300659e-01 -2.754628062248229980e-01 -3.294149637222290039e-01 -3.024200201034545898e-01 -1.549953669309616089e-01 -9.293355792760848999e-02 -5.102378418087027967e-05 1.388102620840072632e-01 -2.287141680717468262e-01 -9.291519224643707275e-02 7.186485826969146729e-02 -1.289279311895370483e-01 -1.129940599203109741e-01 -6.048446055501699448e-03 -3.221399486064910889e-01 1.048232987523078918e-01 2.069330066442489624e-01 -1.033498197793960571e-01 -1.269987132400274277e-02 -1.729629561305046082e-02 -1.529054343700408936e-01 1.982039958238601685e-01 -5.806565750390291214e-03 6.424745172262191772e-02 -2.742707431316375732e-01 -5.202359333634376526e-02
-2.102858275175094604e-01 3.430499434471130371e-01 2.217592895030975342e-01 -1.941610127687454224e-01 2.928717434406280518e-01 1.667547821998596191e-01 3.571751341223716736e-02 2.308287322521209717e-01 1.100961640477180481e-01 7.744325697422027588e-02 -5.405800789594650269e-02 -1.092154905200004578e-01 1.861481554806232452e-02 5.830163508653640747e-02 5.106632784008979797e-02 -8.576668798923492432e-03 -6.995809078216552734e-02 2.164300680160522461e-01 1.099073961377143860e-01 1.281731873750686646e-01 -4.373790919780731201e-01 2.361218184232711792e-01 -1.143204122781753540e-01 -2.614607512950897217e-01 3.065492585301399231e-02 2.944073379039764404e-01 -5.463346466422080994e-02 7.197832316160202026e-02 1.246777921915054321e-01 4.284059163182973862e-03 1.505537182092666626e-01 3.077396750450134277e-02
-1.282075792551040649e-01 3.619705438613891602e-01 1.621428728103637695e-01 -3.963783681392669678e-01 2.384213507175445557e-01 2.010586261749267578e-01 -1.082785651087760925e-01 1.378648281097412109e-01 -8.098886907100677490e-02 -1.608473062515258789e-01 -9.658589214086532593e-02 -1.359335333108901978e-01 -1.402910947799682617e-01 2.077794522047042847e-01 -7.144679874181747437e-02 -7.576651126146316528e-02 -1.540545225143432617e-01 1.055283695459365845e-01 -4.150704480707645416e-03 -1.604466140270233154e-01 -2.399119734764099121e-01 3.275777101516723633e-01 -1.412612795829772949e-01 4.785070195794105530e-02 2.081915438175201416e-01 -5.261202901601791382e-02 -2.003337629139423370e-02 2.365554496645927429e-02 2.998809218406677246e-01 -2.334257587790489197e-02 -3.635197877883911133e-02 -1.434938758611679077e-01
-6.041911989450454712e-02 1.700275838375091553e-01 1.049077734351158142e-01 -3.223078250885009766e-01 3.166520595550537109e-01 2.094046324491500854e-01 1.129967272281646729e-01 5.971865728497505188e-02 -2.680393159389495850e-01 -8.327857404947280884e-02 -1.301794648170471191e-01 7.119438797235488892e-02 3.745405003428459167e-02 2.500105202198028564e-01 2.279904335737228394e-01 -6.619589030742645264e-02 -5.316235497593879700e-02 -5.788043513894081116e-02 8.247882127761840820e-02 2.070852741599082947e-02 -1.713514775037765503e-01 3.086872100830078125e-01 2.453966140747070312e-01 -2.530477344989776611e-01 1.767166107892990112e-01 9.037791937589645386e-02 3.043935820460319519e-02 2.185398340225219727e-01 5.490778386592864990e-02 1.650252044200897217e-01 1.735487133264541626e-01 -2.455057352781295776e-01
1.120323687791824341e-01 1.019203662872314453e-02 1.774871796369552612e-01 -3.183313608169555664e-01 2.296111285686492920e-01 1.752678751945495605e-01 -1.096711456775665283e-01 2.347185835242271423e-02 -1.964198984205722809e-02 -1.540453881025314331e-01 -2.312348037958145142e-01 -2.074432820081710815e-01 9.611553396098315716e-04 2.023387551307678223e-01 -7.838200032711029053e-02 -1.314470320940017700e-01 -2.062820196151733398e-01 1.531351804733276367e-01 2.299967920407652855e-03 -1.156955957412719727e-01 -3.655387461185455322e-01 3.064628243446350098e-01 1.006413251161575317e-02 -1.995622664690017700e-01 2.698110938072204590e-01 -8.486412465572357178e-02 -2.728035748004913330e-01 1.402117013931274414e-01 1.621873378753662109e-01 8.382065594196319580e-02 -4.580514878034591675e-02 1.309190988540649414e-01
2.099769935011863708e-02 3.580358028411865234e-01 -1.195837408304214478e-01 -2.330504804849624634e-01 3.814025521278381348e-01 2.443422228097915649e-01 2.309198528528213501e-01 -1.602217555046081543e-01 -1.015484035015106201e-01 -1.887383162975311279e-01 -1.286638341844081879e-02 1.807990297675132751e-02 5.560826510190963745e-02 -1.509816735051572323e-03 -1.590902209281921387e-01 1.050914525985717773e-01 -1.321843862533569336e-01 -9.332942962646484375e-02 -5.904509127140045166e-02 -5.643607117235660553e-03 -3.921029344201087952e-02 -1.346589475870132446e-01 3.799457103013992310e-02 -2.641407251358032227e-01 -2.773051857948303223e-01 -3.638926148414611816e-01 -2.230836451053619385e-01 6.032325327396392822e-02 -8.659990876913070679e-02 3.955936059355735779e-02 -3.255973756313323975e-02 1.982024163007736206e-01
2.072101682424545288e-01 -1.166188791394233704e-01 1.316839605569839478e-01 -8.244172483682632446e-02 1.872366666793823242e-01 1.372786909341812134e-01 1.319032609462738037e-01 7.356020063161849976e-02 -4.121065437793731689e-01 -3.610882759094238281e-01 -8.833706378936767578e-02 -1.163847837597131729e-02 -4.651430621743202209e-02 1.497801207005977631e-02 -1.393488496541976929e-01 3.871179372072219849e-02 -7.216828316450119019e-02 2.519253194332122803e-01 1.933483630418777466e-01 3.076705336570739746e-01 -3.500528335571289062e-01 1.255453526973724365e-01 3.015935234725475311e-02 -4.206812381744384766e-02 4.173130914568901062e-02 1.926453113555908203e-01 7.178522646427154541e-02 -2.791369855403900146e-01 1.616123318672180176e-01 1.344532519578933716e-02 1.352806091308593750e-01 -5.415127053856849670e-02
-6.642820662818849087e-04 3.460403904318809509e-02 -3.828178346157073975e-02 -5.281784757971763611e-02 3.483566939830780029e-01 2.559625804424285889e-01 -4.014657170046120882e-04 5.816383659839630127e-02 -4.039702564477920532e-02 -1.539864987134933472e-01 -1.630171388387680054e-01 -5.191604420542716980e-02 -1.761786639690399170e-01 1.521478593349456787e-01 5.794864520430564880e-02 1.148801520466804504e-01 -1.998803317546844482e-01 -3.659179806709289551e-02 6.659132242202758789e-02 1.292954832315444946e-01 2.521879039704799652e-02 1.612240672111511230e-01 4.306254684925079346e-01 -2.965027093887329102e-01 -3.222137689590454102e-01 -1.620400696992874146e-01 -3.152272403240203857e-01 -9.956973046064376831e-02 -1.958276331424713135e-02 -2.339764088392257690e-01 6.879092752933502197e-02 1.314984709024429321e-01
-1.359263658523559570e-01 5.178064107894897461e-01 1.582996100187301636e-01 -2.508049607276916504e-01 2.922863662242889404e-01 9.802558273077011108e-02 8.737666532397270203e-03 8.000320941209793091e-02 -8.005960285663604736e-02 -8.621740341186523438e-02 1.468951404094696045e-01 -2.593216896057128906e-01 -1.211102381348609924e-01 2.585382387042045593e-02 1.293778568506240845e-01 1.269662380218505859e-01 4.394230246543884277e-02 1.893775165081024170e-01 6.427622586488723755e-02 2.049616277217864990e-01 1.065054535865783691e-02 3.406603261828422546e-02 3.079367876052856445e-01 -2.297519147396087646e-01 -2.772734463214874268e-01 1.543809473514556885e-01 -2.774596586823463440e-02 -2.011203765869140625e-02 8.303144574165344238e-02 -1.368801444768905640e-01 1.131641119718551636e-02 1.122062206268310547e-01
1.400919258594512939e-01 9.587476402521133423e-02 8.529078215360641479e-02 -1.540005654096603394e-01 3.920263424515724182e-02 1.650356352329254150e-01 2.709222137928009033e-01 2.198341190814971924e-01 -1.851979047060012817e-01 -3.579083830118179321e-02 2.156181782484054565e-01 1.958227306604385376e-01 -9.822347760200500488e-02 1.667729467153549194e-01 5.575927719473838806e-02 1.934594474732875824e-03 -3.396277129650115967e-01 6.271620094776153564e-02 9.337846189737319946e-02 1.649461239576339722e-01 -1.183893606066703796e-01 3.961469829082489014e-01 -1.459923088550567627e-01 -2.038035392761230469e-01 -1.475369557738304138e-02 7.173880934715270996e-02 1.198032125830650330e-01 -2.993396818637847900e-01 3.045971095561981201e-01 -5.619137361645698547e-02 -2.533523656893521547e-04 1.855743527412414551e-01
8.087720721960067749e-02 1.107943058013916016e-01 -6.063904613256454468e-02 -2.741467356681823730e-01 2.975779771804809570e-01 1.222742274403572083e-01 1.693238914012908936e-01 7.923942059278488159e-02 1.217388361692428589e-01 -2.284555286169052124e-01 -1.976624689996242523e-02 -1.185389906167984009e-01 -1.554268747568130493e-01 1.313194632530212402e-01 -1.415816694498062134e-01 8.525846898555755615e-02 -1.296518445014953613e-01 -2.320486903190612793e-01 3.727396726608276367e-01 -4.227641038596630096e-03 2.000125870108604431e-02 -1.015278510749340057e-02 1.658397614955902100e-01 -1.238119974732398987e-01 -2.626633942127227783e-01 2.510759830474853516e-01 -5.854113027453422546e-02 -3.152323663234710693e-01 5.792160332202911377e-02 -9.598045796155929565e-02 2.822971343994140625e-01 1.835563480854034424e-01
2.945629879832267761e-02 1.406425237655639648e-01 -3.280429914593696594e-02 -7.637034356594085693e-02 2.753174602985382080e-01 3.075910508632659912e-01 1.036662310361862183e-01 2.699607312679290771e-01 1.202351450920104980e-01 -1.600262224674224854e-01 -3.681519627571105957e-02 7.824511826038360596e-02 2.382611483335494995e-02 2.859473228454589844e-01 1.329648215323686600e-02 1.340134888887405396e-01 -2.566263675689697266e-01 9.742513298988342285e-02 -8.068630844354629517e-02 2.556802630424499512e-01 -1.761079430580139160e-01 3.531449139118194580e-01 -1.680464446544647217e-01 -5.808136239647865295e-02 -6.691329926252365112e-02 1.277334839105606079e-01 2.170493389712646604e-04 -3.165639042854309082e-01 1.439524441957473755e-01 -1.548886001110076904e-01 -2.633559107780456543e-01 2.735783345997333527e-02
2.197790145874023438e-02 2.621172964572906494e-01 -3.685763478279113770e-02 -5.218359827995300293e-01 2.823485434055328369e-02 1.066687777638435364e-01 -6.640072911977767944e-02 1.278620660305023193e-01 -8.192244172096252441e-02 -2.063015848398208618e-01 6.142115592956542969e-02 8.189369738101959229e-02 -1.659203916788101196e-01 3.728984594345092773e-01 -4.734767228364944458e-02 7.169272005558013916e-02 9.630675613880157471e-02 -9.836196154356002808e-02 1.422125399112701416e-01 2.558518350124359131e-01 -2.451126277446746826e-01 2.818606980144977570e-02 -1.001119390130043030e-01 6.115066632628440857e-02 1.925807446241378784e-01 -1.254290044307708740e-01 -2.742336094379425049e-01 1.225618645548820496e-01 -1.012259498238563538e-01 -1.052998453378677368e-01 -1.061802878975868225e-01 1.885906755924224854e-01
9.448055177927017212e-02 1.355588138103485107e-01 -5.436503514647483826e-02 -1.038022413849830627e-01 1.877902001142501831e-01 4.605860710144042969e-01 -4.071681946516036987e-02 1.462871432304382324e-01 -3.483981490135192871e-01 7.782459259033203125e-03 1.737542897462844849e-01 1.431951373815536499e-01 -3.424914777278900146e-01 5.205472558736801147e-02 -6.901817768812179565e-02 -1.477639228105545044e-01 -3.024650514125823975e-01 2.696066498756408691e-01 6.909526139497756958e-02 1.022211313247680664e-01 -1.262116134166717529e-01 6.261453032493591309e-02 -7.995955646038055420e-02 1.734790951013565063e-01 -1.401946097612380981e-01 6.534682214260101318e-02 -2.298413515090942383e-01 3.409694880247116089e-02 1.185577362775802612e-02 -6.414600461721420288e-02 1.573327332735061646e-01 1.646248549222946167e-01
2.043548524379730225e-01 -1.846078224480152130e-02 1.703904271125793457e-01 -2.427683472633361816e-01 2.179603725671768188e-01 1.835097521543502808e-01 -2.662018500268459320e-02 2.079813927412033081e-01 -1.097811609506607056e-01 -4.187486171722412109e-01 -1.437211688607931137e-02 -3.399993479251861572e-01 1.252497583627700806e-01 -1.260858923196792603e-01 4.703650996088981628e-02 9.329630993306636810e-03 -7.204802334308624268e-02 1.547702997922897339e-01 -5.105447024106979370e-03 1.576843857765197754e-02 -5.100376605987548828e-01 -9.014448523521423340e-02 8.669902384281158447e-02 1.179379224777221680e-02 -3.726539760828018188e-02 -1.027733553200960159e-02 -1.126401200890541077e-01 -2.090413421392440796e-01 3.034136258065700531e-02 1.862437874078750610e-01 -7.175151258707046509e-02 -6.093227863311767578e-02
-7.248285412788391113e-02 7.743641734123229980e-02 2.017257511615753174e-01 5.969836562871932983e-02 2.640308439731597900e-01 4.175414741039276123e-01 1.674773246049880981e-01 -1.532185822725296021e-01 -1.736088246107101440e-01 -1.971980184316635132e-01 -1.227350980043411255e-01 -3.356383740901947021e-02 8.814905583858489990e-02 3.372995257377624512e-01 -6.178725510835647583e-02 -3.349545225501060486e-02 -1.241955533623695374e-01 -2.850125730037689209e-01 4.467283934354782104e-02 -2.501120269298553467e-01 -1.405166536569595337e-01 1.886143535375595093e-02 2.641600966453552246e-01 -1.552680581808090210e-01 2.104416489601135254e-03 3.302614390850067139e-02 -2.236111015081405640e-01 1.726065576076507568e-02 -4.327106848359107971e-02 -1.584072560071945190e-01 -1.651261299848556519e-01 2.374697774648666382e-01
4.693318530917167664e-02 1.698522269725799561e-01 3.260290622711181641e-01 -9.048702567815780640e-02 1.926329433917999268e-01 3.927717208862304688e-01 1.184280514717102051e-01 -4.424450546503067017e-02 5.976108089089393616e-02 1.969893649220466614e-02 -3.443966209888458252e-01 2.708493359386920929e-02 8.091253787279129028e-02 3.506532013416290283e-01 1.258750706911087036e-01 2.551092579960823059e-02 -2.788591682910919189e-01 2.318901419639587402e-01 1.319239288568496704e-01 -7.943463325500488281e-02 -1.864638626575469971e-01 9.721781313419342041e-02 -1.703332513570785522e-01 4.731315001845359802e-02 1.303794980049133301e-01 1.444871723651885986e-02 -1.162223666906356812e-01 1.562460139393806458e-02 3.253871798515319824e-01 9.661423414945602417e-02 2.761096879839897156e-02 -1.218870282173156738e-02
1.286068707704544067e-01 2.566783130168914795e-01 -2.304001599550247192e-01 -2.371592670679092407e-01 3.139242827892303467e-01 5.323193073272705078e-01 6.707003712654113770e-02 2.540842890739440918e-01 -1.139710545539855957e-01 -1.259077340364456177e-01 1.150727421045303345e-01 5.593422427773475647e-02 1.860430836677551270e-01 6.438852846622467041e-02 9.696537256240844727e-02 -6.296642124652862549e-02 -7.447643578052520752e-02 2.210158705711364746e-01 -8.729171752929687500e-02 -4.744109511375427246e-02 -9.918978810310363770e-02 -1.377819776535034180e-01 6.404778361320495605e-02 -8.839014917612075806e-02 -1.105512157082557678e-01 1.237298827618360519e-03 -1.214512810111045837e-01 -7.682857662439346313e-02 -2.198073267936706543e-01 -3.809090703725814819e-02 1.406886428594589233e-01 2.291343808174133301e-01
2.294064313173294067e-01 1.824070117436349392e-03 -2.068180143833160400e-01 -4.471654891967773438e-01 1.862253844738006592e-01 -4.663767293095588684e-02 2.632830739021301270e-01 2.030988782644271851e-02 -2.930670082569122314e-01 -1.716301590204238892e-01 6.235497072339057922e-02 -2.125131636857986450e-01 2.256133258342742920e-01 6.724684685468673706e-02 -8.266140520572662354e-02 -3.853393718600273132e-02 -3.388365507125854492e-01 2.086281403899192810e-02 2.434810847043991089e-01 1.255565229803323746e-02 -8.323917165398597717e-03 4.624524340033531189e-02 1.479973737150430679e-02 -1.440044492483139038e-01 2.431539446115493774e-01 1.663703918457031250e-01 -1.534037590026855469e-01 4.546943679451942444e-02 1.306822299957275391e-01 8.249808102846145630e-02 1.720857024192810059e-01 7.852370291948318481e-02
8.134827762842178345e-02 3.444353863596916199e-02 -1.033197417855262756e-01 -3.615064024925231934e-01 2.745850384235382080e-01 2.564300894737243652e-01 3.047150187194347382e-02 2.352801896631717682e-02 -2.160976082086563110e-01 1.811003545299172401e-03 5.426867306232452393e-02 4.463559761643409729e-02 3.706003725528717041e-01 2.502890527248382568e-01 7.937090098857879639e-02 -4.686081036925315857e-02 -1.650377511978149414e-01 3.248513042926788330e-01 1.313468366861343384e-01 2.306331098079681396e-01 -3.291805088520050049e-01 -1.302784532308578491e-01 -2.274407297372817993e-01 1.568866521120071411e-02 -1.842302153818309307e-03 -6.251506507396697998e-02 -1.293288767337799072e-01 -8.186945319175720215e-02 7.412908226251602173e-02 2.243188396096229553e-02 1.833038330078125000e-01 2.488322556018829346e-02
2.790449261665344238e-01 1.152677759528160095e-01 -3.838513791561126709e-01 -2.571081817150115967e-01 3.364358544349670410e-01 3.712717890739440918e-01 3.378598392009735107e-01 8.588100969791412354e-02 -9.170626848936080933e-02 -3.051737248897552490e-01 8.875899016857147217e-02 -1.883464604616165161e-01 1.720649003982543945e-01 9.336825460195541382e-02 1.923556774854660034e-01 3.107976913452148438e-02 1.266577690839767456e-01 -8.469181507825851440e-02 1.936314702033996582e-01 2.701621502637863159e-02 -6.932909786701202393e-02 -2.548267692327499390e-02 -3.660570457577705383e-02 -1.270304024219512939e-01 7.455170154571533203e-02 1.716344151645898819e-03 1.910218037664890289e-02 5.761269479990005493e-02 -7.367952167987823486e-02 -8.615525439381599426e-03 -4.954621940851211548e-02 9.301401674747467041e-03
-3.340378031134605408e-02 4.792966693639755249e-02 8.015114814043045044e-02 4.771685972809791565e-02 -5.543316900730133057e-02 4.025283455848693848e-01 2.347617149353027344e-01 -1.670440882444381714e-01 -1.732160896062850952e-01 -1.666397899389266968e-01 1.571361720561981201e-01 -1.119685620069503784e-01 6.091774255037307739e-02 -4.338932223618030548e-03 -8.997888863086700439e-02 9.893168509006500244e-02 -3.183560967445373535e-01 9.554280899465084076e-03 2.080100029706954956e-01 1.399333495646715164e-02 -1.546805649995803833e-01 3.811510801315307617e-01 1.652668416500091553e-01 -4.680328816175460815e-02 -2.005663812160491943e-01 -5.702127143740653992e-02 -3.061671741306781769e-02 -1.397439837455749512e-01 4.168583452701568604e-01 -1.893662661314010620e-01 -4.640868678689002991e-02 -6.174172461032867432e-02
2.345731556415557861e-01 1.287792474031448364e-01 2.039038240909576416e-01 -8.654001355171203613e-02 3.893976807594299316e-01 -9.467120282351970673e-03 -2.629489824175834656e-02 -2.565931379795074463e-01 -3.586012423038482666e-01 -7.223211228847503662e-03 -1.703620851039886475e-01 -8.201704919338226318e-02 7.726440578699111938e-02 1.267388015985488892e-01 7.908815890550613403e-02 -3.662397339940071106e-02 -1.509817838668823242e-01 -1.540280431509017944e-01 1.204998567700386047e-01 4.157698899507522583e-02 -1.081032380461692810e-01 2.025010734796524048e-01 1.991943418979644775e-01 -3.706657886505126953e-01 -3.210785686969757080e-01 -1.317432820796966553e-01 -1.084259003400802612e-01 7.105457596480846405e-03 1.460698544979095459e-01 7.726795971393585205e-02 3.081899322569370270e-02 1.183365359902381897e-01
9.298536181449890137e-02 2.203880846500396729e-01 1.938886046409606934e-01 -1.976222842931747437e-01 4.552003741264343262e-02 1.860280930995941162e-01 -4.094264470040798187e-03 -2.360206842422485352e-02 -9.661523997783660889e-02 -2.229787409305572510e-01 -2.053716219961643219e-02 -1.443009674549102783e-01 -5.189913138747215271e-02 1.336703449487686157e-01 -1.788389682769775391e-01 5.781373009085655212e-02 -1.158794686198234558e-01 -3.095266819000244141e-01 1.793433278799057007e-01 -1.153296902775764465e-01 -1.843173354864120483e-01 1.265223920345306396e-01 4.212152659893035889e-01 -1.710040867328643799e-01 -3.726946711540222168e-01 -7.916719466447830200e-02 -2.684312164783477783e-01 -7.401905953884124756e-02 -4.554661922156810760e-03 7.180915027856826782e-02 1.271222829818725586e-01 1.931628286838531494e-01
-1.802920401096343994e-01 -6.806645076721906662e-03 3.848353400826454163e-02 -3.609649837017059326e-01 8.041413873434066772e-02 4.842363893985748291e-01 -1.137437596917152405e-01 3.766812086105346680e-01 -1.566807925701141357e-01 -4.933333396911621094e-02 2.703166604042053223e-01 -1.915206164121627808e-01 1.759173870086669922e-01 8.698628842830657959e-02 6.989211589097976685e-02 -6.205910444259643555e-02 -1.236352920532226562e-01 1.708754152059555054e-01 2.674026042222976685e-02 3.193568438291549683e-02 -1.117662340402603149e-01 2.008367329835891724e-01 1.770080775022506714e-01 -3.422914072871208191e-02 -7.992366701364517212e-02 1.031137630343437195e-01 -1.727677285671234131e-01 -4.884161427617073059e-02 1.513590570539236069e-02 -5.827998742461204529e-02 -1.735385209321975708e-01 2.033841758966445923e-01
-7.408803701400756836e-02 3.530405759811401367e-01 3.645884105935692787e-03 -1.849583834409713745e-01 8.020635694265365601e-02 4.001450911164283752e-02 -2.815451286733150482e-02 -6.978117674589157104e-02 -1.444207280874252319e-01 -1.926571130752563477e-01 7.156024873256683350e-02 -1.910837553441524506e-02 -9.034617803990840912e-03 1.565352976322174072e-01 -6.073862686753273010e-02 -3.927212581038475037e-02 3.145395778119564056e-03 -2.302864640951156616e-01 1.773796081542968750e-01 2.110865116119384766e-01 4.704655334353446960e-02 2.208867073059082031e-01 4.252824485301971436e-01 -2.441599518060684204e-01 -2.475685626268386841e-01 1.887212693691253662e-01 -2.517969906330108643e-01 4.219324141740798950e-02 1.488983035087585449e-01 -2.451693862676620483e-01 2.260652780532836914e-01 1.125128343701362610e-01
-1.271121352910995483e-01 3.552107810974121094e-01 1.652842611074447632e-01 -2.707714438438415527e-01 2.485412061214447021e-01 -6.481216847896575928e-02 3.891034126281738281e-01 7.646736502647399902e-02 -1.526332795619964600e-01 1.166757643222808838e-01 -5.959939956665039062e-02 -1.186641901731491089e-01 5.435685813426971436e-02 1.948020756244659424e-01 1.475931107997894287e-01 1.363291740417480469e-01 1.789170131087303162e-02 1.498160213232040405e-01 1.436066478490829468e-01 9.945826977491378784e-02 -2.306579500436782837e-01 2.573426663875579834e-01 -1.011009216308593750e-01 -2.794298231601715088e-01 -1.573699712753295898e-01 1.736239492893218994e-01 -5.060117691755294800e-02 -1.204625144600868225e-01 1.589816510677337646e-01 4.871081933379173279e-02 1.799868196249008179e-01 7.041507214307785034e-02
-1.306368876248598099e-02 2.062486708164215088e-01 4.699098691344261169e-02 -2.411186695098876953e-01 2.137763500213623047e-01 2.517467439174652100e-01 1.247324645519256592e-01 1.919710636138916016e-01 1.107475981116294861e-01 -1.657865345478057861e-01 -3.056739866733551025e-01 4.531713668256998062e-03 -1.781989485025405884e-01 -1.163838058710098267e-01 -2.635721564292907715e-01 1.009523198008537292e-01 -2.860253751277923584e-01 2.201159112155437469e-02 5.757613107562065125e-02 3.480374068021774292e-02 -4.127571880817413330e-01 9.009145200252532959e-02 -2.745350264012813568e-02 5.282206926494836807e-03 9.764396399259567261e-02 1.387235522270202637e-01 -2.158960551023483276e-01 1.066425144672393799e-01 1.752729266881942749e-01 1.285163462162017822e-01 1.992030739784240723e-01 -1.936970800161361694e-01
1.338305473327636719e-01 1.680421531200408936e-01 3.193565309047698975e-01 -1.078036800026893616e-01 1.375217288732528687e-01 4.010235965251922607e-01 1.858427375555038452e-01 -6.235490739345550537e-02 -1.618850529193878174e-01 -1.493779867887496948e-01 -2.401494383811950684e-01 2.651205845177173615e-02 1.289855837821960449e-01 3.141406178474426270e-01 1.972885429859161377e-02 2.326866798102855682e-02 -2.943469882011413574e-01 3.014442026615142822e-01 1.667175292968750000e-01 -5.446042492985725403e-02 -3.507940098643302917e-02 4.053128510713577271e-02 2.954866178333759308e-02 1.641226410865783691e-01 2.315893471240997314e-01 4.815962910652160645e-02 7.938101887702941895e-02 -4.032267630100250244e-02 1.978555470705032349e-01 1.189678758382797241e-01 -6.063892319798469543e-02 1.978034675121307373e-01
6.491129100322723389e-02 1.710387617349624634e-01 -1.264976114034652710e-01 -2.468121945858001709e-01 4.127007126808166504e-01 2.581820487976074219e-01 1.681522279977798462e-02 -2.315430715680122375e-02 -9.264590591192245483e-02 -1.747791469097137451e-01 1.738578081130981445e-02 1.514938771724700928e-01 4.404281452298164368e-02 6.559878587722778320e-02 -1.251517534255981445e-01 -1.888835579156875610e-01 1.739278137683868408e-01 2.106438875198364258e-01 -1.878758892416954041e-02 -7.816161215305328369e-02 -5.769330635666847229e-02 7.036148011684417725e-02 4.719364270567893982e-02 -1.649472415447235107e-01 3.717750310897827148e-02 4.663100838661193848e-01 -3.549211919307708740e-01 -2.126851826906204224e-01 1.340328156948089600e-01 4.747792333364486694e-02 -1.984277181327342987e-02 4.906272143125534058e-02
-8.539643883705139160e-02 1.469542533159255981e-01 -2.030494511127471924e-01 -1.261818557977676392e-01 1.688076108694076538e-01 4.856427013874053955e-01 -1.070484593510627747e-01 -2.010664716362953186e-02 7.374393194913864136e-02 -1.883023977279663086e-01 1.075579673051834106e-01 -1.102829352021217346e-02 1.830429285764694214e-01 2.561506032943725586e-01 -1.546303629875183105e-01 -1.242335066199302673e-01 -1.374865788966417313e-02 2.333441674709320068e-01 3.921813890337944031e-02 -7.110264617949724197e-03 -1.340313702821731567e-01 2.125621736049652100e-01 9.443184733390808105e-02 -1.184506043791770935e-01 -4.132125899195671082e-02 2.219060361385345459e-01 -1.758352518081665039e-01 -1.256773769855499268e-01 -1.112114861607551575e-01 -4.119740128517150879e-01 1.157533675432205200e-01 1.059693619608879089e-01
1.185565143823623657e-01 3.699134290218353271e-01 -3.021719679236412048e-02 -1.049752831459045410e-01 8.253610879182815552e-02 2.317402064800262451e-01 -1.764794811606407166e-02 -3.484685122966766357e-01 -1.074352189898490906e-01 -3.042213618755340576e-01 -4.239585250616073608e-02 -1.402763128280639648e-01 -7.853651046752929688e-02 1.276172418147325516e-02 -1.498148404061794281e-02 -2.927145548164844513e-02 -1.544700562953948975e-01 1.257172077894210815e-01 2.074632793664932251e-01 6.660301983356475830e-02 -3.246998786926269531e-01 -4.964229464530944824e-02 2.402497529983520508e-01 -2.960138022899627686e-01 -2.679620087146759033e-01 -1.553697735071182251e-01 1.191598474979400635e-01 -7.050734758377075195e-02 5.018197372555732727e-02 -2.650204114615917206e-02 1.590316444635391235e-01 1.947598010301589966e-01
-1.546424254775047302e-02 2.770630419254302979e-01 -2.100111991167068481e-01 -5.554318428039550781e-01 2.383250892162322998e-01 1.010655835270881653e-01 9.926995262503623962e-03 -1.098495423793792725e-01 -6.491076946258544922e-02 -9.381859749555587769e-02 5.708033964037895203e-02 7.488660514354705811e-02 2.008490264415740967e-01 8.064401149749755859e-02 2.888163737952709198e-02 7.654076069593429565e-02 1.090891379863023758e-02 -9.372421354055404663e-02 1.819439828395843506e-01 3.165721595287322998e-01 -7.468348741531372070e-02 -3.266464918851852417e-02 2.378831058740615845e-01 -1.361398398876190186e-01 2.003839798271656036e-02 -7.153809815645217896e-02 -5.688111484050750732e-02 5.274552106857299805e-02 2.735863439738750458e-02 -3.092049360275268555e-01 2.783972322940826416e-01 8.000811934471130371e-02
6.455339491367340088e-02 5.037744343280792236e-02 2.428711503744125366e-01 -3.782451525330543518e-02 3.551027178764343262e-01 2.340839058160781860e-01 3.499346375465393066e-01 2.510955370962619781e-02 1.684321649372577667e-02 -2.779404520988464355e-01 -1.531116664409637451e-01 1.307311952114105225e-01 1.168754696846008301e-01 3.007881343364715576e-01 -7.027604430913925171e-02 -1.179249584674835205e-01 -9.929832071065902710e-02 -1.788482964038848877e-01 -4.950013477355241776e-03 -2.650109529495239258e-01 -8.879587054252624512e-02 -1.086701676249504089e-01 2.639865279197692871e-01 -2.281348258256912231e-01 -1.579363942146301270e-01 1.728077679872512817e-01 -1.791346669197082520e-01 1.583776623010635376e-01 7.716082781553268433e-02 -9.566384553909301758e-02 7.737573236227035522e-02 3.537132591009140015e-02
4.207801539450883865e-03 9.579388052225112915e-02 7.575177401304244995e-02 -3.595416247844696045e-01 1.465074717998504639e-01 2.932526171207427979e-01 -1.915589570999145508e-01 2.446407973766326904e-01 -1.667015701532363892e-01 6.356100738048553467e-02 -2.566494792699813843e-02 -2.546389587223529816e-02 5.247895047068595886e-02 3.361905515193939209e-01 -2.845741249620914459e-02 -1.236807331442832947e-01 -2.243396043777465820e-01 2.603087574243545532e-02 2.952726185321807861e-01 -1.748348474502563477e-01 -3.080016374588012695e-01 -3.549916669726371765e-02 2.497087568044662476e-01 -7.274916768074035645e-02 5.500238388776779175e-02 -1.647891243919730186e-03 1.770523339509963989e-01 2.108920924365520477e-02 -1.959161646664142609e-02 -3.117334842681884766e-01 -7.175318896770477295e-02 1.292634904384613037e-01
8.424816280603408813e-02 1.367370337247848511e-01 4.825286194682121277e-02 -4.343169629573822021e-01 -1.910877414047718048e-02 4.643574059009552002e-01 7.745670527219772339e-02 -3.855286538600921631e-02 -1.176783144474029541e-01 3.926708828657865524e-03 -7.197365164756774902e-02 -9.025814384222030640e-02 -1.390708684921264648e-01 8.629829436540603638e-02 1.628982126712799072e-01 1.027080938220024109e-01 -2.092413157224655151e-01 1.342395041137933731e-02 2.191863656044006348e-01 -3.920557722449302673e-02 -3.658225238323211670e-01 1.646760255098342896e-01 1.498118340969085693e-01 -3.811388835310935974e-02 -7.597345113754272461e-02 -2.316428162157535553e-02 -2.183032184839248657e-01 4.309510812163352966e-02 -8.946765214204788208e-02 -2.174155088141560555e-03 1.975115574896335602e-02 -3.551054894924163818e-01
-1.368739902973175049e-01 1.316574513912200928e-01 -3.652410954236984253e-02 -3.731732442975044250e-02 7.545916736125946045e-02 2.598100006580352783e-01 2.369639724493026733e-01 6.346215307712554932e-02 -8.665674179792404175e-02 -4.956385493278503418e-02 -1.371173113584518433e-01 8.369807898998260498e-02 9.240858256816864014e-03 2.802240252494812012e-01 -2.242690622806549072e-01 -6.501477211713790894e-02 -2.113818079233169556e-01 8.910568058490753174e-02 4.658021926879882812e-01 2.718265913426876068e-02 -2.590394020080566406e-01 1.315532475709915161e-01 -1.136340796947479248e-01 -8.098892867565155029e-02 5.326288938522338867e-02 -1.725170947611331940e-02 -1.865564137697219849e-01 -1.889843493700027466e-01 2.986428439617156982e-01 2.991486489772796631e-01 1.797412186861038208e-01 8.613569661974906921e-03
-3.842805325984954834e-02 -1.423858106136322021e-01 -7.593022286891937256e-02 -1.060842573642730713e-01 2.734193801879882812e-01 2.380616515874862671e-01 1.230154708027839661e-01 6.135569885373115540e-02 -8.845724165439605713e-02 -1.086535528302192688e-01 -3.707326650619506836e-01 -1.278871763497591019e-02 3.350405767560005188e-02 3.938520550727844238e-01 -4.788815975189208984e-02 1.419930458068847656e-01 -2.048469632863998413e-01 -3.694285452365875244e-02 -3.806137293577194214e-02 3.127260208129882812e-01 -8.056078851222991943e-02 2.778457999229431152e-01 2.298715151846408844e-02 -4.520251601934432983e-02 9.411994367837905884e-02 3.174846246838569641e-02 -9.083976596593856812e-02 -2.609810233116149902e-01 2.599515020847320557e-01 -2.337814718484878540e-01 -1.865804493427276611e-01 -5.351619049906730652e-02
1.290371268987655640e-01 8.170950412750244141e-02 -9.867770224809646606e-02 -3.329122364521026611e-01 2.706235945224761963e-01 3.956368863582611084e-01 -2.652824111282825470e-02 2.128126621246337891e-01 -3.586370050907135010e-01 1.033526137471199036e-01 1.342658251523971558e-01 1.043775677680969238e-01 -2.565327882766723633e-01 -4.160482808947563171e-02 -3.388910889625549316e-01 -9.942331165075302124e-02 -9.261730313301086426e-02 5.800519138574600220e-02 -5.279525741934776306e-02 -1.256506890058517456e-01 -1.515612900257110596e-01 -6.803933531045913696e-02 -7.544575259089469910e-03 3.734837984666228294e-03 -2.802088558673858643e-01 6.268585473299026489e-02 -1.598484665155410767e-01 6.217360869050025940e-02 -4.199182614684104919e-02 -1.794046759605407715e-01 3.788177296519279480e-02 1.200542375445365906e-01
2.726063430309295654e-01 1.326133310794830322e-01 -5.580592527985572815e-02 -1.117491573095321655e-01 3.923555314540863037e-01 2.745844721794128418e-01 2.828876674175262451e-01 2.459674328565597534e-01 -1.086301207542419434e-01 -3.678547739982604980e-01 1.094082370400428772e-02 -1.506554484367370605e-01 1.394477039575576782e-01 4.425360821187496185e-03 -3.316589072346687317e-02 -1.998669505119323730e-01 3.460020199418067932e-02 -1.866144873201847076e-02 1.623320579528808594e-01 -3.645826503634452820e-02 -1.008076518774032593e-01 8.046834915876388550e-02 -1.777213066816329956e-01 -1.594756245613098145e-01 2.781675159931182861e-01 -3.020050004124641418e-02 -7.773713022470474243e-02 2.518336474895477295e-01 -3.800433129072189331e-02 -2.081948705017566681e-02 1.396003514528274536e-01 1.420797854661941528e-01
1.320793181657791138e-01 1.067658811807632446e-01 -2.355000078678131104e-01 -2.835327982902526855e-01 2.736449241638183594e-01 3.577591776847839355e-01 2.405218631029129028e-01 1.928379684686660767e-01 -5.319150537252426147e-02 -5.069594979286193848e-01 1.491017341613769531e-01 -9.553894400596618652e-02 1.818550378084182739e-01 6.455722730606794357e-03 2.034297138452529907e-01 -1.190622448921203613e-01 3.833819937426596880e-04 -1.050843074917793274e-01 1.950341016054153442e-01 3.850153461098670959e-02 -6.799285113811492920e-02 1.944526843726634979e-02 9.378442191518843174e-04 -1.853676885366439819e-01 1.665617972612380981e-01 -1.383632123470306396e-01 -5.016895756125450134e-02 -2.274959534406661987e-02 -6.532333046197891235e-02 2.688154578208923340e-02 9.715546667575836182e-02 -5.699625611305236816e-02
-1.618154942989349365e-01 3.925896883010864258e-01 1.878827810287475586e-02 -2.500016987323760986e-01 1.981023848056793213e-01 3.523706495761871338e-01 1.519119273871183395e-02 1.157394126057624817e-01 -6.531520187854766846e-02 -8.839763468131422997e-04 -6.525127100758254528e-04 -2.630344219505786896e-02 1.022966802120208740e-01 2.885787785053253174e-01 -1.303540356457233429e-02 1.057111918926239014e-01 5.870933458209037781e-02 3.044401705265045166e-01 1.604972640052437782e-03 1.452653408050537109e-01 -9.391779452562332153e-02 1.971429288387298584e-01 4.557197540998458862e-02 1.421315874904394150e-02 1.581353247165679932e-01 3.305507898330688477e-01 -1.704750508069992065e-01 -3.511664271354675293e-01 -5.916043184697628021e-03 -4.392785485833883286e-04 -5.372369289398193359e-02 1.139361262321472168e-01
-6.527925282716751099e-02 2.150960862636566162e-01 -5.805001035332679749e-02 -2.822729349136352539e-01 2.554241716861724854e-01 1.102294400334358215e-01 1.439585685729980469e-01 1.028393879532814026e-01 4.928710684180259705e-02 -2.640140056610107422e-01 6.313809193670749664e-03 -1.153533458709716797e-01 -2.049670964479446411e-01 2.463564872741699219e-01 -2.773208022117614746e-01 7.840596884489059448e-02 -1.858091801404953003e-01 -1.505683362483978271e-01 2.331625223159790039e-01 -1.418490707874298096e-01 -2.778012678027153015e-02 9.621177613735198975e-02 -2.372338436543941498e-02 -1.556448042392730713e-01 -2.791693210601806641e-01 2.200323343276977539e-02 1.666317880153656006e-01 -2.296907603740692139e-01 1.270653307437896729e-02 -4.271512106060981750e-02 2.811110913753509521e-01 2.829215824604034424e-01
7.172250002622604370e-02 3.914924860000610352e-01 -1.311250030994415283e-01 -1.729765534400939941e-02 1.655135750770568848e-01 1.244957447052001953e-01 -2.225600630044937134e-01 2.590720057487487793e-01 -1.583911329507827759e-01 -6.434402614831924438e-02 1.423913240432739258e-01 1.183543354272842407e-01 -7.524003833532333374e-02 2.022475004196166992e-01 1.642540656030178070e-02 -8.848993480205535889e-02 -3.362662345170974731e-02 3.001409769058227539e-02 1.804122477769851685e-01 1.388863176107406616e-01 -3.989651054143905640e-02 2.219867557287216187e-01 -2.647670544683933258e-02 -3.182402253150939941e-01 -2.203033417463302612e-01 -1.036534011363983154e-01 -1.510257869958877563e-01 7.042965292930603027e-02 3.158168494701385498e-01 -3.082451820373535156e-01 1.213799640536308289e-01 2.076596021652221680e-01
1.067126095294952393e-01 -4.569455981254577637e-02 2.719256654381752014e-02 -4.188269674777984619e-01 1.285450905561447144e-01 1.946784704923629761e-01 1.036719232797622681e-01 1.876128762960433960e-01 7.112356275320053101e-02 1.867360249161720276e-02 -4.817083179950714111e-01 8.226689696311950684e-02 -2.530927304178476334e-03 3.110070526599884033e-01 1.889896988868713379e-01 6.449081748723983765e-02 -1.963431835174560547e-01 4.535947740077972412e-02 1.496274024248123169e-01 1.108075827360153198e-01 -1.652768701314926147e-01 2.282692492008209229e-01 1.798006147146224976e-01 -1.552745550870895386e-01 -4.649274796247482300e-02 2.001332677900791168e-02 -3.912615589797496796e-03 -1.261547207832336426e-01 2.644677273929119110e-02 -2.785316407680511475e-01 6.229489296674728394e-02 -1.318483650684356689e-01
5.266958475112915039e-02 5.139500498771667480e-01 1.400913149118423462e-01 -7.150513678789138794e-02 1.850626319646835327e-01 3.595921695232391357e-01 1.240497455000877380e-01 -1.208309084177017212e-01 1.042922437191009521e-01 -6.332226097583770752e-02 1.609857007861137390e-02 -2.086466848850250244e-01 1.520237177610397339e-01 -9.021491557359695435e-02 -1.610719859600067139e-01 -1.858687847852706909e-01 -1.094145551323890686e-01 -1.459963619709014893e-01 2.259273231029510498e-01 1.496433396823704243e-03 -3.082653284072875977e-01 2.881183624267578125e-01 -3.049496002495288849e-02 -1.771372742950916290e-02 2.594379521906375885e-02 -4.141444712877273560e-02 -2.131479829549789429e-01 -1.047693565487861633e-01 1.701203137636184692e-01 8.692660182714462280e-02 -5.334174633026123047e-02 5.122742801904678345e-02
-3.907081857323646545e-02 1.878373324871063232e-01 -1.376325786113739014e-01 -1.210426837205886841e-01 3.776348233222961426e-01 4.339210689067840576e-01 7.406412065029144287e-02 2.915753424167633057e-01 1.932992041110992432e-02 -1.361938714981079102e-01 7.804284244775772095e-02 -1.134984344244003296e-01 -1.881268918514251709e-01 8.497555553913116455e-02 1.693564206361770630e-01 3.799984604120254517e-02 2.088944613933563232e-01 5.356311798095703125e-03 1.577589213848114014e-01 1.160303205251693726e-01 -3.678447902202606201e-01 2.858555410057306290e-03 -2.182241715490818024e-02 -1.338630914688110352e-01 7.348743826150894165e-02 -1.858936250209808350e-01 -2.668419778347015381e-01 -2.203791961073875427e-02 -1.302004009485244751e-01 -8.553843200206756592e-02 1.459226608276367188e-01 6.801944971084594727e-02
1.039962992072105408e-01 2.527936100959777832e-01 -1.586078852415084839e-01 -2.404245883226394653e-01 6.398598849773406982e-02 2.675123512744903564e-01 8.604438602924346924e-02 -1.197209209203720093e-01 -1.995997503399848938e-02 -1.697949916124343872e-01 9.101619571447372437e-02 -2.369229048490524292e-01 -1.410815417766571045e-01 1.083586812019348145e-01 2.111570090055465698e-01 1.365997493267059326e-01 1.000446975231170654e-01 2.215569652616977692e-02 1.522987335920333862e-01 2.731979489326477051e-01 4.196232557296752930e-02 1.401208993047475815e-02 3.035480678081512451e-01 -2.589396238327026367e-01 -2.200868427753448486e-01 1.673629730939865112e-01 6.359955668449401855e-02 8.919987827539443970e-02 9.183935075998306274e-02 -8.119430392980575562e-02 1.986714005470275879e-01 3.794217109680175781e-01
2.436492145061492920e-01 4.946163594722747803e-01 -8.070348203182220459e-02 -1.615024358034133911e-02 2.886662818491458893e-02 9.178736060857772827e-02 1.040959209203720093e-01 2.485893219709396362e-01 -1.381467431783676147e-01 -2.322156131267547607e-01 -1.718927472829818726e-01 -2.474177628755569458e-01 1.382823437452316284e-01 7.531954348087310791e-02 -1.218944936990737915e-01 2.622645720839500427e-02 6.644535809755325317e-02 -5.517394840717315674e-02 2.035943567752838135e-01 1.818780303001403809e-01 -1.572057604789733887e-01 1.730779707431793213e-01 1.456828713417053223e-01 -1.895603537559509277e-01 1.590415239334106445e-01 2.374932169914245605e-01 1.110895127058029175e-01 -1.897803992033004761e-01 6.049052625894546509e-02 -1.753596365451812744e-01 -1.551357060670852661e-01 1.444474607706069946e-01
-1.948409229516983032e-01 1.389705240726470947e-01 -2.144076824188232422e-01 -7.735074311494827271e-02 1.064082086086273193e-01 3.631610870361328125e-01 3.184114396572113037e-01 -1.631182283163070679e-01 -1.228073090314865112e-01 9.197798557579517365e-03 1.319018155336380005e-01 4.504211619496345520e-02 -8.717647753655910492e-03 2.477942556142807007e-01 -1.000843793153762817e-01 2.790611386299133301e-01 -2.730722427368164062e-01 -6.699125468730926514e-02 2.913548052310943604e-01 -2.086946554481983185e-02 -2.434705644845962524e-01 2.263216525316238403e-01 -9.798586368560791016e-02 -1.840571314096450806e-01 7.704989612102508545e-02 -2.432598732411861420e-02 -1.573005616664886475e-01 -9.021513909101486206e-02 2.677518427371978760e-01 7.033237814903259277e-02 8.680128492414951324e-03 3.353021666407585144e-02
1.277768909931182861e-01 1.540975123643875122e-01 2.799838781356811523e-01 -7.016057521104812622e-02 3.780568838119506836e-01 2.488453686237335205e-01 5.064005851745605469e-01 -1.077946200966835022e-01 -1.911491900682449341e-01 -2.919367849826812744e-01 -1.678616851568222046e-01 -4.929516464471817017e-03 1.896633803844451904e-01 1.883986145257949829e-01 -2.672877721488475800e-02 2.004437334835529327e-02 -1.907505653798580170e-02 -8.705423027276992798e-02 -4.283438622951507568e-02 -9.544704109430313110e-02 -2.000250108540058136e-02 -2.926866337656974792e-02 1.789662986993789673e-01 -7.326800376176834106e-02 -6.932457536458969116e-02 -5.824506282806396484e-03 -4.288775101304054260e-02 2.195758521556854248e-01 9.185740491375327110e-04 -1.396893858909606934e-01 -1.951270997524261475e-01 1.054965779185295105e-01
-1.476326026022434235e-02 1.446610540151596069e-01 6.424383074045181274e-02 -2.652204334735870361e-01 1.012269705533981323e-01 8.582397550344467163e-02 1.160265505313873291e-01 -1.643875688314437866e-01 -7.523012161254882812e-02 -3.871436715126037598e-01 -5.318352486938238144e-03 9.288920462131500244e-02 -4.917336255311965942e-02 2.783206999301910400e-01 -1.160045564174652100e-01 5.473110824823379517e-02 -2.005693875253200531e-02 -1.004462614655494690e-01 1.986473426222801208e-02 -9.333607554435729980e-02 -1.070834323763847351e-01 2.171589285135269165e-01 2.918059825897216797e-01 -4.036180078983306885e-01 -3.764038085937500000e-01 -5.335872992873191833e-02 -3.253510892391204834e-01 3.495376184582710266e-02 1.147779356688261032e-02 -1.068972144275903702e-02 8.341242372989654541e-02 -2.591910772025585175e-02
1.125755757093429565e-01 -7.909733057022094727e-02 3.080862462520599365e-01 -2.221814095973968506e-01 1.459178030490875244e-01 2.359231412410736084e-01 -3.730531036853790283e-02 1.493264287710189819e-01 4.875294864177703857e-02 -8.555458486080169678e-02 -6.131481006741523743e-02 -4.739813506603240967e-02 -3.322013840079307556e-02 2.701181769371032715e-01 -8.639174699783325195e-02 -5.840101093053817749e-02 -2.932689189910888672e-01 -7.322610169649124146e-02 3.636403083801269531e-01 -4.296418279409408569e-02 -3.901449739933013916e-01 1.253066658973693848e-01 -1.646692678332328796e-02 -7.369091361761093140e-02 -1.902386397123336792e-01 1.260904818773269653e-01 6.778886169195175171e-02 3.409834578633308411e-02 3.461949527263641357e-02 -3.944326639175415039e-01 -6.513167917728424072e-02 1.325596272945404053e-01
-4.926753789186477661e-02 2.889924347400665283e-01 -1.657273173332214355e-01 -3.214100897312164307e-01 3.182187378406524658e-01 1.726228445768356323e-01 2.244044393301010132e-01 3.985632210969924927e-03 -1.060395762324333191e-01 7.752469927072525024e-02 -3.544190898537635803e-02 -8.532795310020446777e-02 -1.091127246618270874e-01 1.019669324159622192e-01 -1.719492375850677490e-01 -1.030860766768455505e-01 1.449569761753082275e-01 2.137700766324996948e-01 1.353734135627746582e-01 -2.420109361410140991e-01 -1.215108186006546021e-01 -3.113666921854019165e-02 6.751775275915861130e-03 -2.001396715641021729e-01 2.140043079853057861e-01 2.996792495250701904e-01 -3.371211290359497070e-01 -1.518243253231048584e-01 1.690976470708847046e-01 -8.153723180294036865e-02 -5.577712133526802063e-02 5.883858725428581238e-02
6.171198189258575439e-02 1.868057698011398315e-01 -3.938894867897033691e-01 -2.819211184978485107e-01 2.812057435512542725e-01 5.331386625766754150e-02 -1.232639774680137634e-01 -8.353058248758316040e-02 -1.074976027011871338e-01 -1.346917450428009033e-01 -1.753565222024917603e-01 1.767752021551132202e-01 7.803484052419662476e-02 1.829824596643447876e-01 -1.781054288148880005e-01 -3.058069385588169098e-02 -7.438933849334716797e-02 -7.487732917070388794e-02 1.251663863658905029e-01 1.665868312120437622e-01 -1.821728646755218506e-01 1.759819537401199341e-01 4.373469948768615723e-01 -5.275930091738700867e-02 1.275892108678817749e-01 -1.498160213232040405e-01 -2.216301113367080688e-01 9.999143332242965698e-02 2.372746355831623077e-02 -1.178072914481163025e-01 1.352619975805282593e-01 1.236955001950263977e-01
6.786149740219116211e-02 2.994472682476043701e-01 -1.198866143822669983e-01 -2.419894337654113770e-01 1.974457502365112305e-01 1.420789361000061035e-01 2.419513165950775146e-01 -1.744048595428466797e-01 -1.432068645954132080e-01 -2.779162228107452393e-01 -1.633654832839965820e-01 -2.585030198097229004e-01 -2.185847461223602295e-01 -4.040141403675079346e-02 -6.352721247822046280e-03 1.621064245700836182e-01 -1.083402931690216064e-01 1.093067321926355362e-02 3.856309354305267334e-01 1.768758706748485565e-02 -1.160894334316253662e-01 -1.546703428030014038e-01 -9.272988885641098022e-02 -2.210523933172225952e-01 -2.297896146774291992e-01 8.125481754541397095e-02 -5.079532042145729065e-02 -1.924333572387695312e-01 5.169634893536567688e-02 -1.937368810176849365e-01 1.503220349550247192e-01 1.068913005292415619e-02
6.110742315649986267e-02 5.499972030520439148e-02 -2.399193495512008667e-01 -1.402324438095092773e-01 3.289566934108734131e-01 2.021695971488952637e-01 1.551414579153060913e-01 2.974154055118560791e-02 8.909396827220916748e-02 -2.209172099828720093e-01 -2.961327508091926575e-02 -3.521659374237060547e-01 -6.824532151222229004e-02 2.280744016170501709e-01 -2.307611284777522087e-03 -1.307834833860397339e-01 -1.802475601434707642e-01 1.724486239254474640e-02 1.626892983913421631e-01 -7.144530117511749268e-02 2.049586623907089233e-01 -3.230047225952148438e-02 1.529927104711532593e-01 -2.290399670600891113e-01 -9.594199061393737793e-02 1.347079277038574219e-01 4.756121709942817688e-02 -2.613407373428344727e-01 2.426383793354034424e-01 -9.735627472400665283e-02 3.124045133590698242e-01 1.985310167074203491e-01
-4.370696470141410828e-02 1.099610924720764160e-01 7.104276865720748901e-02 -2.825225889682769775e-01 2.481631487607955933e-01 1.204240024089813232e-01 2.234250754117965698e-01 1.904477775096893311e-01 1.283572912216186523e-01 -2.351590543985366821e-01 -1.994211226701736450e-01 -4.073434323072433472e-02 -3.392320871353149414e-01 -2.513935789465904236e-02 -4.201644659042358398e-01 1.510924994945526123e-01 -2.628172039985656738e-01 -1.790249906480312347e-02 -9.107310324907302856e-03 -3.231309354305267334e-02 -2.611524462699890137e-01 1.714755594730377197e-01 -1.665480993688106537e-02 6.108136381953954697e-03 -3.266682475805282593e-02 1.612494885921478271e-01 -1.492824107408523560e-01 2.226557768881320953e-02 2.597542107105255127e-01 2.465922012925148010e-02 1.412637382745742798e-01 -6.519414484500885010e-02
-1.868587732315063477e-01 8.041951060295104980e-02 6.034133583307266235e-02 -5.368990302085876465e-01 3.672453165054321289e-01 2.278935313224792480e-01 1.027728393673896790e-01 2.398534119129180908e-01 8.509039878845214844e-03 -1.100887078791856766e-02 -1.860448974184691906e-03 -1.317985076457262039e-02 9.301674365997314453e-02 7.713979482650756836e-02 1.895471364259719849e-01 -1.599397510290145874e-02 -2.395393997430801392e-01 3.811790794134140015e-02 -8.108763396739959717e-02 1.806985586881637573e-01 -2.865493893623352051e-01 1.749807596206665039e-01 1.646148711442947388e-01 -1.551190316677093506e-01 1.095635145902633667e-01 -1.817976236343383789e-01 1.583093404769897461e-01 3.344757482409477234e-02 4.126336053013801575e-02 6.378361582756042480e-02 -1.156900078058242798e-01 9.122800081968307495e-02
-2.853387780487537384e-02 -2.871147915720939636e-02 1.460039913654327393e-01 -1.616524755954742432e-01 1.257146298885345459e-01 3.290705978870391846e-01 9.376255422830581665e-02 3.155796527862548828e-01 -1.613491922616958618e-01 1.060306653380393982e-01 7.010317873209714890e-03 -3.044531941413879395e-01 -7.575064897537231445e-02 2.741731405258178711e-01 -6.486237794160842896e-02 -3.319328427314758301e-01 -2.315032482147216797e-01 1.850111931562423706e-01 2.157128304243087769e-01 7.785753905773162842e-02 -3.248021900653839111e-01 1.433227956295013428e-01 -1.204530429095029831e-02 -1.635123640298843384e-01 7.365500926971435547e-02 6.612543016672134399e-02 1.055722776800394058e-02 -3.733329847455024719e-02 4.198336973786354065e-02 -2.838940322399139404e-01 7.258800417184829712e-02 2.933473885059356689e-02
-1.513853669166564941e-01 3.500831425189971924e-01 -3.798076510429382324e-02 -1.994149982929229736e-01 2.952651381492614746e-01 3.690715730190277100e-01 1.644758880138397217e-01 1.193029582500457764e-01 -1.017717868089675903e-01 -1.703363358974456787e-01 -1.974871605634689331e-01 -3.996331244707107544e-02 1.260216683149337769e-01 1.184286624193191528e-01 -6.034295260906219482e-02 -3.994645550847053528e-02 1.787814497947692871e-01 9.942534565925598145e-02 -5.728467926383018494e-02 7.662814110517501831e-02 -4.647238645702600479e-03 -1.793582588434219360e-01 1.557776182889938354e-01 -2.536961063742637634e-02 2.098356932401657104e-02 3.359847366809844971e-01 -3.192091286182403564e-01 -2.789343893527984619e-01 -9.895424544811248779e-02 -4.151084274053573608e-02 1.128730922937393188e-01 -9.020781517028808594e-02
-3.570871055126190186e-01 1.053515076637268066e-01 -2.099249958992004395e-01 -3.888479769229888916e-01 3.357588350772857666e-01 3.521051704883575439e-01 4.679467901587486267e-02 1.933005303144454956e-01 -1.364183872938156128e-01 -1.323758903890848160e-02 -5.483672395348548889e-02 -2.098482847213745117e-01 1.364910751581192017e-01 3.162410482764244080e-02 7.538594305515289307e-02 -1.611291663721203804e-03 -5.269370973110198975e-02 2.565366029739379883e-01 -7.377132773399353027e-02 2.205881662666797638e-02 -4.730077832937240601e-02 8.652231097221374512e-02 1.957160979509353638e-01 -4.205723479390144348e-02 6.199790164828300476e-02 -1.328599601984024048e-01 -1.951814815402030945e-02 -1.601998805999755859e-01 -1.695191115140914917e-02 -1.953026652336120605e-01 4.322937130928039551e-02 2.942009568214416504e-01
-1.420741677284240723e-01 3.460036516189575195e-01 -5.881124734878540039e-02 -2.337135076522827148e-01 2.469652146100997925e-01 3.116507232189178467e-01 -5.672712251543998718e-02 -7.764061447232961655e-03 2.981368452310562134e-02 -5.815380066633224487e-02 -1.554886847734451294e-01 -1.648520827293395996e-01 2.938421666622161865e-01 2.866255939006805420e-01 -1.685252338647842407e-01 9.956807643175125122e-02 -2.136538922786712646e-02 1.230980902910232544e-01 4.872737079858779907e-02 -9.196911007165908813e-02 -2.062171138823032379e-02 -4.196900874376296997e-02 2.336260862648487091e-02 1.223314851522445679e-01 -2.533377893269062042e-02 2.993227541446685791e-01 -3.261739611625671387e-01 -1.888089179992675781e-01 -1.827730983495712280e-02 -2.620843946933746338e-01 1.159799993038177490e-01 1.389108598232269287e-01
6.835585832595825195e-02 1.363733112812042236e-01 8.835509419441223145e-02 6.369362026453018188e-02 3.791229128837585449e-01 2.877186238765716553e-01 6.881451699882745743e-03 1.492620706558227539e-01 -4.193072915077209473e-01 -1.082710698246955872e-01 -9.605739265680313110e-02 1.237432062625885010e-01 1.245525702834129333e-01 8.529736101627349854e-02 -8.573593944311141968e-02 1.081706061959266663e-01 1.422635018825531006e-01 -2.354715317487716675e-01 1.809708178043365479e-01 -1.931798160076141357e-01 -2.256105840206146240e-01 2.165108025074005127e-01 4.382653906941413879e-02 1.754738092422485352e-01 -2.631471455097198486e-01 1.328892249148339033e-04 -2.640054523944854736e-01 5.396915972232818604e-02 7.200559228658676147e-02 -4.260540939867496490e-03 3.070212900638580322e-02 1.945646405220031738e-01
-2.470309101045131683e-02 3.915872275829315186e-01 -2.025662735104560852e-02 -2.223931103944778442e-01 5.290901288390159607e-02 1.860748678445816040e-01 9.535980969667434692e-02 -5.127210915088653564e-02 -1.613637246191501617e-02 -2.671791315078735352e-01 1.077992022037506104e-01 -2.093605101108551025e-01 -2.967872843146324158e-02 1.702573150396347046e-01 8.753728121519088745e-03 -2.325259447097778320e-01 1.426937803626060486e-02 -7.006439566612243652e-02 -5.228072404861450195e-02 -1.398053914308547974e-01 -1.785315573215484619e-01 1.888497322797775269e-01 -1.349136978387832642e-01 -2.913996875286102295e-01 -6.778123206458985806e-04 2.464378625154495239e-01 -3.123027682304382324e-01 1.002462282776832581e-01 2.016032580286264420e-03 1.240991577506065369e-01 2.032479345798492432e-01 3.359319865703582764e-01
-1.828989982604980469e-01 1.019511148333549500e-01 1.770878285169601440e-01 -1.396542489528656006e-01 4.506559967994689941e-01 2.509517073631286621e-01 1.466350555419921875e-01 1.701394170522689819e-01 1.397598385810852051e-01 -5.019928887486457825e-02 6.158629432320594788e-02 2.885142527520656586e-02 -2.409805506467819214e-01 2.200571075081825256e-02 -1.643504798412322998e-01 -1.792450249195098877e-01 8.465345203876495361e-02 -4.163905978202819824e-03 6.059720739722251892e-02 2.916248515248298645e-02 -1.715859621763229370e-01 2.114605158567428589e-01 1.725847274065017700e-02 -3.679457604885101318e-01 2.710075676441192627e-02 1.366768926382064819e-01 8.950203657150268555e-02 1.690454035997390747e-01 2.345444113016128540e-01 8.915129303932189941e-02 2.020704746246337891e-01 2.511197626590728760e-01
-3.984289616346359253e-02 -5.527134612202644348e-02 -1.334781944751739502e-01 -2.590273320674896240e-02 4.469791352748870850e-01 2.757146954536437988e-01 3.339593857526779175e-02 8.360371738672256470e-02 4.552136734127998352e-02 -2.105821371078491211e-01 -9.794224798679351807e-02 2.700603008270263672e-01 -1.076026111841201782e-01 2.184306234121322632e-01 -1.345518231391906738e-01 -1.130600273609161377e-01 -8.214876055717468262e-02 -1.243037879467010498e-01 5.867731291800737381e-03 8.882249146699905396e-02 -9.236199408769607544e-02 1.936541646718978882e-01 5.663046985864639282e-02 -2.436740845441818237e-01 -3.003727644681930542e-02 -5.450702086091041565e-02 6.594039499759674072e-02 1.938355267047882080e-01 2.422026991844177246e-01 1.997975260019302368e-01 3.120596706867218018e-01 3.055168390274047852e-01
-1.716922819614410400e-01 4.679445028305053711e-01 5.920284986495971680e-02 -2.894386649131774902e-01 2.845410704612731934e-01 2.515752613544464111e-01 -9.667288511991500854e-03 -4.802568256855010986e-02 -3.495549783110618591e-02 1.913133822381496429e-02 7.771145552396774292e-02 -9.081639349460601807e-02 2.128892689943313599e-01 2.382943034172058105e-01 -2.235006541013717651e-02 -1.870259083807468414e-02 -7.053987588733434677e-03 9.223818033933639526e-02 1.500403583049774170e-01 2.123836800456047058e-02 -4.924486950039863586e-02 9.462749958038330078e-02 -1.265150904655456543e-01 3.194446489214897156e-02 -2.896108664572238922e-02 4.297912418842315674e-01 -1.484990417957305908e-01 3.437587991356849670e-02 -6.957860291004180908e-02 -2.649463340640068054e-02 6.370852887630462646e-02 3.470807671546936035e-01
-1.275023967027664185e-01 4.067647755146026611e-01 1.135831847786903381e-01 -1.648340672254562378e-01 2.321053743362426758e-01 3.128854930400848389e-01 2.790190046653151512e-03 3.177259489893913269e-02 2.027047872543334961e-01 -7.295897603034973145e-02 -1.117067486047744751e-01 -2.501612305641174316e-01 7.770606875419616699e-02 -6.526684761047363281e-02 -5.964990705251693726e-02 -1.018742322921752930e-01 -1.398447155952453613e-01 -7.017976045608520508e-02 2.862696945667266846e-01 -1.015367209911346436e-01 -4.115792512893676758e-01 1.924045085906982422e-01 -1.368313878774642944e-01 -1.235990747809410095e-01 -1.318205054849386215e-02 1.777998208999633789e-01 -2.655265331268310547e-01 -9.640507400035858154e-02 -7.072470616549253464e-03 -3.903001779690384865e-03 -1.018667295575141907e-01 -2.314304001629352570e-02
-1.394357234239578247e-01 3.362850546836853027e-01 -8.528241515159606934e-02 -4.843741953372955322e-01 9.068355709314346313e-02 1.077863723039627075e-01 6.560764461755752563e-02 2.309306412935256958e-01 7.858940958976745605e-02 7.717368751764297485e-02 -5.177295953035354614e-02 -1.508476883172988892e-01 1.338230795226991177e-03 2.176500111818313599e-01 9.160098433494567871e-02 -9.067237377166748047e-02 1.214647293090820312e-01 3.483231365680694580e-02 1.247514709830284119e-01 -4.062173888087272644e-02 -2.888430058956146240e-01 1.971357911825180054e-01 -1.432030498981475830e-01 -1.838909983634948730e-01 -1.043491885066032410e-01 4.107362404465675354e-02 -2.508107721805572510e-01 -1.284955888986587524e-01 3.126716017723083496e-01 -1.217147186398506165e-01 -1.114522814750671387e-01 1.405792236328125000e-01
9.713856503367424011e-03 1.000806242227554321e-01 2.170368731021881104e-01 -2.558048665523529053e-01 1.456763446331024170e-01 2.907795310020446777e-01 -1.315143555402755737e-01 -1.416833549737930298e-01 -1.006585434079170227e-01 -9.331517666578292847e-02 -3.139562010765075684e-01 -1.898613721132278442e-01 2.244750857353210449e-01 2.224283665418624878e-01 2.059806510806083679e-02 2.081773728132247925e-01 -3.684200048446655273e-01 1.698058247566223145e-01 8.953919261693954468e-02 1.934983283281326294e-01 -9.636680781841278076e-02 3.540080413222312927e-02 -8.051404356956481934e-02 3.485485911369323730e-02 2.441709339618682861e-01 2.255276143550872803e-01 -1.410006135702133179e-01 7.842456549406051636e-02 2.524717450141906738e-01 8.261825889348983765e-02 8.568000979721546173e-03 4.128428176045417786e-02
1.003968343138694763e-01 1.184269636869430542e-01 -4.109244942665100098e-01 -9.899453073740005493e-02 5.644883215427398682e-02 3.720034062862396240e-01 -6.869245320558547974e-02 1.150206401944160461e-01 -2.667298913002014160e-01 -2.412710934877395630e-01 -8.040624856948852539e-02 4.757430031895637512e-02 -2.177914679050445557e-01 3.391105309128761292e-02 2.458918839693069458e-02 -1.337911784648895264e-01 -2.367594391107559204e-01 1.655176132917404175e-01 1.448374092578887939e-01 2.130684852600097656e-01 -2.908735908567905426e-02 1.634173691272735596e-01 2.426983863115310669e-01 6.293323636054992676e-02 7.679881155490875244e-02 9.247826039791107178e-02 1.226983070373535156e-01 1.932860016822814941e-01 1.409034579992294312e-01 7.876105606555938721e-02 2.313523739576339722e-01 2.141386121511459351e-01
1.967572979629039764e-02 1.870355904102325439e-01 -6.901396065950393677e-02 -1.245404928922653198e-01 3.880636692047119141e-01 1.619998216629028320e-01 4.701333865523338318e-02 -3.345078825950622559e-01 -1.290975213050842285e-01 1.918605156242847443e-02 3.636368364095687866e-02 -1.183747053146362305e-01 -3.009199202060699463e-01 1.714285314083099365e-01 -4.915773868560791016e-02 1.862622946500778198e-01 -3.219491243362426758e-02 -1.013656780123710632e-01 9.257212281227111816e-02 1.290293335914611816e-01 -2.221423089504241943e-01 9.452398866415023804e-02 -5.543246120214462280e-02 -2.458972334861755371e-01 -1.778973191976547241e-01 -4.874015226960182190e-02 -1.679865419864654541e-01 -2.709993720054626465e-01 1.546068191528320312e-01 -2.429680377244949341e-01 2.324713617563247681e-01 1.816088408231735229e-01
5.913446471095085144e-02 1.006285399198532104e-01 2.334876060485839844e-01 -1.417246460914611816e-01 1.208598446100950241e-02 1.861529946327209473e-01 9.188638627529144287e-02 2.080220282077789307e-01 7.714473456144332886e-02 -4.346839338541030884e-02 -2.142078429460525513e-01 -1.411507725715637207e-01 -5.561543256044387817e-02 3.741181790828704834e-01 4.267042502760887146e-02 -6.616993993520736694e-02 -1.353000998497009277e-01 2.607741355895996094e-01 4.229077398777008057e-01 4.054555296897888184e-02 -2.753998637199401855e-01 3.306820616126060486e-02 2.838956415653228760e-01 -1.674407869577407837e-01 -2.629259526729583740e-01 6.733599305152893066e-02 8.797952532768249512e-02 -1.312092542648315430e-01 -3.605794161558151245e-02 -1.691715866327285767e-01 3.568307310342788696e-02 1.420010179281234741e-01
-1.753170788288116455e-02 2.265415154397487640e-02 2.265012860298156738e-01 -2.422456145286560059e-01 1.903913021087646484e-01 2.261479049921035767e-01 -2.633908390998840332e-01 1.368137001991271973e-01 1.147858239710330963e-02 -2.043508738279342651e-01 6.021612510085105896e-02 -6.555635482072830200e-02 -1.490890420973300934e-02 3.471434116363525391e-01 -1.575876474380493164e-01 -1.496420949697494507e-01 -8.051373809576034546e-02 6.882850825786590576e-02 3.569261133670806885e-01 3.571820631623268127e-02 -3.929613530635833740e-01 1.251448411494493484e-03 5.064917355775833130e-02 -1.161840185523033142e-01 5.545166134834289551e-02 1.423543393611907959e-01 -1.426611393690109253e-01 8.463705331087112427e-02 1.518485248088836670e-01 -2.074161171913146973e-01 -2.319236993789672852e-01 1.218101307749748230e-01
1.325917709618806839e-02 -4.883616790175437927e-02 1.403041332960128784e-01 -1.933554112911224365e-01 2.098474502563476562e-01 5.285626649856567383e-02 -1.066704317927360535e-01 3.032495975494384766e-01 -2.758255898952484131e-01 -5.762547999620437622e-02 -2.499826103448867798e-01 5.463116616010665894e-02 6.699912995100021362e-02 3.914324641227722168e-01 -2.063921242952346802e-01 -3.789166212081909180e-01 -1.721650063991546631e-01 8.662980049848556519e-02 1.930717080831527710e-01 8.617934584617614746e-02 -2.288348972797393799e-01 3.806707635521888733e-02 3.980922698974609375e-02 -2.910628616809844971e-01 1.172251254320144653e-01 6.349189672619104385e-03 -5.725814774632453918e-02 -5.045452713966369629e-02 -2.075439132750034332e-02 -1.541358232498168945e-01 -6.573371589183807373e-02 1.770795881748199463e-01
-1.783605851233005524e-02 3.029694557189941406e-01 -2.454114258289337158e-01 -8.880302309989929199e-02 3.091869056224822998e-01 1.822185069322586060e-01 2.739709615707397461e-01 1.089123785495758057e-01 -1.900408267974853516e-01 -1.827762126922607422e-01 2.400781512260437012e-01 -1.399392187595367432e-01 5.762961506843566895e-02 1.212362498044967651e-01 -7.487010955810546875e-02 2.114634662866592407e-01 1.306446343660354614e-01 -1.623281091451644897e-01 -1.712708473205566406e-01 -2.299750968813896179e-02 -8.538862317800521851e-02 -2.564709633588790894e-03 8.097318559885025024e-02 -8.597542345523834229e-02 1.351763755083084106e-01 -9.660524874925613403e-02 -3.014914393424987793e-01 -1.018610075116157532e-01 1.438528597354888916e-01 -2.437714338302612305e-01 1.121917814016342163e-01 3.047311604022979736e-01
7.891436666250228882e-02 4.288761913776397705e-01 -2.194649539887905121e-02 -2.890235185623168945e-01 2.295665591955184937e-01 2.343414425849914551e-01 -3.517263755202293396e-02 1.206828863359987736e-03 7.067632675170898438e-02 4.829843342304229736e-02 7.482116925530135632e-04 2.372996881604194641e-03 1.290477365255355835e-01 2.563419342041015625e-01 -1.854675710201263428e-01 1.628246456384658813e-01 1.025980245321989059e-02 1.844820678234100342e-01 1.199402511119842529e-01 -1.035155802965164185e-01 -4.624513164162635803e-02 1.660878360271453857e-01 5.546205863356590271e-02 2.843567170202732086e-02 -1.550447079353034496e-03 4.306145906448364258e-01 -3.741466104984283447e-01 -9.948112815618515015e-02 1.115353927016258240e-01 -1.461120247840881348e-01 6.000652909278869629e-02 -2.838937751948833466e-02
-4.051588848233222961e-02 9.880529344081878662e-02 -2.147196233272552490e-01 -2.648474834859371185e-02 4.275079071521759033e-01 2.174557447433471680e-01 1.694322079420089722e-01 -2.081414870917797089e-02 -3.413428962230682373e-01 -2.338357567787170410e-01 -2.655377686023712158e-01 3.537612408399581909e-02 4.904829710721969604e-02 2.039036452770233154e-01 -1.854246705770492554e-01 -2.948441542685031891e-02 7.897578179836273193e-03 -2.679768800735473633e-01 1.808426082134246826e-01 4.785364121198654175e-02 -2.330135554075241089e-01 7.937012612819671631e-02 -2.770673297345638275e-02 5.601994693279266357e-02 -2.906728982925415039e-01 7.917549461126327515e-02 -1.578858792781829834e-01 2.135058343410491943e-01 -6.928504258394241333e-02 -1.025611311197280884e-01 -9.078857302665710449e-02 -6.486050039529800415e-02
2.364536821842193604e-01 1.930891573429107666e-01 3.845842182636260986e-02 -6.032734364271163940e-02 -5.946135893464088440e-02 3.532316386699676514e-01 4.136808216571807861e-02 2.785130143165588379e-01 -2.103267461061477661e-01 -6.928969174623489380e-02 -2.113943099975585938e-01 -6.999357789754867554e-02 -1.740603595972061157e-01 2.072402834892272949e-02 1.356870681047439575e-01 -2.109425663948059082e-01 -6.468206644058227539e-02 2.720036804676055908e-01 1.589985191822052002e-01 8.726710081100463867e-02 -1.150742694735527039e-01 2.996203303337097168e-01 -1.358035057783126831e-01 -5.402129143476486206e-02 4.459797218441963196e-02 3.611655831336975098e-01 -5.578224733471870422e-02 1.518948823213577271e-01 9.279219806194305420e-02 -1.135651394724845886e-01 6.771884113550186157e-02 2.858178019523620605e-01
-2.143030315637588501e-01 2.676561772823333740e-01 -6.202836055308580399e-03 -5.798640251159667969e-01 2.308017164468765259e-01 6.445321440696716309e-02 1.449306905269622803e-01 1.553038060665130615e-01 -1.306236088275909424e-01 -1.377248615026473999e-01 4.883861169219017029e-02 6.275149434804916382e-02 4.276563227176666260e-02 5.312819778919219971e-02 -1.315764896571636200e-02 4.741521924734115601e-02 -9.049825370311737061e-03 -6.161984428763389587e-02 -1.263832896947860718e-01 3.738783597946166992e-01 -9.071212261915206909e-02 1.644715964794158936e-01 3.007596731185913086e-01 9.683877229690551758e-03 -1.782781332731246948e-01 -3.893193230032920837e-02 1.041915044188499451e-01 1.316213756799697876e-01 2.129470854997634888e-01 -3.121642768383026123e-02 -1.994128525257110596e-02 2.270064875483512878e-02
2.301860302686691284e-01 2.831215262413024902e-01 -1.832830905914306641e-01 -7.840193808078765869e-02 1.373755782842636108e-01 2.489703297615051270e-01 -2.795743988826870918e-03 4.611801803112030029e-01 5.996314808726310730e-02 -7.885580509901046753e-02 -2.313290722668170929e-02 -1.488792300224304199e-01 -8.059522509574890137e-02 2.549353837966918945e-01 -4.427004233002662659e-02 -1.187340617179870605e-01 5.804345011711120605e-03 2.596071660518646240e-01 -8.040730655193328857e-02 8.563613146543502808e-02 5.052122846245765686e-02 2.559809386730194092e-01 1.530084460973739624e-01 -5.128949508070945740e-02 -1.766434162855148315e-01 2.106789648532867432e-01 -1.886481195688247681e-01 8.855883032083511353e-02 1.578952521085739136e-01 -2.564120888710021973e-01 -1.187774986028671265e-01 1.197906732559204102e-01
-7.956907898187637329e-02 1.923485249280929565e-01 -2.043083757162094116e-01 -1.771099269390106201e-01 3.890933096408843994e-01 3.308134675025939941e-01 7.396084070205688477e-02 -1.001687720417976379e-01 -3.148047626018524170e-02 -9.457021206617355347e-02 -1.087901461869478226e-02 1.605516076087951660e-01 -2.068333700299263000e-02 2.397283166646957397e-01 -2.263070791959762573e-01 -8.955030888319015503e-02 2.075071781873703003e-01 1.830805689096450806e-01 1.619972437620162964e-01 -1.368961762636899948e-02 1.935097388923168182e-02 -6.637659668922424316e-02 5.752480775117874146e-02 -2.055183500051498413e-01 1.030114814639091492e-01 3.800241649150848389e-01 -3.285684585571289062e-01 -1.226157024502754211e-01 1.304198801517486572e-01 -5.596721172332763672e-02 -1.970760338008403778e-02 4.875681176781654358e-02
1.490122675895690918e-01 5.452850833535194397e-02 5.014679953455924988e-02 -4.294620752334594727e-01 1.770528852939605713e-01 2.513243556022644043e-01 1.519803553819656372e-01 2.639186754822731018e-02 -1.855759024620056152e-01 -1.546256393194198608e-01 2.364106923341751099e-01 -2.321824729442596436e-01 1.169125363230705261e-01 3.396174013614654541e-01 -1.180148962885141373e-02 4.813225194811820984e-02 -1.359282284975051880e-01 2.075716108083724976e-01 1.850029230117797852e-01 2.413860410451889038e-01 -1.415202487260103226e-02 -1.441735029220581055e-01 -2.091434411704540253e-02 -2.459532022476196289e-02 -3.029011189937591553e-02 -2.639792263507843018e-01 -6.376605480909347534e-02 -1.241503283381462097e-01 8.780347555875778198e-02 1.153672486543655396e-02 2.944090366363525391e-01 -9.626653045415878296e-02
-1.883415505290031433e-02 2.603309452533721924e-01 -1.196548491716384888e-01 -2.552311420440673828e-01 2.843104600906372070e-01 -4.733798652887344360e-02 5.182956159114837646e-02 1.393381804227828979e-01 -1.029794067144393921e-01 -3.275716006755828857e-01 5.658548325300216675e-02 -2.434738725423812866e-01 -1.821447312831878662e-01 1.180824339389801025e-01 9.753497689962387085e-02 4.227901250123977661e-02 -1.103880852460861206e-01 -1.605965644121170044e-01 2.792971134185791016e-01 -1.119716316461563110e-01 -2.160729169845581055e-01 3.305103629827499390e-02 1.261992901563644409e-01 -1.259464770555496216e-01 -1.735706627368927002e-01 2.929409742355346680e-01 -4.180882871150970459e-02 -2.281812131404876709e-01 1.088409051299095154e-01 4.506786819547414780e-03 3.445215225219726562e-01 4.555521998554468155e-03
1.056533530354499817e-01 2.795310318470001221e-02 6.088679190725088120e-03 -2.095568776130676270e-01 7.277810573577880859e-02 5.661780238151550293e-01 1.441529244184494019e-01 1.852238364517688751e-02 -3.989091515541076660e-01 5.435973033308982849e-02 1.553763002157211304e-01 -1.680978387594223022e-01 -3.273646533489227295e-02 1.145986840128898621e-01 3.297457695007324219e-01 5.710804089903831482e-02 -1.878037601709365845e-01 1.366523653268814087e-01 1.687373965978622437e-01 5.869448557496070862e-02 5.821005254983901978e-02 6.261156499385833740e-02 -3.517112508416175842e-02 4.179529100656509399e-02 5.978380888700485229e-02 1.370152831077575684e-02 -2.194010019302368164e-01 2.314442098140716553e-01 1.391606777906417847e-01 -3.305441467091441154e-03 6.057149544358253479e-02 1.782767772674560547e-01
1.381810605525970459e-01 -5.732986703515052795e-02 6.769347935914993286e-02 -9.869769215583801270e-02 9.545234590768814087e-02 4.006898105144500732e-01 -7.126933336257934570e-02 4.019598662853240967e-01 -1.838100254535675049e-01 -1.643676161766052246e-01 -1.254441961646080017e-02 -1.247902661561965942e-01 -1.961586475372314453e-01 2.909361124038696289e-01 2.037473954260349274e-02 -6.479220092296600342e-02 -1.094210520386695862e-01 8.168501406908035278e-02 1.131383851170539856e-01 -4.082920402288436890e-02 -4.814281314611434937e-02 2.142643034458160400e-01 -3.490674868226051331e-02 5.824935436248779297e-02 -2.194356620311737061e-01 3.683297336101531982e-01 -2.060531228780746460e-01 1.066095829010009766e-01 -1.012156754732131958e-01 -2.280806452035903931e-01 -6.253211200237274170e-02 1.815046519041061401e-01
-2.358699031174182892e-02 -1.447317004203796387e-02 4.396676272153854370e-02 -2.905992567539215088e-01 1.566097587347030640e-01 2.981147170066833496e-01 -1.522801071405410767e-01 2.910208106040954590e-01 -3.425535932183265686e-02 -1.687617450952529907e-01 -4.491357803344726562e-01 1.973243243992328644e-02 7.569938898086547852e-02 1.942456215620040894e-01 5.685318261384963989e-02 1.160387247800827026e-01 -2.614709436893463135e-01 1.129313632845878601e-01 -9.075012803077697754e-02 2.169729918241500854e-01 -1.087891981005668640e-01 3.904952406883239746e-01 -3.473361581563949585e-02 -5.101671069860458374e-02 9.511723369359970093e-02 2.108756303787231445e-01 -1.045864298939704895e-01 -9.335959702730178833e-02 8.987007290124893188e-02 -8.922145515680313110e-02 -5.217324942350387573e-03 -7.647198438644409180e-02
-3.178145289421081543e-01 1.962368190288543701e-01 -5.035766586661338806e-02 -3.645807802677154541e-01 2.917467653751373291e-01 2.847560644149780273e-01 2.321328669786453247e-01 8.854462206363677979e-02 -1.148450598120689392e-01 2.916994970291852951e-03 -1.635243743658065796e-01 -1.571907997131347656e-01 2.147149443626403809e-01 -7.010751217603683472e-02 -1.085432805120944977e-02 -1.556869246996939182e-04 -4.201967641711235046e-02 2.931530773639678955e-01 1.159980446100234985e-01 2.149782702326774597e-02 -6.310623139142990112e-02 8.010966330766677856e-02 1.470120996236801147e-01 2.597478218376636505e-02 9.766345471143722534e-02 -2.172495424747467041e-01 -4.356269538402557373e-02 8.675438910722732544e-02 -3.588997945189476013e-02 -2.797596752643585205e-01 1.794402748346328735e-01 2.628654241561889648e-01
3.421108424663543701e-01 -2.000041306018829346e-02 6.567081809043884277e-02 -9.895057231187820435e-02 1.432513147592544556e-01 2.087708264589309692e-01 8.554818481206893921e-02 9.500746428966522217e-02 -4.101406037807464600e-01 -4.681492149829864502e-01 3.862514393404126167e-03 -4.168257862329483032e-02 2.373471856117248535e-01 1.686126589775085449e-01 -9.837896376848220825e-02 5.433607846498489380e-03 -5.677755549550056458e-02 3.038730621337890625e-01 1.988205611705780029e-01 1.519994437694549561e-01 -1.509995162487030029e-01 2.994618192315101624e-02 9.294701367616653442e-02 -3.302050009369850159e-02 2.985040470957756042e-02 1.217436641454696655e-01 1.580676287412643433e-01 -2.387242317199707031e-01 7.707680016756057739e-02 8.679582178592681885e-02 -1.084318757057189941e-02 3.872511163353919983e-02
1.392385661602020264e-01 1.045105233788490295e-01 2.151384502649307251e-01 -3.750859498977661133e-01 1.297628432512283325e-01 1.603720486164093018e-01 7.426655502058565617e-04 2.444357573986053467e-01 -5.190695822238922119e-02 -1.289153695106506348e-01 -1.012214794754981995e-01 -2.480359226465225220e-01 8.719798922538757324e-02 8.466765284538269043e-02 2.894035875797271729e-01 5.900940299034118652e-02 -2.402190417051315308e-01 8.530092984437942505e-02 2.112784832715988159e-01 -5.985331907868385315e-02 -3.158899545669555664e-01 2.071839123964309692e-01 2.414454668760299683e-01 -5.617684870958328247e-02 1.137900874018669128e-01 -1.855930835008621216e-01 -6.375930458307266235e-02 2.426874488592147827e-01 1.692182421684265137e-01 3.334046807140111923e-03 2.209690213203430176e-02 1.745395660400390625e-01
-1.859552413225173950e-01 1.011478379368782043e-01 9.110654890537261963e-02 -1.764647080563008785e-03 3.100125789642333984e-01 3.559870123863220215e-01 -1.970508508384227753e-02 1.878197193145751953e-01 -5.809550639241933823e-03 -1.074143424630165100e-01 1.152832359075546265e-01 1.030003726482391357e-01 -9.855011105537414551e-02 1.091978847980499268e-01 -7.014962285757064819e-02 -1.546873301267623901e-01 6.722096353769302368e-03 5.799673497676849365e-02 2.090835012495517731e-03 1.035013645887374878e-01 -7.787461578845977783e-02 2.402912378311157227e-01 -1.320925354957580566e-01 -2.839707434177398682e-01 -2.624811232089996338e-01 1.294045895338058472e-01 8.498167246580123901e-02 1.611600071191787720e-01 3.464555144309997559e-01 2.606428861618041992e-01 1.990723460912704468e-01 2.828090786933898926e-01
-1.458917371928691864e-02 -1.079298108816146851e-01 2.523072659969329834e-01 -9.284593909978866577e-02 1.570766270160675049e-01 2.878329455852508545e-01 3.032377958297729492e-01 -3.261329233646392822e-02 -1.038038730621337891e-01 -3.790867924690246582e-01 -5.595489218831062317e-02 8.274322003126144409e-02 2.185609191656112671e-01 3.211905062198638916e-01 -1.946839503943920135e-02 -8.463931083679199219e-02 3.987559303641319275e-02 -2.026980668306350708e-01 7.888669520616531372e-02 -1.512548625469207764e-01 -1.803549230098724365e-01 -7.794941961765289307e-02 1.756998747587203979e-01 -2.228690385818481445e-01 -1.216823831200599670e-01 -6.086447834968566895e-02 -3.509674370288848877e-01 -6.262796465307474136e-03 8.079190552234649658e-02 -1.784590482711791992e-01 -8.661349117755889893e-02 1.177234798669815063e-01
-1.373921483755111694e-01 5.425735935568809509e-02 -4.966401029378175735e-03 -1.292205154895782471e-01 2.625378370285034180e-01 2.227539196610450745e-02 1.678679287433624268e-01 -2.643918693065643311e-01 -1.628032773733139038e-01 -2.603164613246917725e-01 -3.402481228113174438e-02 6.601864099502563477e-02 -3.139801621437072754e-01 1.666317731142044067e-01 -1.392461955547332764e-01 1.651654541492462158e-01 -1.211131066083908081e-01 6.470912136137485504e-03 3.798943459987640381e-01 1.786179095506668091e-02 -3.022635579109191895e-01 1.208598911762237549e-01 1.599343307316303253e-02 -8.522768318653106689e-02 -6.353971362113952637e-02 6.738397479057312012e-02 -9.352365881204605103e-02 -2.585778236389160156e-01 2.412213981151580811e-01 -2.779005169868469238e-01 1.392271071672439575e-01 9.654384851455688477e-02
-7.878872007131576538e-02 1.663952320814132690e-01 -8.880158513784408569e-02 -2.276704609394073486e-01 1.898294836282730103e-01 1.227334290742874146e-01 -3.062993288040161133e-02 5.390620604157447815e-02 1.299136877059936523e-01 -1.927122324705123901e-01 2.348471134901046753e-01 5.150755867362022400e-02 1.589908599853515625e-01 6.411734223365783691e-02 -1.712681055068969727e-01 4.620189964771270752e-02 6.333972513675689697e-02 8.647465705871582031e-02 6.396877020597457886e-02 2.130012214183807373e-01 -3.419112861156463623e-01 3.236094415187835693e-01 -6.844520568847656250e-02 -4.793433472514152527e-02 -2.455712705850601196e-01 2.665561735630035400e-01 -3.701437115669250488e-01 -1.546415835618972778e-01 2.203978747129440308e-01 -1.055761128664016724e-01 -1.263595223426818848e-01 1.457332968711853027e-01
1.479157060384750366e-01 1.783815175294876099e-01 -6.544434279203414917e-02 -1.262051761150360107e-01 3.185756802558898926e-01 5.099100247025489807e-02 2.169393599033355713e-01 1.148697361350059509e-01 8.907744660973548889e-03 -8.018039166927337646e-02 -7.871370762586593628e-02 -3.412899374961853027e-01 -1.034291014075279236e-01 7.734308391809463501e-02 5.796424672007560730e-02 4.711309447884559631e-02 -1.226478442549705505e-01 -8.491590619087219238e-02 3.512854874134063721e-01 -1.838376373052597046e-01 -1.626093983650207520e-01 1.362687163054943085e-02 2.014884501695632935e-01 -8.200152218341827393e-02 -2.401524335145950317e-01 9.379190951585769653e-02 -1.190343871712684631e-01 -3.940903246402740479e-01 5.628322064876556396e-02 9.481099992990493774e-02 2.276405245065689087e-01 2.386968284845352173e-01
3.304627910256385803e-02 2.711725533008575439e-01 -1.206176653504371643e-01 -2.609861493110656738e-01 1.861765235662460327e-01 4.656126722693443298e-02 1.217745020985603333e-01 -1.970268040895462036e-01 -1.987158060073852539e-01 -2.170438766479492188e-01 -9.563721716403961182e-03 -8.036239445209503174e-02 -2.829842567443847656e-01 5.907253921031951904e-02 -1.052452530711889267e-02 -8.169512264430522919e-03 -6.782601028680801392e-02 -1.183286979794502258e-01 4.280010759830474854e-01 -5.737892910838127136e-02 -1.569182425737380981e-01 -1.281970739364624023e-01 -6.251641362905502319e-02 -2.462051510810852051e-01 -1.852315515279769897e-01 1.026964858174324036e-01 -1.533597260713577271e-01 -3.274807035923004150e-01 1.488754749298095703e-01 -2.126622051000595093e-01 1.256716251373291016e-01 7.664839923381805420e-02
-1.176656335592269897e-01 2.911565899848937988e-01 -1.395629486069083214e-03 -3.524822592735290527e-01 2.426105290651321411e-01 1.278329640626907349e-01 1.264704763889312744e-01 1.039324402809143066e-01 -3.028331398963928223e-01 5.927817150950431824e-02 6.730748713016510010e-02 3.578948974609375000e-02 2.698291242122650146e-01 1.621351391077041626e-01 -2.172763794660568237e-01 -1.299325842410326004e-02 -8.894738554954528809e-02 1.304426789283752441e-01 -1.274913735687732697e-02 -2.514051795005798340e-01 -1.490000635385513306e-01 1.629497297108173370e-02 6.182451173663139343e-02 2.503768727183341980e-02 7.629024237394332886e-02 3.917125463485717773e-01 -2.964320182800292969e-01 -1.855705678462982178e-01 1.203606873750686646e-01 -1.020042523741722107e-01 -5.032714828848838806e-02 -5.857725813984870911e-02
1.035874336957931519e-02 2.752687335014343262e-01 -7.711517810821533203e-02 -2.849719226360321045e-01 2.607184946537017822e-01 1.767897158861160278e-01 7.972141355276107788e-02 1.396093815565109253e-01 4.435170814394950867e-02 -5.456304550170898438e-02 1.298901438713073730e-01 2.423014864325523376e-02 2.605409324169158936e-01 2.561853826045989990e-01 -2.770589888095855713e-01 3.115791827440261841e-02 -2.107906155288219452e-02 1.626264452934265137e-01 2.060667425394058228e-01 -1.985799223184585571e-01 5.132961645722389221e-02 2.876089215278625488e-01 -2.695107273757457733e-02 -6.133583560585975647e-02 1.770481653511524200e-02 1.320744156837463379e-01 -2.335258871316909790e-01 1.164001300930976868e-01 1.032918840646743774e-01 -3.503902554512023926e-01 1.477059870958328247e-01 1.962397098541259766e-01
3.442268073558807373e-01 1.816571056842803955e-01 1.553465873003005981e-01 -2.527474462985992432e-01 1.937399953603744507e-01 4.253222346305847168e-01 -1.217088196426630020e-02 2.285071164369583130e-01 -1.810356378555297852e-01 -4.483084380626678467e-02 6.973191350698471069e-02 3.774533420801162720e-02 7.260202616453170776e-02 -4.939813539385795593e-02 -5.422826856374740601e-02 -2.844664156436920166e-01 -2.247012108564376831e-01 1.247520670294761658e-01 -1.066574379801750183e-01 1.466038376092910767e-01 5.675829574465751648e-02 -1.486897319555282593e-01 9.213364683091640472e-03 -2.178689986467361450e-01 -1.114623919129371643e-01 8.638940751552581787e-02 -2.730377912521362305e-01 -1.164876595139503479e-01 -1.256082803010940552e-01 -1.107002943754196167e-01 1.630930453538894653e-01 1.503708511590957642e-01
4.314398467540740967e-01 2.118185311555862427e-01 7.484102994203567505e-02 3.421118110418319702e-02 2.532897591590881348e-01 6.979199498891830444e-02 2.830479145050048828e-01 -6.367051601409912109e-02 1.231403425335884094e-01 -2.638939917087554932e-01 -1.007360965013504028e-01 1.293157041072845459e-01 7.603827118873596191e-02 1.179623678326606750e-01 1.879247277975082397e-02 -1.863308250904083252e-01 -2.365811318159103394e-01 -1.229107603430747986e-01 -1.150867491960525513e-01 1.147515997290611267e-01 -2.462582290172576904e-01 -4.478964954614639282e-02 2.100171335041522980e-02 -1.122726425528526306e-01 -2.312736958265304565e-01 -2.989202039316296577e-03 -7.021646201610565186e-02 6.777809560298919678e-02 1.045844480395317078e-01 -2.595832347869873047e-01 2.018194645643234253e-02 3.572755753993988037e-01
1.569562256336212158e-01 1.847241967916488647e-01 4.441462457180023193e-02 -1.960766911506652832e-01 2.402978017926216125e-02 -1.865186728537082672e-02 3.465387821197509766e-01 2.176435589790344238e-01 -5.229284614324569702e-02 -2.187958061695098877e-01 -9.441357851028442383e-02 -4.299671947956085205e-02 -8.039021492004394531e-02 2.072586715221405029e-01 -9.050078690052032471e-02 1.666251122951507568e-01 -3.169330954551696777e-01 2.748816609382629395e-01 8.423588424921035767e-02 1.350230723619461060e-01 -3.905584216117858887e-01 3.094106912612915039e-02 9.031753242015838623e-02 -5.824436619877815247e-02 -8.096924424171447754e-02 -1.469163447618484497e-01 -1.173625439405441284e-01 9.374956041574478149e-02 9.550853818655014038e-02 -3.979232013225555420e-01 3.389325737953186035e-02 2.152003813534975052e-03
4.713673144578933716e-02 4.119075462222099304e-02 -3.474843129515647888e-02 -1.860886365175247192e-01 3.355830013751983643e-01 1.719165295362472534e-01 1.869412958621978760e-01 -6.563075631856918335e-02 -2.045681886374950409e-02 -1.790497899055480957e-01 -4.639331251382827759e-02 -3.311959505081176758e-01 -1.271607130765914917e-01 -1.184457987546920776e-01 3.555050492286682129e-02 1.580380648374557495e-01 -2.079982459545135498e-01 -1.624743491411209106e-01 3.196728825569152832e-01 3.796676546335220337e-02 -4.536626860499382019e-02 1.901611834764480591e-01 9.591811150312423706e-02 -2.797888815402984619e-01 -1.955087184906005859e-01 1.066218465566635132e-01 -1.972146779298782349e-01 -2.987761981785297394e-02 2.653805352747440338e-02 -2.876265347003936768e-01 3.229778110980987549e-01 4.403154924511909485e-02
4.738045483827590942e-02 3.635223805904388428e-01 -4.615166410803794861e-02 1.461365260183811188e-02 3.852564394474029541e-01 6.135306879878044128e-02 1.924489885568618774e-01 -1.932128891348838806e-02 -8.561084978282451630e-03 -3.178027272224426270e-01 1.873528212308883667e-01 2.285788953304290771e-01 1.782796680927276611e-01 9.537604451179504395e-02 5.583541095256805420e-02 -8.703789114952087402e-02 -7.888711988925933838e-02 -2.251729369163513184e-02 1.763039082288742065e-01 2.305476963520050049e-01 -2.443819791078567505e-01 1.335069984197616577e-01 1.415804326534271240e-01 -1.971892714500427246e-01 -3.978091850876808167e-02 -1.206961944699287415e-01 -2.112127393484115601e-01 1.269315034151077271e-01 -2.499897181987762451e-01 5.996800959110260010e-02 8.934039622545242310e-03 2.513707280158996582e-01
-2.457697391510009766e-01 2.882261872291564941e-01 -2.094864659011363983e-02 -1.276571005582809448e-01 7.087532430887222290e-02 1.200327724218368530e-01 3.516311943531036377e-01 1.669446825981140137e-01 -1.780548691749572754e-01 -2.219412624835968018e-01 -1.154049038887023926e-01 -1.642440706491470337e-01 -4.848713427782058716e-02 2.889434099197387695e-01 -1.838096417486667633e-02 -3.501430898904800415e-02 -6.835157424211502075e-02 -5.485964938998222351e-02 2.259564399719238281e-01 5.338845402002334595e-02 -4.569268822669982910e-01 -3.562771016731858253e-03 -1.122066155076026917e-01 -1.393333375453948975e-01 2.484872937202453613e-01 1.354312449693679810e-01 -1.642648130655288696e-01 3.308606520295143127e-02 1.410681903362274170e-01 1.622296571731567383e-01 4.911839962005615234e-03 -5.820076167583465576e-02
9.845495223999023438e-02 -4.960988461971282959e-02 4.083833098411560059e-02 -2.977719902992248535e-01 9.925436973571777344e-02 3.806187212467193604e-02 -1.268581673502922058e-02 1.208601221442222595e-01 -4.474215805530548096e-01 -1.817460656166076660e-01 -4.079723954200744629e-01 -1.361774951219558716e-01 -5.684755742549896240e-02 -3.653370216488838196e-02 8.852526545524597168e-02 -9.658879041671752930e-02 -1.487799882888793945e-01 1.073767989873886108e-01 2.398772165179252625e-02 5.568170174956321716e-02 -3.054505884647369385e-01 9.417932480573654175e-02 -1.416912674903869629e-01 -1.725131124258041382e-01 -1.221715360879898071e-01 1.475691795349121094e-01 1.273183822631835938e-01 8.001434057950973511e-02 2.807269096374511719e-01 -1.695451587438583374e-01 6.938766688108444214e-02 2.654704749584197998e-01
2.171691134572029114e-02 4.225251451134681702e-02 1.086431816220283508e-01 -3.786189854145050049e-02 3.044953942298889160e-01 1.400581896305084229e-01 3.578837513923645020e-01 6.560321897268295288e-02 -1.241717860102653503e-01 -2.065711468458175659e-01 -1.905121505260467529e-01 1.190879419445991516e-01 2.317182123661041260e-01 3.607673346996307373e-01 1.193396002054214478e-01 -1.590427607297897339e-01 -8.216287940740585327e-02 -1.944927722215652466e-01 -1.907950791064649820e-04 -1.711997687816619873e-01 -1.130497604608535767e-01 3.687082603573799133e-02 3.543010950088500977e-01 -1.358207166194915771e-01 -9.607996046543121338e-02 1.504995673894882202e-01 -3.226726055145263672e-01 8.082912117242813110e-02 1.571619510650634766e-02 -1.654444187879562378e-01 -1.115790288895368576e-02 7.455462217330932617e-02
2.458567917346954346e-01 1.674074232578277588e-01 2.732294425368309021e-02 -1.802809685468673706e-01 2.012865990400314331e-01 1.074839532375335693e-01 -1.328973472118377686e-01 1.257181316614151001e-01 -1.520913988351821899e-01 3.681316226720809937e-02 -7.672603428363800049e-02 -1.590307205915451050e-01 -7.069576531648635864e-02 3.836454153060913086e-01 -1.569193303585052490e-01 -2.084680646657943726e-01 -2.864917516708374023e-01 3.820626065135002136e-02 1.828148961067199707e-01 5.170199554413557053e-03 -4.132964611053466797e-01 -7.507768273353576660e-02 2.630071640014648438e-01 -3.784618154168128967e-02 -2.333124540746212006e-02 5.617370828986167908e-02 9.300401061773300171e-02 9.450457990169525146e-02 3.161701187491416931e-02 -2.908769249916076660e-01 1.942627578973770142e-01 9.026614576578140259e-02
1.529743969440460205e-01 1.341043710708618164e-01 3.059570305049419403e-02 -8.347555249929428101e-02 3.118391335010528564e-01 2.550713419914245605e-01 2.951254695653915405e-02 -3.246179223060607910e-01 -8.132172748446464539e-03 -1.265865862369537354e-01 6.157656013965606689e-02 -1.548439562320709229e-01 -5.731794610619544983e-02 -5.369158089160919189e-02 -7.781088352203369141e-03 -1.706389933824539185e-01 -1.591760814189910889e-01 -1.191595420241355896e-01 -2.547361887991428375e-03 -9.255411475896835327e-02 -2.551845908164978027e-01 -9.668560698628425598e-03 1.741943657398223877e-01 -3.154730796813964844e-01 -2.992191016674041748e-01 -2.579211443662643433e-02 -7.472216337919235229e-02 -1.181787773966789246e-01 1.099980920553207397e-01 -2.230492681264877319e-01 2.665328681468963623e-01 3.422386944293975830e-01
-1.195878461003303528e-01 8.031027764081954956e-02 -6.596047431230545044e-02 -1.335225999355316162e-01 1.078064888715744019e-01 3.636796474456787109e-01 4.489218592643737793e-01 -1.762704998254776001e-01 -2.142711281776428223e-01 -5.325639992952346802e-02 -2.254786156117916107e-02 3.854738175868988037e-02 -4.984169453382492065e-02 3.001592457294464111e-01 -1.364395171403884888e-01 4.645961150527000427e-02 -1.502347141504287720e-01 -3.265589475631713867e-02 3.965027630329132080e-01 -5.634266883134841919e-02 -1.378708612173795700e-02 3.093776106834411621e-01 -2.540239989757537842e-01 -8.786890655755996704e-03 -1.043867692351341248e-01 -5.254184827208518982e-02 -7.440239936113357544e-02 -1.170704662799835205e-01 1.548375934362411499e-01 7.336658984422683716e-02 6.666918098926544189e-02 7.245382666587829590e-02
-5.761677026748657227e-02 3.390178084373474121e-01 -2.662309706211090088e-01 -3.175230920314788818e-01 2.662311196327209473e-01 3.437530100345611572e-01 -1.346834599971771240e-01 5.906506627798080444e-02 8.199765533208847046e-02 -1.149517670273780823e-01 -8.680777996778488159e-02 -1.441407948732376099e-01 1.835618726909160614e-02 1.497207432985305786e-01 1.352235227823257446e-01 1.254766136407852173e-01 -1.223643720149993896e-01 1.192839890718460083e-01 1.126239150762557983e-01 -4.154896829277276993e-03 -7.881364226341247559e-02 1.020622029900550842e-01 -5.116522684693336487e-02 -1.755583435297012329e-01 -5.933432653546333313e-02 3.649002173915505409e-03 -1.356508284807205200e-01 -1.096487976610660553e-02 -2.112104296684265137e-01 1.411866396665573120e-01 -1.583638787269592285e-01 4.366841912269592285e-01
1.234284788370132446e-01 6.831470131874084473e-02 -1.986032128334045410e-01 -2.952652573585510254e-01 2.459028363227844238e-01 3.932958245277404785e-01 8.726849406957626343e-02 8.001586049795150757e-02 -6.416717171669006348e-02 -3.143633902072906494e-01 -1.499427109956741333e-02 -2.550021708011627197e-01 1.060754153877496719e-02 -2.896533608436584473e-01 2.023351788520812988e-01 1.218136996030807495e-01 1.537057608366012573e-01 1.382427811622619629e-01 2.659113407135009766e-01 -4.458665102720260620e-02 -1.066859140992164612e-01 1.195079013705253601e-01 1.680146008729934692e-01 -2.237090021371841431e-01 1.815099567174911499e-01 7.332748267799615860e-03 -2.228709906339645386e-01 2.005711197853088379e-02 -1.056131254881620407e-02 1.401240099221467972e-02 6.438570469617843628e-02 9.707883000373840332e-02
-2.530154585838317871e-02 1.243473291397094727e-01 1.258853077888488770e-01 -1.035243179649114609e-02 1.577917933464050293e-01 2.408750653266906738e-01 2.510146200656890869e-01 1.053524389863014221e-02 -6.602326035499572754e-02 -9.238249808549880981e-02 -2.014491856098175049e-01 9.680498391389846802e-02 -2.266751043498516083e-02 3.342576324939727783e-01 -1.689691841602325439e-01 1.288238763809204102e-01 9.866231679916381836e-02 -4.258117824792861938e-02 3.604975640773773193e-01 3.902128636837005615e-01 -1.032210588455200195e-01 2.000193148851394653e-01 -8.840057998895645142e-02 -2.289251983165740967e-01 3.498246148228645325e-02 9.209091961383819580e-02 9.364338219165802002e-02 -3.722756803035736084e-01 1.273726224899291992e-01 -1.828068494796752930e-02 1.355205178260803223e-01 7.090707123279571533e-02
3.022997677326202393e-01 2.454379200935363770e-02 1.073760464787483215e-01 -3.310792446136474609e-01 4.014720916748046875e-01 4.186165034770965576e-01 -1.205089129507541656e-02 2.761926352977752686e-01 -1.338433325290679932e-01 7.374746352434158325e-02 -1.076683402061462402e-03 1.609337627887725830e-01 1.496600359678268433e-01 1.595838554203510284e-02 -1.575028747320175171e-01 -5.798155069351196289e-02 -1.649152189493179321e-01 3.669974207878112793e-02 -6.820809096097946167e-02 -9.830646216869354248e-03 1.295657008886337280e-01 -1.001670509576797485e-01 -4.778704047203063965e-02 -2.705117464065551758e-01 -8.688913285732269287e-02 2.092045545578002930e-01 -1.188387200236320496e-01 -1.198075488209724426e-01 -8.683726936578750610e-02 -8.192745596170425415e-02 8.223300427198410034e-02 1.938169151544570923e-01
3.971804976463317871e-01 2.658217847347259521e-01 -9.148398041725158691e-02 -2.984497547149658203e-01 8.605446666479110718e-02 3.412814438343048096e-01 -7.145536690950393677e-02 -2.518882751464843750e-01 -6.464751064777374268e-02 -1.436348110437393188e-01 6.589545402675867081e-03 -7.860644906759262085e-02 1.117250025272369385e-01 6.612090021371841431e-02 1.680777668952941895e-01 6.457596085965633392e-03 -2.089605927467346191e-01 -2.114067971706390381e-01 -6.434471160173416138e-02 3.595531582832336426e-01 -2.358143776655197144e-02 1.524273902177810669e-01 2.084915526211261749e-02 -1.504771411418914795e-01 9.906371682882308960e-02 3.292220877483487129e-03 -1.453267335891723633e-01 -5.714928731322288513e-02 4.143695905804634094e-02 -9.360723942518234253e-02 1.475972235202789307e-01 2.653582096099853516e-01
1.497130608186125755e-03 2.571807205677032471e-01 1.895352303981781006e-01 -9.100561589002609253e-02 2.270641326904296875e-01 2.437849044799804688e-01 -6.288564205169677734e-02 1.266637444496154785e-01 -3.738126158714294434e-02 -2.235369831323623657e-01 8.257170766592025757e-02 -2.108158320188522339e-01 -6.775566935539245605e-02 2.302985489368438721e-01 2.967472374439239502e-02 -1.877613514661788940e-01 -2.915185987949371338e-01 1.810564845800399780e-01 -9.175060689449310303e-02 -1.224254630506038666e-02 -3.131661713123321533e-01 3.144380450248718262e-01 1.216919422149658203e-01 -2.193183153867721558e-01 2.167622745037078857e-01 1.231101229786872864e-01 -1.825377196073532104e-01 1.615570485591888428e-01 1.751984059810638428e-01 6.887263059616088867e-02 -1.157800853252410889e-01 -7.536508888006210327e-02
1.371995359659194946e-01 9.347289055585861206e-02 2.618361711502075195e-01 -3.429141640663146973e-01 1.315212398767471313e-01 1.619375683367252350e-02 1.870791763067245483e-01 3.353249132633209229e-01 -6.395511329174041748e-02 -1.694365441799163818e-01 -4.494852945208549500e-02 2.456400394439697266e-01 -1.084475219249725342e-01 -1.151564046740531921e-01 2.608627080917358398e-02 -3.351613879203796387e-02 -2.190733999013900757e-01 5.805031955242156982e-02 2.191452682018280029e-01 1.338541805744171143e-01 -2.760367989540100098e-01 2.832776606082916260e-01 -5.038604140281677246e-02 -5.184467509388923645e-02 -1.823830157518386841e-01 1.698124688118696213e-03 6.772449612617492676e-02 -2.221463471651077271e-01 7.507577538490295410e-02 -1.289856135845184326e-01 -1.823040395975112915e-01 2.786056399345397949e-01
-1.239612475037574768e-01 7.982419431209564209e-02 -1.053631305694580078e-01 -3.032349348068237305e-01 1.393118500709533691e-01 4.497998356819152832e-01 -8.643129467964172363e-02 -7.427628338336944580e-02 2.009083330631256104e-02 -1.223282814025878906e-01 2.100062184035778046e-02 4.962858278304338455e-03 3.967162668704986572e-01 -2.823426388204097748e-02 1.473877578973770142e-01 7.349013537168502808e-02 -2.809034883975982666e-01 2.155362516641616821e-01 7.422621548175811768e-02 1.505774706602096558e-01 -2.805892527103424072e-01 8.109101653099060059e-02 -2.207595556974411011e-01 -9.941354393959045410e-02 1.210052594542503357e-01 -1.158200725913047791e-01 -2.064939141273498535e-01 3.829645738005638123e-02 1.273977160453796387e-01 -1.201586127281188965e-01 6.923817843198776245e-02 1.850961446762084961e-01
9.996163100004196167e-02 3.979656100273132324e-01 2.023180425167083740e-01 -3.157304227352142334e-01 2.886883914470672607e-01 4.259120523929595947e-01 1.261518597602844238e-01 2.841883338987827301e-02 -1.397136133164167404e-02 1.121904328465461731e-01 1.738510094583034515e-02 7.996718585491180420e-02 -1.248698681592941284e-02 -8.736869692802429199e-02 -3.609203398227691650e-01 -3.118487261235713959e-02 -2.575984001159667969e-01 2.031242102384567261e-02 -9.924630820751190186e-02 -1.079776510596275330e-02 -6.791514903306961060e-02 6.714126467704772949e-02 -2.306044474244117737e-02 -6.097017321735620499e-03 -2.570475339889526367e-01 1.080478280782699585e-01 6.435989588499069214e-02 -9.271270036697387695e-02 -6.262653321027755737e-02 1.536491960287094116e-01 -4.392509162425994873e-02 2.113624066114425659e-01
2.300561368465423584e-01 2.548166811466217041e-01 -1.258723437786102295e-01 -2.603703439235687256e-01 1.194877997040748596e-01 7.480580359697341919e-02 2.721140980720520020e-01 -3.049947321414947510e-02 -6.491915881633758545e-02 -1.344700306653976440e-01 -1.092667728662490845e-01 -1.776434481143951416e-01 -1.083441376686096191e-01 3.127949833869934082e-01 1.723450124263763428e-01 -2.407227009534835815e-01 -1.012576445937156677e-01 1.761871576309204102e-01 8.701422810554504395e-02 1.429397165775299072e-01 -1.476901620626449585e-01 -3.169307112693786621e-02 -4.607547074556350708e-02 -1.877179890871047974e-01 -2.761272490024566650e-01 -1.596668362617492676e-01 -1.265962272882461548e-01 1.019496619701385498e-01 3.026053309440612793e-01 -1.825179457664489746e-01 1.867379993200302124e-01 -1.524601429700851440e-01
-1.076664701104164124e-01 1.035709679126739502e-01 -1.099513694643974304e-01 -5.716975331306457520e-01 9.427065402269363403e-02 2.197639197111129761e-01 2.173646986484527588e-01 2.006285488605499268e-01 -9.140750765800476074e-02 -7.113700360059738159e-02 1.346512883901596069e-01 8.899326622486114502e-02 8.391905575990676880e-02 9.577183425426483154e-02 2.063993178308010101e-02 2.376686595380306244e-02 -1.405359804630279541e-01 5.534798651933670044e-02 -9.328107535839080811e-02 3.868193030357360840e-01 -2.789804339408874512e-01 7.366321980953216553e-03 3.322297036647796631e-01 -1.038615778088569641e-01 -2.801511809229850769e-02 -5.760738998651504517e-02 1.082492321729660034e-01 8.590964972972869873e-02 1.386825889348983765e-01 3.309997543692588806e-02 -1.694305241107940674e-02 1.157125607132911682e-01
5.273874383419752121e-03 9.390359371900558472e-02 2.377801537513732910e-01 -2.796587944030761719e-01 -7.047986239194869995e-02 2.610822319984436035e-01 -2.057915180921554565e-02 1.127404347062110901e-01 -1.758280843496322632e-01 -9.829539805650711060e-02 -2.596758306026458740e-01 -2.477147877216339111e-01 1.879608780145645142e-01 3.052154779434204102e-01 -1.007893905043601990e-01 1.327199190855026245e-01 -1.435975730419158936e-01 9.383799508213996887e-03 1.551855951547622681e-01 3.254256248474121094e-01 -3.019974827766418457e-01 6.700684875249862671e-02 -1.152364537119865417e-01 7.241620123386383057e-02 -2.058804035186767578e-01 2.488414496183395386e-01 -1.426881700754165649e-01 -2.676165662705898285e-02 1.513028889894485474e-01 -1.243429481983184814e-01 -1.110559552907943726e-01 -5.940869450569152832e-02
-8.648652583360671997e-02 3.497475385665893555e-01 -1.788586825132369995e-01 -1.792805641889572144e-01 3.455193042755126953e-01 4.815009236335754395e-01 2.991852760314941406e-01 7.683993875980377197e-02 9.579552710056304932e-02 -6.219636276364326477e-02 -3.325118124485015869e-02 -1.046936120837926865e-02 -2.780362367630004883e-01 2.011079490184783936e-01 -6.176323816180229187e-02 -2.082419842481613159e-01 1.221929565072059631e-01 5.360116437077522278e-02 -1.750188320875167847e-01 -6.402748823165893555e-02 -7.948023825883865356e-02 2.031340450048446655e-01 7.985213398933410645e-02 -2.900245832279324532e-03 -6.125644966959953308e-02 1.702402085065841675e-01 -8.372862637042999268e-02 6.818676739931106567e-02 6.362496316432952881e-02 -1.162110045552253723e-01 -1.030730828642845154e-01 3.408356755971908569e-02
3.738778457045555115e-02 2.678702473640441895e-01 -2.775973677635192871e-01 -1.326226890087127686e-01 3.873147070407867432e-01 2.894093282520771027e-02 -7.020296528935432434e-03 6.825345568358898163e-03 2.793513424694538116e-02 7.167673669755458832e-03 -1.122636953368782997e-03 -8.312051743268966675e-02 -1.940227448940277100e-01 1.530923098325729370e-01 -8.575779944658279419e-02 -9.990288317203521729e-02 3.285843180492520332e-03 -1.755475550889968872e-01 -1.769307814538478851e-02 9.869032353162765503e-02 -1.399391442537307739e-01 1.909469217061996460e-01 2.682670950889587402e-01 -2.697694599628448486e-01 -2.760778963565826416e-01 -3.138582408428192139e-02 -2.443434596061706543e-01 1.910735964775085449e-01 3.342861533164978027e-01 -1.537715550512075424e-02 6.754085421562194824e-02 2.519205212593078613e-01
2.323817610740661621e-01 -1.231697946786880493e-01 -2.130449265241622925e-01 -3.700207769870758057e-01 3.187237083911895752e-01 1.873097866773605347e-01 2.579045891761779785e-01 -7.873125374317169189e-02 -2.532743215560913086e-01 -2.247876673936843872e-01 1.661501675844192505e-01 -1.280698329210281372e-01 1.708930134773254395e-01 1.016132906079292297e-01 1.315056625753641129e-02 -1.543422043323516846e-02 -1.677957922220230103e-01 9.783827513456344604e-02 3.135160207748413086e-01 1.047062277793884277e-01 -6.289752572774887085e-02 -1.294001489877700806e-01 4.106803610920906067e-02 -1.248522847890853882e-01 2.742396593093872070e-01 7.175192981958389282e-02 -1.366237550973892212e-01 1.333873867988586426e-01 1.130725592374801636e-01 1.700551994144916534e-02 1.558014005422592163e-01 3.733691945672035217e-02
5.584385991096496582e-02 -3.870667517185211182e-02 2.646699547767639160e-01 -2.143764644861221313e-01 2.760590016841888428e-01 3.632831573486328125e-01 1.541494280099868774e-01 -3.855289146304130554e-02 1.011068820953369141e-01 -2.521876990795135498e-01 3.107025288045406342e-02 1.093529686331748962e-01 2.230124324560165405e-01 1.623123735189437866e-01 3.958451002836227417e-02 1.081666201353073120e-01 -1.594115197658538818e-01 3.012694716453552246e-01 1.417157649993896484e-01 6.366875488311052322e-03 -3.226967453956604004e-01 9.951417148113250732e-02 -1.083215028047561646e-01 -9.442479908466339111e-02 2.052711844444274902e-01 2.372196763753890991e-01 7.836511731147766113e-02 6.569512188434600830e-02 1.866775453090667725e-01 -2.448125928640365601e-02 2.281851321458816528e-01 -4.984861984848976135e-02
2.658455669879913330e-01 3.821384012699127197e-01 2.344653941690921783e-02 -1.556361168622970581e-01 2.463331222534179688e-01 -1.982887834310531616e-02 5.418020486831665039e-02 -9.204223006963729858e-02 5.100883170962333679e-02 -2.705150842666625977e-01 1.159307286143302917e-01 2.471583485603332520e-01 1.911838725209236145e-02 3.224333822727203369e-01 1.361849606037139893e-01 -8.878263831138610840e-02 -2.390255033969879150e-01 4.255586117506027222e-02 1.991809159517288208e-02 3.208096697926521301e-02 -2.588363587856292725e-01 -6.758417189121246338e-02 6.925252731889486313e-03 2.471693558618426323e-03 -1.291265040636062622e-01 7.027568668127059937e-02 -1.267604827880859375e-01 9.932298213243484497e-02 4.386710375547409058e-02 -7.260412722826004028e-02 2.254530340433120728e-01 4.091700315475463867e-01
1.787076890468597412e-02 1.048482432961463928e-01 -4.561939090490341187e-02 2.874183282256126404e-02 4.755577445030212402e-01 2.902501523494720459e-01 2.468360960483551025e-01 -9.482096135616302490e-02 -3.581570982933044434e-01 -3.199489116668701172e-01 -1.120985895395278931e-01 1.589375585317611694e-01 7.867663353681564331e-02 2.117742449045181274e-01 -1.466399729251861572e-01 1.293254643678665161e-01 4.194968193769454956e-02 -8.101907372474670410e-02 1.778555959463119507e-01 -3.170916810631752014e-02 -4.422163963317871094e-02 -8.729773014783859253e-02 1.011380925774574280e-01 5.479891598224639893e-02 -1.026091501116752625e-01 1.446536462754011154e-02 -3.944893181324005127e-01 1.905001513659954071e-02 3.615620359778404236e-02 9.882506728172302246e-02 -4.154494032263755798e-02 6.656342744827270508e-02
6.577572971582412720e-02 -6.556877493858337402e-02 -1.003975719213485718e-01 -1.739881336688995361e-01 1.841934472322463989e-01 9.119146317243576050e-02 4.759868085384368896e-01 1.949565857648849487e-01 -3.552741557359695435e-02 -3.454814851284027100e-01 -1.213013008236885071e-01 3.288921900093555450e-03 -2.644533663988113403e-02 2.140205949544906616e-01 -1.518751382827758789e-01 1.794801056385040283e-01 -2.097476869821548462e-01 1.593293696641921997e-01 8.356329984962940216e-03 1.587589383125305176e-01 -1.069238632917404175e-01 3.264932632446289062e-01 2.705331519246101379e-02 -2.038787752389907837e-01 5.525972321629524231e-02 -2.806525863707065582e-02 -5.174146033823490143e-03 -1.340634226799011230e-01 6.361991912126541138e-02 -3.209651410579681396e-01 -1.144117489457130432e-01 -1.004984751343727112e-01
-3.491344675421714783e-02 2.614505356177687645e-03 2.785146832466125488e-01 -3.632907271385192871e-01 1.777223050594329834e-01 1.853207498788833618e-01 5.814064294099807739e-02 1.176476031541824341e-01 -1.635016798973083496e-01 -1.253532469272613525e-01 -4.084727764129638672e-01 -1.784768104553222656e-01 -5.762440338730812073e-02 1.287352889776229858e-01 3.913460299372673035e-02 -3.225811719894409180e-01 -7.816205918788909912e-02 3.228213638067245483e-02 6.287917494773864746e-03 8.873686194419860840e-02 -2.431703656911849976e-01 9.159503132104873657e-02 4.300602525472640991e-02 -2.749518118798732758e-02 -7.161420583724975586e-02 4.136109650135040283e-01 1.240911185741424561e-01 5.423012003302574158e-02 -5.329851410351693630e-04 -2.404111623764038086e-01 -3.289296850562095642e-02 2.873432449996471405e-02
8.011451922357082367e-03 3.632587939500808716e-02 -8.108072727918624878e-02 -2.710633575916290283e-01 5.898241419345140457e-03 3.966700136661529541e-01 -2.177135050296783447e-01 2.378896251320838928e-02 -6.426224112510681152e-02 -2.216529101133346558e-01 -4.474595785140991211e-01 2.050705952569842339e-03 -6.880179047584533691e-02 2.636857628822326660e-01 1.785656660795211792e-01 -3.041293937712907791e-03 -1.582697033882141113e-01 -1.528167575597763062e-01 2.493891119956970215e-01 1.480685621500015259e-01 -1.992792449891567230e-02 -2.226052433252334595e-02 1.989977210760116577e-01 -1.321577727794647217e-01 9.195121377706527710e-02 1.670082956552505493e-01 -8.967179805040359497e-02 -2.331818342208862305e-01 2.202170640230178833e-01 -7.059291750192642212e-02 -9.181703627109527588e-02 -4.925909265875816345e-02
7.250254601240158081e-02 5.226118862628936768e-02 1.687571406364440918e-01 -2.510934472084045410e-01 1.564777642488479614e-01 3.658059984445571899e-02 -8.604281395673751831e-02 2.618414759635925293e-01 -9.116976708173751831e-02 6.312025338411331177e-02 -1.720569580793380737e-01 -6.720007210969924927e-02 1.473040729761123657e-01 3.426037132740020752e-01 -7.888747006654739380e-02 -2.504543066024780273e-01 -1.669199168682098389e-01 -1.229000687599182129e-01 3.311570882797241211e-01 1.771600693464279175e-01 -2.124888896942138672e-01 9.196956455707550049e-02 -3.399167209863662720e-02 7.729250937700271606e-02 -9.334377199411392212e-02 2.485171407461166382e-01 -1.016346290707588196e-01 -6.205848231911659241e-02 1.923596113920211792e-01 -2.922865748405456543e-01 -1.237839013338088989e-01 2.776472568511962891e-01
-2.235519513487815857e-02 2.404844164848327637e-01 -2.035849094390869141e-01 -1.949522793292999268e-01 5.035444498062133789e-01 3.181003332138061523e-01 5.327592417597770691e-02 1.089990437030792236e-01 -5.338914226740598679e-03 -1.467676553875207901e-02 -6.271844357252120972e-02 3.081896528601646423e-02 -1.548315491527318954e-02 -1.579794883728027344e-01 5.177149921655654907e-02 -4.963394999504089355e-02 -1.406171079725027084e-02 1.800694763660430908e-01 -8.178928494453430176e-02 -8.821993321180343628e-02 -2.145055085420608521e-01 5.362174659967422485e-02 -2.713583409786224365e-02 1.780052781105041504e-01 1.283443272113800049e-01 3.901578485965728760e-01 -1.753935068845748901e-01 -2.425324730575084686e-02 2.360363006591796875e-01 7.222615927457809448e-02 1.312465965747833252e-02 2.602463066577911377e-01
-1.689275503158569336e-01 1.105921249836683273e-02 -9.035651385784149170e-02 -3.302579820156097412e-01 2.916606664657592773e-01 2.408684790134429932e-01 -3.433909267187118530e-02 2.040361166000366211e-01 2.380390465259552002e-01 -8.587858825922012329e-02 7.819466292858123779e-02 1.931292414665222168e-01 1.352622956037521362e-01 2.886288166046142578e-01 2.780598029494285583e-02 3.341322392225265503e-02 -7.054305076599121094e-02 -7.452820893377065659e-03 1.971061229705810547e-01 1.892349421977996826e-01 -5.485084652900695801e-02 2.219582051038742065e-01 -2.848575264215469360e-02 -2.700134217739105225e-01 1.125283655710518360e-03 2.249993085861206055e-01 -2.128423005342483521e-01 -3.085086308419704437e-02 9.921976923942565918e-02 -1.836902648210525513e-01 2.158358097076416016e-01 2.540341913700103760e-01
2.217142879962921143e-01 -1.778489798307418823e-01 4.405059665441513062e-02 -1.335029155015945435e-01 2.320091575384140015e-01 1.861491948366165161e-01 2.602659165859222412e-01 1.630858704447746277e-02 -2.994274497032165527e-01 -1.987216472625732422e-01 -2.029329985380172729e-01 -1.708720177412033081e-01 2.001204639673233032e-01 -4.586154222488403320e-02 -8.443183032795786858e-04 -2.745020948350429535e-02 -3.855039179325103760e-01 -1.827637702226638794e-01 -3.001907840371131897e-02 1.748013049364089966e-01 -1.306836307048797607e-01 9.681534022092819214e-02 -1.002495884895324707e-01 5.492720752954483032e-02 -3.484434783458709717e-01 -3.390918672084808350e-02 2.883757650852203369e-02 3.909556567668914795e-02 2.399972826242446899e-01 -1.092697605490684509e-01 -5.910666286945343018e-02 2.226818501949310303e-01
1.134231388568878174e-01 -1.073291338980197906e-02 -1.283032074570655823e-02 -1.683487594127655029e-01 8.080910146236419678e-02 3.664464056491851807e-01 3.042876422405242920e-01 3.836930915713310242e-02 -3.146653994917869568e-02 -2.216492891311645508e-01 1.884801238775253296e-01 1.771008372306823730e-01 3.256924748420715332e-01 1.432576477527618408e-01 9.761177003383636475e-03 -3.341551125049591064e-02 7.354870438575744629e-02 2.623408734798431396e-01 1.978399753570556641e-01 -9.101990610361099243e-02 -2.539749443531036377e-01 1.314084082841873169e-01 -6.858626753091812134e-02 -1.578340381383895874e-01 2.647895216941833496e-01 1.140007749199867249e-01 5.440243706107139587e-02 -3.250976279377937317e-02 1.783467829227447510e-01 1.347467396408319473e-02 3.016540706157684326e-01 1.888510733842849731e-01
1.455036848783493042e-01 1.035444959998130798e-01 1.980878412723541260e-01 -3.115199804306030273e-01 2.852762043476104736e-01 1.612060815095901489e-01 1.564052551984786987e-01 7.389330118894577026e-02 -1.363570541143417358e-01 -3.988756239414215088e-01 -1.292570829391479492e-01 1.416705548763275146e-01 1.519506275653839111e-01 1.376423686742782593e-01 1.114066541194915771e-01 1.582975983619689941e-01 -5.970924347639083862e-02 3.207078874111175537e-01 3.215657472610473633e-01 -1.747688278555870056e-02 1.217283215373754501e-02 3.754651173949241638e-02 -1.080302894115447998e-01 4.620907455682754517e-02 2.748897671699523926e-01 -1.057073548436164856e-01 1.060413792729377747e-01 -4.292347282171249390e-02 7.013671845197677612e-02 -1.373015195131301880e-01 1.946425884962081909e-01 1.165319383144378662e-01
-2.286078594624996185e-02 3.058256506919860840e-01 9.213610738515853882e-02 -3.409076035022735596e-01 -5.831126868724822998e-02 4.101626873016357422e-01 -8.566227555274963379e-02 1.755287945270538330e-01 -4.879180341958999634e-02 -2.124516516923904419e-01 2.476247400045394897e-01 9.751901030540466309e-03 1.805122047662734985e-01 4.534890502691268921e-02 3.085029311478137970e-03 1.252158135175704956e-01 -1.386922895908355713e-01 3.189116716384887695e-01 6.599175184965133667e-02 -8.864340931177139282e-02 -3.746581673622131348e-01 -1.627341955900192261e-01 5.871272087097167969e-02 -4.337268322706222534e-02 1.730225235223770142e-01 1.174374893307685852e-01 -1.265583336353302002e-01 -1.419685333967208862e-01 1.419116705656051636e-01 2.447516657412052155e-02 -2.827640995383262634e-02 7.368609309196472168e-02
-1.168317347764968872e-02 1.693242341279983521e-01 1.913277655839920044e-01 -2.534799277782440186e-01 3.726441562175750732e-01 3.078573346138000488e-01 -1.307238079607486725e-02 -4.901314899325370789e-02 -7.800114899873733521e-02 -2.114055752754211426e-01 -7.688603550195693970e-02 8.954571932554244995e-02 2.150897830724716187e-01 1.659277826547622681e-01 9.160938858985900879e-02 1.718345433473587036e-01 2.254802547395229340e-02 5.009112358093261719e-01 1.871096193790435791e-01 3.489036485552787781e-02 -6.765506416559219360e-02 6.288943439722061157e-02 -1.323686838150024414e-01 -9.080656617879867554e-02 1.884062737226486206e-01 7.049331814050674438e-02 1.087502986192703247e-01 9.615875780582427979e-02 2.565474212169647217e-01 -7.633366435766220093e-02 -2.982451394200325012e-02 4.099006578326225281e-02
2.482251822948455811e-01 3.613099455833435059e-01 -1.382678300142288208e-01 -1.550283282995223999e-01 2.106115818023681641e-01 2.619398236274719238e-01 -5.473330616950988770e-02 -2.744978964328765869e-01 -2.630923688411712646e-02 -3.360008001327514648e-01 7.864277064800262451e-02 3.471154719591140747e-02 -4.772859811782836914e-02 3.325303643941879272e-02 -1.340347081422805786e-01 -7.296864688396453857e-02 -1.092427670955657959e-01 1.061335951089859009e-02 2.109975665807723999e-01 1.201456859707832336e-01 -3.061308264732360840e-01 -4.873384907841682434e-02 6.448630243539810181e-02 -3.020642995834350586e-01 -2.591258585453033447e-01 -1.535855680704116821e-01 9.744619578123092651e-02 -7.898236066102981567e-02 -4.235382750630378723e-02 6.806090474128723145e-02 1.330112814903259277e-01 1.806668639183044434e-01
1.477569490671157837e-01 4.351900219917297363e-01 1.694033592939376831e-01 -3.203851282596588135e-01 2.429569959640502930e-01 2.884348332881927490e-01 1.734784394502639771e-01 1.781803667545318604e-01 -8.989282697439193726e-02 4.705381765961647034e-02 2.698561735451221466e-02 3.372660139575600624e-03 -2.020630799233913422e-02 -1.204458326101303101e-01 -1.794839054346084595e-01 -1.924602547660470009e-03 -2.953833937644958496e-01 9.316316246986389160e-02 4.726285114884376526e-02 -4.232308641076087952e-02 -5.912853777408599854e-02 1.513929367065429688e-01 -6.716194748878479004e-02 3.511110844556242228e-04 -1.317444741725921631e-01 4.230631887912750244e-02 -5.861817300319671631e-02 -1.030180528759956360e-01 -1.809976696968078613e-01 2.054392397403717041e-01 -2.231045812368392944e-01 3.261607587337493896e-01
-5.378700792789459229e-02 2.006830424070358276e-01 -5.199743807315826416e-02 -3.163982331752777100e-01 2.948989272117614746e-01 6.262835115194320679e-02 9.132870286703109741e-02 1.434616744518280029e-01 7.062507420778274536e-02 -1.389539390802383423e-01 1.445928215980529785e-01 4.167134314775466919e-02 2.710552811622619629e-01 2.542317807674407959e-01 -2.413949370384216309e-01 -9.135016798973083496e-02 -1.505296528339385986e-01 4.912010207772254944e-02 1.082152798771858215e-01 -1.270590424537658691e-01 -3.778908168897032738e-03 3.921197056770324707e-01 -4.858701676130294800e-02 6.093744188547134399e-02 8.468754589557647705e-03 1.242464333772659302e-01 -3.012764155864715576e-01 -5.411326885223388672e-02 1.438725590705871582e-01 -2.940970659255981445e-01 1.670179814100265503e-01 1.596442610025405884e-01
-1.740278005599975586e-01 3.468707501888275146e-01 -1.927828788757324219e-01 1.417593657970428467e-02 2.291698008775711060e-01 3.174691200256347656e-01 8.719173073768615723e-02 4.624152183532714844e-02 5.731204524636268616e-02 -2.206264585256576538e-01 5.724529735743999481e-03 2.145030647516250610e-01 2.615268230438232422e-01 3.587748408317565918e-01 -1.293628010898828506e-02 -7.708124071359634399e-02 5.355300381779670715e-04 1.865977197885513306e-01 8.211365342140197754e-02 -3.348157182335853577e-02 -3.369108214974403381e-02 1.797549277544021606e-01 -8.827923238277435303e-02 7.091429084539413452e-03 -2.098033279180526733e-01 1.444085687398910522e-01 -1.117931455373764038e-01 -3.007654473185539246e-02 1.142991706728935242e-01 -3.148685693740844727e-01 2.225402444601058960e-01 1.541935205459594727e-01
1.212933138012886047e-01 2.521494328975677490e-01 -1.353663355112075806e-01 -2.190355509519577026e-01 3.303759992122650146e-01 1.709901243448257446e-01 1.011324599385261536e-01 1.640288531780242920e-01 -1.049679666757583618e-01 -8.601947873830795288e-02 -5.642530159093439579e-04 -1.428903546184301376e-02 -6.998705118894577026e-02 2.113990783691406250e-01 8.684589713811874390e-02 -1.376685798168182373e-01 1.560846120119094849e-01 1.593033522367477417e-01 -5.359652265906333923e-02 -1.249474808573722839e-01 -1.432147324085235596e-01 -5.495621636509895325e-02 2.043331265449523926e-01 -3.714350610971450806e-02 1.768242567777633667e-01 4.615256190299987793e-01 -3.783544003963470459e-01 -2.174988090991973877e-01 -7.655260711908340454e-02 -5.033296998590230942e-03 6.183726713061332703e-02 7.653413712978363037e-02
-1.186611279845237732e-01 1.085659191012382507e-01 -6.152329966425895691e-02 -1.910059601068496704e-01 3.533839285373687744e-01 1.895934492349624634e-01 -7.047411799430847168e-02 -5.261947214603424072e-02 2.765721641480922699e-02 1.367573142051696777e-01 -2.017057538032531738e-01 -6.047440692782402039e-02 -8.367986977100372314e-02 1.588765680789947510e-01 3.190523013472557068e-02 3.648422658443450928e-02 -3.115577101707458496e-01 -1.016770154237747192e-01 2.716293632984161377e-01 -3.316684812307357788e-02 -3.653236925601959229e-01 2.713633775711059570e-01 -1.386474519968032837e-01 -1.092184260487556458e-01 3.456500545144081116e-02 1.734025180339813232e-01 -2.785534560680389404e-01 -8.298115432262420654e-02 -2.667447328567504883e-01 8.414179831743240356e-02 -1.406235992908477783e-01 1.805861294269561768e-01
-6.213140487670898438e-02 1.551098562777042389e-02 1.261249370872974396e-02 -4.480331242084503174e-01 1.868785619735717773e-01 1.814417839050292969e-01 2.318905591964721680e-01 3.744568303227424622e-02 -1.666846573352813721e-01 -1.155498325824737549e-01 -6.004577502608299255e-02 -1.906410604715347290e-01 3.769543766975402832e-02 -2.064503915607929230e-02 1.242375075817108154e-01 2.434010058641433716e-01 3.852941989898681641e-01 2.413574457168579102e-01 3.270479738712310791e-01 1.050312668085098267e-01 -1.188335791230201721e-01 1.269913464784622192e-01 8.073271065950393677e-02 -5.113017931580543518e-02 1.080391034483909607e-01 1.133941709995269775e-01 -1.351810842752456665e-01 1.484550070017576218e-02 -1.144546404248103499e-04 -1.372916549444198608e-01 1.187750324606895447e-01 2.726101577281951904e-01
-1.457756012678146362e-01 3.721358180046081543e-01 2.849550247192382812e-01 -2.666630744934082031e-01 1.397284269332885742e-01 5.314302816987037659e-02 4.038068950176239014e-01 8.099006861448287964e-02 -8.462019264698028564e-02 -2.899088338017463684e-02 -1.240512356162071228e-01 -5.938147753477096558e-02 -1.126435026526451111e-02 1.938538998365402222e-01 3.446813300251960754e-02 1.076197177171707153e-01 -8.984306454658508301e-02 3.388146758079528809e-01 1.712575554847717285e-01 9.010801464319229126e-02 -3.346954584121704102e-01 1.964159011840820312e-01 -9.358829259872436523e-02 -1.217007860541343689e-01 -1.817750930786132812e-01 -4.154272004961967468e-02 1.094351261854171753e-01 5.675191432237625122e-02 4.659724608063697815e-02 -9.071950614452362061e-02 1.527529507875442505e-01 -2.026263996958732605e-02
-6.457716226577758789e-02 1.333795189857482910e-01 -7.647226005792617798e-02 -1.791722327470779419e-01 2.130198478698730469e-01 3.718654215335845947e-01 6.702945381402969360e-02 1.107259169220924377e-01 1.427614241838455200e-01 3.101658774539828300e-03 1.712427884340286255e-01 1.384274959564208984e-01 1.580147147178649902e-01 -3.842688351869583130e-02 -1.296308487653732300e-01 -1.590157896280288696e-01 -1.942638680338859558e-02 1.151738017797470093e-01 1.237537711858749390e-01 2.591318488121032715e-01 -1.703298389911651611e-01 3.372494876384735107e-01 -3.727515414357185364e-02 -1.456782519817352295e-01 -1.864514350891113281e-01 1.917717307806015015e-01 -3.664904236793518066e-01 -1.348695904016494751e-01 1.457615047693252563e-01 -2.629142403602600098e-01 7.934081554412841797e-02 1.417177468538284302e-01
5.214047431945800781e-02 5.351853370666503906e-01 7.916389405727386475e-02 -3.522742390632629395e-01 2.247041761875152588e-01 2.023113071918487549e-01 2.288345992565155029e-01 8.029366843402385712e-03 -1.117150019854307175e-02 4.492525942623615265e-03 -4.473900794982910156e-02 -2.790451645851135254e-01 -1.836349628865718842e-02 9.796959161758422852e-02 -1.194515004754066467e-01 -1.298528630286455154e-03 1.321954578161239624e-01 9.298359602689743042e-02 -1.318583041429519653e-01 1.622424870729446411e-01 4.254917614161968231e-03 -1.571450009942054749e-02 2.362200617790222168e-02 -3.143940865993499756e-01 -1.011329144239425659e-01 4.239000007510185242e-02 -2.762950658798217773e-01 -3.353765979409217834e-02 1.777657270431518555e-01 -1.393959969282150269e-01 1.108564957976341248e-01 -1.005833819508552551e-01
8.626493811607360840e-02 -8.182385563850402832e-02 1.709881424903869629e-02 -2.050515264272689819e-01 1.847808063030242920e-01 8.457650244235992432e-02 8.489757031202316284e-02 8.607941120862960815e-02 -5.513702332973480225e-02 -1.476233601570129395e-01 -4.567449539899826050e-02 -8.625374734401702881e-02 -1.335429847240447998e-01 1.455646753311157227e-01 -6.662717461585998535e-02 -1.915128342807292938e-02 -3.132355958223342896e-02 -2.683242261409759521e-01 2.327429801225662231e-01 -3.190715238451957703e-02 -1.783573627471923828e-01 1.060415804386138916e-01 3.093500733375549316e-01 -2.588473260402679443e-01 -4.150908589363098145e-01 -1.117283701896667480e-01 -1.399995535612106323e-01 -3.351466357707977295e-01 2.907292172312736511e-02 -7.034591864794492722e-03 9.660780429840087891e-02 3.854433596134185791e-01
2.091563791036605835e-01 2.159496694803237915e-01 -1.228246912360191345e-01 -1.530440598726272583e-01 1.734228730201721191e-01 4.692917168140411377e-01 3.349197804927825928e-01 1.529524773359298706e-01 -1.071195378899574280e-01 -1.942783445119857788e-01 -4.756052978336811066e-03 -1.233605202287435532e-02 2.905686497688293457e-01 6.863540410995483398e-02 1.157745905220508575e-02 -1.744117215275764465e-02 2.775796651840209961e-01 -7.966271787881851196e-02 5.407472699880599976e-02 6.056303158402442932e-03 -3.851952552795410156e-01 -1.148799061775207520e-01 -9.627921134233474731e-02 5.820073559880256653e-02 2.151892781257629395e-01 5.494197830557823181e-02 -4.283877834677696228e-02 1.059679016470909119e-01 1.261759102344512939e-01 -3.723524883389472961e-02 1.114158146083354950e-02 7.651845365762710571e-02
-1.185039654374122620e-01 -1.376790087670087814e-02 -1.186284869909286499e-01 -3.363468050956726074e-01 2.241338603198528290e-02 3.237417638301849365e-01 -7.103820145130157471e-02 9.359233081340789795e-02 1.541015505790710449e-01 -1.618677526712417603e-01 -3.494280949234962463e-02 1.588447391986846924e-01 1.357239335775375366e-01 4.219538569450378418e-01 -4.271524772047996521e-02 -4.956885799765586853e-02 -9.711028635501861572e-02 1.531167775392532349e-01 1.259108483791351318e-01 1.022897958755493164e-01 -5.255124717950820923e-02 3.692876994609832764e-01 -9.976388886570930481e-03 -2.664389312267303467e-01 -6.547261029481887817e-02 2.199870645999908447e-01 -1.698760539293289185e-01 -5.341350659728050232e-02 1.603402793407440186e-01 -1.284124404191970825e-01 1.466625928878784180e-01 2.116196602582931519e-01
6.264834851026535034e-02 4.932687804102897644e-02 -5.041126906871795654e-02 -1.557821631431579590e-01 3.691920638084411621e-01 5.115242004394531250e-01 -3.360604494810104370e-02 2.683464884757995605e-01 -8.647162467241287231e-02 -2.207037359476089478e-01 1.749175041913986206e-02 -2.926158607006072998e-01 -3.758811205625534058e-02 1.104425117373466492e-01 1.069234311580657959e-01 8.670386672019958496e-02 1.813755631446838379e-01 -1.090849786996841431e-01 1.236387267708778381e-01 3.638929501175880432e-02 -1.780059039592742920e-01 -1.062567383050918579e-01 -1.080382391810417175e-01 -1.915683597326278687e-01 2.213287949562072754e-01 -2.605784535408020020e-01 -1.751646697521209717e-01 -3.931477665901184082e-02 -1.626917161047458649e-02 -9.694537520408630371e-02 3.918343037366867065e-02 8.936830610036849976e-02
2.703671753406524658e-01 2.490565776824951172e-01 -1.863662153482437134e-01 -2.325166761875152588e-01 2.095981687307357788e-01 3.391422927379608154e-01 -9.883280843496322632e-02 2.428919263184070587e-02 -1.876071989536285400e-01 -1.134928464889526367e-01 -2.101296186447143555e-01 -2.242333488538861275e-03 -1.096869036555290222e-01 1.843357831239700317e-02 5.351929739117622375e-02 5.826357379555702209e-02 -2.517628073692321777e-01 -2.224039882421493530e-01 -2.391955554485321045e-01 1.820811182260513306e-01 5.926371365785598755e-02 2.113552987575531006e-01 5.284718051552772522e-02 -1.156059354543685913e-01 1.247953400015830994e-01 1.034359484910964966e-01 -2.520625889301300049e-01 -5.036463215947151184e-02 -9.057136625051498413e-02 -9.972563013434410095e-03 1.699744015932083130e-01 3.143356144428253174e-01
-4.847909510135650635e-02 1.259028464555740356e-01 -6.251285970211029053e-02 -3.187202215194702148e-01 2.417147457599639893e-01 1.783693879842758179e-01 1.609935015439987183e-01 1.357772052288055420e-01 1.497440338134765625e-01 -3.432432711124420166e-01 1.494539529085159302e-01 -1.457903534173965454e-01 -3.387311995029449463e-01 2.118493765592575073e-01 -9.201267361640930176e-02 -3.417072445154190063e-02 -2.040117830038070679e-01 -1.558901220560073853e-01 2.342286556959152222e-01 1.674941927194595337e-02 -1.143198087811470032e-01 -4.267603158950805664e-03 -3.906420990824699402e-02 -1.983034759759902954e-01 -1.548903584480285645e-01 1.359025985002517700e-01 8.740430325269699097e-02 -1.351971626281738281e-01 1.028931587934494019e-01 -2.156000733375549316e-01 2.922958433628082275e-01 5.233743786811828613e-02
9.128033369779586792e-02 2.976377904415130615e-01 -5.388242751359939575e-02 -3.285195231437683105e-01 3.901393413543701172e-01 2.510237395763397217e-01 -6.689963489770889282e-02 5.357727035880088806e-02 -7.425802201032638550e-02 1.036345511674880981e-01 -3.648861497640609741e-02 1.931178197264671326e-02 1.280228793621063232e-01 9.394950419664382935e-02 -2.882810235023498535e-01 -1.173920035362243652e-01 -9.182430803775787354e-02 9.408502280712127686e-02 1.899840533733367920e-01 -2.047257721424102783e-01 1.976032741367816925e-03 2.428121864795684814e-01 -1.176496520638465881e-01 3.284649550914764404e-02 1.626413911581039429e-01 2.654854357242584229e-01 -1.476444303989410400e-01 4.891675896942615509e-03 1.078252643346786499e-01 -2.983834445476531982e-01 1.276127994060516357e-01 1.573141813278198242e-01
-3.274360671639442444e-02 5.490580946207046509e-02 -3.948385640978813171e-02 -2.410226762294769287e-01 4.613448679447174072e-02 2.226497232913970947e-01 2.540650963783264160e-01 -3.312498331069946289e-01 -2.092682421207427979e-01 -6.871590763330459595e-02 -1.790027469396591187e-01 -1.866290718317031860e-02 2.934987656772136688e-02 2.743292748928070068e-01 -2.080588974058628082e-02 2.196080088615417480e-01 6.434157490730285645e-02 1.436014566570520401e-02 2.034607157111167908e-02 -1.508129537105560303e-01 -3.657777309417724609e-01 2.414539754390716553e-01 -1.181814260780811310e-02 -2.321051955223083496e-01 -2.570875585079193115e-01 2.702935598790645599e-02 8.649211376905441284e-02 -3.221747577190399170e-01 1.072211787104606628e-01 -1.254027336835861206e-01 1.249209493398666382e-01 1.003068387508392334e-01
-3.090314753353595734e-02 2.182132452726364136e-01 2.837523519992828369e-01 -1.187176778912544250e-01 1.058375909924507141e-01 2.603488862514495850e-01 1.667014360427856445e-01 -3.498886013403534889e-03 -2.101159542798995972e-01 -5.519093573093414307e-02 1.392109692096710205e-01 -2.454388439655303955e-01 -1.288359612226486206e-01 1.482836157083511353e-01 -1.179904956370592117e-02 2.928619682788848877e-01 -3.268601894378662109e-01 4.536247253417968750e-02 2.968412041664123535e-01 -1.250059455633163452e-01 -2.069032490253448486e-01 2.857943475246429443e-01 -4.512181505560874939e-02 1.036774069070816040e-01 -1.958728209137916565e-02 -7.847967557609081268e-03 -1.838501356542110443e-02 8.877931535243988037e-02 1.916628926992416382e-01 1.245404966175556183e-02 2.980518043041229248e-01 1.201114803552627563e-01
1.266679074615240097e-02 1.139851063489913940e-01 6.134507805109024048e-02 -1.091421693563461304e-01 3.420478701591491699e-01 3.008942902088165283e-01 3.089905716478824615e-02 2.863492257893085480e-02 -4.125506579875946045e-01 -1.627154797315597534e-01 -6.206206232309341431e-02 2.365956306457519531e-01 9.300784766674041748e-02 -1.232795882970094681e-03 -7.310198154300451279e-03 -8.297734707593917847e-02 1.154799312353134155e-01 -2.588810622692108154e-01 1.472348868846893311e-01 -2.151279598474502563e-01 -1.391396522521972656e-01 2.565612792968750000e-01 -4.933620989322662354e-02 1.398491710424423218e-01 -2.738305628299713135e-01 -3.375665843486785889e-02 -3.400936722755432129e-01 8.554093539714813232e-03 1.424896717071533203e-01 -6.466763466596603394e-02 -3.104481473565101624e-02 1.302747875452041626e-01
2.352167069911956787e-01 -2.413654513657093048e-02 5.899327248334884644e-02 -2.626251876354217529e-01 2.778551578521728516e-01 1.682457476854324341e-01 6.160901859402656555e-02 -7.763677835464477539e-02 7.413676381111145020e-02 -2.389573156833648682e-01 -1.930874772369861603e-02 1.185239478945732117e-01 -1.000398695468902588e-01 3.433025777339935303e-01 -8.669929206371307373e-02 -1.569374352693557739e-01 -3.358121514320373535e-01 -1.056390181183815002e-01 2.051036432385444641e-02 -1.470656841993331909e-01 -4.414102062582969666e-02 -1.535793095827102661e-01 2.773616611957550049e-01 -1.696445047855377197e-01 -2.055325359106063843e-01 2.483230829238891602e-01 -3.040155768394470215e-01 -8.574758470058441162e-02 9.269362688064575195e-02 -7.169263809919357300e-02 -1.569462418556213379e-01 -2.070027869194746017e-03
-5.739432200789451599e-02 3.285173699259757996e-02 2.007752470672130585e-02 -3.017233610153198242e-01 2.069588750600814819e-01 9.139703959226608276e-02 -1.266735941171646118e-01 1.126851886510848999e-01 -2.802113592624664307e-01 -4.792311415076255798e-02 5.315618216991424561e-02 -2.886083126068115234e-01 -7.622353732585906982e-02 4.072368443012237549e-01 -2.379179187119007111e-02 -2.577095627784729004e-01 -2.994486093521118164e-01 7.460761815309524536e-02 2.754457592964172363e-01 -3.672851249575614929e-02 -1.968494504690170288e-01 -3.909143060445785522e-02 1.717047393321990967e-01 4.575796425342559814e-02 -2.149953320622444153e-02 1.495838072150945663e-02 3.745237737894058228e-02 2.331090718507766724e-01 2.247763574123382568e-01 -1.460473984479904175e-01 1.208702847361564636e-01 1.774481087923049927e-01
-1.137951835989952087e-01 -1.598934526555240154e-03 -1.423244923353195190e-01 -1.367715448141098022e-01 4.106064736843109131e-01 9.631811827421188354e-02 1.821560561656951904e-01 -3.191618248820304871e-02 -3.258766978979110718e-02 -3.316636383533477783e-01 7.479266077280044556e-02 -4.664193093776702881e-01 -1.895876228809356689e-01 3.155416622757911682e-02 -2.530196309089660645e-02 1.226426437497138977e-01 -1.895576864480972290e-01 -1.446914765983819962e-02 3.643432557582855225e-01 1.894368790090084076e-02 -1.520243883132934570e-01 3.838528692722320557e-02 9.137218445539474487e-02 -3.674700111150741577e-02 -1.110649183392524719e-01 2.234195470809936523e-01 3.190718218684196472e-02 -1.180142313241958618e-01 2.011381685733795166e-01 -1.215943470597267151e-01 9.138093143701553345e-02 6.976443529129028320e-02
-8.384877443313598633e-02 4.527847766876220703e-01 -1.174153387546539307e-01 -3.500053584575653076e-01 2.526839673519134521e-01 6.448997557163238525e-02 1.378005146980285645e-01 5.975772812962532043e-02 -1.285522878170013428e-01 -1.215078383684158325e-01 -9.747820347547531128e-02 -4.647438973188400269e-02 2.218986600637435913e-01 2.185699939727783203e-01 -1.027381941676139832e-01 -4.269667714834213257e-02 1.060986984521150589e-02 -6.799642741680145264e-02 2.832191064953804016e-03 -1.211586445569992065e-01 -4.966977611184120178e-02 3.327853977680206299e-02 -2.505227923393249512e-01 -1.183704584836959839e-01 -1.584496051073074341e-01 1.260354667901992798e-01 -1.875117868185043335e-01 2.147876918315887451e-01 -5.367387086153030396e-02 2.499211765825748444e-02 1.473228037357330322e-01 4.018568992614746094e-01
-2.136206179857254028e-01 4.311880767345428467e-01 3.344683721661567688e-02 -7.428927719593048096e-02 5.382538214325904846e-02 3.328353166580200195e-01 6.927481293678283691e-02 3.849644213914871216e-02 -2.694875746965408325e-02 5.335419625043869019e-02 2.497173286974430084e-02 -2.302279025316238403e-01 -1.185502409934997559e-01 1.218358203768730164e-01 1.135156154632568359e-01 -1.118345111608505249e-01 -9.439435601234436035e-02 -2.313196510076522827e-01 5.510529503226280212e-02 -1.728500612080097198e-02 -1.999292820692062378e-01 2.319563329219818115e-01 -4.393456503748893738e-02 -1.815766096115112305e-01 1.327589750289916992e-01 2.147656381130218506e-01 -2.266551852226257324e-01 -2.072437852621078491e-01 2.070253938436508179e-01 -7.916047424077987671e-02 1.134662926197052002e-01 3.403724431991577148e-01
1.139749661087989807e-01 5.566781759262084961e-02 -8.973128348588943481e-02 -1.504451036453247070e-01 2.995481193065643311e-01 4.597622156143188477e-01 6.651297677308320999e-03 2.327700406312942505e-01 -1.008132770657539368e-01 1.980241239070892334e-01 8.027268201112747192e-02 1.876665204763412476e-01 -3.011681735515594482e-01 1.311500519514083862e-01 -1.598336696624755859e-01 -1.986634582281112671e-01 -3.058839440345764160e-01 6.235203519463539124e-02 6.729240715503692627e-02 -1.843791455030441284e-01 -1.313983500003814697e-01 7.001579552888870239e-02 -1.586516387760639191e-02 1.676706783473491669e-02 -1.652847528457641602e-01 2.046364992856979370e-01 -1.540577709674835205e-01 1.948596350848674774e-02 3.438028693199157715e-02 -4.588620737195014954e-02 1.858675926923751831e-01 2.100306153297424316e-01
4.113816656172275543e-03 1.698357611894607544e-01 1.919218003749847412e-01 -1.507001072168350220e-01 3.217099905014038086e-01 -1.130776293575763702e-02 8.707568049430847168e-02 5.447586998343467712e-02 -2.327206879854202271e-01 -1.665137559175491333e-01 -2.776367068290710449e-01 3.023099005222320557e-01 6.330351345241069794e-03 6.332620396278798580e-04 -1.030584722757339478e-01 -1.173577159643173218e-01 5.294383689761161804e-02 -9.668663144111633301e-02 1.247779205441474915e-01 1.603815555572509766e-01 5.810610018670558929e-04 8.095584064722061157e-02 1.798272579908370972e-01 -6.233392655849456787e-02 -3.274345099925994873e-01 -6.963668763637542725e-02 -1.783278286457061768e-01 1.032405905425548553e-02 2.604394853115081787e-01 -1.778213977813720703e-01 -1.171052828431129456e-01 4.114273488521575928e-01
-9.953401237726211548e-02 -1.533446181565523148e-02 -2.924061752855777740e-02 2.623433619737625122e-02 2.556956112384796143e-01 2.128960788249969482e-01 3.121997714042663574e-01 3.484093844890594482e-01 -5.015631765127182007e-02 -2.868871986865997314e-01 -1.022386327385902405e-01 2.210466265678405762e-01 -1.638706475496292114e-01 1.759690493345260620e-01 -1.921888142824172974e-01 1.589519381523132324e-01 -4.349319264292716980e-02 1.693706400692462921e-02 2.735824286937713623e-01 3.246706426143646240e-01 -1.177503988146781921e-01 3.056602776050567627e-01 -8.165360987186431885e-02 -6.146806851029396057e-02 2.206428349018096924e-02 9.239161759614944458e-02 3.583394363522529602e-02 -1.071452200412750244e-01 1.387380957603454590e-01 -1.935335993766784668e-01 -1.234496682882308960e-01 2.627277746796607971e-02
1.177714616060256958e-01 4.136673212051391602e-01 -1.677594929933547974e-01 -2.180723398923873901e-01 5.374801158905029297e-02 1.102886646986007690e-01 1.569279818795621395e-03 3.803376555442810059e-01 1.633941382169723511e-01 -1.184977516531944275e-01 1.479616761207580566e-01 -2.104213833808898926e-01 -1.375193893909454346e-02 3.047809600830078125e-01 -1.758177950978279114e-02 1.138922348618507385e-01 -2.482246980071067810e-02 -1.165826469659805298e-01 6.080236285924911499e-02 2.124597132205963135e-01 -2.708065509796142578e-01 2.909753620624542236e-01 7.473345845937728882e-02 -1.286516487598419189e-01 -1.781217753887176514e-01 1.530812978744506836e-01 -1.099135354161262512e-02 -7.445407565683126450e-03 1.935069859027862549e-01 -1.399650275707244873e-01 -6.369724869728088379e-02 8.194910734891891479e-02
-9.605927020311355591e-02 7.721751183271408081e-02 -2.885889634490013123e-02 -1.510147191584110260e-02 4.231036603450775146e-01 2.089046686887741089e-01 2.578558921813964844e-01 4.952730238437652588e-02 -3.272444307804107666e-01 -1.648005694150924683e-01 -2.518158555030822754e-01 -7.742103934288024902e-02 2.119694352149963379e-01 2.944714426994323730e-01 -1.459343433380126953e-01 -2.838357910513877869e-02 8.028917759656906128e-02 -7.120789587497711182e-02 2.471523731946945190e-01 -1.137870028614997864e-01 -3.132367879152297974e-02 -1.257080957293510437e-02 1.463490575551986694e-01 7.596062868833541870e-02 -7.441120594739913940e-02 -1.154961064457893372e-01 -4.237397909164428711e-01 7.917389273643493652e-02 -2.611583098769187927e-02 1.015831008553504944e-01 3.737509623169898987e-02 6.143383681774139404e-02
4.734168574213981628e-02 1.497822105884552002e-01 2.561257481575012207e-01 -2.967631816864013672e-01 2.306320667266845703e-01 1.357037276029586792e-01 -1.791095137596130371e-01 8.161737024784088135e-02 2.329413779079914093e-02 -2.089824378490447998e-01 -1.569187194108963013e-01 -2.974567413330078125e-01 3.565110266208648682e-03 1.726690828800201416e-01 -7.678437232971191406e-02 -9.119320660829544067e-02 -2.412759661674499512e-01 1.420281827449798584e-01 3.564563766121864319e-02 -1.090445294976234436e-01 -4.402728676795959473e-01 2.519101500511169434e-01 -3.708115592598915100e-02 -1.700227111577987671e-01 9.876853972673416138e-02 -4.772311821579933167e-02 -1.703867912292480469e-01 -1.255268696695566177e-02 2.496523112058639526e-01 1.569422632455825806e-01 7.951282896101474762e-03 -5.075344443321228027e-02
9.069309383630752563e-02 2.188769355416297913e-02 -6.954523175954818726e-02 -5.876359939575195312e-01 1.185718476772308350e-01 3.245632648468017578e-01 1.867668628692626953e-01 -1.292974799871444702e-01 -1.761084347963333130e-01 -4.848651587963104248e-02 -4.505550488829612732e-02 1.575968712568283081e-01 8.708620071411132812e-02 1.066040694713592529e-01 -1.034273207187652588e-01 2.331751212477684021e-02 -1.181391030550003052e-01 1.632058173418045044e-01 2.277728766202926636e-01 4.718587175011634827e-02 -4.443994164466857910e-02 -1.201710477471351624e-01 -1.626138240098953247e-01 -6.085499376058578491e-02 -3.181628510355949402e-02 -2.018628865480422974e-01 -2.534927725791931152e-01 8.704783767461776733e-02 1.933617293834686279e-01 9.314684569835662842e-02 2.708428204059600830e-01 7.376503944396972656e-02
1.231165379285812378e-01 1.232801899313926697e-01 6.467569619417190552e-02 -5.314556360244750977e-01 1.492301672697067261e-01 2.687759399414062500e-01 1.528009474277496338e-01 1.130245923995971680e-01 6.094737723469734192e-02 1.647198805585503578e-03 -7.247867435216903687e-02 1.834014989435672760e-02 -4.644186422228813171e-02 1.826918870210647583e-01 -8.658687584102153778e-03 7.692383229732513428e-02 -9.925465285778045654e-02 9.863831102848052979e-02 -3.150565922260284424e-02 4.544823765754699707e-01 -2.399620711803436279e-01 2.065676897764205933e-01 2.212567776441574097e-01 -5.041310191154479980e-02 -2.415927872061729431e-02 -7.910537719726562500e-02 2.280657440423965454e-01 8.245179802179336548e-02 1.270820051431655884e-01 6.636007130146026611e-02 -1.661737114191055298e-01 9.409889578819274902e-02
1.671805977821350098e-02 3.489458560943603516e-01 -2.244235426187515259e-01 -3.810968101024627686e-01 2.681443691253662109e-01 -5.343289673328399658e-02 3.832350298762321472e-02 1.446212232112884521e-01 -2.642622031271457672e-02 4.470537230372428894e-02 5.225377529859542847e-02 -1.932940334081649780e-01 -1.389430910348892212e-01 1.696573346853256226e-01 -3.153191879391670227e-02 -1.034937575459480286e-01 2.438657544553279877e-02 3.722809255123138428e-02 -2.738682180643081665e-02 -2.840690128505229950e-02 -3.047992289066314697e-01 1.502924412488937378e-01 -1.936852186918258667e-02 -8.096600323915481567e-02 -1.000577583909034729e-01 -2.223385870456695557e-02 -2.295248955488204956e-01 1.862384974956512451e-01 4.131976366043090820e-01 8.254007250070571899e-02 -1.726598292589187622e-01 2.268139272928237915e-01
9.089354425668716431e-03 1.751898080110549927e-01 1.674027144908905029e-01 -2.120017856359481812e-01 4.830631241202354431e-02 2.890694141387939453e-01 1.281901299953460693e-01 1.695902086794376373e-03 -1.848859637975692749e-01 -1.690704971551895142e-01 -2.612089216709136963e-01 -1.613441407680511475e-01 -2.571856081485748291e-01 1.867766380310058594e-01 8.447987586259841919e-02 1.686057299375534058e-01 -3.026813864707946777e-01 2.354868054389953613e-01 2.502688169479370117e-01 1.383783519268035889e-01 -1.329700201749801636e-01 -9.454230219125747681e-02 -1.400820314884185791e-01 -5.296911671757698059e-02 -3.601047098636627197e-01 4.588373750448226929e-02 1.015712246298789978e-01 5.095479264855384827e-02 -5.784815549850463867e-02 -2.676320970058441162e-01 5.226329714059829712e-02 1.827417872846126556e-03
8.442196995019912720e-02 -1.371762016788125038e-03 -9.552342444658279419e-02 -3.107270896434783936e-01 1.154177859425544739e-01 2.594093978404998779e-01 -7.487524300813674927e-02 8.682580292224884033e-02 -4.119125381112098694e-02 -1.817240566015243530e-01 -3.727286756038665771e-01 9.541658312082290649e-02 -4.867971315979957581e-02 3.219190835952758789e-01 3.483247756958007812e-01 -5.268619582056999207e-02 -2.439348697662353516e-01 -1.031313464045524597e-01 1.468304544687271118e-01 1.268988996744155884e-01 -2.097048014402389526e-01 6.653530150651931763e-02 1.680846810340881348e-01 -1.693411613814532757e-04 -9.259746968746185303e-02 1.188779920339584351e-01 5.865598469972610474e-02 -2.262269705533981323e-01 1.996188908815383911e-01 -1.964651942253112793e-01 -8.702377229928970337e-02 -1.810337454080581665e-01
-2.672317028045654297e-01 -6.879271566867828369e-02 2.508240342140197754e-01 -1.213188618421554565e-01 3.460668623447418213e-01 2.574211955070495605e-01 -1.050482466816902161e-01 5.217394977807998657e-02 -2.247278392314910889e-01 -1.120194122195243835e-01 -1.928760856389999390e-01 -1.072497591376304626e-01 7.695889566093683243e-03 2.888395786285400391e-01 -1.618305034935474396e-02 -3.893781900405883789e-01 -1.347880661487579346e-01 2.263153642416000366e-01 2.298173606395721436e-01 1.964950710535049438e-01 -6.978067755699157715e-02 1.602693349123001099e-01 9.480169415473937988e-02 -1.260888874530792236e-01 1.305561065673828125e-01 5.399568378925323486e-02 -8.279684185981750488e-02 5.579023435711860657e-02 8.041180670261383057e-02 -1.566742062568664551e-01 -1.177676692605018616e-01 9.085456281900405884e-02
-6.922691315412521362e-02 1.220616996288299561e-01 -2.746859751641750336e-02 -3.666940331459045410e-01 4.093694090843200684e-01 8.074798621237277985e-03 9.090653806924819946e-02 -9.246175736188888550e-02 1.064098104834556580e-01 -1.952224671840667725e-01 -9.225465357303619385e-02 -4.096425473690032959e-01 -1.196271851658821106e-01 -8.851955085992813110e-02 -7.742624729871749878e-02 -6.655015517026185989e-03 -2.067991048097610474e-01 2.768346853554248810e-02 2.136307060718536377e-01 -1.217784583568572998e-01 -1.003349870443344116e-01 1.160460934042930603e-01 -2.019006945192813873e-02 -1.898739635944366455e-01 -2.409112304449081421e-01 -1.810946315526962280e-02 5.458083376288414001e-02 -1.390120387077331543e-01 5.166982114315032959e-02 -2.269133180379867554e-01 1.758799552917480469e-01 2.773679196834564209e-01
7.347106933593750000e-02 1.915339678525924683e-01 2.530004084110260010e-01 -2.022352218627929688e-01 4.224881231784820557e-01 3.556452691555023193e-01 2.619017101824283600e-02 7.184116169810295105e-03 -1.138216629624366760e-01 2.422885745763778687e-01 -1.034521609544754028e-01 7.586614042520523071e-02 -2.386909909546375275e-02 -7.194598019123077393e-02 -3.922288119792938232e-01 -8.450316637754440308e-02 -1.694753766059875488e-01 1.325166821479797363e-01 2.094458341598510742e-01 -3.279224783182144165e-02 -6.261055916547775269e-02 -1.324435919523239136e-01 -1.756592653691768646e-02 1.123920157551765442e-01 -2.530013024806976318e-01 7.487510144710540771e-02 -1.090334430336952209e-01 7.880044728517532349e-02 1.682574003934860229e-01 4.377470910549163818e-02 1.702363640069961548e-01 1.410515755414962769e-01
1.882384121417999268e-01 1.187023073434829712e-01 2.453572452068328857e-01 8.300288021564483643e-02 3.599667251110076904e-01 1.778412908315658569e-01 2.646556124091148376e-02 8.426494151353836060e-02 -2.237741649150848389e-01 -1.416922956705093384e-01 -1.341377049684524536e-01 2.169887274503707886e-01 3.994448855519294739e-02 2.617590501904487610e-02 -1.015099212527275085e-01 1.157256662845611572e-01 -1.621134132146835327e-01 1.923486143350601196e-01 1.724340170621871948e-01 1.039243862032890320e-01 -4.690637886524200439e-01 2.077203392982482910e-01 -5.940401926636695862e-02 -1.484374850988388062e-01 1.560638546943664551e-01 2.556087076663970947e-01 1.184048652648925781e-01 -5.551167577505111694e-02 1.297422051429748535e-01 3.030635789036750793e-02 1.436448097229003906e-01 -1.243130937218666077e-01
-1.025474071502685547e-01 3.170936405658721924e-01 -3.278610110282897949e-01 -1.711729168891906738e-01 3.415964245796203613e-01 3.307622969150543213e-01 1.651438176631927490e-01 8.089679479598999023e-02 -1.510362178087234497e-01 -6.567454338073730469e-02 2.275062948465347290e-01 -1.840773820877075195e-01 2.676144838333129883e-01 6.924255192279815674e-02 3.187636658549308777e-02 -3.361512720584869385e-02 -3.050799295306205750e-02 1.936987191438674927e-01 -3.519611805677413940e-02 2.903460711240768433e-02 -1.784201860427856445e-01 -6.145249307155609131e-02 9.738037735223770142e-02 -2.338036894798278809e-02 8.254029601812362671e-02 -4.299432970583438873e-03 -6.623654812574386597e-02 -5.077638477087020874e-02 -1.072479784488677979e-01 -1.474335789680480957e-01 -1.931403391063213348e-02 4.090565741062164307e-01
-6.714545935392379761e-02 2.313524670898914337e-02 -9.862920641899108887e-02 -2.107934355735778809e-01 -1.124442443251609802e-01 3.040208816528320312e-01 1.562277078628540039e-01 -8.640777319669723511e-03 -2.517114877700805664e-01 4.678525030612945557e-03 -9.408161789178848267e-02 3.987058065831661224e-03 -6.916496902704238892e-02 1.712807267904281616e-01 -3.202935680747032166e-02 1.880854666233062744e-01 -8.168350905179977417e-02 1.260902546346187592e-02 3.043253421783447266e-01 -6.232782080769538879e-02 -3.162983059883117676e-01 4.236430823802947998e-01 -9.425857663154602051e-02 7.315702736377716064e-02 -1.384316235780715942e-01 4.474775493144989014e-02 1.123012788593769073e-02 -2.086739242076873779e-01 3.338911235332489014e-01 1.079566553235054016e-01 5.507747828960418701e-02 2.835088968276977539e-01
9.385403245687484741e-02 7.726640254259109497e-02 3.708718717098236084e-01 -1.233409047126770020e-01 3.903214931488037109e-01 3.885658085346221924e-01 1.033709198236465454e-01 -4.190425574779510498e-02 -1.515577286481857300e-01 -6.519401818513870239e-02 -2.282175607979297638e-02 1.326201707124710083e-01 1.593312323093414307e-01 1.563138514757156372e-01 1.603734195232391357e-01 2.236768752336502075e-01 -1.953976750373840332e-01 3.569439649581909180e-01 -4.248463362455368042e-02 -2.445062436163425446e-02 -2.238606363534927368e-01 9.285049885511398315e-02 -5.803753435611724854e-02 -8.956931531429290771e-02 2.180419564247131348e-01 -4.272170364856719971e-02 -7.211514748632907867e-03 -1.272715628147125244e-01 1.908583790063858032e-01 -2.827302739024162292e-02 8.562118746340274811e-03 -6.893023848533630371e-02
-8.013056963682174683e-02 1.980677992105484009e-01 -2.110463231801986694e-01 -5.906994342803955078e-01 2.942205965518951416e-01 6.199733912944793701e-02 2.284494787454605103e-01 4.391301795840263367e-02 -1.657823324203491211e-01 -7.008695602416992188e-02 9.132628142833709717e-02 -4.231887310743331909e-02 -1.951162703335285187e-02 4.714436456561088562e-02 3.602103888988494873e-02 8.757530152797698975e-02 -9.034102410078048706e-02 1.108529418706893921e-02 1.881280168890953064e-02 4.407787919044494629e-01 -2.103509306907653809e-01 -1.459981501102447510e-02 2.422929555177688599e-01 6.078162044286727905e-02 -1.394019871950149536e-01 -1.457304954528808594e-01 7.991693168878555298e-02 4.442821443080902100e-02 3.490963205695152283e-02 2.565040625631809235e-02 3.315410763025283813e-02 2.157565951347351074e-02
4.310493767261505127e-01 7.912673801183700562e-02 1.929607391357421875e-01 -3.311985135078430176e-01 2.179088443517684937e-01 2.746541500091552734e-01 1.964220553636550903e-01 -5.569294095039367676e-02 -2.456878572702407837e-01 -9.170194715261459351e-02 -1.936676651239395142e-01 -2.051466703414916992e-01 -8.192974328994750977e-02 1.202392205595970154e-01 -1.380040794610977173e-01 1.376440376043319702e-01 2.914106547832489014e-01 -5.828152224421501160e-02 4.246692359447479248e-02 1.431079860776662827e-02 -2.908312082290649414e-01 -8.347790688276290894e-02 -7.754074782133102417e-02 1.393505781888961792e-01 -6.968261301517486572e-02 6.978967785835266113e-02 -2.368856966495513916e-02 -4.291190952062606812e-02 5.576354265213012695e-02 -1.879325360059738159e-01 8.067168295383453369e-02 1.565529108047485352e-01
1.087321415543556213e-01 1.115940734744071960e-01 2.688572183251380920e-02 -8.188581466674804688e-02 1.680538803339004517e-01 3.084815442562103271e-01 2.611100673675537109e-01 -7.042172551155090332e-02 -6.891646981239318848e-02 -3.549686968326568604e-01 7.101866602897644043e-02 -1.180527880787849426e-01 3.198822438716888428e-01 1.640782952308654785e-01 2.670730650424957275e-01 -2.362295538187026978e-01 1.049715951085090637e-01 2.086781859397888184e-01 2.955810129642486572e-01 1.293047815561294556e-01 -1.307848840951919556e-01 -9.565970301628112793e-02 7.672864943742752075e-02 -1.330066770315170288e-01 -7.013344764709472656e-02 3.837440907955169678e-02 1.131665930151939392e-01 -1.213681846857070923e-01 2.754303216934204102e-01 1.032938584685325623e-01 1.577809453010559082e-01 1.086407154798507690e-01
1.388360410928726196e-01 1.281994730234146118e-01 -1.289613991975784302e-01 -3.838987648487091064e-01 4.204411506652832031e-01 2.411210834980010986e-01 1.495358049869537354e-01 -1.667089462280273438e-01 -1.499915421009063721e-01 -1.143280863761901855e-01 -1.458839178085327148e-01 -2.464441359043121338e-01 8.253008872270584106e-02 1.263265032321214676e-02 6.542864441871643066e-02 7.911807857453823090e-03 1.182480528950691223e-01 -3.534842655062675476e-02 3.577611148357391357e-01 6.207057088613510132e-02 1.458537280559539795e-01 -1.167158856987953186e-01 -2.200972288846969604e-01 -1.449101567268371582e-01 1.129699796438217163e-01 7.757914252579212189e-03 2.189226076006889343e-02 -2.940174750983715057e-02 3.033539056777954102e-01 -1.043900381773710251e-02 -9.894727170467376709e-02 1.371596455574035645e-01
7.454348355531692505e-02 2.673936262726783752e-02 6.579180806875228882e-02 -1.085058599710464478e-01 2.182802557945251465e-01 5.328557640314102173e-02 2.505961433053016663e-02 2.365116178989410400e-01 -1.059427559375762939e-01 -1.067926287651062012e-01 -8.570133894681930542e-02 -9.014070779085159302e-02 6.215567514300346375e-02 3.122250139713287354e-01 -1.351701468229293823e-01 7.363647967576980591e-02 -1.999093145132064819e-01 1.919951587915420532e-01 1.720753461122512817e-01 1.417714357376098633e-01 -4.547131657600402832e-01 4.611985012888908386e-02 3.515544533729553223e-01 -2.524248138070106506e-02 -1.105160489678382874e-01 5.871812626719474792e-02 5.507118999958038330e-02 1.185669153928756714e-01 9.328906983137130737e-02 -4.287655949592590332e-01 8.504720032215118408e-02 -1.235023885965347290e-01
-1.626687794923782349e-01 2.165493816137313843e-01 -1.292087584733963013e-01 -5.542775616049766541e-02 2.509536445140838623e-01 4.283428192138671875e-01 -1.363892946392297745e-02 1.849804967641830444e-01 -5.220603942871093750e-02 -1.611135527491569519e-02 -1.133113354444503784e-01 7.448627054691314697e-02 1.552848964929580688e-01 4.542978852987289429e-02 2.159763127565383911e-01 -7.702024281024932861e-02 -4.334454983472824097e-02 2.531916499137878418e-01 -5.574983730912208557e-02 3.900443315505981445e-01 -2.795126438140869141e-01 4.677454754710197449e-02 -1.649711728096008301e-01 -3.733928129076957703e-02 -5.016464740037918091e-02 2.457233816385269165e-01 -3.083501458168029785e-01 -1.041929721832275391e-01 1.583170443773269653e-01 3.677364066243171692e-02 -1.584931835532188416e-02 1.544479653239250183e-02
-1.044290959835052490e-01 2.257171124219894409e-01 -6.032842025160789490e-02 -2.747066617012023926e-01 3.483815491199493408e-01 7.498832792043685913e-02 1.637774705886840820e-01 -1.054322496056556702e-01 -1.659090816974639893e-01 2.066215872764587402e-01 1.493963897228240967e-01 -2.842960320413112640e-02 -1.671148985624313354e-01 3.195959329605102539e-01 -1.687929481267929077e-01 1.396311819553375244e-02 1.363456845283508301e-01 -2.934751100838184357e-02 2.803043276071548462e-02 1.346197128295898438e-01 -1.279210150241851807e-01 3.889457583427429199e-01 3.513405844569206238e-02 -2.565800547599792480e-01 1.407291740179061890e-02 -4.051531851291656494e-02 -1.966045647859573364e-01 -1.007552742958068848e-01 4.600837454199790955e-02 -1.499348729848861694e-01 2.824316620826721191e-01 1.180293187499046326e-01
1.906959414482116699e-01 3.964719772338867188e-01 -4.617446660995483398e-02 -8.260419219732284546e-02 2.563554346561431885e-01 3.950842916965484619e-01 2.666110098361968994e-01 -1.286702454090118408e-01 3.750761598348617554e-02 -2.444121986627578735e-01 -6.534449756145477295e-02 3.564183041453361511e-02 1.030454039573669434e-01 -8.285771310329437256e-02 1.470726877450942993e-01 -5.355514958500862122e-02 -1.526041626930236816e-01 7.949833571910858154e-02 -3.310043364763259888e-02 -9.294912219047546387e-02 -9.407122433185577393e-02 -1.858407407999038696e-01 -2.190954834222793579e-01 -9.601353108882904053e-02 -1.187074929475784302e-01 -7.877194136381149292e-02 -3.734395205974578857e-01 -5.927259474992752075e-02 -5.133786797523498535e-02 -9.558863937854766846e-03 1.784589290618896484e-01 2.039204239845275879e-01
1.515009701251983643e-01 -3.061932744458317757e-03 2.355600334703922272e-02 -2.353159636259078979e-01 1.586666107177734375e-01 6.003806367516517639e-02 2.933774888515472412e-01 -1.284273341298103333e-02 -4.500604271888732910e-01 -2.208384126424789429e-01 -2.160468846559524536e-01 -1.109555959701538086e-01 2.835002839565277100e-01 -1.033279672265052795e-01 1.235518157482147217e-01 -1.062742099165916443e-01 -2.364126592874526978e-01 -1.162195652723312378e-01 -8.081853389739990234e-02 1.266617923974990845e-01 -8.774589002132415771e-02 1.741469353437423706e-01 -6.411441415548324585e-02 -9.304028749465942383e-02 -3.081827461719512939e-01 9.767165035009384155e-02 -2.051014266908168793e-02 -1.366841793060302734e-01 2.857975065708160400e-01 -2.486662566661834717e-02 -1.401120871305465698e-01 9.929227083921432495e-02
-2.960908114910125732e-01 1.122644841670989990e-01 6.453363597393035889e-02 -1.738312542438507080e-01 3.358398079872131348e-01 2.510723769664764404e-01 1.684498935937881470e-01 2.127270102500915527e-01 2.069026380777359009e-01 -1.059109121561050415e-01 2.124711871147155762e-01 1.778061389923095703e-01 8.392994850873947144e-02 5.474595725536346436e-02 -1.598660051822662354e-01 -1.224197447299957275e-01 -2.216549031436443329e-02 1.673450767993927002e-01 1.171377720311284065e-03 1.698639243841171265e-01 -2.558537721633911133e-01 1.966491788625717163e-01 2.529755048453807831e-02 -3.052086234092712402e-01 -1.640767306089401245e-01 2.715519070625305176e-01 1.766522601246833801e-02 3.445507958531379700e-02 1.736088544130325317e-01 1.411206722259521484e-01 3.363424912095069885e-02 1.609317809343338013e-01
2.651076205074787140e-02 1.725776642560958862e-01 -2.369803376495838165e-02 -1.821422874927520752e-01 4.664995893836021423e-02 3.116620182991027832e-01 7.705312222242355347e-02 9.684232622385025024e-02 -1.926642358303070068e-01 1.925697922706604004e-01 1.436706781387329102e-01 1.202875152230262756e-01 -3.515969514846801758e-01 1.507948786020278931e-01 1.628350466489791870e-02 4.102456849068403244e-03 -3.386280238628387451e-01 1.331738233566284180e-01 1.786963343620300293e-01 -6.910903006792068481e-02 -2.374463528394699097e-01 1.632963120937347412e-01 -4.310870543122291565e-02 -3.136333450675010681e-02 -6.732733547687530518e-02 1.422113180160522461e-01 -9.634982049465179443e-02 -2.995682358741760254e-01 9.258145093917846680e-02 -3.666514158248901367e-01 1.680842041969299316e-01 1.231167241930961609e-01
3.732948303222656250e-01 1.470351368188858032e-01 9.004033356904983521e-02 7.096791639924049377e-03 2.709295749664306641e-01 4.227106273174285889e-01 6.501594185829162598e-02 -3.745469823479652405e-02 -3.086624145507812500e-01 -8.854789286851882935e-02 1.470880815759301186e-03 1.597610712051391602e-01 4.228868335485458374e-02 -5.289371684193611145e-02 9.771592915058135986e-03 -1.676894724369049072e-01 9.166827052831649780e-02 -4.777854681015014648e-02 8.489787578582763672e-02 -3.073623776435852051e-02 -2.479451596736907959e-01 2.035330533981323242e-01 1.371626369655132294e-02 -3.048177249729633331e-02 -3.344870507717132568e-01 -1.352749858051538467e-02 -2.645572125911712646e-01 2.088831216096878052e-01 5.855589359998703003e-02 -1.313860118389129639e-01 -1.793866902589797974e-01 1.014921143651008606e-01
-7.238270342350006104e-02 4.561218991875648499e-02 6.060318555682897568e-03 -1.398438662290573120e-01 2.778174579143524170e-01 2.890054285526275635e-01 -4.410829022526741028e-02 4.005330055952072144e-02 -1.795590966939926147e-01 -1.769545972347259521e-01 -5.557119473814964294e-02 -1.067543551325798035e-01 2.998251318931579590e-01 2.214875258505344391e-02 -2.191094011068344116e-01 -6.928817182779312134e-02 -1.369543969631195068e-01 -6.073178723454475403e-02 5.768101289868354797e-02 -1.116016656160354614e-01 -1.394617259502410889e-01 2.005952037870883942e-02 5.200164914131164551e-01 -3.966930508613586426e-01 9.498120844364166260e-02 -1.154762133955955505e-01 -2.083686739206314087e-02 -2.105138264596462250e-02 2.094011008739471436e-01 -1.598203554749488831e-03 1.853287816047668457e-01 -1.741787232458591461e-02
3.930832818150520325e-02 5.459969863295555115e-03 -5.671844631433486938e-02 -2.080353945493698120e-01 4.672206472605466843e-03 2.041313946247100830e-01 1.520643383264541626e-01 -3.063906133174896240e-01 -2.359686940908432007e-01 -1.447741538286209106e-01 5.907172709703445435e-02 -3.403631271794438362e-03 -9.127651900053024292e-02 1.938642114400863647e-01 3.086310252547264099e-02 2.799712680280208588e-02 -3.167340159416198730e-01 -5.011216178536415100e-02 4.053817391395568848e-01 1.173157170414924622e-01 -2.711035609245300293e-01 4.051624238491058350e-01 -1.686497963964939117e-02 -8.571101725101470947e-02 -1.421331465244293213e-01 -1.581426709890365601e-01 2.958474308252334595e-02 -3.307999670505523682e-02 1.251178830862045288e-01 -1.078775525093078613e-01 7.167660444974899292e-02 2.441773563623428345e-01
1.393302232027053833e-01 1.222093552350997925e-01 -3.730437457561492920e-01 -8.658223599195480347e-02 1.388394087553024292e-01 2.810324728488922119e-01 -9.038754552602767944e-02 1.097912639379501343e-01 -1.990055590867996216e-01 -2.484030127525329590e-01 -1.533354520797729492e-01 -2.473371326923370361e-01 -3.483387827873229980e-02 2.689810656011104584e-02 8.995356410741806030e-02 -4.405573010444641113e-03 -1.814567893743515015e-01 1.274950951337814331e-01 2.554824352264404297e-01 2.220095321536064148e-02 -2.144884914159774780e-01 -9.228652715682983398e-02 1.567529290914535522e-01 -7.276642322540283203e-02 1.729397773742675781e-01 1.969909518957138062e-01 -1.600040197372436523e-01 1.365295350551605225e-01 3.487719297409057617e-01 -1.174985896795988083e-02 2.441896349191665649e-01 -1.037969514727592468e-01
2.877025306224822998e-02 2.591760456562042236e-01 -9.524768590927124023e-02 -2.009432464838027954e-01 8.396841585636138916e-02 7.023704051971435547e-02 1.074029952287673950e-01 -1.024756282567977905e-01 -2.633797228336334229e-01 8.793365210294723511e-03 -1.433611065149307251e-01 2.553929686546325684e-01 2.395126819610595703e-01 3.336589038372039795e-01 2.362832427024841309e-02 5.139365419745445251e-02 -1.433745920658111572e-01 -1.503983438014984131e-01 1.732682250440120697e-02 7.404020428657531738e-02 -2.493237406015396118e-01 1.472876816987991333e-01 3.110357224941253662e-01 -1.869970113039016724e-01 -1.688471883535385132e-01 9.778102487325668335e-02 8.815391361713409424e-02 -2.946797311305999756e-01 1.091909185051918030e-01 1.659564077854156494e-01 1.025512814521789551e-01 2.724459171295166016e-01
1.161079406738281250e-01 8.023469895124435425e-02 -3.459463641047477722e-02 -2.452363818883895874e-01 1.838666051626205444e-01 5.171982049942016602e-01 -3.797902166843414307e-02 -7.048333995044231415e-03 5.398316681385040283e-02 -3.536395728588104248e-02 5.291474238038063049e-02 -1.548298746347427368e-01 1.188614754937589169e-03 5.963360518217086792e-02 -3.484780788421630859e-01 1.449027471244335175e-02 -3.742618858814239502e-01 -3.226260095834732056e-02 1.309475749731063843e-01 1.102763935923576355e-01 2.388185635209083557e-02 1.869828253984451294e-01 -6.450382620096206665e-02 8.095489814877510071e-03 3.397864848375320435e-02 -8.938423544168472290e-02 -1.427660584449768066e-01 -1.101399883627891541e-01 -1.646761447191238403e-01 -1.169121637940406799e-02 8.681594580411911011e-02 4.161491692066192627e-01
6.469799578189849854e-02 7.003433257341384888e-02 -9.218768775463104248e-02 -1.971739828586578369e-01 3.557083606719970703e-01 1.292537301778793335e-01 1.236023679375648499e-01 9.894619137048721313e-02 -1.603790074586868286e-01 -3.261308968067169189e-01 8.157602697610855103e-02 -2.124528735876083374e-01 -2.438472062349319458e-01 8.373729139566421509e-02 -2.909094989299774170e-01 -1.292003840208053589e-01 -2.312832921743392944e-01 5.135487020015716553e-02 4.072271659970283508e-02 -1.371436566114425659e-01 3.928378224372863770e-02 -1.106748431921005249e-01 2.036764025688171387e-01 -1.706239581108093262e-01 -1.747144460678100586e-01 9.793021529912948608e-02 1.347859352827072144e-01 -2.355060279369354248e-01 9.061002731323242188e-02 -4.496735706925392151e-02 3.104583919048309326e-01 2.054631114006042480e-01
1.333469152450561523e-01 1.248024329543113708e-01 1.401894092559814453e-01 -8.793769031763076782e-02 -3.962376713752746582e-02 2.123406976461410522e-01 -1.388194262981414795e-01 2.875817716121673584e-01 -2.316302061080932617e-01 -3.751742541790008545e-01 -2.279547601938247681e-01 -2.000153362751007080e-01 6.508945673704147339e-02 4.331587851047515869e-01 6.958559155464172363e-02 -2.293132245540618896e-02 -2.000368386507034302e-01 -3.904594853520393372e-02 -1.372117996215820312e-01 2.281819283962249756e-01 -4.541317746043205261e-02 7.612542808055877686e-02 -1.607090234756469727e-01 -8.882029354572296143e-02 -7.540145516395568848e-02 -2.785743400454521179e-02 -2.367327213287353516e-01 -1.531123369932174683e-01 1.929675936698913574e-01 -1.852190308272838593e-02 -4.813155159354209900e-02 1.648164391517639160e-01
1.545338630676269531e-01 -2.606142312288284302e-02 1.295504420995712280e-01 -1.328580528497695923e-01 1.872610151767730713e-01 2.976292073726654053e-01 2.832073271274566650e-01 -1.247067153453826904e-01 -1.203778609633445740e-01 -2.440901845693588257e-01 -1.619628220796585083e-01 -3.603003919124603271e-01 -2.611986994743347168e-01 -8.266963809728622437e-02 -2.272356003522872925e-01 -1.065261438488960266e-01 7.565807551145553589e-02 -4.986454546451568604e-02 5.552824214100837708e-02 2.274651229381561279e-01 -8.820884674787521362e-02 5.281260237097740173e-02 9.716808795928955078e-02 -9.503352642059326172e-02 1.152992807328701019e-02 -1.045674532651901245e-01 -1.934985816478729248e-01 -2.495530992746353149e-01 1.499552875757217407e-01 -2.578184604644775391e-01 2.287970036268234253e-01 9.626640379428863525e-02
8.368178457021713257e-02 5.039367079734802246e-01 -3.259949013590812683e-02 -1.505989134311676025e-01 -3.124373964965343475e-02 8.471492677927017212e-02 6.995292752981185913e-02 -1.419810652732849121e-01 -3.086697161197662354e-01 -1.110157594084739685e-01 -9.980124980211257935e-02 1.718055009841918945e-01 -7.296646386384963989e-02 2.842925786972045898e-01 9.346021711826324463e-02 -1.578443646430969238e-01 -8.083341270685195923e-02 -3.740365430712699890e-02 3.449795395135879517e-02 -9.111141413450241089e-02 -1.431085467338562012e-01 4.277789220213890076e-02 1.709520518779754639e-01 -2.408656179904937744e-01 -1.034738421440124512e-01 -1.537498235702514648e-01 -9.510324150323867798e-02 -7.990070432424545288e-02 7.787883281707763672e-02 -7.088638842105865479e-02 3.220241963863372803e-01 3.516859710216522217e-01
-1.175576448440551758e-01 -2.977020805701613426e-03 8.114500343799591064e-02 -5.007425546646118164e-01 1.589198708534240723e-01 1.411174088716506958e-01 2.416673749685287476e-01 1.081167757511138916e-01 6.593987345695495605e-02 -1.885045468807220459e-01 -1.606309786438941956e-02 -2.894119545817375183e-02 -2.711722552776336670e-01 1.925632506608963013e-01 7.434394955635070801e-02 3.472699224948883057e-02 -1.938524246215820312e-01 1.142093539237976074e-01 2.453790754079818726e-01 -3.084277547895908356e-02 -3.053852617740631104e-01 1.330596953630447388e-01 2.765948474407196045e-01 -5.456344038248062134e-02 -8.175855129957199097e-02 -1.104865521192550659e-01 -1.983968317508697510e-01 -1.058008596301078796e-01 -1.360991597175598145e-01 4.332520812749862671e-02 1.331674456596374512e-01 -2.131761312484741211e-01
3.247128129005432129e-01 2.125864326953887939e-01 8.004845120012760162e-03 -2.061043530702590942e-01 3.269955217838287354e-01 2.231944054365158081e-01 -6.989987194538116455e-02 1.829743534326553345e-01 -1.952588707208633423e-01 -6.860707700252532959e-02 7.316985726356506348e-02 1.166626289486885071e-01 2.034981995820999146e-01 5.779314413666725159e-02 1.141797658056020737e-02 -2.966271042823791504e-01 -2.544174790382385254e-01 1.136777549982070923e-01 -6.265320628881454468e-02 1.895059049129486084e-01 -1.960373669862747192e-02 1.865675449371337891e-01 -2.902342192828655243e-02 -1.982885897159576416e-01 -1.743922829627990723e-01 2.803915739059448242e-01 -2.257883101701736450e-01 1.017155200242996216e-01 -1.622804552316665649e-01 -2.160622924566268921e-02 -5.495706573128700256e-04 1.644683927297592163e-01
2.485123574733734131e-01 1.500262320041656494e-01 -1.098986789584159851e-01 -5.076742172241210938e-02 3.543548285961151123e-02 -5.074121430516242981e-02 3.213329911231994629e-01 9.937655180692672729e-02 -6.164090707898139954e-03 -3.650532066822052002e-01 -1.428481638431549072e-01 -4.033763334155082703e-02 -1.474653184413909912e-01 2.165898978710174561e-01 3.142251819372177124e-02 1.767448037862777710e-01 -2.167406231164932251e-01 2.924713790416717529e-01 2.207596749067306519e-01 1.199286580085754395e-01 -1.298351287841796875e-01 1.908291429281234741e-01 2.025018334388732910e-01 -1.155181080102920532e-01 5.674632266163825989e-02 -4.170880652964115143e-03 -1.658928990364074707e-01 1.810293272137641907e-02 1.321073770523071289e-01 -3.887161016464233398e-01 -1.123695746064186096e-01 1.112501323223114014e-01
1.355047523975372314e-01 -1.265715062618255615e-01 -6.792720523662865162e-04 -1.413700580596923828e-01 3.554619252681732178e-01 2.289852201938629150e-01 -8.022498339414596558e-02 3.309237537905573845e-03 -8.436183631420135498e-02 -2.873582243919372559e-01 8.848854340612888336e-03 1.567725278437137604e-02 5.890787020325660706e-02 1.239259913563728333e-01 -9.929715096950531006e-02 -1.319595128297805786e-01 -2.116353362798690796e-01 -1.780961751937866211e-01 -4.836934804916381836e-02 -2.124117314815521240e-02 -1.047307401895523071e-01 -1.220089644193649292e-01 2.409512549638748169e-01 -3.432168364524841309e-01 -4.333080053329467773e-01 2.640634961426258087e-02 -3.057628571987152100e-01 3.433751687407493591e-02 1.485817879438400269e-01 -1.455592215061187744e-01 6.616459041833877563e-02 1.118372753262519836e-01
-3.760365545749664307e-01 -1.613987842574715614e-03 -1.261185854673385620e-01 -2.927183806896209717e-01 3.064876496791839600e-01 3.365295827388763428e-01 -6.359209120273590088e-02 2.457338124513626099e-01 4.961528256535530090e-02 -2.042542695999145508e-01 9.258758276700973511e-02 -6.046481058001518250e-02 1.611055284738540649e-01 -1.656747609376907349e-02 3.333988040685653687e-02 5.309489741921424866e-02 -1.887833699584007263e-02 1.465840190649032593e-01 2.408332079648971558e-01 2.822982370853424072e-01 -2.227392494678497314e-01 2.898005843162536621e-01 2.399662137031555176e-02 -2.150415480136871338e-01 -2.549160458147525787e-02 -2.318468131124973297e-02 -1.258253157138824463e-01 -1.022982597351074219e-01 7.846900820732116699e-02 -1.254294067621231079e-01 -6.225350126624107361e-02 -7.494249939918518066e-02
1.248153299093246460e-01 1.347189098596572876e-01 -1.845106631517410278e-01 -1.969456523656845093e-01 2.422128915786743164e-01 4.052390158176422119e-01 2.728928029537200928e-01 3.660131692886352539e-01 -1.162761971354484558e-01 -3.062738478183746338e-01 7.462184131145477295e-02 -1.352234333753585815e-01 7.370327413082122803e-02 -7.528156787157058716e-02 2.374543622136116028e-02 -1.590780764818191528e-01 3.072837181389331818e-02 5.053289979696273804e-02 2.430713176727294922e-01 9.192943572998046875e-02 -1.816565543413162231e-01 -7.265660911798477173e-02 -1.062416881322860718e-01 -3.488644585013389587e-02 1.560824811458587646e-01 -2.039081044495105743e-02 -1.372503489255905151e-01 2.668103575706481934e-01 -1.567488312721252441e-01 -1.742472057230770588e-03 9.991949051618576050e-02 1.509856432676315308e-01
1.036752089858055115e-01 4.499582648277282715e-01 2.565476298332214355e-02 -2.666783034801483154e-01 1.665352731943130493e-01 -4.709239676594734192e-02 -6.946913152933120728e-02 -1.732547394931316376e-02 -1.882552504539489746e-01 -2.013828158378601074e-01 -1.310582906007766724e-01 -1.288184821605682373e-01 9.027299284934997559e-02 -1.199598312377929688e-01 -2.487868769094347954e-03 -7.596406340599060059e-02 -1.998133957386016846e-01 -3.968463838100433350e-02 1.438612043857574463e-01 2.390947788953781128e-01 5.201613530516624451e-02 4.168165102601051331e-02 1.347760856151580811e-01 -6.399367004632949829e-02 -1.179637908935546875e-01 3.210710883140563965e-01 -1.606343239545822144e-01 8.678614161908626556e-03 8.537137508392333984e-02 6.935249269008636475e-02 -1.580162905156612396e-02 4.904691278934478760e-01
-1.460530161857604980e-01 3.038852512836456299e-01 -4.521888867020606995e-02 -1.193839758634567261e-01 4.460660219192504883e-01 3.035468757152557373e-01 -5.210424214601516724e-02 6.968882679939270020e-02 -1.899073421955108643e-01 -1.443810611963272095e-01 -1.874555833637714386e-02 -1.787705719470977783e-01 1.300730705261230469e-01 2.548436522483825684e-01 -1.583748012781143188e-01 -6.764005124568939209e-02 1.079240888357162476e-01 1.391237825155258179e-01 -5.727012455463409424e-02 -5.187327787280082703e-02 1.425183005630970001e-02 -1.130985915660858154e-01 6.206268444657325745e-02 -1.037328317761421204e-02 1.375756971538066864e-02 3.825291395187377930e-01 -2.753342390060424805e-01 -2.170281708240509033e-01 3.277631010860204697e-03 8.274542540311813354e-02 2.009214311838150024e-01 -3.532835515215992928e-03
2.532223053276538849e-02 1.633915752172470093e-01 1.075732484459877014e-01 -2.162868380546569824e-01 9.118016809225082397e-02 1.371363252401351929e-01 -9.316205233335494995e-02 1.026413813233375549e-01 -2.134858667850494385e-01 -9.825512021780014038e-02 -3.638919889926910400e-01 -2.714285552501678467e-01 1.341197490692138672e-01 3.945830464363098145e-01 -2.367186099290847778e-01 1.744818240404129028e-01 -2.709813416004180908e-01 7.246004790067672729e-02 -1.526049375534057617e-01 2.257872074842453003e-01 -3.190176188945770264e-01 9.103036671876907349e-02 -1.535304337739944458e-01 3.083247505128383636e-02 -1.674474477767944336e-01 9.951541572809219360e-02 -5.903488025069236755e-03 1.745596900582313538e-02 8.648930490016937256e-02 8.897063881158828735e-02 -1.842605136334896088e-02 7.030820101499557495e-02
1.274858266115188599e-01 -3.427197039127349854e-02 -6.831602007150650024e-02 -1.253610402345657349e-01 2.598490417003631592e-01 2.187881916761398315e-01 1.052747145295143127e-01 -6.597645580768585205e-02 2.620893530547618866e-02 -4.251012206077575684e-01 -1.146762669086456299e-01 -3.132865726947784424e-01 -1.806961447000503540e-01 -2.086637765169143677e-01 -8.450344949960708618e-02 -6.225301325321197510e-02 -2.145032137632369995e-01 -1.313318610191345215e-01 1.366928815841674805e-01 3.943838551640510559e-02 8.866960182785987854e-03 2.263949513435363770e-01 1.466553658246994019e-01 -7.508180290460586548e-02 -1.349769532680511475e-01 1.266693472862243652e-01 -1.874689906835556030e-01 -1.775806993246078491e-01 6.287091225385665894e-02 -3.515381515026092529e-01 2.401088625192642212e-01 5.791326984763145447e-02
6.405271589756011963e-02 -2.294724881649017334e-01 2.391772717237472534e-01 -1.625133305788040161e-01 4.950398206710815430e-02 4.661702513694763184e-01 1.414832323789596558e-01 2.777464687824249268e-02 -1.035874038934707642e-01 -8.801624923944473267e-02 -2.478021979331970215e-01 2.281727641820907593e-02 9.549251757562160492e-03 1.258253306150436401e-01 4.737625643610954285e-02 1.765717417001724243e-01 -2.991860210895538330e-01 1.899886727333068848e-01 1.306828707456588745e-01 -1.735626310110092163e-01 -4.992691799998283386e-02 -7.064372301101684570e-02 7.596799731254577637e-02 -2.411364316940307617e-01 8.529668301343917847e-02 7.141543179750442505e-02 -8.815259486436843872e-02 -3.414936065673828125e-01 1.524019539356231689e-01 9.123402833938598633e-02 -9.188412223011255264e-04 2.771163880825042725e-01
-2.153557538986206055e-01 2.452908456325531006e-01 -1.199973300099372864e-01 -1.969852000474929810e-01 3.515230119228363037e-01 2.168814539909362793e-01 5.042329430580139160e-02 1.181577891111373901e-01 -3.271491229534149170e-01 8.306280523538589478e-02 2.266770750284194946e-01 -4.831900447607040405e-02 -8.362142369151115417e-03 1.104424148797988892e-01 -1.151308864355087280e-01 2.992455363273620605e-01 -2.220633178949356079e-01 1.726429909467697144e-02 2.879120111465454102e-01 -1.502394676208496094e-01 -7.767179608345031738e-02 3.428162634372711182e-01 6.025870889425277710e-02 -1.230819267220795155e-03 8.004426211118698120e-02 2.243042141199111938e-01 -1.592009216547012329e-01 7.085028104484081268e-03 9.093940258026123047e-03 -3.037499263882637024e-03 7.303964346647262573e-02 -2.496340498328208923e-02
2.543759904801845551e-02 1.630001887679100037e-02 -3.275427594780921936e-02 6.450400501489639282e-02 2.486937940120697021e-01 2.751432657241821289e-01 3.708430528640747070e-01 -8.044593781232833862e-02 -2.617034614086151123e-01 -3.676230013370513916e-01 -1.617694646120071411e-01 1.414760798215866089e-01 1.985230594873428345e-01 1.751217544078826904e-01 -6.176862865686416626e-02 -1.154698282480239868e-01 5.663070827722549438e-02 -1.111638620495796204e-01 6.912977993488311768e-02 -1.282099336385726929e-01 -2.764917612075805664e-01 -1.369844377040863037e-02 3.501646220684051514e-01 -1.696512252092361450e-01 -1.639861054718494415e-02 -1.642034053802490234e-01 -2.440298944711685181e-01 4.145414009690284729e-02 1.746828085742890835e-03 -6.068177055567502975e-03 -1.297434866428375244e-01 7.120351493358612061e-02
1.401167958974838257e-01 4.911778494715690613e-02 1.517516821622848511e-01 -1.222712546586990356e-01 1.969978213310241699e-01 1.305515468120574951e-01 1.367729306221008301e-01 1.613779738545417786e-02 4.280875623226165771e-02 -1.548177655786275864e-02 -1.926870346069335938e-01 6.403887271881103516e-02 1.514807045459747314e-01 1.413139551877975464e-01 1.023920401930809021e-01 1.352486461400985718e-01 -2.461466044187545776e-01 6.867013871669769287e-02 2.392313331365585327e-01 -3.485988825559616089e-02 -5.561109185218811035e-01 1.773376017808914185e-01 -2.622335031628608704e-02 -2.621371150016784668e-01 2.649488747119903564e-01 3.801249712705612183e-02 -2.437031716108322144e-01 -1.774223893880844116e-01 1.283870786428451538e-01 4.410090297460556030e-02 9.168712794780731201e-02 -1.641750335693359375e-01
7.097294181585311890e-02 1.714211404323577881e-01 -7.206919789314270020e-02 -1.397986561059951782e-01 4.160994589328765869e-01 2.900823056697845459e-01 9.436199069023132324e-02 -1.045736297965049744e-01 -2.869312167167663574e-01 -1.651585251092910767e-01 -1.399588435888290405e-01 9.541368484497070312e-02 1.243474036455154419e-01 2.029521912336349487e-01 -1.572580039501190186e-01 -1.159408092498779297e-01 -7.056471705436706543e-02 -2.646502256393432617e-01 1.391328126192092896e-01 -1.890654563903808594e-01 -1.672325842082500458e-02 -9.081882238388061523e-02 2.141934037208557129e-01 -2.253949791193008423e-01 -2.567770779132843018e-01 8.759554475545883179e-02 -1.276007201522588730e-02 1.694505661725997925e-01 4.889475926756858826e-02 -1.417114585638046265e-01 -3.284523263573646545e-02 -2.631021142005920410e-01
1.728537827730178833e-01 1.094114854931831360e-01 -3.256943523883819580e-01 -3.764821588993072510e-01 8.029738068580627441e-02 2.659894339740276337e-02 7.760049402713775635e-02 -1.803959719836711884e-02 -1.775880903005599976e-01 -1.273888796567916870e-01 1.219093650579452515e-01 2.509284950792789459e-02 3.500824049115180969e-02 3.588254451751708984e-01 -1.681030727922916412e-02 -1.722878515720367432e-01 -2.728627026081085205e-01 -1.187670156359672546e-01 1.345292776823043823e-01 4.778533056378364563e-02 -3.007842414081096649e-02 1.418616771697998047e-01 3.345961272716522217e-01 -7.587016560137271881e-03 2.195917367935180664e-01 -5.278107151389122009e-02 -1.058211028575897217e-01 -2.934339456260204315e-02 3.130400180816650391e-01 7.476814836263656616e-02 1.820576936006546021e-01 1.784687191247940063e-01
1.439150720834732056e-01 5.478748306632041931e-02 2.234775945544242859e-02 6.562632974237203598e-03 1.797666400671005249e-01 3.476425409317016602e-01 1.272937357425689697e-01 4.882857948541641235e-02 -4.065164923667907715e-01 -1.690002828836441040e-01 -5.779872462153434753e-02 9.360243380069732666e-02 2.220351547002792358e-01 -1.842733323574066162e-01 7.919160276651382446e-02 -3.100164420902729034e-02 -2.468337863683700562e-01 -3.042604625225067139e-01 1.777126342058181763e-01 3.173637017607688904e-02 -3.101966977119445801e-01 2.730198204517364502e-01 9.630778804421424866e-03 9.468780457973480225e-02 -2.679832577705383301e-01 2.367457374930381775e-02 -1.192209720611572266e-01 -9.775919467210769653e-02 8.624249696731567383e-02 -8.421831578016281128e-02 -1.685606539249420166e-01 5.077098309993743896e-02
1.308498382568359375e-01 -3.414877131581306458e-02 -1.029145941138267517e-01 -5.324980244040489197e-02 3.526331782341003418e-01 1.836682856082916260e-01 -4.421879723668098450e-02 6.473083794116973877e-02 1.208962034434080124e-02 -3.579705357551574707e-01 -6.164152920246124268e-02 -6.115287169814109802e-02 7.604320347309112549e-02 1.341693848371505737e-01 -1.228765584528446198e-02 7.194276899099349976e-02 -1.101801991462707520e-01 -1.846024394035339355e-01 6.515795737504959106e-02 1.687832176685333252e-02 3.649793565273284912e-02 1.039654016494750977e-01 2.352765947580337524e-01 -3.241211771965026855e-01 -5.153385996818542480e-01 -7.750087231397628784e-02 -7.943731546401977539e-02 -2.138884216547012329e-01 2.168908268213272095e-01 -7.615839689970016479e-02 6.249578669667243958e-02 1.882322132587432861e-01
-1.553177684545516968e-01 8.298414759337902069e-03 2.250386923551559448e-01 -1.660726219415664673e-01 2.997185289859771729e-01 2.230767160654067993e-01 -2.390424013137817383e-01 6.923905760049819946e-02 4.959492385387420654e-02 -1.570108979940414429e-01 -3.982776775956153870e-02 -2.357500232756137848e-02 1.236477643251419067e-01 3.400056958198547363e-01 -6.615090370178222656e-02 -1.755858510732650757e-01 -2.361696511507034302e-01 1.697934269905090332e-01 1.124425679445266724e-01 2.239405512809753418e-01 -4.061613380908966064e-01 1.587955504655838013e-01 1.224463284015655518e-01 -1.942676678299903870e-02 1.321606785058975220e-01 1.306277215480804443e-01 -1.927406191825866699e-01 -8.001857995986938477e-02 1.181850805878639221e-01 -8.125565946102142334e-02 -1.905120909214019775e-01 1.131502240896224976e-01
1.153193041682243347e-02 1.817214041948318481e-01 1.183711830526590347e-02 -4.223221242427825928e-01 3.173978626728057861e-01 1.244901269674301147e-01 1.350301653146743774e-01 2.172052301466464996e-02 -1.096558850258588791e-02 1.853927224874496460e-01 4.909991845488548279e-02 -1.927814036607742310e-01 1.051253974437713623e-01 2.038235366344451904e-01 -6.343423575162887573e-02 -1.279970407485961914e-01 1.396629661321640015e-01 1.404804438352584839e-01 -4.587883129715919495e-03 2.108819037675857544e-01 -2.254518121480941772e-01 1.400124281644821167e-01 1.116028502583503723e-01 7.433667033910751343e-02 -1.136019527912139893e-01 -1.608624160289764404e-01 6.626689434051513672e-02 5.533658340573310852e-02 4.292559623718261719e-01 1.326467394828796387e-01 7.074297871440649033e-03 2.933397591114044189e-01
1.653348654508590698e-02 2.851321995258331299e-01 -1.460319608449935913e-01 -1.168616265058517456e-01 5.724284648895263672e-01 2.270786762237548828e-01 1.010533273220062256e-01 2.125373333692550659e-01 2.931879134848713875e-03 -1.218021661043167114e-02 4.109822213649749756e-02 4.055719450116157532e-02 -4.449164494872093201e-02 -1.407088935375213623e-01 9.128813445568084717e-02 -6.493264436721801758e-02 -2.973882667720317841e-02 2.441551387310028076e-01 -6.262803822755813599e-02 -8.572002500295639038e-02 -2.701728641986846924e-01 6.530705094337463379e-02 4.939999431371688843e-02 8.338000625371932983e-02 8.229589462280273438e-02 3.230521082878112793e-01 -1.516445279121398926e-01 -5.706585571169853210e-02 1.993636637926101685e-01 6.882840394973754883e-02 -4.457302019000053406e-02 2.621584236621856689e-01
1.965091377496719360e-01 1.075544804334640503e-01 1.161554530262947083e-01 -2.825219035148620605e-01 2.134909182786941528e-01 -4.123093560338020325e-02 1.940617412328720093e-01 1.419571638107299805e-01 -3.069476485252380371e-01 -2.759468555450439453e-01 -3.018560409545898438e-01 3.117710649967193604e-01 1.758460253477096558e-01 3.008967638015747070e-02 -6.483043543994426727e-03 -8.456654846668243408e-02 -1.434696018695831299e-01 2.316610217094421387e-01 1.346064824610948563e-02 2.310600876808166504e-01 -2.045583445578813553e-03 2.990500926971435547e-01 -3.304407373070716858e-02 -2.141378819942474365e-03 -1.371229588985443115e-01 5.308411270380020142e-02 -9.707920253276824951e-02 7.545032352209091187e-02 6.803731620311737061e-02 8.370600640773773193e-02 2.362775430083274841e-02 2.939886450767517090e-01
-1.637968048453330994e-02 2.385457605123519897e-01 3.086705133318901062e-02 -2.014458179473876953e-01 1.989697366952896118e-01 1.812871843576431274e-01 2.324431389570236206e-01 -1.517160683870315552e-01 -1.537847220897674561e-01 3.479183465242385864e-02 1.900621876120567322e-02 9.891359508037567139e-02 -7.800414413213729858e-02 1.984444260597229004e-01 1.562951505184173584e-02 -5.144904181361198425e-02 -1.662383228540420532e-01 1.699341833591461182e-01 -9.823376685380935669e-02 -4.702861234545707703e-02 -7.571151852607727051e-02 2.476914823055267334e-01 1.639169454574584961e-02 -4.826099425554275513e-02 -1.277672797441482544e-01 6.681977212429046631e-02 -5.320017933845520020e-01 6.699813157320022583e-02 3.450617566704750061e-02 -4.602526724338531494e-01 5.527462437748908997e-02 -7.741707563400268555e-02
-4.265213757753372192e-02 3.067388534545898438e-01 -2.497746199369430542e-01 -7.188712805509567261e-02 2.838797867298126221e-01 5.077022910118103027e-01 1.729234009981155396e-01 5.606777593493461609e-02 -3.074209392070770264e-02 4.949294030666351318e-02 3.131495788693428040e-02 2.365435212850570679e-01 2.598985731601715088e-01 2.456969618797302246e-01 4.102570563554763794e-02 -8.225294761359691620e-03 1.253909319639205933e-01 3.793091326951980591e-02 3.294342756271362305e-02 5.668272823095321655e-02 -2.302036285400390625e-01 -6.945955008268356323e-02 -1.319921668618917465e-02 1.849249005317687988e-01 -2.049108892679214478e-01 3.851352259516716003e-02 -1.679901331663131714e-01 -1.064511984586715698e-01 1.578177674673497677e-03 -1.939954310655593872e-01 2.020669728517532349e-01 -2.607795409858226776e-03
1.143806055188179016e-01 3.008229136466979980e-01 5.493871122598648071e-02 -4.627691209316253662e-01 3.698941469192504883e-01 4.604765400290489197e-02 3.155949413776397705e-01 -1.176040992140769958e-01 9.980560280382633209e-03 -8.914379402995109558e-03 6.841459125280380249e-02 -3.512056767940521240e-01 8.129477500915527344e-02 1.631723940372467041e-01 7.017820328474044800e-02 -1.018944010138511658e-01 5.937843397259712219e-02 9.668778628110885620e-02 8.999449200928211212e-03 1.616602987051010132e-01 8.814033120870590210e-02 5.163567513227462769e-02 7.646461576223373413e-02 2.085298858582973480e-02 -2.323637157678604126e-01 -2.268311381340026855e-02 -5.217825528234243393e-03 8.353639394044876099e-02 2.953445911407470703e-01 1.255587395280599594e-02 2.082000225782394409e-01 4.557624459266662598e-02
3.058717213571071625e-02 3.477083444595336914e-01 2.635798603296279907e-02 -6.540519744157791138e-02 1.967136114835739136e-01 2.583324909210205078e-01 7.453940808773040771e-02 1.021132692694664001e-01 -2.192823141813278198e-01 -1.772825256921350956e-03 -1.018319204449653625e-01 1.452018022537231445e-01 6.887163221836090088e-02 1.838757097721099854e-01 1.295529156923294067e-01 -8.254252374172210693e-02 -2.189783006906509399e-01 4.840077757835388184e-01 5.411679670214653015e-02 2.743710577487945557e-01 -1.528268605470657349e-01 1.214559227228164673e-01 6.557503947988152504e-04 2.177664339542388916e-01 -2.035281062126159668e-01 1.550396680831909180e-01 -1.688895225524902344e-01 1.985350996255874634e-01 -1.143362149596214294e-01 5.999044980853796005e-03 -7.698713243007659912e-02 1.081366688013076782e-01
4.975441843271255493e-03 2.862151265144348145e-01 9.426391869783401489e-02 -3.954857289791107178e-01 2.499532848596572876e-01 1.487179100513458252e-01 2.951646745204925537e-01 -5.817136913537979126e-02 -4.304829239845275879e-02 -1.489738970994949341e-01 4.203059896826744080e-02 -2.268038988113403320e-01 -4.514371976256370544e-02 -9.912757575511932373e-02 2.599673271179199219e-01 1.966549009084701538e-01 -2.158006094396114349e-02 2.907796204090118408e-01 1.585146039724349976e-01 5.346566811203956604e-02 1.639135777950286865e-01 5.375631526112556458e-02 2.828348800539970398e-02 -3.485987335443496704e-02 -2.935451865196228027e-01 2.857337594032287598e-01 -1.702469401061534882e-02 -2.431384660303592682e-02 2.056905776262283325e-01 2.709393016993999481e-02 9.050130844116210938e-02 1.326082944869995117e-01
-3.841963363811373711e-03 2.627895772457122803e-01 2.721955478191375732e-01 -2.528079040348529816e-02 9.908478707075119019e-02 3.547470569610595703e-01 8.432438224554061890e-02 3.517742156982421875e-01 -9.357176721096038818e-02 -9.047371894121170044e-02 5.433388985693454742e-03 1.106111258268356323e-01 -6.392935663461685181e-02 9.334485977888107300e-02 2.031052019447088242e-03 -1.866049170494079590e-01 5.010006204247474670e-02 3.889608979225158691e-01 1.805994845926761627e-02 4.261108115315437317e-02 -2.809436917304992676e-01 2.275400310754776001e-01 -4.850989952683448792e-02 -3.215469419956207275e-02 -1.245186701416969299e-01 1.193788871169090271e-01 -3.266416490077972412e-01 -2.484209686517715454e-01 9.350942820310592651e-02 1.234259679913520813e-01 -5.277360323816537857e-03 -2.537665702402591705e-02
-1.670536957681179047e-02 7.544940710067749023e-02 4.891702905297279358e-02 -1.906741857528686523e-01 1.490217149257659912e-01 1.548853665590286255e-01 -3.272015834227204323e-03 -4.131015017628669739e-02 -1.610286161303520203e-02 -2.841133475303649902e-01 1.876850612461566925e-02 1.705568283796310425e-01 -1.145940124988555908e-01 3.141634762287139893e-01 -9.467291831970214844e-02 -2.348319161683320999e-03 -1.383831650018692017e-01 -5.893480964004993439e-03 1.206920295953750610e-01 -7.003030180931091309e-02 -8.963967114686965942e-02 3.098499178886413574e-01 2.751350700855255127e-01 -3.934721946716308594e-01 -3.798690438270568848e-01 -1.459878087043762207e-01 -3.103995621204376221e-01 -1.874525472521781921e-02 5.264510586857795715e-02 -2.588218264281749725e-02 1.845060139894485474e-01 -5.594965443015098572e-02
7.551755756139755249e-02 1.998696327209472656e-01 -1.712170392274856567e-01 -2.730903625488281250e-01 2.339446097612380981e-01 9.152479469776153564e-02 2.951059937477111816e-01 -3.176506608724594116e-02 -4.694806411862373352e-02 -2.492275238037109375e-01 -8.160818368196487427e-02 -3.227887749671936035e-01 -1.337525397539138794e-01 -1.136077195405960083e-01 -2.141314595937728882e-01 1.184716299176216125e-01 -1.898662149906158447e-01 1.052372083067893982e-01 2.852067053318023682e-01 1.264435201883316040e-01 -6.664554774761199951e-02 -2.062793523073196411e-01 1.737846992909908295e-02 -2.492438256740570068e-01 -9.064128249883651733e-02 1.566782593727111816e-02 -1.316959559917449951e-01 -2.776754498481750488e-01 6.994695216417312622e-02 -1.866230070590972900e-01 1.848476231098175049e-01 5.221559479832649231e-02
1.114948373287916183e-02 1.618218421936035156e-01 7.449978590011596680e-02 -4.117601215839385986e-01 1.420912593603134155e-01 -3.840172290802001953e-02 3.035271465778350830e-01 9.469632059335708618e-02 -1.246149931102991104e-02 7.481882721185684204e-02 4.293968901038169861e-02 -8.199041336774826050e-02 3.731555119156837463e-02 3.525807261466979980e-01 -1.267989136977121234e-04 4.276367276906967163e-02 1.386021226644515991e-01 1.465490758419036865e-01 2.564089298248291016e-01 1.399023085832595825e-01 -1.307249218225479126e-01 2.780553400516510010e-01 -6.804325431585311890e-02 -2.280823439359664917e-01 -1.036500111222267151e-01 6.772305071353912354e-02 -3.145553469657897949e-01 -3.263006508350372314e-01 1.728745251893997192e-01 4.693432152271270752e-02 -6.367626041173934937e-02 -5.254907533526420593e-03
-2.141507267951965332e-01 -2.494187951087951660e-01 -1.124604046344757080e-01 -1.842668801546096802e-01 3.565665185451507568e-01 3.431957960128784180e-01 3.729128278791904449e-03 1.775542646646499634e-01 1.001693233847618103e-01 -2.605462968349456787e-01 -1.214019134640693665e-01 1.871534623205661774e-02 -5.380780436098575592e-03 2.771264612674713135e-01 1.010021194815635681e-01 6.918483972549438477e-02 7.200251519680023193e-02 2.507114708423614502e-01 -1.125629525631666183e-02 1.561048924922943115e-01 -1.079310774803161621e-01 3.570647537708282471e-01 1.220823228359222412e-01 -1.301567703485488892e-01 -8.565337397158145905e-03 2.020300552248954773e-02 -2.087228000164031982e-01 -7.991838455200195312e-02 2.082511186599731445e-01 1.131970211863517761e-01 1.168180331587791443e-01 -1.597807370126247406e-02
1.827249079942703247e-01 2.237683385610580444e-01 8.541299402713775635e-02 -1.339699774980545044e-01 8.348700404167175293e-02 4.521277546882629395e-01 1.056256592273712158e-01 5.511083826422691345e-02 -4.696534574031829834e-01 3.735926002264022827e-02 -4.709773883223533630e-02 -1.527046263217926025e-01 6.635239720344543457e-02 4.009103775024414062e-02 7.410557568073272705e-02 -5.638692900538444519e-02 -1.484747081995010376e-01 2.798848450183868408e-01 7.536066323518753052e-02 9.150570631027221680e-02 5.229835584759712219e-02 5.519748851656913757e-02 -2.045128727331757545e-03 1.620722264051437378e-01 -2.169654518365859985e-01 -1.502570211887359619e-01 -3.485382497310638428e-01 5.492855980992317200e-02 -8.429986983537673950e-02 -2.017617821693420410e-01 4.721118882298469543e-02 -1.133478954434394836e-01
-5.667702481150627136e-02 2.073118276894092560e-02 -2.486775442957878113e-02 9.004376828670501709e-02 3.273041546344757080e-01 2.822926640510559082e-01 1.964283734560012817e-01 1.762964576482772827e-01 -1.745314523577690125e-02 -1.501307785511016846e-01 -4.362433254718780518e-01 1.079382225871086121e-01 1.501901913434267044e-02 2.945604920387268066e-01 -5.037485808134078979e-02 1.022606715559959412e-01 9.261929243803024292e-02 2.583274990320205688e-02 1.285606026649475098e-01 2.532926499843597412e-01 -2.085068821907043457e-01 2.704717516899108887e-01 -1.487739831209182739e-01 -1.531607359647750854e-01 1.208614856004714966e-01 9.133367985486984253e-02 8.086594194173812866e-02 -2.366870641708374023e-01 7.115282118320465088e-02 -2.295420467853546143e-01 8.007126301527023315e-02 6.734318286180496216e-02
-7.264596968889236450e-02 -1.126538515090942383e-01 -1.600651741027832031e-01 -5.286400318145751953e-01 3.007844090461730957e-01 4.598228931427001953e-01 6.503134220838546753e-02 -1.116673275828361511e-01 -2.112022936344146729e-01 -6.516223400831222534e-02 -1.876689493656158447e-02 6.687872111797332764e-02 -1.963996328413486481e-02 1.531782299280166626e-01 1.616404354572296143e-01 -1.193297877907752991e-01 -2.953583002090454102e-01 9.352365881204605103e-02 1.640624403953552246e-01 -5.456921830773353577e-02 -8.622598834335803986e-03 -4.902489110827445984e-02 -1.476640105247497559e-01 -2.586975693702697754e-02 -5.146592482924461365e-02 -1.899782121181488037e-01 -4.615728929638862610e-02 5.365606397390365601e-02 9.285975992679595947e-02 1.045926064252853394e-01 1.524472981691360474e-01 5.538666993379592896e-02
4.676415398716926575e-02 2.027409970760345459e-01 4.353604093194007874e-02 -3.908371031284332275e-01 3.290333151817321777e-01 2.663458697497844696e-02 -2.063424587249755859e-01 1.367418467998504639e-01 -4.343692213296890259e-02 1.048360317945480347e-01 1.277412325143814087e-01 5.061696842312812805e-02 2.908320426940917969e-01 2.199424952268600464e-01 -9.655336290597915649e-02 1.974301487207412720e-01 3.962861746549606323e-02 1.307779699563980103e-01 4.203683137893676758e-02 2.515579164028167725e-01 -1.241933554410934448e-01 2.266749888658523560e-01 1.447332948446273804e-01 -1.102121546864509583e-01 6.784440577030181885e-02 -7.097773998975753784e-02 -2.737947702407836914e-01 -1.145545467734336853e-01 2.540548443794250488e-01 -1.118319481611251831e-01 1.153223961591720581e-01 2.170194089412689209e-01
1.938432008028030396e-01 2.081192880868911743e-01 -3.712127208709716797e-01 -2.899374663829803467e-01 1.672632396221160889e-01 2.700191438198089600e-01 -8.891595900058746338e-02 -1.005269810557365417e-01 9.972976148128509521e-02 -7.845497131347656250e-02 -3.057703673839569092e-01 1.895289495587348938e-02 -2.200488187372684479e-02 1.605776399374008179e-01 2.091625146567821503e-02 -2.028150260448455811e-01 -6.156239658594131470e-02 7.312460988759994507e-02 2.237507849931716919e-01 6.740979105234146118e-02 -3.600437045097351074e-01 7.073996961116790771e-02 2.758409678936004639e-01 3.464410081505775452e-02 1.573733836412429810e-01 2.487544901669025421e-02 -1.252996176481246948e-01 5.155132338404655457e-02 7.935726642608642578e-02 1.174516230821609497e-01 2.405570596456527710e-01 5.639320611953735352e-02
-5.894980207085609436e-02 2.472608983516693115e-01 2.380010336637496948e-01 -1.140929087996482849e-01 3.913949429988861084e-01 9.494265168905258179e-02 3.161567449569702148e-01 1.286021620035171509e-01 -1.566488742828369141e-01 -2.813294827938079834e-01 -2.684775888919830322e-01 5.619823932647705078e-02 -8.635827898979187012e-02 2.509180307388305664e-01 5.429960414767265320e-02 -1.581310331821441650e-01 -1.809916198253631592e-01 -2.392434179782867432e-01 -1.486109197139739990e-02 1.281613856554031372e-01 -6.084373220801353455e-02 -1.333652138710021973e-01 1.919948458671569824e-01 -2.915565967559814453e-01 -1.778665557503700256e-02 6.848917901515960693e-02 -8.287334442138671875e-02 -4.908290877938270569e-02 1.495430432260036469e-02 -1.669975230470299721e-03 -1.409278512001037598e-01 1.592615544795989990e-01
9.204138815402984619e-02 -4.441798105835914612e-02 1.401157379150390625e-01 -2.514399290084838867e-01 3.115457892417907715e-01 2.975660860538482666e-01 8.958237618207931519e-02 -5.950668826699256897e-03 -1.250706762075424194e-01 -7.207750529050827026e-02 -9.978736191987991333e-02 5.075389146804809570e-02 5.778581253252923489e-04 -1.929470002651214600e-01 -1.647801846265792847e-01 1.977462023496627808e-01 2.411417812108993530e-01 3.544567525386810303e-02 2.026759982109069824e-01 -1.466444600373506546e-02 -1.673619300127029419e-01 -1.615754216909408569e-01 8.148207515478134155e-02 -3.478487208485603333e-02 -3.616466820240020752e-01 -1.622151467017829418e-03 -2.785382866859436035e-01 -2.376406043767929077e-01 1.665188223123550415e-01 1.411961112171411514e-02 1.974177509546279907e-01 2.859450280666351318e-01
3.859457671642303467e-01 1.220898628234863281e-01 -1.070247888565063477e-01 -8.499605208635330200e-02 3.935638964176177979e-01 1.669471710920333862e-01 2.250769734382629395e-01 1.972424089908599854e-01 -3.106939494609832764e-01 -2.382527589797973633e-01 -1.079513505101203918e-01 -1.287539899349212646e-01 1.527424752712249756e-01 2.682270668447017670e-02 -1.158141903579235077e-02 1.583229303359985352e-01 -1.651234775781631470e-01 -1.676280647516250610e-01 -1.501091867685317993e-01 2.074652463197708130e-01 3.346070274710655212e-02 1.521957218647003174e-01 1.027218177914619446e-01 -6.482338905334472656e-02 -1.391882449388504028e-01 -1.004102081060409546e-01 2.960002720355987549e-01 -8.324319869279861450e-02 -1.436444278806447983e-02 -9.177593886852264404e-02 5.798389017581939697e-02 1.356025934219360352e-01
1.933543942868709564e-02 1.967703923583030701e-02 -6.155530735850334167e-02 -1.301181167364120483e-01 2.937893271446228027e-01 2.209273874759674072e-01 1.939464062452316284e-01 9.236188232898712158e-02 2.898240694776177406e-03 -1.136814355850219727e-01 -2.923939228057861328e-01 -1.336585432291030884e-01 2.526492625474929810e-02 3.477797210216522217e-01 -1.050916984677314758e-01 2.596242539584636688e-02 -1.583950370550155640e-01 -3.645209595561027527e-02 -7.152579724788665771e-02 7.144670933485031128e-02 -5.637961626052856445e-02 4.297765195369720459e-01 -2.815420180559158325e-02 3.610661625862121582e-02 -1.344986259937286377e-01 -1.810336601920425892e-03 2.899995632469654083e-02 -3.097522258758544922e-01 2.023613154888153076e-01 -2.471315562725067139e-01 -3.223866224288940430e-01 1.396789681166410446e-02
-8.253805339336395264e-02 6.137474998831748962e-02 6.462866812944412231e-02 -2.600900828838348389e-01 2.802094519138336182e-01 9.633165597915649414e-02 1.011975333094596863e-01 2.220782637596130371e-01 -5.891110375523567200e-02 -1.166975200176239014e-01 -6.736763566732406616e-02 -1.596139222383499146e-01 -7.895030826330184937e-02 1.670613768510520458e-03 2.907732129096984863e-01 -2.334390878677368164e-01 -2.830118536949157715e-01 9.887413680553436279e-02 3.652440905570983887e-01 9.463164955377578735e-03 -2.323372513055801392e-01 2.261383682489395142e-01 1.901172548532485962e-01 6.259660422801971436e-02 2.334585785865783691e-01 -2.335701137781143188e-01 -1.357392519712448120e-01 1.019781678915023804e-01 8.875421434640884399e-02 -2.928159199655056000e-02 1.449671983718872070e-01 2.041519731283187866e-01
6.219888851046562195e-02 1.168375760316848755e-01 -6.335685402154922485e-02 -1.405090838670730591e-01 3.297288715839385986e-01 2.393426895141601562e-01 -9.303807280957698822e-03 5.696449428796768188e-02 2.001427561044692993e-01 -2.110750647261738777e-03 -1.491703838109970093e-01 -1.362016350030899048e-01 -9.774380922317504883e-02 8.563714101910591125e-03 -1.088269241154193878e-02 -5.678331479430198669e-02 -2.345449477434158325e-01 6.560333073139190674e-02 2.937093973159790039e-01 3.129605650901794434e-01 -4.251157641410827637e-01 3.080347478389739990e-01 -2.573973238468170166e-01 -1.438831090927124023e-01 -2.002513706684112549e-01 -3.599155694246292114e-02 -4.155528917908668518e-02 -6.300747394561767578e-02 4.448963701725006104e-02 1.216632500290870667e-01 -1.339916735887527466e-01 -8.737526834011077881e-02
1.964953914284706116e-02 3.898122608661651611e-01 -1.128685250878334045e-01 -2.152470797300338745e-01 8.259521797299385071e-03 3.870143294334411621e-01 -6.601916626095771790e-03 2.382724583148956299e-01 -1.166311725974082947e-01 -2.590919137001037598e-01 1.412898898124694824e-01 -6.237952038645744324e-02 3.921926021575927734e-02 9.954694658517837524e-02 -1.457124501466751099e-01 -6.825102865695953369e-02 -1.654325127601623535e-01 -9.522092342376708984e-02 -6.875085830688476562e-02 1.747336536645889282e-01 -2.266504615545272827e-01 1.715274900197982788e-01 -2.492956221103668213e-01 -5.779371410608291626e-02 -1.839624047279357910e-01 1.776817739009857178e-01 -1.457793861627578735e-01 -3.662769868969917297e-02 -2.496557831764221191e-01 3.858631476759910583e-02 1.907493546605110168e-02 2.642715275287628174e-01
1.513659805059432983e-01 1.737344563007354736e-01 6.955279968678951263e-04 -1.430658251047134399e-01 2.743403315544128418e-01 1.637901216745376587e-01 -5.082414299249649048e-02 -1.517518758773803711e-01 -1.674442589282989502e-01 -1.158118546009063721e-01 -1.037222594022750854e-01 -5.237445980310440063e-02 1.401919573545455933e-01 2.558361887931823730e-01 -1.850306242704391479e-01 1.055441796779632568e-01 -2.614070773124694824e-01 -5.716315284371376038e-02 -5.110258981585502625e-02 -2.577871680259704590e-01 -2.779767289757728577e-02 -2.219067886471748352e-02 2.472898960113525391e-01 -3.131446540355682373e-01 -2.807473540306091309e-01 -8.400392532348632812e-02 -3.328586518764495850e-01 9.702776372432708740e-02 8.091133832931518555e-02 -6.446912884712219238e-02 -1.203593164682388306e-01 2.843998372554779053e-01
-2.251291424036026001e-01 2.247153818607330322e-01 -2.741198241710662842e-01 -2.017974257469177246e-01 8.476853370666503906e-02 4.864657223224639893e-01 -1.414679735898971558e-02 5.711484327912330627e-02 4.757961723953485489e-03 -6.895594298839569092e-02 8.603814989328384399e-02 1.414642781019210815e-01 2.782003283500671387e-01 2.516285777091979980e-01 -2.300818115472793579e-01 -1.010098382830619812e-01 -1.154253482818603516e-01 3.997853025794029236e-02 8.436793833971023560e-02 9.876123070716857910e-02 -1.053696423768997192e-01 1.251807063817977905e-01 4.065174236893653870e-02 -1.484504938125610352e-01 -1.767660379409790039e-01 1.963094472885131836e-01 -3.965532407164573669e-02 -2.154501853510737419e-03 -4.917043843306601048e-04 -3.218015134334564209e-01 1.979295760393142700e-01 5.713448673486709595e-02
1.799088716506958008e-01 1.896785199642181396e-02 -6.582084298133850098e-02 -1.305979639291763306e-01 -7.113220542669296265e-02 -6.559427082538604736e-02 2.943122982978820801e-01 3.113117516040802002e-01 -1.526954919099807739e-01 -3.848758041858673096e-01 -2.463697940111160278e-01 1.190487062558531761e-03 5.594246089458465576e-03 2.065901160240173340e-01 -8.207430690526962280e-02 1.235301792621612549e-01 -2.156208157539367676e-01 2.358192056417465210e-01 4.267865046858787537e-02 1.286019477993249893e-02 -2.724796533584594727e-01 1.897192448377609253e-01 2.825425863265991211e-01 -3.530477359890937805e-02 -9.613517671823501587e-02 -4.825432971119880676e-02 -1.569087058305740356e-01 -2.979748137295246124e-02 1.231651380658149719e-01 -3.224352896213531494e-01 -2.262948080897331238e-02 6.329451501369476318e-02
2.876059710979461670e-01 1.878850460052490234e-01 -2.159637510776519775e-01 -2.125313282012939453e-01 2.916291058063507080e-01 3.823727369308471680e-01 2.976259589195251465e-01 1.218328624963760376e-01 -8.771550655364990234e-02 -2.797987461090087891e-01 -6.677833944559097290e-02 -2.241056859493255615e-01 2.658268511295318604e-01 1.960313469171524048e-01 9.656577557325363159e-02 6.926264613866806030e-02 7.843118906021118164e-02 -1.431171894073486328e-01 1.734037697315216064e-01 4.463532567024230957e-02 -4.556344822049140930e-02 1.056966744363307953e-02 -6.539874523878097534e-02 2.977939322590827942e-02 1.599352806806564331e-01 4.074824973940849304e-02 5.801933631300926208e-02 2.365504205226898193e-01 -1.077031493186950684e-01 2.211499214172363281e-02 2.008798718452453613e-02 1.628226935863494873e-01
-1.596137881278991699e-02 8.934675157070159912e-02 3.676200509071350098e-01 -1.128012910485267639e-01 1.511417180299758911e-01 3.364523351192474365e-01 3.897598087787628174e-01 6.092458032071590424e-03 -3.164351284503936768e-01 -3.081968724727630615e-01 -1.199083477258682251e-01 6.667139381170272827e-02 4.978779703378677368e-02 3.098842874169349670e-02 5.322721228003501892e-02 -5.107144266366958618e-02 -1.168053671717643738e-01 -3.227747678756713867e-01 -1.852341555058956146e-02 2.402804233133792877e-02 -1.163835003972053528e-01 -7.596657425165176392e-02 2.594792842864990234e-01 -1.340647190809249878e-01 -1.186951547861099243e-01 1.524192243814468384e-01 -8.930030465126037598e-02 1.389730721712112427e-01 6.333175301551818848e-02 -1.825451105833053589e-01 -5.582716315984725952e-03 8.797955513000488281e-02
3.051876425743103027e-01 3.253808319568634033e-01 -1.688493043184280396e-01 -8.337475359439849854e-02 1.233505830168724060e-01 2.907216250896453857e-01 1.855666190385818481e-01 3.340692222118377686e-01 3.363310359418392181e-03 5.484006833285093307e-03 4.976829513907432556e-02 -1.293663680553436279e-01 -1.044065654277801514e-01 3.480440378189086914e-01 -1.579050123691558838e-01 -1.901499927043914795e-02 4.968064371496438980e-03 2.360222041606903076e-01 2.759359776973724365e-03 2.119428962469100952e-01 -1.681603118777275085e-02 1.492426693439483643e-01 5.669331923127174377e-02 1.578334160149097443e-02 -1.641979813575744629e-01 2.015847712755203247e-01 -1.212727651000022888e-02 9.762629866600036621e-02 1.844441145658493042e-01 -2.117044478654861450e-01 -2.012941390275955200e-01 1.409213244915008545e-01
1.897160410881042480e-01 -1.988604813814163208e-01 -3.430816158652305603e-02 -3.793220818042755127e-01 1.928699463605880737e-01 1.028349697589874268e-01 2.037655711174011230e-01 -8.330729603767395020e-02 -1.576361805200576782e-01 -1.405147761106491089e-01 -3.608853369951248169e-02 3.527246043086051941e-02 -2.198313474655151367e-01 2.430631816387176514e-01 9.561372548341751099e-02 -1.365932524204254150e-01 -8.638950437307357788e-02 3.528567254543304443e-01 2.416176795959472656e-01 2.022788524627685547e-01 -1.926077604293823242e-01 1.013638228178024292e-01 -1.439423263072967529e-01 7.828494161367416382e-02 -1.714171469211578369e-01 -1.777387410402297974e-01 -2.617090642452239990e-01 -6.860601156949996948e-02 2.006412446498870850e-01 4.221485555171966553e-02 1.313585340976715088e-01 4.319464415311813354e-02
-4.387348145246505737e-02 1.281060427427291870e-01 6.146669760346412659e-02 -3.086108863353729248e-01 3.259997069835662842e-01 2.413873672485351562e-01 9.889341890811920166e-02 7.782687246799468994e-02 -3.092888593673706055e-01 -1.432691067457199097e-01 -1.160596907138824463e-01 1.043720915913581848e-01 1.470514480024576187e-02 2.877920269966125488e-01 2.940935194492340088e-01 -1.331428438425064087e-01 -1.281279474496841431e-01 -1.408124621957540512e-02 6.487125158309936523e-02 2.549291960895061493e-02 -1.333019435405731201e-01 3.052228093147277832e-01 1.048468798398971558e-01 -2.015967965126037598e-01 2.423286885023117065e-01 9.395680576562881470e-02 7.529400289058685303e-02 2.877576351165771484e-01 -3.004990145564079285e-02 9.221673011779785156e-02 6.563038378953933716e-02 -1.438065618276596069e-01
-4.676215723156929016e-02 1.602584272623062134e-01 1.278733760118484497e-01 -3.559756875038146973e-01 2.405686229467391968e-01 2.793308198451995850e-01 1.855382770299911499e-01 1.026244908571243286e-01 3.986474499106407166e-02 1.401268094778060913e-01 9.352684020996093750e-03 -1.337481737136840820e-01 5.406688153743743896e-02 1.427551358938217163e-01 4.135113582015037537e-02 -7.432959973812103271e-02 1.313839256763458252e-01 -7.943592965602874756e-02 -1.039396319538354874e-02 2.959921360015869141e-01 -1.664602458477020264e-01 2.059460580348968506e-01 2.633298039436340332e-01 9.468847513198852539e-02 -2.356674224138259888e-01 -2.101282924413681030e-01 6.232423707842826843e-02 2.084549516439437866e-02 2.869714796543121338e-01 2.135720402002334595e-01 5.888044089078903198e-02 2.886179387569427490e-01
7.478903979063034058e-02 7.432979345321655273e-02 4.548293352127075195e-02 2.113811299204826355e-02 3.797178566455841064e-01 3.236836493015289307e-01 4.999690130352973938e-02 -1.446161698549985886e-02 -3.133808672428131104e-01 -1.776569485664367676e-01 -3.140813112258911133e-01 8.024224638938903809e-02 8.665852993726730347e-02 -8.411518484354019165e-02 -2.656684219837188721e-01 7.244987040758132935e-02 -7.596193812787532806e-03 -1.881347298622131348e-01 7.326749712228775024e-02 -1.110261604189872742e-01 -2.067933231592178345e-01 1.799093484878540039e-01 3.480167314410209656e-02 2.723692953586578369e-01 -2.775024771690368652e-01 1.204203628003597260e-02 -2.706426084041595459e-01 5.723636597394943237e-02 4.898947104811668396e-02 -1.412274688482284546e-01 -4.814377427101135254e-02 1.655834615230560303e-01
-1.560971438884735107e-01 1.883333623409271240e-01 1.423698663711547852e-01 9.399513900279998779e-02 5.583022832870483398e-01 2.083292007446289062e-01 2.947200834751129150e-01 -1.229047849774360657e-01 -3.400935530662536621e-01 -1.554713547229766846e-01 -8.470934629440307617e-02 -1.171099301427602768e-02 9.449623525142669678e-02 2.082479149103164673e-01 -1.682345420122146606e-01 -1.339093148708343506e-01 1.024319753050804138e-01 -4.887191951274871826e-02 1.922652497887611389e-02 4.639233928173780441e-03 -1.291771382093429565e-01 -1.006076633930206299e-01 1.081710681319236755e-01 -1.096111387014389038e-01 -1.027198359370231628e-01 -7.021295279264450073e-02 -2.511321902275085449e-01 1.381309144198894501e-02 6.076126918196678162e-02 6.617543101310729980e-02 -2.064469307661056519e-01 1.228249818086624146e-01
-8.997754752635955811e-02 1.573428660631179810e-01 -2.431226521730422974e-02 -2.242687344551086426e-01 -3.823488578200340271e-02 2.866460382938385010e-01 4.158080816268920898e-01 6.186983548104763031e-03 -3.207767307758331299e-01 -1.038094535470008850e-01 -1.139068305492401123e-01 -1.891317963600158691e-02 -5.000282824039459229e-02 1.304626315832138062e-01 -8.919413201510906219e-03 2.089880853891372681e-01 6.965688616037368774e-02 -2.944983774796128273e-03 2.870171964168548584e-01 -1.722344607114791870e-01 -1.581058353185653687e-01 3.271496593952178955e-01 -1.044748425483703613e-01 -2.900843918323516846e-01 6.795258074998855591e-02 -1.006788015365600586e-01 9.823775291442871094e-02 -1.680146902799606323e-01 1.400867700576782227e-01 7.235703524202108383e-04 1.506674289703369141e-01 1.745363175868988037e-01
3.254187852144241333e-02 1.429358422756195068e-01 1.230976544320583344e-02 -2.227204889059066772e-01 1.364117860794067383e-01 4.132571816444396973e-01 -7.205254584550857544e-02 2.347003519535064697e-01 2.621112167835235596e-01 -1.686272472143173218e-01 1.604748070240020752e-01 4.157147184014320374e-02 2.392658591270446777e-01 1.720773875713348389e-01 -1.049879714846611023e-01 -1.219246536493301392e-02 -6.239545717835426331e-02 -3.071251511573791504e-01 1.344439983367919922e-01 1.213560849428176880e-01 -7.624958455562591553e-02 2.598415017127990723e-01 -1.998329907655715942e-02 -3.968688547611236572e-01 1.061666011810302734e-01 6.949586421251296997e-02 -1.870373934507369995e-01 -3.827489912509918213e-02 1.415767818689346313e-01 3.543369472026824951e-02 6.049125641584396362e-02 1.291355490684509277e-01
3.406377881765365601e-02 1.554113179445266724e-01 3.216089606285095215e-01 -9.529847651720046997e-02 1.926819235086441040e-01 2.648338973522186279e-01 3.097012341022491455e-01 -6.127293407917022705e-02 -3.081654012203216553e-01 -3.057660162448883057e-01 -2.099877148866653442e-01 9.079552441835403442e-02 4.431022703647613525e-02 1.185777708888053894e-01 1.223415210843086243e-01 -1.146015822887420654e-01 -2.078206688165664673e-01 -2.707835733890533447e-01 -2.531367354094982147e-02 -1.609238833189010620e-01 -2.415599524974822998e-01 -1.718894541263580322e-01 2.113163918256759644e-01 -1.189094334840774536e-01 -1.047585606575012207e-01 6.779918819665908813e-02 -7.744764536619186401e-02 1.287857890129089355e-01 -3.299630805850028992e-02 -1.045222803950309753e-01 -4.535569995641708374e-02 1.683755069971084595e-01
7.855214178562164307e-02 1.687890589237213135e-01 1.557424962520599365e-01 -1.736986935138702393e-01 2.097762674093246460e-01 3.158645927906036377e-01 -7.988776266574859619e-02 1.925695836544036865e-01 -1.638581901788711548e-01 -2.757421135902404785e-01 -2.522531449794769287e-01 1.640073955059051514e-01 -1.042554229497909546e-01 2.115176245570182800e-02 5.993486195802688599e-02 -1.847345083951950073e-01 1.047983542084693909e-01 -9.629051387310028076e-02 -3.286303207278251648e-02 1.774620562791824341e-01 -7.736888527870178223e-02 -8.506367355585098267e-02 9.967645630240440369e-03 2.023685164749622345e-02 -5.292999744415283203e-01 3.616502881050109863e-02 -1.864723861217498779e-01 1.243831664323806763e-01 2.069208212196826935e-02 -2.160682976245880127e-01 -6.007670611143112183e-02 1.795329898595809937e-01
2.806023955345153809e-01 1.364803761243820190e-01 -2.346356362104415894e-01 -3.654700517654418945e-01 4.004491269588470459e-01 -2.035860717296600342e-02 2.330960184335708618e-01 -9.779132157564163208e-02 -2.066102772951126099e-01 2.453578077256679535e-02 4.933319613337516785e-02 -9.106938540935516357e-02 2.864525467157363892e-02 8.312370628118515015e-02 1.087552588433027267e-02 2.006250470876693726e-01 -1.524507999420166016e-01 5.698261782526969910e-02 3.839634358882904053e-01 8.179104328155517578e-02 -1.839139759540557861e-01 -1.256331354379653931e-01 4.260747879743576050e-02 -6.037923693656921387e-02 8.956158906221389771e-02 1.266739517450332642e-01 -2.389100492000579834e-01 1.680440902709960938e-01 1.397945433855056763e-01 9.603726863861083984e-02 1.021893471479415894e-01 5.439240857958793640e-02
1.644506603479385376e-01 1.536590009927749634e-01 1.412109285593032837e-01 -3.031975030899047852e-01 2.399086654186248779e-01 -1.436373591423034668e-02 1.081934850662946701e-02 1.749548614025115967e-01 -4.223787784576416016e-01 -1.856841146945953369e-01 -3.692934811115264893e-01 -1.131174936890602112e-01 -3.917501121759414673e-02 -2.211014777421951294e-01 1.158047989010810852e-01 -4.812164232134819031e-03 -2.115377932786941528e-01 3.581569343805313110e-02 5.872945860028266907e-02 -5.178667604923248291e-02 -2.714168727397918701e-01 2.080404907464981079e-01 -1.316623985767364502e-01 -4.333973675966262817e-02 -1.121892109513282776e-01 3.437839448451995850e-02 6.055609136819839478e-02 -7.258600741624832153e-02 1.299018412828445435e-01 -1.549532711505889893e-01 -6.566922366619110107e-02 2.585572302341461182e-01
-3.795828297734260559e-02 1.498816162347793579e-01 -2.499406225979328156e-02 -2.162774354219436646e-01 1.722780466079711914e-01 5.424457192420959473e-01 -9.100571274757385254e-02 2.222082912921905518e-01 -1.012767106294631958e-02 -1.490264758467674255e-02 -1.193246990442276001e-02 8.937586098909378052e-02 2.526283264160156250e-01 4.753139615058898926e-02 -3.658080995082855225e-01 -6.663668155670166016e-02 -1.775937378406524658e-01 -1.083484888076782227e-01 8.754161745309829712e-02 1.889198720455169678e-01 -1.136574894189834595e-01 2.440217584371566772e-01 -5.160667002201080322e-02 -1.600408107042312622e-01 -7.107057143002748489e-03 -5.929310992360115051e-02 -2.337722778320312500e-01 1.787423528730869293e-02 -1.540383845567703247e-01 1.398668140172958374e-01 5.302377790212631226e-02 2.056833803653717041e-01
-2.158064991235733032e-01 7.406240701675415039e-02 -4.509097710251808167e-02 -3.656370043754577637e-01 2.785851955413818359e-01 2.744000554084777832e-01 1.189389526844024658e-01 1.251424401998519897e-01 2.766214907169342041e-01 -2.858264558017253876e-02 7.867486774921417236e-02 1.719355955719947815e-02 1.155633553862571716e-01 3.266224861145019531e-01 -5.194689333438873291e-02 6.838777661323547363e-02 7.128608226776123047e-02 7.583884149789810181e-02 -6.808054447174072266e-02 3.985771909356117249e-02 -2.928931415081024170e-01 4.887388274073600769e-02 -2.409778389846906066e-04 -3.178745508193969727e-01 -1.342471241950988770e-01 2.718165516853332520e-01 -2.741806209087371826e-01 2.066202694550156593e-03 8.257498592138290405e-02 -1.051742285490036011e-01 1.458150446414947510e-01 7.594744861125946045e-02
-2.837708890438079834e-01 2.305090278387069702e-01 -1.349616795778274536e-01 -4.980781376361846924e-01 2.040683925151824951e-01 2.307874113321304321e-01 8.286919444799423218e-02 -2.362185344099998474e-02 1.203162316232919693e-02 -1.365998089313507080e-01 -1.261456012725830078e-01 -1.477741152048110962e-01 -2.243828400969505310e-02 -1.283728182315826416e-01 -4.351983964443206787e-02 -1.795067638158798218e-02 -1.735137850046157837e-01 1.903932690620422363e-01 6.973031163215637207e-02 -9.233798831701278687e-02 1.097903698682785034e-01 2.425738871097564697e-01 1.859552562236785889e-01 1.521465778350830078e-01 -1.267482787370681763e-01 -1.469372510910034180e-01 -3.905209898948669434e-02 -1.254749298095703125e-01 6.573244184255599976e-02 -2.003003358840942383e-01 1.580952107906341553e-01 2.987116575241088867e-01
-8.195939660072326660e-02 3.737644553184509277e-01 2.583783864974975586e-01 -3.095659017562866211e-01 2.301128357648849487e-01 2.823363542556762695e-01 -8.532171696424484253e-02 1.152168884873390198e-01 1.835428327322006226e-01 -4.977228492498397827e-02 1.591656059026718140e-01 -1.786394119262695312e-01 -1.989561319351196289e-01 6.744519621133804321e-02 1.047345530241727829e-02 6.314077228307723999e-02 -1.420699805021286011e-01 1.930359005928039551e-01 2.547975778579711914e-01 4.691078886389732361e-02 -3.838705718517303467e-01 -5.059466511011123657e-02 1.012272480875253677e-02 -4.317586869001388550e-02 1.158895269036293030e-01 2.045741826295852661e-01 -5.915939435362815857e-02 -8.134786784648895264e-02 1.464883089065551758e-01 1.294622570276260376e-01 9.746695309877395630e-02 8.100920170545578003e-02
1.976146996021270752e-01 1.042750552296638489e-01 -1.640236973762512207e-01 -8.179520070552825928e-02 3.292084634304046631e-01 2.048480957746505737e-01 -5.891937762498855591e-02 2.489738108124583960e-04 -8.232770115137100220e-02 -6.593018025159835815e-02 -2.649837434291839600e-01 4.463529621716588736e-04 -4.263653233647346497e-02 -2.468069829046726227e-02 8.498929440975189209e-02 3.389602899551391602e-01 -1.270043998956680298e-01 -2.799959778785705566e-01 7.157302927225828171e-03 -3.165195509791374207e-02 -1.973836869001388550e-01 1.156670823693275452e-01 3.680352568626403809e-01 -2.157721817493438721e-01 -1.923812478780746460e-01 2.437632828950881958e-01 -2.912479341030120850e-01 -7.294433563947677612e-02 1.002670675516128540e-01 -9.074161946773529053e-02 1.046076640486717224e-01 1.051075235009193420e-01
7.486323267221450806e-02 9.134756773710250854e-02 3.081494867801666260e-01 -2.326610833406448364e-01 4.009436443448066711e-02 5.290514975786209106e-02 2.789756283164024353e-02 2.500286102294921875e-01 9.379547089338302612e-03 5.391316115856170654e-02 -1.511738598346710205e-01 1.242467761039733887e-01 1.205396256409585476e-03 2.869205772876739502e-01 -2.185224555432796478e-02 -2.364764511585235596e-01 -1.221655309200286865e-01 4.686271399259567261e-02 3.078920245170593262e-01 2.551279067993164062e-01 -3.655687868595123291e-01 4.109946638345718384e-02 1.413566917181015015e-01 -9.155032783746719360e-02 -2.956707775592803955e-01 1.941609382629394531e-02 -4.499846324324607849e-02 -1.465210765600204468e-01 -7.974844425916671753e-03 -1.661616861820220947e-01 -2.301101945340633392e-02 3.302430212497711182e-01
2.623768150806427002e-01 3.559281677007675171e-02 2.057058215141296387e-01 1.073056831955909729e-02 2.066281139850616455e-01 2.850538790225982666e-01 2.307467721402645111e-02 -1.587798632681369781e-02 -1.734925359487533569e-01 -2.624257802963256836e-01 -9.860119223594665527e-02 6.748115271329879761e-02 1.581035703420639038e-01 6.722843740135431290e-03 4.464410245418548584e-02 1.301395446062088013e-01 -1.683813929557800293e-01 2.264710664749145508e-01 2.792934775352478027e-01 1.236683577299118042e-01 -4.900155663490295410e-01 9.895182400941848755e-02 1.216375306248664856e-01 -1.680042892694473267e-01 2.352220118045806885e-01 8.271467685699462891e-02 -8.108953386545181274e-02 -1.163626089692115784e-01 1.857927441596984863e-01 1.452879980206489563e-02 -1.847210340201854706e-02 -1.492839157581329346e-01
3.069866634905338287e-02 3.024775683879852295e-01 -5.668132565915584564e-03 9.618810378015041351e-03 1.314920186996459961e-01 6.360805630683898926e-01 9.235193580389022827e-02 2.212042510509490967e-01 -9.191424399614334106e-02 3.172677010297775269e-02 1.406001113355159760e-02 -1.679695695638656616e-01 -1.280582994222640991e-01 6.304306536912918091e-02 5.698948353528976440e-02 -7.385931909084320068e-02 -2.152203023433685303e-02 8.039257675409317017e-02 -1.395628228783607483e-02 8.604351431131362915e-02 3.573869168758392334e-02 3.003760576248168945e-01 -1.105575412511825562e-01 -1.066524013876914978e-01 7.902063429355621338e-02 2.758655250072479248e-01 -1.646679341793060303e-01 -3.110712580382823944e-02 1.180596575140953064e-01 -2.111599892377853394e-01 -1.905300468206405640e-01 1.620685458183288574e-01
9.459762275218963623e-02 3.929767385125160217e-02 3.044484741985797882e-02 -2.206706674769520760e-03 3.706640005111694336e-01 2.158430963754653931e-01 9.416925907135009766e-02 2.820956408977508545e-01 1.060905959457159042e-02 -8.694298565387725830e-02 -5.834177881479263306e-02 -1.514852978289127350e-02 -1.884688585996627808e-01 6.742136925458908081e-02 1.050374209880828857e-01 4.698565974831581116e-02 -2.842937707901000977e-01 -6.340236216783523560e-02 9.960772003978490829e-04 2.422741055488586426e-01 -3.036962151527404785e-01 4.753031730651855469e-01 -2.670826315879821777e-01 -1.622757688164710999e-02 -4.398764297366142273e-02 -4.977108538150787354e-02 -1.311109364032745361e-01 7.624574005603790283e-02 2.628184854984283447e-01 -7.597436755895614624e-02 -5.529166385531425476e-02 -1.137460246682167053e-01
-1.589474454522132874e-02 1.236931458115577698e-01 -1.752563007175922394e-02 -1.512800604104995728e-01 4.089127108454704285e-02 9.093695133924484253e-02 1.499276012182235718e-01 1.205529198050498962e-01 -3.572667241096496582e-01 -1.991253942251205444e-01 -2.374571263790130615e-01 -2.877257764339447021e-01 -5.306736752390861511e-02 2.836873233318328857e-01 -2.242804467678070068e-01 3.285318911075592041e-01 -6.255269795656204224e-02 7.128991931676864624e-02 2.125237584114074707e-01 1.975481770932674408e-02 -2.805090844631195068e-01 1.053340062499046326e-01 -1.394432783126831055e-01 4.814657196402549744e-02 -1.549344062805175781e-01 1.131502240896224976e-01 1.885119080543518066e-01 1.671375520527362823e-02 1.406557112932205200e-01 7.692305743694305420e-02 1.600449346005916595e-02 3.188005983829498291e-01
-2.586694359779357910e-01 4.122382402420043945e-01 -1.174363791942596436e-01 -3.061365485191345215e-01 3.286697864532470703e-01 2.932971417903900146e-01 5.985779315233230591e-02 4.391432926058769226e-02 -5.763952434062957764e-02 -1.770119667053222656e-01 -1.492733955383300781e-01 3.812636062502861023e-02 2.490900903940200806e-01 1.042234599590301514e-01 -1.357402056455612183e-01 -5.244011431932449341e-02 5.761765316128730774e-02 1.223619654774665833e-01 3.729229047894477844e-02 5.817584693431854248e-02 -3.771753981709480286e-02 -3.270975127816200256e-02 8.995832502841949463e-02 1.751965284347534180e-01 -5.701822787523269653e-02 3.813890218734741211e-01 -1.814779639244079590e-01 -1.991148144006729126e-01 -1.242064591497182846e-02 -1.316641718149185181e-01 8.499065297655761242e-04 -2.187977731227874756e-02
4.439924377948045731e-03 3.097476810216903687e-02 2.966842614114284515e-02 -1.658309847116470337e-01 3.256140649318695068e-02 1.832403093576431274e-01 2.683187127113342285e-01 1.118651032447814941e-02 -3.779201805591583252e-01 -2.344509810209274292e-01 -1.766821593046188354e-01 -7.655470818281173706e-02 -1.290227174758911133e-01 6.346797198057174683e-02 2.440814375877380371e-01 2.295572459697723389e-01 -2.126226872205734253e-01 2.189694643020629883e-01 1.397247463464736938e-01 -5.730951577425003052e-02 -1.735018491744995117e-01 2.409163713455200195e-01 2.146039158105850220e-02 8.420398086309432983e-02 -1.306318938732147217e-01 1.144373565912246704e-01 -1.098519191145896912e-01 -3.500188589096069336e-01 1.988576799631118774e-01 2.290944606065750122e-01 2.448914200067520142e-02 1.644401401281356812e-01
1.664376109838485718e-01 -1.175150275230407715e-01 -2.575904130935668945e-02 -4.745523035526275635e-01 1.574933230876922607e-01 3.102422356605529785e-01 1.261533051729202271e-01 -2.013237178325653076e-01 -2.781523764133453369e-01 -1.566228717565536499e-01 1.538698673248291016e-01 6.298044323921203613e-02 2.996624410152435303e-01 1.915700435638427734e-01 -1.410552114248275757e-01 -1.389583945274353027e-01 -8.518618531525135040e-03 1.792497485876083374e-01 2.359648197889328003e-01 2.331349812448024750e-02 -8.396342396736145020e-02 -9.914504736661911011e-02 -1.506201475858688354e-01 -8.247879892587661743e-02 -3.121080808341503143e-02 -4.325044527649879456e-02 -1.343048512935638428e-01 -2.110380493104457855e-02 2.290678620338439941e-01 1.638833880424499512e-01 1.501010060310363770e-01 4.356413707137107849e-02
-6.636145710945129395e-02 9.244490414857864380e-02 2.405065298080444336e-01 -1.407070159912109375e-01 2.445614635944366455e-01 2.421556562185287476e-01 -1.073460504412651062e-01 3.823554813861846924e-01 1.124038267880678177e-02 -5.954912677407264709e-02 -6.601358950138092041e-02 -9.988858550786972046e-02 -2.740695700049400330e-02 2.925974130630493164e-01 -1.905997656285762787e-02 -1.141255199909210205e-01 -2.264544963836669922e-01 -4.206881299614906311e-02 4.115275144577026367e-01 2.893143892288208008e-01 -1.447572112083435059e-01 -1.052061840891838074e-01 1.309731602668762207e-01 -7.928328961133956909e-02 -5.696934089064598083e-02 2.037716805934906006e-01 6.723055988550186157e-02 8.623378723859786987e-02 1.453268676996231079e-01 -2.571460008621215820e-01 -8.217979967594146729e-02 5.643906816840171814e-02
-4.412288963794708252e-02 3.013868331909179688e-01 4.265119880437850952e-02 -3.400205373764038086e-01 3.107102513313293457e-01 -9.373198449611663818e-02 5.885028094053268433e-02 1.330744028091430664e-01 -1.591727882623672485e-01 -8.428037166595458984e-02 1.491139084100723267e-01 -1.393174082040786743e-01 -3.337604179978370667e-02 8.730562031269073486e-02 -2.180028334259986877e-02 3.013759851455688477e-01 1.900527812540531158e-02 4.011314362287521362e-02 9.580699354410171509e-02 2.151159644126892090e-01 -1.143570914864540100e-01 2.648939192295074463e-01 -2.764816582202911377e-02 -2.549611032009124756e-01 -3.843382000923156738e-01 5.789594352245330811e-02 -8.729702234268188477e-02 -6.597059965133666992e-02 2.740426063537597656e-01 -1.126212924718856812e-01 1.742489337921142578e-01 -3.922455012798309326e-02
-2.387475073337554932e-01 2.235437333583831787e-01 -1.296024173498153687e-01 -1.661475002765655518e-01 5.630753934383392334e-02 5.023699402809143066e-01 3.004719614982604980e-01 1.325393617153167725e-01 -1.909076124429702759e-01 -1.616686284542083740e-01 -1.484528630971908569e-01 6.983771920204162598e-03 1.689109951257705688e-01 -4.555194452404975891e-02 1.062684580683708191e-01 1.314421594142913818e-01 8.746909350156784058e-02 -5.510046705603599548e-02 -1.098147109150886536e-01 -1.235742866992950439e-01 3.585533052682876587e-02 -1.135473400354385376e-01 2.061195671558380127e-01 -3.338559344410896301e-02 4.926990251988172531e-03 2.006889879703521729e-01 -6.019535288214683533e-02 2.660454995930194855e-02 3.583548069000244141e-01 -1.930772066116333008e-01 1.608771830797195435e-01 9.684620797634124756e-02
2.901464104652404785e-01 2.118072956800460815e-01 4.113188087940216064e-01 -3.697452694177627563e-02 2.561932504177093506e-01 1.060133427381515503e-01 2.458270490169525146e-01 6.230353936553001404e-02 -2.348953187465667725e-01 -1.520017683506011963e-01 -1.488053351640701294e-01 -3.936389684677124023e-01 -1.932050287723541260e-01 -3.938708826899528503e-02 -1.467870175838470459e-01 -5.359228700399398804e-03 5.098307877779006958e-02 1.695782542228698730e-01 -3.833492472767829895e-02 7.366542518138885498e-02 -2.933263480663299561e-01 1.736461371183395386e-02 5.819985643029212952e-02 -8.534096926450729370e-02 2.384031750261783600e-02 1.102206334471702576e-01 -1.019224971532821655e-01 2.730311639606952667e-02 1.122514232993125916e-01 -2.560164928436279297e-01 -1.067091058939695358e-02 7.754029333591461182e-02
2.441911399364471436e-01 2.265675365924835205e-01 3.840785101056098938e-02 -1.810308545827865601e-01 2.410485446453094482e-01 2.417579591274261475e-01 1.719447821378707886e-01 -1.010109186172485352e-01 -9.092167019844055176e-03 -3.423748612403869629e-01 -3.204306364059448242e-01 2.831837721168994904e-02 1.383101493120193481e-01 -1.460695266723632812e-01 -5.775746330618858337e-02 -1.439766213297843933e-02 -1.086278185248374939e-01 3.314864039421081543e-01 -6.990303844213485718e-02 6.197277083992958069e-02 -1.576700955629348755e-01 1.540326178073883057e-01 -1.581133753061294556e-01 -1.031854525208473206e-01 -3.035811781883239746e-01 -1.423519104719161987e-01 2.909497357904911041e-02 6.842953711748123169e-02 5.069725215435028076e-02 1.737226098775863647e-01 1.812991946935653687e-01 1.883180141448974609e-01
8.525645732879638672e-02 1.315437555313110352e-01 2.564342319965362549e-01 -4.417675137519836426e-01 7.022488862276077271e-02 1.084238216280937195e-01 4.200794175267219543e-02 8.735165745019912720e-02 -3.195379376411437988e-01 -3.625724911689758301e-01 -8.727248758077621460e-02 5.390881747007369995e-02 -6.889460235834121704e-02 1.187130957841873169e-01 -3.421311452984809875e-02 1.059858575463294983e-01 -3.158698091283440590e-03 7.247959077358245850e-02 9.403885900974273682e-02 3.605401515960693359e-01 -8.663668483495712280e-02 1.557904034852981567e-01 -1.670967042446136475e-01 -2.635187655687332153e-02 -2.296127229928970337e-01 2.359691858291625977e-01 -5.378961935639381409e-02 -2.211093157529830933e-01 -4.419387131929397583e-02 -1.167156994342803955e-01 9.918373078107833862e-02 -1.516989469528198242e-01
2.140961438417434692e-01 1.240050494670867920e-01 -1.790767908096313477e-01 -2.318866997957229614e-01 1.551178395748138428e-01 -6.115687638521194458e-02 3.489992320537567139e-01 4.849993623793125153e-03 8.684305846691131592e-02 -2.089838087558746338e-01 -1.116739213466644287e-01 -2.175225615501403809e-01 -1.248008534312248230e-01 2.481607645750045776e-01 1.717245578765869141e-01 1.397963762283325195e-01 -2.518444657325744629e-01 9.219629317522048950e-02 3.181193470954895020e-01 1.262027472257614136e-01 -2.316723018884658813e-01 1.196238771080970764e-01 1.107632368803024292e-01 1.183458790183067322e-01 1.312859803438186646e-01 -2.582949995994567871e-01 -2.076751440763473511e-01 8.096126257441937923e-04 1.316588371992111206e-01 -1.740511506795883179e-01 4.964430257678031921e-02 7.511551678180694580e-02
-9.160709381103515625e-02 1.377257108688354492e-01 9.789388626813888550e-02 5.714984238147735596e-02 3.276551365852355957e-01 1.306964159011840820e-01 2.080100774765014648e-01 1.807582974433898926e-01 4.567258059978485107e-03 -1.723742187023162842e-01 -2.863445281982421875e-01 -1.124047115445137024e-02 -2.628882527351379395e-01 9.371538460254669189e-02 -2.867804467678070068e-01 1.380197107791900635e-01 -8.760812133550643921e-02 -7.859424501657485962e-02 -5.001926911063492298e-04 5.223965272307395935e-03 -4.866571426391601562e-01 2.264392822980880737e-01 -6.006720289587974548e-02 -2.311281561851501465e-01 1.075338870286941528e-01 3.735386207699775696e-02 -1.748440861701965332e-01 -9.124677628278732300e-02 1.238021031022071838e-01 -7.253394275903701782e-02 1.415484249591827393e-01 -1.298968791961669922e-01
5.650319904088973999e-02 -5.513294786214828491e-02 6.264857947826385498e-02 -7.680251449346542358e-02 4.635749459266662598e-01 3.780340850353240967e-01 2.158533930778503418e-01 -7.201447151601314545e-03 -1.608193665742874146e-01 -1.368345767259597778e-01 -2.119988650083541870e-01 1.687709093093872070e-01 1.611687541007995605e-01 1.209838464856147766e-01 -1.865863800048828125e-01 2.716447412967681885e-02 1.895049400627613068e-02 -3.401291370391845703e-01 1.269400268793106079e-01 -4.305845499038696289e-02 -2.055342346429824829e-01 1.519310288131237030e-02 -6.304445862770080566e-02 6.037617474794387817e-02 -3.178707063198089600e-01 -6.002900376915931702e-02 -2.808248698711395264e-01 3.056758828461170197e-02 3.462156653404235840e-02 -3.824593499302864075e-02 2.799332328140735626e-02 -1.153798326849937439e-01
6.432752311229705811e-02 2.566727101802825928e-01 6.792881060391664505e-03 -5.708438903093338013e-02 -1.682375818490982056e-01 2.508924007415771484e-01 3.531878441572189331e-02 3.351439833641052246e-01 -1.012085005640983582e-01 -2.910356521606445312e-01 -1.295656114816665649e-01 2.603438682854175568e-02 -9.752501547336578369e-02 1.375003904104232788e-01 6.128526292741298676e-03 2.827066779136657715e-01 -7.901956140995025635e-02 1.121041700243949890e-01 6.351874023675918579e-02 1.059099286794662476e-01 -1.436218023300170898e-01 1.502099335193634033e-01 1.533630043268203735e-01 -1.545650959014892578e-01 -4.331308603286743164e-02 -4.838866740465164185e-02 -1.226698011159896851e-01 -2.636578679084777832e-01 4.565234184265136719e-01 -1.391493529081344604e-01 -1.634194105863571167e-01 1.820486634969711304e-01
2.307465523481369019e-01 7.099448889493942261e-02 -9.310136735439300537e-02 -1.546462476253509521e-01 1.991565972566604614e-01 3.388700485229492188e-01 6.641022861003875732e-02 2.134852297604084015e-02 -5.372997522354125977e-01 -3.283344581723213196e-02 3.121294267475605011e-02 1.235522702336311340e-01 1.068886518478393555e-01 -9.352121502161026001e-02 -2.291423268616199493e-02 -3.655095398426055908e-02 -9.929513931274414062e-02 -3.253801763057708740e-01 2.515382170677185059e-01 -1.448976993560791016e-01 -1.020269766449928284e-01 1.722784042358398438e-01 -9.272193163633346558e-02 2.845066227018833160e-02 -1.788592636585235596e-01 -2.105501294136047363e-02 -2.542923092842102051e-01 3.651345148682594299e-02 1.183569431304931641e-01 -1.439492106437683105e-01 -1.589543074369430542e-01 1.175013259053230286e-01
4.232084378600120544e-02 -5.653857812285423279e-02 -4.764162749052047729e-02 -6.505146622657775879e-01 1.432763487100601196e-01 2.108293473720550537e-01 1.072595417499542236e-01 -5.778523162007331848e-03 -3.004805147647857666e-01 2.553977305069565773e-03 -9.585318714380264282e-02 1.098767668008804321e-01 3.354150056838989258e-02 -7.095547765493392944e-02 1.368178129196166992e-01 2.676664292812347412e-02 -2.629177570343017578e-01 1.887329518795013428e-01 1.698295176029205322e-01 1.621861904859542847e-01 -9.036479890346527100e-02 -4.690672829747200012e-02 -1.139589399099349976e-01 -2.289390116930007935e-01 -5.161112174391746521e-02 -1.779939793050289154e-02 -1.286689657717943192e-02 -8.074442297220230103e-02 2.158522754907608032e-01 2.077897340059280396e-01 -7.844435423612594604e-02 1.210825741291046143e-01
-1.524217873811721802e-01 -7.860807329416275024e-02 -1.324743777513504028e-01 -2.334913313388824463e-01 3.246076703071594238e-01 1.931324750185012817e-01 5.341030657291412354e-02 1.838825047016143799e-01 1.896561235189437866e-01 3.940300643444061279e-02 -2.626604167744517326e-03 -2.691900730133056641e-02 2.411081641912460327e-01 2.530929446220397949e-01 2.648228593170642853e-02 9.495445340871810913e-02 -1.221168339252471924e-01 1.723011136054992676e-01 -4.408653825521469116e-02 7.920453697443008423e-02 -1.725282073020935059e-01 1.949034631252288818e-01 8.573703467845916748e-02 -2.934567034244537354e-01 -2.038603127002716064e-01 2.964166402816772461e-01 -2.911638021469116211e-01 -4.613483790308237076e-03 3.256796896457672119e-01 -1.201158910989761353e-01 -1.647506281733512878e-02 -6.875631515868008137e-04
7.683529704809188843e-02 9.180333465337753296e-02 7.845664024353027344e-02 -3.197647035121917725e-01 2.212036550045013428e-01 4.526782929897308350e-01 -8.340242505073547363e-02 2.236105650663375854e-01 8.078910410404205322e-02 -2.925582416355609894e-02 4.959430173039436340e-02 6.059712916612625122e-02 1.060678288340568542e-01 2.542797476053237915e-02 -2.933923006057739258e-01 -7.132948935031890869e-02 -1.320880353450775146e-01 -2.360484749078750610e-01 4.468167200684547424e-02 8.059666305780410767e-02 -8.072075992822647095e-02 1.494243144989013672e-01 -8.848446607589721680e-02 -2.645300328731536865e-01 7.606538385152816772e-02 7.655628025531768799e-02 -2.963415682315826416e-01 -9.822884947061538696e-02 -4.581446945667266846e-02 2.135681807994842529e-01 2.614171244204044342e-03 3.236359655857086182e-01
4.022228121757507324e-01 6.801216304302215576e-02 7.467108219861984253e-02 -5.441152304410934448e-02 4.111799895763397217e-01 2.422590851783752441e-01 1.996143162250518799e-01 1.146108359098434448e-01 -3.002196848392486572e-01 -2.101403325796127319e-01 -8.988174796104431152e-02 -1.743495017290115356e-01 5.457096174359321594e-02 2.063786089420318604e-01 -1.007703170180320740e-01 5.315257236361503601e-02 -1.598506718873977661e-01 -3.868585452437400818e-02 -1.433115303516387939e-01 1.972941011190414429e-01 9.333082288503646851e-02 8.251410722732543945e-02 1.528753153979778290e-02 -4.926233738660812378e-02 -2.362535446882247925e-01 3.287695720791816711e-02 3.218608498573303223e-01 -1.003025695681571960e-01 -2.833309955894947052e-02 -1.036455258727073669e-01 8.184605836868286133e-02 1.396791189908981323e-01
4.217182472348213196e-02 9.332276135683059692e-02 6.671175360679626465e-02 -1.010431870818138123e-01 3.912646174430847168e-01 2.911576926708221436e-01 1.667608469724655151e-01 -1.829983741044998169e-01 -3.026584982872009277e-01 -1.620767116546630859e-01 -8.580943942070007324e-02 -1.532538235187530518e-01 -2.749725617468357086e-02 1.492889523506164551e-01 -2.531865239143371582e-01 -1.341907382011413574e-01 3.063045144081115723e-01 -1.979564130306243896e-01 -6.729942560195922852e-02 -9.338942170143127441e-02 -2.528089880943298340e-01 1.008819118142127991e-01 2.970864772796630859e-01 -2.214060127735137939e-01 2.093381190206855536e-04 7.577180862426757812e-02 -1.525092720985412598e-01 2.937352843582630157e-02 3.680303320288658142e-02 1.337962150573730469e-01 -1.227117702364921570e-01 -3.326367121189832687e-03
6.714358180761337280e-02 1.269549876451492310e-01 -6.877253204584121704e-02 -1.407081484794616699e-01 3.165841996669769287e-01 8.059562742710113525e-02 3.036689460277557373e-01 -6.513382494449615479e-02 1.139193251729011536e-01 -2.019895464181900024e-01 -8.910642564296722412e-02 -1.670379936695098877e-01 -1.420172303915023804e-01 -9.508119523525238037e-02 -1.124002691358327866e-02 -4.675932228565216064e-02 -5.770576372742652893e-02 -7.377762347459793091e-02 2.671725451946258545e-01 -1.359656006097793579e-01 -2.193510383367538452e-01 -8.739006519317626953e-02 8.349141478538513184e-02 -1.922371983528137207e-01 -1.573196351528167725e-01 -3.186456486582756042e-02 -1.320215463638305664e-01 -3.916602134704589844e-01 7.306607067584991455e-02 6.163159757852554321e-02 2.778554260730743408e-01 3.863605260848999023e-01
6.597916036844253540e-02 -2.640116587281227112e-02 -1.838371157646179199e-02 -1.447191238403320312e-01 4.506521522998809814e-01 3.383451104164123535e-01 -3.615164384245872498e-02 1.749900877475738525e-01 6.605038791894912720e-02 -1.306571215391159058e-01 8.293167501688003540e-02 2.289043664932250977e-01 -1.466124653816223145e-01 1.541580408811569214e-01 -1.815075278282165527e-01 -2.032237499952316284e-01 5.773183330893516541e-02 -1.136342585086822510e-01 4.277263954281806946e-02 7.383279502391815186e-02 -5.216992646455764771e-02 8.772172778844833374e-02 4.887633025646209717e-03 -3.359046876430511475e-01 -9.863943606615066528e-02 -1.928224228322505951e-02 1.296403855085372925e-01 1.693433076143264771e-01 3.350346088409423828e-01 2.116110324859619141e-01 1.129748895764350891e-01 2.275654226541519165e-01
-1.456567943096160889e-01 2.177297025918960571e-01 3.576303422451019287e-01 -3.104007244110107422e-01 2.843286991119384766e-01 1.641603857278823853e-01 2.439560443162918091e-01 8.371618390083312988e-02 -1.344682127237319946e-01 2.652896381914615631e-02 -4.622092097997665405e-02 -2.394030690193176270e-01 -9.606312960386276245e-03 5.659709218889474869e-03 8.272032439708709717e-02 1.483040302991867065e-01 -1.827071756124496460e-01 1.262544002383947372e-02 2.891931533813476562e-01 4.292574897408485413e-02 -1.284670382738113403e-01 2.903487980365753174e-01 -1.237529441714286804e-01 1.021243855357170105e-01 2.379406429827213287e-02 -1.297512929886579514e-02 -9.837722778320312500e-02 -5.600386112928390503e-02 1.335725933313369751e-01 -3.268335759639739990e-02 3.728978037834167480e-01 9.241276234388351440e-02
-4.190203174948692322e-02 5.105649679899215698e-02 -7.012912631034851074e-02 -3.188888728618621826e-02 4.025048613548278809e-01 3.038765788078308105e-01 -1.395308598875999451e-02 -1.027883887290954590e-01 -1.558848917484283447e-01 -4.892719537019729614e-02 -2.036920934915542603e-01 4.203552752733230591e-02 -1.102475374937057495e-01 -1.418416500091552734e-01 1.329834759235382080e-01 2.110854089260101318e-01 -5.061765760183334351e-02 -2.116925418376922607e-01 1.435583531856536865e-01 6.830564141273498535e-02 -2.614843845367431641e-01 1.120253698900341988e-03 1.697489470243453979e-01 -3.992849886417388916e-01 -2.560253739356994629e-01 2.610919177532196045e-01 -1.134203597903251648e-01 1.051840260624885559e-01 1.753408163785934448e-01 8.400686085224151611e-02 9.450420737266540527e-02 1.627174019813537598e-01
6.031041964888572693e-02 1.013080477714538574e-01 8.182100020349025726e-03 -8.499503135681152344e-02 5.655746906995773315e-02 7.578554004430770874e-02 2.439328134059906006e-01 1.204287931323051453e-01 -3.340398967266082764e-01 -3.397922813892364502e-01 3.450998663902282715e-02 -3.458302468061447144e-02 1.646232455968856812e-01 2.875224351882934570e-01 -3.917258977890014648e-02 -2.242701351642608643e-01 -2.303208410739898682e-01 -2.493581548333168030e-02 -2.917483076453208923e-02 3.005972504615783691e-01 -6.788855046033859253e-02 -1.169930025935173035e-01 2.785115875303745270e-02 7.878483831882476807e-02 6.809539161622524261e-03 1.021937206387519836e-01 -1.865022480487823486e-01 -2.996994256973266602e-01 4.205031991004943848e-01 2.878922596573829651e-02 -1.102438271045684814e-01 9.885946661233901978e-02
-1.189692020416259766e-01 -6.890547275543212891e-02 1.289893984794616699e-01 -2.134906947612762451e-01 2.252827584743499756e-01 4.000117182731628418e-01 -1.721337735652923584e-01 3.194394707679748535e-01 -8.952943235635757446e-02 -6.333476305007934570e-02 4.502649232745170593e-02 -1.632825285196304321e-01 1.505195647478103638e-01 2.829102277755737305e-01 -8.463596552610397339e-02 -3.497537672519683838e-01 -7.365022599697113037e-02 8.916711062192916870e-02 -3.322547674179077148e-02 1.389006525278091431e-01 -3.789383172988891602e-01 7.747142016887664795e-02 -1.250099539756774902e-01 -1.385737359523773193e-01 -1.431728713214397430e-02 1.875141263008117676e-01 -7.798177003860473633e-02 -1.402061805129051208e-02 6.081340089440345764e-02 -1.667611449956893921e-01 -2.572255209088325500e-02 1.074039712548255920e-01
-7.230959832668304443e-02 2.638968229293823242e-01 -6.397305428981781006e-02 -3.258849680423736572e-01 3.481689691543579102e-01 2.217751741409301758e-01 3.218072280287742615e-02 1.314211189746856689e-01 -2.081585526466369629e-01 9.077258408069610596e-02 -7.571658492088317871e-02 6.758180260658264160e-02 3.378141820430755615e-01 3.298391699790954590e-01 -1.110660880804061890e-01 2.557994611561298370e-02 6.832593679428100586e-02 1.910721957683563232e-01 6.168305128812789917e-02 -9.334873408079147339e-02 5.862127244472503662e-02 -6.004752591252326965e-02 6.369556486606597900e-02 -3.626492992043495178e-02 -9.724916517734527588e-02 3.502652943134307861e-01 -9.124384820461273193e-02 -3.032465577125549316e-01 1.244317293167114258e-01 -7.686153799295425415e-02 -3.750275075435638428e-02 8.376276493072509766e-02
1.355263292789459229e-01 1.171406283974647522e-01 -2.481580078601837158e-01 -3.289672136306762695e-01 3.255533277988433838e-01 1.081000342965126038e-01 1.259940564632415771e-01 7.896848022937774658e-03 -1.031791716814041138e-01 -4.300690293312072754e-01 1.548207830637693405e-02 -2.348414808511734009e-01 -5.242893844842910767e-02 2.879371121525764465e-02 -2.156878858804702759e-01 -1.275316029787063599e-01 -1.337408274412155151e-01 5.888285487890243530e-02 8.868571370840072632e-02 -1.432445943355560303e-01 1.586930155754089355e-01 5.309198796749114990e-02 -8.486878126859664917e-03 -1.105451807379722595e-01 -1.349117308855056763e-01 2.485418878495693207e-02 3.221775218844413757e-02 -3.441576361656188965e-01 2.225254178047180176e-01 8.477596193552017212e-02 1.293972134590148926e-01 2.129796743392944336e-01
-4.116240143775939941e-02 1.852813810110092163e-01 -3.984180092811584473e-02 6.626415252685546875e-02 1.668310314416885376e-01 3.692638576030731201e-01 9.370558708906173706e-02 -2.325925230979919434e-02 -3.300145566463470459e-01 -2.808789908885955811e-01 -1.428926438093185425e-01 -9.614349342882633209e-03 2.213938087224960327e-01 2.909284271299839020e-02 -9.140988439321517944e-02 -1.078643836081027985e-02 -1.773049868643283844e-02 -1.416545510292053223e-01 1.147526502609252930e-01 -5.250426754355430603e-02 3.596650063991546631e-02 8.090070635080337524e-02 1.649416387081146240e-01 -3.124134838581085205e-01 -2.875317335128784180e-01 1.641121655702590942e-01 5.373491346836090088e-02 2.028756588697433472e-01 2.507405877113342285e-01 1.675400286912918091e-01 -1.461620628833770752e-01 2.879797220230102539e-01
2.863118797540664673e-02 3.335056602954864502e-01 -2.349591106176376343e-01 -3.455984294414520264e-01 1.444775164127349854e-01 1.657103896141052246e-01 1.564947515726089478e-02 -3.291922621428966522e-03 -2.841157317161560059e-01 -1.105142235755920410e-01 2.908411026000976562e-01 -1.206455528736114502e-01 8.758660405874252319e-03 3.527087867259979248e-01 -2.619516253471374512e-01 1.132612079381942749e-01 -5.877445638179779053e-02 3.648572042584419250e-02 1.874503940343856812e-01 -6.412614881992340088e-02 4.013724997639656067e-02 2.374201118946075439e-01 4.325656965374946594e-02 -1.209116503596305847e-01 5.691352114081382751e-02 2.466519176959991455e-01 -1.185060590505599976e-01 1.805381923913955688e-01 8.671086281538009644e-02 -1.661919206380844116e-01 1.969395205378532410e-02 -4.437085986137390137e-02
1.407226175069808960e-01 1.155799701809883118e-01 -1.115510910749435425e-01 -4.479435086250305176e-01 3.882467746734619141e-01 2.670120298862457275e-01 2.211535722017288208e-01 -1.518485099077224731e-01 -8.164286613464355469e-02 -1.284243613481521606e-01 -1.516892015933990479e-01 -1.614078581333160400e-01 7.621318101882934570e-02 -4.203239455819129944e-02 1.498477458953857422e-01 6.571784615516662598e-02 4.670707136392593384e-02 -1.831086575984954834e-01 2.874812781810760498e-01 1.883707940578460693e-01 1.034860759973526001e-01 -1.179600283503532410e-01 -1.699298918247222900e-01 -2.706843428313732147e-02 -6.925972178578376770e-03 -2.738247439265251160e-02 -5.630435049533843994e-02 -2.848350405693054199e-01 1.630048751831054688e-01 2.056328020989894867e-02 -1.208016723394393921e-01 1.357093006372451782e-01
1.792281307280063629e-02 8.819583058357238770e-02 2.426629811525344849e-01 -1.299658864736557007e-01 -4.653660580515861511e-02 5.256288051605224609e-01 6.730536371469497681e-02 3.043822199106216431e-02 1.686989068984985352e-01 -3.303580284118652344e-01 -5.380318686366081238e-02 -1.936792135238647461e-01 1.726724952459335327e-01 2.557533979415893555e-01 -6.615713238716125488e-02 -4.797657206654548645e-02 -2.969850301742553711e-01 4.907191544771194458e-02 9.883634746074676514e-03 -1.847110874950885773e-02 -2.375682592391967773e-01 4.613543674349784851e-02 -4.717128723859786987e-02 1.192156523466110229e-01 2.631773352622985840e-01 9.903623163700103760e-02 -6.435103714466094971e-02 6.301485747098922729e-02 2.246836721897125244e-01 7.950963079929351807e-02 5.704978480935096741e-03 2.055204510688781738e-01
-7.225117832422256470e-02 4.188626632094383240e-02 1.164409741759300232e-01 -6.280717998743057251e-02 1.915785372257232666e-01 1.591272801160812378e-01 1.820486783981323242e-01 2.791571617126464844e-01 -4.586591571569442749e-02 -1.945713758468627930e-01 -8.061327785253524780e-02 -2.195975184440612793e-01 -2.113780006766319275e-02 1.079427152872085571e-01 -5.572500452399253845e-02 -2.562841214239597321e-02 -2.218814641237258911e-01 2.678665220737457275e-01 6.950663030147552490e-02 2.332800030708312988e-01 -4.863654673099517822e-01 3.584734722971916199e-02 1.715650409460067749e-01 -1.624505966901779175e-02 -1.309032589197158813e-01 3.141571208834648132e-02 5.587791278958320618e-02 1.450417786836624146e-01 1.010098680853843689e-01 -4.273934960365295410e-01 6.713602691888809204e-02 -6.676108390092849731e-02
6.924606114625930786e-02 8.890251070261001587e-02 9.101828187704086304e-02 -1.435520797967910767e-01 1.856162548065185547e-01 2.645447552204132080e-01 1.031924784183502197e-02 2.336411923170089722e-01 -1.982096135616302490e-01 8.450663089752197266e-02 -3.990762531757354736e-01 2.294666692614555359e-02 -1.848289975896477699e-04 -1.398711204528808594e-01 -2.917500734329223633e-01 4.656187817454338074e-02 -1.022920683026313782e-01 -1.128604486584663391e-01 1.058473885059356689e-01 -5.727396160364151001e-02 -2.011061608791351318e-01 4.480710625648498535e-02 6.569634377956390381e-02 -8.004526048898696899e-02 -4.077653884887695312e-01 9.050841629505157471e-02 -1.669628322124481201e-01 1.702363193035125732e-01 2.011319994926452637e-02 -2.870711088180541992e-01 1.714883297681808472e-01 2.276120781898498535e-01
-1.239442303776741028e-01 3.063826262950897217e-01 2.912594676017761230e-01 -2.165072113275527954e-01 1.650121510028839111e-01 3.398511409759521484e-01 1.980675905942916870e-01 8.621067553758621216e-02 -1.021369323134422302e-01 -1.504421532154083252e-01 -1.065985038876533508e-01 -2.947586178779602051e-01 -1.912257671356201172e-01 1.957471817731857300e-01 5.877664685249328613e-02 3.192070871591567993e-02 -1.955738663673400879e-01 -1.572223305702209473e-01 2.115262150764465332e-01 -8.959122002124786377e-03 -7.363802194595336914e-02 1.612464189529418945e-01 -8.843544870615005493e-02 -1.135675311088562012e-01 2.115013450384140015e-01 -2.506047487258911133e-01 5.838841572403907776e-02 -5.284147337079048157e-03 6.958941370248794556e-02 -6.170727312564849854e-03 2.665088176727294922e-01 -1.103962510824203491e-01
-1.050836592912673950e-01 3.048791289329528809e-01 -8.914319425821304321e-02 5.275112390518188477e-02 2.013363242149353027e-01 3.446530103683471680e-01 1.078452840447425842e-01 -1.557475328445434570e-01 -1.453640609979629517e-01 -3.158946037292480469e-01 5.059503484517335892e-03 -5.809400603175163269e-02 -2.280066907405853271e-01 8.779238909482955933e-02 -5.594101548194885254e-02 -1.980125345289707184e-02 -1.592898815870285034e-01 -1.560895591974258423e-01 1.886656135320663452e-01 -1.416994184255599976e-01 -1.062017083168029785e-01 -1.889259666204452515e-01 4.074838384985923767e-02 -1.074991524219512939e-01 7.650375366210937500e-02 -2.353513985872268677e-01 2.418802306056022644e-02 -1.307818591594696045e-01 1.209058687090873718e-01 -1.091787070035934448e-01 3.451653420925140381e-01 3.351447880268096924e-01
1.957252770662307739e-01 -4.715083539485931396e-02 5.079584196209907532e-02 -3.849846720695495605e-01 3.673009872436523438e-01 1.846135407686233521e-01 3.370805829763412476e-02 5.418967455625534058e-02 -1.358013302087783813e-01 -2.599284946918487549e-01 7.738885283470153809e-02 -2.367944270372390747e-02 3.747382760047912598e-01 2.123860269784927368e-01 9.467360563576221466e-03 1.633014529943466187e-02 -1.107090488076210022e-01 2.167667299509048462e-01 2.246290147304534912e-01 3.203822299838066101e-02 -1.846565753221511841e-01 -1.324433237314224243e-01 -2.911699116230010986e-01 4.484912008047103882e-02 -1.971078291535377502e-02 -1.479854434728622437e-01 -9.757735766470432281e-03 4.099999740719795227e-02 1.304744780063629150e-01 -9.094304591417312622e-02 2.421071082353591919e-01 5.358727648854255676e-03
1.604126393795013428e-01 3.247472271323204041e-02 -3.995789960026741028e-02 -1.190311387181282043e-01 4.582760632038116455e-01 2.558624744415283203e-01 -5.707046389579772949e-02 1.318568587303161621e-01 -3.852773606777191162e-01 -5.230057239532470703e-02 -9.136598557233810425e-03 1.389399915933609009e-01 2.371574640274047852e-01 7.216704636812210083e-02 -1.212636679410934448e-01 -7.569549232721328735e-02 1.666412502527236938e-02 -1.644389182329177856e-01 1.096470877528190613e-01 -1.379240006208419800e-01 -1.228432282805442810e-01 1.948309242725372314e-01 -1.150549650192260742e-01 7.444881647825241089e-02 -4.149455428123474121e-01 8.375849574804306030e-03 -1.992348283529281616e-01 8.904342353343963623e-02 1.339199095964431763e-01 -1.642853617668151855e-01 -1.144933328032493591e-01 2.783391438424587250e-02
3.420968353748321533e-01 2.413479685783386230e-01 -8.045032620429992676e-02 -1.611768007278442383e-01 1.048513725399971008e-01 2.026713192462921143e-01 2.251418121159076691e-02 -3.544566780328750610e-02 -1.202278658747673035e-01 -1.930215507745742798e-01 -4.689905643463134766e-01 -8.660794049501419067e-02 -3.046573325991630554e-02 2.573529183864593506e-01 -2.179701775312423706e-01 -7.059963792562484741e-02 -1.074096336960792542e-01 1.155232861638069153e-01 2.267076224088668823e-01 -8.944497443735599518e-03 -2.277558296918869019e-01 -4.745739325881004333e-02 -2.394530177116394043e-01 1.144473254680633545e-02 -2.435792088508605957e-01 -1.705647557973861694e-01 1.424285024404525757e-01 -1.101447120308876038e-01 9.553942829370498657e-02 4.829992353916168213e-02 -7.480707764625549316e-02 1.173394992947578430e-01
1.209513396024703979e-01 6.004920601844787598e-02 1.095585748553276062e-01 -3.710379898548126221e-01 1.516834348440170288e-01 5.097840726375579834e-02 -3.524087741971015930e-02 2.883529067039489746e-01 -2.123125195503234863e-01 -2.410603165626525879e-01 -1.551981419324874878e-01 -2.227094322443008423e-01 -7.108242809772491455e-02 4.914787411689758301e-01 -1.430814266204833984e-01 5.366081371903419495e-02 -1.929520219564437866e-01 -1.113343241740949452e-04 2.066324800252914429e-01 2.051866352558135986e-01 -1.033522263169288635e-01 5.815752316266298294e-03 -1.607983410358428955e-01 1.696579903364181519e-01 -1.399455368518829346e-01 2.157867699861526489e-01 -7.143367826938629150e-02 -1.152718663215637207e-01 -8.569352328777313232e-03 -4.277049750089645386e-02 4.681575112044811249e-03 -3.768214955925941467e-02
1.078914031386375427e-01 3.663744926452636719e-01 -2.654946744441986084e-01 -3.135855076834559441e-04 -5.694805458188056946e-02 2.957025170326232910e-01 1.695868372917175293e-01 -1.295729279518127441e-01 -4.047482311725616455e-01 -4.524523764848709106e-02 -1.672171205282211304e-01 6.653937697410583496e-02 -6.797762215137481689e-02 3.555343151092529297e-01 -6.555092334747314453e-02 -2.332795858383178711e-01 -2.087442576885223389e-01 9.127940982580184937e-02 8.430839329957962036e-02 2.570601999759674072e-01 -1.091779544949531555e-01 1.172528043389320374e-02 2.138385027647018433e-01 -1.722870394587516785e-03 -1.192395240068435669e-01 -2.723922207951545715e-02 1.425994485616683960e-01 -4.785059019923210144e-02 1.863723695278167725e-01 4.230300337076187134e-02 3.509149700403213501e-02 3.448860719799995422e-02
1.039597019553184509e-01 1.204504370689392090e-01 -3.289860114455223083e-02 -3.378571942448616028e-02 2.842509746551513672e-01 3.071437478065490723e-01 1.299376785755157471e-01 2.327004820108413696e-02 -1.086006984114646912e-01 1.228136792778968811e-01 1.737065464258193970e-01 1.581815481185913086e-01 -3.303578495979309082e-01 2.449428737163543701e-01 -7.049695402383804321e-02 -1.762360930442810059e-01 -1.607635468244552612e-01 1.425119191408157349e-01 1.566769033670425415e-01 -1.218373477458953857e-01 -8.486589789390563965e-02 1.078506708145141602e-01 5.801551416516304016e-02 1.870076805353164673e-01 1.058079525828361511e-01 6.188087537884712219e-02 -4.618008732795715332e-01 -5.506690964102745056e-02 1.805852055549621582e-01 -2.069872319698333740e-01 9.658540785312652588e-02 1.839717328548431396e-01
6.097088009119033813e-02 -7.087942957878112793e-02 -8.065178990364074707e-02 -2.412701398134231567e-01 7.796431332826614380e-02 2.181980907917022705e-01 4.827909767627716064e-01 5.062064155936241150e-02 -3.151355683803558350e-02 -6.938672065734863281e-02 -1.027868688106536865e-01 -1.817471534013748169e-02 -1.996424049139022827e-02 2.541728615760803223e-01 3.289875388145446777e-02 3.131897747516632080e-02 -1.812857836484909058e-01 1.018864586949348450e-01 4.428237676620483398e-02 1.305782943964004517e-01 -8.989025652408599854e-02 3.916975557804107666e-01 -6.598062068223953247e-02 -2.381684184074401855e-01 -1.041087061166763306e-01 1.669833669438958168e-03 9.367693215608596802e-02 -1.869263797998428345e-01 3.104393482208251953e-01 -2.913275659084320068e-01 -1.724599897861480713e-01 -5.521437153220176697e-02
-4.125627875328063965e-02 2.595152556896209717e-01 4.577716067433357239e-02 -2.563366293907165527e-01 2.575562596321105957e-01 7.310303300619125366e-02 8.698305487632751465e-02 7.364156097173690796e-02 -1.267727315425872803e-01 -5.276495218276977539e-02 2.164709419012069702e-01 9.677427262067794800e-02 -4.624773561954498291e-01 1.136133521795272827e-01 -1.284694522619247437e-01 1.378434058278799057e-02 -1.423498243093490601e-01 1.916927546262741089e-01 8.406642079353332520e-02 1.954077631235122681e-01 -8.084391057491302490e-02 1.029089540243148804e-01 2.173760533332824707e-01 -2.128494158387184143e-02 1.825899779796600342e-01 9.338136762380599976e-02 -3.919800221920013428e-01 -3.748402372002601624e-02 2.165130525827407837e-01 1.288875937461853027e-02 3.487045690417289734e-02 2.178171128034591675e-01
8.857145160436630249e-02 -3.081478178501129150e-02 9.304098039865493774e-02 -2.303096503019332886e-01 1.139446571469306946e-01 2.783057093620300293e-01 3.076016008853912354e-01 -2.080844193696975708e-01 -2.085756808519363403e-01 -2.689889967441558838e-01 -2.205453515052795410e-01 -1.373299062252044678e-01 -3.791565075516700745e-02 4.083101451396942139e-02 2.116580754518508911e-01 1.549595147371292114e-01 -2.224645465612411499e-01 4.663838073611259460e-02 -8.751782029867172241e-02 -1.967899501323699951e-01 -1.224630698561668396e-01 2.047329246997833252e-01 1.961982399225234985e-01 -1.901206746697425842e-02 -2.277834154665470123e-02 1.964080333709716797e-01 1.241130847483873367e-02 -3.253306150436401367e-01 1.708833575248718262e-01 2.425382137298583984e-01 1.269625574350357056e-01 5.312530323863029480e-02
4.424285516142845154e-02 3.755211234092712402e-01 -6.157861277461051941e-02 -5.392373204231262207e-01 1.489108502864837646e-01 1.014011278748512268e-01 -1.941230744123458862e-01 1.294128000736236572e-01 -2.043324410915374756e-01 3.502882644534111023e-02 4.726359993219375610e-02 3.589471452869474888e-04 -1.758687943220138550e-02 7.149558514356613159e-02 -2.203660011291503906e-01 2.127125859260559082e-01 7.068260759115219116e-02 -3.835059329867362976e-02 -2.617057226598262787e-02 3.645890355110168457e-01 -1.416352093219757080e-01 -1.775889284908771515e-02 1.628035753965377808e-01 -1.422535181045532227e-01 -5.844079330563545227e-02 2.736194990575313568e-02 -1.391465812921524048e-01 1.913696229457855225e-01 2.083265930414199829e-01 -1.296280920505523682e-01 2.173010446131229401e-02 5.577259883284568787e-02
1.536930501461029053e-01 4.035439789295196533e-01 4.261693730950355530e-02 -4.568555206060409546e-02 2.562359571456909180e-01 3.247934281826019287e-01 1.884900778532028198e-01 -1.084912419319152832e-01 1.222339794039726257e-01 -1.615756303071975708e-01 -8.960179984569549561e-02 7.800573110580444336e-02 -2.576246857643127441e-01 1.647325754165649414e-01 -8.542033843696117401e-03 -2.872140705585479736e-01 1.048359554260969162e-02 1.355837285518646240e-01 2.381903231143951416e-01 -1.106901168823242188e-01 -2.521315403282642365e-02 1.124953180551528931e-01 2.529899179935455322e-01 -1.085459664463996887e-01 -1.119601204991340637e-01 -1.772467046976089478e-01 -5.246793106198310852e-02 2.024850398302078247e-01 1.912927329540252686e-01 -7.757741957902908325e-02 2.302951365709304810e-01 6.248818244785070419e-03
3.289411962032318115e-02 3.330098390579223633e-01 -4.634768962860107422e-01 -2.018676102161407471e-01 2.370272129774093628e-01 5.664273723959922791e-02 4.692802578210830688e-02 1.083923038095235825e-02 -1.233048886060714722e-01 -1.913746744394302368e-01 -1.183880716562271118e-01 5.691484734416007996e-02 -9.958315640687942505e-02 3.987874984741210938e-01 -1.150702387094497681e-01 -2.757781185209751129e-02 -2.102024257183074951e-01 -7.547621428966522217e-02 -8.652982302010059357e-03 4.704777523875236511e-02 -1.207778602838516235e-01 4.162174090743064880e-02 1.627632230520248413e-01 -1.809358038008213043e-02 8.005940169095993042e-02 -1.169007569551467896e-01 9.684449061751365662e-03 1.693275272846221924e-01 3.244660496711730957e-01 1.507378648966550827e-02 1.157914698123931885e-01 2.359123528003692627e-01
1.003754436969757080e-01 2.110013216733932495e-01 -2.386634796857833862e-01 -4.091785252094268799e-01 -7.888987660408020020e-02 4.536700546741485596e-01 -1.218473091721534729e-01 1.395133435726165771e-01 -1.761574447154998779e-01 7.037620246410369873e-02 1.432758569717407227e-01 1.012455448508262634e-01 4.702488332986831665e-02 -3.038852661848068237e-02 -1.934050023555755615e-01 8.775264769792556763e-02 -5.066784471273422241e-02 1.229616329073905945e-01 -8.815956115722656250e-02 2.564676292240619659e-02 -1.528909653425216675e-01 1.870550066232681274e-01 2.237567305564880371e-01 -8.201488293707370758e-03 -2.168020308017730713e-01 -4.725156724452972412e-02 -2.330657690763473511e-01 1.630912274122238159e-01 1.511372327804565430e-01 -2.245572507381439209e-01 -7.823789492249488831e-03 1.468371599912643433e-01
-2.484407126903533936e-01 2.538199424743652344e-01 -9.752192348241806030e-02 -3.281248211860656738e-01 2.202365398406982422e-01 3.653479516506195068e-01 1.525180637836456299e-01 4.988154023885726929e-02 -1.435988992452621460e-01 6.781537830829620361e-02 -1.575300842523574829e-01 -2.233335673809051514e-01 1.309402137994766235e-01 -1.286225020885467529e-01 -5.544484034180641174e-02 4.486424222704954445e-05 5.054705962538719177e-02 2.417461425065994263e-01 7.954198867082595825e-02 1.432637777179479599e-02 -2.007579356431961060e-01 1.164888888597488403e-01 2.600956559181213379e-01 7.546608150005340576e-02 1.091661304235458374e-01 -1.165113300085067749e-01 2.799274772405624390e-02 7.628757972270250320e-03 -6.267271935939788818e-02 -1.087614670395851135e-01 2.427923381328582764e-01 3.412933051586151123e-01
-6.186566129326820374e-02 3.686508862301707268e-03 -1.093885954469442368e-02 -2.563954330980777740e-02 3.507205545902252197e-01 3.269397020339965820e-01 5.420831590890884399e-02 -8.664379268884658813e-02 -2.763098478317260742e-01 -4.865873977541923523e-02 -8.001834154129028320e-02 1.561986189335584641e-02 6.380950659513473511e-02 -2.360952273011207581e-02 1.272146850824356079e-01 1.038045659661293030e-01 -5.240360274910926819e-02 -2.707966566085815430e-01 9.563463181257247925e-02 8.149772882461547852e-02 -1.385659128427505493e-01 6.193623319268226624e-02 1.366436183452606201e-01 -4.956696629524230957e-01 -3.172905445098876953e-01 2.932786345481872559e-01 6.160321086645126343e-02 4.893079400062561035e-02 2.146321088075637817e-01 1.078938394784927368e-01 1.506166998296976089e-02 8.956018090248107910e-02
1.969868093729019165e-01 1.203899756073951721e-01 1.268425732851028442e-01 -1.632045209407806396e-01 2.487311363220214844e-01 9.465391747653484344e-03 3.166252374649047852e-01 1.931308209896087646e-01 -7.151813060045242310e-02 -4.717655777931213379e-01 -1.397241931408643723e-02 1.613148003816604614e-01 5.018810927867889404e-02 1.577797979116439819e-01 -4.867078363895416260e-02 -2.599142491817474365e-01 -1.436892300844192505e-01 -3.120449744164943695e-02 -2.054661363363265991e-01 2.351004779338836670e-01 -1.544388234615325928e-01 -1.659918725490570068e-01 1.367768645286560059e-01 -3.429251909255981445e-02 -2.448149174451828003e-01 -1.067527309060096741e-01 4.271085560321807861e-02 -9.766867756843566895e-02 2.358351647853851318e-01 1.040240526199340820e-01 -3.890332998707890511e-03 1.170094683766365051e-01
1.015137135982513428e-01 1.866047978401184082e-01 2.367396838963031769e-02 -3.258232474327087402e-01 1.007606089115142822e-02 2.668288648128509521e-01 4.368729144334793091e-02 -2.022676728665828705e-02 -6.043002009391784668e-02 -1.092107743024826050e-01 1.900249868631362915e-01 1.290343850851058960e-01 5.082927644252777100e-02 3.746182024478912354e-01 -1.854786649346351624e-02 4.355740919709205627e-02 1.034984141588211060e-01 5.732718855142593384e-02 -3.467075526714324951e-02 -4.320297762751579285e-02 -1.672036498785018921e-01 3.035093545913696289e-01 -1.284270137548446655e-01 -4.856714606285095215e-01 -6.068912148475646973e-02 1.156486272811889648e-01 -1.895580291748046875e-01 1.763011664152145386e-01 1.281220167875289917e-01 3.576875105500221252e-02 1.974785327911376953e-01 1.753765493631362915e-01
-1.202275007963180542e-01 1.390504688024520874e-01 1.427910476922988892e-01 -1.156833246350288391e-01 2.260490357875823975e-01 2.198283374309539795e-01 -1.199279166758060455e-02 -8.289090543985366821e-02 2.253163373097777367e-03 -2.370554506778717041e-01 -6.113194301724433899e-02 3.987530991435050964e-02 6.122383102774620056e-02 3.066570311784744263e-02 5.047332122921943665e-02 1.934595108032226562e-01 -3.325371444225311279e-01 -3.080531954765319824e-01 1.361543089151382446e-01 -1.940429061651229858e-01 -1.470518559217453003e-01 7.708054035902023315e-02 2.368430942296981812e-01 -1.865445226430892944e-01 -3.373256623744964600e-01 -2.070137299597263336e-02 -2.786620259284973145e-01 3.599703311920166016e-02 1.396139413118362427e-01 -3.148908913135528564e-01 1.344705671072006226e-01 9.892917424440383911e-02
-2.250067703425884247e-02 9.279544651508331299e-02 1.941791027784347534e-01 -2.823066115379333496e-01 -4.901931062340736389e-02 5.377982258796691895e-01 1.227303370833396912e-01 9.200378321111202240e-03 -4.876389354467391968e-02 -8.040336519479751587e-02 -8.699092268943786621e-02 1.061074286699295044e-01 -7.162952423095703125e-02 4.459551721811294556e-02 2.062288224697113037e-01 -3.124137874692678452e-03 -3.076269030570983887e-01 7.762294262647628784e-02 1.301870588213205338e-02 2.238376736640930176e-01 -3.800549805164337158e-01 1.516923904418945312e-01 1.539670377969741821e-01 -3.743258863687515259e-02 4.888063669204711914e-02 1.051811873912811279e-01 -2.720489799976348877e-01 -4.294805601239204407e-02 -1.348722130060195923e-01 -1.236966252326965332e-02 -4.282186552882194519e-02 -1.907819360494613647e-01
-9.006176888942718506e-02 3.017443232238292694e-02 3.058308660984039307e-01 -3.029948770999908447e-01 2.044925466179847717e-02 4.559390842914581299e-01 1.596295535564422607e-01 -1.282024234533309937e-01 1.030911505222320557e-01 -2.920368909835815430e-01 -5.002325400710105896e-02 -2.196637243032455444e-01 -3.588445857167243958e-02 2.244107723236083984e-01 1.136485114693641663e-01 -1.241994500160217285e-01 -5.485777929425239563e-02 1.627848446369171143e-01 -1.073010489344596863e-01 2.032558619976043701e-02 -3.834801912307739258e-01 -6.683286279439926147e-02 1.315352767705917358e-01 6.694351881742477417e-02 9.446083009243011475e-02 9.708958119153976440e-02 -7.403157651424407959e-02 1.375543884932994843e-02 2.358159273862838745e-01 2.061646617949008942e-02 -1.394308805465698242e-01 1.205448359251022339e-01
3.760025370866060257e-03 2.247734218835830688e-01 7.600436918437480927e-03 -2.313782274723052979e-01 1.482786387205123901e-01 4.291515052318572998e-01 6.252103298902511597e-02 3.311578333377838135e-01 -7.159811258316040039e-02 -5.317099764943122864e-02 1.010342240333557129e-01 -1.558626145124435425e-01 1.086807847023010254e-01 2.167137563228607178e-01 9.300976060330867767e-03 1.483738236129283905e-02 3.491460904479026794e-02 3.065755367279052734e-01 1.149226427078247070e-01 3.157681226730346680e-02 1.154025048017501831e-01 1.394902914762496948e-01 1.233224868774414062e-01 9.818077087402343750e-02 3.996404632925987244e-02 4.249930381774902344e-01 -2.324929237365722656e-01 -6.557612866163253784e-02 1.512822657823562622e-01 -1.601286381483078003e-01 -7.101663947105407715e-02 1.158630847930908203e-01
1.560643762350082397e-01 2.036492973566055298e-01 4.320696368813514709e-02 -3.727889060974121094e-01 4.613033309578895569e-02 3.676145374774932861e-01 -1.269418299198150635e-01 -4.643769562244415283e-02 -2.163958847522735596e-01 7.720240205526351929e-02 -4.660895094275474548e-02 -1.255381703376770020e-01 2.287454009056091309e-01 2.346970140933990479e-01 6.270796060562133789e-02 7.871137559413909912e-02 -3.087263703346252441e-01 1.104888692498207092e-01 2.487934678792953491e-01 1.408155113458633423e-01 -2.490930408239364624e-01 2.635275386273860931e-02 -7.659937441349029541e-02 -1.099978387355804443e-01 2.135940641164779663e-01 1.524372100830078125e-01 -1.098649278283119202e-01 1.947970837354660034e-01 1.536549031734466553e-01 -3.606018796563148499e-02 3.614023793488740921e-03 -1.891666501760482788e-01
5.062510371208190918e-01 1.326601952314376831e-01 -7.516645640134811401e-02 -1.153281256556510925e-01 1.039825454354286194e-01 2.667477130889892578e-01 -7.888384163379669189e-02 -1.355415433645248413e-01 -1.636267453432083130e-01 -2.365169972181320190e-01 -3.137858211994171143e-01 -1.739746145904064178e-02 -1.540856510400772095e-01 3.175819516181945801e-01 -8.455056697130203247e-02 -7.762152701616287231e-02 -1.114097535610198975e-01 3.112903609871864319e-02 9.002789855003356934e-02 9.739825874567031860e-02 -1.542709022760391235e-01 -4.499401524662971497e-02 -5.737422034144401550e-02 -7.356122136116027832e-02 -1.657583415508270264e-01 -1.650853902101516724e-01 2.129847109317779541e-01 -1.524264514446258545e-01 4.445460624992847443e-03 -8.979517966508865356e-02 1.142282783985137939e-01 2.671910524368286133e-01
1.432361155748367310e-01 2.839012145996093750e-01 1.853314936161041260e-01 -6.549136340618133545e-02 6.991049647331237793e-02 2.417265772819519043e-01 9.502203017473220825e-02 1.111684739589691162e-01 -3.640592396259307861e-01 9.163224138319492340e-03 5.278565734624862671e-02 -1.340891420841217041e-02 -1.234101727604866028e-01 1.826288402080535889e-01 1.214963346719741821e-01 6.902127526700496674e-03 -1.891854554414749146e-01 3.256644606590270996e-01 2.099542915821075439e-01 3.459297120571136475e-01 -5.302822589874267578e-02 1.394326537847518921e-01 -1.047069281339645386e-01 -8.201409131288528442e-02 -3.601390719413757324e-01 7.659743726253509521e-02 -2.769588232040405273e-01 9.895451366901397705e-03 -4.229463636875152588e-02 -1.183725520968437195e-01 -4.653009027242660522e-02 2.609145082533359528e-02
2.049136906862258911e-01 -1.931702345609664917e-02 -1.076469495892524719e-01 -1.127631291747093201e-01 2.828248739242553711e-01 3.140626251697540283e-01 2.385890036821365356e-01 4.780891537666320801e-02 5.388802289962768555e-02 -4.429128170013427734e-01 6.093927100300788879e-02 -9.241364151239395142e-02 2.144619524478912354e-01 -8.380312472581863403e-02 3.101550638675689697e-01 -1.139234378933906555e-01 -6.224205717444419861e-02 1.252750903367996216e-01 3.267269432544708252e-01 1.611963063478469849e-01 -7.764948904514312744e-02 5.798481777310371399e-02 7.492923736572265625e-02 -1.830677539110183716e-01 -1.216772869229316711e-01 1.460252255201339722e-01 7.217603176832199097e-02 -1.949622035026550293e-01 1.020191907882690430e-01 1.110185608267784119e-01 1.316371113061904907e-01 4.177107661962509155e-02
[truncated: 3,268,940 more chars]
