# Supplementary material for: The Language of Innovation
Source: PLoS One. 2020 Apr 30;15(4):e0230107. doi: 10.1371/journal.pone.0230107 (PMC7194493; doi:10.1371/journal.pone.0230107)
Supplement: S2 File — (GZ) [file pone.0230107.s002.tar.gz › 1980-1984/V2Run_6_VS_4500_embeddings1980-1984ED32.txt]

4.535276442766189575e-03 -2.214678078889846802e-01 2.729499340057373047e-01 4.269736409187316895e-01 1.686061024665832520e-01 -6.308211386203765869e-02 -3.918262124061584473e-01 1.257444266229867935e-02 -1.130674257874488831e-01 1.182588636875152588e-01 -2.810761332511901855e-02 5.399924889206886292e-02 4.897544905543327332e-02 -1.959147602319717407e-01 -1.970503032207489014e-01 -2.026277035474777222e-02 2.255860269069671631e-01 -2.317222356796264648e-01 -9.026011824607849121e-02 -1.024771034717559814e-01 -4.951573442667722702e-03 -3.542790934443473816e-02 1.050822883844375610e-01 8.690953254699707031e-02 3.212888538837432861e-01 3.185769915580749512e-02 9.959927946329116821e-02 -8.535233885049819946e-02 1.374142803251743317e-02 -1.683851629495620728e-01 3.037683963775634766e-01 -1.102809458971023560e-01
1.481974571943283081e-01 -7.284463942050933838e-02 2.771696448326110840e-01 -2.289749085903167725e-01 -3.705252334475517273e-02 4.104258841834962368e-04 -2.149358242750167847e-01 1.178475469350814819e-01 2.975156158208847046e-02 1.253723260015249252e-02 -1.789792031049728394e-01 1.901266537606716156e-02 5.966841056942939758e-02 -3.107052445411682129e-01 -1.515755355358123779e-01 -3.080981671810150146e-01 -1.511463243514299393e-02 -1.313136368989944458e-01 1.236230321228504181e-02 -1.921624690294265747e-01 -1.978043913841247559e-01 3.401926457881927490e-01 -6.332940608263015747e-02 -3.287894129753112793e-01 2.448599785566329956e-01 2.022252380847930908e-01 1.600382626056671143e-01 9.809652715921401978e-02 8.646415174007415771e-02 -1.259340196847915649e-01 1.625010818243026733e-01 1.524302214384078979e-01
6.372935324907302856e-02 1.339181959629058838e-01 3.102334439754486084e-01 -3.148603811860084534e-02 -1.546905785799026489e-01 8.183337748050689697e-02 -4.037032425403594971e-01 1.289581507444381714e-01 2.845886349678039551e-01 1.004037335515022278e-01 1.616976857185363770e-01 -2.817188501358032227e-01 -2.572533488273620605e-01 -4.130745232105255127e-01 -1.681703627109527588e-01 -1.109946668148040771e-01 4.704684764146804810e-02 2.353832125663757324e-02 5.231870338320732117e-02 -7.014226913452148438e-02 -2.030217796564102173e-01 3.489149734377861023e-02 -1.070655137300491333e-02 -3.889357298612594604e-02 7.001502066850662231e-02 2.089127898216247559e-01 1.465890556573867798e-01 1.356778293848037720e-01 -1.573529988527297974e-01 -1.402479857206344604e-01 5.929185077548027039e-02 -7.527213543653488159e-02
1.478464007377624512e-01 3.316560760140419006e-02 8.747363835573196411e-02 8.392766863107681274e-02 -3.454630076885223389e-01 1.546528339385986328e-01 -4.686392247676849365e-01 -1.563915610313415527e-01 1.199189722537994385e-01 5.186678469181060791e-02 -1.943854689598083496e-01 -1.777611672878265381e-01 4.508459940552711487e-02 -2.318362593650817871e-01 -1.157026588916778564e-01 -4.215031117200851440e-02 2.545746266841888428e-01 8.395983278751373291e-02 -9.564326703548431396e-02 -3.356832861900329590e-01 -2.701702713966369629e-01 -8.253400772809982300e-02 -8.045862615108489990e-02 -1.371154785156250000e-01 1.121467947959899902e-01 1.189485490322113037e-01 8.184586465358734131e-02 1.469583213329315186e-01 1.840707100927829742e-02 1.209992617368698120e-01 2.106930315494537354e-01 -6.666421145200729370e-02
1.655424833297729492e-01 -2.487650513648986816e-01 1.972523033618927002e-01 -4.472838714718818665e-02 -1.852679550647735596e-01 -3.686875849962234497e-02 -3.567826747894287109e-01 2.904399111866950989e-02 -2.910319156944751740e-02 2.774047851562500000e-01 -1.276566684246063232e-01 -1.503102034330368042e-01 -1.831411011517047882e-02 -3.596374094486236572e-01 -6.752376444637775421e-03 -1.124306619167327881e-01 -8.754502236843109131e-02 2.062560021877288818e-01 9.218312799930572510e-02 -4.680496752262115479e-01 -2.487258166074752808e-01 -6.986136734485626221e-02 -4.976263269782066345e-02 -5.017597973346710205e-02 1.503831297159194946e-01 2.019192576408386230e-01 -8.545007556676864624e-02 1.189019083976745605e-01 -5.241451784968376160e-02 9.323065727949142456e-02 8.624233305454254150e-03 3.284573182463645935e-02
3.596072643995285034e-02 -2.353036850690841675e-01 3.400554358959197998e-01 -3.618006408214569092e-02 -1.320390403270721436e-01 3.838120028376579285e-02 -3.973525464534759521e-01 -2.851879894733428955e-01 -8.281031996011734009e-02 2.657531574368476868e-02 5.504837259650230408e-02 -6.501118093729019165e-02 2.294425368309020996e-01 -3.711929619312286377e-01 -9.718896448612213135e-02 -1.200203895568847656e-01 6.103757303208112717e-03 2.719183266162872314e-01 -1.726180762052536011e-01 -5.574772134423255920e-02 -3.405885398387908936e-02 3.429753705859184265e-02 -1.753064543008804321e-01 -1.365140676498413086e-01 1.715189367532730103e-01 3.114936649799346924e-01 1.201690733432769775e-02 9.572056680917739868e-02 -9.928539395332336426e-02 -1.129398271441459656e-01 1.461638510227203369e-01 2.910674363374710083e-02
1.626010835170745850e-01 -1.647962480783462524e-01 2.523312866687774658e-01 2.151580341160297394e-02 -2.571702003479003906e-01 1.659455448389053345e-01 -1.896951794624328613e-01 8.431775122880935669e-02 -2.151465564966201782e-01 7.693421840667724609e-02 -1.412576138973236084e-01 -9.671678394079208374e-02 -6.789031624794006348e-02 -1.032397747039794922e-01 -2.401656471192836761e-02 3.714821860194206238e-02 1.967755705118179321e-01 -2.685781717300415039e-01 1.754302680492401123e-01 2.093301899731159210e-02 -7.034701853990554810e-02 2.105764746665954590e-01 -4.771598614752292633e-03 -1.815644209273159504e-03 2.560614347457885742e-01 5.430874973535537720e-02 -9.497762471437454224e-02 -1.561764925718307495e-01 6.058051064610481262e-02 2.283915504813194275e-02 5.447275042533874512e-01 2.291886061429977417e-01
4.030827060341835022e-02 -5.839078500866889954e-02 3.094422817230224609e-01 1.457262486219406128e-01 -5.870286375284194946e-02 1.548196524381637573e-01 -2.558833360671997070e-01 2.258953750133514404e-01 -2.236112207174301147e-01 4.656624421477317810e-02 3.683347254991531372e-02 -1.431013643741607666e-01 -1.733639538288116455e-01 -2.209239602088928223e-01 -6.990429013967514038e-02 2.334506213665008545e-01 1.957035623490810394e-02 -2.444908618927001953e-01 1.150164008140563965e-01 -2.004989385604858398e-01 1.192975863814353943e-01 3.078086972236633301e-01 -9.259909391403198242e-02 -8.176591247320175171e-02 2.905999720096588135e-01 1.557133644819259644e-01 -5.603194236755371094e-02 -2.973496913909912109e-01 -1.222959458827972412e-01 3.291345760226249695e-02 2.601159512996673584e-01 4.959402140229940414e-03
1.725116223096847534e-01 -1.110446732491254807e-02 2.239329367876052856e-01 9.660141542553901672e-03 -7.118168473243713379e-02 -1.829635649919509888e-01 -1.416612118482589722e-01 -2.450358308851718903e-02 -4.987182840704917908e-02 1.182236429303884506e-02 -1.940727531909942627e-01 -1.776317358016967773e-01 -8.148273825645446777e-02 -2.866024374961853027e-01 -6.679708510637283325e-02 -1.854393929243087769e-01 1.165833547711372375e-01 7.934203743934631348e-02 8.786977827548980713e-02 -2.897608578205108643e-01 -2.885051071643829346e-01 2.116938829421997070e-01 -6.260324735194444656e-03 -2.964065968990325928e-01 4.016593992710113525e-01 2.833462953567504883e-01 6.320064514875411987e-02 9.358213283121585846e-03 3.928592801094055176e-02 -8.992613852024078369e-02 7.628821581602096558e-02 2.693139016628265381e-01
6.961251050233840942e-02 -4.403521865606307983e-02 1.500426828861236572e-01 -1.021365541964769363e-02 -7.501304149627685547e-02 2.854678081348538399e-03 -2.466900497674942017e-01 7.677480578422546387e-02 -1.266431063413619995e-01 -7.821892201900482178e-02 -1.527113318443298340e-01 -2.009835690259933472e-01 -4.473080392926931381e-03 -2.175031900405883789e-01 -9.625539183616638184e-02 -1.130951941013336182e-01 1.804205328226089478e-01 -1.855527167208492756e-03 6.483317166566848755e-02 -3.058336675167083740e-01 -2.964817583560943604e-01 4.450682997703552246e-01 3.516015782952308655e-02 -3.317740857601165771e-01 1.898907124996185303e-01 2.380608469247817993e-01 -1.072451379150152206e-02 -3.729971498250961304e-02 3.195117786526679993e-02 -1.435588896274566650e-01 4.104511067271232605e-02 3.127534687519073486e-01
6.508666276931762695e-02 -1.200626492500305176e-01 2.176468670368194580e-01 2.451632171869277954e-01 -4.992340505123138428e-02 -1.652944833040237427e-02 -1.338231563568115234e-01 7.081056386232376099e-02 -3.356620371341705322e-01 5.965019017457962036e-02 6.765826791524887085e-02 -2.281885296106338501e-01 -7.357902824878692627e-02 -3.891394436359405518e-01 -2.844675481319427490e-01 -2.058059126138687134e-01 4.861988499760627747e-02 -3.384065628051757812e-02 -1.914436668157577515e-01 -1.305296123027801514e-01 -2.217449806630611420e-02 1.074264496564865112e-01 -1.217188760638237000e-01 1.667030900716781616e-01 -1.062317490577697754e-01 -1.426599174737930298e-01 2.732767462730407715e-01 -2.344095557928085327e-01 -7.571420818567276001e-02 3.231733441352844238e-01 -9.942287206649780273e-02 4.505649581551551819e-02
9.974075481295585632e-03 8.073107898235321045e-02 1.897310167551040649e-01 1.952810771763324738e-02 7.038875669240951538e-02 -1.545599400997161865e-01 -1.126122996211051941e-01 1.338658332824707031e-01 -1.711068302392959595e-01 1.868970096111297607e-01 -2.086330801248550415e-01 5.877692997455596924e-02 6.874804943799972534e-02 -3.989792466163635254e-01 -3.026845455169677734e-01 -2.679958045482635498e-01 1.404590010643005371e-01 7.669403403997421265e-02 -4.406027495861053467e-02 -3.139570057392120361e-01 -1.529148221015930176e-01 2.135023623704910278e-01 -5.804684758186340332e-02 -3.347926437854766846e-01 -8.169726468622684479e-03 1.851950734853744507e-01 8.855361491441726685e-02 -5.523587018251419067e-02 -3.783546388149261475e-02 -3.821200132369995117e-02 2.614803612232208252e-01 1.787588596343994141e-01
1.567042618989944458e-01 -5.308547616004943848e-02 1.004988104104995728e-01 1.039299815893173218e-01 6.125096604228019714e-02 -1.052168458700180054e-01 -2.064398676156997681e-01 1.360691189765930176e-01 -1.116606406867504120e-03 1.371345967054367065e-01 -2.725732624530792236e-01 -2.716367319226264954e-02 2.089152336120605469e-01 -3.044874966144561768e-01 -3.683215677738189697e-01 -2.560802102088928223e-01 -2.450685389339923859e-02 -1.503071337938308716e-01 1.680878102779388428e-01 -1.075934171676635742e-01 -2.533975541591644287e-01 1.583231389522552490e-01 -7.481472566723823547e-03 -1.607394963502883911e-01 1.036235168576240540e-01 2.808629572391510010e-01 2.496358603239059448e-01 8.791222423315048218e-02 -8.491883426904678345e-02 1.711593866348266602e-01 2.545878291130065918e-01 -7.176243513822555542e-02
1.971036940813064575e-01 1.272112280130386353e-01 2.221107631921768188e-01 -2.778634242713451385e-02 -2.653926312923431396e-01 4.838214442133903503e-02 -3.810524642467498779e-01 -4.737520217895507812e-02 1.977965533733367920e-01 1.313465386629104614e-01 9.737023711204528809e-02 -1.519201397895812988e-01 -1.480442732572555542e-01 -3.643033504486083984e-01 -1.279925554990768433e-01 -1.020138487219810486e-01 8.017574995756149292e-02 8.814321458339691162e-02 6.206299737095832825e-02 -2.627621293067932129e-01 -2.507296502590179443e-01 -5.105987936258316040e-02 1.626340150833129883e-01 5.796156451106071472e-02 1.628840863704681396e-01 3.761225342750549316e-01 -1.195511668920516968e-01 6.482628732919692993e-02 6.046782061457633972e-02 3.377826884388923645e-02 1.535234451293945312e-01 8.394967764616012573e-02
2.573296129703521729e-01 -2.410372197628021240e-01 3.049864433705806732e-02 2.738988697528839111e-01 -8.882335573434829712e-02 4.243143647909164429e-02 -2.657620608806610107e-01 1.390614062547683716e-01 1.314540654420852661e-01 -4.936745017766952515e-02 -1.230665594339370728e-01 -1.255598850548267365e-02 -2.614402398467063904e-02 -2.355016916990280151e-01 -6.109591946005821228e-02 7.803196460008621216e-02 1.170880720019340515e-01 3.167603537440299988e-02 2.258153110742568970e-01 -3.745422065258026123e-01 -1.988649070262908936e-01 1.555535644292831421e-01 -6.011116504669189453e-02 -1.049191355705261230e-01 2.856977880001068115e-01 3.318338990211486816e-01 1.968396902084350586e-01 -8.776991814374923706e-02 -2.351446896791458130e-01 -2.526678144931793213e-02 1.171811446547508240e-01 8.297896385192871094e-02
1.112384498119354248e-01 6.058171391487121582e-03 1.890381425619125366e-01 1.605145484209060669e-01 1.429614610970020294e-02 -2.256653159856796265e-01 -2.354164719581604004e-01 6.262581795454025269e-02 -1.615570634603500366e-01 5.632727872580289841e-03 -2.773894071578979492e-01 -3.631998598575592041e-02 1.636458784341812134e-01 -3.464068770408630371e-01 -2.520258426666259766e-01 -2.291419357061386108e-01 1.833217591047286987e-01 4.055413603782653809e-02 8.246289938688278198e-02 -1.177182197570800781e-01 -3.739636242389678955e-01 9.704370051622390747e-02 2.245118841528892517e-03 -1.948374360799789429e-01 1.641297489404678345e-01 2.428835928440093994e-01 1.559452414512634277e-01 -1.179707609117031097e-02 -1.842736899852752686e-01 1.875912994146347046e-01 1.375620961189270020e-01 -8.257120102643966675e-02
3.446093499660491943e-01 1.310056298971176147e-01 2.884062230587005615e-01 -1.316651105880737305e-01 -2.209120094776153564e-01 5.635812340187840164e-05 -4.005794823169708252e-01 -3.901446610689163208e-02 2.529610097408294678e-01 2.288734167814254761e-02 -1.034837961196899414e-01 -8.157701790332794189e-02 -7.473064959049224854e-02 -2.246797382831573486e-01 -2.142039686441421509e-01 2.929829643107950687e-04 7.860233634710311890e-02 -2.708832360804080963e-02 8.142691850662231445e-02 -2.329856306314468384e-01 -2.173649519681930542e-01 1.061802846379578114e-03 3.872669488191604614e-02 -4.853522777557373047e-02 -5.819043889641761780e-02 3.751070201396942139e-01 2.106015235185623169e-01 -2.199983596801757812e-01 2.657021209597587585e-02 -6.787012331187725067e-03 1.003184691071510315e-01 -4.864003881812095642e-02
9.826929122209548950e-02 1.603964366950094700e-03 1.971534192562103271e-01 1.470868587493896484e-01 -3.056484758853912354e-01 7.340518385171890259e-02 -2.299095988273620605e-01 2.201714217662811279e-01 2.520615160465240479e-01 6.426084786653518677e-02 4.055909067392349243e-02 7.811052352190017700e-02 2.358401864767074585e-01 -3.034094274044036865e-01 1.608104556798934937e-01 -1.211105808615684509e-01 7.038591802120208740e-02 7.776512764394283295e-03 1.195065006613731384e-01 -2.358072549104690552e-01 -3.278402984142303467e-01 2.673058509826660156e-01 -1.101150289177894592e-01 -6.206369027495384216e-03 2.184311002492904663e-01 1.971566379070281982e-01 2.475692480802536011e-01 -2.782357856631278992e-02 2.980506606400012970e-02 1.007791608572006226e-01 8.709128201007843018e-02 1.811151504516601562e-01
2.895403802394866943e-01 5.366284772753715515e-02 3.818055689334869385e-01 2.397760003805160522e-01 -1.522367447614669800e-01 -1.255151070654392242e-02 -3.060794472694396973e-01 -2.455293014645576477e-02 -6.428141891956329346e-02 -1.377990245819091797e-01 -8.674409240484237671e-02 -1.249396055936813354e-01 -7.589553296566009521e-02 -2.410504072904586792e-01 -5.639842525124549866e-02 -1.458984166383743286e-01 -2.173564285039901733e-01 -3.329835534095764160e-01 3.066760674118995667e-02 -9.404005855321884155e-02 -1.721149869263172150e-02 1.774802505970001221e-01 -1.154739130288362503e-02 -9.062609821557998657e-02 -3.221436589956283569e-02 -1.591550000011920929e-02 -6.608797609806060791e-02 1.810233741998672485e-01 1.064885556697845459e-01 1.202686354517936707e-01 4.086025357246398926e-01 1.362850069999694824e-01
4.027890861034393311e-01 -7.269597798585891724e-02 -1.047328114509582520e-01 9.166713058948516846e-02 -1.834050938487052917e-02 1.868660598993301392e-01 -2.955888509750366211e-01 1.675695031881332397e-01 -4.772048816084861755e-02 -3.881149739027023315e-02 -1.037631183862686157e-01 2.221104130148887634e-02 6.798739079385995865e-03 -2.393663376569747925e-01 -2.586129903793334961e-01 -7.993691251613199711e-04 1.943269520998001099e-01 6.849819421768188477e-02 1.574715673923492432e-01 -4.197176098823547363e-01 -1.653089523315429688e-01 5.200055986642837524e-02 -3.300862759351730347e-02 -1.515182554721832275e-01 3.355483412742614746e-01 1.589482575654983521e-01 1.741210967302322388e-01 -1.992303133010864258e-01 -8.089995384216308594e-02 -1.889800094068050385e-02 -7.650672644376754761e-02 7.080006599426269531e-02
1.881258375942707062e-02 1.518777757883071899e-01 2.106720358133316040e-01 1.198956891894340515e-01 -2.807205729186534882e-02 -1.121909320354461670e-01 -1.594670563936233521e-01 8.959420770406723022e-02 -1.415435671806335449e-01 1.259989589452743530e-01 -2.276326268911361694e-01 -1.851761154830455780e-02 5.413116514682769775e-02 -4.037806987762451172e-01 -2.929514348506927490e-01 -2.532204091548919678e-01 -6.784842908382415771e-02 1.535233706235885620e-01 2.084444090723991394e-02 -1.937469244003295898e-01 -4.707673192024230957e-01 -1.437648851424455643e-02 -2.387492805719375610e-01 -2.198813706636428833e-01 4.109795391559600830e-02 3.390288352966308594e-02 2.406743466854095459e-01 -6.909978389739990234e-02 -4.510392993688583374e-02 2.565271779894828796e-02 3.659496456384658813e-02 6.417281180620193481e-02
-8.136224001646041870e-02 2.887506783008575439e-02 1.639956235885620117e-01 -1.549409423023462296e-02 -1.332291066646575928e-01 1.178596392273902893e-01 -3.687719106674194336e-01 1.664486825466156006e-01 1.898486167192459106e-01 1.064810156822204590e-01 8.845196664333343506e-02 -2.556790411472320557e-01 -1.972267180681228638e-01 -3.980200588703155518e-01 -2.396350651979446411e-01 -1.526329219341278076e-01 3.227855637669563293e-02 -1.175610721111297607e-01 1.732146739959716797e-01 -2.818449437618255615e-01 -7.763787358999252319e-02 -7.720357272773981094e-03 6.291281431913375854e-02 5.228240787982940674e-02 1.873100250959396362e-01 3.138761818408966064e-01 2.497825771570205688e-01 1.379897445440292358e-01 -7.542795687913894653e-02 -1.031370237469673157e-01 5.192099139094352722e-02 1.781259477138519287e-02
1.281000822782516479e-01 1.539896875619888306e-01 3.414874672889709473e-01 1.118860915303230286e-01 -1.081700474023818970e-01 -7.970124483108520508e-02 -4.061724543571472168e-01 4.749401286244392395e-02 -1.481126397848129272e-01 9.234622865915298462e-02 -1.762444823980331421e-01 -1.096475273370742798e-01 -3.010839968919754028e-02 -2.208054959774017334e-01 -7.502435147762298584e-02 -1.633773893117904663e-01 -8.172445744276046753e-02 3.185677826404571533e-01 2.382102422416210175e-03 -2.625652253627777100e-01 -2.480993568897247314e-01 -1.609395444393157959e-01 -9.143270552158355713e-02 -9.759847074747085571e-02 2.406385689973831177e-01 2.788745425641536713e-02 -3.070320188999176025e-01 -1.325692534446716309e-01 -7.878904789686203003e-02 1.496163755655288696e-01 7.548201084136962891e-02 5.157097056508064270e-02
-2.455819770693778992e-02 -1.744975708425045013e-02 2.391370534896850586e-01 -1.241459101438522339e-01 -4.057273268699645996e-02 8.654808998107910156e-02 -6.563094258308410645e-01 -1.301126480102539062e-01 -1.110935285687446594e-01 5.498585291206836700e-03 6.129257380962371826e-03 -8.615832030773162842e-02 1.922515183687210083e-01 -1.585375368595123291e-01 -2.410959452390670776e-01 -6.534228473901748657e-02 -7.427150011062622070e-02 1.819605678319931030e-01 -8.390324562788009644e-02 -1.781449168920516968e-01 -1.276548355817794800e-01 -1.284422278404235840e-01 -1.494166404008865356e-01 1.826682090759277344e-01 1.366185694932937622e-01 2.802651226520538330e-01 2.770808758214116096e-03 -6.935265380889177322e-03 -3.504871949553489685e-02 9.547764807939529419e-02 -5.237410217523574829e-02 2.216242253780364990e-01
1.145779192447662354e-01 -7.078649848699569702e-02 2.453761398792266846e-01 -3.957790508866310120e-02 9.586023539304733276e-02 1.042743772268295288e-01 -1.998973786830902100e-01 1.206907853484153748e-01 -1.348034245893359184e-03 1.725352928042411804e-02 -1.026845052838325500e-01 -3.972169160842895508e-01 1.385677605867385864e-01 -3.505294024944305420e-01 -4.287447929382324219e-01 -6.698907911777496338e-02 1.612342521548271179e-02 -1.239601057022809982e-02 6.316605955362319946e-02 -1.822410896420478821e-02 -1.441116929054260254e-01 2.273790389299392700e-01 -4.359473288059234619e-02 1.146024167537689209e-01 1.257751733064651489e-01 2.374074980616569519e-02 5.369066819548606873e-02 1.878474280238151550e-02 4.685140252113342285e-01 -3.978413715958595276e-02 9.849757701158523560e-02 6.199636310338973999e-02
7.239656988531351089e-03 -1.870208303444087505e-03 5.774335190653800964e-02 -6.957468390464782715e-02 3.130664676427841187e-02 1.857491955161094666e-02 -4.938381910324096680e-01 -1.730110049247741699e-01 -3.330485522747039795e-02 1.677849888801574707e-01 5.400424823164939880e-02 1.243340969085693359e-01 -1.250377576798200607e-02 -2.068992704153060913e-01 -1.358089745044708252e-01 -2.188126146793365479e-01 -1.906322874128818512e-02 2.015505284070968628e-01 -1.919628381729125977e-01 7.161742448806762695e-02 -2.504816353321075439e-01 3.242949247360229492e-01 2.716079652309417725e-01 -7.961306720972061157e-02 2.375493645668029785e-01 -3.164876997470855713e-02 3.229079246520996094e-01 3.278672695159912109e-02 6.819672137498855591e-02 -1.611343026161193848e-02 1.640604436397552490e-01 1.847364753484725952e-01
-5.778273940086364746e-02 -1.985657811164855957e-01 3.081021010875701904e-01 4.260617867112159729e-02 2.825583145022392273e-02 1.153642088174819946e-01 -1.756077855825424194e-01 1.643596738576889038e-01 -1.735734641551971436e-01 7.534865755587816238e-03 1.250104457139968872e-01 2.665260061621665955e-02 6.585120409727096558e-02 -3.525092303752899170e-01 -1.894961446523666382e-01 -1.860728673636913300e-02 2.625200748443603516e-01 1.242687925696372986e-01 7.232124451547861099e-03 -1.514982432126998901e-01 8.055712282657623291e-02 3.004180192947387695e-01 2.261914312839508057e-01 -6.576902419328689575e-02 2.838863730430603027e-01 7.565862685441970825e-02 -2.119432203471660614e-02 -1.767713725566864014e-01 -1.366478204727172852e-01 1.726078987121582031e-01 3.737359642982482910e-01 1.067922189831733704e-01
1.319061070680618286e-01 4.728008434176445007e-02 1.167293414473533630e-01 2.114211171865463257e-01 -3.839932382106781006e-01 1.658978435443714261e-04 -3.188759386539459229e-01 -1.189917922019958496e-01 2.382847014814615250e-03 3.536322712898254395e-01 -2.602446675300598145e-01 -1.338383406400680542e-01 -5.505177006125450134e-02 -7.148073613643646240e-02 -1.366001516580581665e-01 -5.426489189267158508e-02 1.662169992923736572e-01 1.191887855529785156e-01 -2.277742624282836914e-01 -2.717619240283966064e-01 -8.712769299745559692e-02 7.770510762929916382e-02 1.361651252955198288e-02 -1.706023812294006348e-01 2.284258008003234863e-01 1.306545138359069824e-01 -6.189461052417755127e-02 8.893190324306488037e-02 1.845130175352096558e-01 1.056730300188064575e-01 2.656627297401428223e-01 1.050526201725006104e-01
1.571492403745651245e-01 1.162981912493705750e-01 2.705196738243103027e-01 -2.073072642087936401e-02 1.474528573453426361e-02 -1.467264443635940552e-01 -3.647493720054626465e-01 1.531080603599548340e-01 -7.509789615869522095e-02 -7.493313401937484741e-02 4.483295232057571411e-02 1.269465964287519455e-02 7.861580699682235718e-03 -8.805272728204727173e-02 -3.294930160045623779e-01 -1.801560521125793457e-01 1.997854411602020264e-01 -5.659468472003936768e-02 -9.631336480379104614e-02 -1.562480330467224121e-01 -2.632935643196105957e-01 6.729485839605331421e-02 -7.521302253007888794e-02 -2.601027190685272217e-01 2.776517868041992188e-01 1.383090466260910034e-01 -1.291879452764987946e-02 2.476635426282882690e-01 1.178261935710906982e-01 2.289896011352539062e-01 4.385664314031600952e-02 3.126324117183685303e-01
3.203580081462860107e-01 -1.326234191656112671e-01 4.861767888069152832e-01 2.073323428630828857e-01 -1.072552651166915894e-01 -1.334149688482284546e-01 -3.324059545993804932e-01 -5.722672119736671448e-02 1.283710151910781860e-01 -1.651612818241119385e-01 -2.603870630264282227e-02 -1.124863326549530029e-01 -9.100455045700073242e-02 8.423233777284622192e-02 -1.399448066949844360e-01 -2.116216868162155151e-01 4.883268848061561584e-02 -2.388671338558197021e-01 -5.961073935031890869e-02 -1.819611489772796631e-01 -1.158884465694427490e-01 2.460807710886001587e-01 7.322728633880615234e-02 -1.921651214361190796e-01 -3.162055835127830505e-02 -4.544745013117790222e-02 1.267301291227340698e-01 1.528763920068740845e-01 -8.401953428983688354e-02 1.478155851364135742e-01 1.265543550252914429e-01 1.439400762319564819e-01
3.084102459251880646e-02 9.054111689329147339e-02 2.481498420238494873e-01 6.947670131921768188e-02 -3.027002811431884766e-01 6.955158710479736328e-02 -3.880887329578399658e-01 2.322948426008224487e-01 2.107028067111968994e-01 7.014173269271850586e-02 5.368206650018692017e-02 -3.359751105308532715e-01 -3.106014132499694824e-01 -2.550496459007263184e-01 -2.888144552707672119e-01 -1.027783080935478210e-01 6.435202807188034058e-02 -2.554537355899810791e-02 -7.118313014507293701e-02 -5.340662598609924316e-02 -6.360946595668792725e-02 1.229420155286788940e-01 -4.960901662707328796e-02 -8.144298195838928223e-02 9.683595597743988037e-02 2.299290150403976440e-01 1.658967435359954834e-01 1.433686167001724243e-01 -1.741186976432800293e-01 -1.333278715610504150e-01 -1.749329455196857452e-02 5.604830011725425720e-02
1.564964652061462402e-01 1.367316544055938721e-01 4.498251676559448242e-01 8.288099430501461029e-03 -1.963690966367721558e-01 -2.066649794578552246e-01 -9.602594375610351562e-02 -2.551708137616515160e-03 -2.504154443740844727e-01 4.736613109707832336e-02 3.545599058270454407e-02 5.739172548055648804e-02 -1.670873910188674927e-01 -8.685885369777679443e-02 4.037080332636833191e-02 -6.364915519952774048e-02 -8.479887247085571289e-02 -6.412887573242187500e-02 1.108974292874336243e-01 -3.564323782920837402e-01 1.201875135302543640e-01 1.645503491163253784e-01 -1.730859428644180298e-01 -8.293816819787025452e-03 2.989546656608581543e-01 -1.530660241842269897e-01 3.180433213710784912e-01 -2.629888057708740234e-01 1.340236961841583252e-01 8.579288423061370850e-02 1.318557411432266235e-01 -7.235734164714813232e-02
1.241126358509063721e-01 9.501441568136215210e-02 2.526267468929290771e-01 6.067366898059844971e-02 -1.237338483333587646e-01 1.551490277051925659e-01 -3.466356396675109863e-01 -3.758172318339347839e-02 2.310941368341445923e-02 1.026372611522674561e-01 -2.372963130474090576e-01 1.768149808049201965e-02 -1.208974346518516541e-01 8.089700713753700256e-03 -2.140736579895019531e-01 -1.602505892515182495e-01 2.453648149967193604e-01 4.542589560151100159e-02 -2.735125720500946045e-01 -2.865340709686279297e-01 -1.143155097961425781e-01 4.500592127442359924e-02 -1.141787394881248474e-01 -2.688055038452148438e-01 2.470981925725936890e-01 1.819861233234405518e-01 -4.149584472179412842e-02 7.576675713062286377e-02 9.261299669742584229e-02 2.247431129217147827e-01 2.866708934307098389e-01 1.754019260406494141e-01
8.790338784456253052e-02 -1.907081604003906250e-01 1.251945197582244873e-01 1.277103126049041748e-01 6.487046927213668823e-02 7.424339652061462402e-02 -2.452610880136489868e-01 -8.330708742141723633e-02 -2.289871573448181152e-01 4.483416080474853516e-01 1.815626397728919983e-03 -4.675868898630142212e-02 -4.465759918093681335e-02 -3.464799821376800537e-01 -2.595860064029693604e-01 -1.555501818656921387e-01 1.801924556493759155e-01 -9.436777979135513306e-02 -2.316092513501644135e-02 -1.744443327188491821e-01 -6.920688599348068237e-02 2.398279905319213867e-01 -3.436345607042312622e-02 1.951417177915573120e-01 -3.729731589555740356e-02 -1.270425692200660706e-02 3.257793486118316650e-01 -3.446103259921073914e-02 -1.251234859228134155e-01 9.907881915569305420e-02 -6.508436053991317749e-02 2.556506693363189697e-01
-3.335474804043769836e-02 -5.836439877748489380e-02 2.034839540719985962e-01 1.209858432412147522e-01 2.792680449783802032e-02 6.405020132660865784e-03 -3.408587872982025146e-01 2.164379805326461792e-01 -8.553438633680343628e-02 1.103718280792236328e-01 8.580873161554336548e-02 -7.481066882610321045e-02 5.233378335833549500e-02 -2.430898696184158325e-01 -5.505770444869995117e-02 -1.969782561063766479e-01 3.849448859691619873e-01 1.706604361534118652e-01 3.858053684234619141e-02 1.324172597378492355e-02 3.453271090984344482e-02 2.489213496446609497e-01 1.536309570074081421e-01 -5.410707741975784302e-02 1.863671094179153442e-01 -1.461266577243804932e-01 3.411884233355522156e-02 -1.184424459934234619e-01 -2.248093932867050171e-01 2.915808856487274170e-01 4.049350321292877197e-01 -5.559078417718410492e-04
-5.484116822481155396e-02 -9.427237510681152344e-02 3.613334596157073975e-01 -2.164119333028793335e-01 -1.339202672243118286e-01 -8.386478573083877563e-02 -2.808054089546203613e-01 2.378735318779945374e-02 -2.095186412334442139e-01 6.995791941881179810e-02 -3.399934768676757812e-01 2.670859731733798981e-02 1.016402542591094971e-01 -3.321545720100402832e-01 -2.426934987306594849e-01 -3.769145309925079346e-01 -5.442760512232780457e-02 1.066735386848449707e-01 1.875957846641540527e-01 -6.599302589893341064e-02 -1.054816842079162598e-01 -5.610887706279754639e-02 7.019111514091491699e-02 1.508226096630096436e-01 -2.274751290678977966e-02 -9.512171149253845215e-03 1.153688430786132812e-01 -1.447519361972808838e-01 7.929182797670364380e-02 -2.460310608148574829e-02 2.635873854160308838e-01 1.118965670466423035e-01
4.413501918315887451e-02 -1.694650202989578247e-01 2.759980559349060059e-01 1.245594844222068787e-01 -2.382943183183670044e-01 9.698186814785003662e-02 -5.071943402290344238e-01 -2.237517833709716797e-01 -1.085137873888015747e-01 -2.586359856650233269e-03 -1.739909648895263672e-01 1.385607849806547165e-02 -5.848957225680351257e-02 -5.603985115885734558e-02 -1.101978048682212830e-01 -1.716473847627639771e-01 -6.565938144922256470e-02 2.762823402881622314e-01 -1.062458455562591553e-01 -3.565439879894256592e-01 -8.263280242681503296e-02 6.447804160416126251e-03 4.880715534090995789e-02 -4.415695369243621826e-02 2.560948729515075684e-01 2.668097913265228271e-01 -1.313229799270629883e-01 -6.734390556812286377e-02 4.388566687703132629e-02 -3.790530562400817871e-02 1.112302541732788086e-01 9.583284705877304077e-02
-4.377696290612220764e-02 -7.476448267698287964e-02 2.528117299079895020e-01 3.939162939786911011e-02 -5.056603997945785522e-02 3.251814097166061401e-02 -3.615913987159729004e-01 1.324461549520492554e-01 -1.458479613065719604e-01 7.194278389215469360e-02 1.240827143192291260e-01 -7.325039803981781006e-02 3.917577862739562988e-02 -2.137900590896606445e-01 -1.278405934572219849e-01 -1.861955076456069946e-01 4.190689027309417725e-01 1.715620011091232300e-01 5.913955345749855042e-02 -4.089207947254180908e-02 2.001400338485836983e-03 2.563863694667816162e-01 1.184575110673904419e-01 -7.549644261598587036e-02 2.092185020446777344e-01 -7.368653267621994019e-02 3.188869729638099670e-02 -5.748101696372032166e-02 -2.068366557359695435e-01 2.774803340435028076e-01 4.002963304519653320e-01 -2.079955860972404480e-02
2.167596071958541870e-01 9.713802486658096313e-02 1.088201105594635010e-01 1.433591842651367188e-01 -3.057094514369964600e-01 1.652627289295196533e-01 -4.179233610630035400e-01 -2.635357156395912170e-02 -3.604253381490707397e-02 -3.099140338599681854e-02 -1.550270766019821167e-01 -7.563091814517974854e-02 3.301841393113136292e-02 -2.777782678604125977e-01 -1.463289260864257812e-01 -1.585833132266998291e-01 4.283294454216957092e-02 -7.179145514965057373e-02 -2.418167740106582642e-01 -2.914930284023284912e-01 -1.139706894755363464e-01 -2.042379677295684814e-01 8.719833940267562866e-02 -1.641286164522171021e-01 2.069026976823806763e-01 2.044787257909774780e-01 9.105491638183593750e-02 1.878367662429809570e-01 2.087907791137695312e-01 9.717721492052078247e-02 1.884648650884628296e-01 4.254794120788574219e-02
2.830018103122711182e-01 -1.162096187472343445e-01 1.352678984403610229e-02 2.530347369611263275e-02 -2.154979258775711060e-01 9.564009308815002441e-02 -4.044466018676757812e-01 -1.642882972955703735e-01 3.051273524761199951e-03 3.507368499413132668e-03 -4.841435700654983521e-02 -1.630986779928207397e-01 -2.524848580360412598e-01 -2.435132563114166260e-01 -4.668821394443511963e-02 4.696435853838920593e-02 1.687471121549606323e-01 6.887161731719970703e-02 -6.696653366088867188e-02 -3.436342775821685791e-01 -1.573380082845687866e-01 -2.147607505321502686e-01 7.848627865314483643e-02 -2.029872536659240723e-01 3.282372355461120605e-01 1.450386941432952881e-01 7.458367198705673218e-02 -5.335361510515213013e-02 2.339366972446441650e-01 1.078846678137779236e-01 1.527688205242156982e-01 -4.593775793910026550e-02
5.013292655348777771e-02 -1.312561184167861938e-01 6.166836991906166077e-02 -1.624896079301834106e-01 -1.542559117078781128e-01 1.572130322456359863e-01 -4.434140324592590332e-01 -1.232929006218910217e-01 1.799229830503463745e-01 1.024299785494804382e-01 -5.788751319050788879e-02 6.376183032989501953e-02 -4.904491826891899109e-02 -3.314763903617858887e-01 6.417339295148849487e-02 -7.333471626043319702e-02 -1.796472072601318359e-01 1.877367794513702393e-01 -3.885369375348091125e-02 -2.529824078083038330e-01 -2.606830745935440063e-02 1.161328926682472229e-01 -7.780147343873977661e-02 -7.318365573883056641e-02 1.409412622451782227e-01 3.092877566814422607e-01 1.031817048788070679e-01 -1.229102611541748047e-01 -1.352334767580032349e-01 7.733519375324249268e-02 4.021593332290649414e-01 1.782833635807037354e-01
2.725731432437896729e-01 5.939199775457382202e-02 1.916406750679016113e-01 2.429479062557220459e-01 -1.196061298251152039e-01 -8.031143993139266968e-02 -2.644911408424377441e-01 7.142411917448043823e-02 2.667916119098663330e-01 -2.059922963380813599e-01 -1.216558460146188736e-02 -2.344409227371215820e-01 5.453359335660934448e-03 -2.526679337024688721e-01 -8.868353441357612610e-03 -3.533900678157806396e-01 -2.078934460878372192e-01 -1.775897890329360962e-01 1.655280403792858124e-02 -2.991526126861572266e-01 -2.366829104721546173e-02 3.067715764045715332e-01 3.012360632419586182e-02 -1.195894740521907806e-02 1.861778795719146729e-01 1.096751913428306580e-01 4.305975511670112610e-02 1.159434914588928223e-01 7.572452723979949951e-02 4.350293055176734924e-02 1.416306048631668091e-01 1.521237492561340332e-01
1.272659301757812500e-01 -3.813960775732994080e-02 3.241057395935058594e-01 -1.253314781934022903e-02 -1.771588325500488281e-01 -2.628795504570007324e-01 -1.116124838590621948e-01 2.363567948341369629e-01 8.634623140096664429e-02 7.617311179637908936e-02 -1.142250001430511475e-02 -1.798349060118198395e-02 -1.540921926498413086e-01 -3.555234968662261963e-01 -1.683035120368003845e-02 -1.820767074823379517e-01 1.287483423948287964e-01 2.227921634912490845e-01 -9.546833485364913940e-02 -3.489694595336914062e-01 -1.398737877607345581e-01 2.737514972686767578e-01 -1.694283783435821533e-01 -1.346820592880249023e-01 2.455894649028778076e-01 1.467241644859313965e-01 1.010721325874328613e-01 1.020512282848358154e-01 -1.187724471092224121e-01 -6.750863790512084961e-02 3.629622235894203186e-02 2.239099442958831787e-01
-5.266277119517326355e-02 -1.880631893873214722e-01 1.891071498394012451e-01 -6.007811427116394043e-02 4.559848457574844360e-03 -1.368876695632934570e-01 -3.126671016216278076e-01 7.187481224536895752e-02 1.629357784986495972e-01 1.601061224937438965e-01 -9.382180869579315186e-03 -1.627361625432968140e-01 -9.449961036443710327e-02 -2.629716992378234863e-01 1.918823570013046265e-01 -1.988874077796936035e-01 -2.053663283586502075e-01 7.555087655782699585e-02 -8.920937776565551758e-02 -2.948102951049804688e-01 -2.223775386810302734e-01 -8.957380801439285278e-02 -5.720438063144683838e-02 8.504745364189147949e-02 2.966277301311492920e-01 3.243335187435150146e-01 2.680895924568176270e-01 -1.125582307577133179e-01 -1.191908568143844604e-01 -1.429568529129028320e-01 1.697023957967758179e-01 1.252628266811370850e-01
2.762176394462585449e-01 1.782049685716629028e-01 3.612248897552490234e-01 -3.416443988680839539e-02 -5.089044943451881409e-02 6.447939574718475342e-02 -1.531476229429244995e-01 1.303823888301849365e-01 -2.654910981655120850e-01 -1.779494248330593109e-02 3.551703691482543945e-02 6.755270808935165405e-02 -1.685306280851364136e-01 -2.332162111997604370e-01 -4.558078199625015259e-02 -2.619251906871795654e-01 -6.866347044706344604e-02 -1.722018420696258545e-01 -2.360398620367050171e-01 -7.500169426202774048e-02 5.979402363300323486e-02 2.600979804992675781e-01 9.126383066177368164e-02 -1.989851742982864380e-01 1.969996690750122070e-01 -2.988170459866523743e-02 2.053114213049411774e-02 -4.718107581138610840e-01 6.374647468328475952e-02 -3.598747402429580688e-02 1.086473581381142139e-03 -6.781614851206541061e-03
1.794457882642745972e-01 -6.037792563438415527e-02 1.137685850262641907e-01 4.822025075554847717e-02 -3.675126135349273682e-01 8.104364573955535889e-02 -2.829255461692810059e-01 -1.452978253364562988e-01 -1.238738670945167542e-01 1.394884884357452393e-01 -2.533604800701141357e-01 -1.936168670654296875e-01 -1.172199919819831848e-01 -1.249206289649009705e-01 -1.543065756559371948e-01 -1.173600107431411743e-01 1.814315021038055420e-01 1.010641008615493774e-01 -1.576262116432189941e-01 -1.771212220191955566e-01 -6.397349387407302856e-02 -7.621975615620613098e-03 3.296043490990996361e-03 -2.381004095077514648e-01 3.033644855022430420e-01 2.100675106048583984e-01 5.226673558354377747e-02 1.593364924192428589e-01 6.606387346982955933e-02 2.500785589218139648e-01 2.826181352138519287e-01 1.772718131542205811e-01
-2.952788770198822021e-01 -5.913134291768074036e-02 2.356815151870250702e-02 2.222986221313476562e-01 -6.777813285589218140e-02 -1.701308488845825195e-01 -2.310930341482162476e-01 -5.274382978677749634e-02 -1.460195183753967285e-01 1.820532977581024170e-01 1.899676471948623657e-01 -3.257228136062622070e-01 2.624347209930419922e-01 -9.407643228769302368e-02 -4.945134278386831284e-03 -2.776911556720733643e-01 1.131081134080886841e-01 -8.146535605192184448e-02 -1.792852580547332764e-01 -1.830738484859466553e-01 -9.907130151987075806e-02 2.632842361927032471e-01 -1.031117439270019531e-01 -7.561696320772171021e-02 5.588345974683761597e-02 -1.628361493349075317e-01 3.845482468605041504e-01 -5.456164851784706116e-02 6.714935600757598877e-02 3.746640682220458984e-02 2.179704904556274414e-01 6.016902625560760498e-02
1.774361878633499146e-01 1.516808941960334778e-02 1.950005143880844116e-01 6.237274035811424255e-02 -1.941631436347961426e-01 1.667716056108474731e-01 -5.383689999580383301e-01 -7.392297685146331787e-02 -8.191211521625518799e-02 -1.395751833915710449e-01 7.366638630628585815e-02 -2.001472264528274536e-01 -5.464315786957740784e-02 1.525521129369735718e-01 -1.178522687405347824e-02 -3.907173871994018555e-02 5.443640053272247314e-03 -2.670841813087463379e-01 -2.285170257091522217e-01 -1.376430243253707886e-01 -2.500267922878265381e-01 7.993835955858230591e-02 9.662570804357528687e-02 -2.678465545177459717e-01 7.850173860788345337e-02 1.243645101785659790e-01 1.037542372941970825e-01 -2.413146495819091797e-01 -1.170885041356086731e-01 8.752841502428054810e-03 1.299120187759399414e-01 2.283668518066406250e-01
2.017754167318344116e-01 -1.729166209697723389e-01 4.421232044696807861e-01 1.174490749835968018e-01 6.020236015319824219e-02 1.367227174341678619e-02 -2.879812419414520264e-01 -1.248417422175407410e-01 -1.696719378232955933e-01 4.322720319032669067e-02 1.163148954510688782e-01 3.402590379118919373e-02 2.030930817127227783e-01 -2.995413243770599365e-01 -9.543228149414062500e-02 -8.493033796548843384e-02 1.842601150274276733e-01 2.798494696617126465e-01 7.287012785673141479e-02 -1.564493924379348755e-01 1.212108954787254333e-01 2.403766363859176636e-01 -1.976735293865203857e-01 7.248796522617340088e-02 1.008265316486358643e-01 1.515445709228515625e-01 1.838619410991668701e-01 -5.124369263648986816e-02 -1.733037829399108887e-01 6.981617212295532227e-02 2.429816126823425293e-01 -5.277629196643829346e-02
-7.562248036265373230e-03 8.495855331420898438e-02 8.455225080251693726e-02 1.738361120223999023e-01 -1.160653606057167053e-01 -2.062992006540298462e-01 -5.400863885879516602e-01 5.865265801548957825e-02 1.192015558481216431e-01 1.632080525159835815e-01 -2.632083296775817871e-01 -2.686398625373840332e-01 2.868206985294818878e-02 -8.907805383205413818e-02 -9.423351287841796875e-02 -6.301629543304443359e-02 1.740829646587371826e-01 -5.321013182401657104e-02 -4.601353034377098083e-02 -2.568686008453369141e-01 -2.251386195421218872e-01 1.167040392756462097e-01 -6.316972523927688599e-02 -2.495736479759216309e-01 2.046921849250793457e-01 2.100930660963058472e-01 -8.747134357690811157e-02 -4.493357986211776733e-02 -9.979539364576339722e-02 -9.665253013372421265e-02 -7.766009122133255005e-02 2.177899330854415894e-01
-7.610758394002914429e-02 3.482643049210309982e-03 3.667284548282623291e-01 9.831986576318740845e-02 2.230275981128215790e-02 5.392680689692497253e-02 -2.760254740715026855e-01 2.633072435855865479e-01 -1.617442965507507324e-01 1.126307696104049683e-01 -1.685097464360296726e-03 -4.728623107075691223e-02 1.363171935081481934e-01 -1.922008693218231201e-01 -1.974308639764785767e-01 -1.530215740203857422e-01 3.217475116252899170e-01 1.739703863859176636e-01 -3.867559880018234253e-02 -5.237270146608352661e-02 1.295251548290252686e-01 2.628563642501831055e-01 1.953091621398925781e-01 7.325530052185058594e-02 2.127640843391418457e-01 -7.795893400907516479e-02 6.355846766382455826e-03 -1.145544201135635376e-01 -5.206006392836570740e-02 2.231581211090087891e-01 3.932879865169525146e-01 -5.482936650514602661e-02
1.989760436117649078e-02 -1.153270900249481201e-01 -1.832805201411247253e-02 3.812832757830619812e-02 3.902915492653846741e-02 -6.680727750062942505e-02 -2.526776492595672607e-01 1.080916598439216614e-01 -8.258600719273090363e-03 1.365957781672477722e-02 -7.566610723733901978e-02 -1.386569589376449585e-01 2.606694027781486511e-02 -3.746622800827026367e-01 -1.827705800533294678e-01 -1.465503275394439697e-01 7.068701088428497314e-02 1.664491742849349976e-01 1.726627908647060394e-02 -3.279252350330352783e-02 -2.674463391304016113e-01 2.996421158313751221e-01 3.934506475925445557e-01 -1.588035374879837036e-02 2.207076549530029297e-01 -3.012637495994567871e-01 3.228196203708648682e-01 -7.114847749471664429e-02 -1.593733876943588257e-01 -2.501866221427917480e-02 2.307164967060089111e-01 5.841457843780517578e-02
3.591951429843902588e-01 -1.010051369667053223e-01 2.885790914297103882e-02 2.260714955627918243e-02 -2.383356988430023193e-01 1.832816191017627716e-02 -3.959504365921020508e-01 -1.100423038005828857e-01 -8.222005516290664673e-02 1.123276054859161377e-01 -1.395019739866256714e-01 -1.064754500985145569e-01 -1.844520121812820435e-01 -2.923638820648193359e-01 -2.899981569498777390e-03 1.147770062088966370e-01 1.939762383699417114e-01 5.229477956891059875e-02 -6.188858300447463989e-02 -3.895616531372070312e-01 -1.495566815137863159e-01 -2.179763615131378174e-01 4.943059384822845459e-02 -1.729801446199417114e-01 2.946311533451080322e-01 1.057117953896522522e-01 8.153632283210754395e-02 -4.446556046605110168e-02 1.877060383558273315e-01 6.785166263580322266e-02 7.435719668865203857e-02 1.948367059230804443e-02
3.931251540780067444e-02 3.153894469141960144e-02 6.884443014860153198e-02 -8.979260176420211792e-02 1.096636708825826645e-02 2.242482155561447144e-01 -3.140751719474792480e-01 -1.419873684644699097e-01 9.204404056072235107e-02 4.073497653007507324e-01 -1.789922714233398438e-01 -2.545655667781829834e-01 -1.014873236417770386e-01 -2.871981635689735413e-02 -2.790049016475677490e-01 -2.033952251076698303e-02 -6.814628839492797852e-02 -1.855231523513793945e-01 -7.087837904691696167e-02 -2.285140454769134521e-01 -2.467535585165023804e-01 9.288498014211654663e-02 -1.925898641347885132e-01 -1.482571512460708618e-01 1.920206993818283081e-01 2.402235120534896851e-01 1.206584200263023376e-01 1.105328798294067383e-01 1.785187721252441406e-01 1.455607116222381592e-01 2.196389883756637573e-01 8.527737110853195190e-02
-4.772242531180381775e-02 1.173240318894386292e-02 2.792586088180541992e-01 1.017947643995285034e-01 2.029059082269668579e-02 1.716818101704120636e-02 -3.355560004711151123e-01 2.336095273494720459e-01 -1.709568798542022705e-01 9.737420827150344849e-02 3.539600968360900879e-02 -9.893863648176193237e-02 1.420066058635711670e-01 -2.318077832460403442e-01 -1.993512809276580811e-01 -1.317703574895858765e-01 3.554746806621551514e-01 1.684765964746475220e-01 1.042922399938106537e-02 -9.224417805671691895e-02 6.890653818845748901e-02 2.660363316535949707e-01 1.037141904234886169e-01 2.960475720465183258e-02 1.832860559225082397e-01 -1.220263540744781494e-01 4.231354594230651855e-02 -1.359716355800628662e-01 -5.624766275286674500e-02 2.949178516864776611e-01 3.729431033134460449e-01 -1.099736467003822327e-01
1.428461521863937378e-01 -2.743973210453987122e-02 7.531838119029998779e-02 1.081138625741004944e-01 -1.401437632739543915e-02 -2.420665323734283447e-01 -3.049184679985046387e-01 -1.101174652576446533e-01 -2.419111281633377075e-01 2.548317909240722656e-01 -2.636559903621673584e-01 -4.174471274018287659e-02 -3.215529769659042358e-02 -3.997249603271484375e-01 -2.021358162164688110e-01 -2.737474739551544189e-01 -7.944330573081970215e-02 2.605172395706176758e-01 1.956483721733093262e-02 -1.330739408731460571e-01 -3.541572093963623047e-01 -6.074575707316398621e-02 -1.289767026901245117e-01 -1.797302365303039551e-01 6.205461174249649048e-02 -7.732416689395904541e-02 6.562238931655883789e-02 2.406628802418708801e-03 -1.153039652854204178e-02 8.587220311164855957e-02 4.670630022883415222e-02 1.791687756776809692e-01
2.410581409931182861e-01 -3.452092781662940979e-02 9.840907901525497437e-02 8.824049681425094604e-02 -2.284053526818752289e-02 7.956628501415252686e-02 -4.371927082538604736e-01 1.065968442708253860e-02 -1.160908043384552002e-01 2.253128588199615479e-01 2.900919020175933838e-01 -3.663483560085296631e-01 1.702184230089187622e-01 3.924194723367691040e-02 6.342120468616485596e-02 -2.254110276699066162e-01 -1.692300848662853241e-02 -2.418279200792312622e-01 4.750103503465652466e-02 -1.611693501472473145e-01 -2.898618578910827637e-01 -1.275074332952499390e-01 -8.459527790546417236e-02 -7.623772323131561279e-02 -5.681580305099487305e-02 -1.322409212589263916e-01 1.729508936405181885e-01 -2.444814890623092651e-01 1.654377281665802002e-01 2.545602805912494659e-02 1.140527054667472839e-01 7.416801899671554565e-02
1.860330402851104736e-01 7.547970116138458252e-02 5.169607698917388916e-02 1.905360817909240723e-01 -3.248349130153656006e-01 -1.969503425061702728e-02 -2.373594641685485840e-01 -2.882481180131435394e-02 6.458154320716857910e-02 1.517623960971832275e-01 -2.981005311012268066e-01 -1.262120157480239868e-01 -1.233346611261367798e-01 -2.445054650306701660e-01 -2.954404354095458984e-01 -8.487562835216522217e-02 1.697698086500167847e-01 9.120529145002365112e-02 -3.265940845012664795e-01 -2.029059827327728271e-01 -1.694256067276000977e-01 -1.446794345974922180e-02 -6.817524135112762451e-02 -2.372613549232482910e-01 1.582957357168197632e-01 6.916971504688262939e-02 7.508880924433469772e-03 6.579537689685821533e-02 6.028965115547180176e-03 2.319872677326202393e-01 2.708538472652435303e-01 1.410282552242279053e-01
7.223444432020187378e-02 -1.200499907135963440e-01 2.588475346565246582e-01 2.424694970250129700e-02 -6.048609316349029541e-02 4.929860588163137436e-03 -3.335250020027160645e-01 6.083030253648757935e-03 1.663370057940483093e-02 3.247693926095962524e-02 -1.242886334657669067e-01 5.406924337148666382e-02 2.991044335067272186e-02 -5.079317688941955566e-01 -3.514403104782104492e-02 -3.730759322643280029e-01 9.410654753446578979e-02 1.573008112609386444e-02 7.844509929418563843e-02 1.459327191114425659e-01 -6.910654157400131226e-02 1.395175009965896606e-01 7.621657103300094604e-02 1.105804368853569031e-01 1.526142656803131104e-01 -6.157363206148147583e-02 2.311059087514877319e-01 -2.566154301166534424e-01 -3.364024460315704346e-01 1.974528729915618896e-01 2.826857566833496094e-02 -2.608171664178371429e-02
-4.537620116025209427e-03 -9.013417363166809082e-02 1.719556897878646851e-01 -1.181374043226242065e-01 2.020655572414398193e-01 -1.845875754952430725e-02 -3.954261541366577148e-01 2.421992868185043335e-01 -9.539628773927688599e-02 -6.938029080629348755e-02 -3.021269291639328003e-02 -9.003093838691711426e-02 -3.367877565324306488e-03 -3.904980421066284180e-01 -2.888070046901702881e-02 -2.000617533922195435e-01 -4.554592818021774292e-02 -4.167718067765235901e-02 1.256291568279266357e-01 -2.823630571365356445e-01 5.249185487627983093e-02 2.525001764297485352e-01 9.527307748794555664e-02 -1.086460147053003311e-02 1.392597407102584839e-01 3.871553838253021240e-01 1.254486888647079468e-01 1.449866294860839844e-01 -7.167370617389678955e-02 -6.155334785580635071e-02 2.916369736194610596e-01 2.821537293493747711e-02
2.721846997737884521e-01 5.920139700174331665e-02 3.140822649002075195e-01 1.013291478157043457e-01 1.223404519259929657e-02 -9.822907298803329468e-02 -3.747017085552215576e-01 3.054065108299255371e-01 -4.727065563201904297e-02 2.022521793842315674e-01 1.175336465239524841e-01 -1.026908829808235168e-01 -2.812845706939697266e-01 -6.144176237285137177e-03 4.108951613306999207e-02 -1.666960865259170532e-01 6.330095231533050537e-02 -2.720139361917972565e-02 -1.277779340744018555e-01 -3.657802641391754150e-01 -1.048855632543563843e-01 -3.876515477895736694e-02 -2.083463519811630249e-01 1.163706928491592407e-01 -1.115461960434913635e-01 -1.275421679019927979e-01 1.895550191402435303e-01 -2.405723780393600464e-01 5.627049133181571960e-03 -4.384858161211013794e-02 1.976223140954971313e-01 -7.771470397710800171e-02
8.954807370901107788e-02 -2.575529813766479492e-01 2.920766472816467285e-01 1.128201708197593689e-01 -9.422656893730163574e-02 -2.225538194179534912e-01 -8.939346671104431152e-02 2.554236054420471191e-01 9.600926935672760010e-02 2.191956937313079834e-01 2.311840057373046875e-01 -6.197792291641235352e-02 -8.583552390336990356e-02 -3.308269083499908447e-01 -1.126356646418571472e-01 -2.988692522048950195e-01 1.753251184709370136e-03 -9.228010475635528564e-02 -4.789679497480392456e-02 -3.089137077331542969e-01 2.090994454920291901e-02 1.598006114363670349e-02 -2.056502401828765869e-01 2.871530875563621521e-02 4.932765150442719460e-04 -1.073599457740783691e-01 3.830279707908630371e-01 -1.869650930166244507e-01 -1.363282352685928345e-01 -1.327068917453289032e-02 2.065407484769821167e-02 1.276529673486948013e-02
1.790546923875808716e-01 -2.152883112430572510e-01 5.803297460079193115e-02 7.634612917900085449e-02 3.847959265112876892e-02 -2.173248678445816040e-02 -2.588231265544891357e-01 -2.543073892593383789e-02 1.850988417863845825e-01 1.452087014913558960e-01 3.143968805670738220e-02 -4.142641648650169373e-02 -4.590412974357604980e-02 -3.552714288234710693e-01 1.205782741308212280e-01 -1.968121081590652466e-01 1.376103162765502930e-01 4.343414306640625000e-02 -4.571362957358360291e-02 -3.813023269176483154e-01 -1.172331050038337708e-01 1.450850069522857666e-01 7.253988832235336304e-02 8.232551068067550659e-02 3.134298026561737061e-01 2.349090576171875000e-01 2.731583118438720703e-01 -4.136960208415985107e-02 -2.864905595779418945e-01 -1.390399485826492310e-01 8.311314135789871216e-02 2.235006093978881836e-01
9.065057337284088135e-02 5.686895176768302917e-02 2.213730365037918091e-01 1.328970342874526978e-01 -6.547269970178604126e-02 1.957241594791412354e-01 -3.685741722583770752e-01 9.133277833461761475e-02 -1.272321790456771851e-01 2.383634150028228760e-01 9.933975338935852051e-02 -2.116412818431854248e-01 -1.944756358861923218e-01 -1.155788674950599670e-01 -1.155923306941986084e-01 -1.109251305460929871e-01 6.019318848848342896e-02 -4.298537224531173706e-02 -1.338393241167068481e-01 -4.954306408762931824e-02 -3.189117312431335449e-01 3.643794730305671692e-02 -6.051740050315856934e-02 -2.190673798322677612e-01 6.975185126066207886e-02 -2.631418108940124512e-01 2.578310370445251465e-01 -1.741155087947845459e-01 -2.483660876750946045e-01 -3.172205090522766113e-01 -6.082552671432495117e-02 1.146590188145637512e-01
1.902401596307754517e-01 8.700353652238845825e-02 1.220488399267196655e-01 2.160222530364990234e-01 -1.058544367551803589e-01 -3.748605772852897644e-02 -8.732811361551284790e-02 1.203216910362243652e-01 -4.108659029006958008e-01 1.889480203390121460e-01 9.277949482202529907e-02 -3.440396785736083984e-01 -1.167128309607505798e-01 -2.838148176670074463e-01 -9.685818850994110107e-02 -2.864267528057098389e-01 5.458880215883255005e-02 4.280284419655799866e-02 -2.572138309478759766e-01 -1.043341308832168579e-01 -2.140551805496215820e-01 1.041701287031173706e-01 -4.139878600835800171e-02 -1.395131051540374756e-01 4.331069067120552063e-02 -2.336424738168716431e-01 1.442905217409133911e-01 -1.138492971658706665e-01 -1.703550219535827637e-01 -1.625936925411224365e-01 2.530003152787685394e-02 1.919288784265518188e-01
5.300335958600044250e-02 -8.645009249448776245e-03 1.024070382118225098e-01 1.704310923814773560e-01 -2.734237611293792725e-01 1.364113390445709229e-01 -3.159684538841247559e-01 -1.238909289240837097e-01 -1.378355082124471664e-02 1.889525800943374634e-01 -3.140951991081237793e-01 -1.849231272935867310e-01 -5.083616450428962708e-02 -3.584508970379829407e-02 -2.348021566867828369e-01 -2.457911334931850433e-02 1.631893068552017212e-01 -8.679869025945663452e-02 -3.180469274520874023e-01 -8.234951645135879517e-02 -8.861009031534194946e-02 2.653502114117145538e-02 -8.436629921197891235e-02 -3.071677088737487793e-01 3.223698735237121582e-01 1.091292873024940491e-01 1.210807263851165771e-02 7.251586019992828369e-02 1.025405526161193848e-01 1.780861169099807739e-01 3.126192986965179443e-01 8.576235920190811157e-02
1.097190566360950470e-02 -2.074421793222427368e-01 2.964971363544464111e-01 1.453923732042312622e-01 -5.160954967141151428e-02 -3.588311076164245605e-01 -3.679930865764617920e-01 2.546816766262054443e-01 -2.603011429309844971e-01 9.415803849697113037e-02 3.256941959261894226e-02 -1.644494980573654175e-01 5.246518552303314209e-02 -1.651998907327651978e-01 -1.044744849205017090e-01 -1.195728257298469543e-01 1.519605219364166260e-01 7.688499242067337036e-02 5.682146921753883362e-02 7.409586012363433838e-02 -4.287047982215881348e-01 -9.171361476182937622e-02 -8.984845131635665894e-02 -2.001777589321136475e-01 1.961092278361320496e-02 1.163730993866920471e-01 1.873551011085510254e-01 3.680225089192390442e-02 -7.060731202363967896e-02 5.123697593808174133e-02 1.142284199595451355e-01 -8.367923647165298462e-02
-4.430265128612518311e-01 -1.701919734477996826e-01 1.568718701601028442e-01 6.587371230125427246e-02 -5.594299733638763428e-02 7.592014223337173462e-02 -3.869866430759429932e-01 -2.072259411215782166e-02 -1.125048100948333740e-02 4.620820283889770508e-02 -1.597312688827514648e-01 -7.679880410432815552e-02 5.983541905879974365e-02 -2.283611297607421875e-01 -1.764602959156036377e-01 -8.875707536935806274e-02 -3.473879024386405945e-02 -5.082067102193832397e-02 -3.602254986763000488e-01 -2.699383795261383057e-01 -2.383196651935577393e-01 5.785094201564788818e-02 -1.392369121313095093e-01 -8.309570141136646271e-03 1.712975464761257172e-02 -2.361004501581192017e-01 1.736389100551605225e-01 -2.045082598924636841e-01 -6.240374222397804260e-02 1.343460977077484131e-01 8.615944534540176392e-02 1.221402436494827271e-01
-2.268460951745510101e-02 -9.670156240463256836e-02 2.879143953323364258e-01 1.549996882677078247e-01 -5.376032553613185883e-03 6.371210515499114990e-02 -2.399967908859252930e-01 9.299068897962570190e-02 -1.461168974637985229e-01 1.024728864431381226e-01 8.324330300092697144e-02 -8.269661664962768555e-02 6.796150933951139450e-03 -3.229319155216217041e-01 -9.276135265827178955e-02 -2.613935470581054688e-01 1.691648513078689575e-01 1.861982047557830811e-01 -5.755043774843215942e-02 -6.191744655370712280e-02 1.710855960845947266e-01 2.332311719655990601e-01 1.266075968742370605e-01 1.963499933481216431e-02 2.401634305715560913e-01 2.290791133418679237e-03 1.252683252096176147e-01 -3.679192392155528069e-03 -1.990707665681838989e-01 2.298959940671920776e-01 4.955949783325195312e-01 -6.324378401041030884e-02
-1.623557880520820618e-02 1.105590686202049255e-01 4.078837931156158447e-01 1.108945682644844055e-01 9.012527018785476685e-02 1.533700227737426758e-01 -2.235827594995498657e-01 -3.088039718568325043e-02 -6.631635874509811401e-02 -6.348172575235366821e-02 -2.765317559242248535e-01 -6.359749287366867065e-02 -2.992101199924945831e-02 -1.754900068044662476e-01 -9.416456520557403564e-02 -1.361571997404098511e-01 1.483073085546493530e-01 -2.871083095669746399e-02 2.342139780521392822e-01 -8.565801382064819336e-02 -1.042313128709793091e-02 1.649122685194015503e-02 -6.373322010040283203e-02 -5.478366464376449585e-02 1.181903705000877380e-01 -1.223232783377170563e-02 1.195968240499496460e-01 -2.310823351144790649e-01 2.533708810806274414e-01 -2.691959738731384277e-01 4.821573197841644287e-01 -1.865525990724563599e-01
9.412039071321487427e-02 -1.061387658119201660e-01 2.175117433071136475e-01 1.273229271173477173e-01 -6.289720535278320312e-02 -2.017925083637237549e-01 -2.928536236286163330e-01 -8.397790789604187012e-02 -1.620784550905227661e-01 1.236132439225912094e-02 -1.894889324903488159e-01 -9.193208068609237671e-02 5.980344861745834351e-02 -4.276278913021087646e-01 -1.331754028797149658e-01 -1.199114173650741577e-01 1.449631452560424805e-01 -5.782667919993400574e-02 -6.946615129709243774e-02 1.857273131608963013e-01 -8.394166082143783569e-02 2.173272222280502319e-01 1.719699651002883911e-01 5.839467048645019531e-02 1.027914509177207947e-02 -9.934148937463760376e-02 2.895305156707763672e-01 -4.068408012390136719e-01 -2.327010184526443481e-01 1.243785396218299866e-01 -6.963752210140228271e-02 6.924689561128616333e-02
-4.569582641124725342e-02 -8.840666711330413818e-02 1.590933650732040405e-01 4.863257333636283875e-02 -2.053942158818244934e-02 -2.979831695556640625e-01 -2.735114395618438721e-01 -3.214641660451889038e-02 -3.948243334889411926e-03 6.238214299082756042e-02 -1.247861385345458984e-01 -8.677915483713150024e-02 2.660658061504364014e-01 -3.547916114330291748e-01 -2.276387512683868408e-01 -3.412754833698272705e-01 1.583500504493713379e-01 -6.094061210751533508e-02 -4.352685809135437012e-02 -4.620166122913360596e-02 -9.771621227264404297e-02 2.786317169666290283e-01 -2.033349685370922089e-02 8.070480078458786011e-02 -6.629335880279541016e-02 1.061856597661972046e-01 2.766089439392089844e-01 -1.418270766735076904e-01 -3.485283851623535156e-01 1.113546937704086304e-01 1.664372980594635010e-01 -6.780559569597244263e-02
1.574424803256988525e-01 -1.202713549137115479e-01 1.056670844554901123e-01 5.502200126647949219e-02 6.349184364080429077e-02 1.230550929903984070e-02 -3.200128972530364990e-01 7.557331770658493042e-02 2.993430495262145996e-01 -1.255356818437576294e-01 7.793251425027847290e-02 -2.518661320209503174e-01 2.005275785923004150e-01 -2.818096876144409180e-01 -5.493065714836120605e-02 -2.434059083461761475e-01 -1.211414709687232971e-01 -5.236303806304931641e-02 -1.456605792045593262e-01 -2.871019244194030762e-01 -2.308645546436309814e-01 5.467752739787101746e-02 -1.585846394300460815e-01 7.230934500694274902e-02 1.663319617509841919e-01 2.363216876983642578e-01 1.560150682926177979e-01 1.075331866741180420e-01 1.992157995700836182e-01 1.316398084163665771e-01 2.511659562587738037e-01 1.738903969526290894e-01
-7.530442625284194946e-02 -1.253388077020645142e-01 1.560167223215103149e-01 1.870967447757720947e-01 -4.866060614585876465e-02 1.411623209714889526e-01 -3.833522200584411621e-01 -4.302263259887695312e-02 -1.979449689388275146e-01 1.623933315277099609e-01 -1.293703913688659668e-01 -1.207280084490776062e-01 -9.722326695919036865e-02 -1.833121180534362793e-01 3.690794855356216431e-02 -1.117214858531951904e-01 -4.030673578381538391e-02 2.142976038157939911e-02 5.264083296060562134e-02 -5.872653424739837646e-02 -1.559995412826538086e-01 2.859830856323242188e-01 -1.073500961065292358e-01 4.402178898453712463e-02 2.187459170818328857e-01 -3.703228235244750977e-01 2.941064834594726562e-01 -1.508266031742095947e-01 -2.233352214097976685e-01 1.818415522575378418e-02 -1.871521770954132080e-01 2.950322329998016357e-01
3.874689107760787010e-03 -1.003735139966011047e-01 3.160060644149780273e-01 1.175162047147750854e-01 -1.568692177534103394e-02 2.939607575535774231e-02 -2.474220544099807739e-01 2.687975764274597168e-01 -2.451635599136352539e-01 -1.252162642776966095e-02 6.822112947702407837e-02 -1.598447859287261963e-01 -1.124268844723701477e-01 -1.193031296133995056e-01 -7.893026620149612427e-02 1.869663000106811523e-01 1.242858320474624634e-01 -2.310965061187744141e-01 1.773773506283760071e-02 -5.130749940872192383e-02 7.972546666860580444e-02 2.717125117778778076e-01 -1.503820270299911499e-01 -1.383650153875350952e-01 3.078152239322662354e-01 2.055358290672302246e-01 -8.346472680568695068e-02 -4.110438227653503418e-01 -1.277124434709548950e-01 4.830776527523994446e-02 1.574601382017135620e-01 1.817552149295806885e-01
5.567505583167076111e-02 -2.691392302513122559e-01 1.996863633394241333e-01 1.284602284431457520e-01 -6.558190286159515381e-02 -2.910612709820270538e-02 -4.147278368473052979e-01 -2.601218037307262421e-02 1.849069595336914062e-01 -1.688833534717559814e-01 9.611029922962188721e-02 -1.607905626296997070e-01 7.485916465520858765e-02 -5.443951860070228577e-02 -8.434611558914184570e-02 -1.259329319000244141e-01 4.644342511892318726e-02 -9.894400089979171753e-02 -4.827982559800148010e-02 -3.503904044628143311e-01 -4.079450964927673340e-01 -3.105039522051811218e-02 -2.545033991336822510e-01 5.837481934577226639e-03 1.835285685956478119e-02 1.497650444507598877e-01 1.096828952431678772e-01 1.183332204818725586e-01 -3.127363696694374084e-02 2.318191155791282654e-02 2.592068314552307129e-01 2.723527550697326660e-01
2.125351577997207642e-01 -1.603192389011383057e-01 1.720757633447647095e-01 2.642803490161895752e-01 2.172847241163253784e-01 -2.225265838205814362e-02 -3.184098303318023682e-01 5.276638269424438477e-02 -2.617794573307037354e-01 -4.310752556193619967e-04 -2.073078900575637817e-01 -2.592308819293975830e-02 1.861942410469055176e-01 -2.889802455902099609e-01 -4.669269174337387085e-02 5.583498999476432800e-02 -6.593649834394454956e-02 2.976333498954772949e-01 -8.333875238895416260e-02 -3.264470100402832031e-01 -2.620068490505218506e-01 -1.015548333525657654e-01 4.400094971060752869e-02 -3.259810805320739746e-02 5.629439279437065125e-02 -1.640457659959793091e-01 9.885149449110031128e-02 -6.230827048420906067e-02 1.408689562231302261e-02 1.730026155710220337e-01 1.912346333265304565e-01 2.080952823162078857e-01
1.650439053773880005e-01 -3.078880608081817627e-01 4.206834435462951660e-01 7.724631577730178833e-02 -8.622910827398300171e-04 -2.076646536588668823e-01 -9.300816059112548828e-02 -2.123329341411590576e-01 6.531927734613418579e-02 1.262655705213546753e-01 9.144647419452667236e-02 -9.950174391269683838e-02 -4.289076477289199829e-02 -1.345093846321105957e-01 -1.055364906787872314e-01 -3.572976216673851013e-02 1.820011883974075317e-01 -7.296512275934219360e-02 -1.122372597455978394e-01 -1.077543795108795166e-01 -3.264038860797882080e-01 4.123441278934478760e-01 1.473927050828933716e-01 -1.996300071477890015e-01 3.907022252678871155e-02 1.619212329387664795e-01 -1.505609694868326187e-02 -1.630481928586959839e-01 -1.133194640278816223e-01 1.719354987144470215e-01 8.798612654209136963e-02 -1.477889120578765869e-01
5.512871965765953064e-02 -8.359970897436141968e-02 2.063329666852951050e-01 1.578342467546463013e-01 -1.184801682829856873e-01 -1.959033869206905365e-02 -3.725645542144775391e-01 6.028047762811183929e-03 -1.644799560308456421e-01 1.695085912942886353e-01 1.225487515330314636e-02 -2.298132702708244324e-02 -1.135553270578384399e-01 -4.092479944229125977e-01 -2.310039848089218140e-01 -1.689277142286300659e-01 9.991960972547531128e-02 -6.070877239108085632e-02 -2.259551286697387695e-01 3.461784496903419495e-02 -2.637057378888130188e-02 2.907676398754119873e-01 -1.220804974436759949e-01 1.536301970481872559e-01 -1.759247481822967529e-01 -1.123874168843030930e-02 3.116534054279327393e-01 -1.821525841951370239e-01 -1.094377562403678894e-01 2.285956740379333496e-01 -1.725219190120697021e-01 -7.369799166917800903e-02
-2.153651416301727295e-01 -1.065548211336135864e-01 3.857164382934570312e-01 8.502769470214843750e-02 -5.174575001001358032e-02 -2.054382413625717163e-01 -2.003571689128875732e-01 -6.850638985633850098e-02 -1.750823855400085449e-01 -6.197171285748481750e-02 1.158883795142173767e-01 4.880698397755622864e-02 4.613146930932998657e-02 -2.897389531135559082e-01 -2.227812260389328003e-01 -9.647732973098754883e-02 3.236787319183349609e-01 2.274143099784851074e-01 -7.812255527824163437e-03 -9.244643151760101318e-02 1.013710908591747284e-02 2.463946640491485596e-01 1.030835658311843872e-01 -7.439263164997100830e-02 2.792922258377075195e-01 1.302503421902656555e-02 2.801123261451721191e-02 -1.203099414706230164e-01 -1.159319728612899780e-01 2.700974047183990479e-01 2.800925970077514648e-01 2.952769212424755096e-02
1.741134375333786011e-02 2.962838672101497650e-02 4.389578104019165039e-01 -9.221114963293075562e-02 -7.886645197868347168e-02 -5.655129626393318176e-02 -3.021625578403472900e-01 7.819730043411254883e-02 -8.958315104246139526e-02 5.575124919414520264e-02 -3.153604567050933838e-01 1.221541780978441238e-02 1.560365688055753708e-02 -3.993100821971893311e-01 -6.486658751964569092e-02 -4.323143661022186279e-01 1.194233261048793793e-02 1.753078959882259369e-02 9.062202274799346924e-02 6.874866783618927002e-02 -5.939922854304313660e-02 6.638298928737640381e-02 5.069572851061820984e-02 1.263604462146759033e-01 -6.342310458421707153e-02 -1.808824390172958374e-01 1.746085882186889648e-01 -2.330374568700790405e-01 7.009187340736389160e-02 -1.352677494287490845e-01 1.775455325841903687e-01 -1.146213114261627197e-01
2.401749491691589355e-01 1.143984198570251465e-01 1.791810095310211182e-01 2.057499289512634277e-01 -3.537920862436294556e-02 -1.665444970130920410e-01 -2.915624380111694336e-01 1.909259408712387085e-01 -1.042838096618652344e-01 2.346812486648559570e-01 1.826442033052444458e-01 -1.865437775850296021e-01 -1.409725546836853027e-01 7.194480299949645996e-02 -6.928090937435626984e-03 -3.020685911178588867e-01 1.236591711640357971e-01 -3.983974829316139221e-02 -1.287159174680709839e-01 -4.699134230613708496e-01 -8.704045414924621582e-02 -2.863896079361438751e-03 -1.268309503793716431e-01 1.414637118577957153e-01 -3.695270419120788574e-02 -1.332271099090576172e-01 2.416975051164627075e-01 -1.920674741268157959e-01 1.287414133548736572e-02 -6.809662282466888428e-02 1.884586215019226074e-01 -3.463944047689437866e-02
-3.318511843681335449e-01 1.547339558601379395e-01 2.341031134128570557e-01 2.021101415157318115e-01 -1.013251245021820068e-01 9.791240096092224121e-02 -5.793987512588500977e-01 4.182782489806413651e-03 -3.043395280838012695e-02 7.982631027698516846e-02 1.040446609258651733e-01 -2.701038420200347900e-01 2.361045591533184052e-02 8.052859455347061157e-03 -1.931415311992168427e-02 -1.107576116919517517e-02 6.624521315097808838e-02 -2.401088625192642212e-01 6.762118637561798096e-02 -1.112218126654624939e-01 -1.867993623018264771e-01 1.412456631660461426e-01 -9.268622100353240967e-02 1.793552935123443604e-01 2.021462023258209229e-01 -2.197092026472091675e-01 3.828441351652145386e-02 -1.579520702362060547e-01 3.097074478864669800e-02 1.430026441812515259e-01 -1.345946080982685089e-02 1.038296818733215332e-01
-2.024504542350769043e-01 1.358348280191421509e-01 3.412465453147888184e-01 1.160259321331977844e-01 4.096372053027153015e-02 5.104428902268409729e-02 -5.037363171577453613e-01 -3.514963760972023010e-02 -1.170936226844787598e-01 -6.275273044593632221e-04 2.565815150737762451e-01 -2.519360482692718506e-01 -1.982158794999122620e-02 1.199022457003593445e-01 -2.488246113061904907e-01 4.176383465528488159e-02 -8.453241735696792603e-02 -1.991725713014602661e-01 -1.087225079536437988e-01 -1.385958939790725708e-01 -3.483913242816925049e-01 1.953980326652526855e-02 9.528227150440216064e-03 9.694096446037292480e-02 2.363604307174682617e-01 -8.550741523504257202e-02 1.350491195917129517e-01 -1.027018576860427856e-01 -1.590123921632766724e-01 -1.358187408186495304e-03 -3.611926734447479248e-02 4.786493256688117981e-02
6.042747572064399719e-02 5.966407433152198792e-02 8.156649023294448853e-02 1.643847823143005371e-01 -2.258202284574508667e-01 -9.988603740930557251e-02 -3.016841113567352295e-01 -9.927327930927276611e-02 -1.409944295883178711e-01 2.231557965278625488e-01 -3.504356443881988525e-01 -1.068132966756820679e-01 -2.222182601690292358e-01 -2.235235273838043213e-01 -2.908049225807189941e-01 -2.011072486639022827e-01 1.960299909114837646e-01 1.947054825723171234e-02 -4.568922519683837891e-02 -2.076008319854736328e-01 -8.146846294403076172e-02 -7.013013213872909546e-02 -2.621959745883941650e-01 -2.416273057460784912e-01 2.218284010887145996e-01 1.632126718759536743e-01 1.352949067950248718e-02 1.870145797729492188e-01 -7.784678041934967041e-02 1.083514243364334106e-01 9.893824905157089233e-02 8.806037902832031250e-02
1.264376491308212280e-01 1.975975036621093750e-01 2.541884481906890869e-01 1.262455433607101440e-01 3.038747906684875488e-01 -1.871283054351806641e-01 -3.088634014129638672e-01 4.013159126043319702e-02 1.209755092859268188e-01 1.286624819040298462e-01 1.280859857797622681e-01 -3.479301556944847107e-02 -1.557058095932006836e-01 -1.953558027744293213e-01 -7.124067842960357666e-02 -3.856835365295410156e-01 2.255462259054183960e-01 -1.127605661749839783e-01 6.918163597583770752e-02 -1.228122711181640625e-01 -3.005574047565460205e-01 1.417151540517807007e-01 1.472907811403274536e-01 -3.988425433635711670e-02 4.154420644044876099e-02 1.720513775944709778e-02 2.750467061996459961e-01 -2.068755328655242920e-01 -7.170883566141128540e-02 -1.790315955877304077e-01 -3.634545020759105682e-03 1.334201637655496597e-02
1.272965669631958008e-01 -1.324596703052520752e-01 1.208919063210487366e-01 -4.096316918730735779e-02 2.669672248885035515e-03 2.131061628460884094e-02 -3.711265325546264648e-01 -1.148221269249916077e-01 -5.192498676478862762e-03 -5.248960480093955994e-02 -5.078884959220886230e-02 7.777025923132896423e-03 -9.317500144243240356e-02 -2.124301642179489136e-01 -1.211231276392936707e-01 -8.791938424110412598e-02 4.942472279071807861e-02 2.592922151088714600e-01 -2.133479118347167969e-01 1.697359681129455566e-01 -2.665210068225860596e-01 4.359653592109680176e-01 1.664258986711502075e-01 6.035816296935081482e-02 1.602441370487213135e-01 -1.931001245975494385e-02 2.590927183628082275e-01 -1.466353833675384521e-01 7.400396466255187988e-02 8.078491687774658203e-02 3.143900632858276367e-01 2.344725430011749268e-01
1.840541213750839233e-01 -4.697747156023979187e-02 1.398128271102905273e-01 1.239518225193023682e-01 -2.448394335806369781e-02 -5.019850283861160278e-02 -2.337268292903900146e-01 1.387869864702224731e-01 -2.611115574836730957e-01 1.154409721493721008e-02 6.925769895315170288e-02 -1.370377987623214722e-01 -3.103693723678588867e-01 -1.520060449838638306e-01 -8.525579422712326050e-02 2.271370962262153625e-02 1.019113361835479736e-01 -2.670238912105560303e-01 1.349277887493371964e-02 -5.904154479503631592e-02 1.125174202024936676e-02 3.531847298145294189e-01 -4.274327680468559265e-02 -1.961261034011840820e-01 3.081270158290863037e-01 2.085066437721252441e-01 -1.364254951477050781e-01 -4.578358530998229980e-01 -4.560306295752525330e-02 3.530993312597274780e-02 9.537810087203979492e-02 5.751290544867515564e-02
8.837012201547622681e-02 1.497684568166732788e-01 9.371393173933029175e-02 -1.350924372673034668e-01 -1.153992712497711182e-01 -9.803136438131332397e-02 -2.459268718957901001e-01 1.749010756611824036e-03 -1.923282146453857422e-01 3.144782483577728271e-01 2.375269681215286255e-01 -2.699051201343536377e-01 -5.360230803489685059e-02 -8.163181692361831665e-02 -2.711809575557708740e-01 2.793950587511062622e-02 1.844190508127212524e-01 -4.083552584052085876e-02 3.043767437338829041e-02 -2.197417989373207092e-02 -1.583342403173446655e-01 3.669703304767608643e-01 -2.291360199451446533e-01 1.083884239196777344e-01 -4.940793290734291077e-02 1.968727111816406250e-01 2.923211157321929932e-01 1.360279023647308350e-01 6.169147789478302002e-02 -9.173152968287467957e-03 3.061504065990447998e-01 -8.036000281572341919e-02
8.795005083084106445e-02 9.281117469072341919e-02 2.267162352800369263e-01 1.676663607358932495e-01 -2.231487333774566650e-01 -1.244148761034011841e-01 -1.999073103070259094e-02 6.732518970966339111e-02 -2.797147929668426514e-01 7.438957691192626953e-02 -3.238856792449951172e-02 -3.894369006156921387e-01 -1.878768503665924072e-01 -3.064083755016326904e-01 -7.822392880916595459e-02 -2.826840281486511230e-01 1.633484214544296265e-01 6.112196482717990875e-03 -2.829286456108093262e-01 -1.624346077442169189e-01 -1.376732140779495239e-01 -1.833450049161911011e-02 -1.137344464659690857e-01 -2.126446813344955444e-01 -2.195011638104915619e-02 -2.656859755516052246e-01 6.152998656034469604e-02 -2.328229248523712158e-01 -1.519414633512496948e-01 -8.873284608125686646e-02 8.537434041500091553e-02 6.577070057392120361e-02
1.202117465436458588e-02 7.439249753952026367e-02 1.244650110602378845e-01 2.120667546987533569e-01 -2.643625065684318542e-02 -4.783124849200248718e-02 -3.691873550415039062e-01 -8.071828633546829224e-03 -2.181438356637954712e-01 1.755243092775344849e-01 -2.025848813354969025e-02 2.796168625354766846e-01 1.207234859466552734e-01 -1.940932869911193848e-01 -1.787706613540649414e-01 -2.460667639970779419e-01 8.843733929097652435e-03 -2.174239372834563255e-03 1.636264473199844360e-01 -2.532240748405456543e-01 -5.076478123664855957e-01 -2.359199896454811096e-02 -1.861803792417049408e-02 -8.055529743432998657e-02 1.174954175949096680e-01 3.389193117618560791e-02 1.737055629491806030e-01 7.480151951313018799e-02 3.649096935987472534e-02 1.546194106340408325e-01 2.378717064857482910e-01 6.433048844337463379e-02
2.147541046142578125e-01 2.080195695161819458e-01 7.287436723709106445e-02 7.260660827159881592e-02 1.694906055927276611e-01 9.162376075983047485e-02 -3.704614937305450439e-01 6.500297784805297852e-02 5.322345718741416931e-02 1.941898316144943237e-01 -1.186924278736114502e-01 -1.297981888055801392e-01 -6.078962236642837524e-02 -2.969624400138854980e-01 -8.705987781286239624e-02 -3.863925933837890625e-01 4.039251506328582764e-01 -1.376954317092895508e-01 -5.363545939326286316e-02 -2.494475543498992920e-01 -2.331921905279159546e-01 7.793389260768890381e-02 4.625003784894943237e-02 6.911390274763107300e-02 8.433552831411361694e-02 -1.420229673385620117e-01 3.523641079664230347e-02 5.739659070968627930e-02 1.696636974811553955e-01 -3.880299627780914307e-02 7.003397494554519653e-02 -1.399952620267868042e-01
2.698291558772325516e-03 6.344053894281387329e-02 1.768924593925476074e-01 5.844106897711753845e-02 -1.630229055881500244e-01 -7.526559382677078247e-02 -1.933943182229995728e-01 -2.943153725937008858e-03 -6.587667018175125122e-02 1.612695306539535522e-02 -2.036173641681671143e-01 6.998121738433837891e-02 1.309615671634674072e-01 -3.723176419734954834e-01 -4.126561805605888367e-02 -8.106015622615814209e-02 1.417761445045471191e-01 5.476222187280654907e-02 1.027352409437298775e-03 8.217393420636653900e-03 -3.641994670033454895e-02 4.033814668655395508e-01 6.292536854743957520e-02 -1.090652644634246826e-01 3.573872447013854980e-01 -1.661053150892257690e-01 2.434795796871185303e-01 -1.229839771986007690e-01 -3.138239085674285889e-01 2.911564707756042480e-01 2.458064407110214233e-01 -1.183724310249090195e-02
2.061994820833206177e-01 2.249323762953281403e-02 2.024235427379608154e-01 -3.370922058820724487e-02 -1.123756691813468933e-01 1.162121072411537170e-01 -3.372633755207061768e-01 1.571222394704818726e-01 -2.311149053275585175e-02 2.571825310587882996e-02 -2.296890914440155029e-01 -3.273191675543785095e-02 -1.821881681680679321e-01 -1.400629580020904541e-01 -3.245295956730842590e-02 -7.518331706523895264e-02 8.808599412441253662e-02 1.874573081731796265e-01 6.117951124906539917e-02 -1.022511646151542664e-01 -4.916172474622726440e-02 1.407720148563385010e-01 1.117196977138519287e-01 7.372018694877624512e-02 -8.133419603109359741e-02 5.140518546104431152e-01 1.599675714969635010e-01 -2.812627553939819336e-01 -7.979096472263336182e-02 -9.562084451317787170e-03 3.952317237854003906e-01 1.674895733594894409e-02
1.229610666632652283e-02 1.268437039107084274e-02 2.301268875598907471e-01 -1.826198846101760864e-01 -1.259619444608688354e-01 1.216004714369773865e-01 -2.574899196624755859e-01 1.789972484111785889e-01 2.819625735282897949e-01 3.057620674371719360e-02 -3.038375580217689276e-04 -3.374308049678802490e-01 -2.386825978755950928e-01 -3.314753472805023193e-01 -3.845028877258300781e-01 -1.393353641033172607e-01 9.390322864055633545e-02 -1.857299357652664185e-01 1.937150508165359497e-01 -8.556190133094787598e-02 -1.335860788822174072e-01 8.356830477714538574e-02 -6.328944436972960830e-05 1.908212155103683472e-01 -1.344612985849380493e-02 1.201509013772010803e-01 9.795145690441131592e-02 -2.361342124640941620e-02 6.474982947111129761e-02 2.516428008675575256e-02 1.968427449464797974e-01 1.955566406250000000e-01
-1.083447709679603577e-01 -4.177549481391906738e-01 2.930152118206024170e-01 -1.306680142879486084e-01 -1.089982017874717712e-01 8.099684119224548340e-02 -4.639003574848175049e-01 -1.004790887236595154e-01 -1.727119088172912598e-02 -1.930487342178821564e-02 -4.595459252595901489e-02 -1.262246221303939819e-01 -1.638229042291641235e-01 -1.459293961524963379e-01 -1.220628339797258377e-02 -1.363535225391387939e-01 -1.521175950765609741e-01 2.444556206464767456e-01 -1.117780655622482300e-01 -3.247482478618621826e-01 -9.321216493844985962e-02 5.466387048363685608e-02 -2.380415499210357666e-01 -6.753429770469665527e-02 1.422706991434097290e-02 2.443920075893402100e-01 7.861976325511932373e-02 -1.332321614027023315e-01 9.535679966211318970e-02 6.872689723968505859e-02 8.537551760673522949e-02 5.250573530793190002e-02
9.875144809484481812e-02 -1.013964042067527771e-01 7.121656835079193115e-02 1.274728178977966309e-01 -4.281874746084213257e-02 4.192330688238143921e-02 -3.924062550067901611e-01 -8.485459722578525543e-03 8.183763921260833740e-02 2.076721340417861938e-01 2.230628281831741333e-01 -8.841539733111858368e-03 3.700229898095130920e-02 -4.432571530342102051e-01 2.398009970784187317e-02 -9.237995371222496033e-03 1.954875439405441284e-01 1.405922472476959229e-01 3.625676501542329788e-03 1.123330742120742798e-01 -1.241048872470855713e-01 2.151661813259124756e-01 2.292410284280776978e-01 -1.119148656725883484e-01 2.068908661603927612e-01 -1.212527155876159668e-01 4.090579748153686523e-01 -7.814611494541168213e-02 1.155198588967323303e-01 7.196215540170669556e-02 2.201815545558929443e-01 -8.660387992858886719e-02
6.287312507629394531e-02 -4.815625026822090149e-02 4.461129605770111084e-01 2.318707108497619629e-01 -9.404679387807846069e-02 2.852989919483661652e-02 -4.899220168590545654e-02 3.229390131309628487e-03 -2.978233993053436279e-01 -1.022605448961257935e-01 -1.105628088116645813e-01 -2.477620989084243774e-01 -1.465345323085784912e-01 -2.079676687717437744e-01 1.462014317512512207e-01 -4.178298637270927429e-02 1.698329001665115356e-01 1.723610609769821167e-01 1.445471346378326416e-01 2.782647265121340752e-03 9.062325209379196167e-02 1.622024029493331909e-01 -9.302362054586410522e-02 5.734032392501831055e-02 2.528581321239471436e-01 6.662712246179580688e-02 -7.425690442323684692e-02 -1.389203667640686035e-01 6.504815816879272461e-02 -1.090495437383651733e-01 4.463494122028350830e-01 1.838775873184204102e-01
8.483085036277770996e-02 -2.363004386425018311e-01 1.450154781341552734e-01 1.849837601184844971e-02 -2.016616910696029663e-01 1.922371834516525269e-01 -5.276897549629211426e-01 2.081890963017940521e-02 -9.834528714418411255e-02 5.455485545098781586e-03 -1.531151384115219116e-01 3.578851372003555298e-02 -8.564879745244979858e-02 -1.419350802898406982e-01 -1.581154465675354004e-01 -1.328355222940444946e-01 -1.138062849640846252e-01 2.975334525108337402e-01 -1.599533408880233765e-01 -3.593719899654388428e-01 -1.014115065336227417e-01 -6.414230912923812866e-02 -1.873275339603424072e-01 7.663486897945404053e-02 2.232723385095596313e-01 2.350755631923675537e-01 -2.671890147030353546e-02 8.864999562501907349e-02 -3.160667046904563904e-02 9.645228087902069092e-02 1.024357602000236511e-01 9.205784648656845093e-02
5.543402582406997681e-02 -3.514781594276428223e-02 3.862268626689910889e-01 -5.526639521121978760e-02 3.123557269573211670e-01 1.499337796121835709e-02 -3.567381799221038818e-01 8.882115036249160767e-02 -1.473256796598434448e-01 -5.480222031474113464e-02 -1.152297183871269226e-01 -1.264675557613372803e-01 -3.849484398961067200e-02 -3.578563928604125977e-01 9.638334810733795166e-02 -9.382308274507522583e-02 1.575342938303947449e-02 8.415231108665466309e-02 -3.497957810759544373e-02 -1.526653766632080078e-02 1.146738007664680481e-01 2.705524563789367676e-01 -1.014779135584831238e-01 -9.529558569192886353e-02 2.419241517782211304e-01 1.506772190332412720e-01 1.814064830541610718e-01 2.452777326107025146e-02 -4.511231184005737305e-02 2.002577781677246094e-01 3.651039600372314453e-01 -6.491547077894210815e-02
9.324777871370315552e-02 -1.122814938426017761e-01 1.050301045179367065e-01 -5.070423334836959839e-02 -2.802400290966033936e-01 -4.453542828559875488e-02 -2.823645174503326416e-01 -8.110287040472030640e-02 -1.561912596225738525e-01 -2.408489584922790527e-02 -2.401783019304275513e-01 -3.013176321983337402e-01 -4.374426323920488358e-03 -2.444464899599552155e-02 -1.469047814607620239e-01 -2.631028890609741211e-01 1.685121804475784302e-01 3.444702178239822388e-02 1.202580779790878296e-01 -1.880860924720764160e-01 -1.959469020366668701e-01 2.057350426912307739e-01 1.075978949666023254e-02 -3.691253662109375000e-01 3.405763506889343262e-01 2.564932107925415039e-01 -1.561098452657461166e-02 1.018014997243881226e-01 -1.062446609139442444e-01 -1.025714911520481110e-02 1.811421811580657959e-01 1.700238510966300964e-02
-5.193752050399780273e-02 -2.058012485504150391e-01 5.815386772155761719e-02 -1.379461437463760376e-01 -1.205469295382499695e-01 -8.934816718101501465e-02 -2.671486437320709229e-01 4.730829969048500061e-02 -1.877147406339645386e-01 1.405718624591827393e-01 -1.548581421375274658e-01 -1.721161156892776489e-01 -5.902116000652313232e-02 1.628737747669219971e-01 -3.131422996520996094e-01 -4.686050117015838623e-02 -9.286209940910339355e-02 3.938586264848709106e-02 -1.433916836977005005e-01 -1.967606991529464722e-01 -4.922823309898376465e-01 2.300722301006317139e-01 -1.053839772939682007e-01 -4.958364740014076233e-02 5.488931760191917419e-02 1.410978436470031738e-01 3.660532832145690918e-01 -6.751977652311325073e-02 9.457348287105560303e-02 1.075288876891136169e-01 1.346339732408523560e-01 -1.383845210075378418e-01
1.309000700712203979e-01 1.119493991136550903e-01 1.512204855680465698e-01 -1.169707253575325012e-01 -3.226619064807891846e-01 1.062500998377799988e-01 -4.025447070598602295e-01 -6.374090164899826050e-02 1.897488683462142944e-01 -6.862322986125946045e-02 -6.388962268829345703e-02 -4.470515251159667969e-02 -1.617085933685302734e-01 -3.107745647430419922e-01 -2.580557167530059814e-01 4.792257398366928101e-02 2.358936965465545654e-01 -4.536836594343185425e-02 -5.461062490940093994e-02 -2.849361896514892578e-01 -1.838112026453018188e-01 -1.947328001260757446e-01 5.411922000348567963e-03 -6.266142427921295166e-02 1.156572327017784119e-01 2.946891486644744873e-01 7.265350967645645142e-02 -8.175653219223022461e-02 5.827120319008827209e-02 -3.581063821911811829e-02 2.749435603618621826e-01 -6.223056465387344360e-02
2.756531238555908203e-01 -3.574611246585845947e-01 2.347201257944107056e-01 2.567484416067600250e-02 -1.706241816282272339e-01 -1.545115280896425247e-02 -3.141666948795318604e-01 -6.538325548171997070e-02 -9.818164259195327759e-02 1.652542501688003540e-01 -6.856464594602584839e-02 -1.044726558029651642e-02 -1.142079159617424011e-01 -3.500274717807769775e-01 1.205799058079719543e-01 -1.883964091539382935e-01 1.193939447402954102e-01 8.643230795860290527e-02 -2.897381549701094627e-03 -4.061071872711181641e-01 -1.542504280805587769e-01 -3.783931210637092590e-02 -1.448431052267551422e-02 2.860181219875812531e-02 2.097348570823669434e-01 3.235957324504852295e-01 -9.745252877473831177e-02 1.098462962545454502e-03 1.220250315964221954e-02 3.950849920511245728e-02 -2.763843908905982971e-02 8.496028929948806763e-02
-7.356104254722595215e-02 -1.139292214065790176e-02 2.216113209724426270e-01 -1.961453706026077271e-01 -6.148884817957878113e-02 -8.019427955150604248e-02 -4.109043180942535400e-01 -1.562284491956233978e-02 -4.036534950137138367e-02 1.764775067567825317e-01 -3.032944500446319580e-01 -1.956994980573654175e-01 8.439103513956069946e-02 -3.302898406982421875e-01 -1.242341399192810059e-01 -3.986811637878417969e-01 3.608230873942375183e-02 4.550748504698276520e-03 2.314953655004501343e-01 3.678296506404876709e-02 -5.028339102864265442e-02 3.075797669589519501e-02 -3.330789739266037941e-03 5.503326281905174255e-02 -2.934062108397483826e-02 -1.383284628391265869e-01 1.220647841691970825e-01 -2.369592338800430298e-01 -3.322935104370117188e-02 -1.160860061645507812e-02 3.166737854480743408e-01 -1.362944990396499634e-01
-1.248650029301643372e-01 -2.064494490623474121e-01 2.411718964576721191e-01 -7.410363852977752686e-02 -1.568491756916046143e-01 1.229182258248329163e-01 -3.935473263263702393e-01 -1.888001710176467896e-02 -1.333225518465042114e-01 7.063017040491104126e-02 -2.100695222616195679e-01 8.853457123041152954e-02 3.663336858153343201e-02 -2.817739248275756836e-01 -2.725775241851806641e-01 -1.915464997291564941e-01 -1.106858104467391968e-01 3.767026364803314209e-01 -5.282298102974891663e-02 -1.462655067443847656e-01 -1.057762429118156433e-01 7.503674179315567017e-02 -4.290428757667541504e-02 2.578645646572113037e-01 -1.101191528141498566e-02 1.924223750829696655e-01 4.341210424900054932e-02 3.756121173501014709e-02 -3.969746455550193787e-02 -2.638497576117515564e-02 3.078317046165466309e-01 1.255296468734741211e-01
-1.241218745708465576e-01 5.102492868900299072e-02 2.896922826766967773e-01 9.397713467478752136e-03 -2.528619170188903809e-01 -1.906289309263229370e-01 -2.934770286083221436e-01 7.717698812484741211e-02 -2.438898384571075439e-01 1.959992498159408569e-01 -1.035689041018486023e-01 -8.893591165542602539e-02 -1.429180204868316650e-01 -2.452367544174194336e-01 -2.123657464981079102e-01 -1.486876010894775391e-01 2.356658726930618286e-01 -9.146759659051895142e-02 1.578906364738941193e-02 -1.029287949204444885e-01 -3.111913800239562988e-01 -1.767462491989135742e-02 -9.908306598663330078e-02 -2.313600927591323853e-01 1.600140929222106934e-01 2.679743170738220215e-01 6.245514005422592163e-02 -4.211794957518577576e-02 1.973707415163516998e-02 -1.326233595609664917e-01 -2.398118972778320312e-01 1.657877117395401001e-01
5.418176576495170593e-02 -1.135202962905168533e-02 1.071305871009826660e-01 -1.030963361263275146e-01 1.297757625579833984e-01 -1.278187036514282227e-01 -2.211684733629226685e-01 2.598828077316284180e-01 -8.471472561359405518e-02 -7.480455935001373291e-02 -2.648324966430664062e-01 -1.006388440728187561e-01 1.865608990192413330e-01 -3.199653029441833496e-01 -3.906669914722442627e-01 -2.305075079202651978e-01 -1.056455746293067932e-01 -6.738603860139846802e-02 1.786001473665237427e-01 -4.795247316360473633e-02 -3.568182289600372314e-01 9.373671561479568481e-02 -1.092363968491554260e-01 4.531633108854293823e-02 1.685805469751358032e-01 1.851822137832641602e-01 7.336968183517456055e-02 -4.281956702470779419e-02 2.085317373275756836e-01 -1.350102853029966354e-02 1.934554129838943481e-01 1.954722255468368530e-01
1.236686389893293381e-02 -3.030208349227905273e-01 1.128916591405868530e-01 1.135831102728843689e-01 -8.063042908906936646e-02 -1.359248310327529907e-01 -4.661245644092559814e-01 -5.447118729352951050e-02 1.474949568510055542e-01 -1.228974685072898865e-01 3.013073839247226715e-02 -3.270534873008728027e-01 3.876794874668121338e-02 8.335865288972854614e-02 -2.299491018056869507e-01 -1.570739299058914185e-01 1.007053777575492859e-01 -5.533083900809288025e-02 -2.485134452581405640e-01 -2.037332653999328613e-01 -3.714185953140258789e-01 -4.753128450829535723e-04 2.403873391449451447e-02 5.689510330557823181e-02 -4.304426163434982300e-02 7.982540875673294067e-02 6.951176375150680542e-02 1.671706289052963257e-01 3.777295351028442383e-02 8.176168799400329590e-02 2.779730856418609619e-01 1.476930677890777588e-01
-1.694883853197097778e-01 -1.479275673627853394e-01 3.120410740375518799e-01 -5.790434661321341991e-04 -7.365475594997406006e-02 1.296740025281906128e-01 -4.213950037956237793e-01 4.280811175704002380e-02 -2.054401338100433350e-01 2.579840645194053650e-02 5.692673847079277039e-02 -2.810446545481681824e-02 7.665306329727172852e-02 -2.555233538150787354e-01 -1.403368860483169556e-01 -6.080678105354309082e-02 1.237363293766975403e-01 3.134881556034088135e-01 1.704342663288116455e-01 -9.744592010974884033e-02 4.563590884208679199e-02 2.646082341670989990e-01 1.360665857791900635e-01 -7.012188434600830078e-02 3.099267780780792236e-01 8.048392832279205322e-02 8.447859436273574829e-02 -2.181193232536315918e-02 -2.295277565717697144e-01 2.280801981687545776e-01 2.128929793834686279e-01 -3.287881240248680115e-02
2.192606776952743530e-01 -1.138911545276641846e-01 2.247469276189804077e-01 1.387468725442886353e-01 -2.223701216280460358e-02 4.319150000810623169e-02 -4.273366332054138184e-01 -3.144922479987144470e-02 1.456157863140106201e-01 2.119221985340118408e-01 -1.288306564092636108e-01 -1.569097936153411865e-01 -6.114612147212028503e-02 -2.755000293254852295e-01 3.992598131299018860e-02 -2.336330413818359375e-01 -1.063788458704948425e-01 4.730672761797904968e-02 -4.994759708642959595e-02 -2.976920008659362793e-01 -2.108400911092758179e-01 -1.173952743411064148e-01 2.152975499629974365e-01 2.165652811527252197e-02 3.573039472103118896e-01 1.177621558308601379e-01 -1.564521044492721558e-01 1.401621848344802856e-02 1.862765103578567505e-01 1.309326291084289551e-01 -9.073927998542785645e-02 6.375674903392791748e-02
8.476006984710693359e-02 -8.287878334522247314e-02 5.099956691265106201e-02 -1.793604642152786255e-01 -1.683444082736968994e-01 -4.734328016638755798e-02 -5.452119112014770508e-01 1.435867398977279663e-01 -7.026635110378265381e-02 9.778208285570144653e-02 -1.513175815343856812e-01 -9.598720818758010864e-02 1.044460013508796692e-01 -2.733100056648254395e-01 -8.886436372995376587e-02 -4.677505195140838623e-01 -1.271444410085678101e-01 1.903516352176666260e-01 4.946174100041389465e-02 -8.985798805952072144e-02 -1.839109063148498535e-01 8.731657266616821289e-02 2.038124017417430878e-02 6.520295515656471252e-03 -5.135905370116233826e-02 -2.290439307689666748e-01 1.187849119305610657e-01 -1.886061429977416992e-01 1.510035991668701172e-02 -1.717481911182403564e-01 3.389232605695724487e-02 5.776154249906539917e-02
-2.822673022747039795e-01 -1.202775817364454269e-02 4.840086027979850769e-02 1.240217238664627075e-01 -2.073163390159606934e-01 -1.151741221547126770e-01 -2.019694894552230835e-01 4.064342752099037170e-02 -2.204887866973876953e-01 6.685113906860351562e-02 2.799170613288879395e-01 -2.654308974742889404e-01 6.139773502945899963e-02 -4.040976166725158691e-01 -4.983919858932495117e-02 -1.103696227073669434e-01 8.935610204935073853e-02 -6.706665456295013428e-02 -2.530021369457244873e-01 -3.294652104377746582e-01 -8.580692857503890991e-02 6.334180384874343872e-02 1.725357025861740112e-02 -2.805108726024627686e-01 1.137223765254020691e-01 -1.914571225643157959e-01 1.873252242803573608e-01 1.694120292086154222e-04 3.728273138403892517e-02 -2.203484773635864258e-01 9.345131367444992065e-02 -3.730284422636032104e-02
-8.043800294399261475e-02 -1.280895620584487915e-01 9.641493856906890869e-02 6.904246285557746887e-03 5.650400999002158642e-04 -8.426497131586074829e-02 -4.625327289104461670e-01 -6.452198326587677002e-02 -1.328525841236114502e-01 2.919593453407287598e-02 -2.771865129470825195e-01 -6.541531998664140701e-03 -1.055494919419288635e-01 -2.562185823917388916e-01 -1.742461174726486206e-01 -1.525139510631561279e-01 -1.073471158742904663e-01 3.481814563274383545e-01 -5.729937180876731873e-02 -3.606429696083068848e-01 -2.235129326581954956e-01 -7.753811031579971313e-02 -2.878533303737640381e-01 2.807254716753959656e-02 -1.595413871109485626e-02 4.692770540714263916e-02 2.121121250092983246e-02 -6.067160889506340027e-02 -1.925698071718215942e-01 1.765517741441726685e-01 1.452026814222335815e-01 1.230740919709205627e-01
-3.059721589088439941e-01 -1.955079734325408936e-01 1.306942850351333618e-01 2.618727646768093109e-02 -6.380166113376617432e-02 -2.420416772365570068e-01 -3.840065300464630127e-01 8.401271700859069824e-02 -3.471656143665313721e-01 3.420452773571014404e-02 3.556888550519943237e-02 -5.324947088956832886e-02 2.516181468963623047e-01 -1.661376208066940308e-01 -6.492180377244949341e-02 -6.731306761503219604e-02 1.000021547079086304e-01 -1.395430695265531540e-02 1.194933522492647171e-02 -3.491495847702026367e-01 -1.938578300178050995e-02 -1.482939422130584717e-01 -1.244187429547309875e-01 -2.547033727169036865e-01 1.423313617706298828e-01 -6.623263005167245865e-03 1.956523507833480835e-01 -1.991472244262695312e-01 1.262172162532806396e-01 2.326327189803123474e-02 1.386115401983261108e-01 1.971605420112609863e-01
-2.915798686444759369e-02 3.795681893825531006e-02 3.090270459651947021e-01 -3.379236161708831787e-01 -1.023303866386413574e-01 -3.662372007966041565e-02 -4.380494654178619385e-01 5.711228772997856140e-02 -1.520297825336456299e-01 2.023473083972930908e-01 -1.283637881278991699e-01 -1.053454950451850891e-01 9.345296421088278294e-04 -3.269914388656616211e-01 -2.598068714141845703e-01 -3.066015541553497314e-01 -9.310971363447606564e-04 6.589618325233459473e-02 1.471134126186370850e-01 1.377659291028976440e-01 -2.077060751616954803e-02 -5.418340489268302917e-02 -2.736575342714786530e-02 1.037258058786392212e-01 -6.946857273578643799e-02 -1.090247407555580139e-01 1.418182104825973511e-01 -1.502791196107864380e-01 6.046021822839975357e-03 -8.020046353340148926e-02 3.038215935230255127e-01 5.451193824410438538e-02
3.035182952880859375e-01 -3.243905678391456604e-02 1.803764253854751587e-01 2.553287148475646973e-01 -1.086446419358253479e-01 -8.181784301996231079e-02 -4.080613255500793457e-01 9.357754886150360107e-02 -8.204499632120132446e-02 -1.427129805088043213e-01 -1.232392191886901855e-01 -3.590845763683319092e-01 8.935272693634033203e-02 -2.784365117549896240e-01 -3.209697827696800232e-02 -1.157006993889808655e-01 1.033167690038681030e-01 -1.914330422878265381e-01 7.899408787488937378e-02 -2.176809459924697876e-01 -1.048965081572532654e-01 -1.196499019861221313e-01 2.427950799465179443e-01 -1.043309420347213745e-01 -5.718905106186866760e-02 -5.447931587696075439e-02 -5.068486789241433144e-04 1.969671249389648438e-01 -1.121086850762367249e-01 1.188833415508270264e-01 1.673797816038131714e-01 2.198168337345123291e-01
2.176209241151809692e-01 5.107854679226875305e-02 3.932467848062515259e-02 -1.119096018373966217e-02 5.781931057572364807e-02 1.398666501045227051e-01 -1.883877664804458618e-01 3.434426151216030121e-03 -1.199430227279663086e-01 2.153023779392242432e-01 -2.525633014738559723e-02 -3.977430611848831177e-02 -2.356435060501098633e-01 -2.998140454292297363e-01 -1.948083005845546722e-02 -3.985920250415802002e-01 3.570627868175506592e-01 -8.732090145349502563e-02 -1.255387514829635620e-01 -3.630613088607788086e-01 -2.539215385913848877e-01 1.171253398060798645e-01 -5.013909935951232910e-02 1.624303907155990601e-01 1.846622079610824585e-01 -1.838510781526565552e-01 5.752350762486457825e-02 -1.693639717996120453e-02 1.309935748577117920e-01 -8.039037883281707764e-02 3.129952773451805115e-02 -1.908848136663436890e-01
3.116101771593093872e-02 -5.712607130408287048e-02 8.890577405691146851e-02 7.845652848482131958e-02 -9.975012391805648804e-02 9.533208608627319336e-02 -2.085985541343688965e-01 -1.071973368525505066e-01 -2.020894289016723633e-01 2.909838259220123291e-01 1.787770539522171021e-02 -6.920690089464187622e-02 -2.341611236333847046e-01 -3.914507925510406494e-01 -2.776281237602233887e-01 -3.671630620956420898e-01 -5.195757374167442322e-03 -1.129211485385894775e-01 -2.753669023513793945e-01 -1.227784305810928345e-01 -3.052639029920101166e-02 1.453863978385925293e-01 -6.466840207576751709e-02 1.413913965225219727e-01 -1.013110131025314331e-01 -3.473193198442459106e-02 2.264303117990493774e-01 -1.599590778350830078e-01 3.395272418856620789e-02 3.221125304698944092e-01 -8.850347995758056641e-02 7.809482514858245850e-02
1.346606463193893433e-01 -1.213956996798515320e-01 2.139025777578353882e-01 -2.325851768255233765e-01 -2.104966342449188232e-01 -2.505430877208709717e-01 -4.461379349231719971e-01 2.837012708187103271e-01 -1.746331453323364258e-01 -1.310423910617828369e-01 -1.523651462048292160e-02 -6.607280671596527100e-02 -6.682316958904266357e-02 -1.520688384771347046e-01 -2.020857762545347214e-03 -2.637116312980651855e-01 2.224659081548452377e-03 -1.381325125694274902e-01 -1.743855476379394531e-01 -2.277194857597351074e-01 -6.778201460838317871e-02 1.824598461389541626e-01 5.226801708340644836e-02 -9.562458097934722900e-02 9.957773238420486450e-02 2.512065172195434570e-01 1.168565899133682251e-01 2.370929569005966187e-01 1.229205727577209473e-01 8.048558235168457031e-02 1.219701617956161499e-01 -2.830673009157180786e-02
1.068798303604125977e-01 6.014647893607616425e-03 5.840479210019111633e-02 2.242899239063262939e-01 -1.560974866151809692e-01 -1.655718982219696045e-01 -4.107689261436462402e-01 1.155430376529693604e-01 -3.501019179821014404e-01 5.120160803198814392e-02 7.691625505685806274e-02 1.951532512903213501e-01 1.443826258182525635e-01 -2.652166783809661865e-01 -2.495362609624862671e-01 -1.116999909281730652e-01 7.467746734619140625e-02 -3.749435069039463997e-03 2.191767841577529907e-01 -2.108165323734283447e-01 -3.901314437389373779e-01 8.165670931339263916e-02 6.997186690568923950e-02 -1.584831327199935913e-01 -5.122519284486770630e-02 -2.320468658581376076e-03 2.093507796525955200e-01 1.778607442975044250e-02 -6.765378266572952271e-02 6.474129110574722290e-02 7.432176172733306885e-02 1.334704011678695679e-01
-2.150271460413932800e-02 -1.331790834665298462e-01 2.251565009355545044e-01 -8.894728124141693115e-02 -1.086057722568511963e-01 -8.824520558118820190e-02 -2.253237664699554443e-01 1.533074080944061279e-01 -2.053033374249935150e-02 1.359445750713348389e-01 -2.875985391438007355e-02 -1.804192513227462769e-01 -1.220267713069915771e-01 -3.329304456710815430e-01 -8.959251642227172852e-02 -1.172929257154464722e-02 -1.698253601789474487e-01 -9.070488810539245605e-02 9.253488481044769287e-02 -4.781633615493774414e-01 -2.608523070812225342e-01 -2.546860873699188232e-01 7.774390280246734619e-02 6.332354992628097534e-02 2.932710647583007812e-01 1.159805133938789368e-01 1.701026707887649536e-01 -9.839403443038463593e-03 -2.704555392265319824e-01 -3.878717496991157532e-02 1.815236359834671021e-02 1.498470157384872437e-01
8.328781463205814362e-03 -5.901911482214927673e-02 2.019972801208496094e-01 7.904262095689773560e-02 -3.101959638297557831e-02 -8.370599150657653809e-02 -4.835641980171203613e-01 -8.038833737373352051e-02 -1.032818630337715149e-01 1.110548451542854309e-01 1.461469531059265137e-01 2.219961956143379211e-03 -1.034298315644264221e-01 -3.580625951290130615e-01 -1.898164860904216766e-02 1.951276510953903198e-02 1.681509315967559814e-01 2.511180043220520020e-01 -8.477668464183807373e-02 1.890438050031661987e-01 -1.807462610304355621e-02 2.656954526901245117e-01 1.548907160758972168e-01 -2.108924090862274170e-01 7.979556918144226074e-02 -1.093268096446990967e-01 4.136666655540466309e-01 -1.474336087703704834e-01 1.542450040578842163e-01 -8.477850817143917084e-03 8.031062781810760498e-02 -4.452536255121231079e-02
3.579363226890563965e-01 -2.781012735795229673e-04 2.734865248203277588e-01 -1.196161955595016479e-01 -1.907088160514831543e-01 -7.962811738252639771e-02 -2.503034174442291260e-01 9.997462481260299683e-02 -3.148423135280609131e-01 2.162528336048126221e-01 8.649646490812301636e-02 1.248711049556732178e-01 -3.759659081697463989e-02 -3.316940367221832275e-01 -5.472302436828613281e-03 6.825830787420272827e-03 1.490043550729751587e-01 3.187553584575653076e-02 2.272127568721771240e-02 -2.577210962772369385e-01 -2.061322629451751709e-01 6.766253709793090820e-02 6.007805466651916504e-02 6.057899445295333862e-02 3.298251628875732422e-01 2.352305799722671509e-01 1.643908470869064331e-01 2.218527197837829590e-01 2.273530140519142151e-02 2.657512016594409943e-02 -8.070948533713817596e-03 2.816024422645568848e-02
-8.127905428409576416e-02 -2.043403983116149902e-01 -2.540112100541591644e-02 1.633225232362747192e-01 2.548667788505554199e-02 1.794587820768356323e-01 -3.008276224136352539e-01 4.236206877976655960e-03 -1.183882728219032288e-01 1.646087467670440674e-01 -1.131398081779479980e-01 -1.692642271518707275e-01 -1.286860108375549316e-01 -3.621679544448852539e-01 3.650684282183647156e-02 -1.509309262037277222e-01 1.137269958853721619e-01 1.278316788375377655e-02 5.441836640238761902e-02 9.502352774143218994e-02 -3.235720098018646240e-01 3.397828936576843262e-01 -1.346627902239561081e-02 -3.908760845661163330e-02 1.462004333734512329e-01 -1.302605867385864258e-01 2.851399779319763184e-01 -2.252498716115951538e-01 -2.806082367897033691e-01 7.161149382591247559e-02 -8.139760047197341919e-02 1.967731267213821411e-01
2.942077582702040672e-03 -2.599826455116271973e-01 2.166993170976638794e-01 5.349655821919441223e-02 -8.143416792154312134e-02 6.566310673952102661e-02 -2.159205526113510132e-01 9.807423502206802368e-02 -1.172009035944938660e-01 1.142539680004119873e-01 1.339996755123138428e-01 4.909858480095863342e-02 -3.133643046021461487e-02 -2.500213086605072021e-01 -4.543314501643180847e-02 -2.697094976902008057e-01 3.084335923194885254e-01 2.399302721023559570e-01 9.570575505495071411e-02 -1.648993194103240967e-01 1.093679144978523254e-01 2.832353711128234863e-01 1.420949548482894897e-01 -7.996181398630142212e-02 2.317342460155487061e-01 -1.035805568099021912e-01 9.119501709938049316e-02 -1.774928271770477295e-01 -2.757646143436431885e-02 3.092249929904937744e-01 3.316971063613891602e-01 1.070920154452323914e-01
-4.008459672331809998e-02 -4.721522331237792969e-02 3.994362354278564453e-01 2.375692427158355713e-01 -3.413035571575164795e-01 2.359297275543212891e-01 -2.738821208477020264e-01 -4.038238897919654846e-02 -1.561792492866516113e-01 -9.311258047819137573e-02 7.624690979719161987e-02 9.367260336875915527e-02 -2.348102480173110962e-01 -9.900707751512527466e-02 -2.317463606595993042e-01 -2.158831048291176558e-04 -3.738879039883613586e-02 -2.696337401866912842e-01 1.396406292915344238e-01 -1.793023385107517242e-02 7.455661427229642868e-03 -2.154324017465114594e-02 7.715975493192672729e-02 -1.408675462007522583e-01 1.664254665374755859e-01 4.052298888564109802e-02 3.444171696901321411e-02 -1.048330441117286682e-01 3.750327602028846741e-02 8.687495440244674683e-02 4.376800358295440674e-01 -5.306619778275489807e-02
3.551464080810546875e-01 1.519825775176286697e-02 7.363482564687728882e-02 3.500879928469657898e-02 -1.906832009553909302e-01 1.238125860691070557e-01 -3.560481369495391846e-01 7.628676295280456543e-02 4.028273001313209534e-02 -1.083172038197517395e-01 -1.477419212460517883e-02 -6.150089576840400696e-02 -1.602553725242614746e-01 -1.594939529895782471e-01 -1.827704906463623047e-01 8.430713787674903870e-03 1.859902888536453247e-01 1.269851326942443848e-01 -2.685557119548320770e-02 -3.153535425662994385e-01 -2.364200949668884277e-01 -5.775979161262512207e-02 -1.269458383321762085e-01 -1.538830250501632690e-01 4.970204830169677734e-01 2.173850983381271362e-01 1.068199872970581055e-01 -7.134767621755599976e-02 -1.047391816973686218e-01 -1.037077140063047409e-02 -9.351431578397750854e-02 -1.544751785695552826e-02
2.878631651401519775e-01 2.081978619098663330e-01 2.798141837120056152e-01 8.245918154716491699e-02 6.626360863447189331e-02 1.173891350626945496e-01 -4.255836308002471924e-01 1.205985248088836670e-01 4.962774459272623062e-03 2.275792658329010010e-01 1.840178221464157104e-01 -1.465097963809967041e-01 -1.355078667402267456e-01 -5.876630172133445740e-02 -6.042862683534622192e-02 -2.626800239086151123e-01 1.158538907766342163e-01 -1.592714935541152954e-01 1.042656973004341125e-01 -2.056586593389511108e-01 -2.192374318838119507e-01 4.451992735266685486e-02 -9.126703441143035889e-02 -2.399320304393768311e-01 -8.173622190952301025e-02 -9.612841159105300903e-02 2.264845520257949829e-01 5.174153298139572144e-02 1.438427064567804337e-02 -2.654088139533996582e-01 1.555527895689010620e-01 2.457321435213088989e-02
-4.098473116755485535e-02 -5.025900900363922119e-03 3.066408634185791016e-01 3.171154111623764038e-02 3.264519199728965759e-02 1.028387621045112610e-01 -3.632885217666625977e-01 1.097913160920143127e-01 -2.302469611167907715e-01 1.282045524567365646e-02 1.094920784235000610e-01 -6.039546802639961243e-02 8.943377435207366943e-02 -1.222869455814361572e-01 -3.498072549700737000e-02 -3.425226807594299316e-01 2.856496870517730713e-01 1.579779535531997681e-01 -5.783008411526679993e-02 -6.627005338668823242e-02 3.782856464385986328e-02 2.749797403812408447e-01 2.275602519512176514e-01 5.960502102971076965e-02 2.425414621829986572e-01 -4.718066006898880005e-02 -1.106648985296487808e-02 1.620106515474617481e-03 -1.405649036169052124e-01 3.111560642719268799e-01 3.340522348880767822e-01 -3.548543527722358704e-02
-1.681823432445526123e-01 8.184153586626052856e-02 3.929716646671295166e-01 4.043722059577703476e-03 -1.530969738960266113e-01 -1.594031304121017456e-01 -4.380648732185363770e-01 8.966291323304176331e-03 -6.711263209581375122e-02 1.500593721866607666e-01 -1.702332049608230591e-01 -3.201052919030189514e-02 -3.148620128631591797e-01 -1.137302163988351822e-02 -1.034848615527153015e-01 -1.979433298110961914e-01 2.500807940959930420e-01 -5.948844552040100098e-02 -2.906372398138046265e-02 -2.188441753387451172e-01 -2.369749546051025391e-01 5.640383437275886536e-02 -8.825357258319854736e-02 -1.862615495920181274e-01 1.916733235120773315e-01 2.264795303344726562e-01 5.155217275023460388e-02 1.154190227389335632e-01 -4.298077896237373352e-02 -1.971509754657745361e-01 -4.196288064122200012e-02 2.086609974503517151e-02
6.371692568063735962e-02 3.670534119009971619e-02 1.696133762598037720e-01 -2.188940159976482391e-02 -1.363046467304229736e-01 -1.916360408067703247e-01 -2.467013895511627197e-01 -2.950061857700347900e-01 -3.089514672756195068e-01 2.701504528522491455e-01 1.290053278207778931e-01 -2.408536374568939209e-01 1.071324795484542847e-01 -3.585921227931976318e-02 -9.402906149625778198e-02 7.863121479749679565e-02 1.141152456402778625e-01 1.256195548921823502e-02 -7.779995352029800415e-02 -1.251213997602462769e-01 -1.718780845403671265e-01 3.368739187717437744e-01 -1.957458704710006714e-01 1.821138113737106323e-01 1.374059021472930908e-01 3.572869002819061279e-01 2.403732389211654663e-01 -1.469299662858247757e-02 -7.829791307449340820e-02 -1.125816404819488525e-01 1.360853612422943115e-01 -5.343976896256208420e-03
4.507095366716384888e-02 -3.058673441410064697e-01 3.443171679973602295e-01 4.828234389424324036e-02 1.875589974224567413e-02 -3.839675486087799072e-01 -1.051373705267906189e-01 1.142946165055036545e-02 -9.813955426216125488e-02 1.994893550872802734e-01 -2.155058085918426514e-02 4.087458923459053040e-02 8.947832882404327393e-02 -1.761719137430191040e-01 -1.083988472819328308e-01 -1.683607548475265503e-01 2.893829047679901123e-01 -5.386518314480781555e-03 1.173751428723335266e-01 -1.248891055583953857e-01 -4.672821760177612305e-01 1.472800225019454956e-01 4.474902153015136719e-02 -2.007309943437576294e-01 1.454883068799972534e-01 9.968712180852890015e-02 8.144336938858032227e-02 -1.199389919638633728e-01 -2.107922360301017761e-02 1.523391008377075195e-01 1.487834900617599487e-01 2.153473161160945892e-02
1.854703724384307861e-01 -2.554784417152404785e-01 2.697953283786773682e-01 -2.032009810209274292e-01 -9.874575585126876831e-02 -3.142931163311004639e-01 -3.566806614398956299e-01 1.638256162405014038e-01 3.886278346180915833e-02 4.482521861791610718e-02 4.842680692672729492e-02 -1.194674596190452576e-01 1.105276048183441162e-01 -4.712883383035659790e-02 -4.780613631010055542e-02 -2.170599400997161865e-01 -1.771643199026584625e-02 5.195292085409164429e-02 -2.254082858562469482e-01 -6.284321844577789307e-02 -6.991837918758392334e-02 3.466855883598327637e-01 -7.461937516927719116e-02 -4.004440829157829285e-02 1.741955131292343140e-01 3.820470273494720459e-01 1.993320435285568237e-01 -1.353125367313623428e-02 -1.213798895478248596e-01 1.260596215724945068e-01 2.221770584583282471e-02 4.821835458278656006e-02
1.636860817670822144e-01 1.289118975400924683e-01 1.203012242913246155e-01 -1.643607467412948608e-01 3.146728873252868652e-02 -8.052207529544830322e-02 -1.901491731405258179e-01 1.008828580379486084e-01 -1.882119029760360718e-01 3.177792727947235107e-01 2.379390001296997070e-01 -3.167285323143005371e-01 -1.004276275634765625e-01 -1.144016534090042114e-01 -1.545018851757049561e-01 -8.848707377910614014e-02 1.615214645862579346e-01 -8.806364238262176514e-02 5.410322546958923340e-02 -9.500603377819061279e-02 -2.081834375858306885e-01 4.243325591087341309e-01 -1.721840947866439819e-01 8.293436467647552490e-02 -2.275135181844234467e-02 1.924009323120117188e-01 1.996328681707382202e-01 3.980797901749610901e-02 1.974270343780517578e-01 9.003780782222747803e-02 2.758517563343048096e-01 -7.215572893619537354e-02
-1.423650681972503662e-01 -8.782328665256500244e-02 -4.301284626126289368e-02 1.392891556024551392e-01 9.466977207921445370e-04 8.749631047248840332e-02 -1.293310225009918213e-01 -4.753293469548225403e-02 -2.175752073526382446e-01 -1.383319962769746780e-02 -1.135241519659757614e-02 -5.387415736913681030e-02 -5.929480120539665222e-02 -3.378580808639526367e-01 -2.169229686260223389e-01 -4.333285093307495117e-01 1.173503920435905457e-01 -2.186575904488563538e-03 -4.523145034909248352e-02 -6.196428462862968445e-02 -3.129304647445678711e-01 -1.453378517180681229e-02 -1.244989410042762756e-01 4.198629409074783325e-02 1.842821091413497925e-01 -1.786799877882003784e-01 3.115003407001495361e-01 -3.591250479221343994e-01 -1.045709252357482910e-01 1.167222186923027039e-01 3.888928890228271484e-02 2.608607411384582520e-01
8.017147332429885864e-02 9.137880057096481323e-02 1.360715329647064209e-01 1.798421293497085571e-01 1.952981501817703247e-01 -1.099307183176279068e-02 -3.846894502639770508e-01 1.303228456526994705e-02 -2.922684140503406525e-02 1.998989284038543701e-01 -2.754518017172813416e-02 -1.438923329114913940e-01 -1.097586750984191895e-01 -2.748540937900543213e-01 -1.563249081373214722e-01 -2.912454009056091309e-01 3.683913350105285645e-01 5.956372618675231934e-02 1.024048849940299988e-01 -8.449034392833709717e-02 -2.724192440509796143e-01 2.023555934429168701e-01 -1.191403716802597046e-01 -1.101278066635131836e-01 -1.538102701306343079e-02 6.785050034523010254e-02 5.286532640457153320e-02 9.279016405344009399e-02 2.408295422792434692e-01 -4.491314664483070374e-02 1.064360979944467545e-02 -3.377468287944793701e-01
-1.882665418088436127e-02 -5.565113946795463562e-02 2.688287198543548584e-01 -2.394443936645984650e-02 6.778141856193542480e-02 -1.829792559146881104e-01 -4.266889691352844238e-01 2.794935740530490875e-02 -1.277575641870498657e-01 2.321617752313613892e-01 5.801235511898994446e-02 -5.670626834034919739e-02 -1.647842526435852051e-01 -1.418939679861068726e-01 -2.076212912797927856e-01 -1.011885181069374084e-01 2.452052235603332520e-01 -6.026027724146842957e-02 -5.247909203171730042e-02 -4.791785404086112976e-02 -2.972474098205566406e-01 1.668539941310882568e-01 -1.105509325861930847e-01 -3.527249395847320557e-01 1.621133089065551758e-01 1.022884622216224670e-01 -1.422899812459945679e-01 5.895069614052772522e-02 -6.984031945466995239e-02 -1.169691905379295349e-01 -1.975703984498977661e-02 3.525557518005371094e-01
1.168883889913558960e-01 -2.024441361427307129e-01 -2.201555855572223663e-02 1.600830852985382080e-01 -1.014408469200134277e-02 3.376911953091621399e-02 -1.922194361686706543e-01 -1.509580165147781372e-01 -2.440757006406784058e-01 2.665789425373077393e-01 1.098192185163497925e-01 -1.076209917664527893e-01 -6.029921025037765503e-02 -3.886492550373077393e-01 -1.520912349224090576e-01 -2.533329129219055176e-01 3.161467015743255615e-01 -9.867255389690399170e-02 -1.466254740953445435e-01 -2.382245212793350220e-01 -7.308660447597503662e-02 1.701167672872543335e-01 3.440027311444282532e-02 1.043086200952529907e-01 7.188837230205535889e-02 -1.739282459020614624e-01 1.491138935089111328e-01 -2.228835076093673706e-01 -9.717640280723571777e-02 -1.175389289855957031e-01 -1.146483942866325378e-01 2.897845208644866943e-01
1.579690426588058472e-01 -1.023250445723533630e-01 1.281718760728836060e-01 1.624922454357147217e-01 4.398356005549430847e-02 -1.220244616270065308e-01 -2.249269187450408936e-01 1.320746988058090210e-01 -4.398099705576896667e-02 1.268565771169960499e-03 2.463668733835220337e-01 -1.557359546422958374e-01 8.668862283229827881e-04 -5.070745944976806641e-01 -1.420908421277999878e-01 -2.570838034152984619e-01 5.975083261728286743e-02 -7.995847612619400024e-02 -1.354690939188003540e-01 -1.342608034610748291e-01 1.491977740079164505e-02 9.982612729072570801e-02 -2.868881225585937500e-01 9.593447297811508179e-02 7.195623219013214111e-02 -2.736025750637054443e-01 3.191441893577575684e-01 2.689911285415291786e-03 -8.305089175701141357e-02 1.224806308746337891e-01 -3.311260044574737549e-02 2.316478788852691650e-01
2.827305346727371216e-02 -1.460374742746353149e-01 5.390099436044692993e-02 2.729077935218811035e-01 6.365096662193536758e-03 -2.261867001652717590e-02 -3.212241828441619873e-01 -1.020400226116180420e-01 -2.524965703487396240e-01 9.070361405611038208e-02 6.373687088489532471e-02 -1.847626715898513794e-01 -6.567665189504623413e-02 -4.270547032356262207e-01 -1.341061592102050781e-01 -2.690340280532836914e-01 -6.867998093366622925e-02 -5.982791073620319366e-03 -1.713786572217941284e-01 5.494752898812294006e-02 5.844152346253395081e-02 1.408114433288574219e-01 -1.368014514446258545e-01 2.067190855741500854e-01 -9.659125469624996185e-03 1.920363157987594604e-01 3.164545297622680664e-01 -2.355535775423049927e-01 -9.212211519479751587e-02 2.720092236995697021e-01 -1.163290254771709442e-02 -4.540974274277687073e-02
2.524483799934387207e-01 -1.277892738580703735e-01 -4.669952392578125000e-02 1.095057204365730286e-01 -2.255624830722808838e-01 -6.734212487936019897e-02 -4.103576540946960449e-01 1.153001859784126282e-01 2.523959279060363770e-01 -1.392608135938644409e-01 1.459625549614429474e-02 -2.057443372905254364e-02 -1.453928798437118530e-01 -2.979595959186553955e-01 1.138025596737861633e-01 -2.716668546199798584e-01 -1.159739792346954346e-01 1.436419785022735596e-02 8.203701674938201904e-02 -2.788850963115692139e-01 -9.500881284475326538e-02 2.821164578199386597e-02 -7.151003181934356689e-02 1.241540685296058655e-01 2.660955488681793213e-01 2.790018618106842041e-01 2.958390712738037109e-01 -7.838750630617141724e-02 -5.635741166770458221e-03 -2.263691276311874390e-02 8.396067470312118530e-02 9.918916970491409302e-02
3.996905088424682617e-01 -1.206304505467414856e-01 1.321551799774169922e-01 2.392154186964035034e-01 -8.161979913711547852e-02 -7.590492069721221924e-02 -3.128456473350524902e-01 1.152757108211517334e-01 2.198923937976360321e-02 1.188473030924797058e-01 1.157278940081596375e-01 -3.992076814174652100e-01 -1.520641446113586426e-01 1.288041770458221436e-01 2.885589562356472015e-02 -2.584042847156524658e-01 2.280318886041641235e-01 -2.146377861499786377e-01 -1.177889704704284668e-01 -2.886440753936767578e-01 -2.157242298126220703e-01 1.335587948560714722e-01 -8.755286782979965210e-02 -3.483268991112709045e-02 5.981650948524475098e-02 -8.300031535327434540e-03 -6.847750395536422729e-02 -8.533736318349838257e-02 2.276019938290119171e-02 -1.501431912183761597e-01 1.098439469933509827e-01 -1.160979568958282471e-01
1.411950588226318359e-01 -6.763944029808044434e-02 2.169991582632064819e-01 1.905484944581985474e-01 -4.232290759682655334e-02 -1.187304183840751648e-01 -5.013344883918762207e-01 1.440580040216445923e-01 1.600573211908340454e-01 -2.023354768753051758e-01 -1.748905628919601440e-01 -3.276870846748352051e-01 -6.021530134603381157e-04 -4.703301936388015747e-02 -1.081527490168809891e-02 1.431147754192352295e-01 -1.091039329767227173e-01 1.698977500200271606e-01 4.200641438364982605e-02 -3.143141865730285645e-01 -1.017809286713600159e-01 -1.793073862791061401e-01 3.385029360651969910e-02 -2.119471132755279541e-01 2.747040987014770508e-01 6.865521520376205444e-02 6.060440093278884888e-02 -1.652663201093673706e-01 3.929713740944862366e-02 1.090512424707412720e-01 6.245440989732742310e-02 1.355587840080261230e-01
1.952909678220748901e-01 3.096244111657142639e-02 1.258208900690078735e-01 1.276458948850631714e-01 -1.966750472784042358e-01 1.657208204269409180e-01 -2.659369409084320068e-01 -6.876561790704727173e-02 1.763138025999069214e-01 -5.202601104974746704e-02 6.414020806550979614e-02 -3.664699792861938477e-01 6.132487580180168152e-02 -2.806547880172729492e-01 -1.963313370943069458e-01 -2.476687878370285034e-01 1.232194826006889343e-01 1.142729967832565308e-01 -3.946646302938461304e-02 -3.098118603229522705e-01 -3.780684620141983032e-02 -1.630154103040695190e-01 1.878499239683151245e-01 -8.886775374412536621e-02 2.267278283834457397e-01 1.744986623525619507e-01 8.552195131778717041e-02 -3.466057032346725464e-02 2.560478746891021729e-01 9.885159879922866821e-02 1.171625703573226929e-01 2.369829714298248291e-01
-5.379981175065040588e-02 -5.585217103362083435e-02 1.755411773920059204e-01 1.156853660941123962e-01 1.501309424638748169e-01 2.093952745199203491e-01 -2.769983112812042236e-01 -7.217659056186676025e-02 -1.397314369678497314e-01 2.359974980354309082e-01 1.595754027366638184e-01 -1.392490267753601074e-01 2.929410524666309357e-02 -3.434336185455322266e-01 -1.521414518356323242e-01 -2.120876014232635498e-01 1.894297152757644653e-01 6.966244895011186600e-03 1.366516053676605225e-01 -1.498409360647201538e-01 -2.490896582603454590e-01 2.809248566627502441e-01 -4.429687559604644775e-02 6.785564124584197998e-03 1.325295269489288330e-01 -8.069771528244018555e-02 1.902609765529632568e-01 -2.476452849805355072e-02 -2.028946429491043091e-01 -8.844781666994094849e-02 -1.311338245868682861e-01 3.838657438755035400e-01
8.852722495794296265e-02 -1.582138538360595703e-01 3.668120205402374268e-01 -8.745840191841125488e-02 -1.383126229047775269e-01 -3.049348667263984680e-02 -2.162286043167114258e-01 -1.403801888227462769e-01 -1.831731945276260376e-01 7.322911918163299561e-02 -1.940802037715911865e-01 -1.790072172880172729e-01 -1.140756383538246155e-01 -1.564820259809494019e-01 1.021907404065132141e-01 -5.154678225517272949e-02 1.590011268854141235e-01 -2.389246821403503418e-01 2.893599271774291992e-01 1.507164258509874344e-02 -7.199746370315551758e-02 1.694496273994445801e-01 1.451510339975357056e-01 1.351503282785415649e-01 1.520505249500274658e-01 -8.378633111715316772e-02 -8.002210408449172974e-02 -1.448817737400531769e-02 -2.111101895570755005e-02 3.805788606405258179e-02 5.486050844192504883e-01 -3.943711984902620316e-03
2.765592932701110840e-01 1.793609112501144409e-01 2.318535596132278442e-01 3.104951046407222748e-02 -9.438063204288482666e-02 -1.822142452001571655e-01 -3.325550556182861328e-01 3.462295606732368469e-02 -2.202434837818145752e-01 -1.617804318666458130e-01 -1.033657789230346680e-01 -2.124009430408477783e-01 -1.222254112362861633e-01 -2.837572693824768066e-01 -2.886958234012126923e-02 -1.464621275663375854e-01 -2.896325588226318359e-01 -2.911485135555267334e-01 -2.004720456898212433e-02 -2.012667953968048096e-01 -1.390819847583770752e-01 2.596824765205383301e-01 7.849953323602676392e-02 -1.017005443572998047e-01 -5.040809884667396545e-02 -4.111212119460105896e-02 -4.560993984341621399e-02 1.160186082124710083e-01 2.604039311408996582e-01 9.327719360589981079e-02 1.588941812515258789e-01 -1.112845074385404587e-02
-7.082571089267730713e-02 -2.577289044857025146e-01 3.243456184864044189e-01 3.768260404467582703e-02 -1.268873214721679688e-01 1.154312640428543091e-01 -1.843958944082260132e-01 9.586377069354057312e-03 -1.093288660049438477e-01 1.643019318580627441e-01 9.675211459398269653e-02 -1.096717268228530884e-02 -5.084233731031417847e-02 -2.229845821857452393e-01 -7.113804668188095093e-02 -2.351734042167663574e-01 3.122146129608154297e-01 2.190335392951965332e-01 1.336205601692199707e-01 -1.062974706292152405e-01 8.684455603361129761e-02 2.672238349914550781e-01 1.051180064678192139e-01 -1.017912924289703369e-01 2.215212285518646240e-01 -1.108759269118309021e-01 3.646814450621604919e-02 -1.042835116386413574e-01 -5.885431170463562012e-02 3.547156453132629395e-01 3.456376492977142334e-01 -5.102672614157199860e-03
3.634474426507949829e-02 -1.122568771243095398e-01 2.069439589977264404e-01 2.034264802932739258e-02 -1.311029046773910522e-01 1.719436980783939362e-02 -1.394615024328231812e-01 -1.090852022171020508e-01 -1.116058453917503357e-01 1.724577397108078003e-01 8.823920041322708130e-02 -3.534328937530517578e-01 3.124330751597881317e-02 -3.291818499565124512e-01 -4.725118875503540039e-01 -1.176476925611495972e-01 -1.734893172979354858e-01 7.986685633659362793e-02 -1.659849733114242554e-01 -3.252327069640159607e-02 -8.725018799304962158e-02 6.154955830425024033e-03 -4.364582151174545288e-02 1.220456883311271667e-01 6.074699386954307556e-02 -1.823941320180892944e-01 2.259919047355651855e-01 -1.655049920082092285e-01 1.316690593957901001e-01 3.532270193099975586e-01 -8.430438488721847534e-02 -1.359753310680389404e-01
-3.296428173780441284e-02 -2.567823529243469238e-01 7.602526247501373291e-02 2.431243658065795898e-02 5.278274789452552795e-02 3.776872530579566956e-02 -2.959218621253967285e-01 7.655266672372817993e-02 2.515811324119567871e-01 -8.016669750213623047e-02 7.703206688165664673e-02 -2.046240121126174927e-01 -9.581676125526428223e-02 -1.264610141515731812e-01 -1.956106275320053101e-01 -1.752057224512100220e-01 1.298416499048471451e-02 -2.079369500279426575e-02 -3.775800168514251709e-01 -2.461818903684616089e-01 -3.066358864307403564e-01 3.478853777050971985e-02 -1.253710389137268066e-01 1.199534982442855835e-01 1.809537410736083984e-01 1.449885964393615723e-02 8.606266975402832031e-02 2.094858437776565552e-01 1.685543358325958252e-01 1.368680745363235474e-01 3.759167492389678955e-01 1.244433224201202393e-01
3.546171262860298157e-02 -1.626372039318084717e-01 4.884502291679382324e-02 6.681665033102035522e-02 4.794227331876754761e-02 1.051586046814918518e-01 -3.303896188735961914e-01 -2.219953089952468872e-01 -1.332480162382125854e-01 1.265437901020050049e-01 -1.509956270456314087e-01 -1.557332128286361694e-01 -8.814664930105209351e-02 -3.028726279735565186e-01 -8.253933489322662354e-02 -7.435090839862823486e-02 2.350768744945526123e-01 -1.497403997927904129e-02 1.861576139926910400e-01 -1.382595598697662354e-01 -3.490238189697265625e-01 2.511928379535675049e-01 -7.971362024545669556e-02 1.541696488857269287e-01 1.106606051325798035e-01 -1.951140612363815308e-01 2.242018878459930420e-01 -7.008377462625503540e-02 -2.584796249866485596e-01 -6.399244070053100586e-02 -6.689241528511047363e-02 3.095373809337615967e-01
6.230182945728302002e-02 -2.652617990970611572e-01 3.682092130184173584e-01 7.381864637136459351e-02 2.204203605651855469e-02 -1.899655014276504517e-01 -2.602081596851348877e-01 -1.953343488276004791e-02 -8.620768040418624878e-02 -2.631494402885437012e-02 -7.718501612544059753e-03 -1.130862683057785034e-01 -5.553631857037544250e-02 -1.375318467617034912e-01 -2.103601396083831787e-01 -2.314208000898361206e-01 -8.068621903657913208e-02 4.339470714330673218e-02 -6.813181191682815552e-02 -1.730614155530929565e-01 -9.357856959104537964e-02 3.344128131866455078e-01 -5.172710493206977844e-02 9.156540036201477051e-02 -2.875091275200247765e-03 -4.358600080013275146e-01 2.337072789669036865e-01 -1.232378929853439331e-01 2.780531048774719238e-01 -1.570918411016464233e-01 -5.262973532080650330e-02 1.009246055036783218e-02
1.026501953601837158e-01 2.289870977401733398e-01 -1.095997095108032227e-01 1.390197873115539551e-01 4.385343939065933228e-02 -4.819075390696525574e-02 -5.536779165267944336e-01 -1.807855665683746338e-01 -2.471700310707092285e-03 1.704125478863716125e-02 -1.321604251861572266e-01 -1.279709190130233765e-01 2.890807092189788818e-01 -3.020757138729095459e-01 -2.646853029727935791e-01 -8.432873338460922241e-02 2.306266725063323975e-01 7.977755367755889893e-02 -7.535490393638610840e-02 -1.756471246480941772e-01 -2.640150189399719238e-01 -5.458891391754150391e-02 -9.274365007877349854e-02 -8.249955624341964722e-02 2.289842963218688965e-01 4.786074906587600708e-02 1.490887552499771118e-01 -2.725684642791748047e-02 -9.025818109512329102e-02 -1.750166341662406921e-02 -2.933099679648876190e-02 6.994089484214782715e-02
2.482757344841957092e-02 -1.551272869110107422e-01 4.785550385713577271e-02 -1.405513286590576172e-01 -1.403092592954635620e-01 -1.049764677882194519e-01 -3.664308488368988037e-01 -6.993538141250610352e-02 3.760921210050582886e-02 -3.450374677777290344e-02 -1.144706681370735168e-01 -6.824781745672225952e-02 5.175036564469337463e-02 -3.270186185836791992e-01 -4.275438562035560608e-02 1.262346166186034679e-03 1.977726519107818604e-01 1.180131658911705017e-01 -3.546198904514312744e-01 9.970804303884506226e-02 -1.310278326272964478e-01 3.833529949188232422e-01 1.727710664272308350e-01 -3.637053538113832474e-03 1.348356902599334717e-01 -4.878154769539833069e-02 3.026513457298278809e-01 -6.328129023313522339e-02 -3.681112546473741531e-03 1.233570575714111328e-01 2.463643103837966919e-01 2.770788669586181641e-01
-4.947634935379028320e-01 -1.380375325679779053e-01 7.285791914910078049e-03 -1.177865713834762573e-01 -1.186298653483390808e-01 -2.217421382665634155e-01 -4.672196209430694580e-01 -1.254694759845733643e-01 -1.924929618835449219e-01 1.811784207820892334e-01 9.984403103590011597e-02 -2.334427535533905029e-01 1.559773534536361694e-01 -1.106370240449905396e-01 4.496319219470024109e-02 3.210270404815673828e-02 1.417110711336135864e-01 2.793004363775253296e-02 -6.009728834033012390e-02 -1.425198912620544434e-01 -8.533034473657608032e-02 1.854794025421142578e-01 -3.542437031865119934e-02 -2.240673825144767761e-02 2.152647823095321655e-01 1.329047325998544693e-02 2.179559618234634399e-01 -6.305480003356933594e-02 -2.746141329407691956e-02 3.338287770748138428e-02 2.506916522979736328e-01 6.762792821973562241e-03
1.817987263202667236e-01 -1.987490803003311157e-01 6.949762254953384399e-02 5.761166289448738098e-02 -4.398457705974578857e-02 1.368367522954940796e-01 -3.091899752616882324e-01 8.587312698364257812e-02 -3.901356756687164307e-01 -6.307777762413024902e-02 -5.722187086939811707e-02 1.470449417829513550e-01 -1.707144230604171753e-01 -7.006126642227172852e-02 -1.375315785408020020e-01 -7.575165480375289917e-02 9.065541625022888184e-02 -1.853382289409637451e-01 1.943599879741668701e-01 -1.335386484861373901e-01 1.459294110536575317e-01 2.545310854911804199e-01 -3.025745451450347900e-01 1.066231429576873779e-01 1.240613311529159546e-01 -7.006834447383880615e-02 1.635265350341796875e-01 -1.798748075962066650e-01 3.178296610713005066e-02 1.597428321838378906e-02 3.912534713745117188e-01 1.869790256023406982e-01
7.228525727987289429e-02 9.699182957410812378e-02 5.068055540323257446e-02 2.078973501920700073e-01 -1.538229435682296753e-01 9.689586609601974487e-02 -4.699696302413940430e-01 3.735447302460670471e-02 -3.605505451560020447e-02 2.205291837453842163e-01 5.258680786937475204e-03 1.730991154909133911e-02 -1.238353457301855087e-02 4.834197089076042175e-02 -8.262321352958679199e-02 -2.054353803396224976e-01 3.752824664115905762e-02 7.023466378450393677e-02 4.763304442167282104e-02 -1.386936604976654053e-01 -4.877174794673919678e-01 -2.918833494186401367e-02 -1.705513745546340942e-01 -3.861173987388610840e-02 3.172883391380310059e-01 -1.836110949516296387e-01 1.433988064527511597e-01 -3.022105665877461433e-03 -1.162729784846305847e-01 1.184035688638687134e-01 -5.000574514269828796e-03 3.206450343132019043e-01
-1.008358076214790344e-01 1.288911700248718262e-01 1.274714320898056030e-01 6.047688424587249756e-02 1.222817450761795044e-01 2.927297540009021759e-02 -4.976776540279388428e-01 -1.742336899042129517e-01 -3.068022131919860840e-01 -7.768694311380386353e-02 -5.094315111637115479e-02 -3.641826212406158447e-01 2.315568923950195312e-02 5.022268369793891907e-02 -2.374977171421051025e-01 -1.912464946508407593e-01 9.425053745508193970e-02 6.086034700274467468e-02 -2.762733399868011475e-02 -2.261307984590530396e-01 -3.050666153430938721e-01 -1.036350429058074951e-01 -8.498217910528182983e-02 -4.901187494397163391e-02 1.704450100660324097e-01 -1.208980977535247803e-01 2.937066555023193359e-01 4.402203951030969620e-03 -1.185785904526710510e-01 -1.406707148998975754e-02 -7.652288675308227539e-02 7.461729459464550018e-03
-3.323214948177337646e-01 1.838530451059341431e-01 2.586661577224731445e-01 7.993180304765701294e-02 -2.580762207508087158e-01 9.926616400480270386e-02 -2.587173283100128174e-01 -1.547792181372642517e-02 -1.554836332798004150e-01 1.209135055541992188e-01 1.014332845807075500e-02 -2.386459410190582275e-01 1.882310062646865845e-01 1.261863410472869873e-01 -2.130295932292938232e-01 -3.067486882209777832e-01 1.328683942556381226e-01 1.082377787679433823e-02 -1.590385586023330688e-01 -1.402048319578170776e-01 -1.442718207836151123e-01 8.942242711782455444e-02 -2.433589994907379150e-01 1.924943476915359497e-01 1.456321179866790771e-01 1.068871840834617615e-01 1.263494491577148438e-01 -2.563775479793548584e-01 -7.054462283849716187e-02 1.348751038312911987e-01 1.408844888210296631e-01 -8.365367352962493896e-02
-2.648245990276336670e-01 1.940172314643859863e-01 3.588288128376007080e-01 1.650775074958801270e-01 -4.616840276867151260e-03 1.030263900756835938e-01 -4.973648786544799805e-01 -6.373686343431472778e-02 -5.548628047108650208e-02 -5.757951177656650543e-03 1.244452819228172302e-01 -2.445734292268753052e-01 1.302206330001354218e-02 9.475333243608474731e-02 -1.912748515605926514e-01 -2.451228164136409760e-02 -6.214317306876182556e-02 -2.678394317626953125e-01 -3.707678988575935364e-02 -1.575263142585754395e-01 -2.969382703304290771e-01 4.460763558745384216e-02 -4.207160323858261108e-03 8.527395129203796387e-02 2.141327708959579468e-01 2.833802066743373871e-02 2.533228397369384766e-01 -5.535661801695823669e-02 -1.419698297977447510e-01 2.692646346986293793e-02 -8.168232440948486328e-02 9.333498030900955200e-02
2.167881578207015991e-01 -1.393717378377914429e-01 9.546685218811035156e-02 -2.207626551389694214e-01 1.000011190772056580e-01 1.358428895473480225e-01 -2.403903752565383911e-01 2.695668339729309082e-01 -1.215270012617111206e-01 7.198902219533920288e-02 -7.685681432485580444e-02 -7.331629749387502670e-03 -1.109787970781326294e-01 -2.560692131519317627e-01 -8.478092961013317108e-03 -2.331536412239074707e-01 -5.888049677014350891e-02 4.419029224663972855e-03 1.025438904762268066e-01 -2.499469071626663208e-01 1.023641973733901978e-01 2.133708447217941284e-01 1.005776822566986084e-01 4.051354154944419861e-02 1.725424677133560181e-01 3.446203768253326416e-01 1.400691866874694824e-01 -9.531986713409423828e-02 -1.495648920536041260e-01 -1.752237044274806976e-02 4.551301598548889160e-01 8.538923412561416626e-02
2.884025499224662781e-02 -3.711698055267333984e-01 3.108640611171722412e-01 -3.779476508498191833e-02 -3.340255841612815857e-02 -1.200992465019226074e-01 -3.067043125629425049e-01 -3.730361536145210266e-02 -1.323612630367279053e-01 7.918768376111984253e-02 -8.197139203548431396e-02 -1.939217448234558105e-01 -1.012276187539100647e-01 -2.042372822761535645e-01 -2.586182653903961182e-01 -1.866624951362609863e-01 -4.310622438788414001e-02 -1.814946648664772511e-03 -4.977858811616897583e-02 -1.221661642193794250e-01 2.376957423985004425e-02 1.858141720294952393e-01 2.658762224018573761e-02 1.484589278697967529e-01 -5.737444385886192322e-02 -4.296728372573852539e-01 2.337775826454162598e-01 -1.185395866632461548e-01 2.257247120141983032e-01 -2.002234458923339844e-01 4.505100473761558533e-02 -6.122600287199020386e-02
1.714512147009372711e-02 -2.002942003309726715e-02 3.797398507595062256e-01 -1.291614584624767303e-02 -1.286122351884841919e-01 1.048149839043617249e-01 -3.186056613922119141e-01 1.296719014644622803e-01 -2.495975494384765625e-01 8.356624841690063477e-02 3.799961879849433899e-02 -8.826996386051177979e-02 1.723138093948364258e-01 -1.844771653413772583e-01 -4.367797076702117920e-02 -1.385372877120971680e-01 3.651107251644134521e-01 7.187797129154205322e-02 7.881573401391506195e-03 -7.536499947309494019e-02 2.097369916737079620e-02 2.228503078222274780e-01 2.165785282850265503e-01 -8.615634590387344360e-02 2.361280471086502075e-01 -8.767307735979557037e-03 2.932114526629447937e-02 2.383040450513362885e-02 -3.348714113235473633e-01 1.994631737470626831e-01 2.912021875381469727e-01 -5.578893423080444336e-02
6.512626260519027710e-02 7.468935847282409668e-02 2.771736383438110352e-01 1.893799304962158203e-01 -8.233182877302169800e-02 4.127231240272521973e-02 -3.226209580898284912e-01 2.095350623130798340e-01 -2.744140848517417908e-02 3.482702001929283142e-02 2.116206586360931396e-01 -2.980533242225646973e-02 2.465928196907043457e-01 -1.707519292831420898e-01 -7.950051873922348022e-02 -6.402252614498138428e-02 2.617838382720947266e-01 2.177639752626419067e-01 1.378460377454757690e-01 -1.435909420251846313e-01 -3.389850556850433350e-01 1.434930711984634399e-01 6.686525791883468628e-02 -1.491261720657348633e-01 -7.798736914992332458e-03 9.557260572910308838e-02 3.639298081398010254e-01 -1.364471018314361572e-01 -9.651163965463638306e-02 2.920653223991394043e-01 -1.297354418784379959e-02 1.314192265272140503e-02
2.269154638051986694e-01 -1.120819523930549622e-01 1.056836768984794617e-01 2.006388157606124878e-01 -2.457530051469802856e-02 -1.717301756143569946e-01 -1.738434135913848877e-01 1.132647693157196045e-01 -3.519932031631469727e-01 2.155644074082374573e-02 1.169704124331474304e-01 -1.744764596223831177e-01 -2.240316867828369141e-01 -4.270105361938476562e-01 -6.782611459493637085e-02 -3.032317459583282471e-01 1.853779107332229614e-01 -8.471548557281494141e-02 -2.348507493734359741e-01 -1.798909306526184082e-01 -6.590412557125091553e-02 5.689937993884086609e-02 -1.215824261307716370e-01 -5.704285949468612671e-02 9.478317946195602417e-02 -1.897509545087814331e-01 1.485544294118881226e-01 -4.343032091856002808e-02 1.592216044664382935e-01 -8.507382124662399292e-02 -2.186725288629531860e-01 9.892139583826065063e-02
4.219519719481468201e-02 -6.275054067373275757e-02 2.293084710836410522e-01 2.011710405349731445e-01 -4.634928703308105469e-02 -6.713335961103439331e-02 -3.116840124130249023e-01 -6.553122401237487793e-02 1.063155531883239746e-01 7.902352511882781982e-02 -1.363042145967483521e-01 -5.519805848598480225e-02 3.350187465548515320e-02 -2.963101267814636230e-01 -9.534023702144622803e-02 8.043795824050903320e-02 9.999217838048934937e-02 1.274926364421844482e-01 -1.831740438938140869e-01 2.566710710525512695e-01 -1.908335685729980469e-01 1.902888715267181396e-01 1.878904849290847778e-01 -1.423721611499786377e-01 1.584441065788269043e-01 -6.587245734408497810e-04 4.511753618717193604e-01 -1.581972241401672363e-01 -3.913453221321105957e-02 1.831629127264022827e-01 2.796854674816131592e-01 1.691086292266845703e-01
3.007129728794097900e-01 2.168466001749038696e-01 2.552283406257629395e-01 1.065794751048088074e-01 -1.456826329231262207e-01 1.301548182964324951e-01 -2.542538344860076904e-01 2.553767263889312744e-01 -2.251182347536087036e-01 2.267274558544158936e-01 1.353752911090850830e-01 -1.638672798871994019e-01 -1.003752350807189941e-01 -2.553810477256774902e-01 -1.646504700183868408e-01 -1.411263048648834229e-01 1.435516625642776489e-01 -1.352256983518600464e-01 -1.512091457843780518e-01 -1.575120985507965088e-01 -1.533465981483459473e-01 -4.553897306323051453e-02 -2.562619447708129883e-01 -2.198725491762161255e-01 9.329171478748321533e-02 -1.454395651817321777e-01 1.698895916342735291e-02 1.553654298186302185e-02 -8.754034340381622314e-02 -2.570895552635192871e-01 -2.989524975419044495e-02 1.312651038169860840e-01
1.733500361442565918e-01 -1.003495082259178162e-01 2.136172354221343994e-02 -2.554383501410484314e-02 -8.404938504099845886e-03 -5.584371462464332581e-02 -5.545211434364318848e-01 -6.850376725196838379e-02 -1.492375321686267853e-02 2.267474830150604248e-01 6.652586162090301514e-02 -3.343374431133270264e-01 3.309317678213119507e-02 -1.870167851448059082e-01 -1.922695636749267578e-01 -6.515695154666900635e-02 -9.429911151528358459e-03 -1.130141839385032654e-01 2.346871495246887207e-01 7.675610482692718506e-03 -2.617966234683990479e-01 -1.831276267766952515e-01 -6.569273024797439575e-02 -1.691969037055969238e-01 -2.133108824491500854e-01 2.262417078018188477e-01 1.811553537845611572e-01 -1.039368808269500732e-01 -9.749352186918258667e-02 5.410394445061683655e-02 9.681347757577896118e-02 1.820468455553054810e-01
2.121728509664535522e-01 -2.827164828777313232e-01 2.481961548328399658e-01 1.184210628271102905e-01 9.480556100606918335e-02 -1.098767146468162537e-01 -3.585399389266967773e-01 9.342757612466812134e-02 9.426061064004898071e-02 1.782621629536151886e-02 -2.342234998941421509e-01 -2.912812530994415283e-01 -5.888834223151206970e-02 -1.321913897991180420e-01 -1.125601381063461304e-01 1.763126552104949951e-01 -4.010363519191741943e-01 -4.406004771590232849e-02 -1.439373195171356201e-01 -2.054339349269866943e-01 -1.091775447130203247e-01 1.401822715997695923e-01 6.912092119455337524e-02 -1.858426630496978760e-01 6.129304692149162292e-02 -4.231377691030502319e-02 5.834947526454925537e-02 7.234280556440353394e-02 9.680213406682014465e-03 2.119997739791870117e-01 1.981061100959777832e-01 1.800956279039382935e-01
-1.012268066406250000e-01 -2.977080456912517548e-02 8.040876686573028564e-02 2.151269838213920593e-02 -4.776227846741676331e-02 1.474897712469100952e-01 -4.594470262527465820e-01 1.625205874443054199e-01 -1.434099674224853516e-01 8.439246565103530884e-02 -1.669610738754272461e-01 -2.301121354103088379e-01 -6.042588874697685242e-02 -1.098877489566802979e-01 -1.097579076886177063e-01 2.322067506611347198e-03 1.655364641919732094e-03 2.964949049055576324e-02 9.572846442461013794e-02 -1.138105019927024841e-01 -4.769697040319442749e-02 3.307525813579559326e-01 -1.864213049411773682e-01 -1.978287249803543091e-01 1.957974284887313843e-01 -3.391709029674530029e-01 1.312714964151382446e-01 6.036734953522682190e-02 3.620591163635253906e-01 -2.588931620121002197e-01 4.905772209167480469e-02 -2.785057574510574341e-02
1.714623570442199707e-01 -2.829759120941162109e-01 1.806522905826568604e-01 2.078905850648880005e-01 -1.733289472758769989e-02 1.509740054607391357e-01 -3.224169909954071045e-01 5.683731287717819214e-03 -1.804007291793823242e-01 -1.004277467727661133e-01 -3.890240937471389771e-02 -1.073575392365455627e-01 -6.429475545883178711e-02 -2.686812877655029297e-01 -2.072770148515701294e-02 1.535436958074569702e-01 -3.460888192057609558e-02 -1.779009252786636353e-01 2.226526141166687012e-01 -1.768454313278198242e-01 1.096231862902641296e-01 9.085257351398468018e-02 -8.769651502370834351e-02 -6.553369015455245972e-02 2.657961845397949219e-01 1.632233709096908569e-01 -1.637977510690689087e-01 -3.494548797607421875e-01 -1.389585137367248535e-01 1.042455360293388367e-01 3.287272751331329346e-01 3.416297957301139832e-02
5.061654001474380493e-02 1.666865870356559753e-02 2.067295312881469727e-01 1.130951344966888428e-01 -6.388133019208908081e-02 1.935718208551406860e-01 -2.042457610368728638e-01 -3.055158257484436035e-01 -2.572955489158630371e-01 3.686322644352912903e-02 6.370656937360763550e-02 -4.140835404396057129e-01 1.980100721120834351e-01 -3.598416224122047424e-02 -1.312638968229293823e-01 -1.330801099538803101e-02 -5.176101997494697571e-02 -1.764704585075378418e-01 -1.803718656301498413e-01 -7.526887208223342896e-02 -2.589298486709594727e-01 -1.714411191642284393e-02 -1.911717653274536133e-01 1.006924733519554138e-01 3.354845345020294189e-01 -2.412247657775878906e-01 1.967615187168121338e-01 2.711457386612892151e-02 4.717974923551082611e-03 -5.236747488379478455e-02 1.327344924211502075e-01 2.177482694387435913e-01
1.839775592088699341e-01 -8.994713425636291504e-02 1.198316141963005066e-01 2.700969949364662170e-02 -2.003959715366363525e-01 1.129835397005081177e-01 -3.489522039890289307e-01 4.133658856153488159e-02 1.836829930543899536e-01 2.726344019174575806e-02 -8.507467806339263916e-02 -3.097437620162963867e-01 -1.231648474931716919e-01 -2.608413994312286377e-01 -8.206307888031005859e-02 -1.978258341550827026e-01 3.685738518834114075e-02 3.042732551693916321e-02 9.696043096482753754e-03 -3.487129211425781250e-01 -5.232291878201067448e-04 -3.579269722104072571e-02 1.418095529079437256e-01 -1.233878284692764282e-01 2.030054032802581787e-01 2.285521477460861206e-01 1.060530617833137512e-01 1.259126067161560059e-01 3.314051926136016846e-01 1.499621272087097168e-01 1.797917485237121582e-01 2.324798405170440674e-01
1.378704607486724854e-01 -6.302095204591751099e-02 3.497115150094032288e-02 -2.360383868217468262e-01 -1.457641273736953735e-02 1.138899326324462891e-01 -4.348815083503723145e-01 -7.234448194503784180e-02 1.057322025299072266e-01 1.472689658403396606e-01 9.944205731153488159e-02 -1.177732795476913452e-01 1.921814233064651489e-01 -2.872892022132873535e-01 -1.381291449069976807e-01 -6.784783303737640381e-02 5.973794311285018921e-02 -2.606435120105743408e-01 -1.809398829936981201e-01 1.077113375067710876e-01 -2.574573755264282227e-01 2.368198931217193604e-01 1.546625792980194092e-01 1.443322747945785522e-01 1.101874783635139465e-01 -9.399843961000442505e-02 5.617000162601470947e-02 -8.339568041265010834e-03 3.265665471553802490e-01 1.164125576615333557e-01 2.567967176437377930e-01 1.394875496625900269e-01
5.444755777716636658e-02 -1.576784849166870117e-01 4.792269319295883179e-02 -3.728389367461204529e-02 1.118353530764579773e-01 3.278913199901580811e-01 -3.271143138408660889e-01 -8.284234255552291870e-02 -6.164195016026496887e-02 1.952036917209625244e-01 -1.274957507848739624e-01 -2.711497843265533447e-01 -1.285686492919921875e-01 5.234335362911224365e-02 -2.141533344984054565e-01 -3.322508186101913452e-02 -2.183123230934143066e-01 -7.883393019437789917e-02 1.385499686002731323e-01 -1.462350189685821533e-01 -4.073654413223266602e-01 2.122401297092437744e-01 -4.479930177330970764e-02 -4.664257168769836426e-02 1.531090885400772095e-01 1.607775241136550903e-01 2.371566742658615112e-01 8.488372713327407837e-02 2.501975893974304199e-01 1.208486855030059814e-01 1.494459956884384155e-01 1.215503066778182983e-01
1.585457846522331238e-02 -7.032677531242370605e-02 2.265145480632781982e-01 -8.170135319232940674e-03 -1.679257899522781372e-01 1.758346408605575562e-01 -1.940889805555343628e-01 5.970133841037750244e-02 1.662882864475250244e-01 -1.549880951642990112e-01 -1.467351522296667099e-02 -2.806817889213562012e-01 -3.692454099655151367e-02 -4.848160743713378906e-01 -4.399081170558929443e-01 -1.267029624432325363e-02 2.034412920475006104e-01 -9.988003969192504883e-02 2.234053984284400940e-02 -1.618963629007339478e-01 -1.063078790903091431e-01 1.530936360359191895e-01 9.254254400730133057e-02 2.583228945732116699e-01 9.963294863700866699e-02 9.715026617050170898e-02 1.308412998914718628e-01 9.294497966766357422e-02 2.629412570968270302e-03 -1.636636555194854736e-01 1.486971080303192139e-01 -1.344381086528301239e-02
1.690581208094954491e-03 -3.884351849555969238e-01 1.536981612443923950e-01 1.130823865532875061e-01 -1.864693462848663330e-01 4.671159759163856506e-02 -1.624210774898529053e-01 1.344035118818283081e-01 -4.876998811960220337e-02 1.081385910511016846e-01 1.415967941284179688e-01 -3.953984379768371582e-02 -2.229131907224655151e-01 -2.179541438817977905e-01 -1.317130327224731445e-01 -5.181660652160644531e-01 2.474165409803390503e-01 -2.315999567508697510e-01 5.116816982626914978e-02 -4.883069917559623718e-02 2.341638877987861633e-02 6.768268998712301254e-03 -2.181092090904712677e-02 1.048005521297454834e-01 2.316611073911190033e-02 -1.647906750440597534e-01 2.322295457124710083e-01 -8.369587361812591553e-02 -8.183083683252334595e-02 2.489283978939056396e-01 1.394331157207489014e-01 6.278672814369201660e-02
-1.323638409376144409e-01 -2.076906263828277588e-01 2.828794419765472412e-01 1.213898956775665283e-01 -1.137811318039894104e-01 -1.750159710645675659e-01 -1.012039929628372192e-02 2.899191156029701233e-02 -2.179503440856933594e-01 -9.545982629060745239e-02 1.112734898924827576e-01 -1.050667315721511841e-01 2.086245119571685791e-01 -2.800078392028808594e-01 5.679573863744735718e-02 -2.394477874040603638e-01 1.561545282602310181e-01 7.385247852653264999e-03 -1.035101804882287979e-02 -7.594642788171768188e-02 1.598578393459320068e-01 3.838572800159454346e-01 -9.402425587177276611e-02 1.407804638147354126e-01 2.339865565299987793e-01 -8.493358269333839417e-03 1.418852210044860840e-01 -3.036576509475708008e-01 -4.982063919305801392e-02 2.150602489709854126e-01 2.996235191822052002e-01 4.593007324729114771e-04
-2.578526362776756287e-02 -4.628346487879753113e-02 3.669092655181884766e-01 1.750414371490478516e-01 4.743281286209821701e-03 1.282026022672653198e-01 -3.160723149776458740e-01 -6.374933570623397827e-02 -2.434538602828979492e-01 -4.575972631573677063e-02 1.302776187658309937e-01 -4.931652545928955078e-02 1.875612884759902954e-01 -3.304762840270996094e-01 -1.104601323604583740e-01 1.474748179316520691e-02 -5.873683467507362366e-02 1.278341561555862427e-01 1.267493218183517456e-01 1.710799187421798706e-01 4.172706604003906250e-02 4.723482131958007812e-01 1.731471903622150421e-02 -7.889291644096374512e-02 1.547417193651199341e-01 2.341018803417682648e-02 2.776196040213108063e-02 -2.472443133592605591e-01 -1.034021526575088501e-01 1.254012435674667358e-01 2.509254813194274902e-01 4.060123115777969360e-02
1.548903901129961014e-02 -1.833620220422744751e-01 1.512410193681716919e-01 1.632568836212158203e-01 -1.784046292304992676e-01 1.824363321065902710e-02 -4.685041904449462891e-01 5.527353659272193909e-02 1.241324171423912048e-01 -1.479612588882446289e-01 1.670373827219009399e-01 -9.675350785255432129e-02 5.139518901705741882e-02 -1.360398251563310623e-02 -2.367426604032516479e-01 6.750599294900894165e-02 1.077630836516618729e-02 -5.412726849317550659e-02 -1.083921119570732117e-01 -2.946734428405761719e-01 -1.293179839849472046e-01 -1.311433613300323486e-01 -2.430526465177536011e-01 -5.152300000190734863e-02 1.501055508852005005e-01 1.538698375225067139e-01 8.083669841289520264e-02 1.383370254188776016e-02 -6.983330100774765015e-02 2.618183754384517670e-02 2.227289378643035889e-01 4.674641788005828857e-01
6.527546048164367676e-02 -2.494756281375885010e-01 4.496961236000061035e-01 1.159658506512641907e-01 5.116886273026466370e-02 -5.291956290602684021e-02 -8.711440861225128174e-02 1.082855835556983948e-01 2.689423970878124237e-03 1.580226123332977295e-01 1.285895556211471558e-01 7.382511347532272339e-02 1.846527159214019775e-01 -2.382946461439132690e-01 -1.455743163824081421e-01 2.213323861360549927e-02 2.497042864561080933e-01 6.790002435445785522e-02 1.167172379791736603e-02 -3.204531222581863403e-02 -2.807709574699401855e-01 2.600284516811370850e-01 2.864137664437294006e-02 -3.436041772365570068e-01 1.954796314239501953e-01 9.805727005004882812e-02 1.945656090974807739e-01 -1.716923117637634277e-01 -1.355365514755249023e-01 2.189509421586990356e-01 1.256774067878723145e-01 -5.332439765334129333e-02
-1.679662428796291351e-02 1.244740933179855347e-01 1.123002916574478149e-01 2.953079938888549805e-01 -2.391847968101501465e-01 -1.335307806730270386e-01 -2.560893595218658447e-01 4.675091058015823364e-02 -2.204204201698303223e-01 2.574105262756347656e-01 4.716448951512575150e-03 8.918498456478118896e-02 4.901054874062538147e-02 -2.176310271024703979e-01 -1.776508539915084839e-01 -1.457671076059341431e-01 -1.009633839130401611e-01 8.801253885030746460e-02 -8.140661753714084625e-03 -1.225931718945503235e-01 -4.337820708751678467e-01 6.978846341371536255e-02 -1.825488656759262085e-01 1.291463226079940796e-01 6.638713181018829346e-02 -7.040049135684967041e-02 3.139583170413970947e-01 -4.589404538273811340e-02 -5.655169486999511719e-02 3.450303971767425537e-01 -7.809589058160781860e-02 4.178488999605178833e-02
6.445108354091644287e-02 -7.025884091854095459e-02 3.199866414070129395e-01 6.174593418836593628e-02 1.045337915420532227e-01 -2.726547978818416595e-02 -3.293482661247253418e-01 2.982651628553867340e-02 -1.279203891754150391e-01 1.828009039163589478e-01 -2.643224895000457764e-01 -2.770672142505645752e-01 -2.141160517930984497e-01 8.656862378120422363e-02 4.178592562675476074e-02 4.578600823879241943e-02 2.993277087807655334e-02 1.174777001142501831e-01 6.552954763174057007e-02 3.990946337580680847e-02 -2.166237682104110718e-01 -3.820025594905018806e-03 -2.412221282720565796e-01 6.767008453607559204e-02 1.898206025362014771e-01 -1.033377721905708313e-01 3.440625071525573730e-01 -2.615981400012969971e-01 -1.672596931457519531e-01 1.036796793341636658e-01 3.886541724205017090e-02 3.256222307682037354e-01
4.210827127099037170e-02 -8.343182504177093506e-03 1.900431662797927856e-01 1.232425346970558167e-01 -1.236533597111701965e-01 6.795115023851394653e-02 -2.197927832603454590e-01 -2.058673799037933350e-01 -1.551062166690826416e-01 -2.663478627800941467e-02 7.244157313834875822e-05 -4.881903231143951416e-01 4.909772053360939026e-02 -1.929102689027786255e-01 -1.286349147558212280e-01 5.223001167178153992e-02 -2.057358324527740479e-01 -2.563714981079101562e-01 -1.331243515014648438e-01 1.000327542424201965e-01 -1.488030552864074707e-01 -3.566398471593856812e-02 -2.728120386600494385e-01 1.215634644031524658e-01 3.632302880287170410e-01 -2.352481037378311157e-01 1.757154911756515503e-01 3.456322848796844482e-02 9.251908957958221436e-02 -2.979270182549953461e-02 1.773799955844879150e-01 7.481469959020614624e-02
4.671298433095216751e-03 -2.475413680076599121e-02 3.342306911945343018e-01 3.264015614986419678e-01 -1.811149865388870239e-01 1.571590751409530640e-01 -2.765394449234008789e-01 2.084415704011917114e-01 -2.041396498680114746e-02 1.028437465429306030e-01 2.311343513429164886e-02 -1.579349786043167114e-01 -1.061063185334205627e-01 -1.462885886430740356e-01 -1.431187391281127930e-01 -6.346986442804336548e-02 1.790124922990798950e-01 2.027387768030166626e-01 -1.628386676311492920e-01 -4.841824993491172791e-02 -2.813938856124877930e-01 -2.232939749956130981e-02 4.043857008218765259e-02 -3.170351684093475342e-02 4.167426228523254395e-01 7.756807655096054077e-02 -2.233531922101974487e-01 2.183730602264404297e-01 1.120871007442474365e-01 5.045204237103462219e-02 1.543465256690979004e-01 9.759620577096939087e-02
9.111405164003372192e-02 -1.244960501790046692e-01 1.845135390758514404e-01 1.658040881156921387e-01 -2.461332827806472778e-01 -9.929861128330230713e-02 -6.093627810478210449e-01 -2.630258165299892426e-02 9.252765774726867676e-02 2.258887328207492828e-02 -2.641480565071105957e-01 -1.232999265193939209e-01 -5.593186989426612854e-02 -4.730186890810728073e-03 -1.585707217454910278e-01 -2.034127265214920044e-01 5.958350840955972672e-03 -8.837095648050308228e-02 5.612079054117202759e-02 -1.773298680782318115e-01 -5.174256488680839539e-02 2.667360380291938782e-02 -1.168292239308357239e-01 -2.198822349309921265e-01 2.664594352245330811e-01 2.421743124723434448e-01 -1.845669746398925781e-01 -2.942679263651371002e-02 1.949715428054332733e-02 -8.114776760339736938e-02 1.193391438573598862e-02 1.702099889516830444e-01
1.378132402896881104e-01 -2.265312820672988892e-01 1.086905971169471741e-01 1.438687741756439209e-01 -6.673960387706756592e-02 -6.085486616939306259e-03 -1.699602603912353516e-01 3.337102010846138000e-02 -1.311154663562774658e-01 1.125597655773162842e-01 1.172160655260086060e-01 -1.914501637220382690e-01 1.812857985496520996e-01 -3.224904239177703857e-01 -1.323922872543334961e-01 -3.017226457595825195e-01 -1.575741022825241089e-01 8.876153826713562012e-02 3.667669370770454407e-02 4.265157133340835571e-02 5.779877677559852600e-02 3.583137989044189453e-01 -5.797559395432472229e-02 -3.133701160550117493e-02 1.979702860116958618e-01 1.535756438970565796e-01 4.229452610015869141e-01 -1.273892074823379517e-01 -2.567604184150695801e-01 -4.496366158127784729e-02 1.954629421234130859e-01 -3.191093727946281433e-02
6.723354756832122803e-02 -3.632263243198394775e-01 2.134041339159011841e-01 -5.383798852562904358e-03 -1.121689826250076294e-01 -1.355936825275421143e-01 -4.164533317089080811e-01 1.238920539617538452e-01 -2.124052792787551880e-01 9.273901581764221191e-02 1.269371360540390015e-01 -1.920754313468933105e-01 1.836264133453369141e-01 -2.499254792928695679e-02 -1.176126748323440552e-01 -1.272748410701751709e-01 1.475480794906616211e-01 1.646773815155029297e-01 6.183592602610588074e-02 1.530025750398635864e-01 -2.322010546922683716e-01 1.345315873622894287e-01 -6.777392327785491943e-02 -1.139143630862236023e-01 2.865117974579334259e-02 4.220901131629943848e-01 2.367993295192718506e-01 5.418286845088005066e-02 4.898861423134803772e-02 -2.779660746455192566e-02 1.302745640277862549e-01 5.731901526451110840e-02
8.077602833509445190e-02 -1.028036773204803467e-01 3.541557490825653076e-01 8.686532825231552124e-02 1.103419736027717590e-01 4.548184201121330261e-02 -3.283639848232269287e-01 8.870115131139755249e-02 -2.922753095626831055e-01 -5.961477756500244141e-02 9.518928825855255127e-02 -1.597730368375778198e-01 -1.448944509029388428e-01 -1.261498481035232544e-01 -2.553306985646486282e-03 1.820970177650451660e-01 1.212405636906623840e-01 -1.937955021858215332e-01 9.926715493202209473e-02 1.919882372021675110e-02 4.423331469297409058e-02 2.090887874364852905e-01 -1.496143937110900879e-01 -3.402582556009292603e-02 3.580341637134552002e-01 2.616342008113861084e-01 -9.741197526454925537e-02 -3.251273930072784424e-01 -7.920555770397186279e-03 2.318849414587020874e-01 1.485697925090789795e-01 8.318245410919189453e-02
-2.418795078992843628e-01 -4.189454764127731323e-02 9.239514172077178955e-02 2.484906911849975586e-01 -2.276222258806228638e-01 -1.369188074022531509e-02 -4.368427693843841553e-01 -1.968892663717269897e-01 5.658525228500366211e-02 -1.594702713191509247e-02 -6.511083990335464478e-02 5.300946161150932312e-02 -6.660044193267822266e-02 -1.543352007865905762e-01 1.036819163709878922e-02 -1.057650893926620483e-01 -1.653312519192695618e-02 -2.594607174396514893e-01 -2.864049673080444336e-01 -2.561384737491607666e-01 -2.462690025568008423e-01 6.708216667175292969e-02 -2.260310575366020203e-02 -6.592641025781631470e-02 2.091001905500888824e-02 -3.526439517736434937e-02 -5.270140990614891052e-02 -4.114569723606109619e-01 -5.905743315815925598e-02 -7.956199347972869873e-02 2.461896836757659912e-01 9.158549457788467407e-02
-1.885964572429656982e-01 -1.365333050489425659e-01 -4.399712383747100830e-02 2.467985823750495911e-02 -1.064119394868612289e-03 8.858250081539154053e-02 -3.374910354614257812e-01 2.713746763765811920e-02 -7.546333968639373779e-02 2.501983642578125000e-01 -4.553410410881042480e-02 -4.006492197513580322e-01 1.407316029071807861e-01 -1.742567308247089386e-02 -1.717534959316253662e-01 -8.012389391660690308e-02 -1.903467439115047455e-02 9.377111494541168213e-02 -1.568008661270141602e-01 -2.721762955188751221e-01 -9.682270139455795288e-02 8.675412088632583618e-02 -2.619536966085433960e-02 1.857907623052597046e-01 1.970421709120273590e-02 -1.666118800640106201e-01 5.012929067015647888e-02 -2.631701827049255371e-01 -2.033316940069198608e-01 1.169613674283027649e-01 3.188070058822631836e-01 3.425454497337341309e-01
1.125916838645935059e-01 -1.393094956874847412e-01 1.592788398265838623e-01 1.046161502599716187e-01 -9.221861138939857483e-03 1.319064795970916748e-01 -2.271139621734619141e-01 -1.860931664705276489e-01 -2.312457263469696045e-01 4.225513935089111328e-01 -9.460105746984481812e-02 -3.233677148818969727e-02 -1.001476421952247620e-01 -2.607368826866149902e-01 -1.373567581176757812e-01 -2.203346192836761475e-01 7.568569481372833252e-02 -9.690736979246139526e-02 3.265156969428062439e-02 -3.357342481613159180e-01 -1.328442394733428955e-01 2.359787821769714355e-01 -1.104363873600959778e-01 2.930395901203155518e-01 2.228426560759544373e-02 -1.581601798534393311e-01 6.709787249565124512e-02 -3.717287257313728333e-02 4.662311170250177383e-03 6.708953529596328735e-02 -8.684793114662170410e-02 3.109563291072845459e-01
8.854731172323226929e-02 2.688057534396648407e-02 4.036462306976318359e-01 -3.328749164938926697e-02 -1.116493120789527893e-01 1.390738636255264282e-01 -1.669448167085647583e-01 1.910590827465057373e-01 -1.244013682007789612e-01 2.923153936862945557e-01 2.321583777666091919e-01 -2.509895265102386475e-01 -7.087711989879608154e-02 -2.483904212713241577e-01 -3.389649465680122375e-02 4.141204059123992920e-03 1.813976168632507324e-01 -1.550108045339584351e-01 -1.667371690273284912e-01 -1.837625354528427124e-01 -1.515681147575378418e-01 -1.000984013080596924e-01 -2.361099272966384888e-01 -1.549582928419113159e-01 -1.742081902921199799e-02 -2.881979346275329590e-01 8.413915522396564484e-03 -1.300832033157348633e-01 -1.152083352208137512e-01 -1.188611388206481934e-01 2.899647057056427002e-01 -4.921413213014602661e-02
1.157865449786186218e-01 -1.846988350152969360e-01 2.459821105003356934e-01 2.242074459791183472e-01 -1.894623637199401855e-01 -1.800695210695266724e-01 -4.285417497158050537e-01 6.358991563320159912e-02 -1.052668541669845581e-01 -1.364216655492782593e-01 -1.863235086202621460e-01 -2.914754152297973633e-01 -1.642455533146858215e-02 -3.899702429771423340e-01 5.829963833093643188e-02 1.013170927762985229e-01 -1.234774366021156311e-01 -7.484126091003417969e-02 7.146937400102615356e-02 -1.318441629409790039e-01 1.430261414498090744e-02 -5.469904839992523193e-02 1.901803910732269287e-01 -1.995841860771179199e-01 -1.971658319234848022e-02 -9.400913119316101074e-02 -5.945344641804695129e-02 9.457004815340042114e-02 3.406729549169540405e-02 6.404794007539749146e-02 1.986235380172729492e-01 2.852327227592468262e-01
2.566259354352951050e-04 4.432601109147071838e-02 2.103074342012405396e-01 -1.588690131902694702e-01 -2.258470654487609863e-01 4.335395991802215576e-02 -2.321303039789199829e-01 2.577773332595825195e-01 2.009171247482299805e-01 -6.517801433801651001e-02 -8.099910803139209747e-03 -3.006505966186523438e-01 -1.650968790054321289e-01 -3.154579997062683105e-01 -4.301759302616119385e-01 -1.830023080110549927e-01 1.822489202022552490e-01 -1.817288249731063843e-01 2.432534098625183105e-01 -1.547486782073974609e-01 -7.546821236610412598e-02 -5.963319912552833557e-02 -4.029488936066627502e-02 1.656749099493026733e-01 2.236697822809219360e-02 8.717375248670578003e-02 2.694895677268505096e-02 -2.488938719034194946e-02 1.073578745126724243e-02 -4.635831713676452637e-02 1.911987066268920898e-01 1.975172311067581177e-01
2.453049272298812866e-02 -7.052721828222274780e-02 1.669279336929321289e-01 -1.725799441337585449e-01 -2.208764478564262390e-02 1.864687502384185791e-01 -2.502032816410064697e-01 1.346800923347473145e-01 1.933281570672988892e-01 -2.195401862263679504e-02 -3.467970818746834993e-04 -3.354613482952117920e-01 -1.556593775749206543e-01 -4.416748881340026855e-01 -4.158928096294403076e-01 5.579721555113792419e-02 1.564405411481857300e-01 -1.311782896518707275e-01 7.195923477411270142e-02 -1.402571797370910645e-01 -6.851372122764587402e-02 1.570790708065032959e-01 4.227008298039436340e-02 9.997758269309997559e-02 3.980281203985214233e-02 1.698161512613296509e-01 2.164251953363418579e-01 -5.948481708765029907e-02 3.924791887402534485e-02 -1.804571896791458130e-01 9.284119307994842529e-02 2.092627882957458496e-01
1.652327030897140503e-01 1.208344399929046631e-01 3.073445260524749756e-01 2.101811468601226807e-01 -2.834557890892028809e-01 -6.916852295398712158e-02 -3.982189893722534180e-01 -1.452411413192749023e-01 -9.005094319581985474e-02 2.327316552400588989e-01 2.816892927512526512e-03 -4.581366851925849915e-02 -1.073388233780860901e-01 -1.328731477260589600e-01 4.466680437326431274e-02 -1.139790117740631104e-01 -6.264529377222061157e-02 1.401228606700897217e-01 -1.857025921344757080e-01 -2.969433963298797607e-01 -2.842485606670379639e-01 -1.260782331228256226e-01 -2.924693822860717773e-01 2.719585597515106201e-02 2.491450756788253784e-01 -4.433234408497810364e-02 -7.118146121501922607e-02 1.616193205118179321e-01 2.353115938603878021e-02 -4.527987167239189148e-02 7.158806920051574707e-02 1.181806921958923340e-01
2.653560601174831390e-02 -8.931674063205718994e-02 1.842656582593917847e-01 1.274640709161758423e-01 3.533555567264556885e-02 -1.547825932502746582e-01 -3.425346016883850098e-01 -4.111335426568984985e-02 -1.773151010274887085e-01 3.921309858560562134e-02 -1.365296095609664917e-01 1.488469839096069336e-01 -1.755384951829910278e-01 -3.683529198169708252e-01 -5.800971016287803650e-02 -6.411463022232055664e-02 1.034152135252952576e-01 2.726923227310180664e-01 -1.926457881927490234e-01 1.347126066684722900e-01 -1.772623360157012939e-01 3.563389480113983154e-01 1.407240778207778931e-01 -1.113162487745285034e-01 5.255586281418800354e-02 6.757352501153945923e-02 3.436394035816192627e-01 -1.782613396644592285e-01 9.833055734634399414e-02 3.355783596634864807e-02 8.334254473447799683e-02 2.080851048231124878e-01
2.312299311161041260e-01 -1.386348158121109009e-02 4.006751477718353271e-01 2.168307006359100342e-01 1.514259278774261475e-01 -2.312348186969757080e-01 -1.570413261651992798e-01 -1.031060442328453064e-01 4.269528388977050781e-02 9.870190406218171120e-04 1.089960988610982895e-02 3.234121203422546387e-02 -8.088627457618713379e-02 -1.487385332584381104e-01 -1.122054308652877808e-01 -6.417582184076309204e-02 4.490313231945037842e-01 -1.909148991107940674e-01 -4.189542494714260101e-03 -1.231437325477600098e-01 -3.049676418304443359e-01 8.219739794731140137e-02 7.958611100912094116e-02 -2.325366884469985962e-01 -7.454214151948690414e-03 1.550787985324859619e-01 2.107040286064147949e-01 -1.183586381375789642e-02 -3.621590510010719299e-02 9.069721400737762451e-02 2.424219846725463867e-01 1.683855354785919189e-01
-1.702015697956085205e-01 -1.724270731210708618e-02 2.309260219335556030e-01 -5.426010116934776306e-02 -2.907353341579437256e-01 3.095060959458351135e-02 -1.529617309570312500e-01 1.259737163782119751e-01 -4.799748584628105164e-02 3.953137695789337158e-01 -3.216852247714996338e-02 -1.458133608102798462e-01 1.804388910531997681e-01 -1.957481652498245239e-01 1.976833678781986237e-02 -1.755648255348205566e-01 -3.755517676472663879e-02 -2.576962113380432129e-01 -2.583706974983215332e-01 -1.987085193395614624e-01 -1.065407171845436096e-01 2.378704398870468140e-02 -7.652344554662704468e-02 -1.904549300670623779e-01 8.666904270648956299e-02 -3.242725729942321777e-01 5.925929918885231018e-02 -3.238528370857238770e-01 -1.988628879189491272e-02 -2.814781107008457184e-02 2.322697192430496216e-01 4.951351508498191833e-02
-4.140854999423027039e-02 2.337538450956344604e-01 8.973746746778488159e-02 2.873120903968811035e-01 1.417758166790008545e-01 1.860707998275756836e-01 -2.176299393177032471e-01 7.935608178377151489e-02 -1.661403626203536987e-01 1.795634813606739044e-02 7.395713776350021362e-02 9.455258026719093323e-03 -5.870854854583740234e-02 -3.304190337657928467e-01 3.788809478282928467e-02 -2.783502936363220215e-01 1.058196052908897400e-01 -1.055986806750297546e-01 -4.551918059587478638e-02 -3.539893925189971924e-01 -1.735668629407882690e-01 -1.415603756904602051e-01 -1.512598544359207153e-01 6.011437252163887024e-02 2.914678156375885010e-01 1.437803059816360474e-01 2.234023660421371460e-01 -1.648311614990234375e-01 -2.385966032743453979e-01 1.532602608203887939e-01 1.325275301933288574e-01 1.121000945568084717e-01
1.330640316009521484e-01 2.630052268505096436e-01 -2.050065994262695312e-02 8.252935111522674561e-02 -3.139860630035400391e-01 1.085240468382835388e-01 -4.643442332744598389e-01 -3.958938643336296082e-02 3.726730495691299438e-02 -1.244129706174135208e-02 -1.904105991125106812e-01 -1.322708129882812500e-01 -3.038463592529296875e-01 -2.656912207603454590e-01 -3.311023712158203125e-01 -7.339766621589660645e-02 1.512954942882061005e-02 6.425464153289794922e-02 -1.386509276926517487e-02 -1.824124455451965332e-01 -2.678920924663543701e-01 -2.856069430708885193e-02 -8.307347446680068970e-02 5.363745242357254028e-02 -9.518078714609146118e-02 2.175492197275161743e-01 1.592632383108139038e-01 -5.825858563184738159e-02 1.472187340259552002e-01 5.683201178908348083e-02 1.129155233502388000e-01 4.619786143302917480e-02
1.644672602415084839e-01 7.169492542743682861e-02 1.929608136415481567e-01 -2.166752889752388000e-02 -4.150661826133728027e-02 8.331758901476860046e-03 -2.276852428913116455e-01 7.025407999753952026e-02 8.475562185049057007e-02 8.788402378559112549e-02 2.485461384057998657e-01 -2.360421000048518181e-03 1.610558778047561646e-01 -2.325706481933593750e-01 -1.679254472255706787e-01 -2.209353074431419373e-02 2.487087249755859375e-01 1.157223656773567200e-01 1.244824752211570740e-01 7.830277085304260254e-02 -2.058238983154296875e-01 1.500032991170883179e-01 -1.710649393498897552e-02 -1.999364644289016724e-01 1.911007612943649292e-01 2.250820398330688477e-01 5.614441633224487305e-01 -1.720520108938217163e-01 9.970764815807342529e-02 6.669516116380691528e-02 1.819550991058349609e-01 6.803270429372787476e-02
2.198859490454196930e-02 1.515029668807983398e-01 1.592368483543395996e-01 3.639547899365425110e-02 1.389956474304199219e-01 4.676219820976257324e-02 -4.316606223583221436e-01 1.596346050500869751e-01 -2.143106237053871155e-02 3.700203448534011841e-02 7.496286183595657349e-02 4.733874648809432983e-02 -1.708677597343921661e-02 -1.990868300199508667e-01 -1.404011435806751251e-02 -2.066107392311096191e-01 2.407788932323455811e-01 -1.024984568357467651e-02 3.338470682501792908e-02 -2.231878787279129028e-01 -2.584577202796936035e-01 -4.054760560393333435e-02 4.563040286302566528e-02 5.091295391321182251e-02 1.563299596309661865e-01 -9.662660211324691772e-02 2.025377005338668823e-01 -1.650403589010238647e-01 2.319253832101821899e-01 -3.369633853435516357e-01 2.769650816917419434e-01 -3.096058964729309082e-01
1.332829594612121582e-01 -2.809609472751617432e-01 6.829164922237396240e-02 1.292549446225166321e-02 -6.439402699470520020e-03 7.719212770462036133e-02 -3.029511570930480957e-01 7.828216254711151123e-02 -1.200236156582832336e-01 2.455513775348663330e-01 9.597425162792205811e-02 -2.405975759029388428e-01 -2.047226298600435257e-03 -3.013416528701782227e-01 -2.111952155828475952e-01 -2.375006675720214844e-01 1.995106041431427002e-01 -2.718472778797149658e-01 1.351083349436521530e-02 -1.678711771965026855e-01 -4.281362518668174744e-03 -9.607575833797454834e-03 -1.065229848027229309e-01 2.218685746192932129e-01 1.070775091648101807e-01 6.746774166822433472e-02 2.617554366588592529e-01 -1.783591136336326599e-02 -2.554105222225189209e-01 8.792022615671157837e-02 -2.053469121456146240e-01 2.412515282630920410e-01
2.469585835933685303e-02 -3.073020651936531067e-02 2.060835510492324829e-01 2.089636772871017456e-01 7.248023757711052895e-04 8.049712330102920532e-02 -1.175668761134147644e-01 1.821445673704147339e-01 -3.997320532798767090e-01 -2.032068967819213867e-01 -5.622994899749755859e-02 -2.284833341836929321e-01 -2.037406116724014282e-01 -8.720345050096511841e-02 -1.136689484119415283e-01 5.362869426608085632e-02 1.489919126033782959e-01 -2.675501406192779541e-01 2.207908034324645996e-01 -1.164144054055213928e-01 -6.594286113977432251e-02 2.539134919643402100e-01 -2.057991623878479004e-01 -4.138502478599548340e-02 2.649685144424438477e-01 1.658415049314498901e-01 7.063847035169601440e-02 -3.249814808368682861e-01 -1.614459231495857239e-02 7.946940511465072632e-02 2.315464317798614502e-01 -8.271040860563516617e-04
-1.473216116428375244e-01 -5.730300676077604294e-03 3.913974761962890625e-01 5.113257467746734619e-02 -7.273291051387786865e-02 -3.796274587512016296e-02 -1.582740992307662964e-01 2.104515396058559418e-02 -2.789713442325592041e-01 9.833335876464843750e-03 -1.267626881599426270e-01 6.514900922775268555e-02 1.345010846853256226e-01 -4.650303423404693604e-01 -1.718886643648147583e-01 1.158568356186151505e-02 9.198383986949920654e-02 2.006949111819267273e-02 7.906533032655715942e-02 -8.595401048660278320e-02 -3.610314801335334778e-03 3.092993199825286865e-01 -7.717727124691009521e-02 -1.919222176074981689e-01 1.214967146515846252e-01 1.414553970098495483e-01 1.105506420135498047e-01 -3.231606632471084595e-02 -2.933292984962463379e-01 1.577794253826141357e-01 3.265816569328308105e-01 3.703865036368370056e-02
4.284179955720901489e-02 -9.083398431539535522e-02 -2.182523254305124283e-03 9.463699907064437866e-02 -2.183225005865097046e-01 1.453265547752380371e-01 -2.628985047340393066e-01 -1.446714401245117188e-01 -2.621537744998931885e-01 -8.000820875167846680e-02 7.513118535280227661e-02 -6.731016933917999268e-02 -9.114112704992294312e-02 -2.086424529552459717e-01 1.885211765766143799e-01 -2.209343910217285156e-01 -2.443218380212783813e-01 -8.335144072771072388e-02 -1.901296526193618774e-01 -1.918906420469284058e-01 -2.980886697769165039e-01 2.925582826137542725e-01 -1.351851820945739746e-01 -8.994185179471969604e-02 7.555857300758361816e-02 -1.239128187298774719e-01 7.260940223932266235e-02 -3.714456558227539062e-01 -1.235758885741233826e-02 -1.779387444257736206e-01 8.492691069841384888e-02 2.384789735078811646e-01
6.113350763916969299e-02 1.936406195163726807e-01 2.532768547534942627e-01 3.108009397983551025e-01 -5.135378614068031311e-02 6.066065654158592224e-02 -2.254729568958282471e-01 -4.506098851561546326e-02 -6.619699299335479736e-02 1.290784776210784912e-01 -4.235790669918060303e-02 -9.499959647655487061e-02 1.806406863033771515e-02 -2.485965937376022339e-01 -2.770492732524871826e-01 -1.109844539314508438e-02 7.709880173206329346e-02 3.637903332710266113e-01 -8.216136693954467773e-02 -1.789942011237144470e-02 -4.522927999496459961e-01 -1.128021851181983948e-01 1.946478709578514099e-02 6.934991478919982910e-02 2.790870666503906250e-01 5.750568956136703491e-02 -7.969862222671508789e-02 9.995678067207336426e-02 -8.157513290643692017e-02 2.452058531343936920e-02 2.617435753345489502e-01 1.637695431709289551e-01
1.033274680376052856e-01 -1.110664457082748413e-01 4.901916980743408203e-01 -1.296970900148153305e-02 -1.474759727716445923e-02 -1.797234565019607544e-01 -2.166259437799453735e-01 -2.384028285741806030e-01 -2.145563215017318726e-01 1.157478839159011841e-01 3.622426688671112061e-01 -1.865347772836685181e-01 1.173866018652915955e-01 -1.304585635662078857e-01 -6.271287798881530762e-02 -1.037895083427429199e-01 2.116568386554718018e-01 7.863172888755798340e-02 5.453661829233169556e-02 3.751572454348206520e-03 -1.703175008296966553e-01 1.250022649765014648e-01 -1.222732663154602051e-01 8.026556670665740967e-02 1.138791143894195557e-01 3.537630140781402588e-01 8.427225053310394287e-02 -5.420834571123123169e-02 -7.500654458999633789e-02 -5.205129086971282959e-02 2.273536026477813721e-01 3.347704187035560608e-02
1.257835477590560913e-01 -2.234298288822174072e-01 2.077467739582061768e-01 -9.722376242280006409e-03 -1.429253965616226196e-01 -5.948154255747795105e-02 -2.941771149635314941e-01 1.456658393144607544e-01 -7.099503185600042343e-03 5.784549936652183533e-02 -6.121790409088134766e-02 -8.831815421581268311e-02 7.108388096094131470e-02 -4.087755978107452393e-01 -1.028225347399711609e-01 -9.552213549613952637e-02 -4.179343581199645996e-02 -1.437057740986347198e-02 -1.270619332790374756e-01 1.735986620187759399e-01 -2.846303284168243408e-01 2.461859583854675293e-01 2.139633148908615112e-01 2.193693965673446655e-01 1.467167027294635773e-02 -4.585142806172370911e-02 4.637977778911590576e-01 -2.051579952239990234e-02 -1.887912452220916748e-01 1.973281987011432648e-02 1.173584237694740295e-01 3.282069042325019836e-02
5.631253123283386230e-02 2.895951329264789820e-04 7.711686193943023682e-02 -7.121485657989978790e-03 1.103088706731796265e-01 -1.480243983678519726e-03 -2.857791185379028320e-01 2.710016444325447083e-03 1.053577661514282227e-01 2.698336727917194366e-02 1.324858814477920532e-01 2.146780490875244141e-02 5.708400160074234009e-03 -2.080771327018737793e-01 -2.732294797897338867e-01 -9.944845736026763916e-02 6.921478360891342163e-02 3.239094316959381104e-01 -2.547697126865386963e-01 1.298545300960540771e-01 -1.328627765178680420e-01 2.336977869272232056e-01 1.836366355419158936e-01 -1.139829605817794800e-01 3.363691270351409912e-01 -3.385437652468681335e-02 2.909605503082275391e-01 -2.438100427389144897e-01 4.898149147629737854e-02 1.373876482248306274e-01 3.067159652709960938e-01 2.346670478582382202e-01
1.625930964946746826e-01 8.498787879943847656e-02 3.054712116718292236e-01 8.492088317871093750e-02 2.603906989097595215e-01 1.372391474433243275e-03 -3.705419003963470459e-01 -3.301562508568167686e-03 -2.006030827760696411e-01 1.775587201118469238e-01 -1.798278838396072388e-01 -2.070586532354354858e-01 -1.306853592395782471e-01 -8.707424253225326538e-02 -4.083120822906494141e-02 4.822198301553726196e-02 7.222571223974227905e-02 1.626428961753845215e-01 1.141932681202888489e-01 6.560707092285156250e-02 -1.478455364704132080e-01 1.128632202744483948e-02 -3.527457267045974731e-02 -7.067105174064636230e-02 3.983817994594573975e-03 -1.434609144926071167e-01 2.798551917076110840e-01 -3.480243384838104248e-01 -7.553391158580780029e-02 -5.742892157286405563e-03 1.672378778457641602e-01 3.925356566905975342e-01
-3.344171345233917236e-01 -2.610916197299957275e-01 3.064085245132446289e-01 -1.504780054092407227e-01 2.728886529803276062e-02 -4.693565517663955688e-02 -3.810641467571258545e-01 -2.084562554955482483e-02 -2.513435781002044678e-01 1.965421251952648163e-02 1.676114201545715332e-01 -5.594839528203010559e-02 1.279372721910476685e-01 -9.935083985328674316e-02 -2.422872744500637054e-02 -1.899587661027908325e-01 7.720961421728134155e-02 -8.161857724189758301e-02 -9.580615162849426270e-02 -3.616434037685394287e-01 -9.708036482334136963e-02 -1.701769679784774780e-01 -1.985465288162231445e-01 -1.043191701173782349e-01 2.260161042213439941e-01 -1.457658782601356506e-02 5.973687767982482910e-02 -1.162274479866027832e-01 1.143288686871528625e-01 2.303159609436988831e-02 6.382525712251663208e-02 2.643046677112579346e-01
-6.397226452827453613e-02 -2.076707482337951660e-01 5.085771158337593079e-02 5.950843170285224915e-02 -9.418416768312454224e-02 -3.549851849675178528e-02 -4.267321527004241943e-01 6.159688532352447510e-02 6.371070444583892822e-02 -7.819597423076629639e-02 1.384177803993225098e-02 -1.403216570615768433e-01 -1.021770983934402466e-01 -7.774361222982406616e-02 3.337135910987854004e-02 -2.371956259012222290e-01 -1.283922977745532990e-02 -1.231025159358978271e-01 -2.945938408374786377e-01 -1.874659210443496704e-01 -4.885196387767791748e-01 1.239093467593193054e-01 -6.906373798847198486e-02 -9.970609098672866821e-02 9.196083992719650269e-02 -3.323504626750946045e-01 6.754826009273529053e-02 -1.826207190752029419e-01 -1.826948225498199463e-01 8.581915497779846191e-02 6.211233884096145630e-02 1.982952505350112915e-01
1.694097518920898438e-01 1.327277868986129761e-01 3.395735621452331543e-01 2.395924031734466553e-01 -1.357747167348861694e-01 -3.278451040387153625e-02 -3.509846329689025879e-01 -6.761015206575393677e-02 -5.188840907067060471e-03 4.088517427444458008e-01 -2.208475321531295776e-01 -7.893306016921997070e-02 1.454911660403013229e-02 -1.640273928642272949e-01 -2.117832899093627930e-01 -1.264223456382751465e-01 9.340118616819381714e-02 1.468644589185714722e-01 -2.441696524620056152e-01 -2.188391834497451782e-01 5.284192040562629700e-03 5.997553840279579163e-02 1.024664714932441711e-01 -2.684490568935871124e-02 1.841349303722381592e-01 2.941221930086612701e-02 -1.034424006938934326e-01 1.541747599840164185e-01 2.608827054500579834e-01 -5.908672884106636047e-02 1.325231343507766724e-01 1.120448708534240723e-01
-2.115693986415863037e-01 -2.283995896577835083e-01 2.270564734935760498e-01 -1.234275940805673599e-02 -1.902394592761993408e-01 1.464514136314392090e-01 -4.403231441974639893e-01 -6.789303570985794067e-02 2.114241011440753937e-02 -8.005786687135696411e-03 -1.192321926355361938e-01 -9.274442493915557861e-02 -3.735616058111190796e-02 -1.699627935886383057e-01 -2.198598831892013550e-01 -6.907942146062850952e-02 1.877283491194248199e-02 2.090466916561126709e-01 -1.228273883461952209e-01 -3.014672100543975830e-01 -1.433826051652431488e-02 -1.466535925865173340e-01 -1.101863831281661987e-01 -9.035541862249374390e-02 4.891978576779365540e-02 3.203023076057434082e-01 1.121047511696815491e-02 -2.310574501752853394e-01 2.846424654126167297e-02 9.911518543958663940e-02 1.536338180303573608e-01 3.220754861831665039e-01
1.664241403341293335e-01 1.209202595055103302e-02 2.727810740470886230e-01 1.724631041288375854e-01 -3.276244997978210449e-01 -1.790556013584136963e-01 -4.798529446125030518e-01 -1.028982773423194885e-01 8.744723349809646606e-02 1.046988293528556824e-01 -1.133230477571487427e-01 6.661154329776763916e-02 2.798534370958805084e-02 -3.750924021005630493e-02 -1.552150677889585495e-02 -2.033743113279342651e-01 5.063486099243164062e-02 8.505783230066299438e-02 -1.664702780544757843e-02 -2.483037561178207397e-01 -1.440707892179489136e-01 5.476959049701690674e-02 -1.465184837579727173e-01 3.169820085167884827e-02 2.048262506723403931e-01 1.029438823461532593e-01 -3.385589718818664551e-01 -7.702543586492538452e-02 1.742022782564163208e-01 1.895410381257534027e-02 2.254563719034194946e-01 1.883511990308761597e-01
1.165258288383483887e-01 -7.870535552501678467e-02 4.059107005596160889e-01 2.149472832679748535e-01 -3.205427825450897217e-01 1.780157089233398438e-01 -1.788187921047210693e-01 -1.474370509386062622e-01 -3.008433282375335693e-01 2.129383236169815063e-01 -6.799490004777908325e-02 -2.981658093631267548e-02 -3.053993918001651764e-03 -1.824877411127090454e-01 -2.227552980184555054e-02 2.615152858197689056e-02 -1.066179126501083374e-01 -3.370030820369720459e-01 1.277458816766738892e-01 2.587491832673549652e-02 -7.026495784521102905e-02 6.144052371382713318e-02 2.496500313282012939e-02 6.851005554199218750e-02 1.040684431791305542e-01 6.447456777095794678e-02 -1.495726853609085083e-01 -3.570264577865600586e-02 1.079135462641716003e-01 5.284897983074188232e-02 4.429645538330078125e-01 -3.412712831050157547e-03
1.186600401997566223e-01 8.637235313653945923e-02 -9.085465222597122192e-02 2.202242314815521240e-01 -6.963849812746047974e-02 -2.775629237294197083e-02 -2.176840901374816895e-01 2.448275089263916016e-01 2.596075460314750671e-02 -5.281784757971763611e-02 -1.109542101621627808e-01 4.090339317917823792e-02 -5.577421933412551880e-02 -4.069531261920928955e-01 -1.396087929606437683e-02 -3.102010190486907959e-01 1.035458743572235107e-01 1.500525921583175659e-01 -1.936969533562660217e-02 -2.362307012081146240e-01 -2.613402009010314941e-01 2.539850771427154541e-01 -2.935967743396759033e-01 -2.227886021137237549e-01 2.113491445779800415e-01 2.751031816005706787e-01 1.221452578902244568e-01 -1.071733981370925903e-01 2.662146277725696564e-02 -5.582905188202857971e-02 1.243698745965957642e-01 4.542026296257972717e-02
9.311535209417343140e-02 -3.641859814524650574e-02 -6.115355715155601501e-02 9.846254438161849976e-02 2.426907047629356384e-02 -2.502089738845825195e-01 -3.180173933506011963e-01 6.347717717289924622e-03 -4.690841957926750183e-02 1.896398216485977173e-01 -2.983633801341056824e-02 2.284792438149452209e-02 -1.760548651218414307e-01 -6.385557353496551514e-02 -2.856411337852478027e-01 -2.110225856304168701e-01 -4.731714725494384766e-02 1.258631646633148193e-01 2.618733346462249756e-01 -2.216940671205520630e-01 -1.715370267629623413e-01 1.094128489494323730e-01 -6.573148816823959351e-02 -4.571917653083801270e-02 4.119392037391662598e-01 -1.705651134252548218e-01 -2.476500906050205231e-02 -1.539445854723453522e-02 -2.913056015968322754e-01 2.853558659553527832e-01 1.719424873590469360e-01 1.798008531332015991e-01
3.267802000045776367e-01 -2.058729678392410278e-01 1.564497873187065125e-02 -5.703867971897125244e-02 6.158909201622009277e-02 -2.376473844051361084e-01 -3.255867660045623779e-01 -6.175761669874191284e-02 -4.269023984670639038e-02 6.227402761578559875e-02 2.173979282379150391e-01 1.089351158589124680e-02 -2.149633169174194336e-01 -8.104659616947174072e-02 -2.215677499771118164e-01 -2.115617543458938599e-01 1.461942307651042938e-02 -1.817965507507324219e-01 2.296847105026245117e-01 -1.057156622409820557e-01 -1.358936578035354614e-01 3.407200872898101807e-01 6.081118807196617126e-02 -2.672088891267776489e-02 2.597436606884002686e-01 -5.915516242384910583e-02 -1.051674410700798035e-01 -5.090199783444404602e-02 -1.837887912988662720e-01 2.672779560089111328e-01 2.056849896907806396e-01 9.607169032096862793e-02
1.768214553594589233e-01 5.072575807571411133e-02 2.389809787273406982e-01 1.487109512090682983e-01 -3.019160032272338867e-01 -2.565918304026126862e-02 -3.437702655792236328e-01 1.279871314764022827e-01 2.490775883197784424e-01 2.304875701665878296e-01 9.990750253200531006e-02 4.589945822954177856e-02 2.552243508398532867e-02 -2.683004736900329590e-01 1.225026622414588928e-01 -6.817217171192169189e-02 -3.323209285736083984e-02 2.085196524858474731e-01 6.610462814569473267e-02 -2.287697494029998779e-01 -3.431442081928253174e-01 8.960841596126556396e-02 -2.384641319513320923e-01 -4.630516096949577332e-02 2.436763346195220947e-01 6.166516616940498352e-02 -1.652389168739318848e-01 -6.397508829832077026e-02 6.969418376684188843e-02 2.457520924508571625e-02 7.537093758583068848e-02 2.218646109104156494e-01
-2.270869165658950806e-02 9.251470863819122314e-02 7.570596039295196533e-02 2.675814628601074219e-01 7.870527915656566620e-03 2.353592664003372192e-01 -2.648115158081054688e-01 -4.950404539704322815e-02 2.390688023297116160e-04 1.008514091372489929e-01 -2.204668521881103516e-02 -1.744521409273147583e-01 6.731412559747695923e-02 -9.840506315231323242e-02 1.384909152984619141e-01 -2.427033483982086182e-01 1.070633828639984131e-01 4.179438948631286621e-02 6.653761956840753555e-03 -2.485098093748092651e-01 -2.006102353334426880e-01 -3.888671984896063805e-03 -2.738677263259887695e-01 -5.847782641649246216e-02 4.769895076751708984e-01 2.209709957242012024e-02 3.232364058494567871e-01 -1.045967787504196167e-01 -2.866101264953613281e-01 1.447664201259613037e-01 3.394932672381401062e-02 1.038942486047744751e-01
9.469732642173767090e-02 6.015862897038459778e-02 -1.053559705615043640e-01 1.458909660577774048e-01 9.562165290117263794e-02 -2.178556919097900391e-01 -6.370609998703002930e-01 -5.308201909065246582e-02 -4.726751148700714111e-02 2.885074019432067871e-01 -1.400744915008544922e-01 2.616967307403683662e-03 1.158425807952880859e-01 -1.259648948907852173e-01 -1.351134777069091797e-01 -1.013443544507026672e-01 1.800595223903656006e-01 -4.565494135022163391e-02 -5.047659389674663544e-03 -1.172685995697975159e-01 -3.346429169178009033e-01 -3.118595108389854431e-03 -3.068877458572387695e-01 -1.253142207860946655e-01 1.478125602006912231e-01 2.466980181634426117e-02 1.591323763132095337e-01 -3.659912198781967163e-02 6.284355185925960541e-03 7.060413807630538940e-02 2.643488161265850067e-02 4.293148219585418701e-02
5.059330910444259644e-02 1.772034913301467896e-02 1.475858390331268311e-01 -8.871748112142086029e-03 -6.175764650106430054e-02 1.928997188806533813e-01 -3.482972383499145508e-01 -1.609410643577575684e-01 -1.693120300769805908e-01 2.687787413597106934e-01 2.153038978576660156e-01 -2.730495035648345947e-01 1.789417713880538940e-01 3.321694582700729370e-02 -2.388326078653335571e-01 1.473456900566816330e-02 -1.013163849711418152e-01 -2.860148251056671143e-01 -5.746604502201080322e-02 -1.075249761343002319e-01 -3.054038882255554199e-01 2.772841788828372955e-02 1.229100525379180908e-01 1.049472987651824951e-01 2.695960402488708496e-01 -3.143196702003479004e-01 3.608205541968345642e-02 7.256721705198287964e-02 9.896089881658554077e-02 -7.396627962589263916e-02 1.900240629911422729e-01 1.353215575218200684e-01
9.636876732110977173e-02 -2.183565497398376465e-02 2.927302718162536621e-01 9.640271961688995361e-02 1.276118010282516479e-01 -2.271713763475418091e-01 -2.752093970775604248e-01 -7.826478779315948486e-02 6.378914415836334229e-02 1.472064107656478882e-01 2.082737833261489868e-01 -3.404591083526611328e-01 1.597637310624122620e-02 -1.094269752502441406e-02 -2.137262374162673950e-01 9.668949991464614868e-02 -1.301064640283584595e-01 1.679303199052810669e-01 -2.688035964965820312e-01 -2.068447694182395935e-02 -3.170002698898315430e-01 2.901027500629425049e-01 -2.420476451516151428e-02 3.873427165672183037e-03 6.984309852123260498e-02 1.874376535415649414e-01 1.268023699522018433e-01 -9.598006308078765869e-02 1.360128521919250488e-01 -1.465817987918853760e-01 2.955690622329711914e-01 -9.670882672071456909e-02
6.420549005270004272e-02 -1.044343784451484680e-01 1.574377715587615967e-01 -1.361826360225677490e-01 -6.112866476178169250e-02 -6.854567676782608032e-02 -2.945991456508636475e-01 6.163002178072929382e-02 6.291444599628448486e-02 9.487319737672805786e-02 -7.391065359115600586e-02 -1.117173507809638977e-01 4.256224632263183594e-02 -4.029366075992584229e-01 -1.767773926258087158e-01 -3.186675608158111572e-01 1.349405795335769653e-01 4.445383697748184204e-02 3.289135172963142395e-02 2.483183145523071289e-02 -1.553956568241119385e-01 1.854087263345718384e-01 1.580307781696319580e-01 3.285987302660942078e-02 2.504934929311275482e-02 3.843379765748977661e-02 1.983895003795623779e-01 -3.463529646396636963e-01 -3.802710175514221191e-01 3.166163861751556396e-01 -2.601069211959838867e-02 3.649617731571197510e-02
-1.089174374938011169e-01 -5.418932810425758362e-02 1.882482022047042847e-01 3.214266002178192139e-01 -1.255244165658950806e-01 3.141798079013824463e-02 -1.861723810434341431e-01 1.605021953582763672e-01 -1.034859493374824524e-01 2.423510700464248657e-02 2.902692370116710663e-02 -1.871876865625381470e-01 -8.043123036623001099e-02 -1.175919100642204285e-01 9.181383252143859863e-02 -1.095917820930480957e-01 -1.864982098340988159e-01 -2.061989456415176392e-01 -3.965085744857788086e-01 -3.726948052644729614e-02 -2.975574731826782227e-01 2.383730113506317139e-01 5.320284515619277954e-02 -9.535918384790420532e-02 1.198492944240570068e-01 -2.549236454069614410e-02 2.567008733749389648e-01 -4.341845810413360596e-01 -6.146522983908653259e-02 -4.139405488967895508e-02 1.165142189711332321e-02 1.145497187972068787e-01
3.556132782250642776e-03 -3.188693523406982422e-02 7.729965448379516602e-02 1.257511079311370850e-01 -1.888971626758575439e-01 2.696229219436645508e-01 -4.572903215885162354e-01 -1.272972971200942993e-01 -1.428688466548919678e-01 -1.529528796672821045e-01 3.284519016742706299e-01 -1.161973178386688232e-01 -9.824669361114501953e-02 1.683096960186958313e-02 -1.407280862331390381e-01 -8.933512866497039795e-02 -1.061834767460823059e-01 -2.492431104183197021e-01 -1.745080500841140747e-01 -2.281733602285385132e-01 -2.338525205850601196e-01 7.080824673175811768e-02 -1.121229678392410278e-01 -3.196543082594871521e-03 2.869448624551296234e-02 -7.587872445583343506e-03 1.645630449056625366e-01 -3.324441611766815186e-01 -1.550409495830535889e-01 -5.683973431587219238e-02 1.261428296566009521e-01 1.752641052007675171e-01
8.806373178958892822e-02 -1.790946722030639648e-02 1.123450919985771179e-01 1.646172255277633667e-02 -1.900432407855987549e-01 -1.728529036045074463e-01 -4.286180734634399414e-01 -8.475096523761749268e-02 -1.147905811667442322e-01 -1.282610744237899780e-01 1.401264518499374390e-01 -2.400823682546615601e-01 -1.404275745153427124e-01 8.252222090959548950e-02 1.789316385984420776e-01 4.130190704017877579e-03 -7.972430437803268433e-02 -1.995542049407958984e-01 -2.359128892421722412e-01 -5.729660764336585999e-02 -3.543892204761505127e-01 2.107420470565557480e-03 4.031520336866378784e-02 -1.404879689216613770e-01 2.030981630086898804e-01 1.005204115062952042e-02 6.115999538451433182e-03 -4.006465375423431396e-01 -1.319324523210525513e-01 7.518640905618667603e-02 2.821990549564361572e-01 6.673468160443007946e-04
2.028565257787704468e-01 -6.304473429918289185e-02 2.432274669408798218e-01 -1.962817907333374023e-01 -1.501749921590089798e-02 1.414354592561721802e-01 -2.347508519887924194e-01 -4.231651872396469116e-02 -1.317129656672477722e-02 -6.858982890844345093e-02 -3.156794905662536621e-01 -6.148103624582290649e-02 -1.922429203987121582e-01 -3.131674826145172119e-01 -3.580754399299621582e-01 -2.159840613603591919e-01 2.152583450078964233e-01 2.268436104059219360e-01 -2.359438836574554443e-01 -7.570417970418930054e-02 -1.240643933415412903e-01 -5.777039751410484314e-02 1.278448849916458130e-01 -1.152841150760650635e-01 2.011950314044952393e-01 1.768565028905868530e-01 3.978443890810012817e-02 -1.990120708942413330e-01 -1.451298892498016357e-01 -3.715693578124046326e-02 1.340246498584747314e-01 3.064834326505661011e-02
6.676673889160156250e-02 1.486881822347640991e-01 4.535713493824005127e-01 2.328183054924011230e-01 -1.922818571329116821e-01 -1.297408193349838257e-01 -3.673518300056457520e-01 4.286889731884002686e-02 -1.310812234878540039e-01 1.302047222852706909e-01 -5.749472975730895996e-02 -2.880662679672241211e-02 1.072010993957519531e-01 -4.375319555401802063e-02 9.550109505653381348e-02 -7.736822962760925293e-02 3.066920116543769836e-02 1.329740434885025024e-01 7.845845073461532593e-03 -7.821249961853027344e-02 -2.802172005176544189e-01 -6.930536031723022461e-02 -1.686870604753494263e-01 -4.403646569699048996e-03 3.241039812564849854e-01 1.795057952404022217e-01 -1.892295628786087036e-01 4.952388256788253784e-02 2.361026555299758911e-01 8.150234073400497437e-02 1.570461541414260864e-01 2.386444658041000366e-01
1.111372560262680054e-01 -2.169922143220901489e-01 3.073174059391021729e-01 -1.371655985713005066e-02 -2.833926081657409668e-01 9.618213027715682983e-02 -2.198171913623809814e-01 2.113455384969711304e-01 -2.866965830326080322e-01 -4.511166736483573914e-02 -1.350797899067401886e-02 3.756858408451080322e-02 -1.519844532012939453e-01 5.528578534722328186e-02 2.259953506290912628e-02 -7.335567474365234375e-02 2.988413162529468536e-02 -3.035975396633148193e-01 1.501968801021575928e-01 -5.076250061392784119e-02 -1.358071416616439819e-01 -4.869844764471054077e-02 -1.130187697708606720e-02 -2.696074370760470629e-04 2.403300553560256958e-01 8.111847192049026489e-02 1.504569649696350098e-01 -1.505029648542404175e-01 3.482784330844879150e-02 1.246998012065887451e-01 5.163909792900085449e-01 1.154001280665397644e-01
2.303042858839035034e-01 -5.027953535318374634e-02 1.125489920377731323e-01 2.431077659130096436e-01 -5.842936038970947266e-02 -2.820183932781219482e-01 -4.616261422634124756e-01 -7.991986721754074097e-02 1.488225311040878296e-01 -1.764989197254180908e-01 2.938340231776237488e-02 -1.288563162088394165e-01 -8.625692129135131836e-02 -1.760241459123790264e-03 -1.865850389003753662e-01 -9.362263977527618408e-02 -1.083161011338233948e-01 4.415886476635932922e-02 -3.531377762556076050e-02 -4.497961401939392090e-01 -2.625477313995361328e-01 2.118117064237594604e-01 -7.028460502624511719e-02 6.019460968673229218e-03 -1.662154309451580048e-02 -2.055889070034027100e-01 1.507739424705505371e-01 8.477060124278068542e-03 1.668588966131210327e-01 -1.336900889873504639e-01 7.802707608789205551e-03 3.602419793605804443e-02
-1.113144084811210632e-01 -2.081099748611450195e-01 2.399175018072128296e-01 1.200086399912834167e-01 1.410170048475265503e-01 -9.155547618865966797e-02 -4.161605834960937500e-01 2.260455042123794556e-01 -2.594276666641235352e-01 1.488642692565917969e-01 2.793228924274444580e-01 -2.709965221583843231e-02 2.365776747465133667e-01 -2.315696179866790771e-01 -3.176575005054473877e-01 -4.785405099391937256e-02 6.458463612943887711e-03 1.578340306878089905e-02 -9.075262933038175106e-04 -9.316182136535644531e-02 -3.395936265587806702e-02 -1.689230650663375854e-01 -1.311684101819992065e-01 -3.312771022319793701e-01 1.100142821669578552e-01 8.226250112056732178e-02 7.936061173677444458e-02 -1.122366786003112793e-01 -2.665160223841667175e-03 2.052128128707408905e-02 1.687205284833908081e-01 8.065123856067657471e-02
2.306804656982421875e-01 1.343807429075241089e-01 2.730476260185241699e-01 2.054897993803024292e-01 5.292629823088645935e-02 -1.534574925899505615e-01 -3.750369250774383545e-01 7.599091529846191406e-02 2.102138474583625793e-02 -2.030550241470336914e-01 -8.103099651634693146e-03 -1.393798142671585083e-01 -7.884307950735092163e-02 -2.056197524070739746e-01 -7.789943367242813110e-02 -9.272699803113937378e-02 3.549899756908416748e-01 -8.899164199829101562e-02 -1.385450810194015503e-01 -3.703745007514953613e-01 -3.401863873004913330e-01 1.204300522804260254e-01 -2.279462665319442749e-02 -1.318946927785873413e-01 -1.725705564022064209e-01 -1.043622270226478577e-01 -7.352442294359207153e-02 6.628127396106719971e-02 -4.222796857357025146e-02 -4.736799746751785278e-02 1.249385327100753784e-01 7.923745363950729370e-02
-1.222866773605346680e-02 -3.157355636358261108e-02 2.672721445560455322e-01 3.404200971126556396e-01 -2.198410332202911377e-01 7.232660800218582153e-02 -2.267854809761047363e-01 1.229285970330238342e-01 1.121684685349464417e-01 1.392337977886199951e-01 -1.663949191570281982e-01 -1.868285983800888062e-01 2.069476246833801270e-02 -9.382785856723785400e-02 -8.482089638710021973e-02 -1.838403344154357910e-01 1.614705324172973633e-01 1.362311989068984985e-01 -1.922755241394042969e-01 7.164585590362548828e-02 -4.005174934864044189e-01 1.097703948616981506e-01 -1.212837360799312592e-02 -6.157551333308219910e-02 4.274153411388397217e-01 1.196322590112686157e-01 -1.833451688289642334e-01 7.977371662855148315e-02 7.235460728406906128e-02 5.065904185175895691e-02 1.519890874624252319e-01 1.250236630439758301e-01
-2.248163521289825439e-01 -1.131130531430244446e-01 -1.137319859117269516e-02 1.033046320080757141e-01 2.372587025165557861e-01 -4.402293264865875244e-02 -2.152851223945617676e-01 1.535919457674026489e-01 -1.756533533334732056e-01 8.017935603857040405e-02 -7.296985387802124023e-02 -2.747283875942230225e-01 -1.187030319124460220e-02 -3.254863023757934570e-01 -2.822992503643035889e-01 -9.541659802198410034e-02 -1.359115093946456909e-01 -6.328437477350234985e-02 8.139707893133163452e-02 -8.893754333257675171e-03 -3.980730175971984863e-01 2.427838891744613647e-01 1.897937618196010590e-02 6.916283071041107178e-02 6.079590320587158203e-02 7.058548927307128906e-02 1.541990190744400024e-01 -5.605827644467353821e-02 3.437874317169189453e-01 4.191146418452262878e-02 1.284802109003067017e-01 2.468768060207366943e-01
2.512747235596179962e-02 -8.879146538674831390e-03 7.261338084936141968e-02 1.135604828596115112e-01 -2.174627333879470825e-01 -9.029010683298110962e-02 -3.171088993549346924e-01 -6.242109090089797974e-02 -7.270598411560058594e-02 -1.420091092586517334e-01 -1.695946007966995239e-01 -6.208775937557220459e-02 1.567272096872329712e-01 -2.787066400051116943e-01 -1.371562182903289795e-01 -2.824025601148605347e-02 2.419491857290267944e-01 4.456667229533195496e-03 -1.667852252721786499e-01 1.054123044013977051e-01 -1.693852245807647705e-01 3.262374103069305420e-01 1.414919048547744751e-01 2.728927694261074066e-02 2.911777496337890625e-01 -1.462587863206863403e-01 4.288228750228881836e-01 -1.092909649014472961e-01 -1.299832612276077271e-01 5.007681995630264282e-02 1.160883754491806030e-01 2.303031086921691895e-01
-4.805014282464981079e-02 -2.188991755247116089e-01 3.531150147318840027e-02 1.317812800407409668e-01 9.538982808589935303e-02 7.500801701098680496e-03 -2.229603379964828491e-01 1.892913728952407837e-01 2.167980968952178955e-01 -1.011434849351644516e-02 1.145704090595245361e-02 -2.997133135795593262e-01 -5.892347171902656555e-02 -1.891400814056396484e-01 -2.251296937465667725e-01 -2.084580063819885254e-01 -8.656854927539825439e-02 -1.308191865682601929e-01 -3.894965946674346924e-01 -1.518443673849105835e-01 -3.693326711654663086e-01 2.195209078490734100e-02 -1.280756145715713501e-01 1.588667929172515869e-01 1.449355036020278931e-01 -1.729801669716835022e-02 1.090131923556327820e-01 1.567749232053756714e-01 3.874458000063896179e-02 1.889215111732482910e-01 3.003085851669311523e-01 5.447871237993240356e-02
3.633331656455993652e-01 -7.455787062644958496e-02 6.214440241456031799e-02 2.107154130935668945e-01 -1.424895524978637695e-01 -2.212858945131301880e-02 -4.759616851806640625e-01 1.054502129554748535e-01 -1.729220747947692871e-01 -1.121426150202751160e-01 -5.888221785426139832e-02 -2.138175666332244873e-01 1.474742591381072998e-01 -1.442734003067016602e-01 3.818122297525405884e-02 5.415692552924156189e-02 -8.268214017152786255e-02 -1.580632776021957397e-01 -1.736578047275543213e-01 -3.421193361282348633e-01 -5.355312675237655640e-02 1.804121881723403931e-01 -2.229278534650802612e-01 -1.382274180650711060e-01 -1.083753928542137146e-01 -4.089077934622764587e-02 1.944414973258972168e-01 -1.027524378150701523e-02 5.665270239114761353e-02 -8.592387288808822632e-02 6.271161884069442749e-02 2.607664167881011963e-01
3.371889516711235046e-02 5.927362665534019470e-02 3.865358531475067139e-01 -2.360665053129196167e-02 -2.999799251556396484e-01 9.928801655769348145e-02 -3.676480352878570557e-01 6.625279784202575684e-02 -3.059099055826663971e-02 3.510921895503997803e-01 2.558557689189910889e-01 -9.326351433992385864e-02 1.270107477903366089e-01 -1.799353584647178650e-02 -6.998066604137420654e-02 9.403714537620544434e-02 1.107138767838478088e-01 -1.633743643760681152e-01 -2.178979367017745972e-01 -2.711323797702789307e-01 -1.765258163213729858e-01 7.707167882472276688e-03 -6.818303954787552357e-04 -1.579508781433105469e-01 6.770011037588119507e-02 -2.428264319896697998e-01 1.762691140174865723e-01 1.749862357974052429e-02 2.455016598105430603e-02 -2.234505563974380493e-01 6.617193669080734253e-02 1.071308553218841553e-01
-9.934914112091064453e-02 -1.911484152078628540e-01 2.965096533298492432e-01 -1.385230869054794312e-01 -3.366640582680702209e-02 1.282345503568649292e-01 -3.168688118457794189e-01 -1.491901576519012451e-01 -3.544510528445243835e-02 -1.526419669389724731e-01 -9.613420814275741577e-02 -7.098013162612915039e-02 -6.642495840787887573e-02 -2.590982317924499512e-01 -1.773126572370529175e-01 -2.392709255218505859e-01 -9.588126093149185181e-02 2.972095906734466553e-01 -2.306236177682876587e-01 -3.406103551387786865e-01 1.050079474225640297e-03 -4.394597187638282776e-02 -1.981204748153686523e-01 1.768398284912109375e-01 8.001586422324180603e-03 1.487900167703628540e-01 1.691426709294319153e-02 -2.000322639942169189e-01 6.406933069229125977e-02 1.197333484888076782e-01 1.776901185512542725e-01 2.355249077081680298e-01
1.823698431253433228e-01 -2.424689978361129761e-01 3.328917920589447021e-01 -4.289211332798004150e-02 -3.960905596613883972e-02 -1.103253513574600220e-01 -2.953735291957855225e-01 -4.053498804569244385e-02 -1.628929376602172852e-01 -2.083226852118968964e-02 -4.839336499571800232e-02 -4.361307621002197266e-01 -1.460473518818616867e-02 -1.948546469211578369e-01 -2.548708617687225342e-01 -3.033282049000263214e-02 2.987638488411903381e-02 -8.691122382879257202e-02 -3.040792047977447510e-02 -6.375755369663238525e-02 1.022756025195121765e-01 1.621045768260955811e-01 1.123195048421621323e-02 1.719436198472976685e-01 1.905370131134986877e-02 -1.340440511703491211e-01 1.253855079412460327e-01 -4.044646769762039185e-02 4.728629291057586670e-01 -1.660429239273071289e-01 3.656752780079841614e-02 -3.199406713247299194e-02
-4.400478601455688477e-01 1.273403465747833252e-01 2.089944034814834595e-01 -5.289920419454574585e-02 -3.819378092885017395e-02 -2.812309563159942627e-02 -3.666882812976837158e-01 6.729421019554138184e-02 -5.234310775995254517e-02 9.838787838816642761e-03 7.472417503595352173e-02 -2.379584610462188721e-01 1.264626532793045044e-01 -1.307079046964645386e-01 1.159046590328216553e-01 -6.381677091121673584e-02 1.157023478299379349e-02 -1.983384042978286743e-01 2.304238453507423401e-02 -2.920486629009246826e-01 -2.993280589580535889e-01 1.288485527038574219e-01 -8.835611492395401001e-02 1.017029732465744019e-01 3.737353682518005371e-01 -1.695834547281265259e-01 9.808312356472015381e-02 -1.495306193828582764e-01 1.114577353000640869e-01 1.144474595785140991e-01 -6.469722092151641846e-02 8.384852111339569092e-02
1.807363629341125488e-01 1.270546168088912964e-01 8.364702761173248291e-02 -1.128697581589221954e-02 3.021276369690895081e-02 -2.891585528850555420e-01 -2.834239006042480469e-01 1.410188972949981689e-01 -5.767877027392387390e-02 5.726645886898040771e-02 1.490656584501266479e-01 3.602536022663116455e-02 -4.238223135471343994e-01 -3.484938293695449829e-02 -2.333934903144836426e-01 -2.196194380521774292e-01 6.216878443956375122e-02 2.923425845801830292e-02 9.659026563167572021e-02 -1.583354324102401733e-01 -1.876175105571746826e-01 1.640117168426513672e-01 -6.727217882871627808e-02 4.655314236879348755e-02 3.296818137168884277e-01 1.237659621983766556e-02 -3.306478261947631836e-02 9.781209379434585571e-02 -1.461664736270904541e-01 3.402013778686523438e-01 1.747744083404541016e-01 2.249283939599990845e-01
8.953001350164413452e-02 -2.971196081489324570e-03 3.324318826198577881e-01 1.904942840337753296e-01 -1.503502763807773590e-02 1.301609575748443604e-01 -1.948906928300857544e-01 1.213542446494102478e-01 -2.310746163129806519e-01 -6.268656998872756958e-02 -2.754087001085281372e-02 -1.832610517740249634e-01 -7.727867364883422852e-02 9.367778897285461426e-02 -6.838318705558776855e-02 9.284641593694686890e-02 4.848339594900608063e-03 -2.092342674732208252e-01 1.037400141358375549e-01 -3.194154202938079834e-01 1.167743802070617676e-01 2.185742259025573730e-01 -1.654673926532268524e-02 -1.070703007280826569e-02 3.507767617702484131e-01 1.236691623926162720e-01 -1.911456137895584106e-01 -3.604700267314910889e-01 -1.304622441530227661e-01 1.300800591707229614e-01 2.876039147377014160e-01 1.254028528928756714e-01
9.186960756778717041e-02 -1.286797672510147095e-01 2.335008680820465088e-01 -1.177894547581672668e-01 1.027478352189064026e-01 -1.932674832642078400e-02 -3.887270390987396240e-01 1.109962686896324158e-01 -9.691525995731353760e-02 1.701794750988483429e-02 -1.470863004215061665e-03 1.019168738275766373e-02 6.526652257889509201e-03 -3.965560495853424072e-01 -2.568399012088775635e-01 -1.248548030853271484e-01 1.456028819084167480e-01 2.163218893110752106e-02 -9.659975022077560425e-02 3.266043215990066528e-02 -1.501518785953521729e-01 2.596871256828308105e-01 6.685882061719894409e-02 1.842332482337951660e-01 -1.341699361801147461e-01 -2.343999892473220825e-01 2.682533562183380127e-01 -2.620139420032501221e-01 -2.536211609840393066e-01 1.940950155258178711e-01 -2.173239551484584808e-02 8.435436338186264038e-02
1.178969889879226685e-01 6.325133889913558960e-02 2.835907042026519775e-01 -4.695592820644378662e-02 -7.675813883543014526e-02 -1.077285706996917725e-01 -5.039975643157958984e-01 1.171220615506172180e-01 -6.348562985658645630e-02 1.691299229860305786e-01 -7.101092487573623657e-04 1.057115942239761353e-01 -2.061641365289688110e-01 -5.904581025242805481e-02 -2.419987469911575317e-01 -4.175651818513870239e-02 1.970311552286148071e-01 -1.475271582603454590e-01 -2.088459730148315430e-01 5.524523556232452393e-02 -3.571555316448211670e-01 2.545944228768348694e-02 -1.164386942982673645e-01 -2.130603492259979248e-01 2.742700874805450439e-01 1.330835372209548950e-01 -1.138152554631233215e-01 8.708549290895462036e-02 -1.857931613922119141e-01 5.694263800978660583e-02 -3.442947566509246826e-02 1.315273642539978027e-01
5.858407542109489441e-02 4.174259305000305176e-02 9.024075418710708618e-02 1.686445027589797974e-01 1.658702967688441277e-03 9.387273341417312622e-03 -3.565888702869415283e-01 1.429024189710617065e-01 -1.139930859208106995e-01 -1.469301134347915649e-01 -1.000001803040504456e-01 -1.120435968041419983e-01 5.934236943721771240e-02 -2.511313855648040771e-01 -1.059100702404975891e-01 -5.018079653382301331e-02 2.144938260316848755e-01 6.880211830139160156e-02 -2.044020891189575195e-01 1.718882471323013306e-01 -1.386230718344449997e-02 3.734210431575775146e-01 3.002404570579528809e-01 2.490781247615814209e-02 1.371323913335800171e-01 -4.556689038872718811e-02 4.188084602355957031e-01 -1.190843284130096436e-01 1.001179814338684082e-01 1.139434874057769775e-01 1.481719911098480225e-01 2.553839385509490967e-01
1.207247376441955566e-01 -2.009746283292770386e-01 6.488832831382751465e-02 3.204829292371869087e-03 -1.318381875753402710e-01 -5.614623799920082092e-02 -3.656106889247894287e-01 1.492696404457092285e-01 -1.142389979213476181e-02 7.240997254848480225e-02 -1.775988191366195679e-01 -8.738936483860015869e-02 1.137583628296852112e-01 -5.063530802726745605e-01 -7.276804745197296143e-02 -9.193381667137145996e-02 9.928838163614273071e-02 -8.452866971492767334e-02 -1.311642974615097046e-01 2.163431197404861450e-01 -2.205222100019454956e-01 3.435536026954650879e-01 1.651560366153717041e-01 6.511779129505157471e-02 5.830909684300422668e-02 -2.650406211614608765e-02 2.967842519283294678e-01 -4.629418998956680298e-02 -2.130825221538543701e-01 6.741894781589508057e-02 1.062956228852272034e-01 4.395399987697601318e-02
1.142543777823448181e-01 2.497266530990600586e-01 3.155336976051330566e-01 2.342886924743652344e-01 -5.036977678537368774e-02 -7.422871887683868408e-02 -3.857834935188293457e-01 9.394410252571105957e-02 5.523189902305603027e-02 1.575265526771545410e-01 3.577731177210807800e-02 -2.255852818489074707e-01 2.531429380178451538e-02 -1.594263911247253418e-01 -1.276312172412872314e-01 -1.424667835235595703e-01 -1.840878427028656006e-01 2.588666379451751709e-01 -4.818238317966461182e-02 -3.159580752253532410e-02 -9.115920960903167725e-02 -1.984672099351882935e-01 -8.848035335540771484e-02 -8.477801084518432617e-02 4.770230948925018311e-01 4.119864478707313538e-02 -1.901180595159530640e-01 -5.075273290276527405e-02 -2.032041084021329880e-03 -1.421177946031093597e-02 1.581416130065917969e-01 4.038747772574424744e-02
-1.060891151428222656e-01 2.934933453798294067e-02 4.198487401008605957e-01 1.214431673288345337e-01 -4.460934177041053772e-02 -3.105463646352291107e-02 -5.948359966278076172e-01 -1.211296301335096359e-02 -4.808202385902404785e-02 -4.879445582628250122e-02 -1.945022344589233398e-01 -7.069447636604309082e-02 6.529218703508377075e-02 -1.205805614590644836e-01 -2.845786884427070618e-02 -2.224179804325103760e-01 3.870139643549919128e-02 7.599924504756927490e-02 2.020911723375320435e-01 -1.668670624494552612e-01 -2.439699769020080566e-01 1.520563513040542603e-01 7.970514148473739624e-02 -2.493363767862319946e-01 1.567862927913665771e-01 1.744818687438964844e-01 -1.846043616533279419e-01 9.986047632992267609e-03 4.876718297600746155e-02 -4.546464607119560242e-02 -8.488241583108901978e-03 4.982714727520942688e-02
1.513703167438507080e-01 -1.436334848403930664e-01 3.033986687660217285e-01 -2.339128255844116211e-01 -1.299304813146591187e-01 -1.284063160419464111e-01 -3.153398334980010986e-01 8.236806839704513550e-02 -9.321883320808410645e-02 -1.135425716638565063e-01 -1.015860140323638916e-01 -8.403789252042770386e-02 -2.038200944662094116e-01 -2.914803028106689453e-01 8.888492733240127563e-02 -1.392495930194854736e-01 -1.250007450580596924e-01 -1.871895790100097656e-01 -1.710830777883529663e-01 -3.757013082504272461e-01 -1.460294127464294434e-01 1.960472390055656433e-02 1.563892513513565063e-01 6.393645424395799637e-03 1.039309948682785034e-01 1.125831380486488342e-01 -5.588215962052345276e-02 1.962341517210006714e-01 1.925175040960311890e-01 2.520705759525299072e-01 1.046443805098533630e-01 1.827155351638793945e-01
2.434660494327545166e-01 -2.967260777950286865e-02 2.805289030075073242e-01 4.116649553179740906e-02 -7.712612301111221313e-02 -1.841180026531219482e-01 -4.222465455532073975e-01 2.278311997652053833e-01 -8.594959974288940430e-02 -1.888694800436496735e-02 3.052482567727565765e-02 -9.672543965280056000e-03 -1.655874848365783691e-01 -1.414205133914947510e-01 7.951651513576507568e-02 -1.924278587102890015e-01 -7.490149885416030884e-02 -8.772043883800506592e-02 -3.821137920022010803e-02 -8.331175893545150757e-02 1.938525289297103882e-01 3.941727280616760254e-01 -4.878706857562065125e-02 -3.099502623081207275e-01 9.071863442659378052e-02 2.376393079757690430e-01 2.271325588226318359e-01 -1.217974573373794556e-01 1.243271678686141968e-01 -7.617785036563873291e-02 1.343893259763717651e-01 -7.945228368043899536e-02
-7.196024060249328613e-02 6.114650145173072815e-02 8.625388145446777344e-02 3.103610873222351074e-01 -8.452150039374828339e-03 -2.621024847030639648e-03 -2.136310487985610962e-01 1.855040639638900757e-01 -1.588243842124938965e-01 2.020030468702316284e-01 -1.297694295644760132e-01 -7.106544822454452515e-02 -1.907896548509597778e-01 -1.293322443962097168e-01 -1.130706369876861572e-01 -8.517855405807495117e-02 -1.894700527191162109e-01 6.151044741272926331e-03 -1.609335839748382568e-01 -4.167584776878356934e-01 -1.446363478899002075e-01 1.514966636896133423e-01 -2.635478042066097260e-02 -1.160778552293777466e-01 -4.170953109860420227e-02 -2.089332044124603271e-01 4.078371226787567139e-01 -1.671094298362731934e-01 -1.268197000026702881e-01 -1.048416197299957275e-01 2.395344674587249756e-01 -1.686333864927291870e-01
-1.546382457017898560e-01 1.643903739750385284e-02 2.469999156892299652e-02 -2.718262746930122375e-02 -1.078000590205192566e-01 -5.623799934983253479e-02 -3.459515273571014404e-01 1.329813152551651001e-01 -5.827127955853939056e-03 2.203696966171264648e-02 2.914695814251899719e-02 -4.730989411473274231e-02 5.986761301755905151e-02 -5.350054502487182617e-01 -3.181387856602668762e-02 -3.012104332447052002e-02 -8.727422915399074554e-03 2.103898823261260986e-01 1.769803836941719055e-02 -6.533949170261621475e-03 -1.709630191326141357e-01 2.076388299465179443e-01 2.819057404994964600e-01 8.151778951287269592e-03 2.537784278392791748e-01 -1.318704634904861450e-01 3.205498754978179932e-01 -1.258409917354583740e-01 -1.943550854921340942e-01 1.904257982969284058e-01 2.331329584121704102e-01 4.039998725056648254e-02
1.776994317770004272e-01 1.139736827462911606e-02 3.004255592823028564e-01 5.978530645370483398e-02 -2.496113777160644531e-01 1.953011937439441681e-02 -1.479341387748718262e-01 2.753084301948547363e-01 1.225264370441436768e-01 -1.993040367960929871e-02 3.529629856348037720e-02 -8.020292967557907104e-02 -1.889243572950363159e-01 -2.024563252925872803e-01 -2.120624482631683350e-01 -1.068697348237037659e-01 4.646433517336845398e-02 1.150939837098121643e-01 4.580878093838691711e-02 -2.956058084964752197e-02 1.679908111691474915e-02 4.913808405399322510e-01 -2.237802296876907349e-01 6.871238350868225098e-02 7.746525853872299194e-02 3.441936075687408447e-01 6.859300285577774048e-02 5.784211307764053345e-02 -1.971179246902465820e-01 -9.563797712326049805e-02 1.970650851726531982e-01 1.538312286138534546e-01
1.267264485359191895e-01 1.561319977045059204e-01 2.035791426897048950e-01 1.290357559919357300e-01 -7.386924326419830322e-02 1.330946236848831177e-01 -2.049583345651626587e-01 -3.708597719669342041e-01 3.999362513422966003e-02 8.295334130525588989e-02 -2.035723179578781128e-01 -1.871655732393264771e-01 5.594563670456409454e-03 -2.732169032096862793e-01 -1.419771164655685425e-01 -1.692652553319931030e-01 1.728061288595199585e-01 -1.816143691539764404e-01 1.214178726077079773e-01 -1.474010050296783447e-01 -1.708036065101623535e-01 -8.687400817871093750e-02 -1.751210838556289673e-01 1.338625997304916382e-01 1.231778040528297424e-01 -2.341542690992355347e-01 2.366023957729339600e-01 -1.873960942029953003e-01 -9.995044022798538208e-02 -2.639425219967961311e-04 4.036276787519454956e-02 3.646527230739593506e-01
1.514320969581604004e-01 2.468353360891342163e-01 2.720064520835876465e-01 -4.183884710073471069e-02 -2.178034186363220215e-01 -4.239278137683868408e-01 -2.159584015607833862e-01 -1.695362329483032227e-01 -1.451980471611022949e-01 -4.679705947637557983e-02 1.881647408008575439e-01 -8.125904947519302368e-02 -1.372756902128458023e-02 -3.193663433194160461e-02 5.658879876136779785e-03 -1.841066628694534302e-01 -5.495263636112213135e-02 -1.090454775840044022e-02 -6.155896186828613281e-02 -2.412557452917098999e-01 -1.499039977788925171e-01 1.389358788728713989e-01 2.341854386031627655e-02 -7.355849444866180420e-02 2.624889910221099854e-01 -3.278806209564208984e-01 1.185104399919509888e-01 -2.651471793651580811e-01 1.757083982229232788e-01 4.419375956058502197e-02 1.537805050611495972e-01 8.577122539281845093e-02
4.257924854755401611e-02 -1.572543978691101074e-01 2.393538206815719604e-01 9.724543988704681396e-02 4.708028957247734070e-02 3.785512596368789673e-02 -2.915358245372772217e-01 1.940397322177886963e-01 -1.888606995344161987e-01 -1.477963775396347046e-01 8.233740925788879395e-02 -1.469160765409469604e-01 -1.306837499141693115e-01 -1.308506429195404053e-01 -1.189047917723655701e-01 -1.223144307732582092e-02 -2.782608382403850555e-03 -2.252245545387268066e-01 7.293612509965896606e-02 -1.761413067579269409e-01 3.563880547881126404e-02 3.915313482284545898e-01 -8.388164639472961426e-02 -1.211889758706092834e-01 3.662239015102386475e-01 1.430041640996932983e-01 -2.243768125772476196e-01 -3.929592967033386230e-01 -1.168482527136802673e-01 -6.424872204661369324e-03 9.705689549446105957e-02 1.539404504001140594e-02
-1.677499264478683472e-01 7.759535685181617737e-03 -8.951762318611145020e-02 9.105000644922256470e-02 -9.991254657506942749e-02 -7.623101025819778442e-02 -3.834237754344940186e-01 -8.698596619069576263e-03 -1.082371249794960022e-01 -1.863882690668106079e-02 4.083044454455375671e-02 -6.967569887638092041e-02 -1.092336997389793396e-01 -7.780333608388900757e-02 8.748506009578704834e-02 -2.947269082069396973e-01 -1.733382232487201691e-02 -2.067030370235443115e-01 -2.000908106565475464e-01 -1.819472610950469971e-01 -2.959178090095520020e-01 4.423645138740539551e-01 -4.026390984654426575e-02 -1.027870457619428635e-02 1.436548214405775070e-02 -3.961136564612388611e-02 2.024853229522705078e-02 -2.746203243732452393e-01 -1.499905288219451904e-01 -1.291877329349517822e-01 3.733775317668914795e-01 6.463834643363952637e-02
1.178904473781585693e-01 -8.469035476446151733e-02 2.457885593175888062e-01 3.460228908807039261e-03 -4.894452542066574097e-02 -1.559517234563827515e-01 -3.335580229759216309e-01 2.873142994940280914e-02 1.006081029772758484e-01 7.502156496047973633e-02 -5.726098548620939255e-03 -1.423411816358566284e-02 1.634043604135513306e-01 -3.376362621784210205e-01 1.955799944698810577e-02 -3.237828612327575684e-01 -6.823587417602539062e-02 1.266490817070007324e-01 6.404777616262435913e-02 1.461193244904279709e-02 2.053706049919128418e-01 3.597030043601989746e-01 8.754149824380874634e-02 -2.966073155403137207e-02 3.318545222282409668e-01 8.523559570312500000e-02 2.324127852916717529e-01 -1.322406977415084839e-01 -2.360640615224838257e-01 1.023975163698196411e-01 1.733630299568176270e-01 1.658897548913955688e-01
8.536803722381591797e-02 -1.606750041246414185e-01 -8.440652862191200256e-03 1.183463335037231445e-01 8.987532556056976318e-02 -1.074842456728219986e-02 -2.464592009782791138e-01 -9.619988501071929932e-02 -1.923400014638900757e-01 4.468362331390380859e-01 4.298815503716468811e-02 -2.459216564893722534e-01 5.128096789121627808e-02 -3.342831134796142578e-01 -2.302778363227844238e-01 -1.724426448345184326e-01 1.078941226005554199e-01 -1.374366134405136108e-01 -1.906782239675521851e-01 -2.247528284788131714e-01 -4.795167967677116394e-02 1.259481608867645264e-01 -1.892674863338470459e-01 2.558983862400054932e-01 3.233553469181060791e-02 1.209549382328987122e-01 2.400281131267547607e-01 -1.761569082736968994e-01 -6.611218303442001343e-02 7.593547552824020386e-02 -9.380815923213958740e-02 1.355702430009841919e-01
1.426751259714365005e-02 -9.598079323768615723e-02 4.572239518165588379e-02 3.819170594215393066e-02 -1.523158699274063110e-01 -1.437118798494338989e-01 -4.102899134159088135e-01 1.606813631951808929e-02 2.706156075000762939e-01 3.142247349023818970e-02 1.586890667676925659e-01 -1.616720408201217651e-01 -1.925751715898513794e-01 -1.800427734851837158e-01 1.132165491580963135e-01 -3.681880980730056763e-02 1.925351619720458984e-01 9.742068499326705933e-02 8.861503005027770996e-02 -3.151065409183502197e-01 -1.846719086170196533e-01 -4.440464079380035400e-02 9.231010451912879944e-03 4.148991778492927551e-02 2.438905388116836548e-01 3.903788626194000244e-01 1.975945532321929932e-01 -1.788825839757919312e-01 1.260471045970916748e-01 -9.844794869422912598e-02 1.267577260732650757e-01 2.218462824821472168e-01
8.735222369432449341e-02 5.727735161781311035e-02 -4.262911528348922729e-02 -1.401869952678680420e-01 -1.197519451379776001e-01 -1.997099258005619049e-02 -5.380358695983886719e-01 3.569769114255905151e-02 -2.572158351540565491e-02 -8.213255554437637329e-02 1.534186601638793945e-01 -2.441040873527526855e-01 5.856276024132966995e-03 -2.475055009126663208e-01 -4.198840260505676270e-01 1.095913499593734741e-01 -3.566704690456390381e-02 2.393874824047088623e-01 -2.968764491379261017e-02 -1.281955242156982422e-01 -6.311215460300445557e-02 -2.447483316063880920e-02 -7.908483967185020447e-03 3.329692184925079346e-01 1.271487027406692505e-01 2.255643010139465332e-01 1.445235610008239746e-01 8.331305533647537231e-02 7.494139950722455978e-03 -8.611565828323364258e-02 1.459402292966842651e-01 8.326701074838638306e-02
-6.696271710097789764e-03 -9.900323301553726196e-02 2.980788052082061768e-01 2.807194292545318604e-01 -1.023017093539237976e-01 5.692943185567855835e-02 -1.244419217109680176e-01 8.449364453554153442e-03 -1.806692779064178467e-01 3.838762640953063965e-01 -1.603548079729080200e-01 -1.160039976239204407e-01 -6.569547113031148911e-03 -4.255869090557098389e-01 -5.485677719116210938e-02 -1.788990199565887451e-01 2.713443636894226074e-01 -6.859329342842102051e-02 -6.034133583307266235e-02 -3.909213468432426453e-02 -2.162228226661682129e-01 -1.615745760500431061e-02 1.377537567168474197e-02 1.096254363656044006e-01 -1.935917884111404419e-01 -1.087523400783538818e-01 2.443255633115768433e-01 -2.279938161373138428e-01 1.504296511411666870e-01 -1.737026870250701904e-01 3.119997307658195496e-02 -2.004468441009521484e-02
3.202455490827560425e-02 -4.127487167716026306e-02 2.440923303365707397e-01 -6.745054572820663452e-02 -6.317684799432754517e-02 3.539540618658065796e-02 -4.070340991020202637e-01 1.760581741109490395e-03 -1.069659441709518433e-01 -5.014207959175109863e-02 -1.489775478839874268e-01 -1.176927089691162109e-01 -3.184064328670501709e-01 -4.321656823158264160e-01 7.034369558095932007e-02 -9.505206346511840820e-02 5.495988577604293823e-02 -6.992305815219879150e-02 8.987286686897277832e-02 -3.371641635894775391e-01 -5.678160488605499268e-02 -9.820491820573806763e-02 2.828335464000701904e-01 -2.374436147511005402e-02 9.714835882186889648e-02 1.470739021897315979e-02 -1.859330013394355774e-02 1.307683736085891724e-01 2.555010914802551270e-01 1.651639640331268311e-01 8.047932758927345276e-03 2.593511641025543213e-01
3.359691798686981201e-01 -3.448427468538284302e-02 2.192201763391494751e-01 -1.088636070489883423e-01 -4.811680316925048828e-02 1.657360605895519257e-02 -7.267507910728454590e-02 2.823829352855682373e-01 -1.878171712160110474e-01 3.120802044868469238e-01 1.125948503613471985e-01 -4.036477580666542053e-02 7.698785513639450073e-02 -3.138861358165740967e-01 -1.401534527540206909e-01 -2.457713708281517029e-02 7.064400613307952881e-02 -1.049202308058738708e-01 1.257142517715692520e-02 -2.137098461389541626e-01 -1.115882769227027893e-01 1.384753882884979248e-01 -5.546961352229118347e-02 2.945628203451633453e-02 3.211343586444854736e-01 3.132294416427612305e-01 3.207781910896301270e-01 1.851858496665954590e-01 1.037535369396209717e-01 1.343786716461181641e-01 -3.683996573090553284e-02 -2.696886286139488220e-02
-1.641666293144226074e-01 1.874430179595947266e-01 1.214067786931991577e-01 1.601069867610931396e-01 -3.124311007559299469e-02 3.432283177971839905e-02 -6.467239856719970703e-01 9.169156849384307861e-02 -9.744790196418762207e-02 -6.624703109264373779e-02 9.194160997867584229e-02 -2.494132071733474731e-01 -1.368845552206039429e-01 1.372299939393997192e-01 -8.893716335296630859e-02 -1.357574611902236938e-01 7.396435737609863281e-02 -1.519314497709274292e-01 -1.279590874910354614e-01 -1.679048240184783936e-01 -1.232060492038726807e-01 6.894973665475845337e-02 -1.819947361946105957e-01 2.561453580856323242e-01 2.429788857698440552e-01 -8.401876688003540039e-02 1.449036002159118652e-01 -1.347892172634601593e-02 -1.029236391186714172e-01 7.930343598127365112e-02 -7.154566794633865356e-02 1.385974735021591187e-01
2.084286808967590332e-01 6.265811622142791748e-02 1.921291053295135498e-01 2.396279945969581604e-02 -3.337391465902328491e-02 -6.685685366392135620e-02 -3.460187837481498718e-02 -5.936530977487564087e-02 -3.646280467510223389e-01 6.509797275066375732e-02 -1.287706196308135986e-03 -1.121555119752883911e-01 -1.700120419263839722e-01 -3.188555240631103516e-01 8.960698544979095459e-02 -2.926451265811920166e-01 -8.019968122243881226e-02 -3.467664122581481934e-02 -3.238876760005950928e-01 -9.425629675388336182e-02 -1.791712343692779541e-01 1.627652645111083984e-01 4.307327419519424438e-02 -2.892099916934967041e-01 1.580441594123840332e-01 -1.901550143957138062e-01 1.132459416985511780e-01 -2.153278142213821411e-01 3.052949607372283936e-01 -3.919840231537818909e-02 -3.997199609875679016e-02 2.205486744642257690e-01
-4.368885979056358337e-02 -2.387279421091079712e-01 2.299273759126663208e-01 -1.490186452865600586e-01 5.762763321399688721e-02 1.121730804443359375e-01 -3.719775080680847168e-01 -1.239131242036819458e-01 9.482165426015853882e-02 2.084776163101196289e-01 -1.818025298416614532e-02 -2.976845502853393555e-01 -5.938205122947692871e-02 3.414919599890708923e-02 -1.643840223550796509e-01 -2.227541208267211914e-01 -1.162914633750915527e-01 -4.813036695122718811e-02 -8.787380158901214600e-02 -2.781384587287902832e-01 -6.362710148096084595e-02 8.911384642124176025e-02 -2.566025555133819580e-01 -1.063692346215248108e-01 2.378254681825637817e-01 2.651003301143646240e-01 2.232176363468170166e-01 2.017700225114822388e-01 1.422523260116577148e-01 -2.568236738443374634e-02 2.672968991100788116e-02 2.112083733081817627e-01
1.412723213434219360e-01 -8.613428473472595215e-02 1.105298921465873718e-01 2.845879495143890381e-01 -7.356300950050354004e-02 -1.187538355588912964e-01 -3.312443792819976807e-01 -1.128228008747100830e-02 -6.629654020071029663e-02 4.576139524579048157e-02 1.592152863740921021e-01 -2.218398004770278931e-01 -4.947243258357048035e-02 -2.473537474870681763e-01 1.841488480567932129e-01 -1.168289855122566223e-01 -2.179498821496963501e-01 -3.497187793254852295e-02 1.929628849029541016e-01 -2.626472413539886475e-01 -9.575966000556945801e-02 1.963880145922303200e-03 3.005624115467071533e-01 -1.342882215976715088e-01 3.155981302261352539e-01 1.678450554609298706e-01 2.508444190025329590e-01 -2.699718438088893890e-02 8.605600893497467041e-02 1.202138066291809082e-01 -5.079527571797370911e-02 2.635478377342224121e-01
4.230651631951332092e-02 -8.285691589117050171e-02 9.330324083566665649e-02 9.998799115419387817e-02 5.516489967703819275e-02 -2.874849736690521240e-01 -2.113878726959228516e-01 2.060603499412536621e-01 -1.036872193217277527e-01 1.264604777097702026e-01 -2.932737208902835846e-02 -4.577364772558212280e-02 1.431128233671188354e-01 -1.810106784105300903e-01 -4.153244793415069580e-01 -7.661816477775573730e-02 -3.392592817544937134e-02 -1.624279916286468506e-01 3.024508245289325714e-03 -2.599160075187683105e-01 -3.346754014492034912e-01 3.419693410396575928e-01 1.667979061603546143e-01 -1.611348688602447510e-01 -5.292867869138717651e-02 5.345549806952476501e-02 2.214532345533370972e-01 -4.671488329768180847e-02 -6.165827438235282898e-02 -2.001924440264701843e-02 2.316200137138366699e-01 -2.143052220344543457e-01
-1.675864905118942261e-01 -3.494138121604919434e-01 1.264787912368774414e-01 1.344395875930786133e-01 3.836390003561973572e-02 -2.384432554244995117e-01 -4.285654425621032715e-01 1.226207688450813293e-01 -1.885894834995269775e-01 1.277549564838409424e-01 2.857784032821655273e-01 -5.140066891908645630e-02 1.018362268805503845e-01 -6.510790437459945679e-02 -2.622644007205963135e-01 -7.428655028343200684e-02 1.234655268490314484e-02 5.658715497702360153e-03 8.713950403034687042e-03 -1.433651447296142578e-01 -1.043572649359703064e-01 -1.958700567483901978e-01 -2.254401892423629761e-01 -1.463803052902221680e-01 1.274775862693786621e-01 5.620289966464042664e-02 -3.557565063238143921e-02 -2.742870748043060303e-01 1.361619532108306885e-01 4.012165591120719910e-02 2.386792153120040894e-01 1.351574212312698364e-01
2.565079629421234131e-01 -5.077664181590080261e-02 2.369457036256790161e-01 1.350030899047851562e-01 2.735951542854309082e-02 1.090127974748611450e-01 -3.932207822799682617e-01 1.409959495067596436e-01 -1.857213079929351807e-01 1.928679496049880981e-01 2.479346990585327148e-01 -2.299193143844604492e-01 1.141519770026206970e-01 9.818123281002044678e-02 4.798407107591629028e-02 -2.387108802795410156e-01 -3.023724071681499481e-02 -2.354754358530044556e-01 3.842887282371520996e-02 -2.078308314085006714e-01 -3.142588734626770020e-01 1.525617837905883789e-01 4.806829243898391724e-02 6.506453454494476318e-02 3.457590565085411072e-02 -3.424496352672576904e-01 9.357695281505584717e-02 -1.024726256728172302e-01 8.132667094469070435e-02 -3.635460138320922852e-02 1.542276144027709961e-01 -5.552982166409492493e-02
2.727681100368499756e-01 3.459745272994041443e-02 1.391701549291610718e-01 1.686086803674697876e-01 -2.509266138076782227e-01 -1.434611678123474121e-01 -2.472840100526809692e-01 1.287196129560470581e-01 5.154788866639137268e-02 -9.284023195505142212e-02 -2.413268238306045532e-01 -1.094440668821334839e-01 1.854059696197509766e-01 -2.683791816234588623e-01 -3.649218976497650146e-01 9.440649300813674927e-02 2.352235913276672363e-01 5.833420157432556152e-02 -2.039891332387924194e-01 -3.085508942604064941e-01 -1.514419019222259521e-01 -5.661913659423589706e-03 -1.832826435565948486e-01 -9.063584357500076294e-02 2.039294093847274780e-01 -3.858749195933341980e-02 -7.021252810955047607e-02 -8.153325319290161133e-02 -2.129701524972915649e-01 8.113495260477066040e-02 3.455790504813194275e-02 1.313549429178237915e-01
1.507034152746200562e-01 5.883926060050725937e-04 1.554200500249862671e-01 3.347946330904960632e-02 1.573981158435344696e-02 -1.887173503637313843e-01 -4.325886368751525879e-01 -1.389797031879425049e-01 -8.053925633430480957e-02 -1.027846634387969971e-01 1.342498809099197388e-01 1.311416178941726685e-01 1.983287036418914795e-01 -1.526892930269241333e-01 -1.851931661367416382e-01 -8.616110682487487793e-02 3.269692659378051758e-01 2.188224752899259329e-04 2.208866477012634277e-01 -2.015835046768188477e-01 -1.424560695886611938e-01 3.086103498935699463e-01 -2.180332550778985023e-03 -7.059988379478454590e-02 1.815678179264068604e-01 5.542733520269393921e-02 7.924062013626098633e-02 -4.439976066350936890e-02 -1.859577894210815430e-01 3.068218529224395752e-01 2.504701912403106689e-01 -2.137742750346660614e-02
6.569182127714157104e-02 -1.629666090011596680e-01 2.495568431913852692e-02 -2.802824378013610840e-01 -6.868851184844970703e-02 1.956590712070465088e-01 -3.667758703231811523e-01 1.857397705316543579e-01 1.116623952984809875e-01 9.765620529651641846e-02 4.975346103310585022e-02 -2.174100726842880249e-01 1.541048586368560791e-01 -2.445904165506362915e-01 -3.996120989322662354e-01 7.228487171232700348e-03 -2.465057186782360077e-02 -2.303215563297271729e-01 -5.039376765489578247e-02 7.496814429759979248e-02 -1.351421624422073364e-01 1.969181001186370850e-01 9.344086796045303345e-02 2.313223779201507568e-01 1.233115941286087036e-01 9.377859532833099365e-02 1.222395300865173340e-01 -6.848209351301193237e-02 2.445411831140518188e-01 3.554247319698333740e-02 2.419397979974746704e-01 1.361269950866699219e-01
3.079211153090000153e-02 -9.325990825891494751e-02 2.135135233402252197e-01 -1.017557829618453979e-01 -2.362702488899230957e-01 1.515028029680252075e-01 -2.530798316001892090e-01 6.482157390564680099e-03 -7.842656224966049194e-02 1.696708351373672485e-01 -4.797555506229400635e-02 -2.497366219758987427e-01 -1.156851202249526978e-01 -4.420472308993339539e-02 -2.846298813819885254e-01 -2.047196403145790100e-02 -2.646302282810211182e-01 -8.190569281578063965e-02 9.406530112028121948e-02 -4.094821587204933167e-02 -2.540147006511688232e-01 7.237327098846435547e-02 -1.779197454452514648e-01 2.121718376874923706e-01 3.126916289329528809e-01 -3.269310295581817627e-01 6.732423603534698486e-02 -1.124836690723896027e-02 1.069727241992950439e-01 7.838597148656845093e-02 -5.290061607956886292e-02 3.629920482635498047e-01
6.058341264724731445e-02 4.421739280223846436e-02 2.048784643411636353e-01 -1.832840740680694580e-01 -2.761277556419372559e-01 -3.192483484745025635e-01 -1.574935615062713623e-01 1.462233662605285645e-01 9.369692206382751465e-02 2.218203060328960419e-02 4.949721321463584900e-02 -1.540225893259048462e-01 -3.576044738292694092e-02 -3.147570788860321045e-01 2.158487401902675629e-02 -7.559401541948318481e-02 1.220926716923713684e-01 -8.306295424699783325e-02 -2.068236768245697021e-01 -1.469693332910537720e-01 -3.747586905956268311e-02 5.377259850502014160e-01 -1.265695691108703613e-01 -8.649251610040664673e-02 1.248487681150436401e-01 2.767312526702880859e-01 1.697376221418380737e-01 -1.827380619943141937e-02 2.317596599459648132e-02 1.453230530023574829e-01 7.193792611360549927e-02 6.402619928121566772e-02
6.708455830812454224e-02 -1.752136200666427612e-01 2.229760587215423584e-01 8.369987457990646362e-02 -2.881051301956176758e-01 1.340497136116027832e-01 -1.816858947277069092e-01 1.054044291377067566e-01 -1.605568677186965942e-01 2.388326376676559448e-01 -3.097905032336711884e-02 2.557353302836418152e-02 -1.209110617637634277e-01 -2.152382582426071167e-01 -1.111936755478382111e-03 3.106643445789813995e-02 3.314745724201202393e-01 -3.281286954879760742e-01 4.958969354629516602e-02 1.144869159907102585e-02 -4.954369738698005676e-02 3.204027414321899414e-01 -8.436215668916702271e-02 1.547030806541442871e-01 8.321633934974670410e-02 1.764743626117706299e-01 -1.329191327095031738e-01 -9.358852356672286987e-02 7.997280359268188477e-02 -1.406365633010864258e-02 4.278219342231750488e-01 7.886435091495513916e-02
8.511887490749359131e-02 6.030105799436569214e-02 3.021055161952972412e-01 1.854861825704574585e-01 -8.569731563329696655e-02 5.015647783875465393e-02 -2.279378026723861694e-01 4.577014148235321045e-01 -1.817326247692108154e-01 2.611407041549682617e-01 -8.977733552455902100e-02 -2.562098801136016846e-01 -1.915708035230636597e-01 -1.675370782613754272e-01 -2.124535143375396729e-01 -7.189539074897766113e-02 -2.621815539896488190e-02 -8.105410635471343994e-02 -8.670671284198760986e-02 -8.010992407798767090e-02 -6.230397894978523254e-02 -3.596205264329910278e-02 -1.636224798858165741e-02 -1.894940882921218872e-01 1.774885877966880798e-02 -3.166156709194183350e-01 1.472732573747634888e-01 -1.649799197912216187e-01 -2.045263499021530151e-01 -3.757217898964881897e-02 1.366951465606689453e-01 -1.679335683584213257e-01
1.061306595802307129e-01 1.744055002927780151e-02 1.849550306797027588e-01 -9.146167337894439697e-02 -2.697306275367736816e-01 -8.196868747472763062e-02 -5.583449006080627441e-01 3.155314922332763672e-02 -2.005698829889297485e-01 -5.176852270960807800e-02 1.876620016992092133e-02 -1.429022289812564850e-02 1.562184691429138184e-01 2.249782904982566833e-02 1.213045865297317505e-01 -3.596330434083938599e-02 -1.301434338092803955e-01 1.787391118705272675e-02 -1.059020981192588806e-01 -2.899157106876373291e-01 -2.876088023185729980e-01 1.945657581090927124e-01 1.152798309922218323e-01 -1.901397481560707092e-02 3.313079709187150002e-03 -3.053396046161651611e-01 -4.929808154702186584e-02 -3.481440842151641846e-01 5.871174857020378113e-02 3.071223758161067963e-02 -1.245262660086154938e-02 3.294320032000541687e-02
-9.774659574031829834e-02 -1.500929743051528931e-01 3.604226112365722656e-01 -5.983963236212730408e-02 -2.435325682163238525e-01 -3.006812417879700661e-03 -3.247286975383758545e-01 -8.399727195501327515e-02 1.687524914741516113e-01 3.980150520801544189e-01 6.224444136023521423e-02 -1.196667402982711792e-01 1.536782085895538330e-01 -1.725511401891708374e-01 -1.214412273839116096e-03 9.461902827024459839e-02 -9.968800842761993408e-02 -2.168734222650527954e-01 -2.550639808177947998e-01 -7.767471671104431152e-02 -6.435123831033706665e-02 2.425874397158622742e-02 -1.757292896509170532e-01 -1.064270213246345520e-01 -6.866987049579620361e-02 3.162181749939918518e-02 2.064357846975326538e-01 -2.382483333349227905e-01 2.774514071643352509e-02 1.249557361006736755e-02 3.312218189239501953e-01 -6.671538203954696655e-02
1.462156623601913452e-01 -6.689430773258209229e-02 4.286080598831176758e-02 -1.596839167177677155e-02 -1.594268530607223511e-02 1.709739416837692261e-01 -5.327554941177368164e-01 -1.734469830989837646e-01 -2.545963227748870850e-01 7.655326277017593384e-02 2.337662428617477417e-01 -9.229274839162826538e-02 -2.004448696970939636e-02 -7.610394060611724854e-02 1.975044459104537964e-01 -2.553937435150146484e-01 -1.942739933729171753e-01 -1.367875337600708008e-01 -1.370647251605987549e-01 -9.479132294654846191e-02 -1.947896480560302734e-01 1.062777414917945862e-01 7.860001642256975174e-04 -2.106861472129821777e-01 8.554036170244216919e-02 -5.130448937416076660e-02 -6.462369114160537720e-02 -3.755244612693786621e-01 -5.708383023738861084e-02 1.223195940256118774e-01 1.719973832368850708e-01 5.985869094729423523e-02
1.547728329896926880e-01 1.075604408979415894e-01 1.608482897281646729e-01 3.424716591835021973e-01 -3.017853200435638428e-01 3.944442868232727051e-01 -3.325661122798919678e-01 5.581307038664817810e-02 -7.851415127515792847e-02 -4.468661919236183167e-02 -2.807576954364776611e-02 -2.411258369684219360e-01 1.841239333152770996e-01 -1.674840897321701050e-01 -1.241469979286193848e-01 -7.639420777559280396e-02 2.170798778533935547e-01 2.115020751953125000e-01 -1.298392713069915771e-01 -2.037806361913681030e-01 -2.003619670867919922e-01 -1.209882348775863647e-01 -5.168517585843801498e-03 -6.169251352548599243e-02 2.269598096609115601e-01 2.342832833528518677e-02 -1.193100865930318832e-02 -9.843653067946434021e-03 1.079645976424217224e-01 -4.428281262516975403e-02 4.142859205603599548e-02 1.848211735486984253e-01
-1.697132438421249390e-01 3.270181594416499138e-03 1.875500977039337158e-01 1.862644217908382416e-02 -2.454417794942855835e-01 -2.605727314949035645e-01 -4.589318633079528809e-01 7.988278567790985107e-02 -1.198143139481544495e-01 1.229398772120475769e-01 -1.692391782999038696e-01 -1.605949103832244873e-01 -2.174891680479049683e-01 -8.389716595411300659e-02 -1.865468025207519531e-01 -9.296024218201637268e-03 3.535459637641906738e-01 6.448793411254882812e-02 1.109905093908309937e-01 -9.389227628707885742e-02 -2.022054791450500488e-01 2.006466686725616455e-02 3.661755099892616272e-02 -1.157823503017425537e-01 2.494003325700759888e-01 2.783421874046325684e-01 -3.026703605428338051e-03 -7.143332064151763916e-02 -4.424349591135978699e-02 -1.890251487493515015e-01 -1.175624802708625793e-01 1.215598806738853455e-01
1.587435901165008545e-01 1.030275747179985046e-01 4.287396371364593506e-01 3.976124897599220276e-02 -2.306936979293823242e-01 -1.440552324056625366e-01 -3.130628168582916260e-01 -2.499413341283798218e-01 -2.100961804389953613e-01 -2.361960411071777344e-01 1.555293798446655273e-01 1.670704483985900879e-01 -1.922525465488433838e-01 -1.473935395479202271e-01 -9.424749761819839478e-02 -1.474908832460641861e-02 6.519275158643722534e-02 -3.912161663174629211e-02 -1.262926459312438965e-01 -1.579255461692810059e-01 1.405533105134963989e-01 8.096734061837196350e-03 -1.359451711177825928e-01 -2.715715393424034119e-02 2.135646343231201172e-01 -1.453901827335357666e-01 2.276826500892639160e-01 -2.073541730642318726e-01 2.530917525291442871e-01 -4.476226866245269775e-03 1.077848225831985474e-01 -3.915416821837425232e-02
1.776494085788726807e-01 -6.558898836374282837e-02 1.199746504426002502e-01 -2.144447863101959229e-01 -1.060817316174507141e-01 1.159877255558967590e-01 -2.220135927200317383e-01 1.840820461511611938e-01 -6.811876595020294189e-02 8.910150080919265747e-02 -1.640643030405044556e-01 -2.810219228267669678e-01 -2.003133669495582581e-02 -3.129704296588897705e-01 -4.094499647617340088e-01 -2.244663238525390625e-01 -6.660013645887374878e-02 1.304751075804233551e-02 1.096633449196815491e-01 -2.246004194021224976e-01 -1.502185408025979996e-02 9.847926907241344452e-03 -2.222387939691543579e-01 2.110875099897384644e-01 1.309951543807983398e-01 -7.561655715107917786e-03 -4.173796623945236206e-02 4.365198779851198196e-03 3.162802457809448242e-01 8.090070635080337524e-02 -9.633282572031021118e-02 2.546288073062896729e-01
9.350628405809402466e-02 -2.939168922603130341e-02 1.810199022293090820e-01 -2.272951006889343262e-01 -3.847122564911842346e-02 6.080080941319465637e-02 -2.138347923755645752e-01 -4.269640892744064331e-02 -2.118784189224243164e-02 1.217338293790817261e-01 7.781174499541521072e-03 -2.683568894863128662e-01 -1.698609627783298492e-02 -3.242229819297790527e-01 -2.287816107273101807e-01 2.471475303173065186e-02 -1.992207318544387817e-01 -1.243579462170600891e-01 2.895043976604938507e-02 1.315432414412498474e-02 -3.921210467815399170e-01 1.636898368597030640e-01 -3.134525418281555176e-01 2.635512948036193848e-01 1.631255894899368286e-01 -2.482094168663024902e-01 2.661038637161254883e-01 6.823225319385528564e-02 1.375711709260940552e-01 1.413650810718536377e-01 6.872130557894706726e-03 -2.143444120883941650e-02
2.353653870522975922e-02 -2.506617605686187744e-01 1.408376842737197876e-01 1.352670490741729736e-01 -3.019995614886283875e-02 8.641786128282546997e-02 -3.346524536609649658e-01 8.514878153800964355e-02 2.001736760139465332e-01 7.435089349746704102e-02 -5.287211760878562927e-02 -3.356152474880218506e-01 -9.396735578775405884e-02 1.457213908433914185e-01 -2.939906716346740723e-01 -1.791827082633972168e-01 3.527135029435157776e-02 5.759243294596672058e-02 2.189846336841583252e-02 -1.266938745975494385e-01 -4.369863122701644897e-02 -1.086660102009773254e-01 -2.038937807083129883e-01 -6.886523216962814331e-02 5.148743987083435059e-01 -1.228625252842903137e-01 1.833036094903945923e-01 1.143958605825901031e-02 2.358923256397247314e-01 -1.194985862821340561e-02 2.184699662029743195e-02 9.957601875066757202e-02
1.050785034894943237e-01 3.127579018473625183e-02 2.471609711647033691e-01 -1.790426224470138550e-01 -1.567877233028411865e-01 1.939655095338821411e-01 -1.883733868598937988e-01 -1.190648376941680908e-01 -1.704850792884826660e-02 1.413248032331466675e-01 1.177610531449317932e-01 -3.702648282051086426e-01 1.053644493222236633e-01 -1.941777914762496948e-01 -1.287202239036560059e-01 6.913720164448022842e-03 -1.333027929067611694e-01 -3.136842697858810425e-02 1.344180293381214142e-02 -2.235918790102005005e-01 -4.347716271877288818e-01 5.738465860486030579e-02 -3.338921368122100830e-01 1.981841176748275757e-01 2.135193198919296265e-01 -1.390152424573898315e-01 1.498200446367263794e-01 -1.647209632210433483e-03 1.952531039714813232e-01 -3.179292380809783936e-02 -4.564122483134269714e-02 7.568985968828201294e-02
2.071319371461868286e-01 -2.300092726945877075e-01 1.195726245641708374e-01 1.233702339231967926e-02 -6.922852993011474609e-02 4.957690089941024780e-02 -9.690454602241516113e-02 8.424252271652221680e-03 -1.859556585550308228e-01 -2.098539657890796661e-02 8.719851821660995483e-02 -3.040686249732971191e-01 -3.650381416082382202e-02 -3.191774189472198486e-01 -1.032547056674957275e-01 -2.516986131668090820e-01 -4.651131108403205872e-02 1.326392889022827148e-01 9.250416606664657593e-02 -3.137758001685142517e-02 -4.274883866310119629e-02 4.519807696342468262e-01 9.041656553745269775e-02 -1.010395810008049011e-01 1.471764147281646729e-01 2.485214918851852417e-01 3.585646152496337891e-01 -1.783041208982467651e-01 -1.828527152538299561e-01 -1.444420963525772095e-01 9.308467060327529907e-02 -1.357596553862094879e-02
1.392931938171386719e-01 -1.964157521724700928e-01 7.444287836551666260e-02 2.025480121374130249e-01 -5.800304189324378967e-02 -9.729188680648803711e-02 -4.079324007034301758e-01 7.146777957677841187e-02 3.763575106859207153e-02 1.106089875102043152e-01 1.450521498918533325e-01 -2.459494397044181824e-02 2.440115250647068024e-02 -3.267443180084228516e-01 2.019719481468200684e-01 -1.633542478084564209e-01 -2.940911054611206055e-01 -1.578116267919540405e-01 1.102477833628654480e-01 -3.024189472198486328e-01 -1.656978428363800049e-01 -1.184921711683273315e-02 1.596893370151519775e-01 2.236812002956867218e-02 3.086683750152587891e-01 1.090571358799934387e-01 1.991827189922332764e-01 -4.953419789671897888e-02 2.050253748893737793e-01 3.803412243723869324e-02 -1.039816588163375854e-01 1.696456819772720337e-01
9.934535250067710876e-03 4.765250906348228455e-02 4.270353913307189941e-01 4.203790798783302307e-02 9.180270135402679443e-02 -3.837882354855537415e-02 -5.564699769020080566e-01 -4.983142018318176270e-02 -1.691083312034606934e-01 2.205873467028141022e-02 -9.948877245187759399e-02 -3.983272612094879150e-02 5.198355019092559814e-02 -1.673688292503356934e-01 -7.647303491830825806e-02 -1.295244991779327393e-01 8.530572056770324707e-02 6.942468136548995972e-02 8.004045486450195312e-02 -2.022231966257095337e-01 -2.495833635330200195e-01 1.471474617719650269e-01 3.931289538741111755e-02 -3.020205795764923096e-01 1.498544663190841675e-01 1.349983811378479004e-01 -2.573097348213195801e-01 -3.623903170228004456e-02 -4.894391074776649475e-02 -1.997843235731124878e-01 -2.134400792419910431e-02 1.023829877376556396e-01
1.744728237390518188e-01 1.032349094748497009e-01 8.510699123144149780e-02 5.171991512179374695e-02 -1.639361530542373657e-01 -1.470771580934524536e-01 -4.970237910747528076e-01 -1.218173652887344360e-01 2.343374304473400116e-02 -2.003533206880092621e-02 -2.993316054344177246e-01 -1.055987775325775146e-01 -3.391493111848831177e-02 -1.205851659178733826e-01 -1.008161157369613647e-01 -2.651021182537078857e-01 1.793076694011688232e-01 -1.555822789669036865e-01 6.016166508197784424e-02 -1.720788031816482544e-01 -6.159859523177146912e-02 2.196762710809707642e-01 -1.162139549851417542e-01 -3.045720756053924561e-01 3.211395144462585449e-01 1.689915508031845093e-01 -1.225766167044639587e-01 -2.155111543834209442e-02 1.239061653614044189e-01 -7.479927688837051392e-02 2.483058720827102661e-02 1.552991569042205811e-01
1.611976027488708496e-01 2.257208712399005890e-02 2.196342945098876953e-01 3.982622623443603516e-01 -5.205852538347244263e-02 6.742241233587265015e-02 -3.119325041770935059e-01 -1.947791688144207001e-02 -3.558497503399848938e-02 1.654859781265258789e-01 -1.925056427717208862e-02 -3.048468232154846191e-01 -1.276940256357192993e-01 -2.309852093458175659e-01 -8.264213055372238159e-02 8.301676064729690552e-02 2.042557597160339355e-01 3.331269323825836182e-01 -1.487796306610107422e-01 -5.357516184449195862e-02 -1.808977425098419189e-01 -2.487677335739135742e-02 2.008222974836826324e-02 6.673086434602737427e-02 2.564351856708526611e-01 1.279570907354354858e-01 -2.071761488914489746e-01 1.675457805395126343e-01 1.823082864284515381e-01 -7.106167078018188477e-02 1.706909537315368652e-01 1.411922127008438110e-01
2.012912184000015259e-02 -9.082069247961044312e-02 -4.204439744353294373e-02 6.863017100840806961e-03 9.354400634765625000e-02 2.521400339901447296e-02 -3.532876074314117432e-01 1.951852254569530487e-02 1.292380839586257935e-01 2.696630954742431641e-01 2.215005755424499512e-01 -2.404330074787139893e-01 -6.442515179514884949e-03 -1.748663336038589478e-01 8.355487138032913208e-02 -1.575588434934616089e-02 4.844320192933082581e-02 1.607693433761596680e-01 8.530073612928390503e-02 -2.789922952651977539e-01 -1.117542609572410583e-01 2.282057888805866241e-02 -1.295856982469558716e-01 1.905008554458618164e-01 5.025389194488525391e-01 -5.145784839987754822e-02 1.916576474905014038e-01 -1.190934032201766968e-01 -2.225934863090515137e-01 -1.326378583908081055e-01 9.268081188201904297e-02 2.440757155418395996e-01
4.043638706207275391e-02 -1.353091932833194733e-02 1.566431522369384766e-01 -1.571150273084640503e-01 -3.189036250114440918e-01 2.846811525523662567e-02 -2.831424772739410400e-01 1.260490566492080688e-01 -2.986950874328613281e-01 5.128867551684379578e-02 -3.662852570414543152e-02 -1.975367367267608643e-01 1.595982015132904053e-01 -1.720967888832092285e-01 -1.847712099552154541e-01 -6.294969469308853149e-02 -7.584659755229949951e-02 2.225990593433380127e-01 4.725752398371696472e-02 -1.759937852621078491e-01 -3.807554244995117188e-01 -1.473239362239837646e-01 5.151759251020848751e-04 2.998600006103515625e-01 -5.609868094325065613e-02 1.863530725240707397e-01 3.521969616413116455e-01 -9.352356195449829102e-02 7.315613329410552979e-02 -3.118079900741577148e-02 -1.429511606693267822e-02 -5.186788365244865417e-02
-5.367931351065635681e-02 9.970445930957794189e-02 1.253541111946105957e-01 1.956122070550918579e-01 -1.435005515813827515e-01 2.847041003406047821e-02 -1.389368623495101929e-01 1.348015815019607544e-01 -1.223831027746200562e-01 1.841727495193481445e-01 -1.781665831804275513e-01 -9.904305636882781982e-02 -4.729329794645309448e-02 -1.886680275201797485e-01 -1.695912033319473267e-01 -1.082319915294647217e-01 -2.124205231666564941e-01 -1.064975708723068237e-01 -1.129676625132560730e-01 -1.787840574979782104e-01 -4.827367365360260010e-01 1.710903272032737732e-02 -2.185473591089248657e-01 6.510132551193237305e-02 -6.328142434358596802e-02 -1.731068491935729980e-01 4.349830448627471924e-01 -1.707500219345092773e-01 -5.940371751785278320e-02 2.014252543449401855e-01 7.904977351427078247e-02 1.279062479734420776e-01
1.067065894603729248e-01 -4.252523183822631836e-02 3.070302009582519531e-01 4.013948142528533936e-02 -1.778611168265342712e-02 -7.517743110656738281e-02 -5.970160961151123047e-01 9.690946340560913086e-02 -7.768314098939299583e-04 -1.591189205646514893e-01 -7.863237708806991577e-02 8.489090204238891602e-02 -3.157194554805755615e-01 -1.263248622417449951e-01 -2.493646442890167236e-01 -1.280831843614578247e-01 1.007176563143730164e-01 -2.488518692553043365e-02 -8.114490658044815063e-02 -6.899075210094451904e-02 -2.748233079910278320e-01 -1.131485309451818466e-02 -1.041198000311851501e-01 -1.250524967908859253e-01 2.624408900737762451e-01 1.171348094940185547e-01 -1.596994847059249878e-01 1.049703806638717651e-01 -8.352667838335037231e-02 3.953471407294273376e-02 -8.374392986297607422e-02 1.652013957500457764e-01
1.175548583269119263e-01 -6.000867113471031189e-02 9.041558206081390381e-02 2.142176032066345215e-01 -2.474060356616973877e-01 -1.043392866849899292e-01 -3.005605340003967285e-01 8.719775080680847168e-02 -2.014390081167221069e-01 3.573470562696456909e-02 -9.197093546390533447e-02 2.608544230461120605e-01 2.256280034780502319e-01 -3.268826007843017578e-01 -3.761721551418304443e-01 -1.179830059409141541e-01 1.243393048644065857e-01 -2.653315104544162750e-02 2.723301388323307037e-02 -2.405366152524948120e-01 -4.395602345466613770e-01 1.903675124049186707e-02 1.997327059507369995e-02 -5.240247398614883423e-02 8.337686210870742798e-02 1.145552471280097961e-01 2.539486624300479889e-02 -4.240573570132255554e-02 3.975757211446762085e-02 1.134788990020751953e-01 1.140538826584815979e-01 -7.393543422222137451e-02
8.549463003873825073e-02 5.548045784235000610e-02 3.004728257656097412e-01 2.399699985980987549e-01 -3.790291026234626770e-02 4.382200166583061218e-02 -3.200343251228332520e-01 -4.234179109334945679e-02 -1.812339872121810913e-01 8.384609594941139221e-03 1.672409824095666409e-03 -4.022506624460220337e-02 8.607272058725357056e-03 -3.422139585018157959e-01 -1.943391747772693634e-02 -1.046857610344886780e-01 7.885435223579406738e-02 9.214287996292114258e-02 -2.919881045818328857e-02 1.794752627611160278e-01 1.709760129451751709e-01 3.152698278427124023e-01 3.193949162960052490e-01 -1.119343116879463196e-01 3.894737362861633301e-02 -2.723616361618041992e-02 2.211896330118179321e-01 -3.343237340450286865e-01 -6.011794134974479675e-02 1.602632403373718262e-01 2.665490210056304932e-01 1.298757940530776978e-01
5.306604504585266113e-02 8.877263963222503662e-02 3.532648980617523193e-01 -2.539828419685363770e-02 -1.598472893238067627e-01 1.645893752574920654e-01 -7.640126347541809082e-02 4.241852089762687683e-02 9.437999129295349121e-02 -3.376006707549095154e-02 -2.467533200979232788e-01 -2.853723764419555664e-01 8.150598406791687012e-02 -3.497121334075927734e-01 -3.838730156421661377e-01 -7.848408818244934082e-02 2.200488448143005371e-01 -1.352874785661697388e-01 -6.073989719152450562e-02 -2.844198346138000488e-01 -1.609708070755004883e-01 -5.736446753144264221e-02 7.189403474330902100e-02 2.626737952232360840e-01 4.268411919474601746e-02 1.681484840810298920e-02 1.121344976127147675e-02 -6.297478079795837402e-02 9.046132117509841919e-02 -1.484749168157577515e-01 1.945015341043472290e-01 1.995521187782287598e-01
-1.345771998167037964e-01 9.687025845050811768e-02 2.769083380699157715e-01 2.188865542411804199e-01 -1.295973509550094604e-01 -2.313745319843292236e-01 -3.371379673480987549e-01 -1.730729453265666962e-02 -4.367474839091300964e-02 2.595235407352447510e-01 -2.090954780578613281e-01 -1.584033817052841187e-01 -9.611584246158599854e-02 -9.478263556957244873e-02 -1.676865518093109131e-01 -9.916725009679794312e-02 3.083992004394531250e-01 -1.899230927228927612e-01 3.005496039986610413e-02 -6.022208556532859802e-02 -1.649095714092254639e-01 6.764081120491027832e-02 -1.722843348979949951e-01 -1.432975381612777710e-01 1.227994784712791443e-01 3.319111168384552002e-01 7.932133227586746216e-02 -1.008329689502716064e-01 -2.828112803399562836e-02 -2.179873287677764893e-01 -5.143567547202110291e-02 2.429232448339462280e-01
1.289976239204406738e-01 1.164440140128135681e-01 1.113177537918090820e-01 -1.485785990953445435e-01 -3.101649880409240723e-01 7.959698885679244995e-02 -3.802712559700012207e-01 -1.097587272524833679e-01 8.626931160688400269e-02 -1.052552685141563416e-01 -1.170559823513031006e-01 -1.422354727983474731e-01 -3.492459058761596680e-01 -2.444436997175216675e-01 -2.730305194854736328e-01 -3.900350257754325867e-02 -7.810518890619277954e-02 -1.408525854349136353e-01 -3.313193842768669128e-02 -4.107851535081863403e-02 -3.657358884811401367e-01 -1.838062889873981476e-02 7.201735675334930420e-02 2.147886306047439575e-01 9.614346176385879517e-02 2.382158488035202026e-01 2.448575943708419800e-02 -1.452194452285766602e-01 1.079059392213821411e-01 -1.788259595632553101e-01 1.424219459295272827e-01 1.281476859003305435e-02
3.968269228935241699e-01 3.086308017373085022e-02 2.247755825519561768e-01 3.317262232303619385e-02 -1.762331575155258179e-01 -4.911765083670616150e-02 -1.436938047409057617e-01 1.307310909032821655e-01 -1.914658844470977783e-01 2.100600004196166992e-01 -4.565379768610000610e-02 8.319924026727676392e-02 -2.058051293715834618e-03 -2.703377306461334229e-01 -1.612595655024051666e-02 2.837328985333442688e-02 6.285849213600158691e-02 -6.533430516719818115e-02 -4.923791438341140747e-02 -3.820693790912628174e-01 -1.599064320325851440e-01 2.436404675245285034e-02 7.241639494895935059e-02 9.014008194208145142e-02 4.573969244956970215e-01 1.981385201215744019e-01 2.633455991744995117e-01 1.880655735731124878e-01 4.345111548900604248e-02 -5.142264440655708313e-02 1.726203411817550659e-02 2.499700337648391724e-02
-1.484581828117370605e-02 -9.680249541997909546e-02 1.040588784962892532e-02 1.332758069038391113e-01 7.336365431547164917e-02 -8.366192877292633057e-02 -3.880285620689392090e-01 -6.669630855321884155e-02 3.071237122640013695e-03 2.300021797418594360e-01 -7.397931069135665894e-02 1.222273800522089005e-03 6.226453930139541626e-02 -3.147569298744201660e-01 -3.154613971710205078e-01 -5.771586298942565918e-02 1.454728990793228149e-01 1.510804891586303711e-01 -1.053838655352592468e-01 1.764940023422241211e-01 -2.204723656177520752e-01 3.129470944404602051e-01 1.394743025302886963e-01 -2.294686883687973022e-01 1.388484239578247070e-01 -4.647150263190269470e-02 2.803528904914855957e-01 -2.129058837890625000e-01 -3.288869932293891907e-02 6.236176192760467529e-02 8.742169290781021118e-02 2.794395387172698975e-01
1.636614352464675903e-01 -3.035151585936546326e-02 4.374400973320007324e-01 1.349669545888900757e-01 -5.316650867462158203e-02 1.146569773554801941e-01 -4.953288137912750244e-01 6.451656669378280640e-02 -1.428167074918746948e-01 -2.895113639533519745e-02 -1.570003479719161987e-01 -1.013316214084625244e-01 1.921680755913257599e-02 -1.429208666086196899e-01 1.876922324299812317e-02 -6.085583567619323730e-02 -6.516917794942855835e-02 2.879642248153686523e-01 1.736389100551605225e-01 -2.713968455791473389e-01 -2.237767428159713745e-01 7.993716746568679810e-02 -1.031733117997646332e-03 -2.045241594314575195e-01 1.968225091695785522e-01 1.615697052329778671e-03 -2.166994512081146240e-01 9.646829217672348022e-03 6.276641786098480225e-02 -1.508109718561172485e-01 2.535568177700042725e-02 1.176444813609123230e-01
2.382131107151508331e-02 -8.713072747923433781e-04 1.714597791433334351e-01 2.596707344055175781e-01 8.283954113721847534e-03 -2.266389578580856323e-01 -3.885130882263183594e-01 5.120866000652313232e-02 -8.826719969511032104e-02 3.242715075612068176e-02 1.052560955286026001e-01 -2.002122551202774048e-01 -1.274283081293106079e-01 -3.250197768211364746e-01 -1.797998547554016113e-01 -2.667583227157592773e-01 -1.102492492645978928e-02 -5.805266648530960083e-02 -1.941256523132324219e-01 1.424913108348846436e-01 2.898146957159042358e-02 2.227721363306045532e-01 -5.236276239156723022e-02 3.860197663307189941e-01 -3.374974429607391357e-02 -5.728348717093467712e-02 6.583669781684875488e-02 -2.714092135429382324e-01 -2.211357206106185913e-01 1.158489808440208435e-01 -5.163957178592681885e-02 -3.358832001686096191e-02
-1.965369880199432373e-01 -3.700981289148330688e-02 1.287736743688583374e-02 7.932635396718978882e-02 -2.779380977153778076e-02 5.128736793994903564e-02 -2.022362947463989258e-01 1.250906437635421753e-01 -2.972013056278228760e-01 6.976386904716491699e-02 8.959850668907165527e-02 -1.638341099023818970e-01 -9.729701280593872070e-02 -1.683673262596130371e-01 -4.297211766242980957e-01 -3.253549039363861084e-01 4.227985441684722900e-02 -1.181580275297164917e-01 -9.814376384019851685e-02 -6.541682779788970947e-02 -2.546750307083129883e-01 -1.875432282686233521e-01 -2.172739990055561066e-02 1.140703111886978149e-01 1.885198056697845459e-01 -1.198114603757858276e-01 4.217962324619293213e-01 -1.785201877355575562e-01 3.218858316540718079e-02 1.260127872228622437e-01 -4.601938650012016296e-02 1.237499564886093140e-01
3.587413579225540161e-02 -5.914751440286636353e-02 3.971027433872222900e-01 2.574771642684936523e-01 -3.556692898273468018e-01 2.011851221323013306e-01 -2.380600422620773315e-01 -2.294580452144145966e-02 -3.217918574810028076e-01 1.581969410181045532e-01 -1.253068894147872925e-01 7.333218306303024292e-02 -8.865183591842651367e-02 -1.442142426967620850e-01 -5.508556962013244629e-02 2.649120986461639404e-02 -1.644782871007919312e-01 -3.274450898170471191e-01 1.394241005182266235e-01 -1.128735169768333435e-01 -1.829070039093494415e-02 1.063453853130340576e-01 -6.575939059257507324e-02 3.269192948937416077e-02 4.808966442942619324e-02 -9.215615689754486084e-03 -1.692738034762442112e-03 1.192669868469238281e-01 8.608904480934143066e-02 1.210469454526901245e-01 3.760719895362854004e-01 3.737348690629005432e-02
-1.156658492982387543e-02 -7.701104879379272461e-02 3.184754550457000732e-01 -4.388380330055952072e-03 3.199710845947265625e-01 1.825102791190147400e-02 -4.002189040184020996e-01 1.578937470912933350e-01 -1.800862699747085571e-01 -7.626527547836303711e-02 -1.721718907356262207e-01 -2.358132153749465942e-01 -8.819726854562759399e-02 -1.332930475473403931e-01 8.427488803863525391e-02 1.650582998991012573e-01 2.401336878538131714e-01 1.965255849063396454e-02 -2.393580973148345947e-02 2.918335981667041779e-02 -1.097153797745704651e-01 2.807096838951110840e-01 -1.312180161476135254e-01 -9.751981124281883240e-03 2.027701735496520996e-01 5.871435627341270447e-02 5.386323481798171997e-02 -2.597792260348796844e-02 3.422889858484268188e-02 3.432773649692535400e-01 2.637473940849304199e-01 -1.301618963479995728e-01
-1.694916486740112305e-01 -1.303501725196838379e-01 -7.768372446298599243e-02 -1.580799669027328491e-01 -3.999479487538337708e-02 -2.328266389667987823e-02 -3.858419060707092285e-01 -1.978189200162887573e-01 3.303941711783409119e-02 -8.808560669422149658e-03 9.925436228513717651e-02 -1.170802637934684753e-01 -2.355770766735076904e-01 -5.622771009802818298e-02 -3.299107402563095093e-02 -1.919701695442199707e-01 6.272361427545547485e-02 -4.769464731216430664e-01 -1.645575761795043945e-01 -6.447153538465499878e-02 -2.429860681295394897e-01 2.059509903192520142e-01 -1.157518103718757629e-01 -6.988736987113952637e-02 1.522046029567718506e-01 -2.028576098382472992e-02 2.158197909593582153e-01 -2.405903488397598267e-01 -1.362044066190719604e-01 -1.295126741752028465e-03 2.753288745880126953e-01 8.363163471221923828e-02
3.304954618215560913e-02 -7.893899083137512207e-02 -1.155370939522981644e-02 1.060062572360038757e-01 4.559434950351715088e-02 -9.129046648740768433e-02 -3.364340960979461670e-01 3.597848489880561829e-02 1.006068941205739975e-02 -1.400380767881870270e-02 -4.346362501382827759e-02 -7.414572685956954956e-02 8.334499597549438477e-02 -3.567828238010406494e-01 -3.426201343536376953e-01 -3.074908256530761719e-02 5.404680222272872925e-02 8.394752442836761475e-02 -8.444690704345703125e-02 -1.384834200143814087e-02 -1.605044603347778320e-01 1.546061187982559204e-01 2.885804772377014160e-01 1.646585389971733093e-02 9.178345650434494019e-02 -2.942270040512084961e-01 4.404829144477844238e-01 -1.472312062978744507e-01 -7.736051082611083984e-02 -1.818232685327529907e-01 2.767477631568908691e-01 1.389840245246887207e-01
5.724034458398818970e-02 -4.453372582793235779e-02 5.837710946798324585e-02 -4.520970955491065979e-02 -2.708836495876312256e-01 -8.132740855216979980e-02 -2.582667768001556396e-01 2.318919897079467773e-01 1.018021777272224426e-01 -1.074748411774635315e-01 1.479674279689788818e-01 7.121494412422180176e-02 -5.991162359714508057e-02 -2.170490473508834839e-01 -3.001015260815620422e-02 -1.874378472566604614e-01 1.129702925682067871e-01 1.373362541198730469e-01 -2.153893001377582550e-03 -2.882010340690612793e-01 -2.484416365623474121e-01 1.678813546895980835e-01 -5.210340768098831177e-02 -2.162028849124908447e-01 2.263660281896591187e-01 2.800899446010589600e-01 1.874059438705444336e-03 -2.424822151660919189e-01 2.170687615871429443e-01 -2.629705667495727539e-01 2.054745554924011230e-01 2.284033000469207764e-01
1.841878592967987061e-01 2.272241562604904175e-02 -2.188260555267333984e-01 1.230455338954925537e-01 9.294099360704421997e-02 7.060622423887252808e-02 -4.151519834995269775e-01 6.044813245534896851e-02 -7.935751974582672119e-02 3.683513402938842773e-02 1.228212285786867142e-02 2.354119531810283661e-02 -1.351054906845092773e-01 -4.439655542373657227e-01 -8.392190188169479370e-02 -7.195521891117095947e-02 1.914245635271072388e-01 1.664851456880569458e-01 -1.472145020961761475e-01 -3.212652504444122314e-01 -2.606600522994995117e-01 4.454433172941207886e-02 -7.007227092981338501e-02 -5.541195347905158997e-02 2.904455661773681641e-01 1.173441186547279358e-01 9.356936812400817871e-02 -1.998485624790191650e-01 -1.374033838510513306e-01 1.087775900959968567e-01 -1.775564104318618774e-01 2.742424048483371735e-02
1.573608517646789551e-01 -2.764129340648651123e-01 2.481319010257720947e-01 6.854389607906341553e-02 5.258324742317199707e-02 -1.035413220524787903e-01 -3.745830953121185303e-01 -1.871366257546469569e-04 -5.387985706329345703e-02 -2.769240550696849823e-02 -1.717782020568847656e-01 -3.036990463733673096e-01 5.263856146484613419e-03 -2.474089413881301880e-01 1.763941533863544464e-02 2.490833401679992676e-01 -1.297431141138076782e-01 -2.887075766921043396e-02 -8.682218939065933228e-02 -2.883391678333282471e-01 5.114923045039176941e-02 -8.242598921060562134e-02 2.885727286338806152e-01 -2.840183675289154053e-01 1.553532332181930542e-01 -3.646888211369514465e-02 1.278632879257202148e-01 5.483307689428329468e-02 -1.633976958692073822e-02 1.227372959256172180e-01 1.529694348573684692e-01 2.540026009082794189e-01
1.180894207209348679e-02 1.664196997880935669e-01 4.769392907619476318e-01 8.376817405223846436e-02 -1.895326375961303711e-01 -4.974519088864326477e-02 -1.506825536489486694e-01 1.373227238655090332e-01 -2.500171661376953125e-01 -1.071945428848266602e-01 -1.221240684390068054e-01 5.661029741168022156e-02 -1.653000414371490479e-01 -2.479992359876632690e-01 1.166140139102935791e-01 -1.824490725994110107e-01 7.242096215486526489e-02 -3.263150751590728760e-01 -5.303440615534782410e-02 3.275119885802268982e-02 1.985832676291465759e-02 3.488450944423675537e-01 4.442401230335235596e-02 -4.547655209898948669e-02 2.263304442167282104e-01 8.273449726402759552e-03 2.172474190592765808e-02 -2.293164730072021484e-01 1.404010653495788574e-01 1.735042184591293335e-01 7.794252783060073853e-02 -1.670352816581726074e-01
4.010351374745368958e-02 1.633742004632949829e-01 3.019749820232391357e-01 2.244320064783096313e-01 -5.063103139400482178e-02 -3.983945772051811218e-02 -2.602440677583217621e-02 2.075862139463424683e-01 -3.208867609500885010e-01 2.932406961917877197e-01 -1.049911305308341980e-01 -3.782284259796142578e-01 -6.981052458286285400e-02 -2.970133721828460693e-01 -4.666180908679962158e-02 -6.277534365653991699e-02 2.558151781558990479e-01 2.646766416728496552e-02 -2.503693401813507080e-01 -3.276327252388000488e-02 -1.586152464151382446e-01 -1.032110378146171570e-01 -1.109348013997077942e-01 -5.239418148994445801e-02 -1.777380518615245819e-02 -1.212868690490722656e-01 1.889383643865585327e-01 -1.575371921062469482e-01 -3.232277184724807739e-02 -2.464078515768051147e-01 1.448213607072830200e-01 3.057958744466304779e-02
1.567699313163757324e-01 7.306227087974548340e-02 2.003112286329269409e-01 9.153017890639603138e-04 1.500062346458435059e-01 -8.058003336191177368e-02 -3.976106345653533936e-01 2.410332113504409790e-01 -6.376031786203384399e-02 4.600195214152336121e-02 1.393612474203109741e-01 4.830262064933776855e-02 1.443915963172912598e-01 -9.214646369218826294e-02 -9.894043952226638794e-02 -2.118910700082778931e-01 3.655252754688262939e-01 -1.761804223060607910e-01 7.372917234897613525e-02 -1.282902657985687256e-01 -5.193627476692199707e-01 6.178186461329460144e-02 -1.493991464376449585e-01 -5.824963003396987915e-02 1.606495529413223267e-01 -7.528146356344223022e-02 -6.567221134901046753e-02 -8.132471144199371338e-02 -5.189413577318191528e-02 -1.767712831497192383e-01 1.028519868850708008e-01 -8.836074732244014740e-03
1.677987575531005859e-01 -8.097385615110397339e-02 1.858971118927001953e-01 6.014113873243331909e-02 -3.057524859905242920e-01 2.116676270961761475e-01 -1.396146565675735474e-01 1.430962979793548584e-01 -2.833836674690246582e-01 5.230782926082611084e-02 -1.311195045709609985e-01 -4.059416428208351135e-02 -2.279651165008544922e-02 -1.985613554716110229e-01 -8.598677068948745728e-02 1.125391870737075806e-01 2.224552333354949951e-01 -3.013134598731994629e-01 7.787285745143890381e-02 -1.295051872730255127e-01 -1.348524838685989380e-01 3.421505391597747803e-01 -1.752871647477149963e-02 6.467607617378234863e-02 2.079987376928329468e-01 7.609974592924118042e-02 -1.301910281181335449e-01 -1.378842592239379883e-01 -1.562103047035634518e-03 -1.222891211509704590e-01 3.398354053497314453e-01 2.620152235031127930e-01
-2.448160201311111450e-01 9.247285872697830200e-02 3.308902680873870850e-01 2.788507640361785889e-01 7.252448797225952148e-02 -4.540715366601943970e-03 -4.905572235584259033e-01 -1.318084746599197388e-01 -1.729215383529663086e-01 -3.696985775604844093e-03 1.156316846609115601e-01 -2.918258607387542725e-01 -4.203188291285187006e-04 9.747133404016494751e-02 -1.933176815509796143e-01 -1.252277195453643799e-01 -2.855045720934867859e-02 -1.251799017190933228e-01 -4.745095595717430115e-02 -6.374922581017017365e-03 -2.376516312360763550e-01 8.608888834714889526e-02 -4.296264797449111938e-02 3.674396499991416931e-02 2.460399568080902100e-01 -6.659207493066787720e-02 3.047312498092651367e-01 -6.890531629323959351e-02 -5.537088960409164429e-02 -8.540539443492889404e-02 -7.182710617780685425e-02 1.612548232078552246e-01
-2.262890934944152832e-01 -9.228742867708206177e-02 -9.109083563089370728e-02 -9.154473245143890381e-02 -8.327856659889221191e-02 3.888703510165214539e-02 -2.767962515354156494e-01 1.474898010492324829e-01 1.665009744465351105e-02 6.095627322793006897e-02 -3.891604766249656677e-02 -2.019586563110351562e-01 -1.516452059149742126e-03 -1.922878623008728027e-01 -4.717952311038970947e-01 -2.202194631099700928e-01 -1.143774539232254028e-01 -1.944778710603713989e-01 7.184152305126190186e-02 -1.803480982780456543e-01 -1.668726205825805664e-01 2.666040360927581787e-01 1.120613068342208862e-01 -4.273151047527790070e-03 2.577617168426513672e-01 1.414285302162170410e-01 -6.617849320173263550e-02 -4.113514721393585205e-02 8.725004643201828003e-02 3.302070796489715576e-01 1.802840381860733032e-01 1.437542885541915894e-01
-2.654408216476440430e-01 -2.057048976421356201e-01 1.480619460344314575e-01 9.668264538049697876e-02 4.040003567934036255e-02 -2.647834122180938721e-01 -3.299798071384429932e-01 1.631315648555755615e-01 -2.488865703344345093e-01 3.425246477127075195e-02 1.683749556541442871e-01 -7.149469852447509766e-02 1.348247528076171875e-01 -1.811356693506240845e-01 -1.571476608514785767e-01 -9.689695388078689575e-02 -8.865258842706680298e-02 -1.472702473402023315e-01 1.461036801338195801e-01 -3.596325516700744629e-01 -1.592193916440010071e-02 -7.389004528522491455e-02 -2.432015389204025269e-01 -2.471093535423278809e-01 1.959412246942520142e-01 -1.972185075283050537e-01 5.647297576069831848e-02 -1.238014996051788330e-01 1.767794042825698853e-02 -5.351040512323379517e-02 2.063021063804626465e-01 1.391786932945251465e-01
1.869753301143646240e-01 9.920759499073028564e-02 -7.436437997967004776e-03 2.877028286457061768e-02 2.928547188639640808e-02 -3.494468331336975098e-01 -5.623615384101867676e-01 -2.046456933021545410e-01 -4.410425573587417603e-02 1.012739837169647217e-01 4.272964596748352051e-02 3.393444418907165527e-02 2.049459517002105713e-01 -1.325563043355941772e-01 -1.646049171686172485e-01 6.586884707212448120e-02 6.816796958446502686e-02 -1.634531021118164062e-01 7.255750894546508789e-02 -2.143010795116424561e-01 -2.784494459629058838e-01 -1.396213099360466003e-02 -1.579378545284271240e-01 -7.234513759613037109e-02 1.833254843950271606e-01 2.733204886317253113e-02 8.017668128013610840e-02 5.118627473711967468e-02 -1.497137099504470825e-01 1.927454918622970581e-01 2.663730382919311523e-01 -5.141510814428329468e-02
1.457493305206298828e-01 -5.271214246749877930e-02 2.605459094047546387e-01 1.139831449836492538e-02 -1.014951802790164948e-02 -4.744861274957656860e-03 -7.990978658199310303e-02 2.405182123184204102e-01 -1.704346835613250732e-01 7.797000557184219360e-02 2.049899473786354065e-02 -2.147928476333618164e-01 1.851052939891815186e-01 -1.172659769654273987e-01 6.976544857025146484e-02 -2.281144559383392334e-01 -2.879931628704071045e-01 -7.540496438741683960e-02 -2.708225846290588379e-01 -2.482696175575256348e-01 -2.554869651794433594e-01 2.398895174264907837e-01 1.097582280635833740e-01 1.310219336301088333e-02 1.282643675804138184e-01 -2.987191081047058105e-01 3.799267411231994629e-01 -1.575434952974319458e-01 -3.666418418288230896e-02 7.250239700078964233e-02 1.168354898691177368e-01 5.704296380281448364e-02
-1.557730734348297119e-01 -7.839268445968627930e-02 3.221660256385803223e-01 -3.279886394739151001e-02 -1.266289800405502319e-01 -5.228422582149505615e-02 -3.151720762252807617e-01 3.270498663187026978e-02 4.447216913104057312e-02 3.770595192909240723e-01 -1.905763149261474609e-02 -2.129299342632293701e-01 1.866245269775390625e-01 -1.372432112693786621e-01 9.803096763789653778e-04 -9.060301631689071655e-02 -1.418377906084060669e-01 -1.535332500934600830e-01 -3.250105082988739014e-01 -4.456605762243270874e-02 -6.562941521406173706e-02 -1.857539173215627670e-03 -2.187751829624176025e-01 -2.513381242752075195e-01 4.990543425083160400e-02 -1.495744884014129639e-01 9.178461134433746338e-02 -3.020102381706237793e-01 7.341197133064270020e-02 9.088994562625885010e-02 2.523335218429565430e-01 -1.592165678739547729e-01
3.428717330098152161e-02 1.300355195999145508e-01 1.144092157483100891e-01 -1.803593337535858154e-01 -2.191675156354904175e-01 1.453013122081756592e-01 -5.558297634124755859e-01 2.537846378982067108e-02 -1.652839034795761108e-01 -8.609395474195480347e-02 -3.427865728735923767e-02 -2.196864932775497437e-01 -1.230053883045911789e-02 1.739528775215148926e-01 1.321850344538688660e-02 9.344191104173660278e-02 1.173373088240623474e-01 -1.793254762887954712e-01 -3.537433743476867676e-01 -7.035236805677413940e-02 -2.542808353900909424e-01 3.021173179149627686e-02 -1.595095358788967133e-02 -1.279899775981903076e-01 1.235275045037269592e-01 1.497531961649656296e-02 1.528481543064117432e-01 -2.995779812335968018e-01 -1.363989561796188354e-01 5.080981552600860596e-02 1.393169760704040527e-01 8.165918290615081787e-02
-1.455097198486328125e-01 -1.901200860738754272e-01 7.843210548162460327e-02 9.258499369025230408e-03 -1.510767787694931030e-01 -8.503346890211105347e-02 -3.469396531581878662e-01 1.758908629417419434e-01 1.389244804158806801e-03 -2.484353608451783657e-04 -1.608512401580810547e-01 1.811772882938385010e-01 -1.414170861244201660e-01 -3.366441130638122559e-01 2.705865539610385895e-02 -6.230295449495315552e-02 2.524682506918907166e-02 2.276717573404312134e-01 -3.053188323974609375e-02 -9.583035111427307129e-02 -1.912862807512283325e-01 2.856245636940002441e-01 2.310838997364044189e-01 7.660476863384246826e-02 9.043623507022857666e-02 -3.915164992213249207e-02 3.737808167934417725e-01 -1.233642548322677612e-01 -9.663861989974975586e-02 6.398084014654159546e-02 2.886104881763458252e-01 2.388383299112319946e-01
7.840390503406524658e-02 -2.602593414485454559e-02 6.670877337455749512e-02 2.408489733934402466e-01 -8.970015496015548706e-02 -4.197605326771736145e-02 -2.492942661046981812e-01 -1.025844365358352661e-01 -3.222369253635406494e-01 2.677154354751110077e-02 -1.547646224498748779e-01 -3.008613288402557373e-01 -3.812326863408088684e-02 -2.446499615907669067e-01 1.426885128021240234e-01 3.841379657387733459e-02 -2.107061445713043213e-02 -1.355657279491424561e-01 1.258706301450729370e-01 -1.825176030397415161e-01 -1.008139457553625107e-02 1.317254602909088135e-01 4.075272977352142334e-01 1.274043172597885132e-01 1.853033751249313354e-01 9.963898360729217529e-02 1.641550809144973755e-01 1.084257811307907104e-01 1.528865098953247070e-01 1.452253162860870361e-01 1.433463245630264282e-01 3.610392212867736816e-01
-3.186652809381484985e-02 -1.657406538724899292e-01 2.955342829227447510e-01 1.344332695007324219e-01 -2.282908558845520020e-01 1.703315228223800659e-01 -3.305432200431823730e-01 -1.595803201198577881e-01 -1.900959610939025879e-01 1.493416726589202881e-01 5.303543433547019958e-02 -3.211944997310638428e-01 -2.039263546466827393e-01 -1.102675125002861023e-01 -2.313048690557479858e-01 6.002517789602279663e-02 -4.727235529571771622e-03 1.421838849782943726e-01 7.406864315271377563e-02 -6.490639597177505493e-02 -1.644735783338546753e-01 2.475913241505622864e-02 -7.839237153530120850e-02 1.454267948865890503e-01 1.158835552632808685e-02 -4.129154384136199951e-01 1.823936402797698975e-01 -2.029334902763366699e-01 1.397977769374847412e-01 -1.373005956411361694e-01 -8.001185953617095947e-02 1.426588091999292374e-02
1.106616929173469543e-01 -6.202590651810169220e-03 1.699771881103515625e-01 -1.162510886788368225e-01 -2.040846645832061768e-01 3.613767772912979126e-02 -2.313440889120101929e-01 -1.834354847669601440e-01 2.990383207798004150e-01 -1.228929609060287476e-01 -1.675095111131668091e-01 -3.786422014236450195e-01 -2.799485251307487488e-02 -2.764628231525421143e-01 -1.677341610193252563e-01 -2.295968234539031982e-01 7.569693773984909058e-02 2.730658352375030518e-01 -6.377609819173812866e-02 -3.379590213298797607e-01 -9.225589781999588013e-02 1.959655433893203735e-03 -3.500725328922271729e-02 4.112788662314414978e-02 2.398734241724014282e-01 1.615300625562667847e-01 -3.430498391389846802e-02 -1.286459267139434814e-01 3.869141265749931335e-02 2.087016357108950615e-03 2.143608331680297852e-01 1.494755148887634277e-01
2.620179355144500732e-01 -1.460891366004943848e-01 1.797913908958435059e-01 1.245937868952751160e-01 5.578315630555152893e-02 -1.222279295325279236e-02 -1.416672915220260620e-01 -7.316876202821731567e-02 -2.226303517818450928e-01 -1.098140026442706585e-03 2.120023071765899658e-01 -1.144116148352622986e-01 -9.710109978914260864e-02 -4.141953587532043457e-01 -1.195789054036140442e-01 -3.201120495796203613e-01 8.130741864442825317e-02 -1.338693350553512573e-01 -2.016040682792663574e-01 -1.981936991214752197e-01 2.039810270071029663e-02 -5.745676904916763306e-02 -7.852970063686370850e-02 3.294594585895538330e-01 -1.153386682271957397e-01 -2.328914590179920197e-02 1.705750077962875366e-01 -2.986430823802947998e-01 2.355261147022247314e-02 1.650813072919845581e-01 5.743575841188430786e-02 2.049266099929809570e-01
3.107383660972118378e-02 -1.115439683198928833e-01 1.650824099779129028e-01 -8.057693392038345337e-02 -1.502502411603927612e-01 2.336556613445281982e-01 -1.899642646312713623e-01 -1.121782213449478149e-01 -1.203722506761550903e-01 7.249644398689270020e-02 -1.907132007181644440e-02 -5.478480458259582520e-01 -5.566199775785207748e-03 -1.060147732496261597e-01 -2.250802516937255859e-01 4.145877435803413391e-02 3.842411935329437256e-02 3.110294416546821594e-02 -1.021522805094718933e-01 -1.938303261995315552e-01 -2.826282083988189697e-01 -2.756089530885219574e-02 -7.378063350915908813e-02 1.709960550069808960e-01 2.657241821289062500e-01 -3.459537923336029053e-01 1.415243446826934814e-01 -4.621262848377227783e-02 1.849991828203201294e-01 1.162925213575363159e-01 -4.136965423822402954e-02 1.241841763257980347e-01
-1.199161931872367859e-01 -3.257833123207092285e-01 8.305384963750839233e-02 1.138944178819656372e-02 6.225300952792167664e-02 -5.516410246491432190e-02 -4.512687027454376221e-01 1.988751739263534546e-01 -2.524255812168121338e-01 1.239907145500183105e-01 1.390852779150009155e-01 -4.726922512054443359e-02 2.245750576257705688e-01 -5.693610385060310364e-02 -3.504885137081146240e-01 -7.968138158321380615e-02 -2.174982801079750061e-02 -1.619598828256130219e-02 -1.952092908322811127e-02 5.033541098237037659e-02 -3.770624101161956787e-02 -1.489927768707275391e-01 -3.907011449337005615e-02 -2.589462995529174805e-01 1.867865324020385742e-01 1.872894912958145142e-01 2.271593064069747925e-01 -1.195250451564788818e-01 7.137603312730789185e-02 -9.070887416601181030e-02 2.887030243873596191e-01 1.021245718002319336e-01
7.442173361778259277e-02 -2.404353581368923187e-02 7.783138006925582886e-02 -2.233592569828033447e-01 -2.546016573905944824e-01 -2.222267240285873413e-01 -2.981088459491729736e-01 1.033605858683586121e-01 -1.578056812286376953e-01 1.547697335481643677e-01 -5.486888438463211060e-02 -4.214471280574798584e-01 -5.565857142210006714e-02 -2.363322973251342773e-01 -8.878704905509948730e-02 -3.464343845844268799e-01 6.552518159151077271e-02 1.648261845111846924e-01 3.030453920364379883e-01 -9.396014362573623657e-02 -1.001775562763214111e-01 1.489796638488769531e-01 6.357453763484954834e-03 2.058771848678588867e-01 -2.790197916328907013e-02 -7.772280275821685791e-02 7.711597532033920288e-02 -1.671348810195922852e-01 7.125525921583175659e-02 -1.678236722946166992e-01 1.558674424886703491e-01 5.312361940741539001e-02
9.995887428522109985e-02 -5.185144022107124329e-02 1.499765962362289429e-01 -2.570432238280773163e-02 6.006891280412673950e-02 4.028034582734107971e-02 -1.057997345924377441e-01 4.380182176828384399e-02 -6.097157299518585205e-02 -5.003194883465766907e-02 -2.105235680937767029e-02 -2.696283161640167236e-01 -2.899846527725458145e-03 -4.036328494548797607e-01 -4.970141947269439697e-01 1.101094931364059448e-01 -8.045531809329986572e-02 -3.605255112051963806e-02 2.553339004516601562e-01 -1.305816471576690674e-01 -8.653867244720458984e-02 9.057088196277618408e-02 -5.097209289669990540e-02 3.004714660346508026e-02 2.497083097696304321e-01 -5.189550574868917465e-03 1.734787821769714355e-01 -2.174349278211593628e-01 4.321025907993316650e-01 4.709763452410697937e-02 7.233256846666336060e-02 -3.542741760611534119e-02
6.621136516332626343e-02 -9.008298069238662720e-02 7.623401284217834473e-02 3.269207105040550232e-02 -1.784930527210235596e-01 9.247849881649017334e-02 -1.564459204673767090e-01 1.463234126567840576e-01 4.687825962901115417e-02 1.218635737895965576e-01 -1.743697971105575562e-01 -1.486881524324417114e-01 -9.567242115736007690e-02 -2.076268047094345093e-01 -4.121742844581604004e-01 -1.266093552112579346e-01 -4.522737860679626465e-02 1.204442116431891918e-03 -4.570386931300163269e-02 4.105138778686523438e-02 -1.842235475778579712e-01 2.292353287339210510e-02 3.025836944580078125e-01 2.064491510391235352e-01 4.117282032966613770e-01 1.571772098541259766e-01 2.824973464012145996e-01 1.222326513379812241e-02 2.106757014989852905e-01 -1.278598755598068237e-01 2.691438794136047363e-01 -6.905967742204666138e-02
-6.207395717501640320e-02 2.863942272961139679e-02 -1.337588764727115631e-02 1.748067140579223633e-01 -3.086378611624240875e-02 6.075941771268844604e-02 -3.461360633373260498e-01 1.396332085132598877e-01 -2.991812676191329956e-02 4.678811505436897278e-02 -2.932962588965892792e-02 -1.279372721910476685e-01 -2.170892804861068726e-01 -1.915207058191299438e-01 1.820653229951858521e-01 -3.676961362361907959e-02 -1.408527046442031860e-01 -1.123562380671501160e-01 -8.017160743474960327e-02 -1.941013038158416748e-01 -3.188701570034027100e-01 2.977263629436492920e-01 -7.406862080097198486e-02 -1.478037834167480469e-01 2.822395041584968567e-02 -2.902721166610717773e-01 1.176776885986328125e-01 -2.661119997501373291e-01 -7.255277782678604126e-02 -2.420101463794708252e-01 3.927399814128875732e-01 2.278375439345836639e-03
1.358007341623306274e-01 1.706565469503402710e-01 1.760252714157104492e-01 1.055974047631025314e-03 -2.063486725091934204e-02 1.697797924280166626e-01 -3.896933495998382568e-01 -2.629443816840648651e-02 1.017056331038475037e-01 1.999722868204116821e-01 2.433817647397518158e-02 -6.329134851694107056e-02 -2.446189671754837036e-01 -3.085479512810707092e-02 -1.264798343181610107e-01 6.716625392436981201e-02 6.460355967283248901e-02 -1.542841047048568726e-01 -2.567039430141448975e-01 -2.661142647266387939e-01 -3.482749462127685547e-01 2.157021127641201019e-02 -1.554938703775405884e-01 -2.156216055154800415e-01 3.232479691505432129e-01 2.104658819735050201e-02 1.032674983143806458e-01 2.684305310249328613e-01 1.598756760358810425e-01 9.026150405406951904e-02 1.549280434846878052e-01 3.051337972283363342e-02
1.748615354299545288e-01 9.797408431768417358e-02 1.931910365819931030e-01 2.984860353171825409e-02 -6.762078404426574707e-02 -2.071414589881896973e-01 -3.666692078113555908e-01 4.863662645220756531e-02 -2.671410143375396729e-01 1.876197457313537598e-01 -1.237996667623519897e-01 -6.043912842869758606e-02 9.205065667629241943e-02 -4.005836248397827148e-01 -2.705142498016357422e-01 -1.666590422391891479e-01 8.950656652450561523e-02 2.712483704090118408e-01 1.736469417810440063e-01 -9.827169775962829590e-02 -1.408501565456390381e-01 4.402999207377433777e-02 1.872356422245502472e-02 -2.018347531557083130e-01 -2.301291935145854950e-02 6.475975364446640015e-02 1.013437807559967041e-01 -2.217486873269081116e-02 -1.713736504316329956e-01 2.928125262260437012e-01 -7.611487060785293579e-02 1.457051485776901245e-01
2.456734627485275269e-01 4.282622411847114563e-02 1.732098609209060669e-01 -3.976931050419807434e-02 9.127780050039291382e-02 5.291334912180900574e-02 -2.429953217506408691e-01 -1.600610464811325073e-02 3.606288880109786987e-02 -1.237966045737266541e-01 -3.090447746217250824e-02 -4.481433704495429993e-02 -3.053647279739379883e-02 -3.000226914882659912e-01 -2.096835821866989136e-01 -3.841821551322937012e-01 2.459085546433925629e-02 -7.053939253091812134e-02 -6.729896366596221924e-02 -3.791638314723968506e-01 -6.228407379239797592e-03 1.399488002061843872e-01 2.120100110769271851e-01 5.975468829274177551e-02 1.928443014621734619e-01 3.332279622554779053e-01 2.796770930290222168e-01 1.262911707162857056e-01 9.126650542020797729e-02 5.612394888885319233e-04 2.188128829002380371e-01 1.143171712756156921e-01
8.337904512882232666e-02 -2.878187969326972961e-02 3.206995427608489990e-01 3.538232669234275818e-02 -2.310432493686676025e-01 -3.038769364356994629e-01 -1.864653080701828003e-01 -2.770214080810546875e-01 3.273542388342320919e-04 1.349715632386505604e-03 1.139837428927421570e-01 7.861683261580765247e-04 -2.557122111320495605e-01 -1.862353682518005371e-01 -1.874729543924331665e-01 -1.705071143805980682e-02 6.951285898685455322e-02 -1.532772779464721680e-01 -9.210706502199172974e-02 -2.522289156913757324e-01 1.282673329114913940e-01 -1.593983732163906097e-02 3.237675130367279053e-02 -3.886344283819198608e-02 2.393419891595840454e-01 -3.238501399755477905e-02 1.601560413837432861e-01 -2.830787599086761475e-01 3.338716328144073486e-01 6.573775410652160645e-02 1.535350382328033447e-01 -2.433252334594726562e-01
-1.034211292862892151e-01 5.711135920137166977e-03 1.238959208130836487e-01 3.942134231328964233e-02 -6.307203788310289383e-03 -1.292146295309066772e-01 -3.447956740856170654e-01 1.672037243843078613e-01 -2.144442200660705566e-01 9.526583552360534668e-02 -1.223128172568976879e-03 2.968847379088401794e-02 -3.714185357093811035e-01 1.651592785492539406e-03 -2.876173555850982666e-01 -2.175505012273788452e-01 1.643240451812744141e-01 4.743645712733268738e-02 -3.919531404972076416e-02 -2.596504986286163330e-01 -1.464666873216629028e-01 -5.600689351558685303e-02 -5.080052837729454041e-02 -1.429948657751083374e-01 4.558832943439483643e-01 -2.623010426759719849e-02 -3.507400304079055786e-02 1.209964677691459656e-01 -1.689073741436004639e-01 1.022890582680702209e-01 1.188942790031433105e-02 2.747580409049987793e-01
1.036727353930473328e-01 -3.569602966308593750e-01 2.345891594886779785e-01 3.667782843112945557e-01 8.598950505256652832e-02 -9.703309834003448486e-02 -2.672565579414367676e-01 3.569563105702400208e-02 -2.537810504436492920e-01 6.339293718338012695e-02 -2.760342359542846680e-01 -1.478235423564910889e-01 1.100013703107833862e-01 -2.491949498653411865e-01 4.058521240949630737e-02 -2.842158451676368713e-02 -5.585282668471336365e-02 7.160859555006027222e-02 -4.139557182788848877e-01 -1.701501756906509399e-01 -1.104404106736183167e-01 -6.754539906978607178e-03 4.876908287405967712e-02 -1.487901806831359863e-01 3.494650498032569885e-02 -9.567527472972869873e-02 1.279492378234863281e-01 -8.749698847532272339e-02 -7.462372630834579468e-02 1.481085568666458130e-01 -1.509321033954620361e-01 9.815873205661773682e-02
2.853067219257354736e-01 -1.086320914328098297e-02 3.964833319187164307e-01 3.367337584495544434e-01 -2.467922121286392212e-01 3.074178658425807953e-02 -3.174961209297180176e-01 7.418337464332580566e-02 1.451499108225107193e-02 -3.825004771351814270e-02 -1.877216696739196777e-01 2.944326400756835938e-02 -1.278665810823440552e-01 -1.245574876666069031e-01 -8.586071431636810303e-02 -6.141000613570213318e-02 -1.862381100654602051e-01 -4.189743995666503906e-01 6.724352389574050903e-02 7.244150340557098389e-02 7.973328977823257446e-02 9.999701380729675293e-02 -4.552629310637712479e-03 -1.280620843172073364e-01 7.637798786163330078e-02 -5.702747032046318054e-02 5.621425807476043701e-02 -4.343092069029808044e-02 3.737758472561836243e-02 -9.018762037158012390e-03 2.819960713386535645e-01 2.259290367364883423e-01
-5.542741715908050537e-02 -2.789685428142547607e-01 3.151827752590179443e-01 -7.087089866399765015e-02 -1.687847077846527100e-01 -9.422843903303146362e-02 -4.553318917751312256e-01 -6.811223179101943970e-02 -6.992487609386444092e-02 1.934743225574493408e-01 8.036897331476211548e-02 1.671729609370231628e-02 1.866087168455123901e-01 -1.715425252914428711e-01 2.644285745918750763e-02 1.419222652912139893e-01 1.984190344810485840e-01 2.301246821880340576e-01 1.268766238354146481e-03 -2.031506150960922241e-01 1.803150773048400879e-01 2.141924351453781128e-01 -1.936674118041992188e-01 1.057651787996292114e-01 8.949005603790283203e-02 7.475834339857101440e-02 3.071461804211139679e-02 -3.011006116867065430e-01 -1.088876053690910339e-01 -1.935884542763233185e-02 2.257926464080810547e-01 -4.643696919083595276e-02
-1.053422614932060242e-01 -1.529888808727264404e-01 5.414752289652824402e-02 1.389254033565521240e-01 1.674988493323326111e-02 8.526212535798549652e-03 -1.682435870170593262e-01 8.441923558712005615e-02 -2.120360732078552246e-01 9.628390520811080933e-02 2.214272916316986084e-01 -2.235529422760009766e-01 -1.041504554450511932e-02 -5.193945765495300293e-01 -1.523901373147964478e-01 -2.225420176982879639e-01 1.039288938045501709e-01 -3.987255319952964783e-02 -1.533844769001007080e-01 6.124043837189674377e-02 8.484277129173278809e-02 1.831562668085098267e-01 -2.842550873756408691e-01 -2.652089297771453857e-02 -8.996362797915935516e-03 -6.713328510522842407e-02 3.789466023445129395e-01 -4.368646070361137390e-02 -1.032154192216694355e-03 2.426253259181976318e-01 8.954881131649017334e-02 1.808748990297317505e-01
1.286370754241943359e-01 1.752959191799163818e-01 2.623732388019561768e-02 -2.199340239167213440e-02 1.330272108316421509e-01 -1.920919865369796753e-01 -3.660466670989990234e-01 1.531908065080642700e-01 -1.799140423536300659e-01 2.616051137447357178e-01 1.763144582509994507e-01 -1.904257386922836304e-01 -1.761384867131710052e-02 -4.471440613269805908e-02 -2.415051609277725220e-01 1.474693864583969116e-01 -4.621695354580879211e-02 6.461431086063385010e-02 -2.015874087810516357e-01 -3.164149075746536255e-02 -2.875792421400547028e-02 2.109089940786361694e-01 -4.899637028574943542e-02 2.412947267293930054e-01 1.897479891777038574e-01 1.033305823802947998e-01 2.598901093006134033e-01 -2.511850558221340179e-02 1.659880131483078003e-01 -9.405205398797988892e-02 4.197477698326110840e-01 8.739380538463592529e-02
6.616134196519851685e-02 -1.635005325078964233e-01 2.827531993389129639e-01 2.835520803928375244e-01 -1.498343348503112793e-01 9.348244220018386841e-02 -9.314826130867004395e-02 -2.824955284595489502e-01 4.117451980710029602e-02 1.986416429281234741e-02 4.800840839743614197e-02 -7.605265825986862183e-02 -7.922325283288955688e-02 -2.967828214168548584e-01 -2.682435512542724609e-01 -1.007409393787384033e-01 5.172519013285636902e-02 -1.001407802104949951e-01 -2.980262637138366699e-01 -8.590275794267654419e-02 4.524319246411323547e-02 3.300287127494812012e-01 -8.925737440586090088e-02 -1.570513658225536346e-02 2.720017135143280029e-01 5.012881942093372345e-03 1.457880735397338867e-01 -7.248111069202423096e-02 -1.431779265403747559e-01 1.306411772966384888e-01 8.352473378181457520e-02 -3.592879772186279297e-01
4.735917970538139343e-02 -1.745253205299377441e-01 2.377677112817764282e-01 -1.513567864894866943e-01 -4.821361601352691650e-02 -7.978633977472782135e-03 -1.634716540575027466e-01 5.473037064075469971e-02 5.385757610201835632e-02 7.796336710453033447e-02 5.326799303293228149e-02 -4.414074867963790894e-02 6.952587515115737915e-02 -2.728227972984313965e-01 1.255265809595584869e-02 -1.666608452796936035e-02 -2.287161052227020264e-01 -3.928270190954208374e-02 -9.468648582696914673e-02 -3.607470095157623291e-01 -2.963228821754455566e-01 -2.000652998685836792e-01 -6.147218495607376099e-02 4.491335153579711914e-02 4.697784781455993652e-01 2.451639920473098755e-01 3.158850669860839844e-01 -1.672979146242141724e-01 -7.077630609273910522e-02 6.415464729070663452e-02 1.341308206319808960e-01 3.133584745228290558e-03
1.127964854240417480e-01 -5.275715515017509460e-02 5.951323732733726501e-02 1.021070405840873718e-01 -1.283502578735351562e-01 -1.473609916865825653e-02 -4.277876913547515869e-01 -1.566831767559051514e-01 -1.608325392007827759e-01 1.331520974636077881e-01 -5.927729234099388123e-02 2.707199454307556152e-01 -1.532370448112487793e-01 -2.088891267776489258e-01 -1.266059726476669312e-01 -9.874080121517181396e-02 -2.427448518574237823e-02 1.594161689281463623e-01 -9.811519086360931396e-02 2.193579524755477905e-01 -2.189213186502456665e-01 3.845424056053161621e-01 1.424501985311508179e-01 5.577575042843818665e-02 2.678377628326416016e-01 -1.107356622815132141e-01 2.287017107009887695e-01 6.468258798122406006e-02 -6.487608421593904495e-03 7.103732228279113770e-02 2.815703451633453369e-01 7.197709381580352783e-02
4.505106508731842041e-01 -9.351015836000442505e-02 1.091777905821800232e-01 1.076295152306556702e-01 -1.359996646642684937e-01 -8.599891327321529388e-03 -3.631618320941925049e-01 5.584286153316497803e-02 -3.159331902861595154e-02 1.340203881263732910e-01 2.172205746173858643e-01 -3.547645807266235352e-01 -4.307200666517019272e-03 6.432315707206726074e-02 4.384563118219375610e-02 -1.243285313248634338e-01 2.177088707685470581e-01 -5.764991044998168945e-02 -1.810808181762695312e-01 -2.750017940998077393e-01 -3.139699995517730713e-02 1.069036312401294708e-02 -8.330491185188293457e-02 -8.733297139406204224e-02 5.456852912902832031e-02 1.977305859327316284e-03 7.830073684453964233e-02 -3.293917775154113770e-01 1.686132550239562988e-01 -1.900349855422973633e-01 1.268436163663864136e-01 -1.569410413503646851e-01
-2.555560506880283356e-02 -1.155228838324546814e-01 1.852817535400390625e-01 -5.136283114552497864e-02 -8.157496154308319092e-02 -2.142424462363123894e-03 -4.410913884639739990e-01 1.529350578784942627e-01 -1.538876444101333618e-02 1.912782788276672363e-01 -2.336695641279220581e-01 -1.230016537010669708e-02 1.223447173833847046e-01 -2.228872627019882202e-01 -8.166570216417312622e-02 -4.487971961498260498e-01 -1.879042945802211761e-02 2.173084318637847900e-01 1.602026671171188354e-01 1.436644047498703003e-01 -1.030680760741233826e-01 7.877913117408752441e-02 7.739171385765075684e-02 1.424394994974136353e-01 2.336589694023132324e-01 -2.244390547275543213e-01 2.368937581777572632e-01 -1.056248247623443604e-01 1.077828854322433472e-01 7.415959239006042480e-02 1.663736253976821899e-01 -7.798921316862106323e-02
1.783264577388763428e-01 -1.548731476068496704e-01 1.108681261539459229e-01 2.147081196308135986e-01 -8.234554901719093323e-03 -2.683843672275543213e-01 -1.122306063771247864e-01 -1.614980548620223999e-01 -6.444087624549865723e-02 8.397030830383300781e-02 4.053729027509689331e-02 -5.667031928896903992e-02 -2.368938550353050232e-02 -3.553493618965148926e-01 -2.016858607530593872e-01 -3.387995660305023193e-01 1.730420626699924469e-02 -1.174732744693756104e-01 -1.459453552961349487e-01 -8.768879622220993042e-02 -7.706262916326522827e-02 4.644375145435333252e-01 -4.969797562807798386e-03 -9.324218332767486572e-02 1.155512854456901550e-01 2.690106630325317383e-01 1.637097299098968506e-01 -8.967400342226028442e-02 -1.174691617488861084e-01 2.103980034589767456e-01 3.867909312248229980e-02 -1.520542353391647339e-01
-3.201341331005096436e-01 -9.559762477874755859e-02 1.894839406013488770e-01 2.613036334514617920e-02 -3.706085681915283203e-02 2.015905976295471191e-01 -2.252618074417114258e-01 -4.108321666717529297e-02 -7.764108013361692429e-03 1.248656734824180603e-01 -2.157565951347351074e-01 -1.990802884101867676e-01 -1.937404740601778030e-03 -4.474595561623573303e-02 -2.401207685470581055e-01 -1.679428294301033020e-02 2.211113423109054565e-01 1.953269541263580322e-02 -2.640974819660186768e-01 -9.773024171590805054e-02 -2.461578994989395142e-01 7.649128884077072144e-02 2.626917092129588127e-03 7.567612081766128540e-02 -1.360280960798263550e-01 -1.943005472421646118e-01 3.452700078487396240e-01 -2.593046128749847412e-01 -6.994851678609848022e-02 1.463001221418380737e-01 2.595928013324737549e-01 2.417093813419342041e-01
1.670140177011489868e-01 -7.515070587396621704e-02 3.793552219867706299e-01 -5.092640966176986694e-02 -2.287738472223281860e-01 5.215407349169254303e-03 -2.259463518857955933e-01 2.745294868946075439e-01 4.390450567007064819e-02 -9.759581834077835083e-02 -2.011774629354476929e-01 7.379697170108556747e-03 -2.953413426876068115e-01 -2.988131940364837646e-01 5.831622332334518433e-02 -1.381815969944000244e-01 2.968982607126235962e-02 -5.091470479965209961e-02 -3.162456443533301353e-03 -4.170278906822204590e-01 -1.617066711187362671e-01 1.612894386053085327e-01 9.185510128736495972e-02 -7.888033241033554077e-02 9.020882844924926758e-02 -7.109177112579345703e-02 4.585548117756843567e-02 1.558231562376022339e-01 2.392635047435760498e-01 1.493530571460723877e-01 -5.288834869861602783e-02 1.550394743680953979e-01
-5.000950023531913757e-02 -2.603198774158954620e-02 1.551975756883621216e-01 1.553656309843063354e-01 -4.420175030827522278e-02 -8.864782750606536865e-02 -2.460457682609558105e-01 4.644455015659332275e-01 -1.679165810346603394e-01 3.041124641895294189e-01 5.272167269140481949e-03 -4.443127289414405823e-02 -2.097714245319366455e-01 -8.204914629459381104e-02 -1.508629322052001953e-01 -1.321223676204681396e-01 -7.272837311029434204e-02 -8.471057564020156860e-02 -1.512752175331115723e-01 -2.271245121955871582e-01 -6.112582236528396606e-02 1.535077691078186035e-01 7.886392623186111450e-02 -1.185364462435245514e-02 -5.601551756262779236e-02 -5.426700040698051453e-02 3.574435710906982422e-01 -1.507139056921005249e-01 -1.131128594279289246e-01 -1.404971331357955933e-01 3.059385418891906738e-01 -2.135658562183380127e-01
-6.995648890733718872e-02 2.261746441945433617e-03 4.128017425537109375e-01 8.780015259981155396e-02 6.145405024290084839e-02 -5.977536365389823914e-02 -4.212424457073211670e-01 1.557344645261764526e-01 3.014475805684924126e-05 -8.443464338779449463e-02 -1.592829227447509766e-01 5.107986554503440857e-02 7.686256617307662964e-02 -1.436378955841064453e-01 1.857912987470626831e-01 1.055726129561662674e-02 1.973299384117126465e-01 -9.139613062143325806e-02 6.260342150926589966e-02 -1.588292568922042847e-01 1.970929205417633057e-01 2.717931866645812988e-01 1.010080650448799133e-01 6.094720214605331421e-02 1.112833768129348755e-01 1.430993378162384033e-01 1.533115208148956299e-01 -1.330683082342147827e-01 -5.403453856706619263e-02 2.853489518165588379e-01 3.863568305969238281e-01 -2.997987158596515656e-02
-9.276526421308517456e-02 -1.112839654088020325e-01 9.071360528469085693e-02 2.190607041120529175e-02 -1.589425057172775269e-01 3.258424997329711914e-02 -4.077907204627990723e-01 -7.484873640350997448e-04 -7.302205264568328857e-02 3.758280277252197266e-01 2.056137025356292725e-01 -7.278008013963699341e-02 -2.141917347908020020e-01 -1.042834520339965820e-01 -3.154680728912353516e-01 1.480740122497081757e-02 5.051843822002410889e-02 5.765250325202941895e-02 -4.730372130870819092e-02 -2.191220372915267944e-01 -2.101267576217651367e-01 5.103435833007097244e-03 -1.654081344604492188e-01 -8.994709700345993042e-02 1.683373153209686279e-01 2.027699798345565796e-01 6.660224497318267822e-02 -6.774954497814178467e-02 5.928609147667884827e-02 -3.007197976112365723e-01 -3.311395272612571716e-02 3.431580364704132080e-01
2.388426661491394043e-02 4.724707826972007751e-02 1.913694143295288086e-01 3.315909579396247864e-02 -1.589272320270538330e-01 1.268519312143325806e-01 -2.568155229091644287e-01 2.283449769020080566e-01 2.173416614532470703e-01 -1.352909505367279053e-01 -1.748670265078544617e-02 -4.982892274856567383e-01 -1.603261381387710571e-01 -2.287154644727706909e-01 -3.287460207939147949e-01 -2.139547020196914673e-01 2.785106189548969269e-02 -1.668035835027694702e-01 1.534950640052556992e-02 -2.273741662502288818e-01 -5.492571741342544556e-02 1.163280103355646133e-03 -8.249989897012710571e-02 1.890904456377029419e-01 4.224620014429092407e-02 2.301001846790313721e-01 5.579359084367752075e-02 -7.777182385325431824e-03 6.254485249519348145e-02 -1.152978986501693726e-01 1.879188567399978638e-01 1.322473585605621338e-01
1.544224023818969727e-01 1.004211977124214172e-01 2.365831136703491211e-01 1.843150109052658081e-01 -3.541055619716644287e-01 -3.468725085258483887e-02 -1.978490799665451050e-01 2.627943456172943115e-02 4.914761334657669067e-02 -5.122900381684303284e-02 1.267929524183273315e-01 5.912470817565917969e-02 5.780516564846038818e-02 -2.345355600118637085e-01 1.429598778486251831e-01 -6.759485602378845215e-02 1.780856400728225708e-01 9.851886890828609467e-03 5.164818093180656433e-02 -1.620591580867767334e-01 -3.230983018875122070e-01 3.990119099617004395e-01 1.825503073632717133e-02 2.298992872238159180e-01 1.682991981506347656e-01 2.459343969821929932e-01 1.714425683021545410e-01 -2.124177664518356323e-01 2.259781956672668457e-01 -1.959186978638172150e-02 1.474325451999902725e-02 -9.595819562673568726e-02
1.702747866511344910e-02 -8.750535547733306885e-03 2.942316532135009766e-01 2.936402857303619385e-01 -2.808969914913177490e-01 -8.929990977048873901e-02 -3.519738912582397461e-01 9.651979058980941772e-02 6.269048899412155151e-02 4.393508434295654297e-01 -1.741892844438552856e-01 -1.192627698183059692e-01 1.241910271346569061e-02 -1.809051185846328735e-01 3.497635945677757263e-02 -1.179033424705266953e-02 4.454649612307548523e-02 1.746655553579330444e-01 -1.788821071386337280e-01 -2.086434811353683472e-01 -1.089705824851989746e-01 -1.470140554010868073e-02 1.380009297281503677e-02 -9.861287474632263184e-02 2.436056584119796753e-01 5.275445990264415741e-03 -1.323313415050506592e-01 1.620366722345352173e-01 1.994705498218536377e-01 -1.797109469771385193e-02 2.235601693391799927e-01 8.792357146739959717e-02
2.528368532657623291e-01 1.273645311594009399e-01 1.759833693504333496e-01 1.734612435102462769e-01 -4.500028118491172791e-02 -8.771246299147605896e-03 -4.149974286556243896e-01 2.900490164756774902e-02 -1.299778372049331665e-01 2.282704412937164307e-01 3.426055312156677246e-01 -2.895462512969970703e-01 1.370436549186706543e-01 3.568189963698387146e-02 -9.536704048514366150e-03 -9.651676565408706665e-02 -3.513925895094871521e-02 -2.020869553089141846e-01 1.584730595350265503e-01 -1.747610270977020264e-01 -1.234422102570533752e-01 -5.776926409453153610e-03 -8.331246674060821533e-02 -2.634244598448276520e-02 7.075604796409606934e-02 -3.234025239944458008e-01 2.615946233272552490e-01 -1.455096751451492310e-01 9.561460465192794800e-02 1.588871628046035767e-01 1.415410637855529785e-01 -9.844849258661270142e-02
-4.348324984312057495e-02 -8.777068555355072021e-02 3.455636277794837952e-02 1.897897943854331970e-02 1.626755669713020325e-02 3.336950391530990601e-02 -5.013324618339538574e-01 1.350426375865936279e-01 1.378601491451263428e-01 1.286339163780212402e-01 -7.647586613893508911e-02 -9.934625774621963501e-02 9.392993152141571045e-02 -2.994925379753112793e-01 -1.020883116871118546e-02 -1.259261369705200195e-01 -2.163356693927198648e-04 2.703795135021209717e-01 1.211529299616813660e-01 9.709814935922622681e-02 -9.283039718866348267e-02 1.599510610103607178e-01 2.631434500217437744e-01 -1.685359328985214233e-02 3.950667679309844971e-01 -2.065302729606628418e-01 2.604504525661468506e-01 -1.448713243007659912e-01 -8.967401087284088135e-02 7.100786268711090088e-02 2.198902517557144165e-01 -4.711917042732238770e-02
6.523560732603073120e-02 -2.256472408771514893e-01 1.680033504962921143e-01 -3.668719530105590820e-02 -1.833690553903579712e-01 -8.072029799222946167e-02 -1.073498800396919250e-01 -6.067782174795866013e-03 -3.582733869552612305e-01 -2.235195785760879517e-01 3.093378245830535889e-02 -2.448097467422485352e-01 -1.378564238548278809e-01 -7.756216078996658325e-02 -1.754884123802185059e-01 3.165911510586738586e-02 1.954960823059082031e-01 -6.084125488996505737e-02 -2.704956829547882080e-01 1.134404391050338745e-01 -1.860130280256271362e-01 5.109194666147232056e-02 -2.102331817150115967e-01 2.116053253412246704e-01 3.375020623207092285e-01 -1.255748420953750610e-01 2.594047784805297852e-01 -2.061958760023117065e-01 5.562302470207214355e-02 -2.471336126327514648e-01 4.729497432708740234e-02 8.657128363847732544e-02
-7.909645885229110718e-02 1.233381778001785278e-01 3.810140788555145264e-01 3.386187553405761719e-01 -5.904997885227203369e-02 -1.015771105885505676e-01 -2.226233780384063721e-01 2.176825404167175293e-01 3.519343445077538490e-03 -4.727261140942573547e-02 -6.565123796463012695e-02 -6.316561996936798096e-02 3.476883098483085632e-02 -2.198653221130371094e-01 -2.231496274471282959e-01 -1.824721843004226685e-01 3.180037066340446472e-02 2.541895508766174316e-01 3.829738497734069824e-02 -2.266023308038711548e-01 -8.872115612030029297e-02 -3.169674575328826904e-01 -4.590239375829696655e-02 -5.308262258768081665e-02 2.186556309461593628e-01 -6.968001276254653931e-02 1.726381331682205200e-01 -2.774289548397064209e-01 -6.492457538843154907e-02 1.056936532258987427e-01 3.145632892847061157e-02 2.392514646053314209e-01
-8.171617053449153900e-03 -2.552625909447669983e-02 3.040258884429931641e-01 7.777665276080369949e-03 7.537205517292022705e-02 2.464550584554672241e-01 -1.904449164867401123e-01 7.225497066974639893e-02 -3.259305953979492188e-01 -2.235412131994962692e-03 -1.140401884913444519e-01 6.125584617257118225e-02 -9.946475178003311157e-02 -1.269340068101882935e-01 -2.299634218215942383e-01 -1.040830239653587341e-01 1.001663580536842346e-01 -1.774118244647979736e-01 1.385375112295150757e-01 -4.076059907674789429e-02 6.046960502862930298e-02 2.830871045589447021e-01 -2.393358387053012848e-02 -4.733449220657348633e-02 2.787261605262756348e-01 1.412200182676315308e-01 -1.020855456590652466e-01 -3.902465999126434326e-01 4.327188059687614441e-02 -1.223934218287467957e-01 3.682625889778137207e-01 1.561328023672103882e-01
-1.584925800561904907e-01 -2.247673422098159790e-01 3.011439442634582520e-01 1.915253847837448120e-01 -1.524873673915863037e-01 1.785378307104110718e-01 -3.736781179904937744e-01 -1.809809654951095581e-01 -1.999071240425109863e-01 2.088770419359207153e-01 -1.473334245383739471e-02 -1.228442713618278503e-01 -1.096987277269363403e-01 -1.364077478647232056e-01 -9.041844308376312256e-02 -2.734900079667568207e-02 1.055611670017242432e-02 5.458149686455726624e-02 -6.424094550311565399e-03 -1.862271726131439209e-01 -1.613705158233642578e-01 3.456876054406166077e-02 -5.528607871383428574e-03 2.368855923414230347e-01 2.118627279996871948e-01 -3.888070583343505859e-01 1.894443333148956299e-01 -8.373073488473892212e-02 -1.929066181182861328e-01 -1.178425997495651245e-01 -9.492816030979156494e-02 1.036669537425041199e-01
2.102871537208557129e-01 -2.930032610893249512e-01 2.676024734973907471e-01 5.783867090940475464e-02 -9.416961669921875000e-02 5.664616450667381287e-02 -2.796546816825866699e-01 1.745307594537734985e-01 -2.952857613563537598e-01 9.988535195589065552e-02 6.823768466711044312e-02 6.385678797960281372e-02 -7.129681855440139771e-02 -2.961339242756366730e-02 -6.520806252956390381e-02 -1.325270831584930420e-01 4.923685267567634583e-02 -1.160694733262062073e-01 1.174155995249748230e-01 1.119505092501640320e-01 4.866378009319305420e-02 6.722058355808258057e-02 -8.179887384176254272e-02 9.686622768640518188e-02 5.083885788917541504e-01 1.816366910934448242e-01 -1.154829338192939758e-01 -1.328241229057312012e-01 2.538037486374378204e-02 2.615607380867004395e-01 2.837033867835998535e-01 -5.826862528920173645e-02
1.137134656310081482e-01 -2.664593160152435303e-01 1.127263009548187256e-01 -2.901311032474040985e-02 1.087654158473014832e-01 -1.099514216184616089e-01 -2.606208026409149170e-01 -3.746645748615264893e-01 2.100034803152084351e-02 1.226698234677314758e-01 1.793469190597534180e-01 -1.682250052690505981e-01 1.062576621770858765e-01 -1.914076805114746094e-01 -1.172721013426780701e-01 6.900852173566818237e-02 2.717153429985046387e-01 -2.789604663848876953e-01 -1.342445462942123413e-01 1.173865050077438354e-02 -2.070761919021606445e-01 3.701328337192535400e-01 1.501637394540011883e-03 2.781786769628524780e-02 1.308817714452743530e-01 1.939153820276260376e-01 1.430687308311462402e-01 -1.263224333524703979e-01 1.210887208580970764e-01 -7.334320992231369019e-02 2.568338215351104736e-01 1.673671044409275055e-02
-6.895378232002258301e-02 -1.848395019769668579e-01 4.612105786800384521e-01 2.201373130083084106e-01 -3.615085780620574951e-01 1.063339188694953918e-01 -2.121016979217529297e-01 -9.272173047065734863e-02 -1.089146062731742859e-01 -9.801863133907318115e-02 -1.369465608149766922e-02 1.428276300430297852e-01 -1.865370571613311768e-01 -1.553967893123626709e-01 -2.116618454456329346e-01 -1.379366847686469555e-03 -9.199357032775878906e-02 -1.877782046794891357e-01 1.428492516279220581e-01 -1.574485003948211670e-01 3.836411237716674805e-02 -1.035946756601333618e-01 6.072675064206123352e-02 -1.122741103172302246e-01 1.186639443039894104e-01 -1.304768919944763184e-01 1.867328584194183350e-01 -1.313891708850860596e-01 6.641997396945953369e-02 5.459725856781005859e-02 3.753171861171722412e-01 -9.803509712219238281e-02
9.739289432764053345e-02 -3.691509738564491272e-02 4.552235901355743408e-01 4.154223203659057617e-02 1.518662180751562119e-02 5.377686768770217896e-02 -1.925185471773147583e-01 2.439013868570327759e-02 -7.918281853199005127e-02 8.959654718637466431e-02 -4.299271851778030396e-02 -3.250202909111976624e-02 -3.273814171552658081e-02 -2.466939836740493774e-01 2.834517695009708405e-02 -6.986545771360397339e-02 2.465509176254272461e-01 2.649460732936859131e-01 -5.026235431432723999e-02 1.132560521364212036e-01 1.357958018779754639e-01 2.684162855148315430e-01 1.360829174518585205e-01 -2.298413366079330444e-01 3.958404362201690674e-01 -7.936789840459823608e-02 1.827816963195800781e-01 -1.057026460766792297e-01 8.507627993822097778e-03 1.463530510663986206e-01 3.399703204631805420e-01 4.227939993143081665e-02
-2.127522416412830353e-02 1.877719769254326820e-03 3.195274174213409424e-01 -6.287129945121705532e-04 -1.373918801546096802e-01 2.370426952838897705e-01 -4.712135493755340576e-01 -1.138155255466699600e-02 -1.967632621526718140e-01 -6.158895045518875122e-02 2.421808689832687378e-01 -6.308708339929580688e-02 -1.811352670192718506e-01 1.410846859216690063e-01 -2.842168509960174561e-02 8.362888544797897339e-02 6.165086105465888977e-02 -2.103042602539062500e-01 -2.181147038936614990e-01 -1.041163131594657898e-01 -2.510696351528167725e-01 -1.247705668210983276e-01 -4.607420042157173157e-02 -9.593322128057479858e-02 2.274771630764007568e-01 -1.606460511684417725e-01 1.951399445533752441e-01 -2.001570612192153931e-01 -1.006250828504562378e-01 -1.691999472677707672e-02 9.928438067436218262e-02 2.494274377822875977e-01
-2.240452356636524200e-02 -1.268140375614166260e-01 8.997879922389984131e-02 -1.206260994076728821e-01 7.658416870981454849e-03 -8.484901487827301025e-02 -3.611128032207489014e-01 -1.155869588255882263e-01 -4.096259176731109619e-01 7.582470029592514038e-02 2.733407914638519287e-01 4.856111947447061539e-03 1.613053232431411743e-01 -8.503131568431854248e-02 -2.938805818557739258e-01 -5.556201934814453125e-02 4.564833361655473709e-03 -1.416708827018737793e-01 1.070849150419235229e-01 -4.236383736133575439e-01 -1.924248635768890381e-01 -1.120936051011085510e-01 -2.844798192381858826e-02 -1.786783635616302490e-01 8.069323748350143433e-02 1.749319285154342651e-01 2.448205649852752686e-01 -1.251598354429006577e-02 -8.927517570555210114e-03 1.138139516115188599e-01 1.864306330680847168e-01 2.031423524022102356e-02
1.354127973318099976e-01 7.902143895626068115e-02 1.682758629322052002e-01 4.478241801261901855e-01 -2.480894476175308228e-01 3.721286654472351074e-01 -2.673523128032684326e-01 -5.375468358397483826e-02 1.856274320743978024e-03 -8.449366316199302673e-03 9.581962972879409790e-02 -2.700363993644714355e-01 1.665777713060379028e-01 -2.094230949878692627e-01 -1.472283154726028442e-01 -6.757814437150955200e-02 1.928480267524719238e-01 2.096949070692062378e-01 -1.040318757295608521e-01 -2.609905302524566650e-01 -1.758739948272705078e-01 -1.194409504532814026e-01 -3.071963973343372345e-02 -1.301840394735336304e-01 1.650650054216384888e-01 1.526024658232927322e-02 2.897315472364425659e-02 -1.516078598797321320e-02 1.284027099609375000e-01 3.435073420405387878e-02 6.419924646615982056e-02 1.364105790853500366e-01
3.569674864411354065e-02 3.860155493021011353e-02 4.108766317367553711e-01 -2.892517484724521637e-02 7.787583023309707642e-02 -2.526734769344329834e-01 -1.576531529426574707e-01 2.816109918057918549e-02 5.356357246637344360e-02 -1.661559939384460449e-02 -7.974942028522491455e-02 6.975031644105911255e-02 -3.018628060817718506e-01 -1.701172143220901489e-01 -8.510901033878326416e-02 -2.362802028656005859e-01 -3.478602170944213867e-01 -5.004555732011795044e-02 -8.889937400817871094e-02 -1.055807620286941528e-01 -1.045153364539146423e-01 2.333104312419891357e-01 2.189431712031364441e-02 -1.286713685840368271e-02 1.673515141010284424e-01 -6.259997189044952393e-02 1.929847449064254761e-01 -2.492494881153106689e-01 3.911455571651458740e-01 1.865810155868530273e-01 8.019958436489105225e-02 -2.058055251836776733e-02
1.483389884233474731e-01 -1.700572669506072998e-01 2.645820975303649902e-01 9.746710956096649170e-02 1.401013284921646118e-01 -1.385543644428253174e-01 -1.649990379810333252e-01 -4.794795438647270203e-02 -2.170053124427795410e-01 -9.800506383180618286e-02 -2.210727632045745850e-01 -6.494879722595214844e-02 1.331884115934371948e-01 -2.754849195480346680e-01 -7.989659160375595093e-02 -5.639707669615745544e-03 9.466654807329177856e-02 -6.437435513362288475e-04 -4.684632271528244019e-02 -4.200817942619323730e-01 -3.413507640361785889e-01 1.455887258052825928e-01 -1.301438212394714355e-01 -2.854142710566520691e-02 -1.057952176779508591e-02 2.375490814447402954e-01 -2.355033308267593384e-01 -2.337878048419952393e-01 1.256537884473800659e-01 8.419398218393325806e-02 1.314810812473297119e-01 2.036426067352294922e-01
2.099477350711822510e-01 -9.688389487564563751e-03 2.322668880224227905e-01 9.090307354927062988e-02 -3.756023645401000977e-01 1.358966380357742310e-01 -3.029127418994903564e-01 -1.296392679214477539e-01 3.305127099156379700e-02 -7.917649298906326294e-02 -2.658941149711608887e-01 -6.962124258279800415e-02 7.930254936218261719e-02 -1.789330840110778809e-01 -1.596953570842742920e-01 -2.512519657611846924e-01 1.274120360612869263e-01 -1.884255558252334595e-01 -1.894460171461105347e-01 -2.476187795400619507e-02 -4.285763576626777649e-02 -9.971485286951065063e-02 -4.765967652201652527e-02 -2.255838513374328613e-01 3.772867321968078613e-01 1.040363758802413940e-01 -4.642708227038383484e-03 1.058235093951225281e-01 1.842833161354064941e-01 3.277491405606269836e-02 1.514605283737182617e-01 2.003021389245986938e-01
4.077475517988204956e-02 3.095456026494503021e-02 2.783193998038768768e-02 -2.210230007767677307e-02 -6.182261276990175247e-03 -1.013278067111968994e-01 -2.842730879783630371e-01 1.567416340112686157e-01 -2.844198346138000488e-01 1.226794421672821045e-01 8.437584340572357178e-02 1.709355413913726807e-01 3.441362679004669189e-01 -2.550199329853057861e-01 -2.589368224143981934e-01 1.481613959185779095e-03 6.473641842603683472e-02 -1.272014081478118896e-01 1.493223309516906738e-01 -2.176137566566467285e-01 -2.924136817455291748e-01 6.894382834434509277e-02 1.966714560985565186e-01 -3.703981637954711914e-02 -1.275601051747798920e-02 1.289944648742675781e-01 3.022873103618621826e-01 -4.270502179861068726e-02 1.766099482774734497e-01 6.999053806066513062e-02 3.002983033657073975e-01 2.025480568408966064e-01
3.841280937194824219e-02 -6.290795654058456421e-02 3.358354568481445312e-01 8.174597471952438354e-02 -1.757059479132294655e-03 -1.000645980238914490e-01 -2.932232618331909180e-01 1.522344648838043213e-01 2.000188827514648438e-01 1.450038999319076538e-01 -1.013751178979873657e-01 -8.236794173717498779e-02 -2.521835863590240479e-01 -8.541288971900939941e-02 -7.352360337972640991e-02 9.507582522928714752e-03 -2.572047710418701172e-01 -1.032016798853874207e-01 -1.336803287267684937e-01 -3.575338125228881836e-01 -3.996737301349639893e-01 1.668300330638885498e-01 7.116416096687316895e-02 -8.379436284303665161e-02 8.593844622373580933e-02 -2.445170432329177856e-01 9.845392778515815735e-04 1.833214014768600464e-01 2.098425924777984619e-01 1.403054445981979370e-01 8.451259136199951172e-02 8.739762753248214722e-02
1.275712251663208008e-01 5.253049731254577637e-02 7.329168170690536499e-02 5.612813867628574371e-03 -2.313081473112106323e-01 -5.806514248251914978e-02 -1.173002272844314575e-01 1.925432980060577393e-01 -5.395853519439697266e-02 -4.142394661903381348e-02 -1.630980707705020905e-02 2.020028186962008476e-03 1.590254902839660645e-01 -1.748314052820205688e-01 -1.241597980260848999e-01 1.310168066993355751e-03 3.139342647045850754e-03 7.708974182605743408e-02 -8.092349022626876831e-02 -1.005175262689590454e-01 -5.084311366081237793e-01 1.140852924436330795e-02 9.335181862115859985e-02 7.147660106420516968e-02 2.029476165771484375e-01 5.309597030282020569e-02 4.580572247505187988e-01 -1.406419426202774048e-01 3.043869733810424805e-01 1.593497246503829956e-01 1.004312485456466675e-01 3.080439269542694092e-01
3.838267922401428223e-01 1.408520042896270752e-01 2.547760903835296631e-01 2.737165987491607666e-01 -5.828475113958120346e-03 -2.816597465425729752e-03 -3.759221732616424561e-01 6.596494466066360474e-02 4.077924042940139771e-02 5.954479426145553589e-02 -1.138217225670814514e-01 -2.597159445285797119e-01 -1.372185945510864258e-01 6.724569946527481079e-02 -4.244140908122062683e-02 -1.188129466027021408e-02 1.024842858314514160e-01 -1.035022959113121033e-01 -2.329424023628234863e-01 -1.462804675102233887e-01 -2.694292664527893066e-01 1.165134906768798828e-01 4.305616766214370728e-02 7.175681740045547485e-02 2.503264248371124268e-01 -2.186261862516403198e-01 3.258202597498893738e-02 3.839761391282081604e-02 5.070093274116516113e-02 6.761873513460159302e-02 -1.714116483926773071e-01 3.111555874347686768e-01
-1.411245912313461304e-01 3.028231905773282051e-03 4.138478040695190430e-01 1.245369613170623779e-01 -3.985669463872909546e-02 -4.768846556544303894e-02 -6.679908186197280884e-02 -4.950816929340362549e-02 -2.771193385124206543e-01 1.423354148864746094e-01 -1.962299197912216187e-01 -8.520316332578659058e-03 2.598853707313537598e-01 -3.234221637248992920e-01 -2.341380119323730469e-01 2.268776856362819672e-02 6.556279957294464111e-02 9.799952059984207153e-02 6.361721456050872803e-02 -1.692151129245758057e-01 -6.897445768117904663e-03 3.163852393627166748e-01 2.553489059209823608e-02 -7.574054598808288574e-02 2.218504399061203003e-01 7.821459323167800903e-02 5.951977521181106567e-02 5.941006820648908615e-03 -2.702822387218475342e-01 1.941590905189514160e-01 3.103490769863128662e-01 1.759232208132743835e-02
-2.666729874908924103e-02 -1.150560602545738220e-01 2.155825644731521606e-01 -1.108081042766571045e-01 2.205002307891845703e-02 -1.091905869543552399e-02 -3.352765440940856934e-01 1.560980826616287231e-01 2.578740380704402924e-02 1.426395326852798462e-01 2.573004178702831268e-02 -3.085698699578642845e-03 -3.505713120102882385e-02 -3.343554437160491943e-01 -1.207491010427474976e-01 -2.034748941659927368e-01 -5.416967347264289856e-02 -2.675906568765640259e-02 -1.679475605487823486e-01 2.440597712993621826e-01 -2.777678966522216797e-01 1.590188294649124146e-01 2.495085448026657104e-01 1.284244507551193237e-01 1.370947510004043579e-01 -6.008817628026008606e-02 4.063423871994018555e-01 9.588059782981872559e-02 -1.341645568609237671e-01 8.740953356027603149e-02 2.969612181186676025e-01 1.267921030521392822e-01
1.539841443300247192e-01 8.729234337806701660e-02 -3.289933316409587860e-03 1.018407717347145081e-01 -8.684453368186950684e-02 -3.491709828376770020e-01 -2.845437824726104736e-01 -1.546994317322969437e-02 -2.975639402866363525e-01 2.790209949016571045e-01 6.495296210050582886e-02 2.388420701026916504e-02 -1.316369026899337769e-01 -2.678352892398834229e-01 -1.496412754058837891e-01 -1.522621661424636841e-01 -1.370093226432800293e-02 2.632473409175872803e-02 -2.946336008608341217e-02 1.627554371953010559e-02 -3.781469762325286865e-01 2.152754692360758781e-03 -3.591895103454589844e-01 -4.337905347347259521e-02 1.420018672943115234e-01 -2.756500616669654846e-03 2.278640270233154297e-01 -5.091979634016752243e-03 -7.854508236050605774e-03 6.174274906516075134e-02 2.182697691023349762e-02 2.990155518054962158e-01
-6.125306338071823120e-02 -1.354569196701049805e-01 2.996394336223602295e-01 -1.148974746465682983e-01 -3.278947174549102783e-01 1.147573255002498627e-02 -2.802045345306396484e-01 1.746294647455215454e-02 -1.788013875484466553e-01 3.369311988353729248e-01 1.204012334346771240e-02 -2.242916077375411987e-01 -3.559895232319831848e-02 -2.267785668373107910e-01 -1.125035062432289124e-01 -1.272264569997787476e-01 2.346896678209304810e-01 -1.420105099678039551e-01 -5.108137056231498718e-02 -1.479793041944503784e-01 -2.118943035602569580e-01 4.193216562271118164e-02 -1.804221272468566895e-01 -1.476617455482482910e-01 -1.610710285604000092e-02 1.497166454792022705e-01 -4.945151880383491516e-02 -9.134937077760696411e-02 2.117161005735397339e-01 -2.613122761249542236e-02 -2.929317653179168701e-01 2.131132930517196655e-01
7.213439047336578369e-02 4.384522885084152222e-02 1.413280218839645386e-01 3.089804947376251221e-01 -8.194606751203536987e-02 -2.563654258847236633e-02 -1.571067273616790771e-01 1.984499096870422363e-01 -3.507758677005767822e-02 -1.918943822383880615e-01 -5.219065397977828979e-02 -1.450995653867721558e-01 7.923889160156250000e-02 -5.211145430803298950e-02 -2.068612426519393921e-01 -1.989475637674331665e-01 -1.064014509320259094e-01 -1.734814792871475220e-01 -2.454527914524078369e-01 -1.196417286992073059e-01 -3.004258275032043457e-01 2.809757292270660400e-01 -6.618777662515640259e-02 4.067505523562431335e-02 -2.333836443722248077e-02 -6.382263451814651489e-02 1.009954512119293213e-02 9.021965414285659790e-02 3.077642023563385010e-01 1.352728158235549927e-01 3.826442658901214600e-01 2.988081574440002441e-01
1.273998618125915527e-01 5.383140593767166138e-02 3.763573467731475830e-01 8.172460645437240601e-02 -1.615232527256011963e-01 6.604321300983428955e-02 -2.236851602792739868e-01 1.878669708967208862e-01 -1.282286494970321655e-01 3.135916590690612793e-01 -3.907829150557518005e-02 -2.214694619178771973e-01 -1.610323600471019745e-02 -3.641459047794342041e-01 -1.439401321113109589e-02 -2.955346740782260895e-02 2.204857319593429565e-01 -5.476899817585945129e-02 1.913698622956871986e-03 -9.035214781761169434e-02 -1.773120760917663574e-01 -1.836772561073303223e-01 -1.010754331946372986e-01 6.496973335742950439e-02 -9.797400981187820435e-02 -1.230933591723442078e-01 -7.293443661183118820e-03 -3.389869928359985352e-01 4.522440209984779358e-02 -3.570376634597778320e-01 5.933825671672821045e-02 7.289315015077590942e-02
-3.200564384460449219e-01 -3.441498577594757080e-01 3.028444759547710419e-02 -7.185507565736770630e-02 -1.175157055258750916e-01 8.437578380107879639e-02 -2.872453033924102783e-01 7.699790410697460175e-03 -1.235320232808589935e-02 5.549287050962448120e-02 -1.494332551956176758e-01 -1.216524839401245117e-01 3.555729240179061890e-02 -1.672603636980056763e-01 -2.008984982967376709e-01 -1.753706187009811401e-01 -2.019700258970260620e-01 -1.735575050115585327e-01 -2.119908332824707031e-01 -2.311034053564071655e-01 -2.006172239780426025e-01 1.873990893363952637e-01 7.701475918292999268e-02 3.175188228487968445e-02 2.994827628135681152e-01 2.688710391521453857e-01 -1.561347395181655884e-02 -5.566066876053810120e-02 2.476872503757476807e-01 1.653439253568649292e-01 1.275794655084609985e-01 8.350673317909240723e-02
-2.773451805114746094e-02 -2.309613078832626343e-01 3.560124635696411133e-01 1.380761116743087769e-01 -2.636350989341735840e-01 -3.206875920295715332e-01 -4.636475443840026855e-01 1.084642410278320312e-01 -2.929457128047943115e-01 -4.881773609668016434e-03 1.664635837078094482e-01 1.685468666255474091e-02 -3.339294344186782837e-02 -2.217739634215831757e-02 -4.153129830956459045e-02 -1.520777344703674316e-01 1.821834743022918701e-01 1.714265793561935425e-01 6.143491249531507492e-03 -8.850305527448654175e-02 -2.463742941617965698e-01 -1.133157089352607727e-01 -8.178415894508361816e-02 -5.825313925743103027e-02 1.139780133962631226e-01 1.974070221185684204e-01 8.909543603658676147e-02 -1.928355731070041656e-02 -1.951129138469696045e-01 -7.031341642141342163e-02 -4.665321111679077148e-02 -3.427142277359962463e-02
2.691918313503265381e-01 2.234282493591308594e-01 1.289108246564865112e-01 -4.222675785422325134e-02 -1.293532103300094604e-01 -1.147265806794166565e-01 -2.594714164733886719e-01 -1.850958615541458130e-01 -1.704378128051757812e-01 3.815977275371551514e-01 1.163799688220024109e-01 -2.463695704936981201e-01 1.879281848669052124e-01 -3.863333538174629211e-02 -1.701580435037612915e-01 1.925828680396080017e-02 1.010859012603759766e-01 1.129662711173295975e-02 6.525868084281682968e-03 -7.629439234733581543e-02 -9.965121746063232422e-03 3.252982199192047119e-01 -3.863409906625747681e-02 3.108998239040374756e-01 9.557229280471801758e-02 2.098233103752136230e-01 2.387642264366149902e-01 -1.537352614104747772e-02 2.933237887918949127e-02 -6.774020940065383911e-02 2.673577070236206055e-01 7.126761972904205322e-02
3.345355018973350525e-02 -7.772608101367950439e-02 5.962864309549331665e-02 1.572551280260086060e-01 -4.214613884687423706e-02 -1.774698868393898010e-02 -3.909054696559906006e-01 2.987072467803955078e-01 -3.330826759338378906e-02 -8.308309316635131836e-02 -2.171193808317184448e-02 -1.265456825494766235e-01 -1.275147795677185059e-01 -2.115399688482284546e-01 -8.894115686416625977e-02 2.293508201837539673e-01 7.229578495025634766e-02 -1.708438843488693237e-01 -1.072730273008346558e-01 -1.171810701489448547e-01 1.258078217506408691e-01 3.551597595214843750e-01 -1.048007160425186157e-01 -2.728264629840850830e-01 2.281333655118942261e-01 1.779579818248748779e-01 -1.106802932918071747e-02 -3.698010444641113281e-01 6.697054207324981689e-02 2.285493314266204834e-01 9.467557817697525024e-02 -3.319718316197395325e-02
2.458309978246688843e-01 -3.678639978170394897e-02 3.131462633609771729e-01 -9.469062834978103638e-02 -1.609884202480316162e-01 -2.088487334549427032e-02 -2.273257821798324585e-01 3.775265812873840332e-02 -1.808652281761169434e-01 -7.472026348114013672e-02 -2.335009425878524780e-01 -2.152889817953109741e-01 -1.957271993160247803e-01 -2.714509665966033936e-01 -1.701047644019126892e-02 -8.135308325290679932e-02 1.533114165067672729e-01 -2.285473197698593140e-01 2.022766023874282837e-01 1.873555928468704224e-01 -1.038111597299575806e-01 9.751729667186737061e-02 4.349774718284606934e-01 1.367703825235366821e-01 9.762006998062133789e-02 -1.341416779905557632e-02 1.586505621671676636e-01 -1.630520671606063843e-01 4.270160198211669922e-02 1.453108042478561401e-01 1.040658727288246155e-01 1.359166502952575684e-01
2.642084844410419464e-02 5.723420530557632446e-02 2.640092372894287109e-01 3.046107292175292969e-02 -2.520417273044586182e-01 -2.054651528596878052e-01 -4.715352058410644531e-01 -2.878277897834777832e-01 -8.322896063327789307e-02 -8.807900547981262207e-02 -1.692244410514831543e-02 -1.720476746559143066e-01 -2.144659012556076050e-01 -2.453345954418182373e-01 -6.183047220110893250e-02 4.876610264182090759e-02 1.185856834053993225e-01 1.798717230558395386e-01 -5.912370607256889343e-02 3.655414655804634094e-02 5.524565652012825012e-02 5.752712115645408630e-02 1.962307095527648926e-02 -9.837801009416580200e-02 1.241962388157844543e-01 -9.723555296659469604e-02 2.297053188085556030e-01 -1.596322357654571533e-01 1.690532714128494263e-01 -2.231561541557312012e-01 1.302302330732345581e-01 -3.022772669792175293e-01
1.952701210975646973e-01 -3.462059050798416138e-02 3.320728838443756104e-01 7.136334478855133057e-02 -2.752086818218231201e-01 1.092779412865638733e-01 -1.402049511671066284e-01 3.277180194854736328e-01 -8.052927255630493164e-02 1.173980906605720520e-01 2.608574330806732178e-01 -2.388657033443450928e-01 -1.411580145359039307e-01 -3.009744584560394287e-01 2.165200561285018921e-02 -9.258714318275451660e-02 1.856782585382461548e-01 -2.042415440082550049e-01 -1.110953614115715027e-01 -9.587223082780838013e-02 -2.606801688671112061e-01 -3.552129119634628296e-02 -1.622838377952575684e-01 -1.809056252241134644e-01 5.726614221930503845e-02 -2.314671427011489868e-01 1.567748934030532837e-02 -6.492944806814193726e-02 -8.647698909044265747e-02 -3.462148457765579224e-02 2.058726698160171509e-01 -1.651144325733184814e-01
-4.970763325691223145e-01 8.737867325544357300e-02 1.696780771017074585e-01 -1.072490811347961426e-01 6.480736285448074341e-02 1.008309200406074524e-01 -4.045484662055969238e-01 7.674160599708557129e-02 9.847435168921947479e-03 -8.909801952540874481e-03 -2.765609696507453918e-02 8.334508538246154785e-02 -6.507028639316558838e-02 -2.750246226787567139e-01 -1.992875933647155762e-01 1.070886999368667603e-01 1.022040992975234985e-01 -7.289635390043258667e-02 -1.358997821807861328e-01 -2.086048275232315063e-01 -3.598306775093078613e-01 2.230689078569412231e-01 -6.496645510196685791e-03 2.049485966563224792e-02 2.378175258636474609e-01 -1.241965889930725098e-01 2.203219383955001831e-01 -3.241423144936561584e-02 -1.570290140807628632e-02 -9.079425595700740814e-03 -4.352772980928421021e-02 2.975490130484104156e-02
1.842077006585896015e-03 8.480995148420333862e-02 1.254917234182357788e-01 8.560682646930217743e-03 -4.379360377788543701e-02 5.610935762524604797e-02 -2.229907065629959106e-01 1.045479327440261841e-01 4.137976467609405518e-02 3.646473884582519531e-01 1.423939019441604614e-01 -3.077377974987030029e-01 -4.113880451768636703e-03 -7.417511194944381714e-02 -9.170726872980594635e-03 -2.672556042671203613e-01 1.955143548548221588e-02 4.562079533934593201e-02 6.865007430315017700e-02 -1.443766653537750244e-01 -2.236395627260208130e-01 1.072905510663986206e-01 5.864215269684791565e-02 -1.972687840461730957e-01 2.583514451980590820e-01 -3.828824684023857117e-02 3.604904115200042725e-01 -2.179509252309799194e-01 -1.644079983234405518e-01 -2.485544532537460327e-01 -1.084714457392692566e-01 3.262368440628051758e-01
1.825603842735290527e-01 -1.665282696485519409e-01 2.466283589601516724e-01 1.153014227747917175e-01 -2.090072929859161377e-01 -2.094837129116058350e-01 -1.020417287945747375e-01 1.970494389533996582e-01 2.615515291690826416e-01 -1.118672452867031097e-02 9.755764156579971313e-03 -3.458985984325408936e-01 -4.041021317243576050e-02 -2.345468252897262573e-01 1.346605718135833740e-01 -3.018759787082672119e-01 4.903565719723701477e-02 -1.337448954582214355e-01 -7.131063938140869141e-02 -4.059564471244812012e-01 -2.653779089450836182e-01 -1.740042120218276978e-02 -6.865374743938446045e-02 -5.867339670658111572e-03 2.574219107627868652e-01 1.258405447006225586e-01 -3.258877620100975037e-02 3.668005764484405518e-02 -1.469071209430694580e-01 3.989418596029281616e-02 1.797457225620746613e-02 1.299247518181800842e-02
3.860296681523323059e-02 -1.248592883348464966e-01 3.973664045333862305e-01 2.254115492105484009e-01 1.042877137660980225e-01 8.496344834566116333e-02 -1.841776669025421143e-01 1.024877950549125671e-01 -1.902432292699813843e-01 -3.172796219587326050e-02 -8.194756507873535156e-02 -1.313156932592391968e-01 -2.247477322816848755e-02 -2.395959794521331787e-01 1.364722102880477905e-01 2.241856791079044342e-02 -5.569617450237274170e-02 3.360752016305923462e-02 -5.960379913449287415e-02 -9.305077046155929565e-02 7.651297003030776978e-02 2.611411809921264648e-01 -1.778825372457504272e-01 -3.885467071086168289e-03 2.373091429471969604e-01 2.876852750778198242e-01 2.315426468849182129e-01 5.801082774996757507e-02 -1.443546116352081299e-01 2.403111606836318970e-01 4.198649823665618896e-01 2.034476771950721741e-02
4.554110392928123474e-02 -6.132770702242851257e-02 9.623724967241287231e-02 1.408290416002273560e-01 -1.933352351188659668e-01 -9.398062527179718018e-02 -5.414320230484008789e-01 3.875978291034698486e-02 -4.573719203472137451e-02 -1.596544235944747925e-01 -2.039178311824798584e-01 -2.318748235702514648e-01 1.986935362219810486e-02 -7.636789232492446899e-02 -1.252008825540542603e-01 -2.497928738594055176e-01 1.988719403743743896e-01 -6.962461769580841064e-02 2.990617230534553528e-02 -9.567186981439590454e-02 -7.147593796253204346e-02 -2.789856633171439171e-03 -1.360198557376861572e-01 -2.377704083919525146e-01 2.952238023281097412e-01 3.179405927658081055e-01 -1.971020251512527466e-01 -1.131031513214111328e-01 5.239301361143589020e-03 -5.158337205648422241e-02 -3.446151316165924072e-02 1.965236067771911621e-01
1.118682473897933960e-01 1.672151386737823486e-01 1.414850801229476929e-01 2.669738531112670898e-01 -4.771902225911617279e-03 -6.871191412210464478e-02 -3.418087959289550781e-01 3.866708874702453613e-01 -1.711743697524070740e-02 2.616565227508544922e-01 -8.072307705879211426e-02 -8.555660396814346313e-02 -2.405830621719360352e-01 -9.429142624139785767e-02 -1.014054268598556519e-01 -4.226872324943542480e-02 -1.416514962911605835e-01 -3.718422353267669678e-02 -1.489908546209335327e-01 -2.340004146099090576e-01 -2.743605989962816238e-03 1.014023572206497192e-01 -2.626559883356094360e-02 -7.840337604284286499e-02 -4.089526459574699402e-02 -2.078250199556350708e-01 3.046527504920959473e-01 -2.764831483364105225e-01 1.108788475394248962e-01 5.507401749491691589e-02 2.311911582946777344e-01 -1.930804550647735596e-01
3.084091097116470337e-02 -5.254378542304039001e-02 1.624316126108169556e-01 -3.225037828087806702e-02 -3.230939507484436035e-01 1.866500675678253174e-01 -1.785482615232467651e-01 1.517192423343658447e-01 1.200339794158935547e-01 -1.274642944335937500e-01 -1.153856962919235229e-01 -2.226291596889495850e-01 2.492498420178890228e-02 -4.682153463363647461e-01 -4.389997422695159912e-01 -1.460784971714019775e-01 2.542402036488056183e-02 -2.162581980228424072e-01 6.140946224331855774e-02 -2.067159116268157959e-01 -1.349123567342758179e-01 6.930881738662719727e-02 8.898765593767166138e-02 1.699375063180923462e-01 5.362713709473609924e-02 -8.231557905673980713e-03 3.625562787055969238e-02 -8.136581629514694214e-03 2.899860031902790070e-02 -2.779361307621002197e-01 8.844974637031555176e-02 -5.780940875411033630e-02
2.602952718734741211e-02 -1.552098337560892105e-02 3.303204178810119629e-01 2.537623345851898193e-01 -8.409873396158218384e-02 5.472052097320556641e-02 -2.319906800985336304e-01 8.202409744262695312e-02 -2.572756707668304443e-01 1.082444041967391968e-01 1.712275445461273193e-01 -2.762667834758758545e-01 -2.378228455781936646e-01 -2.012391835451126099e-01 5.287668108940124512e-02 1.448602378368377686e-01 1.091524511575698853e-01 -2.405275553464889526e-01 1.719008982181549072e-01 -9.064809978008270264e-02 1.558584272861480713e-01 1.918599903583526611e-01 -7.184255868196487427e-02 -1.608909964561462402e-01 2.458055913448333740e-01 1.827699095010757446e-01 -4.342135414481163025e-02 -3.162651956081390381e-01 3.466317430138587952e-02 1.826059073209762573e-01 1.166058853268623352e-01 8.373244851827621460e-02
1.955635994672775269e-01 1.732597351074218750e-01 2.916013002395629883e-01 8.197773993015289307e-02 1.746219396591186523e-01 -7.901487499475479126e-02 -3.304324448108673096e-01 2.396640479564666748e-01 3.265449032187461853e-02 -1.817019134759902954e-01 -7.177089899778366089e-02 -2.319039702415466309e-01 -6.556086242198944092e-02 -2.209627032279968262e-01 -5.321211647242307663e-03 -7.762240618467330933e-02 2.588661909103393555e-01 4.912506043910980225e-02 -1.367413103580474854e-01 -3.878543674945831299e-01 -3.887364268302917480e-01 1.836057901382446289e-01 -7.288983464241027832e-02 2.108172699809074402e-02 -1.482721865177154541e-01 -1.715085655450820923e-01 1.816975139081478119e-02 -3.023679181933403015e-02 -1.953874900937080383e-02 -1.695614680647850037e-02 4.107750579714775085e-02 1.718402653932571411e-02
6.169248837977647781e-03 -2.766354680061340332e-01 8.245304226875305176e-03 -1.041051000356674194e-01 -1.308136880397796631e-01 -1.294209808111190796e-01 -2.026059478521347046e-01 2.160376459360122681e-01 -2.243034839630126953e-01 8.418349921703338623e-02 -2.763592600822448730e-01 -1.974828690290451050e-01 -8.204531669616699219e-02 1.075870394706726074e-01 -4.046485424041748047e-01 -2.559716068208217621e-02 -1.736153215169906616e-01 -1.057051308453083038e-02 -3.942453116178512573e-02 -1.445331871509552002e-01 -2.821946740150451660e-01 3.769899308681488037e-01 1.071526780724525452e-01 1.145643889904022217e-01 1.253971755504608154e-01 -3.736238554120063782e-02 1.404330134391784668e-01 -1.343644857406616211e-01 1.662382781505584717e-01 1.797097474336624146e-01 1.390588581562042236e-01 -4.739950597286224365e-02
-3.138804733753204346e-01 -7.830915041267871857e-03 2.659828364849090576e-01 -8.742267265915870667e-03 -2.791118323802947998e-01 1.534782946109771729e-01 -4.166954755783081055e-01 1.220093145966529846e-01 -1.142166480422019958e-01 -2.635215036571025848e-02 3.492390736937522888e-02 -1.058219224214553833e-01 1.743795126676559448e-01 1.073676049709320068e-01 -1.710780113935470581e-01 -2.581934630870819092e-01 1.436025463044643402e-02 2.109924703836441040e-02 -1.767936795949935913e-01 -8.062991499900817871e-02 -1.239381358027458191e-01 1.529111806303262711e-02 -2.911799252033233643e-01 2.888113558292388916e-01 2.059421092271804810e-01 1.071840408258140087e-03 3.775131329894065857e-02 -2.147564589977264404e-01 8.771262317895889282e-02 4.657510668039321899e-02 2.012546360492706299e-01 -1.185871586203575134e-01
-8.542496711015701294e-02 -2.758914232254028320e-01 2.852530777454376221e-02 -4.614922031760215759e-02 1.206369549036026001e-01 -1.064517796039581299e-01 -4.101726412773132324e-01 7.006428390741348267e-02 -3.978217244148254395e-01 3.237644582986831665e-02 1.316470652818679810e-01 -4.288663715124130249e-02 1.003115177154541016e-01 -6.910912692546844482e-02 -2.054224759340286255e-01 -1.121865212917327881e-01 8.669102936983108521e-02 -1.623776853084564209e-01 1.724402010440826416e-01 -4.584164321422576904e-01 -8.492794632911682129e-02 -6.356018781661987305e-02 1.317980736494064331e-01 -2.541550099849700928e-01 4.113012179732322693e-02 1.669875830411911011e-01 1.387591660022735596e-01 -1.609502285718917847e-01 3.328187018632888794e-02 1.658098399639129639e-02 1.526883691549301147e-01 -9.530674666166305542e-03
1.114901527762413025e-02 1.391539070755243301e-02 3.754831254482269287e-01 2.543741464614868164e-01 -3.065419793128967285e-01 1.507443040609359741e-01 -3.002068400382995605e-02 -1.239678114652633667e-01 -1.502898037433624268e-01 1.269029527902603149e-01 4.354896396398544312e-02 -1.134711578488349915e-01 -9.762343764305114746e-02 -1.298666298389434814e-01 6.506311893463134766e-02 -1.520074456930160522e-01 3.383373469114303589e-02 -3.074063062667846680e-01 2.187727540731430054e-01 -1.224449202418327332e-01 -4.824134707450866699e-02 1.249414086341857910e-01 7.577152550220489502e-02 -9.613181650638580322e-02 2.072041779756546021e-01 1.261372026056051254e-02 1.256790477782487869e-02 -1.103065814822912216e-02 1.950814574956893921e-01 1.886243522167205811e-01 4.925665259361267090e-01 5.273117125034332275e-02
2.424583584070205688e-01 -1.477512568235397339e-01 2.663551568984985352e-01 5.323996394872665405e-02 -1.206318102777004242e-02 1.869355887174606323e-01 -1.363892108201980591e-01 1.842330992221832275e-01 -2.563264369964599609e-01 6.786572188138961792e-02 -4.147775471210479736e-02 -1.166821047663688660e-01 -7.792878895998001099e-02 -4.938529059290885925e-02 -9.135790169239044189e-02 -1.992004690691828728e-03 3.261074125766754150e-01 -1.391932219266891479e-01 6.934481114149093628e-02 -1.003322079777717590e-01 -4.544499330222606659e-03 2.482072860002517700e-01 -2.985214293003082275e-01 7.530770450830459595e-02 1.801884323358535767e-01 1.152284815907478333e-01 1.542591024190187454e-02 -1.626622080802917480e-01 -9.878994524478912354e-02 -1.805049329996109009e-01 4.711859524250030518e-01 1.471517980098724365e-01
1.779659837484359741e-01 5.535829812288284302e-02 -5.195584520697593689e-02 1.937887817621231079e-01 -5.522083956748247147e-03 -1.590463221073150635e-01 -3.821024894714355469e-01 -1.442919373512268066e-01 -3.573017418384552002e-01 1.788596063852310181e-01 4.811425134539604187e-02 -1.557157188653945923e-01 -7.797081023454666138e-02 -3.894977569580078125e-01 -1.124052032828330994e-01 -2.279090881347656250e-01 2.180405892431735992e-02 -6.831059604883193970e-02 -2.976510114967823029e-02 -1.420191675424575806e-01 -2.301203832030296326e-02 4.195436835289001465e-02 -2.026835680007934570e-01 3.457365632057189941e-01 -9.622272849082946777e-02 3.353112563490867615e-02 1.773364245891571045e-01 -2.187253385782241821e-01 4.416978452354669571e-03 1.972097307443618774e-01 -6.687805801630020142e-02 4.605513438582420349e-02
-1.404902786016464233e-01 1.058903038501739502e-01 1.349198967218399048e-01 8.407375961542129517e-02 -2.107755839824676514e-01 -2.474849373102188110e-01 -3.595236241817474365e-01 1.472017467021942139e-01 3.285274608060717583e-03 1.900923550128936768e-01 -8.090555667877197266e-02 -8.584070950746536255e-02 -1.611608415842056274e-01 -3.874953985214233398e-01 3.126876428723335266e-02 -9.545388817787170410e-02 2.640720903873443604e-01 -2.864474058151245117e-01 9.051042050123214722e-02 -1.650653928518295288e-01 -1.177733540534973145e-01 -1.617347002029418945e-01 -1.148992478847503662e-01 -7.316910475492477417e-02 2.312051504850387573e-01 2.907607257366180420e-01 1.973977684974670410e-01 -3.098301216959953308e-02 -8.581773191690444946e-02 5.899156630039215088e-02 -1.276847869157791138e-01 4.651316441595554352e-03
1.298357099294662476e-01 3.895126655697822571e-02 2.450041025876998901e-01 1.964127421379089355e-01 -9.026169031858444214e-02 9.147994220256805420e-03 -1.948789656162261963e-01 8.584903925657272339e-02 -3.870875835418701172e-01 -5.349670536816120148e-03 6.987322866916656494e-02 -8.648658543825149536e-02 -3.162079751491546631e-01 -2.412285059690475464e-01 6.686727702617645264e-02 1.025504469871520996e-01 1.503406465053558350e-01 -1.396665424108505249e-01 7.164200395345687866e-02 -2.493986487388610840e-01 1.841084361076354980e-01 1.435234844684600830e-01 -8.366730809211730957e-02 -9.085798263549804688e-02 2.083873897790908813e-01 2.581011652946472168e-01 -5.827018246054649353e-02 -3.641485273838043213e-01 2.748665399849414825e-02 1.783258914947509766e-01 1.138103455305099487e-01 1.526651084423065186e-01
1.605520546436309814e-01 2.086432874202728271e-01 5.580776333808898926e-01 1.534193754196166992e-01 -1.223267018795013428e-01 -3.760819882154464722e-02 -3.316896259784698486e-01 2.191179245710372925e-01 -6.422863900661468506e-02 -9.223432838916778564e-02 -1.664939969778060913e-01 -2.288510277867317200e-02 9.939846396446228027e-02 -6.077354773879051208e-02 1.597810238599777222e-01 -1.060356199741363525e-01 -1.176747679710388184e-01 -3.248352706432342529e-01 -1.312090754508972168e-01 -1.872264295816421509e-01 6.853935867547988892e-02 2.518439292907714844e-01 -3.033418674021959305e-03 -4.387429729104042053e-02 6.905579473823308945e-03 3.868919983506202698e-02 -1.003894582390785217e-02 -7.980196923017501831e-02 1.285196542739868164e-01 2.054294198751449585e-01 9.542655199766159058e-02 1.119820475578308105e-01
1.081750169396400452e-01 -5.443344265222549438e-02 -1.107121631503105164e-01 -1.142277643084526062e-01 -4.514949396252632141e-02 1.429790630936622620e-02 -2.992882132530212402e-01 1.536020934581756592e-01 1.457502245903015137e-01 2.980318069458007812e-01 2.511667832732200623e-02 -1.104369983077049255e-01 1.669865846633911133e-01 -1.497909128665924072e-01 -3.093408644199371338e-01 -7.423926889896392822e-02 -1.252530068159103394e-01 -3.238057792186737061e-01 -1.927323453128337860e-02 8.018315583467483521e-02 -2.373329699039459229e-01 1.224336307495832443e-02 2.105056792497634888e-01 6.999484449625015259e-02 2.969510853290557861e-01 1.498478204011917114e-01 1.244035586714744568e-01 -2.551496922969818115e-01 5.075123533606529236e-02 1.812360808253288269e-02 3.693868219852447510e-01 8.130822330713272095e-02
2.132563441991806030e-01 1.021954268217086792e-01 1.258708238601684570e-01 -1.402898430824279785e-01 -2.426747530698776245e-01 -3.070528805255889893e-01 -1.793979108333587646e-01 -1.355194449424743652e-01 -2.278820127248764038e-01 9.163274429738521576e-03 -1.131577491760253906e-01 -4.555896669626235962e-02 -7.826855778694152832e-02 -1.812397539615631104e-01 9.742125868797302246e-02 -6.473387032747268677e-02 -3.381740301847457886e-02 -8.280280977487564087e-03 -7.435190677642822266e-02 -2.725792527198791504e-01 -2.244570553302764893e-01 1.529867500066757202e-01 1.178507283329963684e-01 -9.215068072080612183e-02 2.181213647127151489e-01 -3.140684962272644043e-01 2.166091203689575195e-01 -2.795680761337280273e-01 3.019268512725830078e-01 1.318289488554000854e-01 1.466791182756423950e-01 -8.202601969242095947e-02
-2.958611771464347839e-02 -1.559783965349197388e-01 1.851687282323837280e-01 -1.307174116373062134e-01 -4.303925484418869019e-02 -2.000042051076889038e-01 -3.467481136322021484e-01 -6.857807934284210205e-02 8.532839268445968628e-02 3.344115614891052246e-02 8.730023354291915894e-02 -2.423199862241744995e-01 -1.418104171752929688e-01 -2.679153382778167725e-01 -5.431121587753295898e-02 -1.701173037290573120e-01 -9.573047608137130737e-02 -1.792644262313842773e-01 1.053821071982383728e-01 -3.166719079017639160e-01 -2.071011066436767578e-01 -1.909211277961730957e-01 2.439497224986553192e-02 -1.376086771488189697e-01 4.487826824188232422e-01 1.650394499301910400e-01 -5.212391261011362076e-03 -7.405150681734085083e-02 -2.209826856851577759e-01 1.518252044916152954e-01 -4.823215771466493607e-03 -2.213392592966556549e-02
-1.327149420976638794e-01 7.156831026077270508e-02 2.250618785619735718e-01 3.758413344621658325e-02 -2.043767422437667847e-01 -1.965643167495727539e-01 -3.653548359870910645e-01 7.155739516019821167e-02 -1.464988589286804199e-01 3.130672872066497803e-01 -3.201290071010589600e-01 5.924875847995281219e-03 -1.911576241254806519e-01 -9.005364030599594116e-02 -1.538573652505874634e-01 -3.703320771455764771e-02 2.038507610559463501e-01 6.704286485910415649e-02 -1.057311818003654480e-01 -1.168530061841011047e-01 -1.428568661212921143e-01 5.285413935780525208e-03 -1.491352319717407227e-01 -2.982831895351409912e-01 3.677208125591278076e-01 9.820995479822158813e-02 1.726832240819931030e-01 1.417374461889266968e-01 -9.798708558082580566e-02 -1.255988981574773788e-02 2.261271886527538300e-02 8.321619778871536255e-02
-6.077145412564277649e-02 -4.268848598003387451e-01 1.644815802574157715e-01 9.617273509502410889e-02 -1.741207838058471680e-01 1.401248872280120850e-01 -4.456901550292968750e-01 4.855965450406074524e-02 9.730865247547626495e-03 -6.352614611387252808e-02 -1.521799415349960327e-01 7.064187899231910706e-03 -1.164567470550537109e-01 -2.084531784057617188e-01 -3.541219606995582581e-02 -1.808191686868667603e-01 -1.275042593479156494e-01 4.011510610580444336e-01 -1.255787461996078491e-01 -7.051686197519302368e-02 -7.629424333572387695e-02 1.555206477642059326e-01 -3.159042075276374817e-02 -1.053944677114486694e-01 2.687294408679008484e-02 1.355811506509780884e-01 1.488723009824752808e-01 -4.093813896179199219e-02 1.135532036423683167e-01 1.050468236207962036e-01 1.181024536490440369e-01 2.960784733295440674e-01
-6.425081938505172729e-02 -2.730374783277511597e-02 -2.860616333782672882e-02 2.295901179313659668e-01 -4.188380017876625061e-02 1.318463981151580811e-01 -5.579269528388977051e-01 2.537607029080390930e-02 5.252308398485183716e-02 6.844072788953781128e-02 -5.420891102403402328e-03 -1.253057420253753662e-01 1.381343752145767212e-01 -2.886277996003627777e-02 -1.603234559297561646e-01 -7.175942510366439819e-02 1.342175807803869247e-02 1.317910104990005493e-01 -2.750089578330516815e-02 3.590637817978858948e-02 -2.012444585561752319e-01 5.932876095175743103e-02 -2.888390421867370605e-01 -4.912133514881134033e-02 3.628499507904052734e-01 -1.870728284120559692e-01 3.389512300491333008e-01 -5.415485799312591553e-02 1.272204667329788208e-01 3.007038868963718414e-02 -3.281769156455993652e-02 2.906773090362548828e-01
-4.760932549834251404e-02 -5.384205281734466553e-02 3.222788274288177490e-01 -3.334594517946243286e-02 -3.168038427829742432e-01 3.633748367428779602e-02 -2.010649442672729492e-01 1.409348100423812866e-01 -2.687232336029410362e-03 1.897311955690383911e-01 8.842659741640090942e-02 -2.383496463298797607e-01 -2.330327592790126801e-02 -4.132057428359985352e-01 1.232822611927986145e-01 1.084709241986274719e-01 1.238601207733154297e-01 7.611083332449197769e-03 -6.735185533761978149e-02 7.354776374995708466e-03 4.731516912579536438e-02 2.126519829034805298e-01 2.321402877569198608e-01 -2.912966161966323853e-02 3.686905503273010254e-01 -3.869174420833587646e-02 3.475721925497055054e-02 -2.334393002092838287e-02 -1.597351133823394775e-01 3.372971117496490479e-01 6.047831475734710693e-02 -1.571324020624160767e-01
1.256358623504638672e-01 -4.815620835870504379e-03 1.762961447238922119e-01 1.793803423643112183e-01 -1.215760856866836548e-01 1.909840665757656097e-02 -2.178009897470474243e-01 7.292327284812927246e-02 -1.421163976192474365e-01 3.338356688618659973e-02 1.283998638391494751e-01 -1.580917984247207642e-01 -2.202012538909912109e-01 -1.075105518102645874e-01 2.145961374044418335e-01 -2.135755419731140137e-01 -9.624660760164260864e-02 -2.549032568931579590e-01 -3.404869437217712402e-01 -2.648044005036354065e-02 -2.541998922824859619e-01 2.268110662698745728e-01 1.331028789281845093e-01 -2.679636776447296143e-01 1.794217377901077271e-01 -6.979178637266159058e-02 -2.383763436228036880e-03 -4.179032742977142334e-01 -5.267388001084327698e-02 9.775277972221374512e-02 5.720504745841026306e-02 1.214997172355651855e-01
-6.045119091868400574e-02 -3.727789521217346191e-01 1.776945739984512329e-01 9.236907958984375000e-02 -1.597426235675811768e-01 1.859086006879806519e-01 -4.063522815704345703e-01 -1.450100094079971313e-01 -1.856140047311782837e-01 2.142285257577896118e-01 -1.245894059538841248e-01 -2.966697216033935547e-01 -4.427878931164741516e-02 -6.097140535712242126e-02 -1.411384344100952148e-01 6.544550508260726929e-02 9.143421798944473267e-02 -1.028633769601583481e-02 4.485643282532691956e-02 -1.177969798445701599e-01 -9.841519594192504883e-02 6.568673998117446899e-02 -9.169479832053184509e-03 1.619499474763870239e-01 1.304710060358047485e-01 -3.922348618507385254e-01 1.824904382228851318e-01 -4.241941496729850769e-02 2.382055371999740601e-01 -1.648079901933670044e-01 -4.744514077901840210e-02 -2.206808328628540039e-02
3.339541852474212646e-01 -1.580929309129714966e-01 4.874812811613082886e-02 1.088574677705764771e-01 -2.283915691077709198e-02 4.709888249635696411e-02 -4.185300469398498535e-01 2.057925164699554443e-01 1.119525134563446045e-01 -1.241353228688240051e-01 -7.991019636392593384e-02 -1.795122772455215454e-02 -1.608446538448333740e-01 -1.115237772464752197e-01 -2.125347256660461426e-01 -4.157066717743873596e-02 1.049766838550567627e-01 -1.814828647184185684e-05 -1.431834101676940918e-01 -5.038371682167053223e-01 -3.414953052997589111e-01 -4.907551407814025879e-02 -1.698091477155685425e-01 1.334611326456069946e-03 1.940899789333343506e-01 -1.281500607728958130e-01 1.236550882458686829e-02 7.371343672275543213e-02 -9.765888750553131104e-02 6.868998706340789795e-02 3.251140192151069641e-02 -3.013716451823711395e-02
1.383860707283020020e-01 1.083310097455978394e-01 1.729962378740310669e-01 1.801378652453422546e-02 -1.742072850465774536e-01 1.153298020362854004e-01 -3.167085349559783936e-01 1.300593763589859009e-01 -3.607862889766693115e-01 8.909090608358383179e-02 -2.580330707132816315e-02 -2.121893316507339478e-01 -1.556030362844467163e-01 -9.002058953046798706e-02 -1.003939434885978699e-01 -2.307480871677398682e-01 1.730993017554283142e-02 -1.865579187870025635e-02 -5.762881413102149963e-02 -3.788563655689358711e-03 -3.704466521739959717e-01 2.628625370562076569e-02 -1.808971352875232697e-02 -1.257502138614654541e-01 2.290793061256408691e-01 -1.651830971240997314e-01 5.001259967684745789e-02 -1.582893282175064087e-01 -2.317890226840972900e-01 -3.516458272933959961e-01 -2.296572029590606689e-01 5.541586130857467651e-02
2.630833089351654053e-01 1.100494265556335449e-01 3.301577270030975342e-02 2.388891950249671936e-02 -3.350872173905372620e-02 -1.868237406015396118e-01 -2.969110608100891113e-01 3.789172694087028503e-02 -7.325648516416549683e-02 1.851916462182998657e-01 2.741179466247558594e-01 -2.307384908199310303e-01 4.435691982507705688e-02 -1.465392261743545532e-01 4.188089817762374878e-02 -1.954354792833328247e-01 4.262015968561172485e-02 -6.569282710552215576e-02 -1.886955276131629944e-02 -1.881604492664337158e-01 -1.066403836011886597e-01 -2.399078197777271271e-02 -8.419893682003021240e-03 2.742221057415008545e-01 5.529103800654411316e-02 -1.787564456462860107e-01 3.986054360866546631e-01 -3.631384670734405518e-01 2.211090922355651855e-01 2.365911006927490234e-01 2.702656202018260956e-03 1.471477653831243515e-02
2.621245980262756348e-01 1.251093596220016479e-01 2.852740287780761719e-01 2.778713405132293701e-01 -3.162860125303268433e-02 -4.005396738648414612e-02 -4.080904126167297363e-01 -7.193097472190856934e-02 3.682618215680122375e-02 2.085799574851989746e-01 -2.137580811977386475e-01 3.741938248276710510e-02 -8.588587492704391479e-02 -9.268888086080551147e-02 -1.117049828171730042e-01 -1.065557897090911865e-01 6.847556680440902710e-02 1.776773482561111450e-01 -8.395922929048538208e-02 -3.005335330963134766e-01 3.177159652113914490e-02 1.109756678342819214e-01 -1.821427047252655029e-01 -7.296190410852432251e-02 2.848932743072509766e-01 9.634396410547196865e-04 -2.251307964324951172e-01 4.868454113602638245e-02 1.608071029186248779e-01 6.402630358934402466e-02 2.636336088180541992e-01 1.784424930810928345e-01
3.304261565208435059e-01 -1.417080760002136230e-01 1.151058748364448547e-01 -5.348424986004829407e-02 -1.914963722229003906e-01 -3.110605059191584587e-03 -1.061748936772346497e-01 -1.119143143296241760e-01 -1.506275385618209839e-01 -7.476796209812164307e-02 -4.679421707987785339e-02 -1.694753170013427734e-01 -2.213888317346572876e-01 -2.114080935716629028e-01 -2.101497352123260498e-01 -2.058487385511398315e-01 -1.690883785486221313e-01 -1.988002508878707886e-01 -3.108377158641815186e-01 -8.846037834882736206e-02 -6.055214256048202515e-02 7.352314144372940063e-02 -8.174543082714080811e-02 2.957060039043426514e-01 3.176584467291831970e-02 -2.149860858917236328e-01 3.519586324691772461e-01 -1.959337592124938965e-01 3.756278008222579956e-02 2.264498323202133179e-01 5.864842608571052551e-02 1.154917776584625244e-01
-8.858517557382583618e-02 -8.375933766365051270e-02 4.037455189973115921e-03 -1.527419686317443848e-01 1.653236597776412964e-01 1.467206627130508423e-01 -2.796264588832855225e-01 3.184102103114128113e-02 -8.601588755846023560e-02 1.583674848079681396e-01 -7.643843442201614380e-02 -3.050806820392608643e-01 9.089136123657226562e-02 -3.289007842540740967e-01 -3.373463153839111328e-01 -1.449061334133148193e-01 -2.120171189308166504e-01 -9.879409521818161011e-02 8.815472573041915894e-02 -1.666709929704666138e-01 -1.045995354652404785e-01 2.928627729415893555e-01 1.997990906238555908e-02 1.688935905694961548e-01 2.771444022655487061e-01 1.521828919649124146e-01 -1.319056153297424316e-01 -1.219282578676939011e-02 2.354614883661270142e-01 1.717038899660110474e-01 1.756707727909088135e-01 4.355037584900856018e-02
-1.941174268722534180e-02 -1.820347756147384644e-01 -3.838995099067687988e-02 1.708212047815322876e-01 -1.882784962654113770e-01 1.551794856786727905e-01 -4.413676559925079346e-01 3.489717841148376465e-02 -1.827547997236251831e-01 1.562731862068176270e-01 2.232382446527481079e-01 -8.798418194055557251e-02 -1.656514853239059448e-01 -1.731353402137756348e-01 2.145246602594852448e-03 5.585849285125732422e-02 -1.675929725170135498e-01 -3.127299547195434570e-01 -2.167201042175292969e-01 -1.674588173627853394e-01 -3.251222968101501465e-01 9.205758571624755859e-02 9.649005532264709473e-02 -2.403303682804107666e-01 4.887338727712631226e-02 -6.455686688423156738e-02 2.616259641945362091e-02 -3.226875364780426025e-01 3.741266578435897827e-02 -3.067777492105960846e-03 5.612079426646232605e-02 7.918199151754379272e-02
-6.380785256624221802e-02 1.045845728367567062e-02 2.191174030303955078e-01 -6.893731653690338135e-02 -4.894610866904258728e-02 -2.028842866420745850e-01 -3.014812767505645752e-01 1.986808925867080688e-01 -1.278552114963531494e-01 6.746157258749008179e-02 1.031933501362800598e-01 7.843697071075439453e-02 -4.705743864178657532e-02 -2.141611278057098389e-01 -9.101121127605438232e-02 -1.545211225748062134e-01 4.957959055900573730e-02 9.246511012315750122e-02 9.107535332441329956e-02 5.409464612603187561e-02 -4.524103701114654541e-01 7.663027197122573853e-02 -2.130489200353622437e-01 -2.301991283893585205e-01 1.365453451871871948e-01 -8.367679268121719360e-02 3.962579369544982910e-01 -8.542323485016822815e-03 -1.746541410684585571e-01 3.095264136791229248e-01 8.127145469188690186e-02 -6.618066877126693726e-02
3.478230535984039307e-01 -2.414001226425170898e-01 1.161718070507049561e-01 1.968217939138412476e-01 -3.387381732463836670e-01 1.272301375865936279e-01 -4.393616020679473877e-01 8.352670073509216309e-02 1.103246584534645081e-01 -3.405794128775596619e-02 -3.328315019607543945e-01 2.243029698729515076e-02 -4.389199987053871155e-02 6.023407913744449615e-04 -1.835078448057174683e-01 -1.082340925931930542e-01 1.722307801246643066e-01 6.399837136268615723e-02 -8.815652132034301758e-02 -1.216265410184860229e-01 -2.564049139618873596e-02 -4.504416882991790771e-02 5.796033889055252075e-02 2.833881378173828125e-01 3.766961023211479187e-02 -1.101913005113601685e-01 -5.437937378883361816e-02 -2.043535262346267700e-01 -1.447047572582960129e-02 1.917193084955215454e-01 1.653767228126525879e-01 1.907219737768173218e-02
5.891423672437667847e-02 2.734977938234806061e-02 2.760691046714782715e-01 6.802340596914291382e-02 -2.110346108675003052e-01 1.533842762000858784e-03 -3.540085554122924805e-01 6.144277006387710571e-02 7.355619221925735474e-02 1.026094257831573486e-01 -2.599275708198547363e-01 -1.262408941984176636e-01 5.748574435710906982e-02 -1.293448545038700104e-02 6.470239162445068359e-02 -4.069120883941650391e-01 -1.016416028141975403e-01 6.306413561105728149e-02 2.335816770792007446e-01 -6.193954497575759888e-02 -2.305902540683746338e-01 2.726241350173950195e-01 -4.658133536577224731e-02 1.826853603124618530e-01 -2.786667784675955772e-03 -3.305118083953857422e-01 1.210061609745025635e-01 -2.764511108398437500e-01 4.043976217508316040e-02 -4.102526605129241943e-02 1.404277980327606201e-01 -9.764260798692703247e-02
1.032536402344703674e-01 4.373720288276672363e-02 1.907186955213546753e-01 -1.050226762890815735e-01 -6.122870743274688721e-02 -1.512347012758255005e-01 -1.305763870477676392e-01 1.008535325527191162e-01 -3.516098484396934509e-02 -1.048413217067718506e-01 1.662435680627822876e-01 -2.782682180404663086e-01 -2.182665653526782990e-02 -1.195468455553054810e-01 -1.162141114473342896e-01 -2.411197572946548462e-01 -1.804651319980621338e-01 -1.296053174883127213e-02 7.936710864305496216e-02 -3.279685080051422119e-01 1.210420653223991394e-01 6.020651385188102722e-02 2.036569118499755859e-01 -1.551976799964904785e-01 1.558516621589660645e-01 1.439610272645950317e-01 3.816401064395904541e-01 -2.158194035291671753e-01 3.672986924648284912e-01 1.032641828060150146e-01 1.775556504726409912e-01 1.941477358341217041e-01
1.425796747207641602e-01 -3.026281893253326416e-01 4.323804080486297607e-01 1.625463366508483887e-02 -5.108481645584106445e-02 -2.350782901048660278e-01 -2.137160301208496094e-01 1.761906966567039490e-02 -1.791149526834487915e-01 -7.459598779678344727e-02 1.572616994380950928e-01 -2.407910078763961792e-01 4.878472909331321716e-02 -8.285947144031524658e-02 -1.420513838529586792e-01 -2.906526029109954834e-01 -2.785407193005084991e-02 -4.220480471849441528e-02 5.091704055666923523e-02 -1.289767324924468994e-01 -4.004979133605957031e-01 3.529988974332809448e-02 1.220782548189163208e-01 2.810061536729335785e-02 -6.510599702596664429e-02 -2.307296693325042725e-01 1.701354682445526123e-01 -1.800798922777175903e-01 9.390996396541595459e-02 -1.076454818248748779e-01 -1.289715319871902466e-01 -8.797859400510787964e-02
-2.981029450893402100e-01 3.979630768299102783e-02 -1.398190855979919434e-01 5.199000239372253418e-02 -5.498386174440383911e-02 -1.850446760654449463e-01 -2.990601062774658203e-01 3.180648088455200195e-01 -8.746754378080368042e-02 3.250766098499298096e-01 -1.389161646366119385e-01 -6.339419633150100708e-02 -6.305259466171264648e-02 -2.076266258955001831e-01 -2.247309237718582153e-01 -9.554262273013591766e-03 2.473226375877857208e-02 -2.018628120422363281e-01 -1.556505560874938965e-01 -1.425665766000747681e-01 -3.934790566563606262e-02 1.517843455076217651e-01 -6.692443788051605225e-02 6.791973859071731567e-02 7.465112209320068359e-02 1.974607259035110474e-02 4.332495927810668945e-01 -2.471260726451873779e-01 -1.248727142810821533e-01 -9.812995046377182007e-02 1.554330587387084961e-01 3.738249838352203369e-02
6.308966130018234253e-02 -5.884794145822525024e-02 2.408700138330459595e-01 1.866340935230255127e-01 -5.725748091936111450e-02 -1.733729802072048187e-02 -2.910762429237365723e-01 -7.098371535539627075e-02 -1.378710418939590454e-01 4.168635979294776917e-02 2.563232847023755312e-04 -1.771060824394226074e-01 -2.018820196390151978e-01 -3.011595308780670166e-01 1.241057142615318298e-01 -2.641702629625797272e-02 2.213979959487915039e-01 2.195758372545242310e-01 1.564426571130752563e-01 9.740694612264633179e-02 -3.254348635673522949e-01 -9.705306589603424072e-02 -1.457050740718841553e-01 1.403176188468933105e-01 1.076229885220527649e-01 -2.091959416866302490e-01 1.213330402970314026e-01 -4.215822517871856689e-01 -2.384696751832962036e-01 -7.980353385210037231e-02 -1.165360677987337112e-02 8.992288261651992798e-02
1.736688762903213501e-01 -7.512336969375610352e-02 2.586356997489929199e-01 8.838703483343124390e-02 -2.102026343345642090e-01 2.718310654163360596e-01 -1.737144440412521362e-01 5.492426082491874695e-02 -1.490916013717651367e-01 2.144699543714523315e-01 2.804678305983543396e-02 -1.330887526273727417e-01 -2.018115967512130737e-01 -1.168572753667831421e-01 -6.208708509802818298e-02 4.223135858774185181e-02 1.502479314804077148e-01 -2.656001746654510498e-01 2.101788073778152466e-01 -1.065346412360668182e-02 -7.493112981319427490e-02 6.115648522973060608e-02 -2.817535772919654846e-02 -1.900420039892196655e-01 2.786711454391479492e-01 7.099293172359466553e-02 -9.464868903160095215e-02 -8.448395133018493652e-02 -8.101110160350799561e-02 1.958806365728378296e-01 5.072623491287231445e-01 8.222825080156326294e-02
1.390272676944732666e-01 1.768756955862045288e-01 2.865799702703952789e-02 2.141652107238769531e-01 -1.153231635689735413e-01 -1.679446548223495483e-01 -2.123772203922271729e-01 7.165340334177017212e-02 -1.065007317811250687e-02 3.263273835182189941e-01 1.440947353839874268e-01 -1.312228590250015259e-01 -2.232591062784194946e-01 -1.221777126193046570e-01 -1.074001938104629517e-01 -4.341440498828887939e-01 3.091720938682556152e-01 -2.347811311483383179e-01 -2.086576819419860840e-01 -2.940440475940704346e-01 3.201398253440856934e-02 7.631096243858337402e-02 -2.167729102075099945e-02 1.849096268415451050e-02 -1.710171811282634735e-03 -9.393502026796340942e-02 1.117723584175109863e-01 -1.872299909591674805e-01 4.764990508556365967e-02 -1.543248593807220459e-01 1.722422689199447632e-01 3.291008621454238892e-02
3.715618746355175972e-03 -6.668732967227697372e-03 3.217397928237915039e-01 2.412443011999130249e-01 -4.865703880786895752e-01 1.241855844855308533e-01 -3.641850650310516357e-01 -2.365250699222087860e-02 -1.736513823270797729e-01 -3.673027455806732178e-02 9.507977217435836792e-02 1.418876051902770996e-01 -1.929230540990829468e-01 -1.339915394783020020e-01 -1.541239172220230103e-01 -3.431160375475883484e-02 -1.351077109575271606e-01 -2.430727034807205200e-01 7.520309835672378540e-02 -5.171261262148618698e-03 -1.212247763760387897e-03 3.148482367396354675e-02 -8.071890100836753845e-03 -6.938438862562179565e-03 1.176412627100944519e-01 -1.747950911521911621e-02 1.063738018274307251e-01 1.161348745226860046e-01 1.290599536150693893e-02 -7.750119548290967941e-03 4.280856549739837646e-01 -7.432639598846435547e-02
-2.546954751014709473e-01 2.048704773187637329e-02 -2.891095913946628571e-02 -1.669351756572723389e-01 -2.075096070766448975e-01 -3.519171848893165588e-02 -1.100057587027549744e-01 1.541380286216735840e-01 -7.746185362339019775e-02 1.245966479182243347e-01 -9.556325152516365051e-03 -3.622677922248840332e-01 -1.180617064237594604e-01 -2.710719406604766846e-01 -1.206318661570549011e-01 -1.716388612985610962e-01 -1.996491551399230957e-01 -1.954948753118515015e-01 -2.242975533008575439e-01 -2.282175570726394653e-01 -1.386639624834060669e-01 8.407521992921829224e-02 1.682488364167511463e-03 -2.523706853389739990e-02 3.582475781440734863e-01 1.876807361841201782e-01 2.228852827101945877e-03 -1.071208342909812927e-01 3.564621508121490479e-01 1.690985262393951416e-01 5.664594098925590515e-02 1.562692970037460327e-02
-1.567142754793167114e-01 3.224066272377967834e-02 4.183847010135650635e-01 8.759530261158943176e-03 3.048106841742992401e-02 -1.549146622419357300e-01 -2.379068583250045776e-01 -1.539060100913047791e-02 -1.978404968976974487e-01 1.929440051317214966e-01 -8.454608917236328125e-02 -6.571306847035884857e-03 -1.969206035137176514e-01 -1.307843774557113647e-01 -1.035184040665626526e-01 2.674706093966960907e-02 3.513404130935668945e-01 -6.990840192884206772e-03 -3.288048505783081055e-01 -1.402421891689300537e-01 -2.807504832744598389e-01 -1.234980374574661255e-01 -2.127902656793594360e-01 -1.655247062444686890e-01 2.924270927906036377e-01 1.706669181585311890e-01 8.110183477401733398e-02 1.572635211050510406e-02 6.880929321050643921e-02 -1.333888471126556396e-01 -2.437425218522548676e-02 6.351474672555923462e-02
-4.464676976203918457e-02 -7.854680716991424561e-02 1.970123201608657837e-01 1.462008059024810791e-01 -9.559866786003112793e-02 -2.105233222246170044e-01 -2.044384628534317017e-01 5.715398117899894714e-02 1.016351804137229919e-01 1.088795214891433716e-01 -1.228466108441352844e-01 -1.538630872964859009e-01 -2.010990679264068604e-01 -3.488252460956573486e-01 -3.088732995092868805e-02 -8.493364602327346802e-02 -2.746619284152984619e-02 -2.448375970125198364e-01 1.855039000511169434e-01 -1.905769556760787964e-01 -2.075736522674560547e-01 -2.626744806766510010e-01 4.984529688954353333e-02 -2.680693566799163818e-02 4.111293554306030273e-01 2.884514033794403076e-01 2.345942258834838867e-01 -1.693265885114669800e-02 -1.431161761283874512e-01 1.602142006158828735e-01 2.521748095750808716e-02 2.884370088577270508e-02
8.942997455596923828e-02 9.953844547271728516e-02 2.422475516796112061e-01 -8.883761614561080933e-02 -1.951143443584442139e-01 -1.221615970134735107e-01 -5.159533023834228516e-01 -2.563852965831756592e-01 -2.179501056671142578e-01 -4.985249042510986328e-02 -8.420925005339086056e-04 -1.819213479757308960e-01 -2.082436978816986084e-01 -1.849073022603988647e-01 -2.978793159127235413e-02 4.098227992653846741e-02 6.891630589962005615e-02 1.704614162445068359e-01 -2.812690474092960358e-02 6.458187941461801529e-03 6.659460812807083130e-02 2.607161700725555420e-01 2.672724239528179169e-02 -1.703298985958099365e-01 8.317834138870239258e-02 -2.727379202842712402e-01 1.881463080644607544e-01 -1.845737732946872711e-02 1.512644588947296143e-01 -1.116624772548675537e-01 1.308291256427764893e-01 -2.471716403961181641e-01
1.114323437213897705e-01 -4.901542142033576965e-02 1.313047856092453003e-01 -1.166766434907913208e-01 1.109235957264900208e-01 1.139880493283271790e-01 -3.858884274959564209e-01 1.485155224800109863e-01 -4.595119953155517578e-01 9.885706007480621338e-02 -6.164155900478363037e-02 3.395878151059150696e-02 -1.285101324319839478e-01 -7.298237830400466919e-02 -2.136151939630508423e-01 6.526531279087066650e-02 3.044901043176651001e-02 -5.418298766016960144e-02 1.148229166865348816e-01 -8.747663348913192749e-02 1.030524969100952148e-01 2.724949419498443604e-01 -3.300205767154693604e-01 6.917597353458404541e-02 1.750326007604598999e-01 -1.322271972894668579e-01 -7.933150231838226318e-02 -3.580202534794807434e-02 -2.100580930709838867e-02 3.312839195132255554e-02 4.216955304145812988e-01 4.603829979896545410e-02
1.312829107046127319e-01 2.750688605010509491e-02 3.171890275552868843e-03 1.804434657096862793e-01 -4.029601812362670898e-03 -4.816922172904014587e-02 -3.801276981830596924e-01 5.877778306603431702e-02 5.431526154279708862e-02 -4.156217724084854126e-02 -1.022272333502769470e-01 -1.183126643300056458e-01 -1.218424886465072632e-01 -3.323941230773925781e-01 -6.283072382211685181e-02 -1.575903296470642090e-01 7.446303218603134155e-02 9.919001907110214233e-02 -4.266330227255821228e-02 2.059900164604187012e-01 1.601510308682918549e-02 3.860067427158355713e-01 2.720426023006439209e-01 1.658607572317123413e-01 1.046464871615171432e-02 7.561611011624336243e-03 3.641072809696197510e-01 -1.433112025260925293e-01 -4.875549301505088806e-02 1.492117792367935181e-01 2.365626543760299683e-01 2.676153182983398438e-01
2.970637083053588867e-01 -2.043463736772537231e-01 5.070500075817108154e-03 7.592539489269256592e-02 -2.257142215967178345e-02 -3.059558868408203125e-01 -3.211106359958648682e-01 1.175245717167854309e-01 1.112139876931905746e-02 6.059920415282249451e-03 6.553342938423156738e-02 1.273690760135650635e-01 -2.676803767681121826e-01 -8.030749857425689697e-03 -1.860121041536331177e-01 -1.996262967586517334e-01 -1.079786801710724831e-03 4.716349299997091293e-03 2.602458596229553223e-01 -1.574539244174957275e-01 -1.225693076848983765e-01 1.939453929662704468e-01 3.608184307813644409e-02 4.942252766340970993e-03 1.550253629684448242e-01 -2.511500380933284760e-02 -1.138389017432928085e-02 -9.904574602842330933e-02 -3.422006964683532715e-02 4.015175700187683105e-01 3.549605607986450195e-01 1.296967566013336182e-01
-1.710231453180313110e-01 -8.055321127176284790e-02 -6.538825482130050659e-02 -1.152229830622673035e-01 -2.426799535751342773e-01 6.221057474613189697e-02 -1.973400712013244629e-01 9.022964537143707275e-02 -1.732491552829742432e-01 2.192521281540393829e-02 -1.287433970719575882e-02 -3.684442490339279175e-02 -1.319325864315032959e-01 -2.897576093673706055e-01 -3.006671071052551270e-01 -2.571005225181579590e-01 4.844703152775764465e-02 -8.499749004840850830e-02 4.083210602402687073e-02 -1.792891472578048706e-01 -4.433921277523040771e-01 -7.616325467824935913e-02 -5.699425935745239258e-02 1.154373437166213989e-01 1.075821593403816223e-01 -2.299461066722869873e-01 3.499774038791656494e-01 -2.805158123373985291e-02 -1.318387538194656372e-01 1.679114997386932373e-01 1.290618926286697388e-01 1.861925274133682251e-01
2.113635689020156860e-01 -1.045084968209266663e-01 2.887091934680938721e-01 3.920822590589523315e-02 -2.467808723449707031e-01 -8.900155872106552124e-02 -2.098065465688705444e-01 1.424725949764251709e-01 3.491680696606636047e-02 1.001891344785690308e-01 -3.735171863809227943e-03 -2.146139591932296753e-01 4.041525535285472870e-03 -3.403527736663818359e-01 1.067245602607727051e-01 1.548783183097839355e-01 1.087605580687522888e-01 7.583324611186981201e-02 -2.130544558167457581e-02 6.268648803234100342e-02 5.699942633509635925e-02 4.043200612068176270e-01 1.894014328718185425e-01 2.731379270553588867e-01 3.835868239402770996e-01 -1.456840056926012039e-02 7.181504368782043457e-02 -1.524381935596466064e-01 -1.182679459452629089e-01 1.377495825290679932e-01 4.304829612374305725e-02 -8.991543948650360107e-02
1.998355090618133545e-01 -1.644807010889053345e-01 3.431990742683410645e-01 1.374276131391525269e-01 1.455242037773132324e-01 -1.770688593387603760e-01 -1.884935647249221802e-01 6.168603897094726562e-02 -1.056039258837699890e-01 6.489784270524978638e-02 6.097033992409706116e-02 -1.064356267452239990e-01 -3.954498767852783203e-01 -1.081477925181388855e-01 -2.551095783710479736e-01 -1.016869023442268372e-01 7.527726143598556519e-02 1.549581997096538544e-02 -2.675895988941192627e-01 -3.122162520885467529e-01 -4.934460390359163284e-03 7.091215252876281738e-02 -6.079869717359542847e-02 1.045414060354232788e-01 4.492795094847679138e-02 3.136864677071571350e-02 -7.167293224483728409e-03 -2.010285556316375732e-01 2.842713296413421631e-01 -1.547837704420089722e-01 1.164154410362243652e-01 -2.722339332103729248e-01
1.480259746313095093e-02 -2.280850149691104889e-02 1.731793880462646484e-01 1.419870555400848389e-01 -3.945563361048698425e-02 1.407260596752166748e-01 -5.273224115371704102e-01 -6.857338547706604004e-02 -3.740997985005378723e-02 -6.417428702116012573e-02 1.364210993051528931e-01 -1.100635156035423279e-01 -1.353657096624374390e-01 9.826190024614334106e-02 4.907907545566558838e-02 -1.221332401037216187e-01 8.495920151472091675e-02 -1.697597056627273560e-01 -3.694988191127777100e-01 -2.672766149044036865e-01 -3.341123461723327637e-01 -2.718235179781913757e-02 6.433868408203125000e-02 -2.473967075347900391e-01 1.374942809343338013e-01 8.262135088443756104e-02 1.337081938982009888e-01 -5.041766539216041565e-02 -1.622274219989776611e-01 2.312803082168102264e-02 1.724437177181243896e-01 1.974155604839324951e-01
1.462370157241821289e-01 1.296585053205490112e-01 1.762955486774444580e-01 1.612639874219894409e-01 -2.423726916313171387e-01 -4.811397567391395569e-02 -5.219136476516723633e-01 4.601860046386718750e-02 -4.199202731251716614e-02 2.285995930433273315e-01 2.245948277413845062e-02 -2.012016475200653076e-01 3.423859551548957825e-02 -1.713934689760208130e-01 -3.983245417475700378e-02 -2.259090840816497803e-01 -3.166687861084938049e-02 1.182469502091407776e-01 -6.683979183435440063e-02 -1.389787197113037109e-01 -4.182126745581626892e-02 4.019230254925787449e-04 -5.348333716392517090e-02 -1.060485318303108215e-01 3.064632117748260498e-01 -2.973515167832374573e-02 -3.648346662521362305e-01 1.676402688026428223e-01 4.858281463384628296e-02 -4.516538232564926147e-02 2.678878009319305420e-01 -6.457305699586868286e-02
1.017551049590110779e-01 -7.400866597890853882e-02 5.999325588345527649e-02 -4.895485565066337585e-02 -2.142891660332679749e-02 -5.255542695522308350e-02 -4.447649717330932617e-01 -1.456390973180532455e-02 -6.544497329741716385e-03 -7.113280147314071655e-02 -7.908844947814941406e-02 8.204625546932220459e-02 -1.839731484651565552e-01 -2.071414589881896973e-01 -4.018844291567802429e-02 -1.203879490494728088e-01 3.842402249574661255e-02 2.537616789340972900e-01 -2.577508091926574707e-01 1.564045995473861694e-01 -2.393117249011993408e-01 4.120451211929321289e-01 1.972965896129608154e-01 -5.754306912422180176e-02 1.932106912136077881e-01 -7.934179157018661499e-02 2.303404062986373901e-01 -3.367326036095619202e-02 1.913235336542129517e-01 -3.141982853412628174e-02 3.219141662120819092e-01 -2.962827496230602264e-02
1.462396383285522461e-01 -2.419125884771347046e-01 3.755434453487396240e-01 2.192471921443939209e-01 -1.064845174551010132e-01 -1.908434331417083740e-01 -3.303333884105086327e-03 1.273228228092193604e-01 -3.080146387219429016e-02 -1.442736685276031494e-01 -4.079295694828033447e-02 -1.595488637685775757e-01 -2.581402063369750977e-01 -3.480245471000671387e-01 5.181093886494636536e-02 7.980195432901382446e-02 -1.782845519483089447e-02 1.285226196050643921e-01 9.034588932991027832e-02 -7.646953314542770386e-02 7.609012722969055176e-02 3.027040064334869385e-01 2.779861679300665855e-03 6.242187693715095520e-02 2.659224569797515869e-01 -3.544246032834053040e-02 -2.893142029643058777e-02 -2.359126359224319458e-01 3.774330019950866699e-02 -7.180342823266983032e-02 3.802523314952850342e-01 9.751876443624496460e-02
-1.102831512689590454e-01 1.847497522830963135e-01 4.095212817192077637e-01 1.210511252284049988e-01 -1.091062929481267929e-02 -1.760116964578628540e-01 -2.562090456485748291e-01 1.822338551282882690e-01 3.576702252030372620e-02 1.191921383142471313e-01 2.016999525949358940e-03 -1.436812728643417358e-01 -4.062452539801597595e-02 -2.558713257312774658e-01 -1.611656695604324341e-01 -1.785728484392166138e-01 -1.615449041128158569e-02 1.393641233444213867e-01 7.720682024955749512e-02 -1.443810164928436279e-01 -2.179782241582870483e-01 -7.480341941118240356e-02 1.063538063317537308e-02 -3.654478192329406738e-01 9.946380741894245148e-03 2.170582264661788940e-01 -1.078303232789039612e-01 -2.324498593807220459e-01 9.720355272293090820e-02 2.889167368412017822e-01 1.756729930639266968e-01 1.017543822526931763e-01
-3.302465192973613739e-03 -1.212284192442893982e-01 -3.461676416918635368e-03 2.101607471704483032e-01 -2.144379913806915283e-01 -5.609879270195960999e-02 -1.599539816379547119e-01 1.636185944080352783e-01 -1.966062560677528381e-02 1.048824042081832886e-01 -1.029542237520217896e-01 -1.791007816791534424e-01 -8.596161007881164551e-02 -2.908092141151428223e-01 -2.668089568614959717e-01 -1.291136890649795532e-01 6.665541976690292358e-02 1.196352243423461914e-01 -1.604471802711486816e-01 3.359296172857284546e-02 -1.310452073812484741e-01 1.187804415822029114e-01 3.933498263359069824e-01 1.093631684780120850e-01 2.641804814338684082e-01 1.819747239351272583e-01 2.205918133258819580e-01 -6.768288463354110718e-02 3.483229279518127441e-01 -2.263502329587936401e-01 1.827113330364227295e-01 -7.616278249770402908e-03
-3.624383732676506042e-02 -1.301053613424301147e-01 1.279858648777008057e-01 1.388203352689743042e-01 -1.252932474017143250e-02 1.439187079668045044e-01 -3.375476002693176270e-01 6.917518377304077148e-02 -1.705403923988342285e-01 1.367162913084030151e-01 -3.404846787452697754e-02 -4.839578866958618164e-01 -1.352244764566421509e-01 1.579946875572204590e-01 5.526936147361993790e-03 -2.193139791488647461e-01 -3.096616081893444061e-02 -2.484291195869445801e-01 -1.016573682427406311e-01 -1.093615368008613586e-01 -1.449163109064102173e-01 2.872727066278457642e-02 -1.493815332651138306e-02 -6.196530535817146301e-02 4.357635676860809326e-01 -1.899222135543823242e-01 2.068622112274169922e-01 1.439069360494613647e-01 1.390535384416580200e-01 7.780059427022933960e-02 -3.714859485626220703e-02 6.998614966869354248e-02
-9.458596259355545044e-02 -5.283709149807691574e-03 9.757091104984283447e-02 2.855355441570281982e-01 -1.946346275508403778e-02 2.984805591404438019e-02 -4.429482519626617432e-01 1.238652616739273071e-01 -6.437562406063079834e-02 3.785043209791183472e-02 -3.137198835611343384e-02 -9.415300190448760986e-02 -1.175133734941482544e-01 -9.665004909038543701e-02 1.838321536779403687e-01 -2.611703872680664062e-01 -1.794399470090866089e-01 6.296600401401519775e-02 -3.180767223238945007e-02 -2.606499791145324707e-01 -2.139763832092285156e-01 2.399436682462692261e-01 -5.138260498642921448e-02 -2.223901152610778809e-01 7.440814375877380371e-02 -3.950628340244293213e-01 1.716434955596923828e-01 -1.527540832757949829e-01 -4.063400626182556152e-02 -1.735049933195114136e-01 1.996121257543563843e-01 -1.464049215428531170e-03
2.434056252241134644e-01 2.336448729038238525e-01 2.435377389192581177e-01 2.070193439722061157e-01 -2.471770048141479492e-01 1.852572113275527954e-01 -1.596148014068603516e-01 2.369617111980915070e-02 -2.635902762413024902e-01 -5.672372132539749146e-02 5.022548511624336243e-02 -9.825424849987030029e-02 -1.045558042824268341e-02 -2.149260491132736206e-01 1.737498044967651367e-01 -1.154138669371604919e-01 -5.145968496799468994e-02 -1.160654798150062561e-01 8.804457634687423706e-02 -1.659783869981765747e-01 -4.038187116384506226e-02 2.021139562129974365e-01 4.227538108825683594e-01 2.067070268094539642e-02 1.605799943208694458e-01 -1.942097991704940796e-01 1.760403513908386230e-01 1.341564115136861801e-02 1.390446573495864868e-01 1.389147192239761353e-01 2.806209921836853027e-01 5.247919261455535889e-02
-2.332295179367065430e-01 1.139829158782958984e-01 -3.516894951462745667e-02 4.027020186185836792e-02 3.221816569566726685e-02 6.538308411836624146e-02 -2.371702641248703003e-01 -4.666412621736526489e-02 -3.468150794506072998e-01 -1.242296844720840454e-01 -1.230722516775131226e-01 -2.421575039625167847e-01 -2.966145612299442291e-02 -2.977666258811950684e-01 -7.528971135616302490e-02 -3.121710419654846191e-01 1.650634258985519409e-01 -9.661003947257995605e-02 7.479375600814819336e-02 -7.055746018886566162e-02 -4.361631572246551514e-01 -6.066163256764411926e-02 -1.055149361491203308e-02 5.394566059112548828e-02 2.242711484432220459e-01 -1.211573332548141479e-01 3.160064518451690674e-01 -1.573075801134109497e-01 1.951212063431739807e-02 1.193349584937095642e-01 -5.572831258177757263e-02 1.115671843290328979e-01
2.662971615791320801e-01 2.343882806599140167e-03 -4.917510971426963806e-02 4.729652777314186096e-02 -9.633423388004302979e-02 3.007601015269756317e-02 -4.731553792953491211e-01 6.457047164440155029e-02 -1.437312066555023193e-01 2.533052265644073486e-01 -1.181120574474334717e-01 -8.556460589170455933e-02 -5.435616150498390198e-02 -2.445718050003051758e-01 -1.624736636877059937e-01 -2.242060899734497070e-01 5.816664546728134155e-02 7.071288675069808960e-02 -1.774491667747497559e-01 1.102248132228851318e-01 1.452382057905197144e-01 2.323640882968902588e-01 1.418025493621826172e-01 1.376966089010238647e-01 4.063663259148597717e-02 3.914814591407775879e-01 2.715559899806976318e-01 -1.067022159695625305e-01 -1.697299927473068237e-01 8.653156459331512451e-03 5.130327492952346802e-02 5.418270081281661987e-02
-7.919398695230484009e-02 7.027356326580047607e-02 8.205166459083557129e-02 -1.748020946979522705e-01 6.663893908262252808e-02 2.162040174007415771e-01 -1.843194961547851562e-01 1.081632450222969055e-01 -2.270074002444744110e-02 7.858698070049285889e-02 7.603226602077484131e-02 -2.708754837512969971e-01 -3.335726447403430939e-03 -2.227022498846054077e-01 -2.774146795272827148e-01 -1.451639980077743530e-01 -2.246165424585342407e-01 1.461972761899232864e-02 1.677300930023193359e-01 -9.160400927066802979e-02 -3.453809916973114014e-01 3.523587882518768311e-01 -6.788346171379089355e-02 1.676351279020309448e-01 7.297302037477493286e-02 6.440167129039764404e-02 1.080509051680564880e-01 -3.510826081037521362e-02 2.609174549579620361e-01 2.215437591075897217e-01 1.728502064943313599e-01 2.973161041736602783e-01
1.104470863938331604e-01 -1.826604083180427551e-02 3.590139746665954590e-01 1.462944298982620239e-01 -4.307405650615692139e-01 1.329862475395202637e-01 -3.103780150413513184e-01 9.951891750097274780e-02 -2.205533236265182495e-01 -5.517126619815826416e-02 -5.817827582359313965e-02 2.348823618376627564e-04 -1.409578919410705566e-01 -3.412178754806518555e-01 1.725581474602222443e-02 -4.427361860871315002e-02 -4.566774889826774597e-02 -2.532226145267486572e-01 2.043753266334533691e-01 3.153536096215248108e-02 1.268447004258632660e-02 7.521367818117141724e-02 -2.815501391887664795e-02 -5.485758930444717407e-02 8.731535635888576508e-03 -1.244885548949241638e-01 -6.291077286005020142e-02 1.320620328187942505e-01 1.133847399614751339e-04 1.548731178045272827e-01 3.867979347705841064e-01 7.016550004482269287e-02
2.140777260065078735e-01 5.457900837063789368e-02 8.812500536441802979e-02 -6.626122444868087769e-02 -1.988521069288253784e-01 -2.273219823837280273e-02 -1.105192378163337708e-01 -3.386751189827919006e-02 -1.195289939641952515e-01 2.548729777336120605e-01 2.027202993631362915e-01 -3.851952552795410156e-01 -1.975041627883911133e-01 3.508777543902397156e-02 -8.356951177120208740e-02 -2.937454581260681152e-01 -6.789281219244003296e-02 4.827856644988059998e-02 1.193389147520065308e-01 -2.880947478115558624e-02 -1.269115209579467773e-01 4.950270056724548340e-02 1.349754631519317627e-01 -1.622428297996520996e-01 2.141665816307067871e-01 -1.268691010773181915e-02 4.046839773654937744e-01 -2.990047633647918701e-01 5.765796452760696411e-02 -1.077359616756439209e-01 2.770196199417114258e-01 -8.604954928159713745e-02
1.630596518516540527e-01 6.317025981843471527e-03 -1.611544750630855560e-02 2.202317863702774048e-02 1.161129623651504517e-01 7.473304867744445801e-02 -4.444928765296936035e-01 9.831015765666961670e-02 -3.300029039382934570e-01 6.365431100130081177e-02 1.734913438558578491e-01 -3.937873840332031250e-01 2.894896864891052246e-01 -6.002280488610267639e-02 6.795249879360198975e-02 -2.104367166757583618e-01 -5.165074393153190613e-02 -1.409418284893035889e-01 -7.510085403919219971e-02 -1.458118706941604614e-01 -1.911311596632003784e-01 1.424494683742523193e-01 5.879298970103263855e-02 -1.152259036898612976e-01 4.451522603631019592e-02 -1.191701442003250122e-01 2.639932930469512939e-01 -2.609602510929107666e-01 9.207197278738021851e-02 -2.844527922570705414e-02 8.119620382785797119e-03 -1.599152982234954834e-01
1.802222430706024170e-01 -4.404799640178680420e-02 1.916763186454772949e-01 1.407067179679870605e-01 8.859985321760177612e-02 -2.413825131952762604e-02 -2.226829528808593750e-02 -1.679371744394302368e-01 -6.243307888507843018e-02 2.830481827259063721e-01 1.817524880170822144e-01 -3.942881226539611816e-01 -2.096229791641235352e-01 -1.759821027517318726e-01 -2.687911689281463623e-01 -2.160886675119400024e-01 -8.216913044452667236e-02 -5.786618217825889587e-02 -1.269452273845672607e-01 -1.057326793670654297e-01 -2.652860283851623535e-01 3.393248617649078369e-01 -6.966457515954971313e-02 -8.965650945901870728e-02 -1.014706939458847046e-01 1.635978966951370239e-01 1.386402398347854614e-01 -1.695493906736373901e-01 -1.193291135132312775e-02 1.590168625116348267e-01 1.740029752254486084e-01 -1.703108400106430054e-01
1.722929179668426514e-01 -1.267990320920944214e-01 1.933193057775497437e-01 2.328821122646331787e-01 1.898487061262130737e-01 -4.337918758392333984e-02 -3.235405087471008301e-01 3.727177903056144714e-02 -1.565082073211669922e-01 2.355879731476306915e-02 -1.010501831769943237e-01 -2.949336767196655273e-01 2.874395847320556641e-01 -1.597160100936889648e-01 -5.182408541440963745e-02 2.956772744655609131e-01 -1.406416893005371094e-01 1.258734464645385742e-01 -2.362680584192276001e-01 -2.732164859771728516e-01 -2.596512734889984131e-01 6.381046772003173828e-02 9.236855059862136841e-02 -1.107297465205192566e-01 8.117295056581497192e-02 4.892163351178169250e-02 -1.472968161106109619e-01 -8.740010112524032593e-02 -4.955103993415832520e-02 1.522563695907592773e-01 2.639745771884918213e-01 7.832907885313034058e-02
8.290239423513412476e-02 -1.452868711203336716e-02 2.693138420581817627e-01 2.123293131589889526e-01 -1.523493975400924683e-01 -5.662231892347335815e-02 -5.641848221421241760e-02 3.209611475467681885e-01 -9.154351800680160522e-02 2.128130346536636353e-01 6.329292058944702148e-02 -1.988068968057632446e-01 -2.211757898330688477e-01 -3.545364737510681152e-01 -2.993230223655700684e-01 -1.925009042024612427e-01 -3.968361392617225647e-02 -2.457101196050643921e-01 7.733906619250774384e-03 -9.831594675779342651e-02 -1.919684410095214844e-01 -2.319287136197090149e-02 -1.319064348936080933e-01 -1.575389355421066284e-01 -1.614343933761119843e-02 -3.774026036262512207e-01 -2.716298215091228485e-02 -1.485050618648529053e-01 -1.548288464546203613e-01 -3.099315799772739410e-03 1.852185581810772419e-03 -5.890510603785514832e-02
9.393109381198883057e-02 -2.670018672943115234e-01 2.617478072643280029e-01 1.181479543447494507e-01 2.643787264823913574e-01 -4.258652403950691223e-02 -4.172007143497467041e-01 5.509231239557266235e-02 -2.562401890754699707e-01 -1.841264218091964722e-02 1.814940944314002991e-02 9.813118726015090942e-02 1.078505143523216248e-01 -2.814260423183441162e-01 -1.313387155532836914e-01 2.674174010753631592e-01 -1.667993701994419098e-02 1.741835027933120728e-01 -1.214672625064849854e-01 -3.122907504439353943e-02 -4.151865541934967041e-01 -2.139651961624622345e-02 3.325454145669937134e-02 3.813413530588150024e-02 -1.354559790343046188e-02 2.369779534637928009e-02 2.592394128441810608e-02 -1.077722981572151184e-01 -6.589825451374053955e-02 1.579891890287399292e-01 1.715262532234191895e-01 1.989007294178009033e-01
2.063748389482498169e-01 -1.689853370189666748e-01 1.675149053335189819e-01 -1.541440635919570923e-01 -2.036880701780319214e-01 -1.206468418240547180e-01 -2.030641734600067139e-01 -1.107793599367141724e-01 -1.202489957213401794e-01 -2.829207181930541992e-01 -2.225626073777675629e-02 -2.020403295755386353e-01 -1.841194480657577515e-01 -1.934643834829330444e-01 -3.160869181156158447e-01 -3.508289530873298645e-02 7.765325158834457397e-02 -5.639683455228805542e-02 -2.525691688060760498e-01 4.170478880405426025e-02 4.462510347366333008e-02 4.388042911887168884e-02 -7.949332147836685181e-02 2.388472855091094971e-01 1.522760242223739624e-01 -2.760793864727020264e-01 3.249244391918182373e-01 -9.407755732536315918e-02 -1.210473570972681046e-02 2.630587816238403320e-01 1.732029616832733154e-01 6.312794238328933716e-02
2.038615942001342773e-01 -2.108866870403289795e-01 3.333944082260131836e-01 1.200180426239967346e-01 3.849571198225021362e-02 -1.404891312122344971e-01 -4.210720658302307129e-01 2.272914946079254150e-01 -2.505933344364166260e-01 6.267578899860382080e-02 1.773746162652969360e-01 -1.943876445293426514e-01 1.666302829980850220e-01 -2.670038342475891113e-01 -1.558642461895942688e-02 -1.998907513916492462e-02 8.427031338214874268e-02 8.618131279945373535e-02 1.331673711538314819e-01 6.416175514459609985e-02 -2.459300756454467773e-01 -1.691916435956954956e-01 -6.100692600011825562e-02 -2.300372421741485596e-01 -7.684478908777236938e-02 1.655628532171249390e-01 2.447070181369781494e-01 1.272275112569332123e-03 9.956442564725875854e-02 1.116235554218292236e-01 5.361458286643028259e-02 4.454154521226882935e-02
1.354268938302993774e-01 -4.386962577700614929e-02 2.109653353691101074e-01 -2.031131088733673096e-02 -2.251275330781936646e-01 -3.962078690528869629e-01 -2.370841056108474731e-01 1.725698821246623993e-02 5.054305493831634521e-02 1.785880029201507568e-01 1.945486068725585938e-01 3.404350951313972473e-02 2.864461541175842285e-01 -1.137657985091209412e-01 -3.807706236839294434e-01 -2.000942230224609375e-01 -9.553151577711105347e-02 -1.191772446036338806e-01 -3.275440633296966553e-02 6.493566557765007019e-03 -1.551396958529949188e-02 2.396948337554931641e-01 7.418553531169891357e-02 1.079903077334165573e-02 9.981851279735565186e-02 1.523529738187789917e-01 1.013235226273536682e-01 -1.426299363374710083e-01 -1.587561070919036865e-01 1.265055388212203979e-01 3.072294294834136963e-01 1.732946783304214478e-01
7.075761258602142334e-02 -3.894411725923418999e-03 2.843230366706848145e-01 9.065469354391098022e-02 1.343152970075607300e-01 -2.463141977787017822e-01 -3.871906995773315430e-01 -2.891291081905364990e-01 -1.752070896327495575e-02 -4.564262926578521729e-02 1.590258479118347168e-01 -2.455909736454486847e-02 5.256044119596481323e-02 -6.651607342064380646e-03 -1.138683333992958069e-01 3.499471768736839294e-02 1.664706468582153320e-01 -1.731397956609725952e-01 -9.699730575084686279e-02 3.205804899334907532e-02 -3.004464507102966309e-01 3.325408995151519775e-01 -1.249955669045448303e-01 -2.778689377009868622e-02 2.057225704193115234e-01 2.495066076517105103e-01 2.215513437986373901e-01 -1.008476316928863525e-01 -8.415681868791580200e-02 -3.886338695883750916e-02 2.717949748039245605e-01 -1.294114440679550171e-01
2.648289799690246582e-01 -2.291409373283386230e-01 2.741227746009826660e-01 1.998884230852127075e-01 -1.735790669918060303e-01 -2.130096405744552612e-01 -4.982109069824218750e-01 -8.638857305049896240e-02 7.277687638998031616e-02 -1.705353856086730957e-01 6.662942469120025635e-02 -1.855579614639282227e-01 1.150632649660110474e-01 -2.554900050163269043e-01 -1.250128597021102905e-01 -7.429738342761993408e-02 -1.998491212725639343e-02 -9.157215058803558350e-02 2.351415753364562988e-01 6.457695271819829941e-03 -1.655853539705276489e-01 -3.426096960902214050e-02 -1.106682885438203812e-02 -1.333914697170257568e-01 -3.512211889028549194e-02 5.300497263669967651e-02 -7.323069870471954346e-02 1.173825338482856750e-01 -9.264767169952392578e-02 1.185578256845474243e-01 7.328693568706512451e-02 3.103983998298645020e-01
-2.360306531190872192e-01 -2.338571697473526001e-01 2.420499473810195923e-01 2.063965611159801483e-02 -1.550040859729051590e-02 7.093440741300582886e-02 -3.810981214046478271e-01 -9.544258564710617065e-02 5.957606434822082520e-02 -1.629738062620162964e-01 -2.094414085149765015e-01 -5.598857626318931580e-02 -1.163687929511070251e-01 -2.403291612863540649e-01 -2.923593223094940186e-01 -2.435774505138397217e-01 -6.873162463307380676e-03 2.930957973003387451e-01 -1.572732776403427124e-01 -3.727853596210479736e-01 3.584495931863784790e-02 2.642001770436763763e-02 -1.285389363765716553e-01 1.320233941078186035e-01 1.148330643773078918e-01 9.980059415102005005e-02 6.580476462841033936e-02 -1.221928820013999939e-01 1.269540563225746155e-02 4.913027957081794739e-02 4.294513538479804993e-02 2.129232138395309448e-01
1.252870857715606689e-01 -1.910218447446823120e-01 4.478511214256286621e-01 -5.786658730357885361e-03 -2.331853210926055908e-01 -2.973436936736106873e-02 -1.069326326251029968e-01 9.583857655525207520e-02 7.790671661496162415e-03 -1.113268584012985229e-01 7.117114961147308350e-03 -1.314260363578796387e-01 1.369529170915484428e-03 -3.098033964633941650e-01 5.966689437627792358e-02 1.241015419363975525e-01 2.509305812418460846e-02 9.541027247905731201e-02 -5.667536705732345581e-02 6.242916733026504517e-02 9.950183331966400146e-02 2.901313602924346924e-01 7.334238290786743164e-02 2.602290213108062744e-01 4.450468420982360840e-01 -5.292580649256706238e-02 3.947369009256362915e-02 -2.708789706230163574e-01 -4.388739541172981262e-02 2.040571123361587524e-01 1.447160542011260986e-01 4.779879748821258545e-02
2.202037572860717773e-01 1.266720052808523178e-02 3.012370169162750244e-01 1.768273301422595978e-02 2.435951679944992065e-01 -1.008773669600486755e-01 -3.387460708618164062e-01 7.004527002573013306e-02 -1.746918708086013794e-01 1.056043654680252075e-01 -8.343311958014965057e-03 -1.152911111712455750e-01 -2.161147296428680420e-01 -1.253989934921264648e-01 -1.023486629128456116e-02 -1.099274232983589172e-01 6.935030966997146606e-02 -9.342260658740997314e-02 -1.363403052091598511e-01 -1.274079382419586182e-01 2.152621001005172729e-01 3.152848482131958008e-01 -3.227065876126289368e-02 -3.037591576576232910e-01 1.276307404041290283e-01 4.528121650218963623e-02 2.366535365581512451e-02 -2.543559670448303223e-01 3.510214388370513916e-01 6.227901205420494080e-02 1.184951141476631165e-01 -1.712539047002792358e-01
-1.134290546178817749e-02 -9.315127506852149963e-03 2.173016071319580078e-01 7.675533741712570190e-02 -1.733436733484268188e-01 -2.668342590332031250e-01 -1.840428858995437622e-01 7.871515303850173950e-02 6.191146001219749451e-02 -5.690847709774971008e-02 -2.354108989238739014e-01 7.467500120401382446e-02 -8.067008852958679199e-02 -2.354263067245483398e-01 -2.924526035785675049e-01 -3.159574270248413086e-01 1.388601809740066528e-01 8.959548920392990112e-02 6.164557486772537231e-02 -3.202429115772247314e-01 -2.614375054836273193e-01 1.453496962785720825e-01 -1.005780473351478577e-01 -2.873380482196807861e-01 1.757089495658874512e-01 1.514027863740921021e-01 2.235370427370071411e-01 -2.122688144445419312e-01 -4.892049357295036316e-02 -9.520663321018218994e-02 -7.462099660187959671e-03 1.176558285951614380e-01
-1.517168730497360229e-01 -1.542072147130966187e-01 3.793641924858093262e-01 -8.430497348308563232e-02 -4.334783181548118591e-02 2.333719879388809204e-01 -3.211139142513275146e-01 -5.369368940591812134e-02 -1.376463174819946289e-01 4.773303493857383728e-02 8.106047660112380981e-02 -1.246732920408248901e-01 -2.084254659712314606e-02 -3.752101063728332520e-01 -4.153255000710487366e-02 4.595011845231056213e-02 -2.867232076823711395e-02 6.902401149272918701e-02 2.220528721809387207e-01 -1.849942374974489212e-03 2.770142629742622375e-02 3.163788318634033203e-01 1.665821224451065063e-01 -2.085783630609512329e-01 3.441037237644195557e-01 8.110689371824264526e-02 8.420442789793014526e-02 -7.408080250024795532e-02 -1.886050552129745483e-01 1.768282502889633179e-01 8.355568349361419678e-02 -1.142192110419273376e-01
-1.567693203687667847e-01 -1.782779246568679810e-01 2.027595192193984985e-01 1.404852569103240967e-01 -5.966079980134963989e-02 1.865852326154708862e-01 -2.533277273178100586e-01 8.509912341833114624e-02 1.264114826917648315e-01 2.448074221611022949e-01 -1.952209323644638062e-02 -3.070580065250396729e-01 -3.150892257690429688e-02 1.299452632665634155e-01 -7.436073571443557739e-02 -6.944450736045837402e-02 -6.375253945589065552e-02 2.512014936655759811e-03 -2.809236645698547363e-01 -1.777346879243850708e-01 -1.040035933256149292e-01 4.894611611962318420e-02 1.893871277570724487e-02 9.391431510448455811e-02 1.974518448114395142e-01 -1.660885363817214966e-01 5.539833754301071167e-02 -2.401390820741653442e-01 -4.393939301371574402e-02 -5.272384732961654663e-02 3.123404085636138916e-01 4.556871056556701660e-01
-1.769953668117523193e-01 1.179789826273918152e-01 1.297221332788467407e-02 1.952489018440246582e-01 -7.711384445428848267e-02 -2.989372424781322479e-02 -4.390869438648223877e-01 3.737467154860496521e-02 -1.313270181417465210e-01 3.140771016478538513e-02 -2.016783803701400757e-01 -2.901587188243865967e-01 -1.508601754903793335e-01 -8.020455017685890198e-03 1.942557469010353088e-02 -2.435010522603988647e-01 -4.402595013380050659e-02 -1.514453440904617310e-01 -2.703572511672973633e-01 -6.307626515626907349e-02 -2.365441061556339264e-02 1.403642594814300537e-01 -1.735517233610153198e-01 -3.541693091392517090e-02 4.325348436832427979e-01 -2.252236604690551758e-01 1.718908399343490601e-01 1.207062751054763794e-01 1.946080625057220459e-01 -4.945305362343788147e-02 6.059289723634719849e-02 1.016680821776390076e-01
1.061330512166023254e-01 6.118012592196464539e-03 2.288067936897277832e-01 2.986082732677459717e-01 -1.007129997014999390e-01 -5.277042463421821594e-02 -4.624119699001312256e-01 1.027475595474243164e-01 -5.965970829129219055e-02 1.049087941646575928e-02 -3.386560082435607910e-02 -1.715951561927795410e-01 5.256071314215660095e-02 -6.229788064956665039e-02 -1.390514336526393890e-02 -2.703243121504783630e-02 4.138515144586563110e-02 -8.197563886642456055e-02 -4.210838675498962402e-02 -4.435792565345764160e-01 -2.679100632667541504e-01 -1.238680556416511536e-01 -2.589929103851318359e-01 9.153464436531066895e-02 1.870605535805225372e-02 2.928844094276428223e-02 -1.390909552574157715e-01 2.865281403064727783e-01 3.451689332723617554e-02 -3.420594334602355957e-02 2.804050445556640625e-01 1.218852251768112183e-01
-9.703215956687927246e-02 -1.836003512144088745e-01 1.843523466959595680e-03 1.413966268301010132e-01 -1.516326516866683960e-01 2.073221057653427124e-01 -3.704137206077575684e-01 1.762628182768821716e-02 -5.447711050510406494e-02 2.647905051708221436e-01 1.264999210834503174e-01 -2.843153774738311768e-01 2.053384482860565186e-01 5.153276398777961731e-02 -2.262089997529983521e-01 -1.045096069574356079e-01 -1.066360026597976685e-01 -2.180505841970443726e-01 3.950752690434455872e-02 -2.287038117647171021e-01 -4.216839373111724854e-01 5.302553251385688782e-02 8.383841812610626221e-02 2.316973060369491577e-01 3.316656872630119324e-02 -1.675451993942260742e-01 3.727359324693679810e-02 5.735639110207557678e-02 -2.095865085721015930e-02 2.041243016719818115e-02 2.587648630142211914e-01 2.765810117125511169e-02
2.104042470455169678e-01 -9.244044125080108643e-02 4.618568811565637589e-03 -7.495120167732238770e-02 -1.636442840099334717e-01 -1.058366298675537109e-01 -2.085742503404617310e-01 -1.984095722436904907e-01 -2.579116225242614746e-01 1.310638785362243652e-01 1.436631679534912109e-01 -3.988814055919647217e-01 -1.385250389575958252e-01 -1.631331890821456909e-01 -1.280701458454132080e-01 -2.451673895120620728e-01 -1.172423735260963440e-01 2.060081213712692261e-01 2.254938520491123199e-02 -9.075530618429183960e-02 7.916226051747798920e-03 2.496025860309600830e-01 1.366766095161437988e-01 -1.984917670488357544e-01 5.121321231126785278e-02 1.099592670798301697e-01 3.226627707481384277e-01 -2.971783876419067383e-01 5.248138308525085449e-02 -5.829097330570220947e-02 9.249857813119888306e-02 -1.664971858263015747e-01
1.460901796817779541e-01 -9.612312912940979004e-02 2.493370324373245239e-01 2.318053692579269409e-01 1.759289577603340149e-02 -1.945082992315292358e-01 -1.643899828195571899e-01 3.029265403747558594e-01 5.252622812986373901e-02 3.641314432024955750e-02 -1.094571501016616821e-02 -2.238520979881286621e-01 9.993510320782661438e-03 2.394999563694000244e-02 -6.808350980281829834e-02 -1.671071946620941162e-01 -4.488172754645347595e-02 -1.752999573945999146e-01 -1.333654075860977173e-01 -2.448048889636993408e-01 -3.357968628406524658e-01 3.298591673374176025e-01 4.904788732528686523e-02 -1.238301396369934082e-01 -1.987510547041893005e-02 -2.168994992971420288e-01 1.777522414922714233e-01 4.393015429377555847e-02 2.793399095535278320e-01 1.727068871259689331e-01 8.570715039968490601e-02 2.511949837207794189e-01
[truncated: 3,276,773 more chars]
