# Supplementary material for: The Language of Innovation
Source: PLoS One. 2020 Apr 30;15(4):e0230107. doi: 10.1371/journal.pone.0230107 (PMC7194493; doi:10.1371/journal.pone.0230107)
Supplement: S2 File — (GZ) [file pone.0230107.s002.tar.gz › 1980-1984/V2Run_7_VS_4500_embeddings1980-1984ED32.txt]

-5.048855766654014587e-02 -3.835293650627136230e-01 -4.037531092762947083e-02 2.720043361186981201e-01 1.091167926788330078e-01 -7.386922091245651245e-02 6.314329802989959717e-02 2.240663170814514160e-01 -1.171824112534523010e-01 -2.561144828796386719e-01 1.087195575237274170e-01 1.973944604396820068e-01 9.308737516403198242e-02 -1.127914618700742722e-02 -2.349416017532348633e-01 7.243418693542480469e-02 2.433135658502578735e-01 -1.642783433198928833e-01 -2.870922535657882690e-02 -5.264577642083168030e-02 1.310786604881286621e-01 -2.449789345264434814e-01 -3.126650676131248474e-02 -3.385283648967742920e-01 -2.185154259204864502e-01 -1.293049454689025879e-01 -1.382585465908050537e-01 2.114239782094955444e-01 2.036157436668872833e-02 6.382142752408981323e-02 3.193552419543266296e-02 2.957775294780731201e-01
1.151770576834678650e-01 6.985459476709365845e-02 9.988135099411010742e-02 1.076853275299072266e-01 1.919606328010559082e-01 1.579265892505645752e-01 1.031797081232070923e-01 -1.345143467187881470e-01 -1.855330318212509155e-01 2.769382596015930176e-01 6.253489851951599121e-02 2.995546758174896240e-01 -8.533321321010589600e-02 -9.291067719459533691e-03 -3.096639811992645264e-01 -2.622129023075103760e-01 -5.061273649334907532e-02 -1.272087097167968750e-01 2.577817738056182861e-01 1.429681628942489624e-01 -3.202493861317634583e-02 -9.677437692880630493e-02 -3.360598534345626831e-02 -4.396003782749176025e-01 -2.808256745338439941e-01 -1.381499972194433212e-02 2.808578684926033020e-02 1.448079049587249756e-01 -2.032185047864913940e-01 1.077025160193443298e-01 1.511721760034561157e-01 7.752314954996109009e-02
3.084822595119476318e-01 -4.962350428104400635e-02 -8.002869784832000732e-02 1.802751123905181885e-01 2.099054008722305298e-01 -2.574100792407989502e-01 5.474673584103584290e-02 4.972325265407562256e-02 -3.078423142433166504e-01 2.028343677520751953e-01 -6.587562710046768188e-02 1.040191669017076492e-02 -4.825219511985778809e-02 -1.787931472063064575e-02 -3.620409071445465088e-01 -6.697735935449600220e-02 -5.208386108279228210e-02 -2.705867886543273926e-01 1.319264918565750122e-01 1.455718278884887695e-01 4.064211249351501465e-01 -8.809829503297805786e-02 4.997279495000839233e-02 -1.769748628139495850e-01 -1.677040010690689087e-01 -2.659694757312536240e-03 2.092674970626831055e-01 2.478672862052917480e-01 -5.320408195257186890e-02 -1.070927605032920837e-01 1.263959519565105438e-02 -3.751021111384034157e-03
1.366810202598571777e-01 -3.068304955959320068e-01 9.131831675767898560e-02 4.621677473187446594e-02 -1.346893161535263062e-01 -1.950144320726394653e-01 -1.981743425130844116e-01 7.955884188413619995e-02 -1.996541321277618408e-01 1.794898658990859985e-01 -1.656622141599655151e-01 -1.173806376755237579e-02 1.114287879317998886e-02 3.236890956759452820e-02 -3.105562329292297363e-01 -2.586632370948791504e-01 1.452625542879104614e-01 -2.424891442060470581e-01 3.506219387054443359e-01 1.842391490936279297e-02 4.343248903751373291e-02 3.855929523706436157e-02 -1.345978230237960815e-01 -3.324927091598510742e-01 -2.879296541213989258e-01 3.483510762453079224e-02 4.413480870425701141e-03 1.366422921419143677e-01 -7.637719064950942993e-02 2.850998565554618835e-02 -2.541328072547912598e-01 3.852693736553192139e-02
3.445754349231719971e-01 -1.466880440711975098e-01 1.267932206392288208e-01 3.227907046675682068e-02 -3.986544534564018250e-02 8.164168894290924072e-02 -1.779347658157348633e-01 1.486115455627441406e-01 -1.566119492053985596e-01 -1.990987733006477356e-02 -1.013470068573951721e-02 2.969497740268707275e-01 1.696568131446838379e-01 -1.746732443571090698e-01 -2.865844070911407471e-01 -1.797249019145965576e-01 1.692776530981063843e-01 -1.514991223812103271e-01 3.729854524135589600e-01 1.530741006135940552e-01 1.400433033704757690e-01 -1.655677855014801025e-01 -1.057887300848960876e-01 -1.394522786140441895e-01 -3.339965939521789551e-01 1.721486747264862061e-01 1.152276545763015747e-01 -1.295011490583419800e-02 -8.048368245363235474e-02 8.778211474418640137e-02 -8.799770474433898926e-02 1.591203212738037109e-01
9.734866023063659668e-02 -2.162885963916778564e-01 5.474660173058509827e-02 5.021799355745315552e-02 6.069302558898925781e-02 1.028900966048240662e-01 1.697310507297515869e-01 -2.239558473229408264e-02 -4.922184348106384277e-02 -6.984586268663406372e-02 2.873524092137813568e-02 3.142800331115722656e-01 2.189458012580871582e-01 1.357443779706954956e-01 -2.670867145061492920e-01 -2.875315845012664795e-01 8.050637692213058472e-02 6.001428514719009399e-02 1.527406424283981323e-01 -2.309146523475646973e-02 2.722365260124206543e-01 -6.458832323551177979e-02 -6.381689757108688354e-02 -4.466270804405212402e-01 -2.342070639133453369e-01 2.659263834357261658e-02 1.294818371534347534e-01 -1.061735115945339203e-02 -9.655065834522247314e-03 -8.921004086732864380e-02 -3.252125978469848633e-01 -2.556151747703552246e-01
1.692168563604354858e-01 -2.313103079795837402e-01 1.649070829153060913e-01 -4.701677337288856506e-02 9.900796413421630859e-02 6.005746126174926758e-02 -6.159636005759239197e-02 6.276560574769973755e-02 2.030942961573600769e-02 -1.918218471109867096e-02 -2.059333920478820801e-01 1.914790272712707520e-01 2.019488811492919922e-01 -2.971225976943969727e-01 -2.614170312881469727e-01 1.249956786632537842e-01 2.689746906980872154e-03 -2.548855245113372803e-01 -1.520485803484916687e-02 -2.648428678512573242e-01 4.973915964365005493e-02 -1.308154463768005371e-01 1.786554902791976929e-01 -5.187153816223144531e-01 -6.828339397907257080e-02 -1.957859247922897339e-01 -1.129364445805549622e-01 8.479273319244384766e-02 1.215063408017158508e-01 -2.868785150349140167e-02 1.432462483644485474e-01 1.395340263843536377e-01
2.383335083723068237e-01 5.109805986285209656e-02 2.543618902564048767e-02 1.258251070976257324e-01 1.961743533611297607e-01 1.205567941069602966e-01 -4.799339547753334045e-02 -7.951232045888900757e-02 -1.583189219236373901e-01 1.323209982365369797e-02 -1.283255172893404961e-03 1.066681444644927979e-01 2.902059853076934814e-01 -1.490435302257537842e-01 -2.894039154052734375e-01 1.403280943632125854e-01 -4.437101259827613831e-02 -6.324034184217453003e-02 6.534115225076675415e-02 -1.972815245389938354e-01 -1.047596056014299393e-02 -2.732028067111968994e-01 1.314600557088851929e-01 -5.862775444984436035e-01 -2.891021221876144409e-02 4.745636880397796631e-02 -1.664652526378631592e-01 -1.668514460325241089e-01 -7.598593831062316895e-03 -6.642507016658782959e-02 3.614225611090660095e-02 2.581454217433929443e-01
-2.693958953022956848e-02 -8.346856571733951569e-03 2.949358820915222168e-01 3.057109713554382324e-01 1.203300580382347107e-01 1.432990375906229019e-02 4.658705368638038635e-02 -1.712944060564041138e-01 -3.606199845671653748e-02 1.701127886772155762e-01 -7.060396671295166016e-02 3.814471364021301270e-01 -7.898356020450592041e-02 -1.757303178310394287e-01 -1.110186874866485596e-01 -1.922108680009841919e-01 5.709447339177131653e-02 -1.485964059829711914e-01 2.729141116142272949e-01 1.160011515021324158e-01 2.043932825326919556e-01 -8.628344512544572353e-04 -5.694847181439399719e-02 -4.106202423572540283e-01 -2.798592746257781982e-01 2.213468588888645172e-02 6.026617810130119324e-02 1.712943613529205322e-01 -2.282767444849014282e-01 1.041504275053739548e-02 -3.885502368211746216e-02 1.141229048371315002e-01
-4.427427425980567932e-02 -5.192613974213600159e-02 2.537954151630401611e-01 2.511228024959564209e-01 1.388376057147979736e-01 1.030206307768821716e-01 8.334647119045257568e-02 -1.575615853071212769e-01 -6.126844510436058044e-02 2.612910866737365723e-01 -1.939327567815780640e-01 3.291331529617309570e-01 1.309748925268650055e-02 -3.260539770126342773e-01 -2.504866421222686768e-01 -9.256629645824432373e-02 9.733302146196365356e-02 -7.331082969903945923e-02 1.999787837266921997e-01 1.614075899124145508e-02 1.040567159652709961e-01 -1.516346633434295654e-02 -4.045068845152854919e-02 -3.657736480236053467e-01 -2.828425467014312744e-01 9.125004708766937256e-02 -7.578032463788986206e-02 1.597655117511749268e-01 -1.473997980356216431e-01 2.180481702089309692e-01 1.073258221149444580e-01 9.207402169704437256e-02
2.372882664203643799e-01 -5.115795414894819260e-03 6.779194623231887817e-02 6.052416563034057617e-02 4.014275968074798584e-03 8.622038364410400391e-02 -5.931753665208816528e-02 -1.159682273864746094e-01 -6.261395663022994995e-02 3.363428637385368347e-02 1.779581606388092041e-01 8.882481604814529419e-02 2.084701806306838989e-01 1.562313139438629150e-01 1.771177649497985840e-01 -2.899788916110992432e-01 4.676108658313751221e-01 -1.061275228857994080e-01 4.806253686547279358e-02 6.301176548004150391e-02 2.197863012552261353e-01 -1.555344462394714355e-01 -2.129095233976840973e-02 -4.590732753276824951e-01 1.905607730150222778e-01 -1.795056909322738647e-01 -1.406693309545516968e-01 6.030793488025665283e-02 8.988559246063232422e-02 -4.092093557119369507e-02 -1.558484137058258057e-01 1.927421838045120239e-01
1.275597363710403442e-01 5.993366986513137817e-02 2.745844423770904541e-01 2.977752685546875000e-02 1.000078245997428894e-01 1.732431054115295410e-01 8.902202546596527100e-02 -2.643299996852874756e-01 -1.663241982460021973e-01 1.588141620159149170e-01 6.703348457813262939e-02 1.397991776466369629e-01 5.254494771361351013e-02 -1.786576956510543823e-01 -2.068577408790588379e-01 -2.229037731885910034e-01 1.144482046365737915e-01 -1.682832837104797363e-01 1.122843176126480103e-01 1.304807960987091064e-01 1.030839532613754272e-01 1.367116868495941162e-01 -1.240840256214141846e-01 -4.146733283996582031e-01 -3.363316953182220459e-01 -6.160386279225349426e-02 -7.051849272102117538e-03 1.526631042361259460e-02 -3.058199882507324219e-01 1.087543815374374390e-01 1.431442946195602417e-01 2.262870818376541138e-01
9.659264236688613892e-02 -8.813137561082839966e-02 7.905263453722000122e-02 -1.697212159633636475e-01 1.170527189970016479e-01 -2.643721364438533783e-02 5.642057582736015320e-02 -2.050764262676239014e-01 -2.332397252321243286e-01 1.389875710010528564e-01 1.102391779422760010e-01 1.456722617149353027e-01 2.058705128729343414e-02 9.717967361211776733e-02 -3.374309241771697998e-01 -3.277160823345184326e-01 -2.848405949771404266e-02 -2.312173843383789062e-01 2.186908274888992310e-01 1.343975663185119629e-01 1.459544003009796143e-01 2.062213234603404999e-02 -1.534678041934967041e-02 -3.785693347454071045e-01 -2.470844089984893799e-01 -1.361575275659561157e-01 1.348295994102954865e-02 -3.023693263530731201e-01 -1.501469910144805908e-01 -1.179838776588439941e-01 1.199034303426742554e-01 2.061856985092163086e-01
1.096116751432418823e-01 -2.640351355075836182e-01 1.520009189844131470e-01 2.262106388807296753e-01 4.680143296718597412e-02 -2.225125432014465332e-01 -4.521741718053817749e-02 2.043519169092178345e-01 -2.613905966281890869e-01 1.215791031718254089e-01 2.986680343747138977e-02 1.297640353441238403e-01 2.109359018504619598e-02 -1.041368544101715088e-01 -2.725552320480346680e-01 -1.356249600648880005e-01 -1.524504572153091431e-01 -1.778482496738433838e-01 4.584987461566925049e-01 7.887972146272659302e-02 2.155147492885589600e-01 -2.089785188436508179e-01 -9.884852916002273560e-03 -2.019676119089126587e-01 -2.022437751293182373e-01 1.767678558826446533e-01 1.545580923557281494e-01 1.753296256065368652e-01 -6.033438071608543396e-02 -9.853710234165191650e-02 -4.402062855660915375e-03 3.482414782047271729e-02
1.929152640514075756e-03 -6.938297301530838013e-02 6.278645992279052734e-02 2.430133670568466187e-01 5.804822966456413269e-02 -1.403875946998596191e-01 -1.036579161882400513e-01 -9.488346427679061890e-02 -7.051497697830200195e-02 1.446436941623687744e-01 -1.875876337289810181e-01 3.042217195034027100e-01 3.188318908214569092e-01 1.045344620943069458e-01 -3.725090324878692627e-01 -1.494017839431762695e-01 1.067492514848709106e-01 -2.971283793449401855e-01 1.748866587877273560e-01 2.347184866666793823e-01 4.581915587186813354e-02 -1.111100763082504272e-01 -1.694210320711135864e-01 -4.345341920852661133e-01 -8.299202658236026764e-03 -5.165552347898483276e-02 5.187691748142242432e-02 -1.405965685844421387e-01 -2.626192755997180939e-02 -2.778081782162189484e-02 1.331374794244766235e-01 -1.869412325322628021e-02
1.328440103679895401e-02 -1.755902916193008423e-01 2.383590638637542725e-01 -4.519831761717796326e-02 -2.044189348816871643e-02 -3.566709533333778381e-02 7.129980623722076416e-02 -1.966223716735839844e-01 -1.776187717914581299e-01 2.090704739093780518e-01 1.842739880084991455e-01 1.236245855689048767e-01 8.631768822669982910e-02 7.853101938962936401e-03 -2.327776998281478882e-01 -2.162860929965972900e-01 7.145674526691436768e-02 -2.883377373218536377e-01 3.946591168642044067e-02 1.362076848745346069e-01 2.327888011932373047e-01 6.969548761844635010e-02 -9.759811311960220337e-02 -3.929941952228546143e-01 -3.582598567008972168e-01 -1.050273329019546509e-01 1.992473565042018890e-02 -2.021497637033462524e-01 -1.874448060989379883e-01 -1.012413352727890015e-01 -8.742892742156982422e-02 2.582228481769561768e-01
1.024964302778244019e-01 -1.127193793654441833e-01 1.712614148855209351e-01 1.561258286237716675e-01 7.903391867876052856e-02 -2.367527931928634644e-01 -7.239400595426559448e-02 2.945477887988090515e-02 -2.849452495574951172e-01 2.932374179363250732e-01 2.762050554156303406e-02 9.505207836627960205e-02 -1.028768904507160187e-02 -9.968424215912818909e-03 -3.699364066123962402e-01 -6.459620594978332520e-02 -7.241417467594146729e-02 -2.586231529712677002e-01 2.964600324630737305e-01 4.115105420351028442e-02 3.701571226119995117e-01 5.251310765743255615e-02 -4.514167830348014832e-02 -2.891861498355865479e-01 -3.962884843349456787e-02 1.856998652219772339e-01 1.141832694411277771e-01 7.814179407432675362e-04 -2.294250763952732086e-02 -2.776110470294952393e-01 -6.206579133868217468e-02 1.370187103748321533e-01
2.366854548454284668e-01 -1.764714568853378296e-01 2.156688570976257324e-01 1.370516866445541382e-01 3.067393898963928223e-01 -5.619312822818756104e-02 -2.297993190586566925e-02 1.008977293968200684e-01 -6.690842658281326294e-02 2.715889811515808105e-01 1.116410493850708008e-01 2.468221336603164673e-01 1.588551253080368042e-01 2.013866752386093140e-01 -1.205093413591384888e-01 8.712054044008255005e-02 3.776999190449714661e-02 -1.876976490020751953e-01 2.629729211330413818e-01 5.312576517462730408e-02 2.055288851261138916e-01 -1.856549978256225586e-01 -3.187249302864074707e-01 -2.814468741416931152e-01 -4.695371165871620178e-02 -6.895259022712707520e-02 1.505238860845565796e-01 9.422145038843154907e-02 -1.589419543743133545e-01 -6.816788017749786377e-02 2.543839216232299805e-01 2.834977395832538605e-02
3.050965368747711182e-01 -9.355588257312774658e-02 -7.955997437238693237e-02 -1.951158791780471802e-02 2.896612286567687988e-01 -2.843632362782955170e-02 -8.779115229845046997e-02 1.288688927888870239e-01 -1.905885487794876099e-01 2.361725270748138428e-01 4.763924703001976013e-02 3.109277784824371338e-01 -1.803640723228454590e-01 -1.934147626161575317e-01 -3.014488816261291504e-01 1.327413041144609451e-02 9.485851973295211792e-02 -1.535771042108535767e-01 1.452137082815170288e-01 -2.418688088655471802e-01 -1.738252863287925720e-02 -3.037220239639282227e-01 4.057354852557182312e-02 -2.147503346204757690e-01 -6.932071596384048462e-02 -2.266744822263717651e-01 1.447328627109527588e-01 4.056505858898162842e-04 2.107009589672088623e-01 1.761322468519210815e-01 1.274049133062362671e-01 9.551190584897994995e-02
1.247367355972528458e-02 -1.821665316820144653e-01 9.474609792232513428e-02 2.269025743007659912e-01 3.896718844771385193e-02 -1.024444624781608582e-01 -5.453423783183097839e-02 -4.746478423476219177e-02 -9.734179079532623291e-02 1.011615097522735596e-01 -2.680928707122802734e-01 1.365455985069274902e-01 2.982812225818634033e-01 -1.543805599212646484e-01 -3.499211072921752930e-01 -1.007270812988281250e-01 1.221131309866905212e-01 -3.346250653266906738e-01 2.593069672584533691e-01 2.092569172382354736e-01 1.038886606693267822e-01 -1.820776378735899925e-03 -1.764207631349563599e-01 -3.385968506336212158e-01 -1.334020048379898071e-01 5.342575907707214355e-02 -1.100971549749374390e-01 -2.109359800815582275e-01 -4.971900209784507751e-02 -8.919082581996917725e-02 1.407892704010009766e-01 1.770253032445907593e-01
2.971684038639068604e-01 -1.734011471271514893e-01 8.217852562665939331e-02 -1.608912460505962372e-02 -9.515973925590515137e-02 7.579573988914489746e-02 -1.369096487760543823e-01 -2.012415677309036255e-01 -2.531705796718597412e-02 2.099715471267700195e-01 1.151500716805458069e-01 -1.572922989726066589e-02 1.205560490489006042e-01 -1.586392670869827271e-01 -5.795636028051376343e-02 -2.080797553062438965e-01 1.836763173341751099e-01 -2.792553603649139404e-01 1.278021931648254395e-01 2.810780704021453857e-01 2.759036123752593994e-01 4.031196609139442444e-02 -1.919062286615371704e-01 -3.273915648460388184e-01 -1.820982098579406738e-01 -6.761683523654937744e-02 3.678173199295997620e-02 -3.289112588390707970e-03 -3.350049257278442383e-01 -7.558356970548629761e-02 5.917648319154977798e-03 2.647339701652526855e-01
2.077156156301498413e-01 -2.138975113630294800e-01 -1.411045342683792114e-01 1.628086119890213013e-01 1.369192302227020264e-01 -2.285193353891372681e-01 6.418789178133010864e-02 1.305526196956634521e-01 -3.575953543186187744e-01 9.098256379365921021e-02 5.770858842879533768e-03 2.312196493148803711e-01 2.725822478532791138e-02 -1.080176141113042831e-02 -2.670896947383880615e-01 -6.319975107908248901e-02 -9.513303637504577637e-02 -3.602513670921325684e-01 1.620194911956787109e-01 2.330603599548339844e-01 3.702427148818969727e-01 -1.296201348304748535e-01 8.050981163978576660e-02 -1.372466236352920532e-01 -1.853558421134948730e-01 9.027490019798278809e-02 -4.193175584077835083e-02 2.177115380764007568e-01 -9.486286342144012451e-02 2.089868765324354172e-03 7.715466618537902832e-02 3.868641331791877747e-02
2.045834213495254517e-01 -2.167132347822189331e-01 1.603755801916122437e-01 1.463550478219985962e-01 -9.639386832714080811e-02 1.301058381795883179e-01 -1.469094753265380859e-01 9.334074705839157104e-02 -1.399864405393600464e-01 1.294645369052886963e-01 1.070617288351058960e-01 8.430550247430801392e-02 3.194874227046966553e-01 -3.104434907436370850e-01 -1.974484622478485107e-01 -6.084838509559631348e-02 2.444193363189697266e-01 -9.554473310708999634e-02 1.943632662296295166e-01 -2.839117310941219330e-02 2.667209804058074951e-01 -1.953855007886886597e-01 3.601217269897460938e-02 -2.197933495044708252e-01 -2.760991752147674561e-01 -1.244441047310829163e-01 1.161169409751892090e-01 -1.471708267927169800e-01 -2.553727030754089355e-01 -6.967945396900177002e-02 -2.109873890876770020e-01 -6.036671251058578491e-02
3.097039461135864258e-01 -2.261500656604766846e-01 -2.259979397058486938e-01 -4.441636428236961365e-02 -4.550913348793983459e-02 7.293330878019332886e-02 4.986811801791191101e-02 -7.515602558851242065e-02 -1.587047427892684937e-01 -4.147781059145927429e-02 -8.585424721240997314e-02 1.334094554185867310e-01 2.245204597711563110e-01 -1.464382261037826538e-01 -1.785449981689453125e-01 -2.045352458953857422e-01 1.937425285577774048e-01 3.257276862859725952e-02 3.963909745216369629e-01 -2.705135196447372437e-02 2.959310412406921387e-01 4.430763795971870422e-02 -9.554275870323181152e-02 -2.199868857860565186e-01 -3.825912773609161377e-01 1.817046701908111572e-01 6.403803359717130661e-03 8.352700620889663696e-02 -1.110883280634880066e-01 1.440786719322204590e-01 -6.986963003873825073e-02 -1.371701061725616455e-01
4.144789278507232666e-02 -2.334470003843307495e-01 -1.541863828897476196e-01 -3.049942851066589355e-01 1.663583070039749146e-01 -1.339302863925695419e-02 2.268392294645309448e-01 -1.049422007054090500e-02 -1.935825496912002563e-01 7.684768736362457275e-02 5.304837226867675781e-02 1.588646620512008667e-01 -1.060436517000198364e-01 -2.234285473823547363e-01 -1.993345618247985840e-01 -2.894694805145263672e-01 7.678394764661788940e-02 -1.840787529945373535e-01 1.078756079077720642e-01 8.975812792778015137e-02 1.277103871107101440e-01 -1.371856778860092163e-01 1.860184371471405029e-01 -3.216177225112915039e-01 5.210356414318084717e-02 4.588422924280166626e-02 -1.331967711448669434e-01 2.283233851194381714e-01 -3.184294998645782471e-01 2.395724952220916748e-01 -2.876364998519420624e-02 1.564826816320419312e-01
7.251032441854476929e-02 -1.427880823612213135e-01 1.432839874178171158e-02 -6.845641881227493286e-03 -1.711125485599040985e-02 4.469999985303729773e-04 2.026521563529968262e-01 -1.510316729545593262e-01 1.233439147472381592e-01 -3.246220946311950684e-02 9.755482524633407593e-02 3.286137431859970093e-02 -5.414183065295219421e-02 1.833868920803070068e-01 -2.411924302577972412e-01 -3.710823133587837219e-03 2.115286588668823242e-01 -3.412935435771942139e-01 4.456464350223541260e-01 1.240199655294418335e-01 1.341223120689392090e-01 2.214774675667285919e-02 6.007087230682373047e-02 -2.850492596626281738e-01 -2.145903706550598145e-01 -7.062708586454391479e-02 -5.650574341416358948e-02 2.077187597751617432e-01 4.790965095162391663e-02 3.459006547927856445e-01 1.380489766597747803e-01 2.671903073787689209e-01
2.120302468538284302e-01 -2.514285221695899963e-02 2.006120234727859497e-01 -1.812884956598281860e-01 2.845639884471893311e-01 6.560391187667846680e-02 1.641019731760025024e-01 -6.386443972587585449e-02 -2.052386999130249023e-01 -1.223526522517204285e-01 2.607025951147079468e-02 2.456976920366287231e-01 3.473368585109710693e-01 -4.167170822620391846e-02 -1.312866210937500000e-01 3.670302033424377441e-02 5.860666930675506592e-02 -6.458044052124023438e-02 -7.372770924121141434e-03 3.717156499624252319e-02 1.614250093698501587e-01 -1.040614023804664612e-01 -5.155444517731666565e-02 -4.829377830028533936e-01 -1.800408363342285156e-01 -2.265687659382820129e-02 -1.885625347495079041e-02 8.414771407842636108e-02 2.890914678573608398e-01 2.296153157949447632e-01 5.176382139325141907e-02 2.115486115217208862e-01
1.919263899326324463e-01 -2.725741267204284668e-01 2.745353281497955322e-01 2.819231338798999786e-02 -1.999218761920928955e-02 -1.700432300567626953e-01 -1.975575536489486694e-01 2.347116096643730998e-04 -1.469647884368896484e-02 1.767956614494323730e-01 1.171343028545379639e-02 -2.460675314068794250e-02 5.092510581016540527e-02 -1.127636507153511047e-01 -2.703793048858642578e-01 -3.786941990256309509e-02 3.948762081563472748e-03 -1.649737358093261719e-01 3.588409721851348877e-01 -7.472661882638931274e-02 4.169989749789237976e-02 -8.460795879364013672e-02 -7.097592949867248535e-02 -4.306942224502563477e-01 -2.377117723226547241e-01 -8.986672013998031616e-02 -1.675340384244918823e-01 1.816761940717697144e-01 -2.027161866426467896e-01 -7.325378060340881348e-02 -2.428607046604156494e-01 -1.737321019172668457e-01
9.292184561491012573e-02 -1.981701254844665527e-01 4.051342234015464783e-02 -6.746547669172286987e-02 1.208614790812134743e-03 1.089283376932144165e-01 -8.290936797857284546e-02 -3.271177709102630615e-01 -5.358874425292015076e-02 2.177145332098007202e-01 -8.815608173608779907e-02 2.421893030405044556e-01 -1.051465272903442383e-01 4.815493524074554443e-02 -3.226486146450042725e-01 -1.337551027536392212e-01 5.509869381785392761e-02 -3.444778919219970703e-01 2.301051318645477295e-01 -4.698309581726789474e-03 1.123560890555381775e-01 -2.164618521928787231e-01 -2.429620474576950073e-01 -1.871823668479919434e-01 -2.648676931858062744e-01 -1.390552520751953125e-01 -1.385491900146007538e-02 2.377362996339797974e-01 -2.770779132843017578e-01 1.798402145504951477e-02 1.202698051929473877e-01 4.591110721230506897e-02
8.072028309106826782e-02 -2.392320036888122559e-01 8.139355480670928955e-02 -4.425637051463127136e-02 1.252542734146118164e-01 1.917117685079574585e-01 5.544949322938919067e-02 5.289977416396141052e-02 -2.313749939203262329e-01 1.466058939695358276e-01 6.834097206592559814e-02 3.761314153671264648e-01 -3.031616508960723877e-01 4.752762150019407272e-03 -2.190655171871185303e-01 -1.436695456504821777e-01 2.312621921300888062e-01 -2.536356449127197266e-01 3.366315364837646484e-02 -1.663323193788528442e-01 2.022788524627685547e-01 -2.587330937385559082e-01 -1.360315382480621338e-01 -8.881481736898422241e-02 -2.084586918354034424e-01 -2.352688759565353394e-01 1.523522287607192993e-01 -1.438488531857728958e-02 2.203081548213958740e-01 1.208715662360191345e-01 1.459664851427078247e-01 -8.887951262295246124e-03
2.021269947290420532e-01 -1.500610448420047760e-02 -1.322412937879562378e-01 1.244995519518852234e-01 1.656770706176757812e-01 -1.757449507713317871e-01 -1.254248768091201782e-01 5.263030901551246643e-02 -2.235959321260452271e-01 1.635009795427322388e-01 -6.849993951618671417e-03 -1.132599823176860809e-02 -4.839975759387016296e-02 -2.379967086017131805e-02 -3.689511418342590332e-01 -5.040152370929718018e-02 3.263255953788757324e-02 -3.416917026042938232e-01 8.750943094491958618e-02 1.980910152196884155e-01 3.810866773128509521e-01 -8.486670255661010742e-02 1.062860563397407532e-01 -3.144815862178802490e-01 -2.490976899862289429e-01 -8.055737614631652832e-02 1.444169878959655762e-01 2.607583403587341309e-01 4.569082707166671753e-02 -4.738018661737442017e-02 6.357651203870773315e-02 -1.936805099248886108e-01
2.231822609901428223e-01 2.063161134719848633e-01 3.820171207189559937e-02 1.360215991735458374e-01 4.884340986609458923e-02 -1.278686523437500000e-01 1.882852911949157715e-01 1.001408845186233521e-01 -3.413868546485900879e-01 1.311559677124023438e-01 1.216108426451683044e-01 1.721326410770416260e-01 8.879224210977554321e-02 -1.642707139253616333e-01 -2.151539027690887451e-01 1.800856739282608032e-01 2.333184182643890381e-01 -3.124915361404418945e-01 -2.267715707421302795e-02 -1.601431816816329956e-01 3.518000245094299316e-01 -8.815837651491165161e-02 2.461272291839122772e-02 -1.881523877382278442e-01 1.641402691602706909e-01 -6.046415865421295166e-02 -3.375504910945892334e-01 -9.660556912422180176e-02 1.506670266389846802e-01 8.495588600635528564e-02 1.520171668380498886e-02 -4.334779828786849976e-02
8.387859910726547241e-02 -2.672294974327087402e-01 1.052945703268051147e-01 1.465048640966415405e-03 -6.722938269376754761e-02 2.891076542437076569e-02 -1.880573779344558716e-01 -1.195587515830993652e-01 -4.487695544958114624e-02 1.816106885671615601e-01 -9.541381150484085083e-02 1.064586043357849121e-01 -3.820598870515823364e-02 1.702647060155868530e-01 -1.987328082323074341e-01 2.304929681122303009e-02 8.641033433377742767e-03 -1.906073093414306641e-01 4.148866832256317139e-01 -1.124196648597717285e-01 1.560722291469573975e-01 -1.229333691298961639e-02 -5.439909640699625015e-03 -3.263783454895019531e-01 -4.468580782413482666e-01 -1.611682474613189697e-01 -1.151550263166427612e-01 2.828775942325592041e-01 -1.745475232601165771e-01 -1.027544289827346802e-01 -1.229773014783859253e-01 -4.706716537475585938e-02
3.160108029842376709e-01 -1.181503534317016602e-01 -1.461200118064880371e-01 1.238218098878860474e-01 2.135867923498153687e-01 2.621772289276123047e-01 -1.061929315328598022e-01 -2.074369788169860840e-01 -3.032615780830383301e-01 9.540046751499176025e-02 1.651647090911865234e-01 -7.995697855949401855e-02 2.068669348955154419e-01 1.457025855779647827e-01 5.187256261706352234e-02 -1.486832052469253540e-01 2.644549906253814697e-01 -3.024167418479919434e-01 1.592108160257339478e-01 9.849458932876586914e-02 2.128261923789978027e-01 -3.180366754531860352e-01 1.185074523091316223e-01 -1.729751676321029663e-01 2.402291074395179749e-02 -4.598351195454597473e-02 -4.733360931277275085e-02 9.690079838037490845e-02 1.630563586950302124e-01 2.351604169234633446e-03 8.213546127080917358e-02 1.508648097515106201e-01
2.370621114969253540e-01 -7.546953856945037842e-02 2.733822166919708252e-01 -1.830051392316818237e-01 2.038354277610778809e-01 -5.323649570345878601e-02 1.599497944116592407e-01 -8.676209300756454468e-02 -2.925050854682922363e-01 -8.436255156993865967e-02 1.540320217609405518e-01 9.407623857259750366e-02 3.558824360370635986e-01 3.588126972317695618e-03 -1.894052922725677490e-01 -1.022563725709915161e-01 2.467094957828521729e-01 -1.089015901088714600e-01 -5.864922329783439636e-02 -6.376355886459350586e-02 4.568986967206001282e-02 -1.630607694387435913e-01 7.661424577236175537e-02 -3.785602450370788574e-01 -1.756445020437240601e-01 -1.645734906196594238e-01 9.724483639001846313e-02 9.966010600328445435e-02 1.631599068641662598e-01 2.227611392736434937e-01 -5.174715444445610046e-02 1.995092779397964478e-01
3.329446613788604736e-01 -1.743955016136169434e-01 2.613816410303115845e-03 1.060263887047767639e-01 2.463949918746948242e-01 -9.693294763565063477e-02 4.540476575493812561e-02 -1.306548267602920532e-01 -7.799471914768218994e-02 -1.700114309787750244e-01 1.528974324464797974e-01 -6.039815768599510193e-02 9.626677632331848145e-02 -2.320344895124435425e-01 -8.144067972898483276e-02 -2.318430095911026001e-01 4.789681173861026764e-03 -3.409780263900756836e-01 2.403747588396072388e-01 2.658548578619956970e-02 7.419653981924057007e-02 8.586786687374114990e-02 -1.412042677402496338e-01 -4.420360922813415527e-01 7.904969900846481323e-02 -1.538311839103698730e-01 5.957453697919845581e-02 -9.474441409111022949e-02 -2.117960304021835327e-01 2.259902507066726685e-01 -7.413709163665771484e-02 1.609054207801818848e-01
1.245852187275886536e-01 -2.607128918170928955e-01 2.945538982748985291e-02 2.086061090230941772e-01 -5.377304926514625549e-02 4.889430105686187744e-02 1.314972410909831524e-03 1.320809423923492432e-01 2.020084299147129059e-02 -5.234770476818084717e-03 -7.313409447669982910e-02 3.177753090858459473e-01 2.930080890655517578e-01 -6.442420929670333862e-02 -2.591577470302581787e-01 -1.252271682024002075e-01 2.159729450941085815e-01 -9.811110794544219971e-02 3.377591669559478760e-01 -1.043965965509414673e-01 8.901870995759963989e-02 -8.472829312086105347e-02 6.874275952577590942e-02 -2.786159515380859375e-01 -1.711253076791763306e-01 4.307521134614944458e-02 1.974321715533733368e-02 1.854421645402908325e-01 -1.991652697324752808e-01 1.013308018445968628e-01 -4.073029458522796631e-01 -9.657014906406402588e-02
1.773757487535476685e-01 -8.810269087553024292e-02 3.611032366752624512e-01 -1.472448259592056274e-01 2.004403471946716309e-01 -5.169493705034255981e-02 1.186583042144775391e-01 -8.431833237409591675e-02 -2.306523472070693970e-01 -9.846122562885284424e-02 1.028189510107040405e-01 1.462822705507278442e-01 4.076121151447296143e-01 -6.889414042234420776e-02 -2.210879325866699219e-01 -1.140469610691070557e-01 1.957203000783920288e-01 -7.481196522712707520e-02 -1.059811785817146301e-01 -5.358202010393142700e-02 2.546947449445724487e-02 -1.527505964040756226e-01 8.501316606998443604e-02 -3.735522329807281494e-01 -1.420054286718368530e-01 -1.547992825508117676e-01 4.852589592337608337e-02 6.537146121263504028e-02 1.895505636930465698e-01 2.433706670999526978e-01 -5.848185345530509949e-02 1.972908973693847656e-01
5.171383172273635864e-02 -2.576201856136322021e-01 1.038898248225450516e-02 4.732025042176246643e-02 4.931782931089401245e-02 -1.729712486267089844e-01 -2.439020872116088867e-01 5.623225867748260498e-02 -1.444983929395675659e-01 1.640852242708206177e-01 -1.086814776062965393e-01 9.704960137605667114e-02 -1.739695481956005096e-02 -8.231776207685470581e-02 -3.654263019561767578e-01 -1.528451442718505859e-01 1.627715528011322021e-01 -1.675116866827011108e-01 4.809482693672180176e-01 -1.049545556306838989e-01 -2.960733510553836823e-02 -2.864926308393478394e-02 -5.823990702629089355e-02 -2.357871085405349731e-01 -2.100709825754165649e-01 -1.240776330232620239e-01 -3.196429088711738586e-02 1.479057222604751587e-01 -1.743691265583038330e-01 -1.190972626209259033e-01 -2.767193019390106201e-01 1.986111253499984741e-01
5.049689859151840210e-02 -1.323051899671554565e-01 2.406246215105056763e-01 3.089782595634460449e-02 1.231645978987216949e-02 -2.615862786769866943e-01 -1.554844677448272705e-01 9.693692624568939209e-02 -2.391283810138702393e-01 2.829554304480552673e-02 -1.885613203048706055e-01 1.487233936786651611e-01 3.610163927078247070e-02 -2.165277600288391113e-01 -2.146838009357452393e-01 -1.832720339298248291e-01 2.910072207450866699e-01 -2.679201662540435791e-01 3.841380178928375244e-01 1.051881685853004456e-01 6.457760185003280640e-02 -4.066558182239532471e-02 -9.566462039947509766e-02 -2.136062681674957275e-01 -2.524335682392120361e-01 3.815285163000226021e-03 -8.464099466800689697e-02 2.227857112884521484e-01 3.214497491717338562e-02 -9.592763334512710571e-02 -2.614208459854125977e-01 2.468373998999595642e-02
3.526661396026611328e-01 -6.728389114141464233e-02 1.649120450019836426e-01 2.341682761907577515e-01 2.764807343482971191e-01 6.229010969400405884e-02 -4.326450824737548828e-02 1.439439356327056885e-01 -8.890628814697265625e-02 4.667392000555992126e-02 -2.446390129625797272e-02 2.504636943340301514e-01 2.619592249393463135e-01 2.570177614688873291e-01 -2.563277482986450195e-01 1.566418819129467010e-02 8.660717308521270752e-02 -3.972827643156051636e-02 3.416349291801452637e-01 3.584677353501319885e-02 7.956197112798690796e-02 -2.484385669231414795e-02 2.009586095809936523e-01 -3.635510504245758057e-01 -1.834714114665985107e-01 1.274698823690414429e-01 1.651859432458877563e-01 7.583732903003692627e-02 -3.140592202544212341e-02 9.335422888398170471e-03 -1.059792563319206238e-01 -1.013870239257812500e-01
1.194007396697998047e-01 -3.259427249431610107e-01 -1.718981936573982239e-02 1.077020838856697083e-01 2.497912943363189697e-01 -1.612869352102279663e-01 -1.605719095095992088e-03 4.862644150853157043e-02 -1.224834173917770386e-01 1.898602992296218872e-01 5.347654595971107483e-02 3.606079816818237305e-01 -3.768928945064544678e-01 -4.339259862899780273e-02 -3.234816193580627441e-01 7.710714999120682478e-05 1.758186072111129761e-01 -1.289123296737670898e-01 1.621790379285812378e-01 7.135591655969619751e-02 7.743424177169799805e-02 -3.120909035205841064e-01 -4.860226809978485107e-02 -1.962816715240478516e-01 -1.607627272605895996e-01 1.933104358613491058e-02 7.386175543069839478e-02 -1.469166576862335205e-01 -8.137243986129760742e-02 1.848488152027130127e-01 8.151164650917053223e-02 1.428706049919128418e-01
7.181750982999801636e-02 -1.149864774197340012e-02 4.220338761806488037e-01 3.668533265590667725e-01 1.081249117851257324e-01 -6.041088700294494629e-02 -1.370396018028259277e-01 1.518284901976585388e-03 -1.632226165384054184e-03 3.145296871662139893e-02 1.117387413978576660e-01 2.999687194824218750e-01 -2.313123084604740143e-02 -1.923777759075164795e-01 -2.637254893779754639e-01 -1.291145235300064087e-01 2.196675986051559448e-01 -1.518329381942749023e-01 1.305946558713912964e-01 2.232582867145538330e-01 1.823337227106094360e-01 -4.921782761812210083e-02 -1.101865619421005249e-01 -3.279146254062652588e-01 -1.271951794624328613e-01 -5.151339992880821228e-02 1.651642173528671265e-01 9.408868104219436646e-02 -1.348630636930465698e-01 1.305898278951644897e-01 1.917251944541931152e-01 -1.268189400434494019e-02
3.214465379714965820e-01 -7.245054841041564941e-02 1.083745211362838745e-01 2.952474951744079590e-01 4.644929431378841400e-03 -7.453080266714096069e-02 -1.402315050363540649e-01 1.213450171053409576e-02 -1.603608429431915283e-01 -2.360546495765447617e-03 -4.769031703472137451e-02 5.215491652488708496e-01 7.480132393538951874e-03 2.797469198703765869e-01 -1.676601916551589966e-01 -2.753763226792216301e-03 2.080527395009994507e-01 -1.048403605818748474e-01 3.678659200668334961e-01 1.462653130292892456e-01 2.312977313995361328e-01 -3.256912901997566223e-02 1.467165946960449219e-01 -1.822330057621002197e-01 -9.836111962795257568e-02 -3.379286825656890869e-02 2.459445782005786896e-02 6.265477091073989868e-02 -3.690673783421516418e-02 -4.654416441917419434e-02 1.059192419052124023e-01 1.014516577124595642e-01
2.212574519217014313e-02 2.323065400123596191e-01 2.184426635503768921e-01 3.383138179779052734e-01 -4.767483100295066833e-02 7.005679607391357422e-02 1.204723417758941650e-01 -1.614692509174346924e-01 -7.109767943620681763e-02 1.900006085634231567e-01 8.740688860416412354e-02 3.549119085073471069e-02 -1.470264941453933716e-01 -2.825449034571647644e-02 -1.774482131004333496e-01 7.376894354820251465e-02 2.733332812786102295e-01 -3.104882687330245972e-02 9.820196032524108887e-02 -1.693801432847976685e-01 1.625695526599884033e-01 -2.277341187000274658e-01 8.645239286124706268e-03 -5.115360021591186523e-01 -5.234967917203903198e-02 -6.325993686914443970e-02 -3.251444399356842041e-01 -1.324002593755722046e-01 1.596019417047500610e-01 1.178787276148796082e-01 5.021529644727706909e-02 -1.672355830669403076e-02
9.107752889394760132e-02 -1.501417905092239380e-01 1.068290844559669495e-01 1.838992387056350708e-01 3.359355777502059937e-02 -9.050963073968887329e-02 -2.871989011764526367e-01 -3.730454668402671814e-02 -2.855259226635098457e-04 6.164891272783279419e-02 7.278619706630706787e-02 1.325090043246746063e-02 -3.830441832542419434e-02 -8.202300220727920532e-02 -3.121240437030792236e-01 -3.790157660841941833e-02 1.338420212268829346e-01 -1.606259942054748535e-01 4.367900490760803223e-01 -3.733365330845117569e-03 5.967841297388076782e-02 1.046482939273118973e-02 1.467906497418880463e-02 -3.048193752765655518e-01 -4.452320039272308350e-01 -5.388262122869491577e-02 -1.925344169139862061e-01 2.802192866802215576e-01 -1.245215162634849548e-01 1.885268464684486389e-02 -2.199636548757553101e-01 -4.605518281459808350e-02
2.962557971477508545e-01 -1.814053580164909363e-02 -1.040598470717668533e-02 1.158908829092979431e-01 3.924363106489181519e-02 -1.181537732481956482e-01 4.680560529232025146e-02 -4.402670264244079590e-01 3.056173026561737061e-02 1.315281987190246582e-01 1.268050372600555420e-01 8.038437366485595703e-02 -1.046384777873754501e-02 6.285669654607772827e-02 -1.627836972475051880e-01 -1.792549490928649902e-01 2.958066463470458984e-01 -4.009496793150901794e-02 -9.385278820991516113e-02 -5.156908929347991943e-02 3.136010766029357910e-01 1.002301126718521118e-01 5.620843544602394104e-02 -2.255622148513793945e-01 6.030073389410972595e-02 -1.011398881673812866e-01 -6.254896521568298340e-02 2.660544514656066895e-01 1.934326440095901489e-01 6.713207811117172241e-02 4.205935001373291016e-01 1.139346435666084290e-01
3.155071735382080078e-01 -2.496546059846878052e-01 2.277482599020004272e-01 6.041940301656723022e-02 -1.715690493583679199e-01 2.405766770243644714e-02 -1.017155870795249939e-01 -9.125920012593269348e-03 -9.048265963792800903e-02 -6.187268719077110291e-02 5.550459772348403931e-02 2.781198024749755859e-01 -2.148419767618179321e-01 9.472449892200529575e-04 -1.763240844011306763e-01 -1.138471513986587524e-01 1.927749067544937134e-01 -2.008842863142490387e-02 1.805058494210243225e-02 -3.623287677764892578e-01 1.474927067756652832e-01 -1.967203915119171143e-01 -5.477102473378181458e-02 -3.812362253665924072e-01 -1.369117051362991333e-01 -1.020329594612121582e-01 -1.011174246668815613e-01 8.571155369281768799e-02 7.791042327880859375e-02 -2.473666816949844360e-01 9.109750390052795410e-02 -2.434224486351013184e-01
7.847711443901062012e-02 -2.150365263223648071e-01 1.895248889923095703e-01 1.430252799764275551e-03 -1.588439568877220154e-02 4.230633750557899475e-02 2.634545564651489258e-01 -9.594027698040008545e-02 -1.458113938570022583e-01 4.689833149313926697e-02 1.134080812335014343e-01 3.758389055728912354e-01 3.672858774662017822e-01 1.465270966291427612e-01 -2.673965692520141602e-01 -1.256939470767974854e-01 3.407787159085273743e-02 -5.206655710935592651e-02 8.933762460947036743e-02 -1.189788430929183960e-01 2.824030518531799316e-01 7.971606403589248657e-02 -1.767796128988265991e-01 -3.358948826789855957e-01 -4.307141900062561035e-02 -3.829434514045715332e-02 -9.748665988445281982e-02 -4.146498814225196838e-02 2.372284233570098877e-01 -2.706423960626125336e-02 -2.298282533884048462e-01 1.709123998880386353e-01
1.344327628612518311e-01 -1.710928082466125488e-01 3.040326833724975586e-01 2.548325657844543457e-01 -2.203197963535785675e-02 4.022080823779106140e-02 -1.244175136089324951e-01 -1.779137738049030304e-02 -1.837060302495956421e-01 2.560618221759796143e-01 -1.387391984462738037e-01 5.679818242788314819e-02 -2.169144153594970703e-02 8.501121774315834045e-03 -2.100620269775390625e-01 -1.467271447181701660e-01 2.951079308986663818e-01 -1.849717050790786743e-01 6.130677834153175354e-02 -1.283212155103683472e-01 6.249584257602691650e-02 -1.381591856479644775e-01 2.104498632252216339e-02 -3.204843699932098389e-01 -3.939621746540069580e-01 2.536950707435607910e-01 1.298750340938568115e-01 1.375786066055297852e-01 -2.552230358123779297e-01 -1.214804314076900482e-02 3.265862911939620972e-02 -1.288246829062700272e-03
2.596030831336975098e-01 -2.141166776418685913e-01 2.318096756935119629e-01 -3.333572447299957275e-01 2.455483675003051758e-01 -6.214329972863197327e-02 1.349382996559143066e-01 -3.969111666083335876e-02 -3.001347482204437256e-01 -3.519614785909652710e-02 1.506269127130508423e-01 6.702302396297454834e-02 3.203717470169067383e-01 -2.057786472141742706e-02 -1.091801449656486511e-01 -5.475252866744995117e-02 9.344510734081268311e-02 -6.616453826427459717e-02 -7.683599740266799927e-02 -8.292996138334274292e-02 4.314414411783218384e-02 -7.475955784320831299e-02 7.582274079322814941e-02 -4.095784127712249756e-01 -2.584808170795440674e-01 -1.256404668092727661e-01 -1.363878138363361359e-02 1.286196559667587280e-01 1.618618369102478027e-01 1.793989539146423340e-01 4.978608340024948120e-02 1.855928897857666016e-01
1.903252303600311279e-01 -2.291990071535110474e-01 1.188897863030433655e-01 -9.803276509046554565e-02 2.683744132518768311e-01 3.646337985992431641e-02 3.705766499042510986e-01 -4.166165366768836975e-02 -2.225147932767868042e-02 -1.074774637818336487e-01 2.779440283775329590e-01 -1.323081254959106445e-01 3.647295385599136353e-02 -7.830654084682464600e-02 -1.559833288192749023e-01 -3.951283916831016541e-02 2.852148115634918213e-01 -1.385557502508163452e-01 2.829780876636505127e-01 2.650261819362640381e-01 1.106939092278480530e-01 -8.785611391067504883e-02 8.208139240741729736e-02 -3.281711041927337646e-01 -5.163930356502532959e-02 -2.233835160732269287e-01 -1.655227132141590118e-02 1.499504446983337402e-01 1.948539167642593384e-02 4.557102918624877930e-02 -5.892871692776679993e-02 2.615372538566589355e-01
4.972746223211288452e-02 -1.174298822879791260e-01 1.628597974777221680e-01 2.771102823317050934e-03 7.414133870042860508e-04 -2.649943828582763672e-01 -2.266439050436019897e-01 2.221607137471437454e-03 -1.329356133937835693e-01 3.622628375887870789e-02 -1.986273974180221558e-01 1.807828992605209351e-01 5.769297108054161072e-02 -3.150612413883209229e-01 -1.951734423637390137e-01 -2.083684653043746948e-01 2.951619029045104980e-01 -2.051730751991271973e-01 3.577453494071960449e-01 1.159837245941162109e-01 4.628717899322509766e-02 -2.775742858648300171e-02 -1.160083711147308350e-01 -2.488790303468704224e-01 -2.138535082340240479e-01 1.061733365058898926e-01 -1.180160194635391235e-01 1.784591227769851685e-01 2.426521293818950653e-02 -1.030909121036529541e-01 -2.940442860126495361e-01 1.047254279255867004e-01
2.489537745714187622e-01 -2.825573086738586426e-01 1.454073935747146606e-01 -1.294371485710144043e-01 1.106380447745323181e-01 6.110823526978492737e-02 -1.346775144338607788e-01 1.728138774633407593e-01 -1.647406518459320068e-01 -2.641148166730999947e-04 -1.613731831312179565e-01 -6.471654027700424194e-02 -1.848069280385971069e-01 8.238013088703155518e-02 -4.173177480697631836e-01 -5.907085910439491272e-02 2.634995877742767334e-01 -1.752428114414215088e-01 2.081413418054580688e-01 8.257784065790474415e-04 1.175322160124778748e-01 -7.197207305580377579e-03 9.723403304815292358e-02 -2.234993577003479004e-01 -2.527631223201751709e-01 -1.204167604446411133e-01 -2.189495861530303955e-01 1.295594274997711182e-01 -3.401075005531311035e-01 3.479696065187454224e-02 -4.073433578014373779e-02 -4.428334161639213562e-02
2.497640252113342285e-01 -1.912053674459457397e-01 2.987832129001617432e-01 -2.588936686515808105e-01 2.302743494510650635e-01 -1.064426004886627197e-01 1.481624841690063477e-01 -7.753136008977890015e-02 -2.725465297698974609e-01 -7.054817676544189453e-02 1.605076491832733154e-01 4.644719883799552917e-02 3.747264444828033447e-01 -1.042702817358076572e-03 -7.222244143486022949e-02 -1.132078170776367188e-01 1.133626326918601990e-01 -4.954324290156364441e-02 -8.028081059455871582e-02 -1.402662545442581177e-01 5.141306668519973755e-02 -1.169442906975746155e-01 9.869239479303359985e-02 -3.958273530006408691e-01 -2.293406128883361816e-01 -1.080813631415367126e-01 -1.005209609866142273e-02 8.465882390737533569e-02 1.643429547548294067e-01 1.748863309621810913e-01 1.360254175961017609e-02 1.825382411479949951e-01
2.265298664569854736e-01 -3.056456148624420166e-01 6.342146545648574829e-02 1.277505755424499512e-01 -1.093402728438377380e-01 2.275079935789108276e-01 -1.218484491109848022e-01 -1.986824423074722290e-01 1.149492263793945312e-01 6.612393260002136230e-02 2.032056152820587158e-01 -9.505653381347656250e-02 1.181292459368705750e-01 -2.730413377285003662e-01 -1.093034744262695312e-01 -2.583615183830261230e-01 2.917774021625518799e-01 -3.223151564598083496e-01 1.873913109302520752e-01 1.485120654106140137e-01 1.848751008510589600e-01 -6.553885340690612793e-02 -8.623694628477096558e-02 -2.723348140716552734e-01 -2.391787618398666382e-01 5.045051127672195435e-02 1.248952299356460571e-01 -2.721397951245307922e-02 -1.218190789222717285e-01 -3.779888153076171875e-02 -2.382928272709250450e-03 1.520936489105224609e-01
3.424765765666961670e-01 -3.063011169433593750e-01 1.650938540697097778e-01 5.013546720147132874e-02 -1.687578298151493073e-02 -7.660166919231414795e-02 -4.681325331330299377e-02 -5.990248918533325195e-02 -1.394413560628890991e-01 -5.191499367356300354e-02 -2.760373614728450775e-02 1.991128921508789062e-02 -2.526597976684570312e-01 2.351412735879421234e-02 -1.093186959624290466e-01 -1.346887648105621338e-01 2.636527419090270996e-01 -2.684452235698699951e-01 4.042379185557365417e-02 -2.893470525741577148e-01 3.951052725315093994e-01 1.631010621786117554e-01 -1.019422784447669983e-01 -1.536682248115539551e-01 2.404251843690872192e-01 2.729163318872451782e-02 -2.137014567852020264e-01 2.053508311510086060e-01 -5.766495689749717712e-02 -1.462054401636123657e-01 1.636969158425927162e-03 1.211224719882011414e-01
1.048200875520706177e-01 -2.180964946746826172e-01 1.378276795148849487e-01 9.061340987682342529e-02 -5.950090009719133377e-03 -9.699017554521560669e-02 -3.302662372589111328e-01 1.733843795955181122e-02 -1.482882187701761723e-03 2.247429341077804565e-01 3.159419447183609009e-02 -1.002063676714897156e-01 1.621559821069240570e-02 -8.643838763236999512e-02 -3.498575091361999512e-01 -1.530608981847763062e-01 7.890854775905609131e-02 -1.947549134492874146e-01 3.155903518199920654e-01 -3.540032356977462769e-02 -2.361442148685455322e-02 1.010418310761451721e-01 -1.074861958622932434e-01 -4.972749352455139160e-01 -2.790066599845886230e-01 -1.829653531312942505e-01 -3.708813339471817017e-02 1.320327818393707275e-01 -1.623126417398452759e-01 -4.522746056318283081e-02 -1.854346320033073425e-02 -8.266589045524597168e-02
1.736670434474945068e-01 -5.149289965629577637e-02 2.246388942003250122e-01 1.063480749726295471e-01 2.403514534235000610e-01 -1.207166463136672974e-01 2.305488437414169312e-01 -1.430421173572540283e-01 -1.417008489370346069e-01 -6.447848677635192871e-02 1.606250703334808350e-01 3.841542173177003860e-03 2.351652681827545166e-01 1.197261959314346313e-01 2.365745790302753448e-02 -3.721381723880767822e-02 2.065637111663818359e-01 -2.907335460186004639e-01 2.612323164939880371e-01 1.500808298587799072e-01 2.386089712381362915e-01 2.997603267431259155e-02 5.526607856154441833e-02 -3.973399996757507324e-01 -8.010409027338027954e-02 -2.589035332202911377e-01 3.334427997469902039e-02 -2.482710182666778564e-01 1.416683942079544067e-01 -2.134734019637107849e-02 -1.093479990959167480e-01 1.800531595945358276e-01
1.340248435735702515e-01 -1.540503352880477905e-01 2.278700657188892365e-02 2.500996179878711700e-02 2.224601507186889648e-01 3.082475438714027405e-02 2.679345607757568359e-01 -1.018711328506469727e-01 -3.191680014133453369e-01 8.789049834012985229e-02 1.505235731601715088e-01 4.637153446674346924e-01 2.062561362981796265e-01 -8.025332540273666382e-02 -3.620436191558837891e-01 8.583308011293411255e-02 -2.053258754312992096e-02 -1.116088703274726868e-01 1.875163167715072632e-01 2.457322627305984497e-01 3.132011741399765015e-02 -1.412374246865510941e-02 5.897057801485061646e-02 -2.004940658807754517e-01 -2.153490334749221802e-01 2.151124551892280579e-02 -9.910503029823303223e-02 1.526011675596237183e-01 1.047487457981333137e-04 -1.215037256479263306e-01 1.398173123598098755e-01 1.493616998195648193e-01
3.777337446808815002e-02 -8.841029554605484009e-02 1.616504937410354614e-01 2.063702344894409180e-01 -2.215395569801330566e-01 1.709274500608444214e-01 -1.220905184745788574e-01 -1.268101185560226440e-01 -1.915526092052459717e-01 8.657719194889068604e-02 -1.099767684936523438e-01 1.725208573043346405e-02 -1.020884960889816284e-01 -2.780545949935913086e-01 -1.427604705095291138e-01 5.522042885422706604e-02 2.888483703136444092e-01 -2.737703919410705566e-01 1.640965789556503296e-01 -1.039643883705139160e-01 4.169544875621795654e-01 1.853796094655990601e-01 -1.565963774919509888e-01 -2.786505818367004395e-01 1.554722189903259277e-01 -1.931556314229965210e-01 -1.326822042465209961e-01 1.589879095554351807e-01 7.819233834743499756e-02 3.695017099380493164e-02 -9.426663815975189209e-02 1.333213150501251221e-01
3.140016794204711914e-01 -1.460424042306840420e-03 3.131048679351806641e-01 2.396351397037506104e-01 -5.457225441932678223e-02 1.782110184431076050e-01 -6.000945717096328735e-02 -1.201583724468946457e-02 -2.296267747879028320e-01 -7.126012817025184631e-03 1.029248237609863281e-01 2.601119279861450195e-01 -3.172195516526699066e-03 3.063805773854255676e-02 -6.324417889118194580e-02 2.028574049472808838e-02 4.086723327636718750e-01 -2.748453915119171143e-01 1.025466620922088623e-01 2.503277063369750977e-01 2.253541797399520874e-01 1.349328756332397461e-01 -2.114611677825450897e-02 -2.250397056341171265e-01 2.361151576042175293e-01 -6.266696006059646606e-02 -2.901056595146656036e-02 1.290036737918853760e-01 1.191610768437385559e-01 2.971811220049858093e-02 -2.460710145533084869e-02 2.059222012758255005e-01
1.757202446460723877e-01 -1.204474493861198425e-01 1.339505016803741455e-01 4.079912006855010986e-01 1.952318400144577026e-01 -1.590329110622406006e-01 -5.673636496067047119e-02 -5.972228012979030609e-03 -2.415038198232650757e-01 6.262593716382980347e-02 -3.833258897066116333e-02 3.987359106540679932e-01 1.960181593894958496e-01 1.382746398448944092e-01 -7.579836249351501465e-02 -1.325954049825668335e-01 1.662545204162597656e-01 -1.704607158899307251e-01 1.918021887540817261e-01 3.795320987701416016e-01 1.734976023435592651e-01 -1.947659254074096680e-01 -1.000843048095703125e-01 -2.081466317176818848e-01 -1.101657748222351074e-01 -6.079589575529098511e-02 1.618647947907447815e-02 -2.186924405395984650e-02 8.778481930494308472e-02 3.976621478796005249e-02 5.932999774813652039e-02 1.081206426024436951e-01
3.940767943859100342e-01 -1.226734966039657593e-01 3.792307525873184204e-02 8.157906681299209595e-02 -1.918923556804656982e-01 3.423709422349929810e-02 -1.171593219041824341e-01 -1.731829047203063965e-01 -1.808018386363983154e-01 -9.689669311046600342e-02 -2.919375002384185791e-01 -6.354589760303497314e-02 -1.845539957284927368e-01 -1.099315583705902100e-01 -1.318121701478958130e-01 -7.861911505460739136e-02 3.322859406471252441e-01 -1.202555969357490540e-01 1.583657860755920410e-01 9.635800123214721680e-02 2.727431952953338623e-01 -1.300473362207412720e-01 5.088969320058822632e-02 -2.798398733139038086e-01 -4.411092773079872131e-02 -2.085399925708770752e-01 -3.004684150218963623e-01 -5.567502602934837341e-02 5.207886919379234314e-02 -6.431900709867477417e-02 2.056016176939010620e-01 1.393747478723526001e-01
4.243980944156646729e-01 1.196093950420618057e-02 -1.928841345943510532e-03 8.843122422695159912e-02 -1.793033629655838013e-01 8.037274330854415894e-02 -6.924246251583099365e-02 -1.341757327318191528e-01 -1.767247021198272705e-01 1.621168702840805054e-01 -5.836735665798187256e-02 -6.509204208850860596e-02 -1.380167752504348755e-01 -4.743105918169021606e-02 -8.661610074341297150e-03 -2.122723162174224854e-01 3.999494314193725586e-01 -1.306985020637512207e-01 2.297772318124771118e-01 7.571703940629959106e-02 -2.431620843708515167e-02 -2.242238521575927734e-01 -5.343495681881904602e-02 -2.925851941108703613e-01 9.946435689926147461e-02 -1.352863460779190063e-01 -2.499414384365081787e-01 3.172564134001731873e-02 3.690570965409278870e-02 5.912193655967712402e-02 9.075617790222167969e-02 3.731675446033477783e-01
4.531222581863403320e-02 -2.809437215328216553e-01 1.642630398273468018e-01 7.176439464092254639e-02 2.845814451575279236e-02 -1.414567530155181885e-01 -1.796355545520782471e-01 -5.430207401514053345e-02 1.230153627693653107e-02 1.728515955619513988e-03 -2.570443414151668549e-02 -3.005693294107913971e-02 -1.396701764315366745e-02 7.477835565805435181e-02 -3.340516388416290283e-01 1.330125331878662109e-02 1.392712593078613281e-01 -1.326412558555603027e-01 2.533840537071228027e-01 -6.365110725164413452e-02 -4.754852503538131714e-02 4.992926493287086487e-02 6.492504477500915527e-02 -4.408420920372009277e-01 -4.287385046482086182e-01 -2.755800485610961914e-01 -1.854996979236602783e-01 1.904299110174179077e-01 -1.796609312295913696e-01 -4.052569344639778137e-02 -1.845129579305648804e-01 -6.795872002840042114e-02
9.098898619413375854e-02 -2.016960978507995605e-01 1.932092308998107910e-01 -1.890159845352172852e-01 -1.063228622078895569e-01 2.384737879037857056e-01 1.111066434532403946e-02 -2.017381489276885986e-01 -2.435139566659927368e-02 2.097153514623641968e-01 1.920560002326965332e-01 1.463870555162429810e-01 7.719966024160385132e-02 -2.913127094507217407e-02 -2.505190968513488770e-01 -7.109632343053817749e-02 1.480885893106460571e-01 -2.172152251005172729e-01 -7.252530008554458618e-02 -2.957143262028694153e-02 4.464975297451019287e-01 -5.529844015836715698e-02 -6.240742653608322144e-02 -3.605102896690368652e-01 2.560419216752052307e-02 9.871032088994979858e-02 1.953822672367095947e-01 1.238274574279785156e-01 -1.546378433704376221e-01 -1.784618198871612549e-01 -1.172416657209396362e-01 2.157180756330490112e-01
1.866876035928726196e-01 -3.021821081638336182e-01 -1.808697544038295746e-02 6.351148337125778198e-02 -1.921113431453704834e-01 -3.241443261504173279e-02 -5.278907716274261475e-02 -6.460860371589660645e-02 3.942328691482543945e-02 -2.911642193794250488e-02 3.052382469177246094e-01 7.620923966169357300e-02 -2.423043549060821533e-02 3.599786385893821716e-02 -4.974970966577529907e-02 -1.677041947841644287e-01 4.854464530944824219e-01 1.364054381847381592e-01 6.270896643400192261e-02 3.193468749523162842e-01 2.188567072153091431e-01 -8.278831094503402710e-02 8.284347504377365112e-02 -3.699297010898590088e-01 -1.934749335050582886e-01 -8.550338447093963623e-02 -8.610789477825164795e-02 2.109318077564239502e-01 -3.560627251863479614e-02 2.017849870026111603e-02 1.715891361236572266e-01 6.542744487524032593e-02
3.121258616447448730e-01 -1.355547606945037842e-01 3.127246201038360596e-01 -1.432262510061264038e-01 2.078393995761871338e-01 -6.787247210741043091e-02 1.390483081340789795e-01 -3.690931946039199829e-02 -3.821289837360382080e-01 -3.627246618270874023e-02 2.077593952417373657e-01 2.004527002573013306e-01 2.974553704261779785e-01 1.082972884178161621e-01 -2.824226021766662598e-01 5.441712960600852966e-02 6.628999114036560059e-02 -5.724259093403816223e-02 -4.723710194230079651e-02 -7.239724695682525635e-02 1.305494159460067749e-01 -7.914278656244277954e-02 4.851097986102104187e-02 -2.818619012832641602e-01 -1.126238927245140076e-01 -1.770752966403961182e-01 2.455392852425575256e-03 7.986506074666976929e-02 2.924569845199584961e-01 9.537430852651596069e-02 9.904775768518447876e-03 1.355587542057037354e-01
1.140866056084632874e-01 -2.617860734462738037e-01 4.109038412570953369e-02 1.237749215215444565e-02 2.131651937961578369e-01 -7.632815744727849960e-03 -9.096913784742355347e-02 -2.984772995114326477e-02 -1.496466249227523804e-01 -7.528286427259445190e-02 -5.680951755493879318e-03 -1.045869886875152588e-01 -7.403112202882766724e-02 -9.855388849973678589e-02 -2.797613441944122314e-01 8.810579031705856323e-02 -1.247769072651863098e-01 -2.572050690650939941e-01 1.685317233204841614e-02 -4.005488008260726929e-02 2.495225518941879272e-01 -2.836654186248779297e-01 -6.382811814546585083e-02 -5.692347884178161621e-01 1.810633838176727295e-01 -8.842938393354415894e-02 -5.221446603536605835e-02 -1.380233839154243469e-02 -4.942624643445014954e-02 3.079181909561157227e-01 -1.589463055133819580e-01 -3.476894274353981018e-02
9.016249328851699829e-02 1.358079817146062851e-02 -1.310599781572818756e-02 -4.217898100614547729e-02 1.230730041861534119e-01 -7.885465770959854126e-02 5.440593138337135315e-02 -2.256706655025482178e-01 -6.502326577901840210e-02 1.297975629568099976e-01 1.215347424149513245e-01 -1.239114254713058472e-01 5.577075108885765076e-02 1.442011892795562744e-01 1.317070722579956055e-01 -6.616128236055374146e-02 3.372844755649566650e-01 -1.441918313503265381e-01 2.480873614549636841e-01 1.065262705087661743e-01 1.620307713747024536e-01 -2.219631709158420563e-02 -1.613504998385906219e-02 -5.592256784439086914e-01 -2.097339630126953125e-01 -1.730554848909378052e-01 -6.570754200220108032e-02 -9.329923987388610840e-02 2.270843237638473511e-01 -1.968435198068618774e-02 -1.772617995738983154e-01 3.164359033107757568e-01
1.069768741726875305e-01 -1.138266697525978088e-01 2.010416835546493530e-01 1.233293786644935608e-01 1.636799573898315430e-01 -6.008691713213920593e-02 1.164642199873924255e-01 -3.076258599758148193e-01 -1.886549592018127441e-01 -1.126620545983314514e-01 2.842630147933959961e-01 6.107237562537193298e-02 1.252859383821487427e-01 1.108024641871452332e-01 -5.207247287034988403e-02 -3.519014120101928711e-01 2.034558355808258057e-01 -1.117363646626472473e-01 1.317524015903472900e-01 1.914164125919342041e-01 1.748633831739425659e-01 2.037967368960380554e-02 3.743525221943855286e-02 -3.510258197784423828e-01 -1.219435185194015503e-01 -2.223415225744247437e-01 5.069111287593841553e-02 -9.722177684307098389e-02 7.786567509174346924e-02 -5.308318138122558594e-02 -6.666929274797439575e-02 3.753519058227539062e-01
2.201831787824630737e-01 -2.780452966690063477e-01 1.076742336153984070e-01 -2.808096446096897125e-02 2.864982783794403076e-01 -2.396670430898666382e-01 8.575101196765899658e-02 1.463749855756759644e-01 -4.968562349677085876e-02 1.251510828733444214e-01 -6.290466338396072388e-02 3.902130126953125000e-01 -2.230064272880554199e-01 9.278768301010131836e-02 -3.604139983654022217e-01 -1.782364398241043091e-01 2.494908869266510010e-01 1.559937465935945511e-02 1.619020998477935791e-01 1.118438765406608582e-01 3.299624472856521606e-02 -2.071240842342376709e-01 -1.144910156726837158e-01 -2.735742330551147461e-01 -1.380098611116409302e-01 4.941247031092643738e-02 -1.205941811203956604e-01 -3.910162299871444702e-02 -1.528750807046890259e-01 -7.058576494455337524e-02 1.005065068602561951e-02 3.124464419670403004e-04
3.082346320152282715e-01 -2.129797786474227905e-01 7.708836346864700317e-02 2.462860010564327240e-02 3.658882901072502136e-02 -1.056444123387336731e-01 8.128175139427185059e-02 -2.703668177127838135e-01 -4.009925201535224915e-02 4.105217382311820984e-02 1.178899854421615601e-01 3.035786328837275505e-03 1.040442287921905518e-01 -1.174728423357009888e-01 1.779157519340515137e-01 -1.742110848426818848e-01 2.749063968658447266e-01 -1.710956692695617676e-01 2.903707325458526611e-01 1.250590980052947998e-01 1.365365684032440186e-01 -2.224111557006835938e-01 1.362819522619247437e-01 -2.253892272710800171e-01 -2.309462875127792358e-01 -3.795687854290008545e-02 -3.669717013835906982e-01 -2.572181820869445801e-02 2.450995892286300659e-01 -1.536625772714614868e-01 1.417214572429656982e-01 1.445211172103881836e-01
1.077319532632827759e-01 1.011240109801292419e-01 3.238203935325145721e-03 5.854051932692527771e-02 2.623676359653472900e-01 1.813712418079376221e-01 2.717451378703117371e-02 5.531786754727363586e-02 -1.515463292598724365e-01 1.138282790780067444e-01 2.628696337342262268e-02 7.007957249879837036e-02 3.201008737087249756e-01 -6.840991228818893433e-02 -1.395894885063171387e-01 5.307938531041145325e-02 -2.667362615466117859e-02 -8.072511851787567139e-02 -1.552323438227176666e-02 -3.494839370250701904e-01 5.896548181772232056e-02 -1.015971899032592773e-01 1.774617582559585571e-01 -6.527539491653442383e-01 1.417782530188560486e-02 7.993923127651214600e-02 -1.871989071369171143e-01 3.302805125713348389e-02 -7.489912211894989014e-02 -1.222523152828216553e-01 1.363074630498886108e-01 1.240115165710449219e-01
1.541572511196136475e-01 -3.394111990928649902e-01 3.366762772202491760e-02 3.885450959205627441e-02 7.535240799188613892e-02 -5.025216564536094666e-02 3.249992430210113525e-02 5.448423326015472412e-02 -2.239413745701313019e-02 3.511238396167755127e-01 -1.996206939220428467e-01 3.736526370048522949e-01 -8.458870649337768555e-02 9.730032831430435181e-02 -2.779692113399505615e-01 -1.841347515583038330e-01 3.051865398883819580e-01 5.301888287067413330e-02 6.535732001066207886e-02 -7.625941187143325806e-02 1.918435394763946533e-01 1.865634135901927948e-02 -2.758429348468780518e-01 -3.030424714088439941e-01 -1.289097517728805542e-01 9.314498305320739746e-02 -9.064400196075439453e-02 1.058775186538696289e-01 -1.137119606137275696e-01 -8.831845968961715698e-02 4.329026862978935242e-02 -1.915139406919479370e-01
2.934574484825134277e-01 -2.301675379276275635e-01 -1.159046515822410583e-01 -1.026230156421661377e-01 -1.373923718929290771e-01 -2.644513547420501709e-02 -1.469831168651580811e-01 -7.297316938638687134e-02 -7.601273059844970703e-02 9.110675007104873657e-02 3.386303484439849854e-01 2.343048304319381714e-01 1.728036105632781982e-01 -5.438659340143203735e-02 2.371468394994735718e-02 -1.674938350915908813e-01 4.618279933929443359e-01 -3.212798535823822021e-01 1.020527482032775879e-01 -4.032068699598312378e-02 -4.892627522349357605e-02 -1.084026098251342773e-01 -6.711198389530181885e-02 -2.674469947814941406e-01 -1.804589480161666870e-01 -5.301452428102493286e-02 1.979087442159652710e-01 -2.201292291283607483e-02 -2.241121828556060791e-01 2.180995605885982513e-02 -2.954144962131977081e-02 5.063648335635662079e-03
-3.591649234294891357e-01 7.169608026742935181e-02 1.760330051183700562e-01 -1.756890118122100830e-01 5.449759587645530701e-02 1.053613051772117615e-01 -4.306190088391304016e-02 -2.706808149814605713e-01 -3.011850714683532715e-01 2.151825129985809326e-01 1.672377288341522217e-01 2.019319832324981689e-01 3.566392883658409119e-02 6.624489277601242065e-02 -2.565628588199615479e-01 -1.059190109372138977e-01 1.375271230936050415e-01 -1.792796999216079712e-01 -5.133543908596038818e-02 -1.451686024665832520e-01 3.523327708244323730e-01 8.153026923537254333e-03 -3.080610930919647217e-02 -3.553054630756378174e-01 -1.178404018282890320e-01 -1.124605610966682434e-01 -5.790631473064422607e-02 6.217043474316596985e-02 2.250653803348541260e-01 1.226669624447822571e-01 1.423282455652952194e-02 2.305896021425724030e-02
1.367054134607315063e-01 -1.191278547048568726e-01 4.255938902497291565e-02 5.107554793357849121e-02 -2.035947889089584351e-02 6.913759559392929077e-02 6.483357399702072144e-02 -2.944461815059185028e-02 -2.480633109807968140e-01 1.483175754547119141e-01 2.114595621824264526e-01 2.661605365574359894e-02 6.355500966310501099e-02 3.123437464237213135e-01 1.758861392736434937e-01 -2.043212205171585083e-01 3.668009638786315918e-01 -3.343225419521331787e-01 9.839531779289245605e-02 1.523233298212289810e-02 2.115900665521621704e-01 -1.944864094257354736e-01 5.469048395752906799e-02 -3.128308057785034180e-01 5.274219810962677002e-02 -3.126001060009002686e-01 -2.843033894896507263e-02 2.608071826398372650e-02 1.736727058887481689e-01 -7.766325492411851883e-03 -7.858205586671829224e-02 2.667071521282196045e-01
1.253443509340286255e-01 -4.454402998089790344e-02 3.073477447032928467e-01 -1.160776466131210327e-01 5.138650164008140564e-02 -9.032918512821197510e-02 1.099816784262657166e-01 -1.624688059091567993e-01 -1.984719932079315186e-01 -7.350514829158782959e-02 6.405276060104370117e-02 1.367513835430145264e-01 3.025730252265930176e-01 1.205144971609115601e-01 -2.099586874246597290e-01 -1.793133020401000977e-01 9.217965602874755859e-02 -3.318882361054420471e-02 -7.110019773244857788e-02 -7.816517353057861328e-02 1.100504398345947266e-01 9.933178871870040894e-02 -3.077757731080055237e-02 -5.197673439979553223e-01 -2.651548087596893311e-01 -6.507981568574905396e-02 1.766069419682025909e-02 5.906052887439727783e-02 2.394173294305801392e-01 3.125675916671752930e-01 5.430444329977035522e-02 1.581476330757141113e-01
1.109065264463424683e-01 3.211893513798713684e-02 4.055199399590492249e-02 1.249648705124855042e-01 1.593876034021377563e-01 -8.993337303400039673e-02 1.257947385311126709e-01 -2.165492027997970581e-01 -1.570331603288650513e-01 -5.006905645132064819e-02 1.358661204576492310e-01 -1.731536239385604858e-01 -5.500297993421554565e-03 -2.240829467773437500e-01 7.532596588134765625e-02 -1.676497161388397217e-01 1.117066890001296997e-01 -3.139438033103942871e-01 2.120332270860671997e-01 -1.134244650602340698e-01 9.610962122678756714e-02 -1.590763032436370850e-01 -8.298055827617645264e-02 -5.708621740341186523e-01 1.018699184060096741e-01 -2.999075949192047119e-01 1.102240830659866333e-01 -6.844405829906463623e-02 1.203261502087116241e-02 1.907044351100921631e-01 -9.480383992195129395e-02 1.213855519890785217e-01
8.956253528594970703e-02 -8.479852229356765747e-02 1.543651670217514038e-01 2.231884002685546875e-01 -1.955441683530807495e-01 8.439528942108154297e-02 -6.170835345983505249e-02 -1.341116428375244141e-01 -2.180826365947723389e-01 1.218730062246322632e-01 -8.802011609077453613e-02 -4.336919263005256653e-02 -8.222257345914840698e-02 -2.525216042995452881e-01 -8.973692357540130615e-02 2.852050587534904480e-02 3.895569741725921631e-01 -1.894911974668502808e-01 2.110549956560134888e-01 -1.236599460244178772e-01 4.350036382675170898e-01 1.763984560966491699e-01 -1.922771036624908447e-01 -1.548578441143035889e-01 1.142146289348602295e-01 -1.438963413238525391e-01 -3.602679073810577393e-02 2.183809429407119751e-01 1.130321174860000610e-01 8.533599227666854858e-02 -3.658317402005195618e-02 2.441867440938949585e-01
2.275797724723815918e-01 -4.478338360786437988e-01 3.276800364255905151e-02 1.330455094575881958e-01 -1.942685097455978394e-01 -2.749280929565429688e-01 5.917616561055183411e-02 -1.635871380567550659e-01 -1.618977338075637817e-01 2.563557773828506470e-02 1.246556565165519714e-01 8.823533356189727783e-02 1.571797132492065430e-01 -1.912005841732025146e-01 5.569647252559661865e-02 -1.048549637198448181e-01 2.320867329835891724e-01 7.070077955722808838e-02 1.887972950935363770e-01 -8.177969604730606079e-02 1.976310312747955322e-01 -1.274251043796539307e-01 2.954346537590026855e-01 -1.866285651922225952e-01 -1.030308231711387634e-01 -1.138316392898559570e-01 -7.712738215923309326e-02 1.764615327119827271e-01 -9.463151544332504272e-02 1.607925146818161011e-01 2.853730618953704834e-01 6.501667946577072144e-02
1.744306683540344238e-01 -4.392227530479431152e-01 1.099894642829895020e-01 1.512847691774368286e-01 -2.192903012037277222e-01 -2.686319351196289062e-01 -7.473543286323547363e-02 -1.619267463684082031e-01 -8.566950261592864990e-02 -1.235288456082344055e-01 -6.613279692828655243e-03 2.455090880393981934e-01 -7.343268394470214844e-02 -1.168059930205345154e-01 -1.438525468111038208e-01 -4.719653353095054626e-02 1.085856109857559204e-01 5.548437684774398804e-02 2.187606096267700195e-01 -4.176053032279014587e-02 3.616936802864074707e-01 7.356353104114532471e-02 1.055613234639167786e-01 -2.324935495853424072e-01 -1.311101764440536499e-01 -2.061987370252609253e-01 -2.606764435768127441e-01 2.433731965720653534e-02 2.144681848585605621e-02 2.210363000631332397e-01 1.365274935960769653e-01 -5.130632221698760986e-02
1.007234454154968262e-01 -1.286553591489791870e-01 7.473575323820114136e-02 1.007521376013755798e-01 -1.722668260335922241e-01 -5.706050992012023926e-02 -1.714694052934646606e-01 -1.439968794584274292e-01 -5.803880095481872559e-02 1.810846477746963501e-01 4.531268775463104248e-02 -1.458038836717605591e-01 1.058904230594635010e-01 -6.440778821706771851e-02 -3.051158785820007324e-01 -5.380596593022346497e-02 2.916764616966247559e-01 -2.552301585674285889e-01 2.088921219110488892e-01 1.384165138006210327e-01 8.140339702367782593e-02 -6.703495234251022339e-02 2.149470150470733643e-02 -3.246779143810272217e-01 -3.709154427051544189e-01 3.448657318949699402e-02 -6.545881927013397217e-02 2.453613430261611938e-01 -3.701344728469848633e-01 -1.368738114833831787e-01 -1.190932467579841614e-01 -2.216158993542194366e-02
8.126886934041976929e-02 -1.079206094145774841e-01 7.184669375419616699e-02 1.474798470735549927e-01 -7.478078827261924744e-03 2.450434491038322449e-02 1.565458178520202637e-01 -7.089365273714065552e-02 -3.161158859729766846e-01 6.438153982162475586e-02 -7.865635305643081665e-02 -1.192535758018493652e-01 -2.310914397239685059e-01 1.082754209637641907e-01 -2.043306678533554077e-01 -5.177011713385581970e-02 2.735062539577484131e-01 -2.571751475334167480e-01 3.174285963177680969e-02 1.526330709457397461e-01 5.387021303176879883e-01 -1.540086418390274048e-01 -2.235175967216491699e-01 -2.050608992576599121e-01 -9.645587950944900513e-02 -1.906025111675262451e-01 1.632836312055587769e-01 -8.570090867578983307e-03 1.250747144222259521e-01 3.088419698178768158e-02 2.164099365472793579e-02 1.731911599636077881e-01
1.122200861573219299e-01 -1.905124932527542114e-01 2.922737784683704376e-02 -1.836372166872024536e-02 2.225140295922756195e-02 -1.367345172911882401e-02 3.050516545772552490e-01 -2.673111483454704285e-02 -3.658856451511383057e-02 7.962186634540557861e-02 3.571788221597671509e-02 -4.290437791496515274e-03 1.279792338609695435e-01 2.488283663988113403e-01 -2.157494723796844482e-01 -1.004479154944419861e-01 1.707509905099868774e-01 -3.211452066898345947e-01 3.447304666042327881e-01 1.711572259664535522e-01 1.466663181781768799e-02 -7.229681313037872314e-02 9.898604452610015869e-02 -2.985222637653350830e-01 -1.749383956193923950e-01 -9.581495076417922974e-03 -4.554254189133644104e-02 2.816270887851715088e-01 1.173880249261856079e-01 3.246825337409973145e-01 -1.148718446493148804e-01 2.868892252445220947e-01
-1.246717106550931931e-02 3.444975987076759338e-02 2.796940132975578308e-02 2.159314006567001343e-01 6.475430727005004883e-02 1.899994760751724243e-01 5.293075367808341980e-02 -3.005805797874927521e-02 -1.418303251266479492e-01 2.762383222579956055e-01 -3.890390694141387939e-02 2.388103492558002472e-02 1.215196847915649414e-01 -3.646302223205566406e-02 -1.731534004211425781e-01 -2.732961624860763550e-02 2.422562241554260254e-02 3.182620275765657425e-03 -1.405108273029327393e-01 -2.902970314025878906e-01 1.806287616491317749e-01 -1.318895816802978516e-01 1.325277537107467651e-01 -6.820098161697387695e-01 2.236172370612621307e-02 8.084259182214736938e-02 -2.648715376853942871e-01 -7.304134964942932129e-02 -7.050891406834125519e-03 -1.116574183106422424e-01 4.801366478204727173e-02 1.650242805480957031e-01
-9.904165565967559814e-02 -1.326579749584197998e-01 -7.768470793962478638e-02 -5.502791609615087509e-03 1.085601150989532471e-01 -3.499352931976318359e-02 3.208380192518234253e-02 -2.787359952926635742e-01 -2.691301703453063965e-01 -1.742677837610244751e-01 5.022027716040611267e-02 7.988593727350234985e-02 -1.060355678200721741e-01 -3.873829916119575500e-02 -3.775911629199981689e-01 -3.751103281974792480e-01 2.418794482946395874e-01 9.293260425329208374e-02 2.258360981941223145e-01 -1.724548637866973877e-01 3.366837203502655029e-01 -9.225925058126449585e-02 -7.332172989845275879e-02 -1.194918528199195862e-01 -4.583763331174850464e-02 -5.111273378133773804e-02 4.129614308476448059e-02 3.055896162986755371e-01 8.367148041725158691e-02 7.624390721321105957e-02 -5.867599323391914368e-02 2.481844723224639893e-01
3.541277348995208740e-01 3.616668749600648880e-03 7.248436566442251205e-03 6.267920136451721191e-02 -1.819722205400466919e-01 7.927137613296508789e-02 -6.811236590147018433e-02 -2.605241024866700172e-03 -3.166099488735198975e-01 2.087788730859756470e-01 5.589928105473518372e-02 -9.984675049781799316e-02 -1.143568307161331177e-01 -2.052984982728958130e-01 -9.142782539129257202e-02 -1.486891806125640869e-01 4.568957388401031494e-01 -5.880938470363616943e-02 1.139614880084991455e-01 3.464484959840774536e-02 -3.513385728001594543e-02 -1.328234672546386719e-01 -8.008994907140731812e-02 -3.296736180782318115e-01 1.851935684680938721e-01 -1.210060715675354004e-01 -7.010547071695327759e-02 9.224951267242431641e-03 -3.590463474392890930e-02 1.502987593412399292e-01 7.976759970188140869e-02 3.733392655849456787e-01
1.506808698177337646e-01 -1.019473224878311157e-01 -4.093818739056587219e-02 -1.449415273964405060e-02 -3.061006031930446625e-02 1.311949640512466431e-02 1.793947070837020874e-02 -2.205050438642501831e-01 1.258221417665481567e-01 2.339396178722381592e-01 7.780448347330093384e-02 4.245080426335334778e-02 2.408638596534729004e-01 3.428742289543151855e-03 -1.212657690048217773e-01 -2.812043130397796631e-01 1.745638698339462280e-01 -3.497404456138610840e-01 1.867584735155105591e-01 -2.807857990264892578e-01 3.298707008361816406e-01 -9.108641743659973145e-02 -7.379498332738876343e-02 -1.552346199750900269e-01 -2.625238299369812012e-01 -2.042005956172943115e-01 1.096028685569763184e-01 1.572229526937007904e-02 -2.742922008037567139e-01 4.123047366738319397e-02 8.898147940635681152e-02 2.526737451553344727e-01
2.442214787006378174e-01 -1.244729906320571899e-01 -9.213124960660934448e-02 5.705771222710609436e-02 9.198492020368576050e-02 -1.852016779594123363e-03 4.864013195037841797e-02 -7.659952342510223389e-02 -3.698456585407257080e-01 2.001269310712814331e-01 -2.526647746562957764e-01 -1.657910943031311035e-01 -6.741793453693389893e-02 -1.087224781513214111e-01 -6.114752590656280518e-02 -5.581448320299386978e-03 3.067093491554260254e-01 -2.081402093172073364e-01 1.668963581323623657e-01 -3.561783209443092346e-02 3.673021197319030762e-01 -1.931742727756500244e-01 -1.595920622348785400e-01 -1.899765580892562866e-01 -7.928462326526641846e-02 -5.528687313199043274e-02 2.285819649696350098e-01 3.114331886172294617e-02 -1.534498929977416992e-01 1.321284025907516479e-01 -2.706577181816101074e-01 1.760556101799011230e-01
9.398123621940612793e-02 -5.946562066674232483e-02 1.244226470589637756e-01 -1.795237697660923004e-02 1.078576967120170593e-01 -2.428979612886905670e-02 3.576337099075317383e-01 -8.368287235498428345e-02 -1.416553109884262085e-01 1.620608121156692505e-01 2.616587281227111816e-01 -1.044776407070457935e-03 2.172073572874069214e-01 6.790971010923385620e-02 -1.181746944785118103e-01 5.099613592028617859e-02 2.186417281627655029e-01 -8.583465218544006348e-02 -1.059782877564430237e-01 1.403374671936035156e-01 1.826554536819458008e-01 8.544211089611053467e-02 7.720755040645599365e-02 -5.732850432395935059e-01 -2.431321740150451660e-01 -1.833469718694686890e-01 1.051077269949018955e-03 -7.201527804136276245e-02 5.745778977870941162e-02 2.528013885021209717e-01 1.899519190192222595e-02 1.211687549948692322e-01
5.251539871096611023e-02 -2.069018632173538208e-01 8.289534598588943481e-02 1.938390284776687622e-01 1.197504326701164246e-01 -8.539386838674545288e-02 5.298322066664695740e-03 3.756483271718025208e-02 -2.629373967647552490e-01 1.304065883159637451e-01 8.850551396608352661e-02 2.671781480312347412e-01 2.036304771900177002e-01 -8.150916546583175659e-04 -3.743979930877685547e-01 -3.732974082231521606e-02 6.797136366367340088e-02 -1.689937710762023926e-01 2.874515354633331299e-01 3.332632407546043396e-02 -2.321655303239822388e-02 1.451821625232696533e-01 3.731510341167449951e-01 -3.578079342842102051e-01 4.734727740287780762e-02 1.116641312837600708e-01 2.353133857250213623e-01 -1.204907968640327454e-01 1.442255526781082153e-01 -1.057663485407829285e-01 -3.976050764322280884e-02 1.206301003694534302e-01
1.103619411587715149e-01 -1.976410299539566040e-01 -2.483723163604736328e-01 8.370105922222137451e-02 1.694363802671432495e-01 -2.405648678541183472e-01 1.130843386054039001e-01 1.188124120235443115e-01 -1.578091233968734741e-01 1.015713661909103394e-01 8.544593304395675659e-02 2.827156893908977509e-02 6.801049411296844482e-02 -1.498612612485885620e-01 -3.006817996501922607e-01 -3.528174459934234619e-01 -4.239854961633682251e-02 -3.146823346614837646e-01 5.772229284048080444e-02 1.680384129285812378e-01 1.448483020067214966e-01 -4.029341042041778564e-02 2.115793228149414062e-01 -3.202190995216369629e-01 2.306957170367240906e-02 -2.690200507640838623e-02 -8.012896031141281128e-02 3.062915802001953125e-01 -1.146026998758316040e-01 -1.805832684040069580e-01 1.515403240919113159e-01 9.371782094240188599e-02
2.509063482284545898e-01 -1.506595313549041748e-01 -6.035215780138969421e-02 1.174749433994293213e-01 7.410085946321487427e-02 1.376816034317016602e-01 2.655433118343353271e-02 7.404626160860061646e-02 -1.904559135437011719e-01 3.003227338194847107e-02 -8.151030540466308594e-02 2.845954596996307373e-01 3.510328233242034912e-01 2.755651175975799561e-01 -3.162205815315246582e-01 -1.511718779802322388e-01 3.011903464794158936e-01 1.165894698351621628e-02 2.050330340862274170e-01 -4.208515211939811707e-02 2.508801519870758057e-01 8.297228813171386719e-02 8.738214522600173950e-02 -2.069692164659500122e-01 -9.331982582807540894e-02 8.038000017404556274e-02 4.343888722360134125e-03 2.116663455963134766e-01 -2.434904426336288452e-01 -2.518251352012157440e-02 -2.055103480815887451e-01 -4.839001968502998352e-02
7.618591189384460449e-02 -1.553259938955307007e-01 2.761771976947784424e-01 -1.962711662054061890e-01 1.285431534051895142e-01 -1.384110096842050552e-02 1.620647907257080078e-01 -2.767717242240905762e-01 -1.089599803090095520e-01 7.101669162511825562e-02 1.417200118303298950e-01 1.584648154675960541e-02 1.253378093242645264e-01 1.969297677278518677e-01 -1.943343728780746460e-01 2.074194997549057007e-01 2.861535251140594482e-01 -1.478825956583023071e-01 3.426582217216491699e-01 1.316740661859512329e-01 1.141906306147575378e-01 -1.300927102565765381e-01 2.003124654293060303e-01 -3.282464444637298584e-01 1.078616008162498474e-01 -7.618284225463867188e-02 5.355067551136016846e-02 4.506608098745346069e-02 1.960924640297889709e-02 3.271826505661010742e-01 2.680675126612186432e-02 1.277955323457717896e-01
9.322355687618255615e-02 -2.007511556148529053e-01 -1.406812369823455811e-01 3.541194275021553040e-02 -1.394182071089744568e-02 -6.399667263031005859e-02 -1.593388319015502930e-01 -2.387274652719497681e-01 -1.067262664437294006e-01 4.338007420301437378e-02 -9.450393915176391602e-02 1.672824621200561523e-01 2.678006291389465332e-01 -2.887999266386032104e-02 -3.202679157257080078e-01 1.862967759370803833e-01 -6.790914386510848999e-02 -2.729111313819885254e-01 9.741310775279998779e-02 -2.617591917514801025e-01 6.725576519966125488e-02 -1.160676032304763794e-01 -7.713665068149566650e-02 -4.177778065204620361e-01 -1.183225288987159729e-01 6.650120764970779419e-02 -1.317053735256195068e-01 3.254315629601478577e-02 3.614992797374725342e-01 1.952473521232604980e-01 -5.451985076069831848e-02 1.381701827049255371e-01
2.220781147480010986e-01 -1.543032675981521606e-01 -1.167303845286369324e-01 7.995162159204483032e-02 -7.730226498097181320e-03 1.949173957109451294e-01 -6.136849522590637207e-02 1.941137611865997314e-01 -5.927733704447746277e-02 6.961576640605926514e-02 -1.078493520617485046e-01 2.317959666252136230e-01 2.345750331878662109e-01 8.420094102621078491e-02 -3.004531562328338623e-01 -1.607780903577804565e-01 3.363363444805145264e-01 -1.363927423954010010e-01 4.389283657073974609e-01 3.485666587948799133e-02 7.887758314609527588e-02 -3.539746999740600586e-02 8.945085108280181885e-03 -3.181269764900207520e-01 -1.283278018236160278e-01 1.300051622092723846e-02 -5.081684887409210205e-02 2.101292461156845093e-02 -8.040689677000045776e-02 8.480960130691528320e-02 -2.462910562753677368e-01 -2.169354259967803955e-01
1.196745932102203369e-01 -5.120801925659179688e-02 5.704232491552829742e-03 1.129968538880348206e-01 1.538155823945999146e-01 -5.974839627742767334e-02 3.182754814624786377e-01 -2.219270914793014526e-02 -3.696643710136413574e-01 1.242622919380664825e-02 7.836606353521347046e-02 3.733355104923248291e-01 3.384730815887451172e-01 9.800411760807037354e-02 -3.505411744117736816e-01 -1.348660234361886978e-02 -5.365795269608497620e-02 -1.566295884549617767e-02 1.375983059406280518e-01 2.041092840954661369e-03 -2.678520232439041138e-02 -8.363387733697891235e-02 5.207191035151481628e-02 -2.800311744213104248e-01 -4.542401805520057678e-02 -3.270429968833923340e-01 -1.352252960205078125e-01 3.845489397644996643e-02 8.397631347179412842e-02 1.123732998967170715e-01 -4.610143974423408508e-02 2.240182161331176758e-01
-2.877306751906871796e-02 -8.735620975494384766e-02 2.776324152946472168e-01 3.360012769699096680e-01 5.444125458598136902e-02 6.170659139752388000e-02 4.886119812726974487e-02 -2.172998934984207153e-01 -1.261382848024368286e-01 2.295251488685607910e-01 2.263993769884109497e-02 9.912519901990890503e-02 1.193475797772407532e-01 -1.184064075350761414e-01 -2.525028884410858154e-01 -2.015577256679534912e-01 7.546728849411010742e-02 -1.589250713586807251e-01 3.162501156330108643e-01 -5.004155915230512619e-03 1.548523753881454468e-01 8.514308184385299683e-02 5.141402035951614380e-02 -2.259574085474014282e-01 -4.492970705032348633e-01 2.876447513699531555e-03 -6.234370544552803040e-02 2.746694982051849365e-01 -1.120828837156295776e-01 -4.641258623450994492e-03 -1.150335967540740967e-01 -1.032678931951522827e-01
8.182743936777114868e-02 -1.010458320379257202e-01 2.608542144298553467e-01 -2.047164589166641235e-01 2.626694440841674805e-01 2.024684250354766846e-01 -1.570909768342971802e-01 4.773193970322608948e-02 -1.862029433250427246e-01 -9.922540187835693359e-02 1.390633583068847656e-01 -2.755450271070003510e-02 -1.065616607666015625e-01 9.495908766984939575e-02 -2.809169292449951172e-01 -2.654803991317749023e-01 2.103415727615356445e-01 6.536000967025756836e-02 2.828059494495391846e-01 -7.848133146762847900e-02 3.127001523971557617e-01 -2.649281322956085205e-01 5.493103712797164917e-02 -1.982195973396301270e-01 -1.005582604557275772e-02 -4.254012927412986755e-02 -8.299484103918075562e-02 1.925089210271835327e-01 -1.470876038074493408e-01 -2.233636081218719482e-01 1.837743371725082397e-01 7.566481828689575195e-02
1.803751438856124878e-01 -1.240542158484458923e-01 1.229968369007110596e-01 6.285887211561203003e-02 4.007882904261350632e-03 -2.972407639026641846e-01 -7.755990326404571533e-02 1.214226037263870239e-01 -2.548938691616058350e-01 1.911599040031433105e-01 -1.131018623709678650e-01 5.763790383934974670e-02 1.070021241903305054e-01 5.448719020932912827e-03 -3.827402889728546143e-01 -1.969810873270034790e-01 6.673724856227636337e-03 -2.252286225557327271e-01 2.547153234481811523e-01 1.032362654805183411e-01 8.392798900604248047e-02 9.575805068016052246e-02 -1.134241521358489990e-01 -3.813933134078979492e-01 -5.049902945756912231e-02 1.335751712322235107e-01 5.627338215708732605e-02 2.906979322433471680e-01 -4.392255842685699463e-02 -2.732943594455718994e-01 -1.526702046394348145e-01 2.509362995624542236e-02
7.739184796810150146e-02 -1.350703686475753784e-01 1.812239885330200195e-01 1.822410225868225098e-01 1.166730001568794250e-01 4.734109714627265930e-02 -1.378852277994155884e-01 1.795252561569213867e-01 -1.671088635921478271e-01 8.675224147737026215e-03 4.653195384889841080e-03 3.735406398773193359e-01 2.559378147125244141e-01 -1.183882877230644226e-01 -1.842057257890701294e-01 -8.196508884429931641e-02 1.554061323404312134e-01 -1.304467320442199707e-01 2.716755568981170654e-01 2.799066901206970215e-01 1.606917381286621094e-01 -2.112439423799514771e-01 -4.842887073755264282e-02 -1.630017310380935669e-01 -2.367504984140396118e-01 1.624614894390106201e-01 -6.339728087186813354e-02 1.532615870237350464e-01 -5.248463153839111328e-02 1.407015621662139893e-01 -3.173418343067169189e-01 1.702892482280731201e-01
9.316460788249969482e-02 -3.171252608299255371e-01 4.598322138190269470e-02 1.994970589876174927e-01 2.205217480659484863e-01 -1.418303251266479492e-01 8.450438827276229858e-02 -1.759408861398696899e-01 -3.746445849537849426e-02 -4.731753468513488770e-02 1.445245891809463501e-01 -1.837409585714340210e-01 5.912757664918899536e-02 -2.222308069467544556e-01 -6.704743282170966268e-05 -2.843239009380340576e-01 1.218173280358314514e-01 -2.601704597473144531e-01 1.201041862368583679e-01 -1.260897815227508545e-01 1.051523461937904358e-01 -1.194346398115158081e-01 -3.014389611780643463e-02 -4.574567675590515137e-01 1.696841865777969360e-01 -2.386254221200942993e-01 1.178997755050659180e-01 -9.161661565303802490e-02 4.715752229094505310e-02 1.556232273578643799e-01 -8.583456277847290039e-02 2.445313483476638794e-01
2.326026558876037598e-01 -1.280397027730941772e-01 -2.735674381256103516e-01 1.535108983516693115e-01 2.794584929943084717e-01 1.408923715353012085e-01 9.609812498092651367e-02 4.693292826414108276e-02 3.138634562492370605e-02 -1.161762550473213196e-01 2.007143758237361908e-02 1.674807816743850708e-01 1.380630880594253540e-01 3.055593930184841156e-02 -2.360892891883850098e-01 -2.012078762054443359e-01 2.295719981193542480e-01 -2.907544188201427460e-02 3.558371663093566895e-01 -2.218107692897319794e-02 1.372968256473541260e-01 1.027144417166709900e-01 -3.349177306517958641e-03 -4.035804271697998047e-01 -6.759640574455261230e-02 2.374786883592605591e-02 1.332379728555679321e-01 -5.674090352840721607e-04 -1.531490385532379150e-01 2.627246081829071045e-01 -2.715580761432647705e-01 2.238091267645359039e-02
1.049455106258392334e-01 -8.122189342975616455e-02 3.006279468536376953e-01 -9.170994907617568970e-02 -1.713489182293415070e-02 1.048297658562660217e-01 -2.140517979860305786e-01 -2.750130295753479004e-01 -2.184728085994720459e-01 1.422540694475173950e-01 -8.238638192415237427e-02 1.779995411634445190e-01 1.244775652885437012e-01 -1.250583678483963013e-01 -1.950460821390151978e-01 -6.829687859863042831e-03 2.108577042818069458e-01 -5.245362594723701477e-02 -6.991076469421386719e-02 1.962491124868392944e-01 3.509788513183593750e-01 -2.885709404945373535e-01 3.410915657877922058e-02 -3.465509712696075439e-01 -2.025875747203826904e-01 1.803725957870483398e-01 -1.381605677306652069e-02 1.466517150402069092e-01 -2.424356043338775635e-01 3.065872704610228539e-03 4.997948929667472839e-02 -1.779394596815109253e-02
2.016282379627227783e-01 -1.364436447620391846e-01 8.466681465506553650e-03 -2.004882991313934326e-01 1.998528689146041870e-01 4.632168263196945190e-02 8.951994031667709351e-02 -1.032020002603530884e-01 3.142278268933296204e-02 1.038920655846595764e-01 9.605839103460311890e-02 1.377065777778625488e-01 -5.857581645250320435e-02 -1.451994031667709351e-01 -3.950774073600769043e-01 -4.039689898490905762e-01 9.798414260149002075e-02 -2.317212522029876709e-01 1.821563690900802612e-01 2.713332325220108032e-02 2.710545249283313751e-02 4.522866103798151016e-03 5.778520181775093079e-02 -3.430964350700378418e-01 -6.470561772584915161e-02 -5.559741333127021790e-02 1.112676858901977539e-01 -1.425277590751647949e-01 -3.572815954685211182e-01 4.323251172900199890e-02 1.264588385820388794e-01 2.268092930316925049e-01
6.830614060163497925e-02 -3.653185367584228516e-01 -5.848172307014465332e-02 -5.252673476934432983e-02 5.196079239249229431e-02 -9.843981266021728516e-02 1.136651448905467987e-02 9.278267621994018555e-02 -1.636418104171752930e-01 2.123276740312576294e-01 -1.107998266816139221e-01 3.127323389053344727e-01 -1.310012936592102051e-01 7.281528413295745850e-02 -3.048392534255981445e-01 -3.732135593891143799e-01 3.498935699462890625e-01 -1.040984783321619034e-02 2.041693776845932007e-02 -1.635301262140274048e-01 2.391394674777984619e-01 4.175824671983718872e-02 -1.396340131759643555e-01 -1.125014796853065491e-01 -2.499842345714569092e-01 1.753287389874458313e-02 -1.701973974704742432e-01 2.095666676759719849e-01 -3.224780037999153137e-02 -3.803336992859840393e-02 2.762464061379432678e-02 -1.350474059581756592e-01
2.705978155136108398e-01 -1.277407705783843994e-01 2.218071222305297852e-01 -1.490786373615264893e-01 1.768519282341003418e-01 -7.283602654933929443e-02 1.768653690814971924e-01 -2.857462316751480103e-02 -7.339540868997573853e-02 -1.278689801692962646e-01 1.165624111890792847e-01 2.207009494304656982e-01 3.539407551288604736e-01 1.202449724078178406e-01 -2.933599650859832764e-01 6.016991659998893738e-02 1.605943888425827026e-01 4.055345803499221802e-02 1.077767759561538696e-01 -2.590957656502723694e-02 1.194639038294553757e-02 1.420589443296194077e-02 -1.576880812644958496e-01 -5.131745934486389160e-01 -2.346308380365371704e-01 -1.465138196945190430e-01 3.458770364522933960e-02 4.175121709704399109e-02 1.069159358739852905e-01 1.731270402669906616e-01 -8.743088692426681519e-02 -1.114491466432809830e-02
2.288473546504974365e-01 -1.648786962032318115e-01 1.487296521663665771e-01 9.605962783098220825e-02 2.209918759763240814e-02 -1.943216919898986816e-01 -7.129127532243728638e-02 1.715080142021179199e-01 -1.919372379779815674e-01 -2.621152438223361969e-02 -8.882403373718261719e-02 3.090905845165252686e-01 5.153455585241317749e-02 -1.787082403898239136e-01 -4.095117002725601196e-02 -2.646977901458740234e-01 7.600088417530059814e-02 -1.242133677005767822e-01 3.486565947532653809e-01 4.562230780720710754e-02 5.614435672760009766e-02 -4.023460447788238525e-01 -5.646189674735069275e-02 -2.418117523193359375e-01 -3.378342986106872559e-01 -3.562365099787712097e-02 3.926686942577362061e-02 6.306734867393970490e-03 -1.175368130207061768e-01 -1.137349680066108704e-01 -2.006131261587142944e-01 1.163571029901504517e-01
2.499538809061050415e-01 -1.322185993194580078e-01 3.597611933946609497e-02 1.882341057062149048e-01 4.608411341905593872e-03 -5.988840013742446899e-02 2.748741507530212402e-01 -9.070832282304763794e-02 2.569560147821903229e-02 -2.002271451056003571e-02 1.939604133367538452e-01 -5.326920375227928162e-02 -2.113122865557670593e-02 -4.000389277935028076e-01 -6.203788891434669495e-02 -3.448930084705352783e-01 1.522152870893478394e-01 -3.079856336116790771e-01 4.062311947345733643e-01 -7.444483786821365356e-02 1.768529862165451050e-01 4.704563412815332413e-03 -6.801561266183853149e-02 -3.010146915912628174e-01 9.727436304092407227e-02 -8.360601216554641724e-02 5.559816956520080566e-02 -9.372961521148681641e-02 1.287696659564971924e-01 3.209443017840385437e-02 1.002371683716773987e-01 3.607199294492602348e-03
3.960332870483398438e-01 8.353476971387863159e-02 8.872838318347930908e-02 8.276296406984329224e-02 -1.434703022241592407e-01 -1.244869977235794067e-01 1.840801909565925598e-02 -1.655823141336441040e-01 -2.051416784524917603e-01 6.690140813589096069e-02 2.595492899417877197e-01 -1.572268307209014893e-01 5.209492519497871399e-02 -1.641109138727188110e-01 -4.108740985393524170e-01 -1.123754307627677917e-01 3.408604860305786133e-01 7.952438294887542725e-02 4.259957000613212585e-02 -1.172262430191040039e-01 1.761028319597244263e-01 -2.176398485898971558e-01 8.894961327314376831e-02 -1.642804220318794250e-02 1.469538360834121704e-01 1.042708083987236023e-01 -1.645898371934890747e-01 1.667573451995849609e-01 8.358492050319910049e-04 -5.893788114190101624e-02 1.893458962440490723e-01 2.378303706645965576e-01
3.306760191917419434e-01 -3.427846729755401611e-01 -1.611224114894866943e-01 1.467553824186325073e-01 -4.020863771438598633e-02 2.485572099685668945e-01 -7.168389111757278442e-02 -4.520584829151630402e-03 -1.168722845613956451e-02 1.606713049113750458e-02 1.259030550718307495e-01 6.634039431810379028e-02 2.379040420055389404e-01 -1.863367483019828796e-02 -1.825751811265945435e-01 -1.615849882364273071e-01 3.699792623519897461e-01 -1.381051689386367798e-01 2.496020197868347168e-01 1.280704587697982788e-01 2.143731862306594849e-01 1.002825275063514709e-01 -1.809297204017639160e-01 -2.650959491729736328e-01 -2.631022334098815918e-01 -2.181110717356204987e-02 1.003157943487167358e-01 5.575132090598344803e-03 -1.719931960105895996e-01 1.180139556527137756e-01 -4.192776978015899658e-02 -3.629432991147041321e-02
4.850267767906188965e-01 -3.033902496099472046e-02 3.937543183565139771e-02 -2.012315392494201660e-02 4.095416516065597534e-02 -9.809606708586215973e-03 -2.891429141163825989e-02 -3.496825695037841797e-01 -7.625260204076766968e-02 8.570791035890579224e-02 2.949130833148956299e-01 3.621017187833786011e-02 7.113705575466156006e-02 -1.022491417825222015e-02 -1.886984705924987793e-01 -1.454278677701950073e-01 2.564285993576049805e-01 1.486820131540298462e-01 2.273430489003658295e-02 -9.494406729936599731e-02 3.567394018173217773e-01 -9.147267043590545654e-02 6.464278791099786758e-03 -2.987695038318634033e-01 -8.474896848201751709e-02 2.258860021829605103e-01 -8.004264533519744873e-02 -4.301142320036888123e-02 -2.826676666736602783e-01 -3.897878155112266541e-02 -2.545920200645923615e-03 5.831108242273330688e-02
1.429728567600250244e-01 -1.027753800153732300e-01 -4.871553927659988403e-02 1.803411543369293213e-01 2.064711153507232666e-01 -1.910304129123687744e-01 3.785448893904685974e-02 -2.370229922235012054e-02 -7.717102766036987305e-02 -8.861884474754333496e-02 1.906311959028244019e-01 -1.971217989921569824e-01 3.458606079220771790e-02 -2.547022700309753418e-01 -1.709948480129241943e-01 -3.205892145633697510e-01 7.605709135532379150e-02 -3.440665602684020996e-01 2.014724612236022949e-01 -1.890239268541336060e-01 9.512713551521301270e-02 6.609687954187393188e-02 1.158989593386650085e-01 -4.571132659912109375e-01 1.453877389430999756e-01 5.847841966897249222e-03 1.057792529463768005e-01 -6.602406501770019531e-02 5.707807093858718872e-02 1.457026451826095581e-01 -2.802169695496559143e-02 2.600127160549163818e-01
2.137356847524642944e-01 -1.508235037326812744e-01 -4.422508552670478821e-02 4.455794394016265869e-02 2.691287398338317871e-01 -1.331927329301834106e-01 -2.464794665575027466e-01 -4.495503753423690796e-02 -1.358845233917236328e-01 1.775351762771606445e-01 7.501445710659027100e-02 2.281730473041534424e-01 -2.566507272422313690e-02 -1.891233921051025391e-01 -2.269928604364395142e-01 -4.692089930176734924e-02 2.351269572973251343e-01 -2.619982138276100159e-02 2.140542119741439819e-01 -3.171117305755615234e-01 3.761153668165206909e-02 -5.024459958076477051e-02 -2.023654282093048096e-01 -2.288664281368255615e-01 -2.716100513935089111e-01 -2.766230106353759766e-01 3.365663290023803711e-01 6.984586268663406372e-02 1.833277754485607147e-03 -9.056439250707626343e-02 -2.282621897757053375e-02 7.904547266662120819e-03
1.598569154739379883e-01 -1.972394436597824097e-01 -7.498016208410263062e-02 4.903401434421539307e-02 -5.381195992231369019e-02 1.459039747714996338e-01 6.209263950586318970e-02 -1.135578900575637817e-01 -2.544769644737243652e-01 1.493194848299026489e-01 -2.338001430034637451e-01 -2.063554078340530396e-01 -5.162072554230690002e-02 -1.083836331963539124e-01 -3.100404748693108559e-03 -4.540440067648887634e-02 3.594409227371215820e-01 -2.498274594545364380e-01 1.191272735595703125e-01 -9.325448423624038696e-02 3.105153143405914307e-01 -2.601507604122161865e-01 -1.178161501884460449e-01 -2.406612634658813477e-01 -5.879617761820554733e-03 1.235865056514739990e-01 7.338864356279373169e-02 -1.348376157693564892e-03 -6.081487238407135010e-02 1.323594450950622559e-01 -2.944136559963226318e-01 3.268180787563323975e-01
1.410614252090454102e-01 -1.002185046672821045e-01 4.944329336285591125e-02 8.117788285017013550e-02 7.887978851795196533e-02 2.284717261791229248e-01 -1.706824637949466705e-02 -4.257161542773246765e-02 -8.422267436981201172e-02 2.251676172018051147e-01 1.746886819601058960e-01 5.643084272742271423e-02 1.373483836650848389e-01 1.515760868787765503e-01 2.629181146621704102e-01 -2.078712582588195801e-01 4.415249824523925781e-01 -3.204928636550903320e-01 1.997171493712812662e-04 -1.031884178519248962e-01 1.661111861467361450e-01 -1.913211047649383545e-01 1.351449936628341675e-01 -2.723293602466583252e-01 1.344722509384155273e-01 -4.305621981620788574e-02 -1.829729676246643066e-01 1.754554957151412964e-01 -6.970390677452087402e-02 -9.204744547605514526e-02 -1.462265998125076294e-01 2.664240896701812744e-01
1.970189064741134644e-02 -5.566841363906860352e-02 4.617596790194511414e-02 1.194674223661422729e-01 3.162259161472320557e-01 2.713107466697692871e-01 1.320379674434661865e-01 -1.373808830976486206e-01 -3.479666411876678467e-01 -5.792658776044845581e-02 1.939163655042648315e-01 3.815131783485412598e-01 -1.401703208684921265e-01 -1.414100676774978638e-01 -3.497479557991027832e-01 -1.916586160659790039e-01 2.571913897991180420e-01 -1.593973338603973389e-01 1.234928295016288757e-01 9.301728010177612305e-02 -2.139775268733501434e-02 -2.602512836456298828e-01 -4.089758545160293579e-02 -1.543544828891754150e-01 -1.025104746222496033e-01 1.325757522135972977e-02 -2.937916293740272522e-02 1.658554375171661377e-01 -2.929162792861461639e-02 -9.917351603507995605e-02 6.993785500526428223e-02 1.071883644908666611e-02
6.024303659796714783e-02 -2.345533221960067749e-01 3.841096162796020508e-02 -3.222662210464477539e-02 2.241398543119430542e-01 9.862880408763885498e-02 9.034201502799987793e-02 -9.783940017223358154e-02 5.103030800819396973e-02 2.278431057929992676e-01 1.630535423755645752e-01 -3.502986580133438110e-02 2.137090265750885010e-01 2.177271060645580292e-02 -1.982454508543014526e-01 -2.700118720531463623e-01 3.119175136089324951e-01 -2.029157131910324097e-01 -1.764613576233386993e-02 -8.270308375358581543e-02 4.532569050788879395e-01 -1.152554154396057129e-01 -4.348228871822357178e-02 -1.711456775665283203e-01 -1.233280748128890991e-01 -4.699578136205673218e-02 1.279028505086898804e-01 -4.666481912136077881e-02 -3.429213464260101318e-01 -9.589250385761260986e-02 7.064066827297210693e-02 2.391573637723922729e-01
4.086923897266387939e-01 -5.436997488141059875e-02 -2.441253960132598877e-01 9.333242475986480713e-02 3.704003524035215378e-03 -1.292550563812255859e-01 -1.977194845676422119e-01 5.470012780278921127e-03 -8.931615948677062988e-02 -5.111978203058242798e-02 -7.779870182275772095e-02 4.673425257205963135e-01 1.159336566925048828e-01 -8.432660251855850220e-02 -1.243318319320678711e-01 -1.737724095582962036e-01 8.773763477802276611e-02 -2.899158000946044922e-01 1.621497869491577148e-01 1.002709269523620605e-01 2.290075570344924927e-01 -3.941275179386138916e-02 6.239867210388183594e-02 -2.141125798225402832e-01 -2.035559117794036865e-01 1.425283849239349365e-01 1.288658529520034790e-01 7.785015553236007690e-02 -6.606682389974594116e-02 6.522336602210998535e-02 8.367072790861129761e-02 2.696959674358367920e-01
1.701433807611465454e-01 3.755125403404235840e-02 1.289008408784866333e-01 -1.254014223814010620e-01 5.235797166824340820e-02 -7.058849930763244629e-02 1.681289970874786377e-01 -2.210754156112670898e-01 -1.470591425895690918e-01 1.904012560844421387e-01 1.615290790796279907e-01 -1.509291934780776501e-03 1.077042892575263977e-01 2.618583142757415771e-01 -1.538617759943008423e-01 2.299260348081588745e-01 1.906640082597732544e-01 -1.177671104669570923e-01 3.449802994728088379e-01 6.268586218357086182e-02 1.918586343526840210e-01 -7.561052590608596802e-02 6.142888218164443970e-02 -3.812873959541320801e-01 5.085650458931922913e-02 -1.549732498824596405e-02 7.208559662103652954e-02 6.682331115007400513e-02 2.152316272258758545e-02 3.904340863227844238e-01 -3.974233195185661316e-02 2.827353477478027344e-01
-1.716762483119964600e-01 -9.551583975553512573e-02 7.701303064823150635e-02 4.378405958414077759e-02 2.232941985130310059e-01 -2.548042312264442444e-02 3.885900229215621948e-02 -1.442581973969936371e-02 -4.974965751171112061e-02 9.200998395681381226e-02 6.522096693515777588e-02 3.680263757705688477e-01 2.485398352146148682e-01 -2.648338377475738525e-01 -2.052029222249984741e-01 -2.515203058719635010e-01 3.142786920070648193e-01 -1.758950054645538330e-01 2.260810732841491699e-01 1.566980034112930298e-01 3.407863080501556396e-01 -2.261001914739608765e-01 -1.231254488229751587e-01 -5.691023916006088257e-02 -5.902045965194702148e-02 1.369007527828216553e-01 6.651397049427032471e-02 1.466212421655654907e-01 7.894190400838851929e-02 -6.422340869903564453e-02 -5.564213916659355164e-02 2.465333640575408936e-01
1.721332520246505737e-01 -2.202893048524856567e-01 1.586329340934753418e-01 -2.820516377687454224e-02 6.242387369275093079e-02 -3.720293566584587097e-02 1.557421088218688965e-01 -2.209149152040481567e-01 -9.986615926027297974e-02 5.446478724479675293e-02 -5.484578013420104980e-02 -6.699433922767639160e-02 2.164999395608901978e-01 6.775804609060287476e-02 1.833488941192626953e-01 -8.729491382837295532e-02 2.500811219215393066e-01 -2.193650603294372559e-01 3.659031093120574951e-01 2.822328805923461914e-01 1.818895488977432251e-01 -6.208983808755874634e-02 2.523013763129711151e-02 -3.371258378028869629e-01 -8.995216339826583862e-02 -7.771243341267108917e-03 -2.138946503400802612e-01 3.602895885705947876e-02 2.907509803771972656e-01 -7.853393256664276123e-02 2.475194036960601807e-01 1.476644426584243774e-01
3.081802129745483398e-01 -3.673790395259857178e-02 1.855776011943817139e-01 -9.705060720443725586e-02 2.224284112453460693e-01 3.612433373928070068e-02 8.990935981273651123e-02 -7.349500805139541626e-02 -2.398171871900558472e-01 -9.596454352140426636e-02 2.105221152305603027e-01 2.154161408543586731e-02 2.751532495021820068e-01 4.252755269408226013e-02 -2.229049056768417358e-01 3.924985229969024658e-02 1.972738206386566162e-01 7.270201295614242554e-02 6.317283213138580322e-02 -1.656883358955383301e-01 1.508320868015289307e-01 3.789437934756278992e-02 1.867464743554592133e-02 -3.620314598083496094e-01 -2.109102159738540649e-01 -7.308754324913024902e-02 1.869073882699012756e-02 4.895851016044616699e-02 2.892182767391204834e-01 3.092269003391265869e-01 -2.361683174967765808e-02 3.027497828006744385e-01
2.907619476318359375e-01 -2.219184786081314087e-01 1.510952562093734741e-01 1.949518322944641113e-01 4.744227603077888489e-02 4.327874165028333664e-03 -1.458773016929626465e-01 3.284814059734344482e-01 -1.885580867528915405e-01 1.142739877104759216e-01 -8.337460458278656006e-02 -1.806865446269512177e-02 9.691769629716873169e-02 -6.928613036870956421e-02 -3.247566223144531250e-01 1.305480450391769409e-01 1.172224730253219604e-01 -2.029546350240707397e-01 7.285542669706046581e-04 -2.340069562196731567e-01 -9.025762230157852173e-02 -2.683398425579071045e-01 8.315002918243408203e-02 -3.967593014240264893e-01 1.022146567702293396e-01 -5.504035204648971558e-02 -9.053119271993637085e-02 1.137292757630348206e-01 1.123328730463981628e-01 2.421507984399795532e-01 1.441582739353179932e-01 -2.257144823670387268e-02
-3.717453405261039734e-02 -7.646283507347106934e-02 1.016889810562133789e-01 1.592372208833694458e-01 -1.743391528725624084e-02 -9.799260646104812622e-02 -1.985984593629837036e-01 3.249031305313110352e-02 -9.052440524101257324e-02 1.547190696001052856e-01 -3.611896336078643799e-01 1.051789075136184692e-01 1.828942745923995972e-01 -9.211206436157226562e-02 -2.294378876686096191e-01 -4.594870656728744507e-02 1.476843357086181641e-01 -4.977539777755737305e-01 3.958403468132019043e-01 1.164140254259109497e-01 2.120148688554763794e-01 -1.044820100069046021e-01 -1.672181636095046997e-01 -2.796006202697753906e-01 -1.252705156803131104e-01 4.290793463587760925e-02 -1.028444990515708923e-01 1.410158909857273102e-02 -5.705760046839714050e-02 -3.883313760161399841e-02 3.073440119624137878e-02 -2.225047722458839417e-02
3.472367525100708008e-01 -1.352742165327072144e-01 2.152596116065979004e-01 1.148283630609512329e-01 -2.036447636783123016e-02 4.031389020383358002e-03 -4.800419136881828308e-02 -1.210441887378692627e-01 -2.116741687059402466e-01 -2.358333393931388855e-02 -1.892343759536743164e-01 -1.055467128753662109e-02 -4.187888801097869873e-01 -1.669899933040142059e-02 -2.677319049835205078e-01 8.657103171572089195e-04 3.015511631965637207e-01 -2.319711744785308838e-01 6.417842954397201538e-02 4.426864162087440491e-02 3.963388204574584961e-01 3.844656795263290405e-02 -4.468300566077232361e-02 -1.738355010747909546e-01 1.925668120384216309e-02 -2.854427099227905273e-01 1.011094450950622559e-01 7.544722408056259155e-02 -7.528384774923324585e-02 1.778011210262775421e-02 -7.960665225982666016e-02 6.249721348285675049e-02
3.035309910774230957e-01 -1.032802611589431763e-01 3.128443062305450439e-01 -1.072055473923683167e-01 2.105838805437088013e-01 -2.161783427000045776e-01 1.881123632192611694e-01 -7.712773978710174561e-02 -3.385975956916809082e-01 -1.064765453338623047e-01 4.871438071131706238e-02 8.250308036804199219e-02 3.072077333927154541e-01 7.621845602989196777e-02 -1.751292794942855835e-01 7.451436831615865231e-04 2.418505251407623291e-01 2.481276169419288635e-02 -1.118022724986076355e-01 -1.299393177032470703e-01 4.602926224470138550e-02 -1.417744606733322144e-01 1.596149639226496220e-03 -3.021502494812011719e-01 -2.194436341524124146e-01 -2.130718380212783813e-01 2.686038799583911896e-02 1.609614193439483643e-01 9.807617217302322388e-02 1.063019260764122009e-01 -4.688204824924468994e-02 2.099818885326385498e-01
-2.286434359848499298e-02 -3.861528262495994568e-02 2.668308019638061523e-01 5.666768550872802734e-02 1.724227704107761383e-02 -4.170718966634012759e-05 -1.413680016994476318e-01 -1.569729596376419067e-01 -1.478873193264007568e-01 4.841405525803565979e-02 -1.533830612897872925e-01 7.430103421211242676e-02 3.123404085636138916e-02 -5.923174694180488586e-02 -3.456234633922576904e-01 -7.587170600891113281e-02 2.141506522893905640e-01 -4.468629136681556702e-02 4.804502800107002258e-02 7.772280275821685791e-02 3.418948650360107422e-01 -3.359323143959045410e-01 7.066189497709274292e-02 -2.961019873619079590e-01 -2.490538209676742554e-01 2.480821125209331512e-02 2.049204111099243164e-01 3.735568523406982422e-01 -2.351393550634384155e-01 2.195416018366813660e-03 9.325416758656501770e-03 -1.323434114456176758e-01
-2.947743833065032959e-01 -1.811279058456420898e-01 7.761228084564208984e-02 1.198938339948654175e-01 1.057895869016647339e-01 -2.098979987204074860e-02 -4.577502235770225525e-02 -1.798446476459503174e-01 -1.038373559713363647e-01 -3.728027269244194031e-02 2.119034677743911743e-01 1.221507638692855835e-01 8.056522905826568604e-02 -1.001080796122550964e-01 -3.988295495510101318e-01 -3.034836053848266602e-01 1.836844235658645630e-01 2.532918453216552734e-01 1.238454207777976990e-01 -9.283567219972610474e-02 2.921314835548400879e-01 -8.694528788328170776e-02 1.045321598649024963e-01 -2.682951092720031738e-01 -1.797904223203659058e-01 1.950590498745441437e-02 5.331500247120857239e-02 1.973894685506820679e-01 7.000806927680969238e-02 1.598377712070941925e-02 -1.997260153293609619e-01 2.386121153831481934e-01
-1.776354461908340454e-01 1.410853117704391479e-02 3.653752505779266357e-01 -1.846496015787124634e-01 -4.871946945786476135e-02 1.534996330738067627e-01 -2.933677984401583672e-03 -8.854916691780090332e-02 -7.364507019519805908e-02 6.949608772993087769e-02 1.052597835659980774e-01 2.260619699954986572e-01 1.033068299293518066e-01 3.144536539912223816e-02 -1.627415120601654053e-01 -2.693036496639251709e-01 4.855223000049591064e-02 -2.923897802829742432e-01 9.243464469909667969e-02 -4.051700234413146973e-02 4.221232533454895020e-01 -7.906867563724517822e-02 -8.496838063001632690e-02 -4.186908006668090820e-01 -2.038121670484542847e-01 -7.504951953887939453e-02 9.175602346658706665e-02 -7.632846385240554810e-02 -7.994527369737625122e-02 1.524874866008758545e-01 6.510535255074501038e-03 1.663127243518829346e-01
2.403665333986282349e-02 -6.022493541240692139e-02 1.768682599067687988e-01 1.921388506889343262e-01 2.764486968517303467e-01 3.368374407291412354e-01 2.056596577167510986e-01 9.983601048588752747e-03 -3.745842278003692627e-01 4.212443903088569641e-02 2.987852692604064941e-01 2.083858698606491089e-01 2.326751872897148132e-02 7.622147351503372192e-02 -3.421034514904022217e-01 -1.662190109491348267e-01 2.834244072437286377e-01 -5.582549609243869781e-03 1.775880903005599976e-01 2.069737389683723450e-02 8.452374488115310669e-02 6.176943331956863403e-02 -1.599391549825668335e-01 -2.253039181232452393e-01 -1.319590955972671509e-01 1.182205751538276672e-01 9.027153998613357544e-02 1.713680475950241089e-02 1.258931159973144531e-01 8.492098003625869751e-02 3.931425511837005615e-02 7.382530719041824341e-02
-5.660000815987586975e-02 -2.419330738484859467e-02 -5.629708617925643921e-02 1.019347459077835083e-01 1.134930029511451721e-01 -7.997836172580718994e-02 -1.817588508129119873e-02 -3.226352632045745850e-01 -3.589195907115936279e-01 -1.178976893424987793e-01 -7.036909926682710648e-03 7.905886322259902954e-02 -1.627228111028671265e-01 -1.048749033361673355e-02 -2.928254008293151855e-01 -4.347546696662902832e-01 1.605137884616851807e-01 -2.683432027697563171e-02 2.070598304271697998e-01 -1.813321411609649658e-01 3.095205426216125488e-01 -6.621094793081283569e-02 -1.363283395767211914e-01 -1.293659806251525879e-01 4.061190877109766006e-03 -1.038087233901023865e-01 -6.880201864987611771e-03 3.115629553794860840e-01 -1.599356881342828274e-03 1.082844138145446777e-01 -3.245084360241889954e-02 2.239185124635696411e-01
2.124190777540206909e-01 -5.429363623261451721e-02 5.002330616116523743e-02 2.777653560042381287e-02 -2.906492725014686584e-02 9.677731990814208984e-02 1.989306211471557617e-01 -1.060076057910919189e-01 6.970463693141937256e-02 1.216856390237808228e-01 -5.839819088578224182e-02 -3.327847225591540337e-03 3.650119602680206299e-01 -5.870158970355987549e-02 8.326917141675949097e-02 -2.994764447212219238e-01 4.882643818855285645e-01 -2.368139028549194336e-01 2.132598459720611572e-01 1.847298592329025269e-01 2.883533537387847900e-01 2.469985745847225189e-02 5.692840553820133209e-03 -2.022768706083297729e-01 -1.365687884390354156e-02 -2.916513942182064056e-02 -2.478772848844528198e-01 1.986215114593505859e-01 5.112745240330696106e-02 -5.160170048475265503e-02 6.122848764061927795e-02 1.466206908226013184e-01
3.041648864746093750e-02 -6.180854514241218567e-02 9.248763322830200195e-02 -1.122605279088020325e-01 2.350044101476669312e-01 1.023833379149436951e-01 2.297333814203739166e-02 -1.791094988584518433e-01 -3.106588423252105713e-01 1.068455949425697327e-01 -1.474839448928833008e-01 -6.641704589128494263e-02 -1.069407239556312561e-01 -5.830516666173934937e-02 -2.387343049049377441e-01 -8.872929215431213379e-02 2.421646416187286377e-01 -2.565723657608032227e-01 8.045193552970886230e-02 1.465512514114379883e-01 4.263142347335815430e-01 -1.401085555553436279e-01 -2.015211805701255798e-02 -1.316323131322860718e-01 -1.148890703916549683e-01 -7.706993818283081055e-02 1.217196211218833923e-01 6.803981214761734009e-02 -1.574087291955947876e-01 2.380277514457702637e-01 -3.704987764358520508e-01 1.821306496858596802e-01
1.365680098533630371e-01 -6.705281883478164673e-02 1.090088635683059692e-01 9.507577866315841675e-02 1.020637899637222290e-01 2.862179279327392578e-01 -1.027439609169960022e-01 -2.665050327777862549e-01 -1.376832127571105957e-01 2.286033034324645996e-01 -1.237827613949775696e-01 7.904155552387237549e-02 -3.773815184831619263e-02 -4.381916299462318420e-02 -2.073916196823120117e-01 8.746393024921417236e-02 9.748560190200805664e-02 -4.697617143392562866e-02 1.270923167467117310e-01 -7.217673957347869873e-02 3.320613801479339600e-01 -3.207155466079711914e-01 -1.454571541398763657e-02 -2.995337843894958496e-01 -2.287267297506332397e-01 7.556959241628646851e-02 8.489683270454406738e-02 2.646722495555877686e-01 -3.787630796432495117e-01 4.861371591687202454e-02 1.261573284864425659e-01 4.546519368886947632e-02
3.313204348087310791e-01 5.386246833950281143e-03 -5.979008972644805908e-02 1.522460281848907471e-01 1.653593629598617554e-01 8.926722407341003418e-02 -1.417648494243621826e-01 -2.632013559341430664e-01 -1.505401134490966797e-01 1.577203720808029175e-01 -1.109644994139671326e-01 2.380540780723094940e-02 1.451346874237060547e-01 4.125836491584777832e-02 1.546456217765808105e-01 -1.360930204391479492e-01 3.331745564937591553e-01 -2.985544204711914062e-01 2.332936674356460571e-01 9.077902138233184814e-02 1.105340346693992615e-01 -2.957043051719665527e-01 3.998136147856712341e-02 -1.666868031024932861e-01 9.870770573616027832e-02 1.006870716810226440e-02 -1.618019491434097290e-01 2.381456345319747925e-01 2.666448652744293213e-01 3.656954690814018250e-02 4.733996465802192688e-02 2.321089655160903931e-01
2.865547835826873779e-01 -4.624140914529561996e-03 3.990166187286376953e-01 5.627057328820228577e-02 4.253695532679557800e-02 1.670574992895126343e-01 -8.770944178104400635e-02 -3.241297090426087379e-04 -3.108943998813629150e-02 -1.071560010313987732e-01 2.314627766609191895e-01 1.575977653264999390e-01 5.186890065670013428e-02 6.151123344898223877e-02 -5.852357670664787292e-02 -1.175899431109428406e-01 4.407171607017517090e-01 -2.949331700801849365e-01 4.040705040097236633e-02 1.815930306911468506e-01 2.370019555091857910e-01 -2.582096457481384277e-01 3.450041636824607849e-02 -1.577215641736984253e-01 2.338379770517349243e-01 -3.740870207548141479e-02 -1.802142858505249023e-01 1.150387525558471680e-01 1.601717174053192139e-01 2.116542868316173553e-02 -4.785076816915534437e-05 1.042023375630378723e-01
9.587135165929794312e-02 4.204467684030532837e-02 2.305606938898563385e-02 3.551758453249931335e-02 -1.357865985482931137e-02 9.021788090467453003e-02 2.086674720048904419e-01 -2.997691184282302856e-02 -1.094817817211151123e-01 2.278834432363510132e-01 2.556236088275909424e-01 1.968862563371658325e-01 1.574696153402328491e-01 1.788971275091171265e-01 9.766499698162078857e-02 -3.256914317607879639e-01 3.640891313552856445e-01 -2.994307577610015869e-01 5.169059708714485168e-02 -1.389472465962171555e-02 2.691134214401245117e-01 -9.359716624021530151e-02 1.035000085830688477e-01 -3.276070356369018555e-01 9.091023355722427368e-02 -1.350303143262863159e-01 -7.161568850278854370e-02 7.396567612886428833e-02 1.599670797586441040e-01 -2.029622942209243774e-01 -1.609548777341842651e-01 1.998790055513381958e-01
1.799367666244506836e-01 -1.494442075490951538e-01 -4.155370965600013733e-02 3.373100757598876953e-01 1.670917868614196777e-01 -1.622916013002395630e-01 -1.117987558245658875e-02 1.728149354457855225e-01 -2.929835021495819092e-01 6.684134155511856079e-02 -7.009870558977127075e-02 4.129537642002105713e-01 1.154401302337646484e-01 1.755125820636749268e-01 -2.335123419761657715e-01 -3.513602167367935181e-02 1.267012357711791992e-01 -2.521791160106658936e-01 3.677729070186614990e-01 1.569596678018569946e-01 9.451382607221603394e-02 -1.314980387687683105e-01 -1.602985709905624390e-01 -1.502167284488677979e-01 1.027626395225524902e-01 -1.045881435275077820e-01 2.513531222939491272e-02 1.228056922554969788e-01 -1.248133182525634766e-01 -6.359451264142990112e-02 7.603173702955245972e-02 5.700453370809555054e-02
1.123337671160697937e-01 -1.375154256820678711e-01 1.831965148448944092e-02 2.558806836605072021e-01 -9.035793691873550415e-02 1.344370692968368530e-01 -8.216185867786407471e-02 7.543209195137023926e-02 -4.513996839523315430e-02 1.371226459741592407e-01 -2.466365098953247070e-01 2.184653878211975098e-01 -3.420422673225402832e-01 -1.274452507495880127e-01 -1.174530908465385437e-01 -7.975428551435470581e-02 3.764684200286865234e-01 -1.077320501208305359e-01 1.199493035674095154e-01 -2.524639964103698730e-01 4.519310593605041504e-01 -7.409266382455825806e-02 -1.121956110000610352e-01 -1.543448418378829956e-01 1.688695140182971954e-02 9.966707974672317505e-02 -7.879389077425003052e-02 1.915689259767532349e-01 1.535008996725082397e-01 3.096763603389263153e-02 -6.060351803898811340e-02 1.492352932691574097e-01
1.880957782268524170e-01 -1.270631551742553711e-01 2.782828807830810547e-01 1.969095133244991302e-02 -4.519175738096237183e-03 -6.888902187347412109e-02 -2.791410684585571289e-01 1.074645966291427612e-01 -2.917707562446594238e-01 1.739388108253479004e-01 9.870389103889465332e-02 3.994534611701965332e-01 7.519920915365219116e-02 -5.644759163260459900e-02 2.474039606750011444e-02 -8.478198945522308350e-02 4.496878385543823242e-01 -1.765359342098236084e-01 1.302790343761444092e-01 4.601299762725830078e-02 -4.354136437177658081e-02 -9.679765254259109497e-02 1.533889621496200562e-01 -2.169948369264602661e-01 -1.498191207647323608e-01 -1.032282114028930664e-01 6.613043695688247681e-02 1.544469594955444336e-01 -4.132373258471488953e-02 -1.925126165151596069e-01 -9.806210547685623169e-02 -1.761001646518707275e-01
7.412499189376831055e-02 -3.691106438636779785e-01 -1.567330211400985718e-02 8.529870957136154175e-02 2.216491103172302246e-01 -7.622994482517242432e-02 -1.552322804927825928e-01 2.075990736484527588e-01 -1.679879575967788696e-01 -2.944917604327201843e-02 8.569154143333435059e-02 2.151577770709991455e-01 -1.482319831848144531e-01 5.494863260537385941e-03 -1.992039233446121216e-01 -1.271941810846328735e-01 1.250601559877395630e-01 -2.946068346500396729e-01 2.661326825618743896e-01 -4.058693721890449524e-02 -7.793103158473968506e-02 -2.209830135107040405e-01 -3.492193296551704407e-02 -4.175193309783935547e-01 -2.106293439865112305e-01 1.320887058973312378e-01 5.460985749959945679e-02 1.692484319210052490e-01 -5.594842880964279175e-02 -1.663830280303955078e-01 -1.914611011743545532e-01 4.188971221446990967e-02
2.630538046360015869e-01 -1.338020265102386475e-01 -5.977952852845191956e-02 1.536614596843719482e-01 1.772084385156631470e-01 3.113836608827114105e-02 -1.012200936675071716e-01 -2.510448098182678223e-01 -2.049890309572219849e-01 1.163527071475982666e-01 -1.845617890357971191e-01 -1.001724153757095337e-01 2.834561467170715332e-01 4.890725389122962952e-02 8.060856163501739502e-02 6.940966844558715820e-02 2.030833214521408081e-01 -5.406226217746734619e-02 2.796708941459655762e-01 2.559322714805603027e-01 3.994682133197784424e-01 -2.612612843513488770e-01 9.827272593975067139e-02 -2.143847495317459106e-01 -1.176770329475402832e-01 -8.784891664981842041e-02 -1.086423322558403015e-01 6.259876489639282227e-02 1.138376444578170776e-01 -8.345226943492889404e-02 2.213954627513885498e-01 9.382101148366928101e-02
2.927327342331409454e-02 -2.322787791490554810e-01 6.700378656387329102e-02 -6.133950129151344299e-02 8.696119487285614014e-02 -1.454313248395919800e-01 8.059424161911010742e-02 -1.944281309843063354e-01 -9.516948834061622620e-03 -6.631232053041458130e-02 -1.858324855566024780e-01 1.178165525197982788e-01 1.521880328655242920e-01 -2.646003961563110352e-01 -4.347423017024993896e-01 1.533895730972290039e-01 6.575580686330795288e-02 -2.890581786632537842e-01 4.136081784963607788e-02 -2.633370161056518555e-01 2.050049416720867157e-02 -1.357901245355606079e-01 6.135233864188194275e-02 -3.442292511463165283e-01 -4.172619804739952087e-02 -3.125482201576232910e-01 8.571948111057281494e-02 -1.261738222092390060e-02 2.457821071147918701e-01 1.244361400604248047e-01 -7.176434248685836792e-02 1.314945071935653687e-01
1.101824864745140076e-01 1.189371496438980103e-01 1.996887661516666412e-02 5.074348300695419312e-03 2.545466423034667969e-01 -8.902384340763092041e-02 -2.095953747630119324e-02 -2.835485152900218964e-02 -3.086756765842437744e-01 1.753124296665191650e-01 2.228591293096542358e-01 3.037668168544769287e-01 -3.229136168956756592e-01 -3.296899497509002686e-01 -2.425128370523452759e-01 -8.607295900583267212e-02 1.184008345007896423e-01 -5.755651369690895081e-02 2.686741352081298828e-01 -2.533065676689147949e-01 -8.896325714886188507e-03 -3.144972026348114014e-01 -1.939340680837631226e-02 -1.861134618520736694e-01 -1.745475642383098602e-02 -1.292187273502349854e-01 -4.287223517894744873e-02 7.699809223413467407e-02 7.820884883403778076e-02 1.088418141007423401e-01 9.992815554141998291e-02 1.085373163223266602e-01
2.824158072471618652e-01 -8.039455860853195190e-02 1.748108565807342529e-01 -8.647367358207702637e-02 1.869236081838607788e-01 2.728226967155933380e-02 3.652860596776008606e-02 -3.033048473298549652e-02 -2.094522118568420410e-01 -1.061933785676956177e-01 2.025117874145507812e-01 6.137342378497123718e-02 3.446761071681976318e-01 5.045194923877716064e-02 -2.192872613668441772e-01 1.049327328801155090e-01 1.538987755775451660e-01 5.519347265362739563e-02 1.950660604052245617e-03 -2.169688045978546143e-01 2.084341794252395630e-01 8.243175595998764038e-02 1.327670663595199585e-01 -3.857005536556243896e-01 -1.388616263866424561e-01 -1.228075549006462097e-01 8.041881769895553589e-02 1.309868544340133667e-01 2.343408316373825073e-01 3.073486387729644775e-01 -6.270601600408554077e-02 2.359883636236190796e-01
5.308748781681060791e-02 3.761515021324157715e-02 -8.204863965511322021e-02 -7.306686788797378540e-02 1.305724531412124634e-01 -1.425413042306900024e-01 -9.098882973194122314e-02 9.655496105551719666e-03 -7.292159646749496460e-02 1.931145638227462769e-01 1.623744517564773560e-01 1.505096256732940674e-01 1.553031206130981445e-01 6.569576263427734375e-02 6.716996431350708008e-02 -2.977736890316009521e-01 3.812234997749328613e-01 1.541921216994524002e-02 2.064701467752456665e-01 -1.388788223266601562e-02 3.152495920658111572e-01 -9.952554106712341309e-02 1.987500339746475220e-01 -3.358755111694335938e-01 3.157272338867187500e-01 -2.268906086683273315e-01 -2.778126895427703857e-01 -8.535052835941314697e-02 -1.198192015290260315e-01 1.396605819463729858e-01 7.406340911984443665e-03 7.192901521921157837e-02
1.108164191246032715e-01 -2.830190062522888184e-01 -6.663295626640319824e-02 -1.945926633197814226e-04 2.058782726526260376e-01 -2.105641067028045654e-01 1.869926787912845612e-02 8.478901535272598267e-02 -2.260379493236541748e-01 1.706935763359069824e-01 -7.220325618982315063e-02 1.680564731359481812e-01 -1.459405720233917236e-01 4.037739336490631104e-02 -4.224118292331695557e-01 -3.255432248115539551e-01 3.676616847515106201e-01 6.658113002777099609e-02 1.633311212062835693e-01 -6.856036838144063950e-03 8.715367875993251801e-03 -1.147219091653823853e-01 -1.988104730844497681e-02 -1.809576451778411865e-01 -1.828820854425430298e-01 -2.300016582012176514e-02 -2.343778461217880249e-01 1.459104716777801514e-01 -9.333310276269912720e-02 9.007242508232593536e-03 1.120073348283767700e-01 -2.089202105998992920e-01
2.617167532444000244e-01 -1.785594820976257324e-01 4.436034336686134338e-02 1.313462108373641968e-01 2.108883410692214966e-01 -9.937939792871475220e-02 -4.744621366262435913e-02 -3.115783035755157471e-01 -7.380074262619018555e-02 1.464703381061553955e-01 -3.261440619826316833e-02 -4.892830550670623779e-02 2.150327861309051514e-01 -3.775081783533096313e-02 1.818497478961944580e-01 -8.285649120807647705e-02 3.060510456562042236e-01 -2.816406488418579102e-01 1.584883332252502441e-01 2.154326736927032471e-01 2.771034240722656250e-01 -1.962333023548126221e-01 2.068530023097991943e-01 -2.383914887905120850e-01 -2.158514708280563354e-01 1.308647990226745605e-01 -2.256859391927719116e-01 8.644276857376098633e-02 1.639676094055175781e-01 1.544418651610612869e-02 1.964751863852143288e-03 -8.925434201955795288e-03
-2.425302378833293915e-02 -1.313752867281436920e-02 1.297926604747772217e-01 -9.564615786075592041e-03 1.370079517364501953e-01 -3.543369099497795105e-02 1.884690523147583008e-01 -2.364897131919860840e-01 -1.398116163909435272e-02 -6.255174521356821060e-03 1.573081463575363159e-01 1.065398901700973511e-01 -2.113015949726104736e-02 -3.888524174690246582e-01 1.812802404165267944e-01 -1.428305357694625854e-01 3.122256398200988770e-01 -2.192325145006179810e-01 2.378857433795928955e-01 -5.873735994100570679e-02 3.107927143573760986e-01 -2.716187238693237305e-01 -2.275240980088710785e-02 -2.475253641605377197e-01 2.892669737339019775e-01 -1.028625369071960449e-01 -2.553338706493377686e-01 5.726388096809387207e-02 -5.567150563001632690e-02 1.486974954605102539e-01 -2.579058147966861725e-02 5.684331804513931274e-02
1.637723892927169800e-01 -3.783110082149505615e-01 1.224871799349784851e-01 1.007652953267097473e-01 -2.303183078765869141e-02 -2.842687964439392090e-01 -4.354285076260566711e-02 -7.954697310924530029e-02 -5.248720943927764893e-02 9.646400064229965210e-02 -1.335830092430114746e-01 -4.006716981530189514e-02 7.185444235801696777e-02 5.714471638202667236e-02 -9.970869123935699463e-02 -2.334776520729064941e-01 3.293757140636444092e-01 -3.603627681732177734e-01 4.809519648551940918e-02 -6.380876153707504272e-02 2.129391282796859741e-01 7.597355544567108154e-02 -2.272824198007583618e-02 -2.754486203193664551e-01 -2.501828968524932861e-01 1.756245791912078857e-01 -5.197257176041603088e-02 -1.429787129163742065e-01 -3.029193282127380371e-01 1.357544958591461182e-01 -3.781425207853317261e-02 1.025222390890121460e-01
3.621382266283035278e-02 -1.756146103143692017e-01 -6.965698301792144775e-02 2.688367478549480438e-02 1.058496385812759399e-01 7.338233292102813721e-02 2.377660423517227173e-01 -2.375807315111160278e-01 -4.248736426234245300e-02 9.678517282009124756e-02 -3.011641278862953186e-02 2.910250984132289886e-02 6.310772895812988281e-02 3.142721951007843018e-01 -2.061347216367721558e-01 -1.500122155994176865e-02 1.836609691381454468e-01 -1.072288602590560913e-01 3.498062193393707275e-01 2.333278059959411621e-01 3.706764429807662964e-02 -9.823141247034072876e-02 2.040329277515411377e-01 -4.289922714233398438e-01 -2.489239126443862915e-01 -1.447761952877044678e-01 -4.861701279878616333e-02 1.690193414688110352e-01 -4.040155559778213501e-02 1.928867846727371216e-01 -1.361339390277862549e-01 2.106345146894454956e-01
2.382589429616928101e-01 -4.454264789819717407e-02 -5.965420976281166077e-02 5.658608302474021912e-02 7.332104444503784180e-02 -1.730155795812606812e-01 -3.456757962703704834e-02 -4.281871020793914795e-01 -1.837029457092285156e-01 -3.740565478801727295e-02 1.941275149583816528e-01 9.814711660146713257e-02 1.231063976883888245e-01 8.752509951591491699e-03 -1.422962695360183716e-01 -2.259495407342910767e-01 2.134961932897567749e-01 2.666527330875396729e-01 -3.520015254616737366e-02 -4.882493242621421814e-02 2.461349070072174072e-01 1.181709319353103638e-01 3.166855573654174805e-01 -3.273985385894775391e-01 -1.377556174993515015e-01 1.330934315919876099e-01 -1.319820294156670570e-03 1.894696354866027832e-01 5.017685517668724060e-02 5.211953446269035339e-02 1.125829741358757019e-01 2.297987639904022217e-01
1.721335351467132568e-01 -1.070392280817031860e-01 -1.673837006092071533e-01 -4.737234208732843399e-03 -4.371071234345436096e-02 1.219042465090751648e-01 1.323453485965728760e-01 1.985768228769302368e-02 -1.098892912268638611e-01 -5.666191130876541138e-02 -1.766013354063034058e-01 1.347741186618804932e-01 3.048046827316284180e-01 -6.603131443262100220e-02 -1.368317902088165283e-01 1.846314519643783569e-01 2.436828315258026123e-01 -2.437165230512619019e-01 2.258082851767539978e-02 -2.429773285984992981e-02 1.141451299190521240e-01 -2.105576843023300171e-01 3.262315988540649414e-01 -5.329504013061523438e-01 1.863036900758743286e-01 -9.170469641685485840e-02 -9.149400144815444946e-02 9.734404087066650391e-02 1.374610066413879395e-01 5.225644446909427643e-03 1.619003117084503174e-01 -8.757504075765609741e-02
2.814529240131378174e-01 -3.185666203498840332e-01 1.611168384552001953e-01 8.063784986734390259e-02 -8.932079374790191650e-02 -1.600875407457351685e-01 -8.451669663190841675e-02 -1.734576374292373657e-01 1.068025529384613037e-01 2.356937155127525330e-02 -2.947571501135826111e-02 -3.606433048844337463e-02 3.981997072696685791e-02 -2.530262432992458344e-02 -3.025272488594055176e-02 -1.408310085535049438e-01 2.476111799478530884e-01 -2.808166742324829102e-01 2.080555409193038940e-01 2.624734118580818176e-02 3.070171773433685303e-01 -3.549971878528594971e-01 -1.013389378786087036e-01 -1.493657976388931274e-01 -2.577706277370452881e-01 -1.710256189107894897e-01 -1.829697489738464355e-01 -2.640994731336832047e-03 -1.945152431726455688e-01 -1.206583008170127869e-01 2.366138100624084473e-01 -6.577844917774200439e-02
1.416860967874526978e-01 -2.817562520503997803e-01 1.215142756700515747e-01 1.273825466632843018e-01 -2.220035195350646973e-01 -1.419371366500854492e-01 -1.257575750350952148e-01 2.171684801578521729e-02 1.083597727119922638e-02 -1.089452579617500305e-01 -7.588136196136474609e-02 2.756867930293083191e-02 6.077735871076583862e-02 -1.200113818049430847e-01 -8.760920912027359009e-02 -2.291185855865478516e-01 4.142769277095794678e-01 -1.043936610221862793e-01 8.333643525838851929e-02 -4.192884080111980438e-03 5.117317438125610352e-01 1.468589454889297485e-01 9.619214385747909546e-02 -2.580861449241638184e-01 -1.705601066350936890e-01 5.514381080865859985e-02 -1.714092195034027100e-01 -1.196766048669815063e-01 -3.150180727243423462e-02 1.907082200050354004e-01 1.570577621459960938e-01 2.018964290618896484e-02
-2.468709647655487061e-02 -2.762941718101501465e-01 -1.370594799518585205e-01 1.427728384733200073e-01 -6.268479675054550171e-02 1.023136302828788757e-01 6.764181703329086304e-02 -1.419404596090316772e-01 -2.901347354054450989e-02 1.135464906692504883e-01 5.673181731253862381e-03 -9.744652360677719116e-02 1.258767396211624146e-01 -7.961525022983551025e-02 -2.256645634770393372e-02 -1.188725829124450684e-01 2.779072523117065430e-01 7.678791135549545288e-02 -2.222948707640171051e-02 -1.946254521608352661e-01 3.795833587646484375e-01 2.056634426116943359e-01 5.586865544319152832e-02 -3.662324547767639160e-01 -1.871557980775833130e-01 -1.612778156995773315e-01 -1.800671070814132690e-01 4.770502448081970215e-01 2.717895200476050377e-03 5.854579433798789978e-02 8.263745158910751343e-02 -9.079312533140182495e-02
5.930478125810623169e-02 -4.437567591667175293e-01 8.976679295301437378e-02 1.781723648309707642e-01 -3.101156949996948242e-01 -2.471768260002136230e-01 4.873977974057197571e-02 -9.391330927610397339e-02 -2.011126279830932617e-01 -9.981712698936462402e-02 -1.000434458255767822e-01 2.609313726425170898e-01 6.992570310831069946e-02 -1.033431813120841980e-01 -6.792125105857849121e-02 -1.054653078317642212e-01 1.678948402404785156e-01 -5.453689768910408020e-02 1.076851561665534973e-01 3.634154796600341797e-02 3.443379402160644531e-01 2.752428688108921051e-02 1.013177260756492615e-01 -2.949957251548767090e-01 -9.610068053007125854e-02 -2.173258811235427856e-01 -1.878631263971328735e-01 1.209125891327857971e-01 -2.320670895278453827e-02 1.552248150110244751e-01 1.292502582073211670e-01 -1.519070863723754883e-01
6.471209228038787842e-02 -1.674902141094207764e-01 6.399181485176086426e-02 1.569634974002838135e-01 1.369356065988540649e-01 8.739383518695831299e-02 1.762430369853973389e-01 -6.693559139966964722e-02 -1.612279862165451050e-01 5.867165699601173401e-02 1.332571953535079956e-01 4.755527377128601074e-01 2.854649126529693604e-01 -1.087809279561042786e-01 -2.852526009082794189e-01 3.687015734612941742e-03 7.052342407405376434e-03 -2.702671885490417480e-01 2.896851003170013428e-01 8.965418487787246704e-02 7.735729683190584183e-03 -1.530885789543390274e-02 3.245928585529327393e-01 -2.721949815750122070e-01 -9.040152281522750854e-02 3.517066314816474915e-02 5.932995304465293884e-02 -5.103938281536102295e-02 1.596152186393737793e-01 5.274706985801458359e-03 2.047108262777328491e-01 3.612360358238220215e-02
6.530483812093734741e-02 -2.613821253180503845e-02 1.398367881774902344e-01 -7.167454063892364502e-02 8.343488723039627075e-02 -2.706821635365486145e-02 3.025208599865436554e-02 -1.917046159505844116e-01 -1.286759972572326660e-01 -7.676245272159576416e-02 2.109059095382690430e-01 3.406308963894844055e-02 7.371031492948532104e-02 -4.336264431476593018e-01 1.667865663766860962e-01 -2.066024541854858398e-01 1.752897948026657104e-01 -9.958294034004211426e-02 2.590981423854827881e-01 -4.550968110561370850e-02 2.611642479896545410e-01 -2.191950976848602295e-01 2.175603061914443970e-02 -2.962412536144256592e-01 2.601856887340545654e-01 -4.804699867963790894e-02 -2.363124191761016846e-01 1.050704866647720337e-01 -6.983093172311782837e-02 2.767340540885925293e-01 -1.903014928102493286e-01 1.550761163234710693e-01
2.267781645059585571e-01 -2.017076909542083740e-01 3.733983337879180908e-01 -8.738832175731658936e-02 6.782457232475280762e-02 -1.233614981174468994e-01 1.577659100294113159e-01 -1.645151227712631226e-01 -2.738068699836730957e-01 -4.635371640324592590e-02 1.998700648546218872e-01 1.667938679456710815e-01 2.667460143566131592e-01 -8.044245839118957520e-02 -1.766509860754013062e-01 -2.862111479043960571e-02 1.687807738780975342e-01 8.185769617557525635e-02 -1.441330909729003906e-01 5.686373333446681499e-04 -3.611022979021072388e-02 -1.061908826231956482e-01 -8.342366665601730347e-02 -4.374788999557495117e-01 -1.812934130430221558e-01 -1.177576929330825806e-01 8.346167206764221191e-02 1.115420758724212646e-01 2.380190789699554443e-01 1.210328266024589539e-01 -4.203895479440689087e-02 1.685582250356674194e-01
1.383308470249176025e-01 -2.194514423608779907e-01 3.282751441001892090e-01 -3.174588084220886230e-01 1.802435368299484253e-01 -1.006795093417167664e-01 6.419283896684646606e-02 -6.536522507667541504e-02 -1.067178025841712952e-01 1.463254541158676147e-01 2.143519520759582520e-01 1.280686706304550171e-01 3.312129676342010498e-01 1.533784270286560059e-01 -1.665517985820770264e-01 -5.305419862270355225e-02 2.964994907379150391e-01 -1.745763421058654785e-01 9.801393747329711914e-02 -8.017161488533020020e-02 2.761751115322113037e-01 -1.448696255683898926e-01 -2.413379997014999390e-01 -1.680005043745040894e-01 -2.314585819840431213e-02 -1.242513805627822876e-01 2.074961662292480469e-01 1.930479193106293678e-03 -1.331232190132141113e-01 -5.514807999134063721e-02 8.308537304401397705e-02 9.676916152238845825e-02
3.057499229907989502e-01 2.975691342726349831e-03 3.408277407288551331e-02 3.670292720198631287e-02 -1.948142796754837036e-01 2.851746678352355957e-01 -1.180698126554489136e-01 -1.864687800407409668e-01 -9.605814516544342041e-02 1.003586351871490479e-01 6.261824071407318115e-02 3.031839244067668915e-02 -1.410274356603622437e-01 1.102523058652877808e-01 -1.602241992950439453e-01 -1.488751918077468872e-01 4.091974198818206787e-01 -2.423184067010879517e-01 2.124699354171752930e-01 -2.348462305963039398e-02 7.153766602277755737e-02 -3.740613758563995361e-01 2.538920007646083832e-02 -2.121604084968566895e-01 2.444358766078948975e-01 1.745222322642803192e-02 -4.143606498837471008e-02 6.736684590578079224e-02 -1.561575941741466522e-02 1.252540200948715210e-01 6.181925162672996521e-02 2.887511253356933594e-01
1.581130623817443848e-01 -1.209265589714050293e-01 2.157512158155441284e-01 -9.029878675937652588e-02 2.784177288413047791e-02 -1.297911107540130615e-01 3.123037219047546387e-01 -6.529457867145538330e-02 -2.688760496675968170e-02 1.997238248586654663e-01 -1.243348196148872375e-01 -7.997727394104003906e-02 -1.527538988739252090e-02 2.544271945953369141e-01 -1.788283884525299072e-01 3.110656328499317169e-02 2.758700251579284668e-01 -1.122409403324127197e-01 2.445196956396102905e-01 1.843646913766860962e-01 1.802181005477905273e-01 -8.281043916940689087e-02 9.848387539386749268e-02 -4.395425617694854736e-01 -1.323241740465164185e-01 -1.479257494211196899e-01 5.868092924356460571e-02 7.807783037424087524e-02 7.102981954813003540e-02 1.951536834239959717e-01 6.255221087485551834e-03 3.302407860755920410e-01
5.038642883300781250e-01 2.926391735672950745e-02 1.252633482217788696e-01 2.011778205633163452e-02 -1.497403979301452637e-01 8.512040227651596069e-02 -2.058007121086120605e-01 -1.088837310671806335e-01 -1.876704692840576172e-01 6.955169141292572021e-02 -2.484931051731109619e-01 -7.335322350263595581e-02 -1.429408490657806396e-01 -2.148898988962173462e-01 -1.384381204843521118e-01 -1.257858425378799438e-02 4.002411067485809326e-01 -1.337502449750900269e-01 2.100713998079299927e-01 -1.449848562479019165e-01 1.436538994312286377e-01 -1.908465027809143066e-01 4.315791651606559753e-02 -2.506019175052642822e-01 6.399156153202056885e-02 -2.215227484703063965e-01 2.470446191728115082e-02 1.496380008757114410e-02 -1.478276252746582031e-01 -5.891833920031785965e-03 1.062377169728279114e-01 6.340426858514547348e-03
3.019270300865173340e-01 -2.724632620811462402e-01 1.062065549194812775e-02 -1.558039616793394089e-02 8.355624228715896606e-02 8.023097366094589233e-02 -1.662611663341522217e-01 -1.207931786775588989e-01 -2.939778566360473633e-01 7.801958918571472168e-02 7.067023962736129761e-02 1.100790947675704956e-01 -8.459596335887908936e-02 3.802218288183212280e-02 -1.871351599693298340e-01 -2.414703965187072754e-01 1.892106980085372925e-01 -2.700299024581909180e-01 -1.510036829859018326e-02 -1.631125956773757935e-01 3.180065453052520752e-01 3.545860648155212402e-01 -4.990034736692905426e-03 -1.184928119182586670e-01 4.248754587024450302e-03 2.301089912652969360e-01 2.487485706806182861e-01 2.604303956031799316e-01 3.819330781698226929e-02 -5.986863374710083008e-02 5.011236295104026794e-02 1.861701905727386475e-02
1.131936162710189819e-01 -1.063401773571968079e-01 -9.949823142960667610e-04 -2.493409216403961182e-01 4.831898491829633713e-03 -8.147229254245758057e-02 -2.141711711883544922e-01 3.493324667215347290e-02 -3.058161735534667969e-01 2.239678949117660522e-01 1.374452263116836548e-01 4.436119496822357178e-01 -1.609102934598922729e-01 -1.902987062931060791e-02 -5.323170498013496399e-02 -1.285969167947769165e-01 4.920233786106109619e-01 -9.601733088493347168e-02 1.324227005243301392e-01 -3.225913271307945251e-02 -5.545876920223236084e-02 -2.004498690366744995e-01 1.193039491772651672e-02 -1.579466462135314941e-01 -1.456480622291564941e-01 -1.872873157262802124e-01 6.584845483303070068e-02 1.286035180091857910e-01 -3.610599413514137268e-02 1.910941302776336670e-01 3.653090447187423706e-02 2.038169838488101959e-02
2.898073792457580566e-01 -2.357395440340042114e-01 1.044964045286178589e-01 -2.961674332618713379e-01 -1.209789738059043884e-01 1.163112814538180828e-03 1.356149017810821533e-01 -4.129730910062789917e-02 1.552544906735420227e-02 5.698247253894805908e-02 -5.087730940431356430e-03 4.026099666953086853e-02 -8.028421550989151001e-02 -5.151355862617492676e-01 1.693490333855152130e-02 -3.628604859113693237e-02 4.714109748601913452e-02 -1.593214832246303558e-02 2.741189002990722656e-01 -1.109961271286010742e-01 2.557437121868133545e-01 -1.699307262897491455e-01 9.651108086109161377e-02 -2.277052849531173706e-01 -7.830911129713058472e-02 1.896936073899269104e-02 3.559998050332069397e-02 3.266529738903045654e-01 1.387875080108642578e-01 1.796344071626663208e-01 6.251538638025522232e-03 1.926318854093551636e-01
1.148538738489151001e-01 -5.949356779456138611e-02 -1.037986427545547485e-01 1.369382292032241821e-01 7.874187827110290527e-02 1.058769878000020981e-03 4.095208644866943359e-02 -2.686826325953006744e-02 -1.608429849147796631e-01 1.046159211546182632e-02 -1.008463799953460693e-01 1.039520055055618286e-01 3.989791870117187500e-01 -1.802729368209838867e-01 -2.874606549739837646e-01 1.005703508853912354e-01 9.292890131473541260e-02 -1.753976345062255859e-01 -1.298402547836303711e-01 -2.035586982965469360e-01 4.153338447213172913e-02 -5.096561089158058167e-02 -1.243447288870811462e-01 -5.290539860725402832e-01 -4.502728581428527832e-02 -5.127288028597831726e-02 -1.496747285127639771e-01 -3.338349610567092896e-02 -9.414421021938323975e-02 3.364670276641845703e-02 2.420517057180404663e-01 3.458631336688995361e-01
2.229797393083572388e-01 -1.301549971103668213e-01 1.690271794795989990e-01 4.231528192758560181e-02 1.290107611566781998e-04 -2.598170638084411621e-01 -1.625501960515975952e-01 -1.207057759165763855e-02 7.026931643486022949e-02 3.953551873564720154e-02 -1.393066197633743286e-01 1.139616817235946655e-01 2.337874099612236023e-02 -1.347178593277931213e-02 4.641547054052352905e-02 -3.034437894821166992e-01 2.551855444908142090e-01 2.017496228218078613e-01 1.185486316680908203e-01 -1.471793353557586670e-01 4.315340518951416016e-01 -1.147503107786178589e-01 1.526210904121398926e-01 -1.876821368932723999e-01 -6.716345250606536865e-02 -8.221805095672607422e-02 -4.449868798255920410e-01 2.030951231718063354e-01 2.946126088500022888e-02 8.766139298677444458e-02 2.484149113297462463e-02 1.261120587587356567e-01
1.425468325614929199e-01 -2.229423820972442627e-01 5.441237986087799072e-02 1.455884277820587158e-01 2.642854154109954834e-01 -1.673914492130279541e-01 -1.252527981996536255e-01 1.750899702310562134e-01 -1.868378520011901855e-01 -1.864595897495746613e-02 1.376920044422149658e-01 2.280659377574920654e-01 -1.562458872795104980e-01 -1.071159318089485168e-01 -2.872916758060455322e-01 -9.897834807634353638e-02 1.643850505352020264e-01 -1.279604882001876831e-01 3.296133279800415039e-01 1.221431940793991089e-01 -9.076884388923645020e-02 -1.830531358718872070e-01 -1.663357950747013092e-02 -3.088594377040863037e-01 -3.014231622219085693e-01 4.041176289319992065e-02 7.834000140428543091e-02 2.201743274927139282e-01 -1.849441826343536377e-01 -7.774330675601959229e-02 -1.795158386230468750e-01 5.660597980022430420e-02
5.218868330121040344e-02 -3.685915470123291016e-01 -1.545436680316925049e-01 -1.185476258397102356e-01 -9.099446237087249756e-02 1.741653122007846832e-02 8.921646326780319214e-02 -1.974115669727325439e-01 -3.883375599980354309e-02 1.188436672091484070e-01 -4.689382761716842651e-02 6.298145651817321777e-02 -3.153340518474578857e-02 2.591890394687652588e-01 -2.933260202407836914e-01 -2.674536108970642090e-01 6.342329084873199463e-02 -1.963256150484085083e-01 2.837268412113189697e-01 -9.995406493544578552e-03 1.371506303548812866e-01 2.146594785153865814e-02 4.087845087051391602e-01 -2.443526685237884521e-01 1.037913188338279724e-01 -1.916759908199310303e-01 -2.060436010360717773e-01 1.876821964979171753e-01 6.190900690853595734e-03 1.383290439844131470e-01 -2.892275899648666382e-02 7.727143168449401855e-02
1.961884796619415283e-01 -2.552247345447540283e-01 3.274193033576011658e-02 -2.651034593582153320e-01 2.763727009296417236e-01 1.441907137632369995e-01 -1.531645748764276505e-02 2.066071778535842896e-01 -8.677436411380767822e-02 -1.376914442516863346e-03 1.058320105075836182e-01 1.268929690122604370e-01 -3.142612054944038391e-02 -6.148216873407363892e-02 -1.902581751346588135e-01 -1.319494247436523438e-01 1.958844661712646484e-01 2.114971913397312164e-02 3.060507476329803467e-01 -1.811422035098075867e-02 1.944482028484344482e-01 -7.284004241228103638e-02 2.608962357044219971e-01 -1.222942620515823364e-01 -1.997171789407730103e-01 -2.932307720184326172e-01 -2.848865687847137451e-01 1.826578378677368164e-01 -3.009359538555145264e-01 -2.140039764344692230e-02 2.110204286873340607e-02 -3.001998178660869598e-02
1.465410739183425903e-01 -2.754521071910858154e-01 -2.102093398571014404e-01 -8.409187942743301392e-02 2.143828123807907104e-01 -2.132903188467025757e-01 1.683405041694641113e-01 -1.251091156154870987e-02 -1.937230974435806274e-01 -9.173892438411712646e-03 1.421901732683181763e-01 4.741900041699409485e-02 -1.639152616262435913e-01 -4.298097267746925354e-02 -2.142341285943984985e-01 -1.823542565107345581e-01 -1.104387789964675903e-01 -2.630068361759185791e-01 6.919833272695541382e-02 1.101981177926063538e-01 2.879731655120849609e-01 -2.895035408437252045e-02 1.956729590892791748e-01 -4.695434868335723877e-01 -9.453307092189788818e-02 7.183433324098587036e-02 -2.126090787351131439e-02 2.423994541168212891e-01 -1.030438914895057678e-01 -1.429145038127899170e-01 -1.334258913993835449e-01 2.284605428576469421e-02
3.456013202667236328e-01 4.916186258196830750e-02 2.021862119436264038e-01 1.404753029346466064e-01 -9.687042236328125000e-02 2.036760002374649048e-02 1.102537196129560471e-02 -6.149833276867866516e-02 -9.424655139446258545e-02 -1.268783807754516602e-01 2.664330974221229553e-02 2.996117621660232544e-02 4.072989821434020996e-01 5.227949004620313644e-03 -3.692849352955818176e-02 -4.889552295207977295e-02 3.756276667118072510e-01 -1.410006433725357056e-01 2.884569764137268066e-01 -6.682492792606353760e-02 1.450168788433074951e-01 -1.145604550838470459e-01 4.539368674159049988e-02 -1.965566128492355347e-01 2.220517545938491821e-01 -1.229218617081642151e-01 8.821436762809753418e-02 1.650621443986892700e-01 2.594468295574188232e-01 1.254907250404357910e-01 -4.030546173453330994e-02 3.161278367042541504e-01
1.478898376226425171e-01 -3.208154812455177307e-02 8.334223926067352295e-02 1.041764765977859497e-01 1.527452021837234497e-01 -1.435585021972656250e-01 2.803831696510314941e-01 -1.465791463851928711e-01 -5.019810050725936890e-02 1.322857737541198730e-01 2.696780562400817871e-01 1.789625585079193115e-01 2.421556711196899414e-01 5.323388054966926575e-02 -1.071811243891716003e-01 -4.813979193568229675e-02 2.524830773472785950e-02 -2.012588977813720703e-01 -2.276406884193420410e-01 -2.544634938240051270e-01 2.954130470752716064e-01 -3.244298696517944336e-02 4.815688356757164001e-02 -3.328461945056915283e-01 4.846448078751564026e-02 -1.185382381081581116e-01 -1.364247035235166550e-02 5.547421798110008240e-02 3.913107514381408691e-01 1.310530453920364380e-01 1.472666859626770020e-01 2.107534408569335938e-01
1.921462416648864746e-01 5.352499336004257202e-02 9.717976301908493042e-02 -5.124769359827041626e-02 4.009912535548210144e-02 -1.006873846054077148e-01 3.032762110233306885e-01 -1.306378468871116638e-02 -1.808510161936283112e-02 5.612454563379287720e-02 1.363812386989593506e-01 2.669746875762939453e-01 3.586645424365997314e-01 1.547210067510604858e-01 -1.501405332237482071e-02 1.801256835460662842e-01 -4.564991220831871033e-02 -1.046737283468246460e-01 1.048646718263626099e-01 -8.580993860960006714e-02 2.091696709394454956e-01 -7.557211816310882568e-02 -2.336806990206241608e-02 -5.356028079986572266e-01 -2.064809650182723999e-01 -9.211327135562896729e-02 -1.746711432933807373e-01 1.422209888696670532e-01 1.467538028955459595e-01 -3.184122499078512192e-03 -3.465620428323745728e-02 2.697516083717346191e-01
3.062489032745361328e-01 -3.347880244255065918e-01 -1.347313970327377319e-01 3.006635233759880066e-02 -1.201124978251755238e-03 7.081381231546401978e-02 -1.396458409726619720e-02 -1.108660548925399780e-01 -9.307076036930084229e-02 2.423398643732070923e-01 -1.856799125671386719e-01 2.931196391582489014e-01 6.160467863082885742e-02 1.055403426289558411e-01 -2.458120137453079224e-01 2.569606341421604156e-02 3.511196076869964600e-01 9.430274367332458496e-02 1.736311316490173340e-01 -5.471174418926239014e-02 4.660516604781150818e-02 -1.154292002320289612e-01 -1.756536066532135010e-01 -2.734454870223999023e-01 -2.150739878416061401e-01 7.621426880359649658e-02 -2.833221554756164551e-01 -1.118002110160887241e-03 -1.128044649958610535e-01 -1.964927464723587036e-01 5.390370264649391174e-02 -1.440328806638717651e-01
-8.981601893901824951e-02 1.125838141888380051e-02 2.880418598651885986e-01 -2.540615797042846680e-01 1.241453513503074646e-01 1.528912186622619629e-01 4.606307484209537506e-03 -1.887249946594238281e-01 -2.149855494499206543e-01 4.766482114791870117e-02 1.528379321098327637e-01 1.422618776559829712e-01 3.343701362609863281e-01 1.978675276041030884e-01 -3.065997958183288574e-01 1.035696640610694885e-01 1.431076228618621826e-01 -2.567204236984252930e-01 6.113188713788986206e-02 3.763293847441673279e-02 3.418439626693725586e-01 2.832003310322761536e-02 -1.409436911344528198e-01 -3.909679353237152100e-01 -1.230921149253845215e-01 -4.628013819456100464e-02 2.383038774132728577e-02 -7.645100355148315430e-02 7.238332927227020264e-02 9.806154668331146240e-02 3.887903690338134766e-02 9.963849559426307678e-03
3.079811036586761475e-01 -5.063872411847114563e-02 1.397783458232879639e-01 -1.131321638822555542e-01 2.264642342925071716e-02 1.153151970356702805e-02 -3.608792647719383240e-02 -1.570716947317123413e-01 1.352473944425582886e-01 1.542029827833175659e-01 1.657375693321228027e-01 -1.323298085480928421e-02 2.193847298622131348e-01 5.627983435988426208e-02 7.406561076641082764e-02 -1.050034388899803162e-01 2.812740504741668701e-01 -3.641851246356964111e-01 5.449202656745910645e-02 -8.525181561708450317e-02 4.561870098114013672e-01 -1.879221200942993164e-01 -1.439488679170608521e-01 -2.213332504034042358e-01 -6.216741353273391724e-02 -1.679963767528533936e-01 -1.282715648412704468e-01 -5.991967767477035522e-02 -2.028156518936157227e-01 -1.420016884803771973e-01 1.882365792989730835e-01 1.487500369548797607e-01
2.670974731445312500e-01 -1.799604594707489014e-01 3.943572193384170532e-02 -5.902335513383150101e-03 1.163007542490959167e-01 -3.257010579109191895e-01 -3.248073905706405640e-02 9.703049436211585999e-03 5.035689473152160645e-02 -2.549104094505310059e-01 -1.335584223270416260e-01 -1.397711485624313354e-01 7.654551416635513306e-02 -3.561952710151672363e-02 -6.554847955703735352e-02 -1.908667199313640594e-02 4.923785626888275146e-01 -2.491596192121505737e-01 2.209788747131824493e-02 2.436653897166252136e-02 1.007453501224517822e-01 -1.618770062923431396e-01 -7.277396321296691895e-02 -3.522198796272277832e-01 -2.186041474342346191e-01 8.567243814468383789e-02 -2.934806942939758301e-01 4.413786903023719788e-02 1.348122507333755493e-01 -9.220268577337265015e-02 1.262579560279846191e-01 -1.085447799414396286e-02
1.985992342233657837e-01 -8.149704337120056152e-02 1.164108067750930786e-01 4.392374539747834206e-04 -4.075241461396217346e-02 -3.275651633739471436e-01 2.028483152389526367e-02 2.186858206987380981e-01 3.466662392020225525e-02 7.324082404375076294e-02 -4.397178068757057190e-02 1.749660521745681763e-01 4.590182378888130188e-02 -1.122978106141090393e-01 -5.269544199109077454e-02 -2.914057374000549316e-01 2.914599180221557617e-01 2.236794829368591309e-01 1.473038792610168457e-01 -2.681651711463928223e-01 3.790348470211029053e-01 -1.703031212091445923e-01 1.742742955684661865e-01 -1.564180105924606323e-01 3.678369522094726562e-02 -8.916933834552764893e-02 -2.924799323081970215e-01 2.286983728408813477e-01 -4.935435950756072998e-02 1.359637975692749023e-01 -8.832203596830368042e-02 9.833806753158569336e-02
9.267301857471466064e-02 -2.703188359737396240e-01 -1.075099855661392212e-01 5.235765129327774048e-02 -1.321928948163986206e-01 -6.861546635627746582e-02 -2.095034867525100708e-01 2.868304029107093811e-02 -9.617518633604049683e-02 2.680078744888305664e-01 -8.997396379709243774e-02 6.832937896251678467e-02 6.693851947784423828e-02 -1.061789393424987793e-01 -1.803443580865859985e-01 -1.490313261747360229e-01 -1.544895023107528687e-01 -1.764161586761474609e-01 1.633854955434799194e-01 -2.039185725152492523e-02 1.741216331720352173e-01 -4.224783778190612793e-01 -9.375693649053573608e-02 -4.265303909778594971e-01 -3.192276358604431152e-01 -2.225424796342849731e-01 -2.071084640920162201e-02 7.752311229705810547e-02 -1.401029527187347412e-01 3.043016232550144196e-02 -1.120485663414001465e-01 1.435505412518978119e-02
8.841485530138015747e-02 -1.318456977605819702e-01 2.063992768526077271e-01 2.213497608900070190e-01 -1.551826447248458862e-01 9.438541531562805176e-02 -8.524997532367706299e-02 -1.395807862281799316e-01 -2.542821168899536133e-01 7.395091652870178223e-02 -8.025962114334106445e-02 2.622167170047760010e-01 1.110068038105964661e-01 3.092511929571628571e-02 -2.894904613494873047e-01 -2.049941867589950562e-01 2.476915419101715088e-01 -1.013645157217979431e-01 1.912626326084136963e-01 -1.409846842288970947e-01 -1.439567059278488159e-01 -2.865422070026397705e-01 1.110817864537239075e-01 -2.848433256149291992e-01 -3.241212964057922363e-01 1.280318200588226318e-01 9.861674625426530838e-04 8.970949798822402954e-02 -1.963491439819335938e-01 -9.675660729408264160e-02 -1.359454542398452759e-01 -1.369258463382720947e-01
5.495483055710792542e-02 8.561509102582931519e-02 1.596273183822631836e-01 -2.160284435376524925e-03 9.626951068639755249e-02 -1.726918071508407593e-01 4.643657505512237549e-01 -1.176045387983322144e-01 -1.739783883094787598e-01 5.591129884123802185e-02 3.375194370746612549e-01 2.887466549873352051e-01 1.687503308057785034e-01 1.444242745637893677e-01 -6.723581254482269287e-02 -1.531664729118347168e-01 2.368868887424468994e-01 1.179917249828577042e-02 2.696947753429412842e-01 4.773605242371559143e-02 3.431648910045623779e-01 -7.944776862859725952e-02 3.229855373501777649e-02 -2.549348473548889160e-01 -4.492510110139846802e-02 3.333898261189460754e-02 -7.475328445434570312e-02 -4.765408858656883240e-02 1.208307072520256042e-01 -3.510330617427825928e-02 -2.211738144978880882e-03 1.984942257404327393e-01
1.536321360617876053e-02 -1.925278455018997192e-01 1.297287493944168091e-01 -1.318082064390182495e-01 1.456384211778640747e-01 3.741712868213653564e-01 6.418874114751815796e-02 -1.391775459051132202e-01 4.596424754709005356e-03 1.650064438581466675e-01 1.948586255311965942e-01 8.735360205173492432e-02 2.584099024534225464e-02 4.996325820684432983e-02 -4.597960710525512695e-01 -1.393912285566329956e-01 7.948100566864013672e-02 -1.366960704326629639e-01 2.746601402759552002e-01 -8.456704206764698029e-03 2.779512703418731689e-01 4.489743709564208984e-02 -9.707102179527282715e-02 -3.449778854846954346e-01 -2.045610453933477402e-03 2.177545726299285889e-01 8.750720322132110596e-02 1.040858179330825806e-01 4.093596711754798889e-02 -1.079512685537338257e-01 -2.072777301073074341e-01 8.068278431892395020e-02
9.526297450065612793e-02 -4.974719509482383728e-02 1.206043735146522522e-01 8.063439279794692993e-02 1.502192020416259766e-01 2.505869269371032715e-01 1.167013421654701233e-01 5.781242996454238892e-02 -2.940180301666259766e-01 5.891165137290954590e-02 2.003536373376846313e-02 1.304976195096969604e-01 4.154166579246520996e-01 -1.255219336599111557e-02 -1.361271291971206665e-01 1.393452985212206841e-03 2.307375892996788025e-03 -1.549790706485509872e-02 -8.842030912637710571e-02 -3.377415239810943604e-01 2.917204238474369049e-02 -1.375972777605056763e-01 3.446533158421516418e-02 -5.674184560775756836e-01 -6.278593558818101883e-03 -9.032133966684341431e-02 -2.162240743637084961e-01 3.621282428503036499e-02 -7.540580630302429199e-02 -6.841643899679183960e-02 1.174324974417686462e-01 1.448623090982437134e-01
-1.003652997314929962e-02 -3.313842117786407471e-01 5.942315235733985901e-02 8.374220877885818481e-02 -3.546414375305175781e-01 2.985989849548786879e-04 4.074022546410560608e-02 1.217856556177139282e-01 -1.075298860669136047e-01 6.064703315496444702e-02 3.541624546051025391e-01 7.313114404678344727e-02 -3.067024983465671539e-02 -2.063699215650558472e-01 -1.886410415172576904e-01 -1.041577011346817017e-01 2.081284224987030029e-01 2.833434566855430603e-02 8.913865685462951660e-02 -9.792779386043548584e-02 -1.384064741432666779e-02 -1.426055580377578735e-01 2.358534559607505798e-02 -3.156689405441284180e-01 -2.862423062324523926e-01 -7.485838234424591064e-02 -1.379274278879165649e-01 2.385121732950210571e-01 1.508703529834747314e-01 -1.889203190803527832e-01 2.953385412693023682e-01 9.889126569032669067e-02
2.361821085214614868e-01 -1.787808984518051147e-01 -3.264433890581130981e-02 -3.760511428117752075e-02 1.521423310041427612e-01 -9.999164193868637085e-02 1.202082708477973938e-01 -1.310076713562011719e-01 -8.941221982240676880e-02 -2.848289906978607178e-02 1.009411215782165527e-01 4.695788025856018066e-02 -3.654471039772033691e-02 -6.576462835073471069e-02 -4.276626929640769958e-02 1.162956189364194870e-02 3.967794477939605713e-01 -3.947568591684103012e-03 -3.343006968498229980e-02 1.121275573968887329e-01 3.558898270130157471e-01 4.880768805742263794e-02 -6.645544618368148804e-02 -2.093731611967086792e-01 -3.578666150569915771e-01 1.023532450199127197e-01 -2.668257355690002441e-01 4.310408532619476318e-01 3.631697595119476318e-02 2.940711379051208496e-02 2.645109295845031738e-01 8.532910607755184174e-03
2.591876685619354248e-01 -2.924441397190093994e-01 -2.090775966644287109e-02 2.070713788270950317e-01 1.659865230321884155e-01 1.525999754667282104e-01 -1.573570519685745239e-01 -2.459579259157180786e-01 -2.556882202625274658e-01 1.287126094102859497e-01 1.281126886606216431e-01 -1.542032659053802490e-01 2.729890942573547363e-01 -4.067650437355041504e-02 6.387928873300552368e-02 -7.536450028419494629e-02 3.576194345951080322e-01 -1.780644804239273071e-01 7.084304839372634888e-02 7.544121146202087402e-02 1.919936984777450562e-01 -2.825972139835357666e-01 4.284449666738510132e-02 -2.157017141580581665e-01 7.584411650896072388e-02 1.966076642274856567e-01 -2.417912930250167847e-01 1.133407950401306152e-01 8.556844294071197510e-02 3.263808786869049072e-02 1.137885544449090958e-02 1.369335036724805832e-02
3.336979150772094727e-01 4.295182600617408752e-02 7.966178655624389648e-02 3.003652021288871765e-02 -1.439666375517845154e-02 1.656077355146408081e-01 -1.899276226758956909e-01 -9.291277825832366943e-02 -1.582816690206527710e-01 -4.457477852702140808e-02 -2.485900558531284332e-02 -8.763288706541061401e-02 -1.473949998617172241e-01 -3.585155010223388672e-01 -1.729240566492080688e-01 1.536864191293716431e-01 3.929597735404968262e-01 -1.666948795318603516e-01 2.304688543081283569e-01 -5.709626525640487671e-02 1.352453231811523438e-01 1.114262267947196960e-01 1.750457137823104858e-01 -3.535149395465850830e-01 1.137564182281494141e-01 -6.771986931562423706e-02 -2.443806678056716919e-01 3.770574927330017090e-02 -1.315822601318359375e-01 -1.107883006334304810e-01 1.860389113426208496e-02 1.859843879938125610e-01
2.299970090389251709e-01 -2.255164384841918945e-01 7.633548695594072342e-03 -7.763171195983886719e-02 2.596696019172668457e-01 -8.829934149980545044e-02 -3.784238100051879883e-01 -7.042279839515686035e-02 -1.719755083322525024e-01 1.532461643218994141e-01 1.553290337324142456e-01 3.606097102165222168e-01 3.479994460940361023e-02 -2.838614583015441895e-01 -1.016773208975791931e-01 1.318727899342775345e-02 2.612700164318084717e-01 -8.158262073993682861e-02 1.672047823667526245e-01 -1.409980952739715576e-01 -7.662824541330337524e-02 -1.077010110020637512e-01 6.852592527866363525e-02 -1.624847948551177979e-01 -7.034933567047119141e-02 -1.918609291315078735e-01 3.234321177005767822e-01 1.646551787853240967e-01 4.932159930467605591e-02 1.035400182008743286e-01 -9.176706522703170776e-02 2.941106073558330536e-02
1.918025612831115723e-01 -2.215791344642639160e-01 -2.155470848083496094e-01 2.129884809255599976e-01 1.051964908838272095e-01 -2.355422675609588623e-01 1.791503727436065674e-01 -2.103621326386928558e-02 -1.312382370233535767e-01 1.567745357751846313e-01 5.019974894821643829e-03 1.382402051240205765e-02 -2.184282056987285614e-02 -1.285236775875091553e-01 -2.515313923358917236e-01 -3.860609829425811768e-01 -9.996814280748367310e-02 -3.614358603954315186e-01 8.368621766567230225e-02 6.999919563531875610e-02 9.703626483678817749e-02 2.195297740399837494e-02 1.465571671724319458e-01 -3.218184709548950195e-01 -6.264165788888931274e-02 -9.147338569164276123e-02 -1.184290368109941483e-02 2.877408862113952637e-01 -8.008279651403427124e-02 -1.480127125978469849e-01 1.983043849468231201e-01 3.914759308099746704e-02
1.251506060361862183e-01 -2.430732399225234985e-01 -2.247779518365859985e-01 -6.396640837192535400e-02 2.289180159568786621e-01 -1.867275387048721313e-01 8.682887256145477295e-02 -2.326659485697746277e-02 -1.907197535037994385e-01 -1.470905356109142303e-02 5.178435146808624268e-02 5.433499440550804138e-02 6.888620555400848389e-03 -1.893655657768249512e-01 -3.655782043933868408e-01 -2.125938385725021362e-01 -5.611306056380271912e-02 -2.085340023040771484e-01 6.294126808643341064e-02 2.816769778728485107e-01 2.517157793045043945e-01 4.547123238444328308e-02 2.641941606998443604e-01 -3.951060473918914795e-01 -6.110870093107223511e-02 7.123252749443054199e-02 -4.281286150217056274e-02 2.007255405187606812e-01 -1.438893973827362061e-01 -8.607840538024902344e-02 5.278144031763076782e-02 1.233052313327789307e-01
2.146684080362319946e-01 -3.681567013263702393e-01 2.101900726556777954e-01 -3.747812658548355103e-02 -1.483832448720932007e-01 5.721665173768997192e-02 -7.635146379470825195e-02 8.166259527206420898e-02 1.100133880972862244e-01 1.815216690301895142e-01 -1.694907397031784058e-01 -8.538874797523021698e-03 2.949923835694789886e-02 -1.680776178836822510e-01 -1.874575763940811157e-01 2.992554567754268646e-02 3.184407055377960205e-01 -1.262965649366378784e-01 3.951962590217590332e-01 -2.833260595798492432e-02 1.598535478115081787e-01 -3.086601197719573975e-01 3.472294285893440247e-02 -3.040686845779418945e-01 -1.746685653924942017e-01 5.736555159091949463e-02 -6.527990847826004028e-02 -4.525787010788917542e-02 -2.226472795009613037e-01 -1.221778690814971924e-01 -5.059642717242240906e-02 -2.920717815868556499e-04
1.887648254632949829e-01 1.009830683469772339e-01 4.973543807864189148e-02 -2.714467979967594147e-02 -2.473247051239013672e-02 6.087791547179222107e-02 1.438602209091186523e-01 -5.247897654771804810e-02 -7.016114890575408936e-02 2.853890657424926758e-01 3.206643089652061462e-02 -2.684173919260501862e-02 4.320578649640083313e-02 3.041950464248657227e-01 -1.217403113842010498e-01 7.180000096559524536e-02 2.266728281974792480e-01 -2.918893396854400635e-01 3.455830216407775879e-01 1.293686032295227051e-01 4.880181979387998581e-03 -6.223689392209053040e-02 -5.544045567512512207e-02 -4.781502783298492432e-01 -1.683655977249145508e-01 -2.554325573146343231e-02 6.738697737455368042e-02 1.306489109992980957e-01 8.339121192693710327e-02 2.020167708396911621e-01 -5.337691865861415863e-03 3.375667333602905273e-01
-1.044545695185661316e-01 -9.525666385889053345e-02 1.942340284585952759e-01 -3.712906688451766968e-02 -9.738230705261230469e-02 -5.507045239210128784e-02 8.377198129892349243e-03 -2.906289882957935333e-02 -3.848987221717834473e-01 2.622895836830139160e-01 1.181026846170425415e-01 1.631399989128112793e-01 -4.205065593123435974e-02 9.857901185750961304e-02 -1.668617725372314453e-01 -2.440302670001983643e-01 7.113333791494369507e-02 -5.359290540218353271e-02 -3.731643408536911011e-02 -6.408830732107162476e-02 3.811925053596496582e-01 -1.330791413784027100e-01 -2.205416709184646606e-01 -3.262432217597961426e-01 -2.652997970581054688e-01 -1.958429515361785889e-01 3.372592031955718994e-01 2.206199057400226593e-02 1.270679663866758347e-02 8.655447512865066528e-02 8.692578971385955811e-02 3.731453418731689453e-02
1.432209312915802002e-01 -3.458590060472488403e-02 1.270150542259216309e-01 1.110259220004081726e-01 2.393125742673873901e-02 3.826557844877243042e-02 -5.205173790454864502e-02 -1.569472849369049072e-01 -1.106851473450660706e-01 7.463637739419937134e-02 2.962462007999420166e-01 -1.084267348051071167e-01 -2.070432007312774658e-01 -2.360449433326721191e-01 -1.302700042724609375e-01 6.207542493939399719e-02 4.981501698493957520e-01 -1.629016920924186707e-02 -2.328218892216682434e-02 6.601934321224689484e-03 3.153458237648010254e-01 -3.908395767211914062e-02 1.695251017808914185e-01 -3.162785172462463379e-01 -5.528522655367851257e-02 3.646283224225044250e-02 -1.858247369527816772e-01 1.568295210599899292e-01 -2.006739675998687744e-01 -1.240632534027099609e-01 2.799696326255798340e-01 8.603741228580474854e-02
1.475456953048706055e-01 -7.520866114646196365e-03 8.479302376508712769e-02 1.810743808746337891e-01 -3.302222117781639099e-02 -1.593238860368728638e-01 4.847252741456031799e-03 9.170154482126235962e-02 -3.168097138404846191e-01 3.047839403152465820e-01 -1.108235120773315430e-01 8.293528854846954346e-02 3.656331598758697510e-01 8.006776869297027588e-02 -4.715345427393913269e-02 -7.991988956928253174e-02 3.334089815616607666e-01 -1.319539546966552734e-01 -5.678001791238784790e-02 -1.253600418567657471e-02 2.203706204891204834e-01 -9.892369061708450317e-02 -1.548727750778198242e-01 -1.226699128746986389e-01 -2.753271758556365967e-01 -1.749771684408187866e-01 -1.869123727083206177e-01 8.339163661003112793e-02 -1.087426319718360901e-01 1.917255669832229614e-01 2.389196008443832397e-01 2.425741404294967651e-01
1.067046448588371277e-01 -1.137849017977714539e-01 4.042664542794227600e-02 -9.102203696966171265e-02 3.103366494178771973e-02 -3.105243444442749023e-01 -6.775371730327606201e-02 2.932820469141006470e-02 -1.977697908878326416e-01 2.804064154624938965e-01 -3.498856723308563232e-02 -2.097795754671096802e-01 8.370016515254974365e-02 -4.604338202625513077e-03 -3.085733950138092041e-01 -1.282290220260620117e-01 2.167094200849533081e-01 -1.730756908655166626e-01 3.363876342773437500e-01 5.509636923670768738e-02 2.681471407413482666e-01 1.873263902962207794e-02 1.510774493217468262e-01 -3.593314290046691895e-01 -1.499610394239425659e-01 1.354661136865615845e-01 1.543835997581481934e-01 5.751113221049308777e-02 -6.948605179786682129e-02 -2.766771614551544189e-01 -1.175360754132270813e-01 2.769676409661769867e-02
9.177386015653610229e-02 -1.961926072835922241e-01 4.254146516323089600e-01 -1.575804203748703003e-01 2.680083811283111572e-01 -7.499568164348602295e-02 1.735357791185379028e-01 -2.305161058902740479e-01 -4.800159484148025513e-02 2.533323168754577637e-01 1.648159921169281006e-01 8.457616716623306274e-02 1.571109890937805176e-01 1.793165504932403564e-01 -3.650615513324737549e-01 -1.739250868558883667e-02 1.629250198602676392e-01 -1.343069374561309814e-01 3.253746032714843750e-01 -5.653118714690208435e-02 2.770983278751373291e-01 -4.017572477459907532e-02 -2.471173880621790886e-03 -8.688119798898696899e-02 5.255563184618949890e-03 1.118384376168251038e-01 1.108971536159515381e-01 1.555869542062282562e-02 1.207618601620197296e-02 1.347340345382690430e-01 8.837671577930450439e-02 6.765589863061904907e-02
1.084493547677993774e-01 -2.054726779460906982e-01 -8.158183097839355469e-02 9.674371778964996338e-02 -6.856144219636917114e-02 -3.803007677197456360e-02 5.959492921829223633e-02 -2.407569885253906250e-01 -1.345342695713043213e-01 -1.558445021510124207e-02 -2.327567189931869507e-01 -1.521234065294265747e-01 -1.109567582607269287e-01 -1.804322898387908936e-01 -1.312335133552551270e-01 -4.722387529909610748e-03 1.430834364145994186e-02 -3.353838622570037842e-01 4.171054437756538391e-02 1.608869992196559906e-02 4.041691124439239502e-01 -1.395618468523025513e-01 -2.681147754192352295e-01 -4.006838798522949219e-01 1.562321931123733521e-02 -2.175711989402770996e-01 7.029720395803451538e-02 1.678580343723297119e-01 -8.772667497396469116e-02 2.348435074090957642e-01 -1.654472947120666504e-01 6.084739416837692261e-02
2.862379550933837891e-01 4.306371882557868958e-02 -8.961798250675201416e-02 2.254860848188400269e-01 1.682084649801254272e-01 1.272591203451156616e-01 -3.730124831199645996e-01 -8.338612318038940430e-02 -2.094592601060867310e-01 -5.429498478770256042e-02 3.921087365597486496e-03 -4.469815641641616821e-02 2.622054815292358398e-01 1.777470707893371582e-01 -8.757361769676208496e-02 -2.320851087570190430e-01 2.981960475444793701e-01 -2.552006542682647705e-01 1.920625865459442139e-01 8.197188377380371094e-02 2.499815374612808228e-01 -2.257855981588363647e-01 5.866773054003715515e-02 -2.173436433076858521e-01 3.523572580888867378e-03 2.326672524213790894e-02 -5.528532713651657104e-02 1.188655793666839600e-01 2.242714315652847290e-01 -5.967627465724945068e-02 4.147792235016822815e-02 1.446382105350494385e-01
1.786295324563980103e-02 -2.674480713903903961e-02 5.191377550363540649e-02 4.280384257435798645e-02 1.756042800843715668e-02 1.286022663116455078e-01 1.217243354767560959e-02 4.780741408467292786e-02 -1.576458662748336792e-01 1.391455978155136108e-01 -9.125602990388870239e-02 1.629367768764495850e-01 3.942487835884094238e-01 -2.365161925554275513e-01 -2.529625892639160156e-01 1.218644231557846069e-01 8.348491787910461426e-02 -1.094635855406522751e-02 -6.570096313953399658e-02 -2.665199935436248779e-01 1.032362580299377441e-01 -3.076651990413665771e-01 -2.904653921723365784e-02 -5.864286422729492188e-01 9.444912523031234741e-02 1.443555951118469238e-01 -1.842984855175018311e-01 4.628894850611686707e-02 3.478054702281951904e-02 -6.163447722792625427e-02 -4.428847506642341614e-02 2.281272597610950470e-02
1.406396031379699707e-01 -1.641362905502319336e-01 2.081570476293563843e-01 -1.558102965354919434e-01 1.321239676326513290e-02 5.265153199434280396e-02 4.136331379413604736e-02 -2.079846262931823730e-01 -1.716145724058151245e-01 6.176805868744850159e-02 1.691439002752304077e-01 2.533542811870574951e-01 3.722202479839324951e-01 8.295731246471405029e-02 -2.013839930295944214e-01 5.435089021921157837e-02 -1.489013284444808960e-01 -9.908557683229446411e-02 -2.317339181900024414e-02 9.562436491250991821e-02 1.387902498245239258e-01 1.830011904239654541e-01 -3.070432692766189575e-02 -5.844332575798034668e-01 -3.405041620135307312e-02 -1.585323214530944824e-01 -1.263701021671295166e-01 -3.672549128532409668e-02 9.099241346120834351e-02 3.677430748939514160e-02 9.939108788967132568e-02 1.506834179162979126e-01
1.572338342666625977e-01 -2.070772051811218262e-01 2.699900567531585693e-01 1.003003865480422974e-01 -2.203103154897689819e-01 3.179483860731124878e-02 8.485057204961776733e-02 6.381789594888687134e-02 -7.016218453645706177e-02 7.134912535548210144e-03 2.149706482887268066e-01 -8.530055172741413116e-03 -2.100145667791366577e-01 -7.104171067476272583e-02 -1.417982131242752075e-01 -9.921256452798843384e-02 2.289891093969345093e-01 -6.560537964105606079e-02 2.269673943519592285e-01 8.540978282690048218e-02 4.241444636136293411e-03 -1.207049414515495300e-01 -2.021532207727432251e-01 -4.006044268608093262e-01 -3.846969455480575562e-02 -1.124032884836196899e-01 -4.447060823440551758e-01 1.287005841732025146e-01 1.954311281442642212e-01 -3.786650300025939941e-02 2.330907434225082397e-01 6.613004207611083984e-02
2.331227213144302368e-01 -3.763360381126403809e-01 -1.549744904041290283e-01 2.530193030834197998e-01 -6.960574537515640259e-02 -2.987840026617050171e-02 -2.101231813430786133e-01 -1.835202053189277649e-02 6.917812861502170563e-03 2.338382303714752197e-01 1.063816100358963013e-01 2.753496170043945312e-02 2.208571434020996094e-01 -8.795434236526489258e-02 -9.287308901548385620e-02 -2.539616823196411133e-01 2.079522982239723206e-02 -2.294806689023971558e-01 6.066820025444030762e-02 -1.595842391252517700e-01 1.349544674158096313e-01 -2.758641242980957031e-01 -1.042801961302757263e-01 -3.479137122631072998e-01 -1.947857588529586792e-01 -1.490322798490524292e-01 -2.259552106261253357e-02 -7.786183804273605347e-02 -2.740595042705535889e-01 1.773779839277267456e-02 -1.346219331026077271e-01 2.405390515923500061e-02
-1.393907070159912109e-01 -1.782262027263641357e-01 1.351158916950225830e-01 4.176480695605278015e-02 -9.189727716147899628e-04 1.364814192056655884e-01 1.318594366312026978e-01 -1.284672915935516357e-01 -2.665219008922576904e-01 1.078601647168397903e-02 1.056103780865669250e-01 1.473666876554489136e-01 1.146453246474266052e-01 -5.292831361293792725e-02 -4.505667090415954590e-01 -3.723115026950836182e-01 1.098316311836242676e-01 4.152310639619827271e-02 -2.563649788498878479e-02 -2.389279156923294067e-01 3.158075213432312012e-01 4.579845070838928223e-02 6.341993063688278198e-02 -2.679503262042999268e-01 -6.206255406141281128e-02 -4.130925983190536499e-02 1.638519167900085449e-01 4.556214436888694763e-02 1.908624917268753052e-01 5.430851131677627563e-02 -2.742999792098999023e-01 1.281098872423171997e-01
-1.290168892592191696e-02 -7.109072990715503693e-03 2.145290002226829529e-02 -1.280808001756668091e-01 1.701309233903884888e-01 -1.428605616092681885e-01 3.543162941932678223e-01 -3.961758315563201904e-02 -6.994231045246124268e-02 -3.798229247331619263e-02 7.999858260154724121e-02 1.703536021523177624e-03 3.024291247129440308e-02 2.357673794031143188e-01 -3.558781370520591736e-02 -5.983723700046539307e-02 2.079409956932067871e-01 -2.047298699617385864e-01 3.109795451164245605e-01 2.088495641946792603e-01 2.981334030628204346e-01 -1.468873620033264160e-01 1.172322705388069153e-01 -4.750882983207702637e-01 1.160058658570051193e-02 -2.114159166812896729e-01 8.742887526750564575e-02 5.487825721502304077e-02 6.806590245105326176e-04 -1.454112082719802856e-01 9.522686898708343506e-02 2.669796347618103027e-01
9.435606002807617188e-02 -1.606395244598388672e-01 1.023846790194511414e-01 -6.502158939838409424e-02 2.297462970018386841e-01 -5.830252915620803833e-02 4.014763832092285156e-01 -6.495020538568496704e-02 1.071054562926292419e-01 3.543744608759880066e-02 -6.769150029867887497e-03 5.201957747340202332e-02 7.612865418195724487e-02 1.285039186477661133e-01 -3.141062557697296143e-01 -7.856995612382888794e-02 2.536221146583557129e-01 -2.633568048477172852e-01 2.278992980718612671e-01 7.810782641172409058e-02 4.753369372338056564e-03 -4.809176549315452576e-02 5.064829066395759583e-02 -2.798814177513122559e-01 -6.917110830545425415e-02 1.242143213748931885e-01 2.117662131786346436e-02 2.438232302665710449e-01 1.463025063276290894e-01 3.072523474693298340e-01 -8.740864694118499756e-03 3.397382199764251709e-01
2.572816610336303711e-01 -4.301408305764198303e-02 -3.356774896383285522e-02 -6.948254257440567017e-02 1.405689492821693420e-02 -3.483029901981353760e-01 -2.441645413637161255e-02 -8.933139964938163757e-03 -4.212214145809412003e-03 -1.292182207107543945e-01 -4.769860580563545227e-02 -1.902446299791336060e-01 -1.277778390794992447e-02 -3.731722384691238403e-02 2.869195013772696257e-04 1.132833734154701233e-01 5.686530470848083496e-01 -2.373598664999008179e-01 4.513890668749809265e-02 3.052533231675624847e-02 1.323395818471908569e-01 -2.146360278129577637e-01 -1.263711899518966675e-01 -4.161792993545532227e-01 -2.667491436004638672e-01 -3.099433379247784615e-03 -2.797676995396614075e-02 6.773806363344192505e-02 5.334543809294700623e-02 -5.549209192395210266e-02 -2.800884831231087446e-04 1.278548240661621094e-01
4.355358779430389404e-01 -1.568141281604766846e-01 -5.479314178228378296e-02 7.262406498193740845e-02 -2.054460942745208740e-01 -2.827664278447628021e-02 -8.984448760747909546e-02 -8.658791333436965942e-02 -4.337439313530921936e-02 1.258171498775482178e-01 1.841978430747985840e-01 8.800479769706726074e-02 1.001682728528976440e-01 6.788854487240314484e-03 -3.093117773532867432e-01 -1.797217875719070435e-02 2.395219653844833374e-01 1.856431365013122559e-01 1.420246437191963196e-02 6.224596872925758362e-02 3.888293206691741943e-01 -4.167718440294265747e-02 1.614002883434295654e-02 -3.011228144168853760e-01 -1.021827608346939087e-01 3.096788227558135986e-01 -1.884152591228485107e-01 1.441766172647476196e-01 -2.008526772260665894e-01 -9.005352109670639038e-02 4.406019672751426697e-02 2.468063309788703918e-02
2.157978415489196777e-01 -3.447592258453369141e-01 -1.260465383529663086e-01 9.355092048645019531e-02 -1.575279533863067627e-01 8.369488641619682312e-03 6.566643714904785156e-02 -9.465718269348144531e-02 -8.912213891744613647e-02 4.256987944245338440e-02 1.075822636485099792e-01 2.046891450881958008e-01 -1.227029561996459961e-01 -1.225834563374519348e-01 -1.522506177425384521e-01 -3.037575781345367432e-01 3.466448783874511719e-01 3.995647188276052475e-03 1.930432915687561035e-01 -2.318984456360340118e-02 1.263251304626464844e-01 -1.743023097515106201e-01 -1.315950006246566772e-01 -2.855125069618225098e-01 2.295813523232936859e-02 -7.173956930637359619e-02 -1.384443193674087524e-01 1.723485626280307770e-02 9.291659295558929443e-02 -3.080607056617736816e-01 3.616934120655059814e-01 -1.915423944592475891e-02
2.151803821325302124e-01 -3.709086477756500244e-01 1.849605441093444824e-01 7.977965474128723145e-02 -1.678111851215362549e-01 -1.471561640501022339e-01 -2.527786791324615479e-01 -7.155609875917434692e-02 -1.021415889263153076e-01 1.474425792694091797e-01 8.494583517313003540e-02 -2.014676341786980629e-03 4.537811130285263062e-02 -1.052220687270164490e-01 -1.758085936307907104e-01 6.158245727419853210e-03 -6.517393141984939575e-02 -1.795121878385543823e-01 3.767481446266174316e-01 -1.640065461397171021e-01 8.869117498397827148e-02 -2.062206417322158813e-01 -6.777463108301162720e-02 -3.685669004917144775e-01 -9.531842917203903198e-02 -4.455595463514328003e-02 -1.081679686903953552e-01 1.834667325019836426e-01 -1.968103349208831787e-01 -1.967062652111053467e-01 -2.036684900522232056e-01 -4.206420481204986572e-02
4.648517370223999023e-01 -1.646208763122558594e-01 -1.835645735263824463e-01 2.337832897901535034e-01 2.809541858732700348e-02 1.664334833621978760e-01 -1.014400273561477661e-01 4.277653992176055908e-02 -1.971213817596435547e-01 5.250336602330207825e-02 -2.251544594764709473e-02 8.885923027992248535e-02 2.236419469118118286e-01 1.394467949867248535e-01 -2.677166163921356201e-01 -9.036468714475631714e-02 1.270638108253479004e-01 6.027514114975929260e-02 2.593826651573181152e-01 3.622787818312644958e-02 2.387519925832748413e-02 -3.053327649831771851e-02 -4.303158447146415710e-02 -3.706170320510864258e-01 -1.858158111572265625e-01 1.434017121791839600e-01 -1.022875308990478516e-01 1.337244361639022827e-01 -2.825028300285339355e-01 -2.376674674451351166e-02 -1.806613802909851074e-01 -5.485092848539352417e-02
2.042099684476852417e-01 -2.185843735933303833e-01 2.988544702529907227e-01 1.877161413431167603e-01 -1.354219764471054077e-01 1.618537865579128265e-02 2.065586857497692108e-02 -3.836028277873992920e-02 -1.478852480649948120e-01 1.935336887836456299e-01 -4.676311463117599487e-02 1.522110402584075928e-01 2.416168004274368286e-01 3.501030616462230682e-03 -1.679392158985137939e-01 4.566349089145660400e-02 6.124891713261604309e-02 -4.325193539261817932e-02 3.942696750164031982e-01 -2.307804077863693237e-01 -7.297701388597488403e-02 -3.813789486885070801e-01 -1.248167753219604492e-01 -2.918319404125213623e-01 -1.826961487531661987e-01 1.853259280323982239e-02 3.845447301864624023e-02 1.756132394075393677e-01 -1.900074630975723267e-01 7.289018947631120682e-03 -1.189656332135200500e-01 -9.954223781824111938e-02
2.886222302913665771e-01 -2.429579496383666992e-01 2.109400779008865356e-01 1.207144483923912048e-01 2.866626381874084473e-01 -4.585151001811027527e-02 -2.265675216913223267e-01 6.568032503128051758e-02 -5.541510134935379028e-02 2.095764279365539551e-01 -1.727381646633148193e-01 -8.943392895162105560e-03 2.387037128210067749e-02 -1.227281987667083740e-01 -2.564660906791687012e-01 2.288974970579147339e-01 -5.698699504137039185e-03 -2.740175724029541016e-01 -1.477426663041114807e-02 -1.106718182563781738e-01 4.020221903920173645e-02 -1.740093827247619629e-01 9.085507690906524658e-02 -3.520652055740356445e-01 -2.058171108365058899e-02 -2.894400060176849365e-01 -6.160989031195640564e-02 3.224740177392959595e-02 1.693790107965469360e-01 1.336085647344589233e-01 -1.461260393261909485e-02 2.459475249052047729e-01
1.276333928108215332e-01 -2.488370686769485474e-01 4.792803227901458740e-01 2.007340341806411743e-01 8.389215916395187378e-02 -8.059675991535186768e-02 -8.425189554691314697e-02 4.824381321668624878e-02 -1.334313601255416870e-01 3.635343611240386963e-01 -3.873404115438461304e-02 1.630855798721313477e-01 8.158954232931137085e-02 -8.939515054225921631e-02 -1.513550728559494019e-01 -1.736012846231460571e-01 1.492771059274673462e-01 -3.596132993698120117e-01 6.861467845737934113e-03 2.309981733560562134e-01 1.189712621271610260e-02 1.150144413113594055e-01 -5.564831197261810303e-02 -2.170003503561019897e-01 -5.166892707347869873e-02 -8.163486421108245850e-02 1.144028455018997192e-02 6.313332915306091309e-02 -1.173007041215896606e-01 9.851905703544616699e-02 1.852630227804183960e-01 2.080075591802597046e-01
8.715117722749710083e-02 -3.355307504534721375e-02 1.117750257253646851e-01 1.089611127972602844e-01 1.598997414112091064e-01 -2.059989869594573975e-01 -8.542925119400024414e-02 -1.457382291555404663e-01 8.944746851921081543e-02 -8.415947668254375458e-03 2.786580026149749756e-01 -4.820265620946884155e-02 1.611066013574600220e-01 -1.126214265823364258e-01 -2.100649774074554443e-01 -2.002016454935073853e-01 2.214253991842269897e-01 -2.221424430608749390e-01 -3.260396420955657959e-02 8.839988708496093750e-02 2.306745052337646484e-01 -2.501160204410552979e-01 -2.085758298635482788e-01 -2.485958039760589600e-01 -3.619895875453948975e-01 -1.239782422780990601e-01 -2.381580770015716553e-01 -4.526233300566673279e-02 -2.296392768621444702e-01 2.637448012828826904e-01 4.091168940067291260e-02 -4.481254145503044128e-02
1.517880056053400040e-02 6.426977366209030151e-02 1.651441305875778198e-01 -7.139208726584911346e-03 2.205841243267059326e-01 3.407406434416770935e-02 -1.815949450246989727e-03 -2.351529151201248169e-01 3.289058431982994080e-02 7.712861406616866589e-04 1.557617187500000000e-01 -1.542003545910120010e-02 1.286321729421615601e-01 -6.053448654711246490e-03 -4.428416788578033447e-01 -3.276551961898803711e-01 1.140292286872863770e-01 -1.838925629854202271e-01 -1.987577527761459351e-01 -6.649779528379440308e-02 1.651830971240997314e-01 -2.255523353815078735e-01 -7.370139472186565399e-03 -3.480176329612731934e-01 -2.287907749414443970e-01 -7.455569505691528320e-02 -3.095657527446746826e-01 3.853212669491767883e-02 3.487242758274078369e-02 2.127597779035568237e-01 -1.864308957010507584e-03 -1.605737358331680298e-01
2.223978191614151001e-01 -3.371002972126007080e-01 3.542116582393646240e-01 1.810453832149505615e-01 -4.446973279118537903e-02 -6.842870265245437622e-02 -4.254915937781333923e-02 1.245932579040527344e-01 -2.788494341075420380e-02 2.465811520814895630e-01 -7.167569547891616821e-02 1.785499453544616699e-01 1.720006465911865234e-01 -8.197887986898422241e-02 -1.961969882249832153e-01 1.992726884782314301e-02 1.287806183099746704e-01 -1.402717530727386475e-01 2.325906902551651001e-01 4.712760075926780701e-02 7.223964668810367584e-03 -2.994532287120819092e-01 -1.608465760946273804e-01 -3.235726058483123779e-01 -4.197915084660053253e-03 -6.816441565752029419e-02 6.885769218206405640e-02 -1.917209662497043610e-02 -3.825213909149169922e-01 8.054660633206367493e-03 1.085191443562507629e-01 7.793969940394163132e-03
3.005344569683074951e-01 -9.347611665725708008e-02 2.627042829990386963e-01 1.983179450035095215e-01 1.139040943235158920e-02 -1.640629768371582031e-01 -2.131674438714981079e-03 -9.931206703186035156e-02 -1.800366789102554321e-01 2.069814354181289673e-01 -2.580271065235137939e-01 1.565008014440536499e-01 3.016353547573089600e-01 2.705711498856544495e-02 1.538077294826507568e-01 -1.378706097602844238e-01 2.306639403104782104e-01 -1.443446874618530273e-01 8.312114328145980835e-02 -1.655288226902484894e-02 1.551609039306640625e-01 -1.971088051795959473e-01 -5.033876746892929077e-02 -1.784492582082748413e-01 -3.224391639232635498e-01 -5.698402598500251770e-02 -2.366018742322921753e-01 2.533809654414653778e-02 -3.664531931281089783e-02 1.043022871017456055e-01 3.148654699325561523e-01 -3.535443916916847229e-02
2.279811054468154907e-01 -2.541582882404327393e-01 1.513304263353347778e-01 5.400041118264198303e-02 -1.115489229559898376e-01 1.713638380169868469e-02 -7.296384125947952271e-02 -1.975651532411575317e-01 -3.544994071125984192e-02 1.203725486993789673e-01 -1.186770722270011902e-01 -1.128509361296892166e-02 6.854379922151565552e-02 1.293701827526092529e-01 -1.104070097208023071e-01 -5.944074690341949463e-02 2.072491198778152466e-01 -5.021678805351257324e-01 4.325174912810325623e-02 -2.270439565181732178e-01 3.342494666576385498e-01 3.948914259672164917e-02 -4.614736884832382202e-02 -3.299550712108612061e-01 -2.338707149028778076e-01 1.482792943716049194e-01 1.865535601973533630e-02 -4.357379302382469177e-02 -2.593472301959991455e-01 4.585608467459678650e-02 1.015144586563110352e-01 -4.448330402374267578e-02
1.417696475982666016e-01 -3.134926855564117432e-01 2.300180792808532715e-01 5.481483414769172668e-02 -3.580890968441963196e-02 -1.142113059759140015e-01 -9.763564169406890869e-02 -1.015510559082031250e-01 -2.121211960911750793e-02 8.474899828433990479e-02 -1.197571158409118652e-01 8.925335109233856201e-02 -1.190584003925323486e-01 1.699120970442891121e-03 -9.267430752515792847e-02 -1.222659423947334290e-01 1.118860468268394470e-01 1.017086766660213470e-02 2.819115519523620605e-01 -1.622115671634674072e-01 2.932482957839965820e-01 1.001269295811653137e-01 2.480390816926956177e-01 -1.307499259710311890e-01 6.462573260068893433e-02 -1.372399926185607910e-01 -5.091904997825622559e-01 3.057331442832946777e-01 -1.478717923164367676e-01 1.038036122918128967e-01 8.161023259162902832e-02 1.255998909473419189e-01
1.769344322383403778e-02 -1.485273241996765137e-01 1.860249787569046021e-01 -1.587271988391876221e-01 9.866482019424438477e-02 -6.207565777003765106e-03 3.540114685893058777e-02 -4.972253926098346710e-03 -1.589801013469696045e-01 2.561019957065582275e-01 1.214653700590133667e-01 2.440334856510162354e-02 -1.662073284387588501e-01 -1.405822206288576126e-02 -4.145253896713256836e-01 -2.999534010887145996e-01 1.358172446489334106e-01 -4.310540482401847839e-02 1.207435727119445801e-01 -1.767189949750900269e-01 4.668922424316406250e-01 -1.847284585237503052e-01 1.299396008253097534e-01 2.564583346247673035e-02 -8.829228579998016357e-02 1.048048511147499084e-01 -2.231671512126922607e-01 1.435003131628036499e-01 2.082790881395339966e-01 1.455716639757156372e-01 -1.319382637739181519e-01 6.336708366870880127e-02
1.534841209650039673e-01 7.993537001311779022e-03 1.290303170680999756e-01 5.501668527722358704e-02 3.613699972629547119e-01 -9.402131289243698120e-02 1.210320442914962769e-01 -1.359025090932846069e-01 -1.272165477275848389e-01 -7.982064038515090942e-02 1.034428551793098450e-01 8.599514840170741081e-04 1.157601326704025269e-01 1.163192540407180786e-01 -5.590747296810150146e-02 -1.491502076387405396e-01 4.759990870952606201e-01 -2.077972292900085449e-01 1.999942660331726074e-01 1.473928391933441162e-01 2.466908693313598633e-01 2.373419888317584991e-02 -1.744812726974487305e-02 -3.654671013355255127e-01 -1.210512444376945496e-01 -1.472488194704055786e-01 1.288657188415527344e-01 -2.344914227724075317e-01 1.247422695159912109e-01 -9.717210382223129272e-02 -2.520952746272087097e-02 1.956113427877426147e-01
6.207165867090225220e-02 8.039228618144989014e-02 2.062435448169708252e-01 1.027963403612375259e-02 -2.015087306499481201e-01 -1.037694886326789856e-01 9.304022789001464844e-02 -1.309820115566253662e-01 -7.753476500511169434e-02 -5.872510373592376709e-02 3.064853549003601074e-01 1.155905202031135559e-01 4.695494659245014191e-03 -1.321415156126022339e-01 -4.661230370402336121e-02 -1.469463706016540527e-01 2.768867611885070801e-01 1.306544542312622070e-01 1.011236011981964111e-01 -3.929707780480384827e-02 6.149780005216598511e-02 -5.571218207478523254e-02 -1.380759477615356445e-01 -5.561776757240295410e-01 2.892094664275646210e-02 -2.122119367122650146e-01 -2.685890495777130127e-01 1.522553414106369019e-01 8.142982609570026398e-03 -1.606973260641098022e-01 3.049113452434539795e-01 1.049128919839859009e-01
1.641696691513061523e-01 -3.544209003448486328e-01 3.131504058837890625e-01 2.102133259177207947e-02 -2.239441871643066406e-01 2.666464820504188538e-02 -1.873306557536125183e-02 3.672882169485092163e-02 -3.798875259235501289e-03 -1.704121083021163940e-01 -2.151525020599365234e-02 2.126438766717910767e-01 -1.368925720453262329e-01 2.223107730969786644e-03 -1.436191797256469727e-01 -1.541178971529006958e-01 2.599747180938720703e-01 -3.585444763302803040e-02 8.935567736625671387e-02 -2.026116549968719482e-01 7.430770993232727051e-02 5.262207239866256714e-02 -2.889772877097129822e-02 -4.664188325405120850e-01 -8.117610216140747070e-02 -7.380361855030059814e-02 -3.105757236480712891e-01 2.160581350326538086e-01 4.463336616754531860e-02 -8.854097872972488403e-02 2.017171829938888550e-01 -9.072908014059066772e-02
-1.090712659060955048e-02 -2.019168436527252197e-01 1.131990328431129456e-01 2.871721982955932617e-01 -3.109852969646453857e-01 -2.626117691397666931e-02 1.182796712964773178e-02 1.153781171888113022e-02 -2.496881633996963501e-01 8.230090141296386719e-03 2.139779478311538696e-01 2.059772759675979614e-01 -5.445091053843498230e-02 -3.531538322567939758e-02 -1.235671788454055786e-01 -1.581190377473831177e-01 1.441041827201843262e-01 6.710913777351379395e-02 -5.723788589239120483e-02 -3.172624111175537109e-01 2.919801473617553711e-01 -2.584401667118072510e-01 -5.643900856375694275e-02 -3.394058346748352051e-01 -8.125938475131988525e-02 5.727220699191093445e-02 -2.416024804115295410e-01 1.326877325773239136e-01 1.617084592580795288e-01 -2.085572779178619385e-01 1.162301898002624512e-01 -4.902567714452743530e-02
7.732967287302017212e-02 -1.902638971805572510e-01 -6.110249459743499756e-02 2.853698432445526123e-01 1.795011758804321289e-01 9.626231156289577484e-03 -2.905165217816829681e-02 1.035076472908258438e-02 -3.704490065574645996e-01 1.024876385927200317e-01 2.107255011796951294e-01 2.366841770708560944e-02 1.950279325246810913e-01 -4.076045379042625427e-02 4.862640798091888428e-02 -1.442698240280151367e-01 7.476866990327835083e-02 -1.796013563871383667e-01 3.601726591587066650e-01 -2.836680039763450623e-02 -3.787374123930931091e-02 2.969667315483093262e-01 -1.544969342648983002e-02 -4.070153534412384033e-01 -1.867328435182571411e-01 1.513004244770854712e-04 1.019935905933380127e-01 7.823927700519561768e-02 -1.261266469955444336e-01 -1.895939856767654419e-01 -1.544851660728454590e-01 1.810965090990066528e-01
9.018696844577789307e-02 -1.847130507230758667e-01 2.788214683532714844e-01 8.528620004653930664e-02 -7.529699802398681641e-02 4.194612428545951843e-02 -3.657428547739982605e-02 -4.467144235968589783e-02 8.787542581558227539e-02 2.224232107400894165e-01 -1.458185911178588867e-02 1.551801264286041260e-01 1.267629712820053101e-01 -2.171759158372879028e-01 -1.751006543636322021e-01 -1.907901279628276825e-02 7.509021461009979248e-02 -2.113437503576278687e-01 2.127502560615539551e-01 -2.961018681526184082e-01 1.608659625053405762e-01 -4.364914298057556152e-01 -9.848185628652572632e-02 -2.194911539554595947e-01 -3.135066330432891846e-01 -2.837725728750228882e-02 -1.830737222917377949e-03 -5.184715613722801208e-02 -2.265068292617797852e-01 -9.098918735980987549e-02 -2.289284765720367432e-01 1.221747547388076782e-01
2.949083745479583740e-01 -9.714168310165405273e-02 1.814556270837783813e-01 5.463560298085212708e-02 8.471361547708511353e-02 2.144035696983337402e-02 3.125166147947311401e-02 1.740600466728210449e-01 -9.326633810997009277e-02 -3.590134531259536743e-02 -2.861262857913970947e-01 1.137144640088081360e-01 2.278431355953216553e-01 -1.681006699800491333e-01 -2.250222563743591309e-01 7.857716083526611328e-02 -9.985771961510181427e-03 -3.638014197349548340e-01 8.309539407491683960e-02 -2.944490909576416016e-01 3.736237809062004089e-02 -1.710860282182693481e-01 2.352909892797470093e-01 -3.806743919849395752e-01 -4.149311408400535583e-02 -1.699385344982147217e-01 -2.359538775635883212e-04 5.520880594849586487e-02 1.484814286231994629e-01 7.002365589141845703e-02 2.531207799911499023e-01 -7.306640595197677612e-02
7.318869978189468384e-02 -3.272272646427154541e-01 9.687320329248905182e-03 6.307304650545120239e-02 7.289132103323936462e-03 -1.234484091401100159e-01 3.517949581146240234e-02 -1.178431510925292969e-02 -2.880167216062545776e-02 4.436336457729339600e-01 5.232710391283035278e-02 1.536653339862823486e-01 -2.764963805675506592e-01 -1.809669137001037598e-01 -5.403959751129150391e-02 -1.135621964931488037e-01 3.343385159969329834e-01 -2.619225382804870605e-01 2.507706582546234131e-01 -1.047973111271858215e-01 2.957293391227722168e-01 -1.068478524684906006e-01 -1.221599578857421875e-01 -4.960354790091514587e-02 1.444774270057678223e-01 -4.675706475973129272e-02 -2.925399690866470337e-02 2.203523069620132446e-01 4.754316061735153198e-02 6.781825423240661621e-02 1.897687017917633057e-01 -1.787863075733184814e-01
2.774557471275329590e-01 4.587554931640625000e-02 2.410608157515525818e-02 -2.042852342128753662e-01 9.037519991397857666e-02 1.845607310533523560e-01 2.945641987025737762e-02 -1.551991850137710571e-01 -2.669471688568592072e-02 1.679433584213256836e-01 2.133800685405731201e-01 1.219315901398658752e-01 5.281564965844154358e-02 1.399313062429428101e-01 -2.647111713886260986e-01 1.071857586503028870e-01 3.803660869598388672e-01 4.270318895578384399e-03 -6.344635039567947388e-02 -1.851944476366043091e-01 4.438583552837371826e-01 2.162186428904533386e-02 -8.811429888010025024e-02 -2.980808615684509277e-01 -1.450047045946121216e-01 1.716202944517135620e-01 -1.302123218774795532e-01 -8.932081982493400574e-03 -2.088536620140075684e-01 -2.424117410555481911e-03 -1.024727076292037964e-01 1.393335014581680298e-01
9.058137983083724976e-02 -1.645659208297729492e-01 1.627807468175888062e-01 4.027862846851348877e-02 4.577868059277534485e-02 9.018463641405105591e-02 -3.807149082422256470e-02 3.404481709003448486e-02 -3.418819308280944824e-01 3.887780904769897461e-01 -1.234938502311706543e-01 6.609762459993362427e-02 -2.511124610900878906e-01 -2.981042861938476562e-01 -7.039645314216613770e-02 -2.021842151880264282e-01 2.112086564302444458e-01 -6.518962234258651733e-02 7.710969448089599609e-02 -1.736693382263183594e-01 2.822781801223754883e-01 -4.427537694573402405e-02 -2.669653296470642090e-01 -2.613286674022674561e-01 -1.652787774801254272e-01 -1.582185178995132446e-01 2.249771058559417725e-01 1.406142860651016235e-01 1.497406326234340668e-02 -3.731959313154220581e-02 4.384934529662132263e-02 -7.680848240852355957e-02
1.763151586055755615e-01 -2.190167903900146484e-01 7.191773504018783569e-02 2.027121484279632568e-01 -1.680773794651031494e-01 -1.995486319065093994e-01 -1.943689584732055664e-01 2.334499172866344452e-02 -2.419834583997726440e-02 3.175467252731323242e-01 -4.439762979745864868e-02 1.909393258392810822e-02 5.138824693858623505e-03 2.056668698787689209e-02 -1.774957627058029175e-01 -2.685219049453735352e-02 -7.091865688562393188e-02 -6.368181854486465454e-02 5.991987884044647217e-02 2.218203246593475342e-02 1.509561389684677124e-01 -3.046034574508666992e-01 -9.915532916784286499e-02 -4.531202316284179688e-01 -3.043181896209716797e-01 -2.021260857582092285e-01 -1.893888562917709351e-01 2.325320802628993988e-02 -2.638860344886779785e-01 6.641609966754913330e-02 -1.696384996175765991e-01 1.235660165548324585e-01
2.210976779460906982e-01 -1.054983437061309814e-01 -7.588574290275573730e-02 -2.924166619777679443e-01 9.400671720504760742e-02 4.540678858757019043e-02 1.240446493029594421e-01 6.799837946891784668e-02 -7.794250268489122391e-03 4.459052160382270813e-02 2.009983062744140625e-01 6.627929210662841797e-02 -1.009991858154535294e-02 -1.465028375387191772e-01 -2.514080107212066650e-01 -3.572420477867126465e-01 2.897524833679199219e-01 -9.277155250310897827e-02 -1.056455913931131363e-02 6.408059597015380859e-02 2.003583759069442749e-01 1.251994539052248001e-02 3.720479905605316162e-01 -2.744072973728179932e-01 -6.702690571546554565e-02 -1.792999505996704102e-01 -4.449852555990219116e-02 3.350811451673507690e-02 -2.897482216358184814e-01 2.575692720711231232e-02 1.567169725894927979e-01 2.425954639911651611e-01
1.303424984216690063e-01 -2.333158701658248901e-01 -1.521812169812619686e-03 -4.907665029168128967e-02 4.293186590075492859e-02 7.266411185264587402e-02 3.023478686809539795e-01 -2.661992013454437256e-01 3.006381355226039886e-02 2.454600632190704346e-01 1.110260933637619019e-01 -8.227100223302841187e-02 5.542029440402984619e-02 2.130037993192672729e-01 -4.561671614646911621e-02 -4.698880389332771301e-02 1.867856234312057495e-01 -1.158366650342941284e-01 1.831110566854476929e-01 1.786402761936187744e-01 8.361914753913879395e-02 -2.462866343557834625e-02 5.691045522689819336e-02 -4.663609862327575684e-01 -2.227496802806854248e-01 -3.278985023498535156e-01 3.595562418922781944e-03 2.850652635097503662e-01 6.653070449829101562e-02 1.394991949200630188e-02 -5.536146461963653564e-02 1.887024939060211182e-01
9.857150167226791382e-02 -2.080287486314773560e-01 -1.071230322122573853e-01 5.425708740949630737e-02 1.458272635936737061e-01 -1.904811561107635498e-01 -1.721389591693878174e-01 1.863766312599182129e-01 -1.315630674362182617e-01 3.167316317558288574e-01 8.356412500143051147e-02 1.939711272716522217e-01 -7.846787571907043457e-02 6.528208404779434204e-02 -4.048292934894561768e-01 -3.698924779891967773e-01 4.093603789806365967e-01 7.581727951765060425e-02 7.236002385616302490e-02 -4.244177788496017456e-02 1.078035384416580200e-01 6.293338257819414139e-03 7.822648435831069946e-02 -1.331412941217422485e-01 -4.651524126529693604e-03 -1.513844132423400879e-01 -2.689727842807769775e-01 1.105145141482353210e-01 6.517586112022399902e-02 5.021836608648300171e-02 7.756820321083068848e-02 -3.400146588683128357e-02
4.284589886665344238e-01 -2.952225804328918457e-01 2.244435250759124756e-02 -3.865844011306762695e-02 9.592995047569274902e-02 1.525354981422424316e-01 -6.427016109228134155e-02 -8.461391180753707886e-02 -2.004026435315608978e-02 3.054305613040924072e-01 1.887859553098678589e-01 2.889415025711059570e-01 -2.085224986076354980e-01 -1.298720687627792358e-01 -9.841792285442352295e-02 -3.692671598400920630e-04 2.171906977891921997e-01 -1.378014683723449707e-01 2.474242299795150757e-01 -2.340376526117324829e-01 1.064344681799411774e-02 -9.880700707435607910e-02 -3.007993698120117188e-01 -1.232709288597106934e-01 -6.194579973816871643e-02 -1.800298839807510376e-01 -1.466863453388214111e-01 1.213702037930488586e-01 3.707133606076240540e-02 -1.688053309917449951e-01 5.397541914135217667e-03 -2.361007593572139740e-02
2.686015665531158447e-01 -8.802007883787155151e-02 1.865209341049194336e-01 1.000596210360527039e-01 -1.208674255758523941e-02 -6.545418500900268555e-02 -1.813666224479675293e-01 -1.288847923278808594e-01 -9.683381021022796631e-02 1.421763896942138672e-01 1.154661457985639572e-02 -1.230880990624427795e-02 -2.458261847496032715e-01 -1.847417652606964111e-01 -2.387967258691787720e-01 2.428442090749740601e-01 2.694363594055175781e-01 1.026025637984275818e-01 3.386696875095367432e-01 -2.171755731105804443e-01 2.750529348850250244e-01 -5.877541750669479370e-02 1.746411472558975220e-01 -1.798433065414428711e-01 -3.026599436998367310e-02 -4.166410490870475769e-02 -2.837248742580413818e-01 -1.933703199028968811e-03 -2.481091022491455078e-01 -1.843086443841457367e-02 2.078140974044799805e-01 7.587896287441253662e-02
4.000647068023681641e-01 -1.387954950332641602e-01 -1.911200582981109619e-01 2.261738628149032593e-01 1.252177953720092773e-01 1.575220227241516113e-01 7.793665677309036255e-02 1.781451553106307983e-01 -5.805351957678794861e-02 1.489346008747816086e-02 1.615584455430507660e-02 1.049233898520469666e-01 2.915090918540954590e-01 5.428668111562728882e-02 -2.984950542449951172e-01 -1.595207452774047852e-01 2.075156867504119873e-01 -2.108741551637649536e-03 1.610944867134094238e-01 1.054941192269325256e-01 1.216168180108070374e-01 1.689407974481582642e-01 -1.001352742314338684e-01 -3.911788463592529297e-01 -5.407930538058280945e-02 1.637369021773338318e-02 -1.121910512447357178e-01 1.971011906862258911e-01 -2.252880334854125977e-01 -2.121439436450600624e-03 -2.014504224061965942e-01 -6.978803128004074097e-02
1.780470460653305054e-01 -1.130864545702934265e-01 -6.859340518712997437e-02 -1.235413029789924622e-01 2.023426443338394165e-02 -1.047556754201650620e-02 1.044635102152824402e-01 8.694713003933429718e-03 -9.394502639770507812e-02 1.209702417254447937e-01 1.016469374299049377e-01 2.454580515623092651e-01 -3.789882361888885498e-02 -3.672274649143218994e-01 -1.864930801093578339e-02 -1.842301785945892334e-01 -1.554410904645919800e-02 -8.892852813005447388e-02 2.749393582344055176e-01 -7.130656391382217407e-02 2.142523676156997681e-01 -2.409105002880096436e-01 1.161584779620170593e-01 -2.567635476589202881e-01 3.367840945720672607e-01 3.099230676889419556e-02 -1.636561006307601929e-01 2.762324810028076172e-01 -2.101078480482101440e-01 2.879640161991119385e-01 -1.223984435200691223e-01 1.664439737796783447e-01
2.316700071096420288e-01 -3.812770247459411621e-01 -6.485290080308914185e-02 6.449615210294723511e-02 -2.279547005891799927e-01 -3.076174855232238770e-01 -3.554898500442504883e-02 -2.278911173343658447e-01 -2.117768079042434692e-01 1.805943846702575684e-01 1.106147989630699158e-01 1.376704871654510498e-01 1.225534901022911072e-01 -1.127049326896667480e-01 8.872067555785179138e-03 -1.186860501766204834e-01 1.062843501567840576e-01 1.192140281200408936e-01 6.612596660852432251e-02 1.029901206493377686e-01 3.447956740856170654e-01 -3.301858901977539062e-02 1.459979414939880371e-01 -3.060708940029144287e-01 1.039983555674552917e-01 8.707471936941146851e-02 -4.095720499753952026e-02 2.556018233299255371e-01 2.228397503495216370e-02 1.001909151673316956e-01 2.515640556812286377e-01 8.705132454633712769e-02
1.190946921706199646e-01 5.799278989434242249e-02 2.378457598388195038e-02 1.622720509767532349e-01 2.710001170635223389e-01 -1.364331394433975220e-01 -1.886070668697357178e-01 -1.553241610527038574e-01 7.177811861038208008e-02 1.464552581310272217e-01 2.185960561037063599e-01 1.180280670523643494e-01 6.833788007497787476e-02 -4.798340052366256714e-02 -2.420658469200134277e-01 -1.583707630634307861e-01 1.748223602771759033e-01 -2.161255478858947754e-01 -1.556966751813888550e-01 1.208974746987223625e-03 1.877489238977432251e-01 -3.517680168151855469e-01 -2.413260191679000854e-01 -1.780802160501480103e-01 -1.830334216356277466e-01 -2.262034714221954346e-01 -2.116245627403259277e-01 2.608529925346374512e-01 -2.347810268402099609e-01 1.385222375392913818e-01 5.401331931352615356e-03 -5.040672793984413147e-02
4.313752055168151855e-02 -6.862229853868484497e-02 -4.092920199036598206e-02 -4.960018023848533630e-02 1.597203016281127930e-01 2.041551023721694946e-01 1.126253083348274231e-01 -1.236563827842473984e-02 -1.069164276123046875e-01 1.653006970882415771e-01 1.739340461790561676e-02 9.085392206907272339e-02 2.896998524665832520e-01 -1.162402629852294922e-01 -3.250879347324371338e-01 2.592748105525970459e-01 2.356971986591815948e-02 -5.780105292797088623e-02 -1.586632989346981049e-02 -3.434565663337707520e-01 1.790884137153625488e-02 -2.083892375230789185e-01 1.447063982486724854e-01 -4.412257671356201172e-01 -7.368177175521850586e-02 -8.610091358423233032e-02 -2.758657038211822510e-01 4.992871358990669250e-02 -1.562226414680480957e-01 3.265404328703880310e-02 1.425335705280303955e-01 2.700175046920776367e-01
1.508920937776565552e-01 -3.579568816348910332e-03 -1.468618512153625488e-01 1.152166947722434998e-01 1.133139207959175110e-01 -7.999916374683380127e-02 1.016629859805107117e-01 -3.057582974433898926e-01 -1.214540153741836548e-01 -8.412667363882064819e-02 2.104105502367019653e-01 -4.401065781712532043e-02 9.246006608009338379e-02 2.254483848810195923e-01 6.822112202644348145e-02 -1.076249778270721436e-01 3.887673318386077881e-01 -3.209921419620513916e-01 1.518385708332061768e-01 1.687175780534744263e-01 1.645778864622116089e-01 -1.562047749757766724e-01 1.058694254606962204e-02 -4.201610088348388672e-01 -5.455761775374412537e-02 -2.680158913135528564e-01 2.740398421883583069e-02 7.154805958271026611e-02 9.335161000490188599e-02 -5.811707302927970886e-02 -1.673129945993423462e-01 1.451424956321716309e-01
-4.711070097982883453e-03 -9.106627106666564941e-02 -2.773354575037956238e-02 2.553211525082588196e-02 -6.349218636751174927e-02 1.910629421472549438e-01 -1.553075760602951050e-01 -3.692937195301055908e-01 -2.448804825544357300e-01 2.539785504341125488e-01 -2.463085949420928955e-01 6.325151771306991577e-02 1.087637916207313538e-01 7.504713535308837891e-02 -2.311738729476928711e-01 1.233809143304824829e-01 1.035282239317893982e-01 -2.512864470481872559e-01 1.878546476364135742e-01 -1.336344331502914429e-01 2.266846150159835815e-01 -3.003409504890441895e-01 5.803750082850456238e-02 -1.831553429365158081e-01 -3.321583867073059082e-01 -1.166568472981452942e-01 5.352111905813217163e-02 2.120181024074554443e-01 -1.476101428270339966e-01 -5.499213561415672302e-02 1.089955121278762817e-01 -8.381752413697540760e-04
1.417472660541534424e-01 -1.802247576415538788e-02 1.541542708873748779e-01 -1.794835627079010010e-01 1.987754106521606445e-01 -1.024003773927688599e-01 3.025247454643249512e-01 -7.017144560813903809e-02 -1.014327183365821838e-01 3.487419784069061279e-01 9.092011302709579468e-02 -7.240363210439682007e-02 -2.575955539941787720e-02 1.796738803386688232e-01 -5.743879824876785278e-02 2.741522528231143951e-02 2.345523685216903687e-01 -2.093942016363143921e-01 1.856964379549026489e-01 1.790993213653564453e-01 -9.963886439800262451e-02 -1.367666274309158325e-01 1.197955906391143799e-01 -3.986755609512329102e-01 -2.777212262153625488e-01 -1.221345514059066772e-01 -1.798164695501327515e-01 1.827441900968551636e-01 8.666856586933135986e-02 3.406671807169914246e-02 -7.787918299436569214e-02 2.342811971902847290e-01
-7.074391841888427734e-02 -1.457348018884658813e-01 6.777097284793853760e-02 -1.249711960554122925e-02 8.740776032209396362e-02 -2.639493718743324280e-02 2.561471760272979736e-01 -1.044521853327751160e-01 -1.910390555858612061e-01 1.509838085621595383e-02 1.400915086269378662e-01 -2.523220144212245941e-02 2.435168996453285217e-02 2.902849912643432617e-01 -2.701081521809101105e-02 -4.865229874849319458e-02 2.104308158159255981e-01 -2.064662426710128784e-01 3.228749036788940430e-01 2.022838741540908813e-01 1.672062575817108154e-01 -1.735477447509765625e-01 1.457227766513824463e-01 -5.196780562400817871e-01 -1.601583361625671387e-01 -1.606418639421463013e-01 3.478793799877166748e-02 -8.213870972394943237e-02 2.962261997163295746e-02 -1.649065017700195312e-01 3.424092754721641541e-02 2.628625929355621338e-01
7.727417349815368652e-02 -3.780275583267211914e-01 7.778234779834747314e-02 1.313863247632980347e-01 -9.804332256317138672e-02 -3.953909501433372498e-02 -5.334651097655296326e-02 6.432864814996719360e-02 -3.184297382831573486e-01 1.137711554765701294e-01 -1.035956200212240219e-02 1.819524019956588745e-01 2.847903370857238770e-01 -1.950710862874984741e-01 -2.143887244164943695e-02 -8.428471162915229797e-03 8.317407220602035522e-02 -1.302574723958969116e-01 1.128742024302482605e-01 -1.317865997552871704e-01 2.626874148845672607e-01 -3.369781076908111572e-01 7.264570146799087524e-02 -1.575161814689636230e-01 -2.126963734626770020e-01 -2.710630595684051514e-01 8.078397251665592194e-03 -1.050285995006561279e-02 -2.985686063766479492e-01 -1.857137233018875122e-01 -1.733386963605880737e-01 -5.653970688581466675e-02
5.535375326871871948e-02 -4.143237695097923279e-02 2.457789927721023560e-01 2.603415250778198242e-01 3.061899542808532715e-02 1.274681240320205688e-01 4.973873868584632874e-02 3.103969804942607880e-02 -7.109076529741287231e-02 1.428133100271224976e-01 -1.349119693040847778e-01 2.778195738792419434e-01 2.431225776672363281e-01 -1.606027930974960327e-01 -2.484629303216934204e-01 -1.418523043394088745e-01 2.335094362497329712e-01 6.153964903205633163e-03 -4.341910406947135925e-02 -8.782450854778289795e-02 1.295631378889083862e-01 -1.060238406062126160e-01 -2.409708872437477112e-02 -2.753982245922088623e-01 -2.661382555961608887e-01 -2.156572490930557251e-01 1.368785649538040161e-01 2.189590036869049072e-01 -3.550622463226318359e-01 5.468615796416997910e-03 -2.654842436313629150e-01 9.801139682531356812e-02
6.549748033285140991e-02 6.800378113985061646e-02 -7.429257780313491821e-02 -7.130140904337167740e-03 1.715283840894699097e-01 -7.461345195770263672e-02 6.874138116836547852e-02 6.505278497934341431e-02 -2.861980795860290527e-01 7.407644391059875488e-02 1.460245400667190552e-01 3.328929543495178223e-01 -7.901593297719955444e-02 -2.778596580028533936e-01 -2.123577147722244263e-01 -2.498254925012588501e-01 1.911227554082870483e-01 -6.864570081233978271e-02 2.601794302463531494e-01 7.443937659263610840e-02 -1.476208120584487915e-01 -3.757260143756866455e-01 -1.937184929847717285e-01 -2.453642487525939941e-01 -1.461614668369293213e-01 -1.574233919382095337e-01 1.152211502194404602e-01 2.744997143745422363e-01 -5.103286728262901306e-02 -1.300405710935592651e-01 1.613546162843704224e-02 3.687449172139167786e-02
1.536909956485033035e-02 1.194513365626335144e-01 1.036001071333885193e-01 3.432155549526214600e-01 2.013521790504455566e-01 1.414533704519271851e-01 2.047577053308486938e-01 -4.550834000110626221e-02 -3.607713282108306885e-01 8.641372621059417725e-02 2.719071805477142334e-01 2.235362231731414795e-01 -6.024228781461715698e-02 -7.198712974786758423e-02 -3.360764980316162109e-01 4.404204711318016052e-02 1.696781367063522339e-01 6.601732969284057617e-02 1.023221313953399658e-01 2.597581967711448669e-02 5.307815503329038620e-03 -1.427116245031356812e-01 -6.822910904884338379e-02 -4.087599515914916992e-01 2.158419936895370483e-01 3.644750639796257019e-02 -3.262010216712951660e-02 -4.830185696482658386e-02 -1.073158755898475647e-01 9.301437437534332275e-02 1.171799600124359131e-01 2.134294211864471436e-01
1.283826828002929688e-01 1.128198578953742981e-01 8.510886132717132568e-02 -1.859634555876255035e-02 -2.471231967210769653e-01 7.323259860277175903e-02 3.971504047513008118e-02 -1.129764467477798462e-01 -3.931059837341308594e-01 1.151013746857643127e-01 1.838212609291076660e-01 3.287496417760848999e-02 2.943992614746093750e-02 -2.502896487712860107e-01 -4.713183268904685974e-02 -2.526076883077621460e-02 2.200751304626464844e-01 -5.164596438407897949e-02 1.224373653531074524e-01 1.385643780231475830e-01 2.903447747230529785e-01 -4.580122604966163635e-02 6.126378849148750305e-02 -1.447487920522689819e-01 -1.297992914915084839e-01 -3.602676093578338623e-01 -2.755882143974304199e-01 1.942658573389053345e-01 4.434183612465858459e-02 -9.204386174678802490e-02 3.788707777857780457e-02 3.805346190929412842e-01
3.354812785983085632e-02 -7.033386826515197754e-02 1.349965780973434448e-01 -1.243569552898406982e-01 2.191095799207687378e-01 4.550725221633911133e-02 3.162971436977386475e-01 -2.170168422162532806e-02 2.706795185804367065e-02 -7.400219887495040894e-02 1.839601546525955200e-01 -4.237591102719306946e-02 2.799484431743621826e-01 9.329293854534626007e-03 -1.716899573802947998e-01 -1.053600478917360306e-02 3.863638341426849365e-01 -5.436052009463310242e-02 2.673523128032684326e-01 2.452083677053451538e-01 1.752531528472900391e-01 -7.039987295866012573e-02 1.959177255630493164e-01 -5.022195577621459961e-01 -1.073722541332244873e-01 -4.873294010758399963e-02 8.921942859888076782e-02 5.091355741024017334e-02 6.591830402612686157e-02 1.368762403726577759e-01 4.569193348288536072e-02 3.602486336603760719e-03
-6.334570050239562988e-02 -6.141686812043190002e-02 1.306889653205871582e-01 2.950818836688995361e-01 2.007071524858474731e-01 1.152036562561988831e-01 6.816326081752777100e-02 1.859254240989685059e-01 -9.187884628772735596e-02 -2.042288333177566528e-02 6.986561417579650879e-02 2.019009143114089966e-01 6.797466427087783813e-03 -1.047897115349769592e-01 -4.003335833549499512e-01 -3.761069104075431824e-02 -1.377485841512680054e-01 -2.009881138801574707e-01 1.119535714387893677e-01 2.044575512409210205e-01 3.112415075302124023e-01 4.051199182868003845e-02 -5.212146788835525513e-02 -4.312961101531982422e-01 -5.173307284712791443e-02 2.418612875044345856e-02 9.136316925287246704e-02 2.379821538925170898e-01 2.798914611339569092e-01 2.477039583027362823e-02 1.409203410148620605e-01 -8.470703847706317902e-03
4.062316119670867920e-01 -2.168165296316146851e-01 2.864815993234515190e-03 1.810875535011291504e-01 2.524680197238922119e-01 1.569320820271968842e-02 -2.736983597278594971e-01 -1.397548019886016846e-01 -2.304433844983577728e-02 1.468303054571151733e-01 -7.658486813306808472e-02 -2.000854611396789551e-01 8.366264402866363525e-02 -1.174560636281967163e-01 9.879537671804428101e-02 -1.065628901124000549e-01 1.976608633995056152e-01 -2.438332438468933105e-01 5.831220000982284546e-02 -9.910663217306137085e-02 3.337712585926055908e-01 7.515903562307357788e-02 1.652930080890655518e-01 -1.942601054906845093e-01 -2.770796418190002441e-01 -5.152546986937522888e-02 -2.724235057830810547e-01 1.275494843721389771e-01 1.140290051698684692e-01 5.903787538409233093e-02 -7.406191527843475342e-02 3.306938707828521729e-02
2.402703464031219482e-01 -1.450709551572799683e-01 2.499185316264629364e-02 7.448744028806686401e-02 -1.987742334604263306e-01 -2.344270944595336914e-01 1.140223518013954163e-01 -3.165183356031775475e-03 -2.818700075149536133e-01 2.626921832561492920e-01 4.047928154468536377e-01 8.072277903556823730e-02 -1.335384547710418701e-01 -1.755354553461074829e-01 -1.619604080915451050e-01 1.092301681637763977e-01 2.671216428279876709e-01 -2.736988961696624756e-01 -5.033931136131286621e-02 -6.582920998334884644e-02 2.409912496805191040e-01 -2.017002850770950317e-01 7.645948324352502823e-03 -1.457934230566024780e-01 2.162640541791915894e-01 -6.319542974233627319e-02 -2.198216766119003296e-01 1.232504323124885559e-01 8.313345164060592651e-02 8.289451897144317627e-02 2.583498135209083557e-02 -1.282654237002134323e-03
1.986534625757485628e-04 1.913093775510787964e-02 -6.112714856863021851e-02 9.189496189355850220e-02 2.210034132003784180e-01 2.002744972705841064e-01 1.634512543678283691e-01 -1.729657500982284546e-01 -1.662296354770660400e-01 2.316924780607223511e-01 -1.203214414999820292e-04 6.725202500820159912e-02 3.115212321281433105e-01 -7.385192066431045532e-02 -2.099812775850296021e-01 5.794109776616096497e-03 1.108137890696525574e-02 -3.806060925126075745e-02 -8.001235872507095337e-02 -2.806096673011779785e-01 -2.607492543756961823e-02 -1.817396134138107300e-01 7.747025042772293091e-02 -6.020836830139160156e-01 -4.656254500150680542e-02 1.167962998151779175e-01 -2.615421414375305176e-01 2.039474621415138245e-02 -2.161355316638946533e-02 3.862943872809410095e-02 1.324331611394882202e-01 1.278545260429382324e-01
-3.857438266277313232e-02 -1.255208700895309448e-01 6.063976511359214783e-02 -6.633958965539932251e-02 -2.184150665998458862e-01 5.572652816772460938e-02 5.242846906185150146e-02 -1.082146987318992615e-01 -2.079484909772872925e-01 5.700939893722534180e-02 2.300799787044525146e-01 4.194761812686920166e-02 -1.567974388599395752e-01 -2.086561173200607300e-01 -1.410597711801528931e-01 -3.672590851783752441e-01 8.156289905309677124e-02 -8.194150030612945557e-02 1.381750702857971191e-01 -8.152382075786590576e-02 1.284290403127670288e-01 -7.653970271348953247e-02 -5.898683797568082809e-03 -3.661903738975524902e-01 -1.174404770135879517e-01 6.497853249311447144e-02 -1.739744395017623901e-01 3.249745965003967285e-01 3.743368089199066162e-01 -1.972388029098510742e-01 2.349983006715774536e-01 3.982951119542121887e-02
2.168250232934951782e-01 -8.558230847120285034e-02 2.639803290367126465e-01 1.982573121786117554e-01 3.416962623596191406e-01 -2.720136381685733795e-02 4.340307712554931641e-01 -5.825163051486015320e-02 -1.398263275623321533e-01 5.295402184128761292e-02 2.471048533916473389e-01 1.825718581676483154e-01 2.100671678781509399e-01 7.609260082244873047e-02 -1.930246502161026001e-01 -2.656660601496696472e-02 2.007538676261901855e-01 -6.371310353279113770e-02 2.213530391454696655e-01 7.296308130025863647e-02 1.028203219175338745e-01 -1.751085557043552399e-02 -4.315596446394920349e-02 -2.667236626148223877e-01 -1.698054820299148560e-01 -6.848840415477752686e-02 -4.887273162603378296e-02 -1.347155719995498657e-01 1.892357319593429565e-01 1.680678278207778931e-01 -5.043290928006172180e-02 1.397879123687744141e-01
3.016889393329620361e-01 -1.158106513321399689e-02 -4.924094304442405701e-02 -3.122809156775474548e-02 1.872249245643615723e-01 2.536285817623138428e-01 -1.037098392844200134e-01 -4.657819867134094238e-02 -2.985492646694183350e-01 8.508596569299697876e-02 5.929937586188316345e-02 5.224841833114624023e-02 3.162334859371185303e-01 1.302563399076461792e-01 9.720065444707870483e-02 -3.006467223167419434e-01 2.549938559532165527e-01 -2.209925204515457153e-01 1.170512810349464417e-01 -1.746965944766998291e-02 2.309119999408721924e-01 -3.778744041919708252e-01 -2.305306307971477509e-02 -2.236071825027465820e-01 8.466535061597824097e-02 1.092375367879867554e-01 -1.605970561504364014e-01 7.316853106021881104e-02 1.367086619138717651e-01 -4.021788388490676880e-02 -4.525860771536827087e-02 1.631304323673248291e-01
2.604226469993591309e-01 -2.874970734119415283e-01 1.128345578908920288e-01 3.161371648311614990e-01 1.024546101689338684e-01 -1.759569346904754639e-01 -2.112354636192321777e-01 -2.612297423183917999e-02 -2.554491460323333740e-01 1.726967096328735352e-01 8.000463247299194336e-02 2.711098194122314453e-01 7.690773904323577881e-02 1.259515434503555298e-01 -2.096019834280014038e-01 4.151304438710212708e-02 1.660460531711578369e-01 -2.744812332093715668e-02 2.012120038270950317e-01 2.231261879205703735e-01 2.538236081600189209e-01 -9.583379328250885010e-02 -8.474818617105484009e-02 -2.670407593250274658e-01 1.238917037844657898e-01 1.410305649042129517e-01 1.166963577270507812e-01 1.437707990407943726e-01 -1.952397823333740234e-01 -1.670307815074920654e-01 3.155109286308288574e-02 -2.087967470288276672e-02
1.192089170217514038e-01 -1.614635884761810303e-01 -9.046776592731475830e-02 -1.561624705791473389e-01 1.457217335700988770e-01 -7.416954636573791504e-02 1.877839118242263794e-01 -3.649674355983734131e-02 -1.828123033046722412e-01 -1.142474189400672913e-01 -3.676066873595118523e-03 2.734260261058807373e-02 -1.189453080296516418e-01 -1.120539382100105286e-01 -4.578608274459838867e-01 -1.333843022584915161e-01 1.381767541170120239e-01 -3.031754121184349060e-02 4.595914483070373535e-01 1.890309900045394897e-01 2.005424648523330688e-01 -1.082940772175788879e-01 1.346943825483322144e-01 -3.203938901424407959e-01 -1.188963130116462708e-01 1.318369060754776001e-01 -7.251111418008804321e-02 -8.776712417602539062e-02 -1.723919878713786602e-03 -2.824535220861434937e-02 -1.994709223508834839e-01 -1.940996944904327393e-01
2.340386658906936646e-01 1.513414680957794189e-01 9.333299100399017334e-02 8.784123696386814117e-03 2.156029194593429565e-01 2.052936702966690063e-01 4.900175146758556366e-03 -1.326930969953536987e-01 -2.199478745460510254e-01 2.862354815006256104e-01 7.868464308558031917e-05 -2.744349539279937744e-01 -4.005344584584236145e-02 -1.817490607500076294e-01 1.039234101772308350e-01 -9.940275549888610840e-02 3.057368397712707520e-01 -3.461734652519226074e-01 1.301916390657424927e-01 9.648942202329635620e-02 1.337771266698837280e-01 -2.242902368307113647e-01 1.485072076320648193e-01 -3.966017663478851318e-01 8.740794658660888672e-02 -4.910038411617279053e-02 -5.160499364137649536e-02 1.424569934606552124e-01 5.414530634880065918e-02 -5.960389226675033569e-02 -1.275087445974349976e-01 5.881894752383232117e-02
1.676255464553833008e-01 -5.293213948607444763e-02 -2.497570775449275970e-02 -6.392084807157516479e-02 1.035492569208145142e-01 -2.017478048801422119e-01 5.704080220311880112e-03 5.471951141953468323e-02 -3.324966430664062500e-01 -1.053029298782348633e-01 5.080511048436164856e-02 2.634087502956390381e-01 2.800613455474376678e-02 -3.714385032653808594e-01 -1.291365176439285278e-01 -1.017706915736198425e-01 2.603658735752105713e-01 -1.688527017831802368e-01 2.504523396492004395e-01 3.449583053588867188e-02 -8.066659420728683472e-02 -2.314621508121490479e-01 -1.521646529436111450e-01 -2.590974271297454834e-01 -2.137667834758758545e-01 -8.876650035381317139e-02 2.454891651868820190e-01 2.800565063953399658e-01 -9.150324761867523193e-02 -1.393264085054397583e-01 -1.442593336105346680e-02 1.403417140245437622e-01
-2.702134251594543457e-01 1.976122148334980011e-02 -6.305094063282012939e-02 6.208227202296257019e-02 2.399273365736007690e-01 -4.909506440162658691e-02 1.703279763460159302e-01 -1.127720698714256287e-01 -1.568843871355056763e-01 2.919886708259582520e-01 1.540363878011703491e-01 2.822068333625793457e-01 2.102466821670532227e-01 -1.939082294702529907e-01 -1.679593324661254883e-01 -2.289953082799911499e-01 2.185919284820556641e-01 -2.067428380250930786e-01 2.960321605205535889e-01 8.990467339754104614e-02 2.572351396083831787e-01 -2.382155656814575195e-01 -2.560675702989101410e-02 -2.616869844496250153e-02 -1.508562862873077393e-01 3.631596267223358154e-02 2.369955554604530334e-02 2.044510245323181152e-01 -5.513730458915233612e-03 -1.168859302997589111e-01 -1.663480699062347412e-02 2.246349900960922241e-01
1.780883818864822388e-01 -5.165452957153320312e-01 -8.702678978443145752e-02 1.001125723123550415e-01 -1.785254180431365967e-01 -3.140227794647216797e-01 1.013083457946777344e-01 -1.279901117086410522e-01 -1.744776219129562378e-02 2.924337238073348999e-02 -1.072607859969139099e-01 2.115086615085601807e-01 2.236380130052566528e-01 -2.732853889465332031e-01 -1.084390562027692795e-02 -3.679898381233215332e-02 2.901122868061065674e-01 -4.726475849747657776e-02 9.170155972242355347e-02 -1.239756569266319275e-01 2.775962352752685547e-01 5.069955810904502869e-02 6.594175845384597778e-02 -2.214815467596054077e-01 -1.000419408082962036e-01 -1.348503082990646362e-01 -9.296149015426635742e-02 3.343294188380241394e-02 -2.513757348060607910e-02 8.849167264997959137e-03 2.454086095094680786e-01 -3.275275602936744690e-02
7.679096609354019165e-02 -4.802493844181299210e-03 -3.448397293686866760e-02 8.622977882623672485e-02 -1.893150359392166138e-01 -1.457936037331819534e-02 1.130708679556846619e-01 -8.781204372644424438e-02 -2.437124997377395630e-01 2.617182731628417969e-01 1.853265315294265747e-01 -1.114773824810981750e-01 -2.167800515890121460e-01 4.597253724932670593e-02 -2.040438055992126465e-01 2.420165389776229858e-02 3.350347876548767090e-01 -1.471776217222213745e-01 1.345335841178894043e-01 5.597423017024993896e-02 6.157692894339561462e-02 -4.744194447994232178e-01 -1.517833471298217773e-01 -2.727667987346649170e-01 4.645962268114089966e-02 -1.137359887361526489e-01 -3.520001471042633057e-01 -2.521982183679938316e-03 2.640008553862571716e-02 1.411854326725006104e-01 1.477014720439910889e-01 4.067360889166593552e-03
3.151403367519378662e-01 -3.759501874446868896e-01 2.163950949907302856e-01 -7.491361349821090698e-02 1.151505485177040100e-01 1.968328505754470825e-01 4.683011770248413086e-02 1.346371322870254517e-01 -2.529475092887878418e-01 -2.050641551613807678e-02 -1.578138768672943115e-01 2.731735110282897949e-01 -3.587524220347404480e-02 4.566998034715652466e-02 -2.959215044975280762e-01 -1.123116388916969299e-01 2.642589211463928223e-01 -3.240665188059210777e-03 1.842151433229446411e-01 1.691363602876663208e-01 2.099333256483078003e-01 5.264612659811973572e-02 1.422635465860366821e-01 -3.968214243650436401e-02 -1.796069443225860596e-01 2.092898450791835785e-02 -2.738244831562042236e-01 9.426157921552658081e-02 -2.006605118513107300e-01 4.676638916134834290e-02 -7.425355166196823120e-02 -3.908984735608100891e-02
3.469975590705871582e-01 -1.317428648471832275e-01 1.255395263433456421e-01 -1.081835404038429260e-01 1.415211260318756104e-01 -2.751950025558471680e-01 -2.364205569028854370e-02 -9.404052793979644775e-02 -8.770151436328887939e-02 -2.898864261806011200e-02 6.446892023086547852e-02 5.691490769386291504e-01 8.751726895570755005e-02 -1.333982944488525391e-01 2.422163030132651329e-03 -1.872090436518192291e-02 1.218930110335350037e-01 -3.645807504653930664e-01 2.724281251430511475e-01 -1.279534995555877686e-01 2.471344778314232826e-03 -9.795041382312774658e-02 -7.217621058225631714e-02 -1.490326225757598877e-01 -1.104770377278327942e-01 -3.324117884039878845e-02 1.108841076493263245e-01 3.874588757753372192e-02 -1.693136543035507202e-01 1.438015699386596680e-01 -8.684246242046356201e-02 8.831185847520828247e-02
3.818784654140472412e-02 -6.590137630701065063e-02 1.615576595067977905e-01 -1.846812814474105835e-01 4.064791649580001831e-02 6.004855409264564514e-02 -7.292498834431171417e-03 -1.425979882478713989e-01 -3.239532113075256348e-01 5.691482126712799072e-02 2.663063704967498779e-01 -9.002463519573211670e-02 -6.859745830297470093e-02 -1.319194119423627853e-02 -3.224431872367858887e-01 -2.056323736906051636e-01 1.004343405365943909e-01 -8.349612355232238770e-02 1.938589066267013550e-01 1.002087220549583435e-01 2.587968111038208008e-01 2.164718322455883026e-02 -6.310596317052841187e-02 -1.640072911977767944e-01 -1.340274214744567871e-01 -8.991756290197372437e-02 -1.810982376337051392e-01 4.429959226399660110e-04 -1.305451691150665283e-01 -1.980285719037055969e-02 2.003550827503204346e-01 5.390495657920837402e-01
3.498274683952331543e-01 4.567179083824157715e-02 8.097229525446891785e-03 -2.354282699525356293e-02 7.154443766921758652e-03 1.631990671157836914e-01 -4.071233049035072327e-02 -2.468844875693321228e-02 -1.448556035757064819e-01 2.713360190391540527e-01 1.587253957986831665e-01 1.315417438745498657e-01 -2.168923243880271912e-02 1.049118936061859131e-01 -3.020788729190826416e-01 -7.550896704196929932e-02 3.478795289993286133e-01 9.428796172142028809e-02 -5.792441964149475098e-02 -1.238495856523513794e-01 3.182603716850280762e-01 1.531207188963890076e-02 3.841989859938621521e-02 -2.802318930625915527e-01 -1.097274571657180786e-02 3.076964914798736572e-01 -1.566494405269622803e-01 -3.989453241229057312e-02 -1.913164258003234863e-01 -1.515500843524932861e-01 -1.246263533830642700e-01 2.725170254707336426e-01
1.697615087032318115e-01 -3.970351219177246094e-01 1.588446199893951416e-01 3.873130306601524353e-02 6.293795257806777954e-02 -5.975710228085517883e-02 3.918262198567390442e-02 -1.598341464996337891e-01 6.876264233142137527e-03 -3.862834349274635315e-02 -1.160386279225349426e-01 5.471358448266983032e-02 -2.991793453693389893e-01 -2.391928434371948242e-01 -6.692384183406829834e-02 6.603757292032241821e-02 2.089236378669738770e-01 -2.128600776195526123e-01 6.163427606225013733e-02 -9.999985247850418091e-02 3.511060476303100586e-01 2.229926735162734985e-02 -1.497686654329299927e-01 -1.995390355587005615e-01 2.003826200962066650e-01 -1.527360379695892334e-01 -3.537146151065826416e-01 1.893805563449859619e-01 9.378894232213497162e-03 -9.022098034620285034e-02 4.692883044481277466e-02 2.344607114791870117e-01
-8.236117660999298096e-02 -1.851908117532730103e-02 4.554098844528198242e-02 4.246107861399650574e-02 1.139790341258049011e-01 -1.130107492208480835e-01 -3.247917294502258301e-01 1.211170759052038193e-02 -1.927235573530197144e-01 1.331232786178588867e-01 -1.219486892223358154e-01 -2.927365154027938843e-02 1.349820047616958618e-01 -1.585779488086700439e-01 -1.642159819602966309e-01 -1.611263006925582886e-01 3.091459870338439941e-01 -1.894891858100891113e-01 2.947295606136322021e-01 -2.097048461437225342e-01 8.230651170015335083e-02 3.378351218998432159e-03 -2.169024348258972168e-01 -4.200925230979919434e-01 -2.441331297159194946e-01 -2.763316733762621880e-03 -2.611197903752326965e-02 -1.965407282114028931e-01 -3.053263127803802490e-01 2.048041857779026031e-02 6.830087304115295410e-02 2.920310758054256439e-02
-6.603796966373920441e-03 -1.566809117794036865e-01 4.051166176795959473e-01 1.246412694454193115e-01 9.726429730653762817e-02 -1.236654296517372131e-01 1.394179910421371460e-01 -1.859534680843353271e-01 -9.351453185081481934e-02 5.033240467309951782e-02 2.252615988254547119e-01 7.257024943828582764e-02 1.300080865621566772e-01 1.704708784818649292e-01 -2.927371859550476074e-01 -1.246927008032798767e-01 -2.335387654602527618e-02 -1.499639302492141724e-01 -1.151223406195640564e-01 -2.261341214179992676e-01 1.829866617918014526e-01 -1.275702267885208130e-01 -6.396462023258209229e-02 -3.763881623744964600e-01 -3.636249005794525146e-01 6.345242261886596680e-02 4.226342588663101196e-02 -1.185788884758949280e-01 -4.682593792676925659e-02 1.713762432336807251e-01 -1.070277485996484756e-02 1.891407519578933716e-01
1.500658988952636719e-01 -2.195861339569091797e-01 -8.083321154117584229e-02 -1.744052022695541382e-01 2.535888738930225372e-02 -7.014056295156478882e-02 1.562018692493438721e-01 -1.013368833810091019e-02 -1.415394097566604614e-01 1.318919956684112549e-01 1.557908579707145691e-02 -7.211816310882568359e-02 4.290778934955596924e-02 1.119177713990211487e-01 -4.331713616847991943e-01 -3.319735527038574219e-01 3.130443394184112549e-02 -1.087231263518333435e-01 3.245581090450286865e-01 -1.905963383615016937e-02 9.171614050865173340e-02 2.858959324657917023e-02 3.487651646137237549e-01 -2.030991911888122559e-01 8.946368843317031860e-02 -8.920625597238540649e-02 -2.486123889684677124e-01 3.137587904930114746e-01 -1.509214192628860474e-01 4.193468019366264343e-02 -3.348820656538009644e-02 1.211372539401054382e-01
2.892842590808868408e-01 -7.063038647174835205e-02 -2.307894825935363770e-02 1.770000159740447998e-02 1.753410845994949341e-01 -2.343003451824188232e-01 -7.600488141179084778e-03 -7.176502607762813568e-03 -1.075268834829330444e-01 9.010643512010574341e-02 1.365389768034219742e-02 3.909239172935485840e-02 2.004452794790267944e-02 -1.350602358579635620e-01 1.661064177751541138e-01 -2.840482294559478760e-01 2.023289501667022705e-01 -8.437997102737426758e-02 2.672091424465179443e-01 -9.322257339954376221e-02 2.999335527420043945e-02 -7.717268913984298706e-02 2.910008728504180908e-01 -2.106602638959884644e-01 -7.363984733819961548e-02 8.597774431109428406e-03 -4.742568135261535645e-01 1.308515071868896484e-01 -3.252780437469482422e-01 4.112462326884269714e-02 2.182215154170989990e-01 9.847542643547058105e-02
-1.064163520932197571e-01 5.990139394998550415e-02 2.512966692447662354e-01 3.243629038333892822e-01 3.547077178955078125e-01 8.331406116485595703e-02 2.979904413223266602e-02 -1.020472049713134766e-01 -3.890468180179595947e-01 4.670403897762298584e-02 3.594097495079040527e-01 2.106635719537734985e-01 -5.011492222547531128e-02 -5.807732418179512024e-02 -1.452416777610778809e-01 -1.705349236726760864e-01 1.815617382526397705e-01 -1.279857009649276733e-01 1.158372983336448669e-01 7.580842357128858566e-03 1.230622902512550354e-01 5.314536765217781067e-02 -1.303940825164318085e-02 -2.632019817829132080e-01 -7.818363606929779053e-02 3.161619603633880615e-02 1.562491524964570999e-02 1.862157881259918213e-01 -9.324075654149055481e-03 1.983777284622192383e-01 2.327999621629714966e-01 6.005388870835304260e-02
6.453441083431243896e-02 -1.507431864738464355e-01 6.423936784267425537e-02 2.714346861466765404e-03 2.094977051019668579e-01 7.177297025918960571e-02 -1.862865388393402100e-01 -3.252534195780754089e-02 2.438309639692306519e-01 2.077098377048969269e-02 -1.429836452007293701e-01 2.035132050514221191e-01 1.953058093786239624e-01 -2.045067250728607178e-01 -2.806106209754943848e-01 1.824770718812942505e-01 9.273995645344257355e-03 -2.010049074888229370e-01 5.718808248639106750e-02 3.165075555443763733e-02 1.680356711149215698e-01 -2.687451541423797607e-01 1.162588968873023987e-01 -5.177208185195922852e-01 4.641348787117749453e-04 -2.384467869997024536e-01 -1.424624621868133545e-01 3.335883840918540955e-02 1.466599404811859131e-01 7.837122539058327675e-04 1.494804769754409790e-01 1.467320919036865234e-01
3.605890274047851562e-01 1.580805629491806030e-01 1.453551948070526123e-01 -3.794632479548454285e-02 -1.034829914569854736e-01 1.206413060426712036e-01 -1.044186353683471680e-01 -7.522061467170715332e-02 -4.102544188499450684e-01 -5.745978094637393951e-03 6.297020241618156433e-03 -1.144050732254981995e-01 6.186407804489135742e-02 -2.647160887718200684e-01 -1.868710666894912720e-01 -4.370252601802349091e-03 3.016585409641265869e-01 -1.166738346219062805e-01 1.021739840507507324e-02 1.653004884719848633e-01 8.997010439634323120e-02 5.548064410686492920e-02 3.492135927081108093e-02 -3.136286437511444092e-01 -1.480587292462587357e-02 -2.520365715026855469e-01 -3.559374511241912842e-01 5.945229157805442810e-02 -3.905500471591949463e-02 -5.744574964046478271e-02 -5.260145664215087891e-02 2.143077403306961060e-01
2.382332384586334229e-01 -2.706872522830963135e-01 3.945276886224746704e-02 3.132874965667724609e-01 1.774291886249557137e-04 -1.043819338083267212e-01 2.475647926330566406e-01 2.467321306467056274e-01 -5.492894351482391357e-02 4.455909878015518188e-02 3.467976450920104980e-01 3.411946119740605354e-03 -2.034578472375869751e-01 -2.108419537544250488e-01 -9.523981064558029175e-02 -1.550316717475652695e-02 2.860234975814819336e-01 4.316469281911849976e-02 8.392180502414703369e-02 -1.877495944499969482e-01 2.122726589441299438e-01 -1.143971309065818787e-01 -7.465291768312454224e-02 -2.882511019706726074e-01 2.220189273357391357e-01 1.890930905938148499e-02 -1.222452372312545776e-01 1.079898625612258911e-01 -9.677182137966156006e-02 -2.026064991950988770e-01 1.195498108863830566e-01 5.502878874540328979e-02
9.971232712268829346e-02 4.720094799995422363e-02 -1.641786843538284302e-02 1.229660063982009888e-01 1.640525758266448975e-01 9.265662170946598053e-03 -2.021635025739669800e-01 4.449597001075744629e-02 -1.914892643690109253e-01 6.277000159025192261e-02 8.284098654985427856e-02 -4.978427290916442871e-02 -1.162268035113811493e-02 -2.621000111103057861e-01 -1.810527741909027100e-01 2.409342378377914429e-01 2.546088397502899170e-01 1.997172385454177856e-01 2.881714403629302979e-01 -8.617202751338481903e-03 2.730298042297363281e-01 5.041873455047607422e-02 1.096809804439544678e-01 -3.641613423824310303e-01 -4.606259614229202271e-02 -2.328177914023399353e-02 4.797197505831718445e-02 1.839856058359146118e-01 -5.613731592893600464e-02 1.180984452366828918e-02 3.782329261302947998e-01 3.134530782699584961e-01
1.065998896956443787e-01 -3.729002177715301514e-01 2.577239573001861572e-01 2.335242033004760742e-01 -9.408153593540191650e-02 -6.939225643873214722e-02 1.833375543355941772e-01 4.840361699461936951e-02 -3.185683786869049072e-01 6.211773306131362915e-02 1.376372426748275757e-01 7.206780463457107544e-02 -2.659777104854583740e-01 -2.498601563274860382e-02 2.923988737165927887e-02 -9.490849822759628296e-02 2.041523605585098267e-01 -1.072898432612419128e-01 -1.095635592937469482e-01 -2.534288465976715088e-01 -3.178030997514724731e-02 4.394007474184036255e-02 -8.279356360435485840e-02 -4.295745491981506348e-01 -1.225103996694087982e-02 -6.064398959279060364e-02 -3.112623095512390137e-01 1.061621382832527161e-01 5.286803469061851501e-02 -1.476740241050720215e-01 6.999612599611282349e-02 5.529449507594108582e-02
1.498708128929138184e-02 -3.164470791816711426e-01 -3.070280253887176514e-01 -5.636292695999145508e-02 -1.629555411636829376e-02 -1.076638922095298767e-01 -9.792662411928176880e-02 1.688023954629898071e-01 -3.746696561574935913e-02 6.784538924694061279e-02 -9.077455848455429077e-02 1.392159145325422287e-02 1.387100964784622192e-01 -2.391164191067218781e-02 -1.111692339181900024e-01 3.670999407768249512e-02 2.403243482112884521e-01 -3.552139103412628174e-01 3.462761938571929932e-01 -1.576528400182723999e-01 1.358180493116378784e-01 -3.014655113220214844e-01 -6.882556527853012085e-02 -2.516774535179138184e-01 -2.670771181583404541e-01 -5.952602624893188477e-02 4.935184493660926819e-03 1.609550118446350098e-01 -1.942436099052429199e-01 -5.589209124445915222e-02 -2.352828383445739746e-01 3.429121524095535278e-02
-8.098032325506210327e-02 -1.286352425813674927e-01 1.497861146926879883e-01 1.070763394236564636e-01 1.358777582645416260e-01 5.772845447063446045e-02 -1.051935106515884399e-01 -1.673183292150497437e-01 -1.983825862407684326e-01 1.998680084943771362e-02 -1.240937262773513794e-01 1.506551504135131836e-01 1.070799753069877625e-01 4.213848337531089783e-02 -6.391970813274383545e-02 -3.443261608481407166e-02 2.173297554254531860e-01 -1.678025722503662109e-01 1.606642082333564758e-02 1.035411749035120010e-02 4.054920971393585205e-01 -3.552338182926177979e-01 3.669823287054896355e-03 -2.630420327186584473e-01 -2.793411910533905029e-01 2.624345719814300537e-01 6.381179392337799072e-02 3.226862847805023193e-01 -2.896125018596649170e-01 -2.519691549241542816e-02 -9.838208556175231934e-02 3.012367151677608490e-02
2.249871790409088135e-01 9.064430743455886841e-02 -1.047338545322418213e-01 1.463645100593566895e-01 8.762453682720661163e-03 -1.166521683335304260e-01 -4.029206186532974243e-02 2.319318950176239014e-01 -1.968693286180496216e-01 1.394696831703186035e-01 1.033290922641754150e-01 1.998893618583679199e-01 -2.771274186670780182e-02 1.298200935125350952e-01 -2.512662410736083984e-01 1.738981902599334717e-01 1.536693722009658813e-01 -1.771228313446044922e-01 2.734058201313018799e-01 -3.079114854335784912e-01 2.387115061283111572e-01 -7.897643744945526123e-02 -5.063782911747694016e-03 -2.814357876777648926e-01 2.925116121768951416e-01 -1.291370391845703125e-01 -2.937263846397399902e-01 -2.632745169103145599e-02 1.578460931777954102e-01 1.944841891527175903e-01 -2.743940055370330811e-02 1.159285753965377808e-02
3.268947303295135498e-01 -2.250659763813018799e-01 -1.848469525575637817e-01 4.374004900455474854e-02 2.397887706756591797e-01 7.036292552947998047e-02 7.491744309663772583e-02 4.762805625796318054e-02 -1.611685901880264282e-01 1.609270721673965454e-01 -5.856738612055778503e-02 6.611490249633789062e-02 -3.753743320703506470e-02 -1.572324484586715698e-01 6.830196827650070190e-02 -3.255095481872558594e-01 1.437920778989791870e-01 -2.467629015445709229e-01 1.726310998201370239e-01 5.017340183258056641e-02 -2.661940269172191620e-02 8.488757535815238953e-03 4.856770485639572144e-02 -2.005066275596618652e-01 -1.809661835432052612e-02 1.250919103622436523e-01 -3.198676407337188721e-01 1.874335855245590210e-01 -4.004653096199035645e-01 1.961873471736907959e-01 -2.470253780484199524e-02 1.718209683895111084e-01
-1.709429733455181122e-02 5.697467550635337830e-02 -1.318674385547637939e-01 -1.791178286075592041e-01 1.591398417949676514e-01 -2.327643334865570068e-01 1.900601685047149658e-01 1.228508278727531433e-01 -1.218779236078262329e-01 1.792955994606018066e-01 5.175054445862770081e-02 5.479730665683746338e-02 9.605792909860610962e-02 -1.768154203891754150e-01 1.577855902723968029e-03 -4.040122330188751221e-01 1.861514449119567871e-01 -1.423958092927932739e-01 2.132276147603988647e-01 -1.659778207540512085e-01 3.447681665420532227e-01 7.449853420257568359e-02 1.276306062936782837e-01 -2.197047322988510132e-01 3.805764019489288330e-02 3.285975009202957153e-02 -3.395741283893585205e-01 1.864747852087020874e-01 -2.169530391693115234e-01 2.998186461627483368e-02 1.539374440908432007e-01 1.366535872220993042e-01
1.316236555576324463e-01 -4.911513626575469971e-01 1.340286284685134888e-01 -1.084445267915725708e-01 2.100616395473480225e-01 -1.100301817059516907e-01 3.660240024328231812e-02 -1.181984879076480865e-02 -1.710724234580993652e-01 5.503032822161912918e-03 -2.360966801643371582e-01 1.839823573827743530e-01 1.665655076503753662e-01 -7.328271865844726562e-02 -5.626950412988662720e-02 -1.098326742649078369e-01 3.666688203811645508e-01 6.636244058609008789e-02 2.334664762020111084e-01 -7.159455120563507080e-02 1.854084059596061707e-02 -1.240058764815330505e-01 1.811278611421585083e-01 -3.018514066934585571e-02 -1.706532090902328491e-01 -5.680142715573310852e-02 -1.610020995140075684e-01 1.225124821066856384e-01 -2.670997679233551025e-01 -2.074861824512481689e-01 3.954149037599563599e-02 2.227565646171569824e-01
1.773883402347564697e-02 -2.429030649363994598e-02 -1.815213635563850403e-02 -3.222497925162315369e-02 1.529410332441329956e-01 -2.744290828704833984e-01 7.765369117259979248e-02 5.950339883565902710e-02 -1.232933402061462402e-01 3.233940899372100830e-02 -1.520204246044158936e-01 9.960982948541641235e-02 5.148897320032119751e-02 -9.904537349939346313e-02 -4.425259772688150406e-03 -3.641479611396789551e-01 1.734304428100585938e-01 2.197871450334787369e-03 2.616600096225738525e-01 -8.440500497817993164e-02 3.872778713703155518e-01 -1.055761426687240601e-01 -5.217415466904640198e-02 -2.378185987472534180e-01 -2.234419248998165131e-02 -3.033953718841075897e-02 -4.250593483448028564e-01 1.109742000699043274e-01 -3.919335603713989258e-01 -2.028723945841193199e-03 1.402301192283630371e-01 -3.627725690603256226e-02
7.404048740863800049e-02 8.602233976125717163e-02 -1.506753615103662014e-03 6.959205027669668198e-03 6.625234335660934448e-02 -5.886986106634140015e-02 3.847599029541015625e-01 -1.692661195993423462e-01 -2.732314765453338623e-01 1.181728467345237732e-01 4.011147618293762207e-01 3.225522935390472412e-01 1.652409881353378296e-02 8.792264014482498169e-02 1.440823171287775040e-02 -4.504406079649925232e-02 1.750039458274841309e-01 -1.128297150135040283e-01 3.288104832172393799e-01 6.213705241680145264e-02 3.690416216850280762e-01 -2.727027237415313721e-02 6.398267298936843872e-02 -2.444188445806503296e-01 -1.935322284698486328e-01 1.443378180265426636e-01 1.166489161550998688e-02 -3.657275438308715820e-02 7.825105637311935425e-02 1.873318292200565338e-02 4.365416988730430603e-02 1.203418746590614319e-01
3.000594377517700195e-01 -1.279321312904357910e-01 7.093323767185211182e-02 -3.789269179105758667e-02 2.038396447896957397e-01 -2.247148305177688599e-01 -1.495664659887552261e-02 -7.112940400838851929e-02 -1.112599298357963562e-01 -7.278222590684890747e-02 -6.278998404741287231e-02 5.989345312118530273e-01 5.387932434678077698e-02 -3.057912457734346390e-03 6.078030914068222046e-02 8.833038061857223511e-02 2.106405943632125854e-01 -2.172807157039642334e-01 3.447812497615814209e-01 -2.404518984258174896e-02 1.015270352363586426e-01 -2.166514247655868530e-01 -1.245522052049636841e-01 -1.355618983507156372e-01 -8.458357304334640503e-02 2.118581533432006836e-02 -3.944685310125350952e-02 7.249222695827484131e-02 -2.110299170017242432e-01 9.115807712078094482e-02 -1.701953262090682983e-02 1.591667383909225464e-01
-1.310580130666494370e-02 -1.696107536554336548e-01 2.094518542289733887e-01 2.928399145603179932e-01 -1.175695210695266724e-01 1.333707869052886963e-01 1.194329485297203064e-01 -4.922899231314659119e-02 -1.262328624725341797e-01 2.205529361963272095e-01 -1.774384826421737671e-01 2.219282686710357666e-01 1.945357471704483032e-01 -2.155103981494903564e-01 -2.610607743263244629e-01 -7.887204736471176147e-02 2.599594295024871826e-01 3.907262533903121948e-02 5.718261003494262695e-03 -5.099527537822723389e-02 2.860307395458221436e-01 -1.017732098698616028e-01 5.581875331699848175e-03 -2.036402821540832520e-01 -2.856896519660949707e-01 -1.280056089162826538e-01 1.782747805118560791e-01 2.118998616933822632e-01 -2.362693846225738525e-01 1.321467608213424683e-01 -1.646673828363418579e-01 9.306117892265319824e-02
-7.621544599533081055e-02 -1.958896517753601074e-01 3.766190409660339355e-01 3.372254073619842529e-01 -6.540556252002716064e-02 -4.899512510746717453e-03 9.920994192361831665e-02 -2.025367170572280884e-01 -1.648685783147811890e-01 1.319639086723327637e-01 -1.292060017585754395e-01 1.664641201496124268e-01 2.369205467402935028e-02 5.774690955877304077e-02 -1.920750439167022705e-01 -1.310510188341140747e-01 2.551725506782531738e-01 -1.020610406994819641e-01 2.090081423521041870e-01 -9.343227744102478027e-02 -5.322401970624923706e-02 -8.773405849933624268e-02 3.640091046690940857e-02 -2.861375212669372559e-01 -3.437962532043457031e-01 -2.160774916410446167e-02 5.125809460878372192e-02 2.503016293048858643e-01 -2.848259210586547852e-01 -8.565016835927963257e-02 -7.403280586004257202e-03 6.320783495903015137e-02
1.539108008146286011e-01 -3.795973658561706543e-01 -1.901045255362987518e-02 1.624222993850708008e-01 -6.038959324359893799e-02 -2.324947118759155273e-01 -1.646070480346679688e-01 -7.689024321734905243e-03 -7.507957518100738525e-02 1.553556472063064575e-01 -5.441923066973686218e-02 -3.288399055600166321e-02 2.692225575447082520e-02 -2.216071337461471558e-01 -1.454344391822814941e-01 -6.266334652900695801e-02 -7.591684348881244659e-03 -2.562271803617477417e-02 2.355623990297317505e-01 -6.651619821786880493e-02 2.504156827926635742e-01 -3.889599144458770752e-01 -4.644210636615753174e-02 -3.400221765041351318e-01 -2.694061696529388428e-01 -9.097303450107574463e-02 -2.399218082427978516e-02 -7.813817262649536133e-02 -6.795773655176162720e-02 -1.237642243504524231e-01 -3.346188962459564209e-01 7.173021323978900909e-03
2.876903116703033447e-01 -1.669646650552749634e-01 1.025630682706832886e-01 3.734368681907653809e-01 1.545329093933105469e-01 -1.158449351787567139e-01 3.876131260767579079e-03 -7.208558917045593262e-02 -2.185231447219848633e-01 -1.154044792056083679e-01 -2.709015905857086182e-01 2.945889532566070557e-01 1.016946509480476379e-03 1.734791547060012817e-01 1.379045993089675903e-01 2.066271938383579254e-02 3.140614926815032959e-01 -2.237162888050079346e-01 9.321629256010055542e-02 1.625614911317825317e-01 2.722041606903076172e-01 -1.901268064975738525e-01 -6.366732716560363770e-02 -1.877990514039993286e-01 -2.277531921863555908e-01 -5.226928740739822388e-02 -1.535816341638565063e-01 1.515391841530799866e-02 2.505021169781684875e-02 2.249688096344470978e-02 9.873414039611816406e-02 5.850015953183174133e-02
2.619439363479614258e-01 -4.557826370000839233e-02 -1.715514622628688812e-02 -3.871073946356773376e-02 3.132419288158416748e-01 -5.749443545937538147e-02 1.507366192527115345e-03 2.580035850405693054e-02 4.960202053189277649e-02 -1.667529195547103882e-01 1.379206776618957520e-01 -1.295017264783382416e-02 2.662525475025177002e-01 -3.591227531433105469e-02 -2.308877557516098022e-01 -1.411928236484527588e-01 4.375400021672248840e-02 -2.559862136840820312e-01 5.437079071998596191e-01 -1.105766221880912781e-01 3.220505118370056152e-01 -9.787690639495849609e-02 -7.429666817188262939e-02 -1.733911186456680298e-01 1.836714446544647217e-01 6.428512185811996460e-02 -1.308146864175796509e-02 -2.974737808108329773e-02 -2.354043573141098022e-01 -6.364380568265914917e-02 8.563127368688583374e-02 2.545370720326900482e-02
2.029542922973632812e-01 -1.133276894688606262e-02 3.856135532259941101e-02 -1.038150712847709656e-01 -1.659165620803833008e-01 -7.361564785242080688e-02 8.333402127027511597e-02 -6.126502901315689087e-02 1.362421065568923950e-01 1.360287517309188843e-02 1.343214362859725952e-01 9.463987499475479126e-02 1.758216917514801025e-01 -1.352831125259399414e-01 -7.695221900939941406e-02 -1.666407585144042969e-01 3.470920622348785400e-01 -2.172590047121047974e-01 1.515469104051589966e-01 1.971566230058670044e-01 4.153091311454772949e-01 -8.626256138086318970e-02 -2.158621847629547119e-01 -2.015374600887298584e-01 1.907761022448539734e-02 -3.039292395114898682e-01 -2.321398705244064331e-01 7.556816190481185913e-02 -2.110923081636428833e-01 -5.683188140392303467e-02 2.170578688383102417e-01 1.738705635070800781e-01
8.858985267579555511e-03 -1.229959577322006226e-01 5.580277740955352783e-02 1.024118885397911072e-01 -7.759068906307220459e-02 1.337044984102249146e-01 -2.178451567888259888e-01 -1.896247118711471558e-01 -2.087318450212478638e-01 1.480641812086105347e-01 -2.015749812126159668e-01 2.478136569261550903e-01 1.365654170513153076e-01 1.003638356924057007e-01 -3.973664939403533936e-01 -8.108688890933990479e-02 3.394969701766967773e-01 -2.383855879306793213e-01 1.806997656822204590e-01 -4.458055645227432251e-02 1.413800716400146484e-01 -3.084352910518646240e-01 -5.383902788162231445e-02 -1.022107154130935669e-01 -2.742283344268798828e-01 -1.575124561786651611e-01 7.598979026079177856e-02 1.948869973421096802e-01 -1.379390656948089600e-01 -1.317478064447641373e-02 5.525492876768112183e-02 -4.397194832563400269e-02
-1.732248999178409576e-02 -2.348090410232543945e-01 8.568172901868820190e-02 4.929143562912940979e-02 6.079137697815895081e-02 -5.880304798483848572e-02 -4.867672547698020935e-02 -2.028007656335830688e-01 -4.639454558491706848e-02 3.320524096488952637e-01 1.914222240447998047e-01 -5.592884495854377747e-03 1.914630830287933350e-01 -2.115504117682576180e-03 -2.195125818252563477e-01 -2.866330444812774658e-01 1.382055282592773438e-01 -4.341185986995697021e-01 9.952504187822341919e-02 -9.763218462467193604e-02 2.290989160537719727e-01 -5.249552056193351746e-02 9.326180815696716309e-02 -1.761631071567535400e-01 -1.001251041889190674e-01 -1.639184206724166870e-01 2.619269862771034241e-02 -1.273715198040008545e-01 -3.460098803043365479e-01 -1.590467095375061035e-01 4.300235956907272339e-02 2.130934298038482666e-01
2.653654813766479492e-01 4.174903035163879395e-02 3.332892954349517822e-01 -9.545045904815196991e-03 9.700234234333038330e-02 -1.535694152116775513e-01 3.139162957668304443e-01 -1.034846678376197815e-01 -2.261288762092590332e-01 1.851578354835510254e-01 7.782928645610809326e-02 3.267963230609893799e-02 7.039955258369445801e-02 2.163466960191726685e-01 -5.999256297945976257e-02 1.272960454225540161e-01 1.219795495271682739e-01 -1.000352576375007629e-01 1.324240416288375854e-01 2.584259957075119019e-02 -7.182438671588897705e-02 -2.196371108293533325e-01 1.330556720495223999e-01 -4.377197325229644775e-01 -1.961700320243835449e-01 -4.480556771159172058e-02 -1.472895592451095581e-01 -2.625106461346149445e-02 2.778071761131286621e-01 1.415747851133346558e-01 5.238888785243034363e-03 2.107095569372177124e-01
1.440708041191101074e-01 -2.662057876586914062e-01 -1.071871370077133179e-01 1.700673103332519531e-01 1.898323893547058105e-01 -1.084950640797615051e-01 1.164728999137878418e-01 1.449313759803771973e-01 -9.241389483213424683e-02 7.810366898775100708e-02 -1.283599585294723511e-01 -1.416960507631301880e-01 -1.464988589286804199e-01 -2.078834772109985352e-01 -3.808371350169181824e-02 -2.839534878730773926e-01 -1.522817015647888184e-01 -1.762890368700027466e-01 1.357929855585098267e-01 -2.233218960464000702e-02 1.890273690223693848e-01 5.927368998527526855e-03 1.136397421360015869e-01 -5.121588110923767090e-01 -2.434276640415191650e-01 -3.786018118262290955e-02 -1.364925652742385864e-01 2.281400412321090698e-01 -8.332674950361251831e-02 -9.356488287448883057e-02 -2.241746187210083008e-01 7.824329286813735962e-02
3.777554258704185486e-02 -1.025393698364496231e-02 2.754630744457244873e-01 2.635993249714374542e-02 -6.466089189052581787e-02 8.351025730371475220e-02 -7.606135308742523193e-02 -5.678900703787803650e-02 -2.396017014980316162e-01 1.822003722190856934e-01 -8.698792010545730591e-02 1.104707792401313782e-01 1.053726151585578918e-01 7.527516037225723267e-02 -1.144509986042976379e-01 -4.112494364380836487e-02 2.377860993146896362e-01 -1.024673953652381897e-01 -7.033084053546190262e-03 -1.515255076810717583e-03 2.451725751161575317e-01 -3.834736645221710205e-01 1.493759453296661377e-01 -3.457563817501068115e-01 -2.770224511623382568e-01 2.270139902830123901e-01 1.098795905709266663e-01 1.704914271831512451e-01 -3.500460088253021240e-01 -8.501196652650833130e-02 1.817372292280197144e-01 1.070976629853248596e-01
8.966206759214401245e-02 -9.397447854280471802e-02 -7.166435569524765015e-02 4.918443411588668823e-02 9.660742245614528656e-03 -4.038931429386138916e-01 8.286952972412109375e-02 7.018451392650604248e-02 -2.256957441568374634e-01 2.786651849746704102e-01 2.821142226457595825e-02 -5.876418575644493103e-02 -4.667838290333747864e-02 -6.312888860702514648e-02 -3.926436603069305420e-01 -1.367303133010864258e-01 -1.149346213787794113e-02 -7.402419298887252808e-02 3.330064713954925537e-01 1.033442467451095581e-02 2.248896360397338867e-01 1.128224283456802368e-01 1.479554921388626099e-01 -4.038101434707641602e-01 -7.554093841463327408e-03 1.556325554847717285e-01 -1.241089850664138794e-01 2.615704201161861420e-03 -8.417135477066040039e-02 -2.572593390941619873e-01 -9.003952145576477051e-02 5.249807611107826233e-02
-1.664553582668304443e-01 1.859240233898162842e-02 -2.108323853462934494e-03 6.500902026891708374e-02 1.170258149504661560e-01 -1.570972800254821777e-01 -4.340083897113800049e-02 5.116373300552368164e-02 -8.089915663003921509e-02 9.265709668397903442e-02 -7.730463147163391113e-02 2.627597749233245850e-01 2.079243063926696777e-01 -2.666466534137725830e-01 -3.082414567470550537e-01 -4.575936123728752136e-02 3.750183880329132080e-01 -1.549143046140670776e-01 3.581825494766235352e-01 2.277347743511199951e-01 3.218171894550323486e-01 -2.301966547966003418e-01 -8.789016306400299072e-02 -5.014768615365028381e-02 -6.939980387687683105e-02 8.065193146467208862e-02 -2.411817014217376709e-02 2.449060529470443726e-01 6.942182080820202827e-04 -7.447604835033416748e-02 9.927920065820217133e-03 1.847514510154724121e-01
2.017417997121810913e-01 -2.042247056961059570e-01 1.743499189615249634e-01 -8.590187877416610718e-03 -3.540445119142532349e-02 1.233127117156982422e-01 3.254586458206176758e-01 -1.175957694649696350e-01 1.582757569849491119e-02 4.201371967792510986e-02 -2.509794570505619049e-02 -1.317757070064544678e-01 -4.549366235733032227e-02 2.265982627868652344e-01 -1.858395189046859741e-01 7.127109915018081665e-02 2.553825080394744873e-01 -1.903676986694335938e-01 3.677845299243927002e-01 1.792510300874710083e-01 1.717865914106369019e-01 -1.376920472830533981e-02 -4.813851788640022278e-02 -3.438749611377716064e-01 -1.899341940879821777e-01 2.505940385162830353e-02 -7.230169326066970825e-02 6.579906493425369263e-02 1.343565285205841064e-01 2.065024375915527344e-01 1.962627172470092773e-01 2.706813812255859375e-01
9.858471900224685669e-02 -1.848506778478622437e-01 1.884969919919967651e-01 2.348693758249282837e-01 -2.298163473606109619e-01 3.555943816900253296e-02 -8.545066229999065399e-03 2.467472106218338013e-01 -1.278772652149200439e-01 7.781230658292770386e-02 5.043755844235420227e-02 2.674963176250457764e-01 9.820348024368286133e-02 -2.064693868160247803e-01 -1.939575970172882080e-01 -6.588405813090503216e-04 3.162546753883361816e-01 -2.632039226591587067e-02 6.580977700650691986e-03 -9.024978429079055786e-02 1.544965654611587524e-01 -2.507305443286895752e-01 -9.697941690683364868e-02 -3.233273923397064209e-01 -2.047963589429855347e-01 -7.181616127490997314e-02 2.398198395967483521e-01 1.435490697622299194e-01 -2.592752277851104736e-01 8.929917961359024048e-02 -2.284342944622039795e-01 4.245235025882720947e-02
1.780073493719100952e-01 -1.189135536551475525e-01 -1.746166124939918518e-02 3.795467317104339600e-02 -6.020777672529220581e-02 -1.501572411507368088e-02 -2.701459825038909912e-02 1.347468942403793335e-01 6.656829733401536942e-03 2.359766215085983276e-01 3.032412827014923096e-01 6.254030019044876099e-02 -5.383587628602981567e-02 2.185519635677337646e-01 5.709840450435876846e-03 -1.403251290321350098e-01 3.923922777175903320e-01 -1.400669664144515991e-01 5.866569280624389648e-02 1.022381559014320374e-01 4.269894361495971680e-01 -4.889094829559326172e-02 -2.695578150451183319e-02 -3.959181010723114014e-01 1.108478009700775146e-01 -1.601807326078414917e-01 -3.253928571939468384e-02 -1.008833721280097961e-01 2.836576104164123535e-01 -1.026029139757156372e-02 -1.158685013651847839e-01 1.867113262414932251e-01
2.265870273113250732e-01 -1.057020723819732666e-01 -2.420065365731716156e-02 -2.425832599401473999e-01 -5.111051350831985474e-02 -9.926081448793411255e-02 -8.927012234926223755e-02 9.039801359176635742e-02 7.558554876595735550e-03 6.416585296392440796e-03 1.447407007217407227e-01 -9.010234475135803223e-02 4.321533739566802979e-01 -5.724376812577247620e-02 -9.127590060234069824e-02 -2.489012181758880615e-01 4.162333309650421143e-01 -2.060189098119735718e-01 3.936237469315528870e-02 1.405995804816484451e-02 3.960792124271392822e-01 2.709953859448432922e-02 9.843572974205017090e-02 -1.340747773647308350e-01 1.722820997238159180e-01 -1.589913368225097656e-01 -1.981841027736663818e-01 1.110524535179138184e-01 1.141913086175918579e-01 -1.045230180025100708e-01 8.027748018503189087e-02 1.423589587211608887e-01
2.873689532279968262e-01 -1.941901892423629761e-01 1.793398559093475342e-01 1.498922854661941528e-01 2.869490385055541992e-01 5.134393274784088135e-02 -2.009287923574447632e-01 1.913166046142578125e-01 -8.986757695674896240e-02 2.403898537158966064e-01 -5.931358784437179565e-02 3.724471479654312134e-02 -3.415804123505949974e-03 -1.322714239358901978e-01 -2.142979055643081665e-01 2.400995492935180664e-01 1.025526449084281921e-01 -2.051668614149093628e-01 -1.849349588155746460e-02 -1.536787897348403931e-01 2.832658775150775909e-02 -1.909793019294738770e-01 1.186695843935012817e-01 -2.731459438800811768e-01 -2.670881338417530060e-03 -1.836734116077423096e-01 -1.178862750530242920e-01 9.218923002481460571e-02 3.294999897480010986e-01 2.290592640638351440e-01 4.390558972954750061e-02 2.227988839149475098e-01
1.902235597372055054e-01 -2.782048657536506653e-02 -9.479587525129318237e-02 9.070692956447601318e-02 6.241566315293312073e-02 1.306976564228534698e-02 2.211607694625854492e-01 -8.867202699184417725e-02 -4.117715954780578613e-01 7.192252576351165771e-02 4.327220097184181213e-02 1.597675383090972900e-01 4.344818294048309326e-01 1.149303391575813293e-01 -2.634105980396270752e-01 -1.496812403202056885e-01 1.134521234780550003e-02 2.862161211669445038e-02 -1.125533953309059143e-01 -1.130154803395271301e-01 -1.162499934434890747e-01 -2.129667997360229492e-01 4.975954815745353699e-02 -3.759250938892364502e-01 -1.175144407898187637e-02 -3.370401263236999512e-01 -1.130249127745628357e-01 1.730067282915115356e-01 -5.133770406246185303e-02 2.977308258414268494e-02 2.974324394017457962e-03 -7.846384309232234955e-03
2.074058800935745239e-01 -2.686412632465362549e-01 -9.967395663261413574e-02 -9.802643209695816040e-02 -2.434599995613098145e-01 -4.127529263496398926e-02 -3.433538833633065224e-03 -3.102470934391021729e-02 -1.943296045064926147e-01 -1.187516674399375916e-01 2.848074138164520264e-01 1.860488206148147583e-01 -2.168563753366470337e-01 5.973156169056892395e-02 -8.257113397121429443e-02 -3.307744264602661133e-01 1.927870064973831177e-01 -8.489602804183959961e-02 -3.666571155190467834e-02 -9.518250823020935059e-02 5.377691984176635742e-02 -2.118299342691898346e-02 1.649464219808578491e-01 -2.918642163276672363e-01 -1.976949572563171387e-01 1.066545769572257996e-01 -1.906233876943588257e-01 2.882401049137115479e-01 2.161831259727478027e-01 -1.367801129817962646e-01 1.498410105705261230e-01 2.015309780836105347e-01
1.842208653688430786e-01 -1.737672835588455200e-01 1.136149913072586060e-01 -1.084704301320016384e-03 2.201201021671295166e-01 4.499879479408264160e-02 2.505484819412231445e-01 -1.801174134016036987e-01 7.731857150793075562e-02 -6.095798313617706299e-02 2.712286114692687988e-01 -1.947579532861709595e-01 -1.543035171926021576e-02 -1.083295140415430069e-02 -1.492441147565841675e-01 5.947159975767135620e-02 2.143348753452301025e-01 -1.284077167510986328e-01 3.904071152210235596e-01 1.959940940141677856e-01 8.401158452033996582e-02 -9.587064385414123535e-02 1.374189704656600952e-01 -3.663599491119384766e-01 -4.705411195755004883e-02 -1.592886745929718018e-01 -3.746304288506507874e-02 2.668148279190063477e-01 -5.583135411143302917e-02 3.589443862438201904e-02 -1.284943670034408569e-01 2.935959994792938232e-01
2.165529876947402954e-01 -2.433186322450637817e-01 3.444430828094482422e-01 2.686473429203033447e-01 8.515342324972152710e-02 -8.325693756341934204e-02 -5.508818849921226501e-02 3.300165012478828430e-02 -3.635869594290852547e-03 3.594665229320526123e-01 8.112324029207229614e-02 3.184848427772521973e-01 9.291632473468780518e-02 -6.837513297796249390e-02 -4.073841571807861328e-01 -3.216690151020884514e-03 4.957875609397888184e-02 -1.862852424383163452e-01 1.227983683347702026e-01 1.212241277098655701e-01 -4.626076295971870422e-02 -3.975338488817214966e-02 8.535759896039962769e-02 -2.226793169975280762e-01 -2.001200802624225616e-03 7.587926811538636684e-04 1.148774251341819763e-01 1.566176712512969971e-01 -1.727982312440872192e-01 6.012503430247306824e-02 1.992166936397552490e-01 1.727393120527267456e-01
1.405563056468963623e-01 -2.500278353691101074e-01 1.657483279705047607e-01 1.981416344642639160e-01 1.323988586664199829e-01 -4.672562703490257263e-02 -1.180732250213623047e-01 1.239036470651626587e-01 -1.303022205829620361e-01 2.840147018432617188e-01 -1.970497667789459229e-01 8.795834332704544067e-02 2.424575686454772949e-01 5.550208967179059982e-03 5.156370811164379120e-03 -5.732085928320884705e-02 3.561744093894958496e-01 -2.867489457130432129e-01 2.945319116115570068e-01 1.480770260095596313e-01 2.120438963174819946e-01 1.227562502026557922e-02 -1.503861993551254272e-01 -1.526299417018890381e-01 -1.633791327476501465e-01 -4.214138910174369812e-02 -6.416729837656021118e-02 -1.737451553344726562e-01 1.906095445156097412e-02 1.554182469844818115e-01 1.013008803129196167e-01 2.988552153110504150e-01
2.529075741767883301e-01 -1.465072780847549438e-01 3.990845754742622375e-02 -1.678136736154556274e-01 1.101961079984903336e-02 -1.074508130550384521e-01 -3.001977205276489258e-01 -1.561969667673110962e-01 -3.310251533985137939e-01 1.571196913719177246e-01 2.081550806760787964e-01 3.797293007373809814e-01 9.572003036737442017e-03 -1.658824086189270020e-01 9.691738337278366089e-02 -9.597197175025939941e-02 2.431363463401794434e-01 -1.767922788858413696e-01 2.342295050621032715e-01 7.017294410616159439e-03 -1.378479748964309692e-01 -7.482530176639556885e-02 1.643336378037929535e-02 -2.326512932777404785e-01 -2.224681973457336426e-01 -1.472041159868240356e-01 1.568370461463928223e-01 2.483755946159362793e-01 -7.672242075204849243e-02 -3.469533845782279968e-02 -1.284263003617525101e-02 -4.063684493303298950e-02
1.126984693109989166e-02 1.331546455621719360e-01 1.119519695639610291e-01 2.628411948680877686e-01 2.423879802227020264e-01 2.752922661602497101e-02 1.977395862340927124e-01 2.620629034936428070e-02 -2.484188228845596313e-01 2.385807037353515625e-01 9.510932117700576782e-02 1.402511745691299438e-01 -1.377834379673004150e-02 -4.535950347781181335e-02 -1.604375392198562622e-01 2.620824240148067474e-02 1.428740471601486206e-01 -2.302377969026565552e-01 -9.029728174209594727e-02 -2.915843725204467773e-01 1.165045611560344696e-02 -3.008765876293182373e-01 8.892937004566192627e-02 -3.206290602684020996e-01 -1.409149616956710815e-01 -2.580474317073822021e-01 -1.862787753343582153e-01 -2.191615551710128784e-01 2.505717277526855469e-01 1.010404303669929504e-01 -7.566459476947784424e-02 9.661509841680526733e-02
2.651816606521606445e-01 1.562749594449996948e-01 1.018280908465385437e-01 -5.697594210505485535e-02 1.031093820929527283e-01 1.836173087358474731e-01 -9.495157003402709961e-02 -8.926245570182800293e-02 -3.938878476619720459e-01 1.373569071292877197e-01 -1.114687025547027588e-01 -1.207879558205604553e-01 -2.230403572320938110e-01 -2.533141374588012695e-01 -8.270052820444107056e-02 -2.405857592821121216e-01 3.282589614391326904e-01 -2.339617460966110229e-01 2.028216123580932617e-01 2.239608578383922577e-02 -6.275559961795806885e-02 -7.415094226598739624e-02 -5.173054710030555725e-02 -2.957514226436614990e-01 -1.322411280125379562e-02 -1.174274086952209473e-01 -2.544271647930145264e-01 -3.965278714895248413e-02 1.285503059625625610e-01 -2.188030071556568146e-02 4.429774358868598938e-02 2.183986455202102661e-01
8.873394131660461426e-02 -2.506479322910308838e-01 1.480494141578674316e-01 7.288274168968200684e-02 9.532509744167327881e-02 -6.999436020851135254e-02 -1.938733309507369995e-01 -3.046004474163055420e-01 -1.277513653039932251e-01 7.928618788719177246e-02 -1.545418649911880493e-01 -9.664663672447204590e-02 -1.606507301330566406e-01 -1.788218021392822266e-01 -1.414590328931808472e-01 -1.114782765507698059e-01 9.789060801267623901e-02 -1.392025202512741089e-01 -4.010244458913803101e-02 -1.758639216423034668e-01 4.798547327518463135e-01 -4.442716389894485474e-02 -2.211321294307708740e-01 -3.844232857227325439e-01 -1.146927475929260254e-01 -1.370140165090560913e-01 1.757032126188278198e-01 4.896066710352897644e-02 -1.658718883991241455e-01 -6.114576756954193115e-02 8.211211860179901123e-02 1.343897283077239990e-01
7.399985939264297485e-02 -5.301735177636146545e-02 1.135628297924995422e-01 -7.013472262769937515e-03 2.348283082246780396e-01 2.384345829486846924e-01 -6.032211333513259888e-02 4.235652461647987366e-02 3.003624826669692993e-02 -4.942533373832702637e-02 -2.143476903438568115e-01 9.497515112161636353e-02 1.711159497499465942e-01 -3.202976286411285400e-01 -2.875178754329681396e-01 1.579988151788711548e-01 -2.757531125098466873e-03 -1.777320504188537598e-01 1.229597106575965881e-01 -4.682065173983573914e-02 7.104400545358657837e-02 -2.239646911621093750e-01 4.500273615121841431e-02 -5.248811244964599609e-01 -2.750557847321033478e-02 -2.114983648061752319e-01 -2.020532935857772827e-01 1.474932879209518433e-01 1.258448958396911621e-01 -2.873374114642501809e-06 7.813902199268341064e-02 2.277645021677017212e-01
1.935313194990158081e-01 -3.934118747711181641e-01 1.104433387517929077e-01 -5.796270910650491714e-03 -1.642379909753799438e-01 -2.323150187730789185e-01 -4.538833349943161011e-02 -1.726585924625396729e-01 -1.481066644191741943e-01 -1.435800492763519287e-01 -6.633748859167098999e-02 1.812818795442581177e-01 1.605029106140136719e-01 -1.320425420999526978e-01 4.105671122670173645e-02 -6.394065916538238525e-02 2.413228899240493774e-01 -9.554851800203323364e-02 1.791576743125915527e-01 -4.944211244583129883e-02 4.304805994033813477e-01 8.286544680595397949e-02 1.029583588242530823e-01 -1.489517688751220703e-01 -1.500009447336196899e-01 -1.914613842964172363e-01 -1.726514548063278198e-01 6.086841225624084473e-02 2.345716208219528198e-01 1.584449857473373413e-01 2.215966135263442993e-01 -7.183559238910675049e-02
9.545099735260009766e-02 -2.023893594741821289e-02 -1.671978645026683807e-02 -5.718930810689926147e-02 -9.303775429725646973e-02 6.394261866807937622e-02 4.126627370715141296e-02 1.873205900192260742e-01 -1.311270054429769516e-02 1.143271252512931824e-01 1.716908663511276245e-01 1.756522804498672485e-01 5.718214064836502075e-02 1.370738893747329712e-01 -5.187848210334777832e-01 -1.972982138395309448e-01 2.083703279495239258e-01 -2.707139551639556885e-01 1.358824372291564941e-01 3.901875391602516174e-02 1.348522603511810303e-01 1.305014342069625854e-01 1.361263841390609741e-01 -2.478512972593307495e-01 -5.318020470440387726e-03 -1.674073934555053711e-01 -2.123363614082336426e-01 2.548446655273437500e-01 -2.804727256298065186e-01 3.869226947426795959e-02 2.483424842357635498e-01 4.365699365735054016e-02
4.380360543727874756e-01 -5.235771089792251587e-02 2.112576039507985115e-03 -1.017760559916496277e-01 -2.745412103831768036e-02 1.437917947769165039e-01 1.301016956567764282e-01 -2.500664889812469482e-01 -4.865820333361625671e-02 3.479243814945220947e-02 1.893554627895355225e-01 6.174955889582633972e-02 -1.817485094070434570e-01 -1.098873615264892578e-01 -1.743364483118057251e-01 -8.110809326171875000e-02 3.163994550704956055e-01 2.232865095138549805e-01 -3.887361288070678711e-02 -5.591911822557449341e-02 2.980854809284210205e-01 -4.438103735446929932e-02 -5.074038729071617126e-02 -3.528598248958587646e-01 -7.434931397438049316e-02 1.222232431173324585e-01 -2.079925984144210815e-01 5.075239390134811401e-02 -2.494323551654815674e-01 5.139240529388189316e-03 -1.196241602301597595e-01 2.311623245477676392e-01
3.651227802038192749e-02 -3.982175886631011963e-01 1.671465486288070679e-01 8.539094775915145874e-02 9.645541198551654816e-03 1.904378458857536316e-02 -1.309744566679000854e-01 -2.961364984512329102e-01 -1.067052409052848816e-01 1.007594764232635498e-01 4.254973307251930237e-02 4.841021820902824402e-02 8.907759562134742737e-03 2.183040380477905273e-01 -1.995249539613723755e-01 -2.232579588890075684e-01 4.919380322098731995e-02 -2.399053126573562622e-01 4.684669151902198792e-02 -3.926442265510559082e-01 1.599107384681701660e-01 -3.709851950407028198e-02 -3.091174736618995667e-02 -3.090942800045013428e-01 -1.846178621053695679e-01 1.377133876085281372e-01 -4.504659399390220642e-02 -1.501338034868240356e-01 -1.899140626192092896e-01 2.193410992622375488e-01 1.459408253431320190e-01 1.165954321622848511e-01
1.156775802373886108e-01 -7.280757278203964233e-02 1.075813919305801392e-01 -1.206183210015296936e-01 4.988884553313255310e-03 -2.997817993164062500e-01 2.055830359458923340e-01 -1.093257442116737366e-01 -7.416702806949615479e-02 3.595237433910369873e-02 1.619087308645248413e-01 1.637851595878601074e-01 -2.030248492956161499e-01 2.447158843278884888e-02 -5.585905909538269043e-02 1.164119411259889603e-02 4.435880780220031738e-01 -8.713833987712860107e-02 1.866538524627685547e-01 8.706330507993698120e-02 2.252360433340072632e-01 -1.382397860288619995e-01 -1.783535182476043701e-01 -1.743477582931518555e-01 1.777256876230239868e-01 -2.052305191755294800e-01 -2.046610414981842041e-01 1.737968325614929199e-01 -7.787645608186721802e-02 -8.131224662065505981e-02 2.250172495841979980e-01 3.438594639301300049e-01
1.147228106856346130e-02 -1.096424367278814316e-02 6.172630563378334045e-02 7.911556959152221680e-02 1.108081489801406860e-01 -5.791939795017242432e-02 -1.714435815811157227e-01 -1.114603653550148010e-01 -1.696345657110214233e-01 -2.372351661324501038e-02 1.975914090871810913e-01 -8.311734348535537720e-02 -1.375987827777862549e-01 -2.669568359851837158e-01 -1.525048166513442993e-01 1.751875281333923340e-01 3.791841566562652588e-01 1.111755371093750000e-01 7.245333492755889893e-02 6.620475649833679199e-02 2.353687435388565063e-01 -1.581347733736038208e-02 2.106787562370300293e-01 -4.508717954158782959e-01 -6.202363292686641216e-04 -7.086302340030670166e-02 -2.593124471604824066e-02 1.629333347082138062e-01 -1.548452526330947876e-01 3.819144796580076218e-03 3.707328140735626221e-01 2.236587405204772949e-01
2.234728634357452393e-01 -4.147552549839019775e-01 6.952837854623794556e-02 8.003325760364532471e-02 -1.305019110441207886e-01 -6.787362694740295410e-02 -9.087090194225311279e-02 1.159206852316856384e-01 -2.385779619216918945e-01 -2.190385013818740845e-01 2.121439129114151001e-01 1.376760303974151611e-01 3.358069807291030884e-03 -4.662673175334930420e-02 -2.327672839164733887e-01 -8.048230409622192383e-02 3.242025375366210938e-01 1.247768253087997437e-01 -4.762869328260421753e-02 -2.711199522018432617e-01 2.653458714485168457e-01 -1.701872497797012329e-01 3.601209819316864014e-02 -2.928026318550109863e-01 3.763909265398979187e-02 -2.120667323470115662e-02 -1.365448981523513794e-01 8.291184902191162109e-02 8.494799956679344177e-03 -2.456753849983215332e-01 5.920477956533432007e-02 -1.326379328966140747e-01
2.794468104839324951e-01 -5.895840376615524292e-02 7.464127987623214722e-02 1.282421648502349854e-01 2.599367201328277588e-01 6.864478811621665955e-03 2.059279829263687134e-01 5.776631832122802734e-02 9.957221895456314087e-02 -2.074594050645828247e-02 1.904379278421401978e-01 -2.894878201186656952e-02 1.387365162372589111e-01 2.745212018489837646e-01 -1.880855709314346313e-01 5.327475443482398987e-02 2.050651609897613525e-01 -2.832811176776885986e-01 2.693784832954406738e-01 2.750075459480285645e-01 1.103492900729179382e-01 -9.455423802137374878e-02 1.274546682834625244e-01 -4.184840321540832520e-01 -9.817960113286972046e-02 -1.134548038244247437e-01 1.112316325306892395e-01 1.351143568754196167e-01 -1.037410497665405273e-01 1.956553459167480469e-01 4.690891131758689880e-02 1.241641417145729065e-01
1.869779527187347412e-01 -3.858673945069313049e-02 8.925550617277622223e-03 -8.580731600522994995e-02 2.636944949626922607e-01 -2.325892001390457153e-01 -2.703989744186401367e-01 -8.585261553525924683e-02 4.815522208809852600e-02 -1.755656749010086060e-01 1.475106924772262573e-01 3.260859847068786621e-01 1.558496896177530289e-02 -2.126752883195877075e-01 -4.920212179422378540e-02 6.076564267277717590e-02 1.873633861541748047e-01 -2.536862194538116455e-01 8.700343221426010132e-02 -6.594189256429672241e-02 2.794849686324596405e-02 -2.231514640152454376e-02 1.014579907059669495e-01 -3.303863108158111572e-01 -1.353211104869842529e-01 -4.264672398567199707e-01 2.105928659439086914e-01 2.003365755081176758e-01 -7.964131236076354980e-02 1.758737862110137939e-02 -5.292457714676856995e-02 1.137430220842361450e-01
2.544007003307342529e-01 -3.389560058712959290e-02 -1.481067836284637451e-01 -2.646386623382568359e-02 9.428087621927261353e-02 -2.356583625078201294e-01 -7.009802758693695068e-02 -1.295714378356933594e-01 -1.774237602949142456e-01 -9.793177992105484009e-02 7.570068351924419403e-03 9.556525945663452148e-02 5.210243910551071167e-02 -2.405978590250015259e-01 2.068952769041061401e-01 9.915262460708618164e-03 2.428148686885833740e-01 -1.156262680888175964e-01 3.952925801277160645e-01 1.280287951231002808e-01 2.379547357559204102e-01 -1.708559691905975342e-01 1.123971566557884216e-01 -2.544241547584533691e-01 9.301171451807022095e-02 -1.766766607761383057e-01 -4.212053418159484863e-01 5.037382990121841431e-02 -1.200382411479949951e-01 1.473182290792465210e-01 -5.444509908556938171e-03 -8.654148876667022705e-02
1.448838859796524048e-01 -3.853960931301116943e-01 1.851725392043590546e-02 2.392405569553375244e-01 1.733187735080718994e-01 -2.608981356024742126e-02 -4.682256281375885010e-02 2.006033807992935181e-01 -3.100501894950866699e-01 1.572788357734680176e-01 2.126057818531990051e-02 2.019948959350585938e-01 -1.529330667108297348e-02 4.894821345806121826e-02 -1.213175654411315918e-01 -1.777316331863403320e-01 1.592630147933959961e-01 -1.184903234243392944e-01 1.325909495353698730e-01 1.188102588057518005e-01 -7.516410946846008301e-02 -2.447953156661242247e-04 7.107510417699813843e-02 -4.608215391635894775e-01 -1.126714944839477539e-01 1.666243970394134521e-01 1.094541549682617188e-01 1.182378754019737244e-01 -2.862770855426788330e-01 -1.297170575708150864e-02 -2.074576467275619507e-01 -5.429667606949806213e-02
2.527601122856140137e-01 -2.141168862581253052e-01 3.615548461675643921e-02 1.652013212442398071e-01 6.045003980398178101e-02 1.941209882497787476e-01 -1.037108376622200012e-01 -7.677945494651794434e-02 -6.839856505393981934e-02 -1.092090923339128494e-02 2.446991652250289917e-01 1.045610234141349792e-01 1.383820027112960815e-01 4.438215494155883789e-02 6.159789115190505981e-02 -1.118953749537467957e-01 5.104284882545471191e-01 -1.979024261236190796e-01 9.034293144941329956e-02 -1.048808768391609192e-01 1.867756843566894531e-01 -1.873809099197387695e-01 -1.706347316503524780e-01 -1.457237005233764648e-01 2.457782328128814697e-01 -3.536884672939777374e-03 -1.526264101266860962e-01 1.914304494857788086e-02 9.763102233409881592e-02 6.186195090413093567e-02 -2.873975038528442383e-01 2.671837210655212402e-01
9.617232531309127808e-02 -1.005697995424270630e-02 8.146949857473373413e-02 2.464872226119041443e-02 1.105828136205673218e-01 -3.091117143630981445e-01 -4.282326623797416687e-02 6.113372370600700378e-02 -7.186143100261688232e-02 1.139479801058769226e-01 -1.047580838203430176e-01 1.317044794559478760e-01 9.090359508991241455e-02 -1.674762815237045288e-01 1.314106732606887817e-01 -2.748327851295471191e-01 2.174357026815414429e-01 1.816367730498313904e-02 9.580270200967788696e-02 7.359691709280014038e-02 3.100037276744842529e-01 -1.999547928571701050e-01 1.994593441486358643e-01 -2.407473623752593994e-01 -4.980682581663131714e-02 -1.583858728408813477e-01 -4.679184854030609131e-01 2.506625056266784668e-01 -2.949281930923461914e-01 2.736736088991165161e-02 -3.692491352558135986e-02 -1.164724119007587433e-03
2.603232264518737793e-01 6.149280350655317307e-03 1.734163798391819000e-02 -2.240073978900909424e-01 9.665919095277786255e-02 1.934004426002502441e-01 7.300887256860733032e-02 -1.067051887512207031e-01 -9.933564811944961548e-02 2.843778729438781738e-01 3.258967995643615723e-01 3.808849304914474487e-02 -1.444861199706792831e-02 1.958060413599014282e-01 -2.975672483444213867e-01 -6.702531129121780396e-02 2.176921367645263672e-01 4.389274492859840393e-02 8.718729019165039062e-02 -8.651112765073776245e-02 2.618668675422668457e-01 -9.810731559991836548e-02 -4.514680430293083191e-02 -3.158849179744720459e-01 -1.144683957099914551e-01 3.351639807224273682e-01 -9.745315462350845337e-02 1.826333105564117432e-01 -1.341467648744583130e-01 -1.337217241525650024e-01 -1.244874373078346252e-01 1.554949432611465454e-01
1.455929875373840332e-01 -1.420453935861587524e-01 -2.070454210042953491e-01 2.909386754035949707e-01 1.543507874011993408e-01 -3.112438321113586426e-01 2.756726145744323730e-01 -1.285207569599151611e-01 -2.133972197771072388e-02 1.682666316628456116e-02 1.822268068790435791e-01 -1.039678379893302917e-01 -4.458649549633264542e-03 -2.419757246971130371e-01 -1.615773886442184448e-01 -8.452280610799789429e-02 8.552367985248565674e-02 -2.930645942687988281e-01 3.711351752281188965e-01 -2.738456130027770996e-01 2.541472911834716797e-01 -5.518130958080291748e-02 6.010739877820014954e-02 -1.925618648529052734e-01 1.180901899933815002e-01 -1.207526177167892456e-01 1.538940966129302979e-01 -2.422728389501571655e-02 3.288156166672706604e-02 8.187773823738098145e-02 -1.232158206403255463e-02 7.955142110586166382e-02
2.176610678434371948e-01 -5.211162939667701721e-02 -9.894458949565887451e-02 -1.469502747058868408e-01 1.737983673810958862e-01 8.390108495950698853e-02 2.708740234375000000e-01 1.835728250443935394e-02 -2.629348933696746826e-01 6.880563497543334961e-02 -1.254929602146148682e-01 1.805078536272048950e-01 -2.300533056259155273e-01 -6.579545885324478149e-02 -4.039702180307358503e-04 -2.732418477535247803e-01 1.090301424264907837e-01 -5.213103070855140686e-02 8.677551150321960449e-02 -3.637979924678802490e-02 2.147147953510284424e-01 -9.311953186988830566e-02 1.069537550210952759e-01 -3.779077529907226562e-01 9.466570615768432617e-02 2.124965563416481018e-02 2.173767238855361938e-02 2.903899550437927246e-01 -2.479945868253707886e-01 3.104483485221862793e-01 1.548954695463180542e-01 2.118570953607559204e-01
1.256890743970870972e-01 -1.251185536384582520e-01 -1.141749322414398193e-01 -1.853591054677963257e-01 2.833544611930847168e-01 -2.722907960414886475e-01 -1.045105084776878357e-01 4.998045414686203003e-02 -9.603469073772430420e-02 -3.338095545768737793e-02 2.899973690509796143e-01 6.041042134165763855e-02 -2.201670110225677490e-01 1.602916419506072998e-01 -3.201279640197753906e-01 -1.273807734251022339e-01 9.114354848861694336e-02 -2.047875672578811646e-01 3.730761408805847168e-01 -2.592047862708568573e-02 2.502879127860069275e-02 1.512112766504287720e-01 1.106529459357261658e-01 -4.116670787334442139e-01 4.873618483543395996e-02 -1.162870600819587708e-02 -1.904143840074539185e-01 1.076953709125518799e-01 2.787895314395427704e-02 5.213218182325363159e-02 -1.016997769474983215e-01 5.319315567612648010e-02
3.497057035565376282e-02 -4.383471608161926270e-02 3.252418339252471924e-02 -3.215000405907630920e-02 -2.380872219800949097e-01 2.001110650599002838e-02 1.016845256090164185e-01 -1.024610325694084167e-01 -2.963107824325561523e-01 -3.357618302106857300e-02 2.437198162078857422e-02 -9.484187699854373932e-03 -9.100973606109619141e-02 -4.474076926708221436e-01 -1.747430264949798584e-01 -1.940801888704299927e-01 1.133060455322265625e-01 7.377842906862497330e-03 8.329989761114120483e-02 -2.611969597637653351e-02 2.678102254867553711e-01 -9.022583067417144775e-02 1.319831516593694687e-02 -3.107943236827850342e-01 -1.685780733823776245e-01 -2.375015020370483398e-01 -2.440126389265060425e-01 1.592578291893005371e-01 2.241442948579788208e-01 -2.786596417427062988e-01 1.673904508352279663e-01 1.666846871376037598e-01
1.972735673189163208e-01 -2.762692272663116455e-01 5.315775051712989807e-02 -1.569557338953018188e-01 -9.349792450666427612e-02 -1.926662772893905640e-02 -1.177903190255165100e-01 3.637318313121795654e-02 -6.455164402723312378e-03 3.888924373313784599e-03 -3.604959547519683838e-01 8.116533607244491577e-02 -2.185963392257690430e-01 5.315484851598739624e-02 -2.706879675388336182e-01 -2.209775522351264954e-02 2.738268077373504639e-01 -3.466847240924835205e-01 2.571404576301574707e-01 -1.031111180782318115e-01 2.137819677591323853e-01 -6.356106698513031006e-02 -2.262953203171491623e-03 -1.303412318229675293e-01 -2.847296297550201416e-01 -2.517349421977996826e-01 -6.768324971199035645e-02 2.371652126312255859e-01 -1.324206441640853882e-01 -4.148024693131446838e-02 -5.408592149615287781e-02 7.683146744966506958e-02
1.767735928297042847e-01 -1.836732029914855957e-01 2.819178402423858643e-01 5.335747450590133667e-02 1.111108884215354919e-01 3.016887046396732330e-02 -4.291672632098197937e-02 -2.178040742874145508e-01 1.101600565016269684e-02 1.088381744921207428e-02 8.235093206167221069e-02 1.224652398377656937e-02 2.910561859607696533e-01 -1.034800857305526733e-01 -2.280618399381637573e-01 -2.899456322193145752e-01 3.197408318519592285e-01 -1.653191745281219482e-01 -2.602788386866450310e-03 1.671463400125503540e-01 2.427740693092346191e-01 -2.337280102074146271e-02 7.676249835640192032e-03 -2.614564299583435059e-01 -2.393463253974914551e-01 -9.904119372367858887e-02 2.516790926456451416e-01 -1.571496427059173584e-01 -1.335719078779220581e-01 1.325148623436689377e-02 -1.930671334266662598e-01 2.358829081058502197e-01
-3.052129782736301422e-02 -3.232408761978149414e-01 -2.161079272627830505e-02 1.165527403354644775e-01 2.709700465202331543e-01 -9.492930024862289429e-02 1.979275792837142944e-01 -1.051301434636116028e-01 -3.785573542118072510e-01 1.455810368061065674e-01 6.582199782133102417e-02 4.059669673442840576e-01 -1.382548213005065918e-01 -7.036767154932022095e-02 -2.500815391540527344e-01 -8.105140179395675659e-02 1.713108643889427185e-02 -1.048394963145256042e-01 3.546611368656158447e-01 1.603157371282577515e-01 -6.002002954483032227e-02 -8.022090047597885132e-02 -3.364535421133041382e-02 -2.882956266403198242e-01 -1.362371891736984253e-01 4.883059114217758179e-02 -3.369748219847679138e-02 3.102520108222961426e-02 -9.325893223285675049e-02 -6.521628797054290771e-02 -2.844280563294887543e-02 1.649050861597061157e-01
1.165436729788780212e-01 -5.318161100149154663e-02 1.434400975704193115e-01 1.308830380439758301e-01 -2.718778513371944427e-02 2.432295307517051697e-02 2.096736878156661987e-01 3.710856288671493530e-02 -2.604607343673706055e-01 2.252535670995712280e-01 -3.110931999981403351e-02 3.017816543579101562e-01 -5.421479791402816772e-02 6.234971061348915100e-02 -2.023506760597229004e-01 3.435181453824043274e-02 1.087762117385864258e-01 -2.519602775573730469e-01 1.685664355754852295e-01 -1.516255140304565430e-01 1.061385348439216614e-01 -1.479862481355667114e-01 1.211690604686737061e-01 -2.797367274761199951e-01 3.934059441089630127e-01 4.714357852935791016e-02 -3.182766139507293701e-01 4.983311146497726440e-02 1.198149695992469788e-01 3.116690516471862793e-01 -7.826031744480133057e-02 -9.180743247270584106e-02
1.780507415533065796e-01 -1.741896616294980049e-03 6.614844501018524170e-02 1.554324775934219360e-01 6.160188093781471252e-02 -1.173767596483230591e-01 -3.511686027050018311e-01 -2.565819025039672852e-01 6.734939664602279663e-02 1.205515395849943161e-02 6.567498296499252319e-02 1.277078390121459961e-01 5.405664443969726562e-02 -2.443309128284454346e-02 -1.612520813941955566e-01 -3.494814410805702209e-02 2.077408134937286377e-01 -1.401189714670181274e-01 5.988148599863052368e-02 -6.711658090353012085e-02 2.492309510707855225e-01 -3.458634912967681885e-01 -2.721277475357055664e-01 -1.625516861677169800e-01 -2.565015852451324463e-01 -6.162697076797485352e-02 -1.362889558076858521e-01 3.334709107875823975e-01 -3.446436822414398193e-01 7.180055230855941772e-02 1.727006956934928894e-02 -1.710155233740806580e-02
1.070932522416114807e-01 -1.947341561317443848e-01 9.366801381111145020e-02 -4.374630004167556763e-02 -1.724238842725753784e-01 1.230935603380203247e-01 -1.751511096954345703e-01 -1.565804630517959595e-01 -1.774183511734008789e-01 3.120317310094833374e-02 2.298583686351776123e-01 1.830239295959472656e-01 -5.900798365473747253e-02 9.847345948219299316e-02 2.996060550212860107e-01 -1.952902823686599731e-01 4.922471642494201660e-01 -1.225845217704772949e-01 3.088769912719726562e-01 3.035195358097553253e-02 -4.799405857920646667e-02 -1.026978641748428345e-01 -3.743501380085945129e-02 -3.298307359218597412e-01 -1.450866907835006714e-01 -2.114748209714889526e-01 1.147247850894927979e-01 1.082401797175407410e-01 -3.655824810266494751e-02 -5.460044741630554199e-02 -3.228991106152534485e-02 8.526514470577239990e-02
1.969788819551467896e-01 -1.960143595933914185e-01 -1.213778629899024963e-01 9.013293683528900146e-02 8.091744780540466309e-02 8.174680173397064209e-02 -9.105055034160614014e-02 1.128773540258407593e-01 -3.207714855670928955e-01 1.096427664160728455e-01 -1.033204346895217896e-01 2.331404536962509155e-01 -1.437777727842330933e-01 -9.176856279373168945e-02 -2.013480067253112793e-01 1.955414414405822754e-01 1.470751613378524780e-01 -1.311034858226776123e-01 8.397558331489562988e-02 -8.779005706310272217e-02 2.136216312646865845e-02 -3.202936351299285889e-01 1.383831948041915894e-01 -3.364402949810028076e-01 -1.163079217076301575e-01 -2.177341282367706299e-01 5.496264621615409851e-02 -2.226683311164379120e-02 2.349765002727508545e-01 2.666547000408172607e-01 3.016173541545867920e-01 8.446524292230606079e-02
1.497045457363128662e-01 -9.590758383274078369e-02 5.031367763876914978e-02 1.699805855751037598e-01 -2.207851596176624298e-02 1.200568303465843201e-01 1.095834821462631226e-01 -1.691397130489349365e-01 -2.293293178081512451e-01 -2.416160106658935547e-01 1.212828978896141052e-01 3.006522357463836670e-01 3.644464910030364990e-01 -6.648773699998855591e-02 -5.762915685772895813e-02 -1.036202460527420044e-01 -1.142261549830436707e-02 2.685262635350227356e-02 1.930406242609024048e-01 -2.983667254447937012e-01 2.860649228096008301e-01 1.319805085659027100e-01 7.762161642313003540e-02 -2.850406765937805176e-01 -1.988672465085983276e-01 9.734206646680831909e-02 -2.008892744779586792e-01 4.286751151084899902e-02 1.325540095567703247e-01 5.768151953816413879e-02 -2.256694287061691284e-01 1.933117210865020752e-01
1.755283325910568237e-01 -1.179063171148300171e-01 1.960691511631011963e-01 1.234567910432815552e-01 1.164062879979610443e-02 2.878440022468566895e-01 7.530546188354492188e-02 3.125025331974029541e-02 4.357390105724334717e-02 -2.332146279513835907e-02 1.772862076759338379e-01 2.420763820409774780e-01 8.804798871278762817e-02 1.431478112936019897e-01 1.948301680386066437e-02 -2.090811431407928467e-01 4.912974834442138672e-01 -2.521270513534545898e-01 8.895862847566604614e-02 6.280227750539779663e-02 2.075087428092956543e-01 -1.998451799154281616e-01 2.608671188354492188e-01 -1.800861656665802002e-01 1.307885795831680298e-01 -3.731987997889518738e-02 -5.053837969899177551e-02 1.462945789098739624e-01 2.838344871997833252e-01 -2.144882082939147949e-02 -2.558907307684421539e-02 1.508066654205322266e-01
1.366537511348724365e-01 -1.294756531715393066e-01 1.594438105821609497e-01 -1.124382540583610535e-01 2.111915946006774902e-01 -1.797234639525413513e-02 -1.009747236967086792e-01 -1.891216188669204712e-01 -1.597186326980590820e-01 -1.306395530700683594e-01 -2.148675359785556793e-02 -8.945839852094650269e-02 1.709618568420410156e-01 -7.111808657646179199e-02 -4.173473417758941650e-01 -3.104671835899353027e-01 7.317856885492801666e-03 -7.206980884075164795e-02 1.984278112649917603e-01 -1.988453716039657593e-01 3.265163302421569824e-01 -5.741369351744651794e-02 -2.574454993009567261e-02 2.106789732351899147e-03 -6.378630548715591431e-02 4.437394812703132629e-02 -3.095619082450866699e-01 3.239033818244934082e-01 1.177719309926033020e-01 8.774979412555694580e-02 -2.327952086925506592e-01 4.932438209652900696e-02
-1.716274768114089966e-01 -6.028855964541435242e-02 8.351784944534301758e-02 1.781242527067661285e-02 4.312993586063385010e-02 -6.646779924631118774e-02 9.209597855806350708e-02 -1.423148661851882935e-01 -2.882808446884155273e-01 1.495950520038604736e-01 -7.081720232963562012e-02 1.713039726018905640e-01 1.740018427371978760e-01 3.767142295837402344e-01 -4.890784993767738342e-02 -9.232831746339797974e-02 3.136467337608337402e-01 5.380361154675483704e-02 -8.193117380142211914e-02 -8.875166624784469604e-02 2.806938290596008301e-01 -5.078057199716567993e-02 -8.149450272321701050e-02 -4.777269661426544189e-01 1.762583106756210327e-01 -1.779141277074813843e-01 -1.981286555528640747e-01 1.294714212417602539e-01 1.251323968172073364e-01 1.663287132978439331e-01 -5.762680619955062866e-02 6.464370340108871460e-02
3.054376840591430664e-01 3.257520496845245361e-02 8.715566992759704590e-02 4.118047282099723816e-02 -7.106242328882217407e-02 -1.274669468402862549e-01 -2.952024899423122406e-02 1.388618797063827515e-01 -6.190032139420509338e-02 -3.846823051571846008e-02 -1.669613867998123169e-01 4.862851798534393311e-01 4.739687591791152954e-02 2.105058431625366211e-01 -1.554123461246490479e-01 9.526196867227554321e-03 1.535418480634689331e-01 -1.512158364057540894e-01 3.361738324165344238e-01 7.234596461057662964e-02 2.494713515043258667e-01 -4.578780848532915115e-03 5.076702684164047241e-03 -3.669036924839019775e-01 -1.962872445583343506e-01 1.166024059057235718e-01 -4.653144627809524536e-02 -2.721749059855937958e-02 -2.782942913472652435e-02 -1.539915949106216431e-01 1.284910440444946289e-01 2.383726090192794800e-01
1.740108989179134369e-02 -2.353244274854660034e-02 -2.947677299380302429e-02 -1.082666814327239990e-01 -1.119644846767187119e-02 5.031900107860565186e-02 3.280130624771118164e-01 -6.482899654656648636e-03 -3.657174110412597656e-02 9.782105684280395508e-02 2.148260921239852905e-01 -1.321427337825298309e-02 1.803020983934402466e-01 1.307566910982131958e-01 -1.381381601095199585e-01 7.512250542640686035e-02 1.167646348476409912e-01 -3.569508492946624756e-01 3.569510579109191895e-01 -8.591296523809432983e-02 1.667563915252685547e-01 -5.372024327516555786e-02 2.063794285058975220e-01 -2.985149919986724854e-01 -2.311737984418869019e-01 -5.335818976163864136e-02 7.205707579851150513e-02 2.157001942396163940e-01 1.139939352869987488e-01 3.424977660179138184e-01 4.506742581725120544e-02 2.571385800838470459e-01
1.149235069751739502e-01 -9.772370755672454834e-02 6.302418559789657593e-02 2.180058658123016357e-01 -4.769121110439300537e-02 1.240127533674240112e-01 -7.681579142808914185e-02 1.785038225352764130e-02 -5.534352734684944153e-02 -5.595618858933448792e-02 -9.949779510498046875e-02 1.602072119712829590e-01 -3.688707351684570312e-01 -1.408428102731704712e-01 -6.114140152931213379e-02 -8.939167857170104980e-02 2.198063880205154419e-01 -1.635559946298599243e-01 2.010158747434616089e-01 -3.856851756572723389e-01 4.151985943317413330e-01 1.314548850059509277e-01 -1.067093294113874435e-02 -2.889820039272308350e-01 1.489230692386627197e-01 9.492070227861404419e-02 -1.241634711623191833e-01 2.182360142469406128e-01 9.523632377386093140e-02 1.012712344527244568e-01 -1.121329292654991150e-01 1.697872579097747803e-01
3.013429641723632812e-01 -1.335778832435607910e-01 1.749487817287445068e-01 5.337078124284744263e-02 2.196474075317382812e-01 -6.205694749951362610e-02 2.716579139232635498e-01 -1.095818728208541870e-01 7.200894504785537720e-02 -5.107649043202400208e-02 2.151402235031127930e-01 -2.047400623559951782e-01 2.763646841049194336e-02 -4.826829209923744202e-02 -1.300341039896011353e-01 -2.137529999017715454e-01 1.334857195615768433e-01 -1.679396331310272217e-01 3.298256695270538330e-01 -2.085819095373153687e-01 5.636601522564888000e-02 -6.504108011722564697e-02 5.732385441660881042e-02 -4.342887401580810547e-01 -6.679286807775497437e-02 -1.901217401027679443e-01 4.372561350464820862e-02 -1.808364689350128174e-01 1.132666319608688354e-01 2.658035755157470703e-01 -1.374611631035804749e-02 -4.237959161400794983e-02
-1.978537291288375854e-01 5.244881287217140198e-02 1.739964336156845093e-01 8.520418405532836914e-02 1.028990224003791809e-01 2.364409388974308968e-03 1.804971992969512939e-01 -1.882905662059783936e-01 -3.193502426147460938e-01 2.261321097612380981e-01 1.926213353872299194e-01 2.623308598995208740e-01 5.988575518131256104e-02 2.472782880067825317e-01 -1.403629630804061890e-01 -2.757053971290588379e-01 2.730833590030670166e-01 -1.665468961000442505e-01 -5.428821314126253128e-03 -3.251809254288673401e-02 2.323108464479446411e-01 -6.935705430805683136e-03 -9.077822789549827576e-03 -3.418500721454620361e-01 -3.775731101632118225e-02 2.558884769678115845e-02 -9.891832619905471802e-02 -1.100869327783584595e-01 1.314061284065246582e-01 9.653346240520477295e-02 1.502770185470581055e-01 2.737516164779663086e-01
2.196997851133346558e-01 -2.752203941345214844e-01 6.230826303362846375e-02 1.034397706389427185e-01 -2.215997688472270966e-02 -8.480126410722732544e-02 2.533712387084960938e-01 -8.147269487380981445e-02 -6.993645429611206055e-02 -1.539575457572937012e-01 8.643366396427154541e-02 -9.999556094408035278e-02 1.805794425308704376e-02 6.922380626201629639e-02 -2.985439077019691467e-02 -2.197151333093643188e-01 4.173002541065216064e-01 -5.282784812152385712e-03 -4.672259464859962463e-02 2.878487110137939453e-01 2.820176780223846436e-01 -8.384149521589279175e-02 -4.996614158153533936e-02 -2.522368729114532471e-01 -3.131045401096343994e-01 -6.924749165773391724e-02 -1.275348961353302002e-01 3.372655510902404785e-01 -1.251290887594223022e-01 3.938313946127891541e-02 2.923057973384857178e-02 1.405062824487686157e-01
-6.240267679095268250e-02 -6.719492375850677490e-02 1.023211795836687088e-02 1.192392557859420776e-01 5.436442792415618896e-02 -2.491108886897563934e-02 -7.104565948247909546e-02 7.722391933202743530e-02 -2.060285210609436035e-01 -2.543045207858085632e-02 8.605128154158592224e-03 2.939181327819824219e-01 -1.556604728102684021e-02 -3.216474056243896484e-01 -2.588259577751159668e-01 -1.242123693227767944e-01 1.965248733758926392e-01 -1.606679111719131470e-01 2.772866189479827881e-01 2.631125040352344513e-02 -7.583404332399368286e-02 -3.534615933895111084e-01 -2.177960723638534546e-01 -2.115262448787689209e-01 2.975315786898136139e-02 -2.083837389945983887e-01 2.619842290878295898e-01 2.735708057880401611e-01 -1.057339683175086975e-01 -8.151728659868240356e-02 2.461259514093399048e-01 1.262404769659042358e-01
1.576662361621856689e-01 1.018806844949722290e-01 1.552686691284179688e-01 -1.355983316898345947e-02 -7.549005746841430664e-02 2.797417938709259033e-01 -5.727285146713256836e-02 -1.022554636001586914e-01 -4.643480777740478516e-01 1.071160435676574707e-01 1.345197111368179321e-01 -6.666078418493270874e-02 1.863699406385421753e-03 -1.690995097160339355e-01 -1.374866664409637451e-01 -5.413838103413581848e-02 1.639675050973892212e-01 -3.342080861330032349e-02 1.614482849836349487e-01 1.421705037355422974e-01 2.833468019962310791e-01 8.410125225782394409e-02 6.471414119005203247e-02 -1.693653464317321777e-01 -4.619111306965351105e-03 -2.988480329513549805e-01 -1.777076870203018188e-01 3.646037876605987549e-01 5.958968400955200195e-02 5.692531540989875793e-02 -9.752129763364791870e-02 2.793821692466735840e-01
2.365868389606475830e-01 -7.049164175987243652e-02 3.862280771136283875e-02 7.601453363895416260e-02 2.776134014129638672e-01 -2.506149001419544220e-02 3.845190703868865967e-01 6.697182357311248779e-02 -2.867578864097595215e-01 1.010568588972091675e-01 2.211544103920459747e-02 2.799227237701416016e-01 3.052043318748474121e-01 -1.186963766813278198e-01 -1.577564775943756104e-01 -1.950528845191001892e-02 -4.252116382122039795e-02 -1.370388567447662354e-01 -4.913330823183059692e-02 -1.961940675973892212e-01 4.332341253757476807e-02 -7.218767702579498291e-02 1.203915700316429138e-01 -3.128103911876678467e-01 -2.616840302944183350e-01 -2.005837559700012207e-01 -1.479733139276504517e-01 -1.443651020526885986e-01 5.585665628314018250e-02 2.263744622468948364e-01 -4.831732064485549927e-02 9.423216432332992554e-02
2.824910879135131836e-01 -1.329312026500701904e-01 6.905700266361236572e-02 3.231094405055046082e-02 9.902813285589218140e-02 1.443209052085876465e-01 -8.696309477090835571e-02 -1.854715645313262939e-01 -1.857887208461761475e-01 -1.846407204866409302e-01 -1.864616721868515015e-01 1.507009416818618774e-01 -9.481339156627655029e-02 -4.419186152517795563e-03 -1.145357638597488403e-01 -7.367882877588272095e-02 2.525620460510253906e-01 -4.166446253657341003e-02 8.484604954719543457e-02 -9.730783291161060333e-03 3.123995065689086914e-01 -3.614716827869415283e-01 5.388956889510154724e-02 -2.907548844814300537e-01 -1.364860534667968750e-01 2.501677572727203369e-01 -2.382788360118865967e-01 7.883868366479873657e-02 -3.518173098564147949e-01 3.275831043720245361e-02 9.993557818233966827e-03 -1.131613552570343018e-01
1.568000763654708862e-01 -2.061471343040466309e-01 -1.522323042154312134e-01 7.995492964982986450e-02 2.441771030426025391e-01 -2.792659699916839600e-01 8.446242660284042358e-02 1.432219594717025757e-01 -1.199081391096115112e-01 1.794127970933914185e-01 -4.941612854599952698e-02 1.238574311137199402e-01 -1.024810522794723511e-01 -5.454177781939506531e-02 -2.937473356723785400e-01 -3.187552988529205322e-01 8.763680607080459595e-02 -1.984254866838455200e-01 -1.227038563229143620e-03 1.553295850753784180e-01 1.393267661333084106e-01 -1.564559936523437500e-01 3.239436745643615723e-01 -3.576284348964691162e-01 -1.334172338247299194e-01 -2.941982448101043701e-02 -1.424838788807392120e-02 1.188207343220710754e-01 -7.594244927167892456e-02 -2.692691981792449951e-01 7.296098768711090088e-02 -8.876249939203262329e-02
-2.017653137445449829e-01 -2.725532948970794678e-01 1.601926535367965698e-01 8.526498079299926758e-02 3.102183640003204346e-01 -9.488682262599468231e-03 -2.153069339692592621e-02 6.802707910537719727e-02 -2.376500219106674194e-01 2.238690108060836792e-01 2.550937235355377197e-01 2.398442476987838745e-01 -1.074460893869400024e-02 1.413006037473678589e-01 -2.941003534942865372e-03 2.099412083625793457e-01 1.839089989662170410e-01 -8.165276795625686646e-02 2.067352086305618286e-01 -1.018810197710990906e-01 2.749859392642974854e-01 -1.315560489892959595e-01 -1.063908562064170837e-01 -3.786037564277648926e-01 1.417301148176193237e-01 -1.624096767045557499e-03 5.677173659205436707e-02 -2.610425092279911041e-02 -1.745199114084243774e-01 1.151757761836051941e-01 2.198380082845687866e-01 7.742627058178186417e-03
2.158690690994262695e-01 -2.592816352844238281e-01 1.894749253988265991e-01 -5.599041655659675598e-02 -1.686887592077255249e-01 -7.572042196989059448e-02 -1.942868679761886597e-01 7.280506938695907593e-02 -9.450529515743255615e-02 2.088694721460342407e-01 4.346493631601333618e-02 -7.035536319017410278e-02 1.060430333018302917e-01 -6.593240052461624146e-02 -1.477878987789154053e-01 -1.157170981168746948e-01 -3.798675164580345154e-02 -1.893227249383926392e-01 3.547256588935852051e-01 -2.477713860571384430e-02 -5.522878840565681458e-02 -4.438750743865966797e-01 -6.621390581130981445e-02 -4.324208796024322510e-01 -1.215726807713508606e-01 -1.324524432420730591e-01 5.235302727669477463e-03 1.294976770877838135e-01 -1.673128604888916016e-01 -1.454616636037826538e-01 -2.607604488730430603e-02 -7.448985427618026733e-02
2.350540757179260254e-01 -2.911688089370727539e-01 6.200817599892616272e-02 1.205102056264877319e-01 -9.835825115442276001e-02 -2.098922282457351685e-01 -1.220682412385940552e-01 -1.396026611328125000e-01 -2.268208861351013184e-01 7.801370322704315186e-02 1.931647025048732758e-02 1.149310320615768433e-01 -1.522980779409408569e-01 -9.537989273667335510e-03 4.159564897418022156e-02 9.035851061344146729e-02 2.175066918134689331e-01 -2.196063548326492310e-01 1.015511825680732727e-01 -3.157120048999786377e-01 3.337426185607910156e-01 1.488340795040130615e-01 -5.657016858458518982e-02 -1.742635220289230347e-01 2.968861162662506104e-01 -2.438676208257675171e-01 -1.679867208003997803e-01 2.907107397913932800e-02 -1.128796786069869995e-01 -3.141011670231819153e-02 8.691661059856414795e-02 2.803575396537780762e-01
5.502249300479888916e-02 -2.181566804647445679e-01 1.632785201072692871e-01 -1.258415728807449341e-01 8.251687884330749512e-02 5.396716296672821045e-02 4.541598260402679443e-01 -3.927107900381088257e-02 7.558941841125488281e-02 -1.353278011083602905e-01 1.930935382843017578e-01 -4.246544092893600464e-02 1.894502639770507812e-01 -3.601147979497909546e-02 -1.350247263908386230e-01 1.654046773910522461e-02 3.298796713352203369e-01 -1.787002384662628174e-01 3.069670796394348145e-01 7.833164185285568237e-02 7.481788098812103271e-02 -1.155073791742324829e-01 1.186031624674797058e-01 -3.872722089290618896e-01 -5.931144580245018005e-02 -1.659101992845535278e-01 -8.310913294553756714e-02 7.480912655591964722e-02 6.131665036082267761e-02 2.996791005134582520e-01 -7.563234120607376099e-02 -6.008163839578628540e-02
1.645611524581909180e-01 -1.486277878284454346e-01 -7.866458036005496979e-03 5.609170719981193542e-02 5.397615581750869751e-02 -2.438672631978988647e-01 -1.352647840976715088e-01 1.758352071046829224e-01 -1.186913698911666870e-01 1.879244297742843628e-01 2.665774524211883545e-01 -2.682984992861747742e-02 2.714940607547760010e-01 -1.766641139984130859e-01 1.457298547029495239e-02 1.168078184127807617e-02 1.335008442401885986e-01 2.399505525827407837e-01 1.908644586801528931e-01 -1.132547929883003235e-01 1.403070539236068726e-01 -4.920052364468574524e-02 -1.012231484055519104e-01 -3.171149790287017822e-01 1.479846984148025513e-01 -2.438653558492660522e-01 -2.733350396156311035e-01 3.734595775604248047e-01 -4.878379777073860168e-02 -4.115674644708633423e-02 -1.931924968957901001e-01 1.226665750145912170e-01
5.613586679100990295e-02 -2.065397202968597412e-01 1.237669065594673157e-01 1.580679044127464294e-02 -4.188108816742897034e-02 7.099959999322891235e-02 -2.834922075271606445e-01 1.426607370376586914e-02 -2.278160005807876587e-01 -3.933430835604667664e-02 -5.345642566680908203e-02 1.215513721108436584e-01 4.503934681415557861e-01 -5.906321853399276733e-02 -6.962116342037916183e-03 -1.584363579750061035e-01 3.277051448822021484e-01 -2.709931433200836182e-01 -3.611041232943534851e-02 2.159055136144161224e-02 3.023729920387268066e-01 -3.240418434143066406e-02 1.843998879194259644e-01 -1.506801992654800415e-01 -1.165252774953842163e-01 -3.094043731689453125e-01 7.948952168226242065e-02 3.794451057910919189e-02 -1.279313415288925171e-01 -2.768817842006683350e-01 -7.044402509927749634e-02 4.286478459835052490e-02
-3.198095038533210754e-02 -2.758783847093582153e-02 -3.903311863541603088e-02 -1.386141926050186157e-01 2.652531564235687256e-01 1.886598914861679077e-01 4.046702757477760315e-02 4.326089844107627869e-02 -1.054506823420524597e-01 5.615634471178054810e-02 -7.531969994306564331e-02 1.451621353626251221e-01 2.898012995719909668e-01 -6.322570890188217163e-02 -1.731853336095809937e-01 1.985837221145629883e-01 1.333406474441289902e-02 -2.416640669107437134e-01 -4.402706772089004517e-02 -2.140006721019744873e-01 2.043330222368240356e-01 -2.250102013349533081e-01 2.481925189495086670e-01 -5.022119879722595215e-01 1.059016212821006775e-02 1.115478500723838806e-01 -2.258692085742950439e-01 6.343593448400497437e-02 4.687144979834556580e-02 1.897983551025390625e-01 2.177537083625793457e-01 6.199556216597557068e-02
3.090956509113311768e-01 -2.009308636188507080e-01 1.030314639210700989e-01 7.625200599431991577e-02 6.146866828203201294e-02 -9.720820188522338867e-02 -1.875925958156585693e-01 -2.287724018096923828e-01 -1.641953885555267334e-01 -6.580688059329986572e-02 8.567315340042114258e-02 1.114618871361017227e-02 1.622584909200668335e-01 -3.062724173069000244e-01 1.045493260025978088e-01 -1.949295401573181152e-01 1.703843921422958374e-01 -1.878189593553543091e-01 1.493879705667495728e-01 1.854071766138076782e-01 2.077447623014450073e-01 -1.436520814895629883e-01 1.237050518393516541e-01 -1.097759008407592773e-01 -6.552125513553619385e-02 -1.084512546658515930e-01 -4.227977097034454346e-01 2.837429344654083252e-01 1.291695684194564819e-01 1.314277295023202896e-02 1.456843614578247070e-01 -1.163469851016998291e-01
3.547676801681518555e-01 -2.426327913999557495e-01 1.312126368284225464e-01 -7.136069238185882568e-02 2.442910522222518921e-01 6.793791055679321289e-02 1.161108091473579407e-01 2.416352741420269012e-02 -1.501009762287139893e-01 -5.490924790501594543e-02 -1.676030308008193970e-01 2.994886636734008789e-01 2.283100932836532593e-01 -7.789829373359680176e-02 -1.156864464282989502e-01 7.743099331855773926e-02 1.105739548802375793e-02 -1.258788555860519409e-01 -2.586011290550231934e-01 -2.422764003276824951e-01 2.520006597042083740e-01 -2.053428739309310913e-01 2.268105745315551758e-01 -3.872896432876586914e-01 9.209622442722320557e-02 -5.263090506196022034e-02 -1.471486836671829224e-01 -6.262556463479995728e-02 5.063400045037269592e-02 -6.490318570286035538e-03 3.021984733641147614e-02 6.860458105802536011e-02
-2.113416790962219238e-01 -2.500885128974914551e-01 1.013066526502370834e-02 -7.561509031802415848e-03 -1.325370837002992630e-02 2.227941602468490601e-01 2.366741187870502472e-02 -2.449963390827178955e-01 -3.101164102554321289e-01 3.759597614407539368e-02 1.682288497686386108e-01 1.818638481199741364e-02 -6.616443395614624023e-02 2.460771203041076660e-01 -3.319151401519775391e-01 -3.278661370277404785e-01 1.217457801103591919e-01 -1.186036467552185059e-01 4.698704928159713745e-02 -1.209504827857017517e-01 1.436537951231002808e-01 -1.519738435745239258e-01 3.397728800773620605e-01 -3.198551535606384277e-01 -7.594126462936401367e-02 3.000383824110031128e-02 -1.149922385811805725e-01 1.127798184752464294e-01 5.863672122359275818e-02 1.379708945751190186e-01 -9.213706105947494507e-02 5.135353282094001770e-02
1.923014223575592041e-01 -1.533296704292297363e-01 1.530384272336959839e-01 1.366184949874877930e-01 -4.842533543705940247e-02 -8.245763182640075684e-02 -9.888233244419097900e-02 3.014402687549591064e-01 -1.758508682250976562e-01 1.526014506816864014e-01 7.194346748292446136e-03 -5.079120025038719177e-02 1.002292782068252563e-01 6.935120094567537308e-03 -1.105280071496963501e-01 1.412118226289749146e-01 1.492239385843276978e-01 -3.637992143630981445e-01 3.516403213143348694e-02 -3.153954446315765381e-01 -1.386628150939941406e-01 -2.845720648765563965e-01 4.973121453076601028e-03 -3.181118071079254150e-01 1.289442777633666992e-01 -1.953857988119125366e-01 -1.090397387742996216e-01 1.477007865905761719e-01 1.328364312648773193e-01 3.223868310451507568e-01 1.014934703707695007e-01 1.067665219306945801e-01
8.987130224704742432e-02 -1.642597913742065430e-01 7.648905366659164429e-02 -2.702375687658786774e-02 1.924037188291549683e-01 -1.565621346235275269e-01 2.658213376998901367e-01 -1.764311343431472778e-01 -2.566933035850524902e-01 1.364842355251312256e-01 4.665008932352066040e-02 2.070406377315521240e-01 2.257475852966308594e-01 2.097672782838344574e-02 -1.903322935104370117e-01 1.026837900280952454e-01 7.714551687240600586e-02 -3.155340254306793213e-02 9.106370061635971069e-02 2.449478767812252045e-02 -1.137634180486202240e-02 -7.517453283071517944e-02 2.762618102133274078e-02 -3.636919856071472168e-01 -1.944010891020298004e-02 -8.383970707654953003e-02 -1.190546602010726929e-01 -8.364308741874992847e-04 2.617205083370208740e-01 4.915767610073089600e-01 -9.504789859056472778e-02 2.681244015693664551e-01
2.944926023483276367e-01 -3.077371418476104736e-01 1.745180636644363403e-01 1.535625904798507690e-01 -2.286037504673004150e-01 -6.706272833980619907e-04 -5.661858245730400085e-02 -8.057408779859542847e-02 -6.428810954093933105e-02 -2.540292143821716309e-01 -1.658153533935546875e-02 3.017215430736541748e-01 -3.906426951289176941e-02 -3.295541554689407349e-02 -7.121198624372482300e-02 -1.120387576520442963e-02 2.791968584060668945e-01 1.130183935165405273e-01 1.601759940385818481e-01 -1.893911659717559814e-01 1.767736822366714478e-01 -9.611605852842330933e-02 6.990102678537368774e-02 -3.423537015914916992e-01 -1.428716480731964111e-01 -2.043151855468750000e-01 -2.690897583961486816e-01 1.177955344319343567e-01 -1.595766991376876831e-01 -1.505218744277954102e-01 1.469478160142898560e-01 -4.250087589025497437e-02
2.943149805068969727e-01 -2.214152812957763672e-01 9.749958664178848267e-02 -1.231984272599220276e-01 1.286009252071380615e-01 1.804394647479057312e-02 8.411981165409088135e-02 -1.333003044128417969e-01 -1.208053156733512878e-01 1.365347951650619507e-01 1.452730745077133179e-01 1.320094987750053406e-02 5.860487930476665497e-03 1.843961328268051147e-01 -1.205937378108501434e-02 -2.716241776943206787e-01 9.879263490438461304e-02 1.038033440709114075e-01 1.536842137575149536e-01 -2.909737527370452881e-01 3.278653323650360107e-01 -3.339103758335113525e-01 -9.875466674566268921e-02 -1.713316291570663452e-01 -2.306701391935348511e-01 1.492058336734771729e-01 -1.787871569395065308e-01 -6.511808186769485474e-02 -2.612762749195098877e-01 -7.038541883230209351e-02 -4.718255996704101562e-02 2.478809356689453125e-01
9.632684290409088135e-02 -3.307805359363555908e-01 -2.714699804782867432e-01 -2.791633456945419312e-02 1.019851677119731903e-02 -1.826080083847045898e-01 -1.469358503818511963e-01 1.841188520193099976e-01 4.607631359249353409e-03 4.840447381138801575e-02 -2.227085083723068237e-02 -2.188466675579547882e-02 5.087738484144210815e-02 2.875558473169803619e-02 -1.294129341840744019e-01 6.360163539648056030e-02 3.125284314155578613e-01 -2.981312870979309082e-01 2.867808341979980469e-01 -1.275277137756347656e-01 1.415582597255706787e-01 -3.430145382881164551e-01 -1.454150974750518799e-01 -3.035010099411010742e-01 -1.898602098226547241e-01 -2.217983640730381012e-02 4.937455058097839355e-02 1.610780954360961914e-01 -2.220863401889801025e-01 -5.111295357346534729e-02 -1.870079487562179565e-01 4.994489252567291260e-02
-9.476888179779052734e-02 4.964345693588256836e-02 4.934076219797134399e-02 3.598403558135032654e-02 1.078228428959846497e-01 -2.560774795711040497e-02 2.593548893928527832e-01 -1.438735574483871460e-01 -2.113143652677536011e-01 1.669808030128479004e-01 8.477876335382461548e-02 2.062009423971176147e-01 -1.396136824041604996e-02 -9.250812232494354248e-02 -1.733582317829132080e-01 6.121054291725158691e-02 4.024122953414916992e-01 -2.954436838626861572e-01 1.416847556829452515e-01 -1.864539682865142822e-01 1.454903036355972290e-01 -3.024532496929168701e-01 -6.186638027429580688e-02 -1.009598374366760254e-01 1.288490742444992065e-01 -6.605837494134902954e-02 -3.436493873596191406e-01 -1.700888723134994507e-01 -2.559816241264343262e-01 2.118922770023345947e-01 8.687263727188110352e-02 5.561556294560432434e-02
-1.524303704500198364e-01 -1.141616478562355042e-01 4.002245888113975525e-02 -1.208683103322982788e-01 -1.621422171592712402e-01 1.038501039147377014e-01 -3.032183647155761719e-01 -3.201780095696449280e-02 4.760251846164464951e-03 2.300872951745986938e-01 3.023886978626251221e-01 3.882777392864227295e-01 1.364682465791702271e-01 -2.035774290561676025e-01 -1.938040554523468018e-01 -3.761157765984535217e-02 1.392240375280380249e-01 -1.007678285241127014e-01 2.496433705091476440e-01 1.118598133325576782e-01 1.810547113418579102e-01 -8.705160766839981079e-02 -2.229209244251251221e-01 -3.815852701663970947e-01 -1.834901720285415649e-01 3.484289720654487610e-02 -1.691861152648925781e-01 8.222714066505432129e-03 -1.039262041449546814e-01 1.354917604476213455e-02 1.999060623347759247e-02 9.103147685527801514e-02
-6.000876426696777344e-02 -2.035027295351028442e-01 5.733362212777137756e-02 2.730221152305603027e-01 9.735078550875186920e-03 -3.653550520539283752e-02 -1.091729998588562012e-01 -6.750041246414184570e-02 5.748398974537849426e-02 9.013067930936813354e-02 -2.948411367833614349e-02 8.680446445941925049e-02 -1.164748668670654297e-01 1.020869389176368713e-01 -2.426743209362030029e-01 -1.152894049882888794e-01 2.035997658967971802e-01 -1.423903405666351318e-01 3.870768249034881592e-01 -1.200428307056427002e-01 -9.146059304475784302e-02 -9.757176786661148071e-02 2.718004584312438965e-02 -4.017774462699890137e-01 -2.363809496164321899e-01 -1.723054945468902588e-01 -5.173565819859504700e-02 2.829298973083496094e-01 -1.369491070508956909e-01 -2.336738258600234985e-01 -3.091234564781188965e-01 -5.217184778302907944e-03
1.634966731071472168e-01 -7.990506291389465332e-02 1.654722988605499268e-01 -1.855328083038330078e-01 2.351844310760498047e-01 4.282707348465919495e-02 8.498598635196685791e-02 -8.615455031394958496e-02 3.299963846802711487e-02 2.346817702054977417e-01 6.492395699024200439e-02 -9.673307836055755615e-02 1.161349266767501831e-01 2.240843623876571655e-01 -2.559367716312408447e-01 -3.344734311103820801e-01 7.703706622123718262e-02 -1.003375798463821411e-01 2.490829527378082275e-01 -1.698907017707824707e-01 3.217207789421081543e-01 -1.636388748884201050e-01 3.759183920919895172e-03 -1.716020405292510986e-01 -1.015102118253707886e-01 -6.966521590948104858e-02 -9.770466014742851257e-03 -4.637218266725540161e-02 -3.510274589061737061e-01 9.797759354114532471e-02 8.654107153415679932e-02 3.132279515266418457e-01
4.752735607326030731e-03 -2.772236242890357971e-02 2.474518306553363800e-02 -1.215953901410102844e-01 9.258624911308288574e-02 -5.624431744217872620e-02 -1.353262178599834442e-02 2.845806814730167389e-02 -1.447769850492477417e-01 1.628581881523132324e-01 -7.966250181198120117e-02 3.687523603439331055e-01 -1.825383454561233521e-01 -1.407472193241119385e-01 -1.220520511269569397e-01 -2.066484466195106506e-02 5.874431133270263672e-01 -1.264321953058242798e-01 3.497330844402313232e-01 -1.443021893501281738e-01 1.127673089504241943e-01 -1.381665319204330444e-01 1.637243665754795074e-02 1.487484294921159744e-02 -1.035589650273323059e-01 -2.548145353794097900e-01 -7.228693366050720215e-02 1.140996068716049194e-01 -1.684570163488388062e-01 3.882090374827384949e-02 1.658629924058914185e-01 1.581777930259704590e-01
1.663087308406829834e-01 -1.075840517878532410e-01 1.456203907728195190e-01 -2.590877711772918701e-01 3.305904865264892578e-01 -1.399525254964828491e-01 -2.180927060544490814e-02 1.000241935253143311e-02 2.033364325761795044e-01 2.084359377622604370e-01 -1.921245642006397247e-02 2.798241004347801208e-02 1.219740062952041626e-01 2.105936557054519653e-01 -2.280607223510742188e-01 -7.987618446350097656e-02 1.682770252227783203e-01 -1.369820535182952881e-01 3.802327215671539307e-01 -7.360061258077621460e-02 3.140458166599273682e-01 -1.568618267774581909e-01 -5.938383936882019043e-02 -2.365482002496719360e-01 8.922269195318222046e-02 -1.619340032339096069e-01 8.665581047534942627e-02 4.554740712046623230e-02 -2.324441373348236084e-01 4.191146045923233032e-02 2.143037617206573486e-01 1.189669296145439148e-01
1.345230042934417725e-01 -1.965260803699493408e-01 -2.682484686374664307e-02 -2.424265258014202118e-02 2.783900871872901917e-02 -1.379896327853202820e-02 -1.315138339996337891e-01 2.390196919441223145e-02 -2.167754061520099640e-02 1.543615460395812988e-01 -1.723698377609252930e-01 2.066692560911178589e-01 -1.858524829149246216e-01 -2.219635844230651855e-01 1.392153203487396240e-01 -8.791031688451766968e-02 4.361967146396636963e-01 -2.421586215496063232e-01 2.114074081182479858e-01 -1.355034410953521729e-01 3.591351211071014404e-01 -3.927036523818969727e-01 6.557338684797286987e-02 -9.119798243045806885e-02 -2.187793254852294922e-01 -1.835472583770751953e-01 -2.349249832332134247e-02 -1.724063418805599213e-02 2.932883799076080322e-03 4.808264970779418945e-02 1.128537505865097046e-01 -1.013343557715415955e-01
2.497725635766983032e-01 -1.917149275541305542e-01 1.978383064270019531e-01 -2.254072576761245728e-01 6.488992273807525635e-02 -4.967302456498146057e-02 5.917131528258323669e-02 -2.942711114883422852e-01 -1.951927095651626587e-01 4.492012411355972290e-02 1.754014343023300171e-01 2.444240450859069824e-01 2.728155553340911865e-01 6.925999373197555542e-02 -1.834674328565597534e-01 7.245516031980514526e-02 -7.645928859710693359e-02 -3.810952417552471161e-03 -6.998603790998458862e-02 8.507476001977920532e-02 1.856761574745178223e-01 1.648386120796203613e-01 -8.692139387130737305e-02 -5.289223790168762207e-01 -1.395084410905838013e-01 -1.020368114113807678e-01 -1.725800782442092896e-01 2.294523082673549652e-02 9.485661983489990234e-02 4.605719447135925293e-02 7.775847613811492920e-02 1.451413333415985107e-01
4.722482711076736450e-02 -7.325410842895507812e-02 7.275256793946027756e-03 -2.270054221153259277e-01 1.566407531499862671e-01 -1.337117403745651245e-01 2.035521566867828369e-01 -1.109711304306983948e-01 1.033287048339843750e-01 -1.506376266479492188e-01 9.705100953578948975e-02 7.752997428178787231e-02 7.622395455837249756e-02 2.071425318717956543e-01 -1.074520647525787354e-01 -9.594181925058364868e-02 1.207281202077865601e-01 -3.026361465454101562e-01 4.473984539508819580e-01 1.906002908945083618e-01 2.114152908325195312e-01 -2.364129275083541870e-01 1.068721935153007507e-01 -3.972164988517761230e-01 -6.067907065153121948e-02 -1.709906905889511108e-01 2.492608129978179932e-02 8.146205544471740723e-02 -1.804283587262034416e-03 1.213652193546295166e-01 -3.769827634096145630e-02 2.400206178426742554e-01
8.656132966279983521e-02 -1.922630667686462402e-01 4.176282510161399841e-02 6.910084933042526245e-02 -1.236015707254409790e-01 3.500287234783172607e-01 -7.716173678636550903e-02 -1.902781128883361816e-01 9.750074893236160278e-02 1.896015554666519165e-01 1.863088607788085938e-01 -7.377878576517105103e-02 1.533570587635040283e-01 -6.265355646610260010e-02 -5.343778058886528015e-03 9.388502687215805054e-03 2.889887094497680664e-01 -4.272821545600891113e-01 1.881079003214836121e-02 2.266729436814785004e-02 3.804467320442199707e-01 -2.067870050668716431e-01 -1.774981319904327393e-01 -2.597593665122985840e-01 -1.469375640153884888e-01 1.004159003496170044e-01 -1.133110970258712769e-01 1.186499595642089844e-01 -1.286767870187759399e-01 -3.012859635055065155e-02 1.615176796913146973e-01 1.782786473631858826e-02
1.911134123802185059e-01 -1.332064270973205566e-01 2.173410356044769287e-01 -1.970615237951278687e-01 -1.558303739875555038e-02 1.459865123033523560e-01 -3.001393079757690430e-01 -2.137667536735534668e-01 -2.688700258731842041e-01 6.988596916198730469e-02 -1.892754286527633667e-01 8.945387601852416992e-02 4.446559026837348938e-02 8.212596923112869263e-02 -1.109721809625625610e-01 5.819540470838546753e-02 2.179064452648162842e-01 1.597924679517745972e-01 1.998573392629623413e-01 2.756614051759243011e-02 2.540334165096282959e-01 -2.772051095962524414e-01 -6.785997003316879272e-02 -4.341003000736236572e-01 -2.135644108057022095e-02 1.273866891860961914e-01 -6.174837425351142883e-02 1.021164581179618835e-01 -1.237355396151542664e-01 2.060793340206146240e-01 1.121755987405776978e-01 -8.643444627523422241e-02
1.524833589792251587e-01 -1.023418828845024109e-01 -1.460387855768203735e-01 -2.629032433032989502e-01 1.491038501262664795e-01 -2.333351075649261475e-01 -1.731745749711990356e-01 -5.250958353281021118e-02 -1.443332582712173462e-01 2.636648714542388916e-01 -9.553387761116027832e-02 3.822801113128662109e-01 -1.645865589380264282e-01 -1.225903397426009178e-03 -3.517000675201416016e-01 -2.686583101749420166e-01 2.199268937110900879e-01 -1.680281162261962891e-01 2.305544726550579071e-02 -1.625279784202575684e-01 5.848863348364830017e-02 -1.939683109521865845e-01 4.164521768689155579e-02 -7.361091673374176025e-02 8.296129107475280762e-02 -2.659585773944854736e-01 -9.655503928661346436e-02 5.240821838378906250e-02 9.398712217807769775e-02 -5.903661623597145081e-02 4.664321988821029663e-02 2.047020345926284790e-01
3.316031098365783691e-01 -2.178492583334445953e-02 1.323598623275756836e-01 -6.637015193700790405e-02 1.360406875610351562e-01 1.571823954582214355e-01 -1.121309772133827209e-01 -3.915558382868766785e-02 -2.618973255157470703e-01 8.865407109260559082e-02 -8.310242742300033569e-02 -1.487382650375366211e-01 -1.413973569869995117e-01 -3.692348897457122803e-01 4.088773392140865326e-03 -5.636201426386833191e-02 2.144777029752731323e-01 -3.692615330219268799e-01 1.719167530536651611e-01 4.765088856220245361e-02 2.023046463727951050e-01 -4.501914978027343750e-02 3.655017539858818054e-02 -3.905868530273437500e-01 1.182002946734428406e-01 -9.581775963306427002e-02 -2.243013828992843628e-01 4.546587169170379639e-02 1.121202833019196987e-03 -1.799694150686264038e-01 -1.248893812298774719e-01 -1.037979125976562500e-01
2.442370802164077759e-01 -3.461921587586402893e-02 3.833288699388504028e-02 -1.482189744710922241e-01 -3.776673227548599243e-02 4.527585953474044800e-02 -8.274579793214797974e-02 1.958692669868469238e-01 -2.806580066680908203e-01 -2.626698836684226990e-02 1.172942593693733215e-01 2.628608047962188721e-01 8.247239887714385986e-02 2.475376874208450317e-01 -3.302237093448638916e-01 -2.346832305192947388e-01 1.995759457349777222e-01 -7.921844720840454102e-02 1.006065756082534790e-01 1.244030296802520752e-01 1.205837652087211609e-01 5.012740567326545715e-02 1.691866368055343628e-01 -2.668219208717346191e-01 -5.315332114696502686e-02 -9.864447265863418579e-02 -2.116421163082122803e-01 2.472619414329528809e-01 -2.300206273794174194e-01 2.409563660621643066e-01 2.203924506902694702e-01 -7.685183733701705933e-02
8.830964565277099609e-02 -9.112839400768280029e-02 2.003849148750305176e-01 -1.226029023528099060e-01 -8.168820291757583618e-02 3.089585602283477783e-01 -1.159658804535865784e-01 -2.040612101554870605e-01 -7.004100084304809570e-02 1.492548733949661255e-01 -1.211543604731559753e-01 2.326817810535430908e-01 3.237465322017669678e-01 -3.868994489312171936e-02 -2.601175904273986816e-01 -1.924180239439010620e-01 2.183057516813278198e-01 -7.804333418607711792e-02 2.911004796624183655e-02 -1.359605342149734497e-01 3.408080041408538818e-01 -1.094282343983650208e-01 -1.646025031805038452e-01 -2.287383079528808594e-01 -8.220402896404266357e-02 2.304367572069168091e-01 9.017017483711242676e-02 2.418182790279388428e-01 6.955669075250625610e-02 -1.411851495504379272e-01 -1.798573583364486694e-01 -1.707025058567523956e-02
-1.536193192005157471e-01 -1.885478943586349487e-01 1.434322148561477661e-01 6.028044968843460083e-02 1.670588105916976929e-01 -2.746670320630073547e-02 -1.417488139122724533e-02 -1.609734743833541870e-01 -2.580763101577758789e-01 -1.076279133558273315e-01 1.341876834630966187e-01 8.999970555305480957e-02 1.276365369558334351e-01 -1.260829567909240723e-01 -2.948516309261322021e-01 -4.036445915699005127e-01 2.653285861015319824e-01 1.788823157548904419e-01 9.704414010047912598e-02 -1.555881351232528687e-01 3.132248520851135254e-01 -1.433369815349578857e-01 4.455081745982170105e-02 -4.944751039147377014e-02 1.735354773700237274e-02 -5.818195641040802002e-02 -3.520862897858023643e-03 2.649917006492614746e-01 -6.222615484148263931e-03 9.643902629613876343e-02 -2.647913396358489990e-01 2.510749995708465576e-01
4.806555435061454773e-02 4.241512715816497803e-02 -1.795323006808757782e-02 3.753373622894287109e-01 3.255953788757324219e-01 1.205932199954986572e-01 1.174846217036247253e-01 -1.908403337001800537e-01 -1.919989138841629028e-01 -5.198366940021514893e-02 -9.105080366134643555e-02 2.519100904464721680e-01 1.856996417045593262e-01 -3.498905524611473083e-02 -1.697002649307250977e-01 -7.371314615011215210e-02 2.735318429768085480e-02 -1.663840375840663910e-02 9.079576283693313599e-02 -2.307097762823104858e-01 -1.013393178582191467e-01 -2.281062006950378418e-01 8.456546813249588013e-02 -5.288446545600891113e-01 5.236139893531799316e-02 3.992433845996856689e-02 -2.161148190498352051e-01 2.305770665407180786e-02 -8.326169848442077637e-02 -1.566513031721115112e-01 2.804384753108024597e-02 8.485245704650878906e-02
-4.111203551292419434e-02 -7.750970870256423950e-02 -2.173586189746856689e-01 -1.317875236272811890e-01 3.622392714023590088e-01 -1.275345236063003540e-01 2.359514385461807251e-01 -3.920104727149009705e-02 1.064959820359945297e-02 5.335850268602371216e-02 9.875864489004015923e-04 9.815895557403564453e-02 -4.045322537422180176e-02 -1.241348236799240112e-01 -1.110116764903068542e-01 1.176742017269134521e-01 2.562466561794281006e-01 -3.316256999969482422e-01 1.037590280175209045e-01 -1.284273266792297363e-01 7.223615795373916626e-02 -1.621727496385574341e-01 1.429622899740934372e-02 -4.456711709499359131e-01 -2.575149834156036377e-01 -2.365765422582626343e-01 1.292829513549804688e-01 -4.781029000878334045e-02 2.328943014144897461e-01 -4.993047565221786499e-02 -1.881317198276519775e-01 2.307193167507648468e-02
1.679966896772384644e-01 1.336299777030944824e-01 -1.577084362506866455e-01 3.889895230531692505e-02 -5.269234254956245422e-02 -2.841240763664245605e-01 4.046946018934249878e-02 -8.734975010156631470e-02 -1.932667344808578491e-01 4.010355845093727112e-02 7.116035372018814087e-02 2.595413029193878174e-01 9.335142374038696289e-02 -1.620238833129405975e-02 -2.385013401508331299e-01 9.854153543710708618e-02 6.133587658405303955e-02 -2.899172157049179077e-02 2.711363434791564941e-01 -4.504478350281715393e-02 3.469725847244262695e-01 -1.472717970609664917e-01 8.205972611904144287e-02 -3.779911100864410400e-01 2.694796025753021240e-01 -9.931226819753646851e-02 1.213010996580123901e-01 2.866363897919654846e-02 -1.778503693640232086e-02 4.063404202461242676e-01 -1.117431819438934326e-01 6.192991044372320175e-03
2.949770092964172363e-01 -6.728856265544891357e-02 1.217574104666709900e-01 -2.262429744005203247e-01 -1.227308884263038635e-01 1.357469558715820312e-01 -1.092837229371070862e-01 -1.832809299230575562e-01 -2.599976956844329834e-01 1.129287183284759521e-01 -1.129217520356178284e-01 -1.829296723008155823e-02 -2.124482952058315277e-02 -3.506900370121002197e-01 -1.787762343883514404e-01 1.836696267127990723e-01 4.230245351791381836e-01 -1.359250247478485107e-01 1.473308056592941284e-01 -8.697288483381271362e-02 5.582585185766220093e-02 1.428999006748199463e-01 4.426812008023262024e-02 -3.331719934940338135e-01 1.355542838573455811e-01 -1.682993769645690918e-01 -1.777406930923461914e-01 6.427633762359619141e-02 -6.724807620048522949e-02 4.613202437758445740e-02 1.644076108932495117e-01 3.946910426020622253e-02
1.238921880722045898e-01 -1.333527714014053345e-01 -1.579947471618652344e-01 3.376943245530128479e-02 -2.926944494247436523e-01 -1.588195860385894775e-01 3.076735138893127441e-02 1.083846762776374817e-02 -2.440398931503295898e-01 -3.611388802528381348e-02 3.680403158068656921e-02 4.006578028202056885e-02 1.170117706060409546e-01 6.476569175720214844e-02 -7.285296916961669922e-02 -1.880762875080108643e-01 1.268684118986129761e-01 1.863177716732025146e-01 1.671640276908874512e-01 2.876476347446441650e-01 3.677296340465545654e-01 -1.564178019762039185e-01 2.313511073589324951e-01 -3.391148746013641357e-01 -2.064822018146514893e-01 -4.876036196947097778e-02 -2.120108716189861298e-02 3.671223521232604980e-01 5.449525266885757446e-02 1.439891308546066284e-01 3.735220059752464294e-02 1.066480204463005066e-01
4.390251636505126953e-01 -1.234677508473396301e-01 3.534343326464295387e-03 2.460991889238357544e-01 1.032204255461692810e-01 -2.401502802968025208e-02 1.263086348772048950e-01 -2.997903525829315186e-01 -2.542746663093566895e-01 -6.557654589414596558e-02 -1.125208735466003418e-01 5.911904945969581604e-02 -1.148661971092224121e-01 4.047235473990440369e-02 9.350639581680297852e-02 -6.778737157583236694e-02 2.095541507005691528e-01 -2.200161851942539215e-02 2.475593239068984985e-01 1.330248266458511353e-01 3.181266486644744873e-01 -2.935589849948883057e-01 -1.313191205263137817e-01 -1.288603544235229492e-01 -1.748266965150833130e-01 -5.073659867048263550e-02 -1.384762823581695557e-01 -1.074009165167808533e-01 -8.137096464633941650e-02 1.294325888156890869e-01 2.394885867834091187e-01 1.091140806674957275e-01
5.937382206320762634e-02 -1.074900552630424500e-01 1.600820869207382202e-01 3.375290334224700928e-01 7.464443147182464600e-02 -1.645123064517974854e-01 -2.739065885543823242e-01 2.685081213712692261e-02 -4.914732649922370911e-02 1.385144591331481934e-01 -1.082714051008224487e-01 4.497170448303222656e-01 -3.248886764049530029e-01 -6.283667683601379395e-02 -9.012459218502044678e-02 -1.183920204639434814e-01 2.208191603422164917e-01 -2.143710553646087646e-01 7.073454558849334717e-02 8.311407268047332764e-02 2.035179585218429565e-01 -2.254228293895721436e-01 -1.075884178280830383e-01 -3.645904660224914551e-01 1.027078181505203247e-02 4.573779553174972534e-02 6.636788696050643921e-02 6.078491732478141785e-02 -6.853119283914566040e-02 7.041433453559875488e-02 3.679738193750381470e-02 7.146353274583816528e-02
1.583179086446762085e-01 -9.373617172241210938e-02 1.393958181142807007e-01 6.481483578681945801e-02 9.048193693161010742e-02 2.749756909906864166e-02 1.334386467933654785e-01 1.024964824318885803e-02 -4.283819496631622314e-01 8.034867048263549805e-02 -1.065674703568220139e-02 3.127636611461639404e-01 2.812354266643524170e-01 1.605904251337051392e-01 -3.314409554004669189e-01 2.356223613023757935e-01 -7.130872458219528198e-02 -1.196334585547447205e-01 9.725247323513031006e-02 -2.015536464750766754e-02 1.434632092714309692e-01 5.404670163989067078e-02 6.212967261672019958e-02 -3.748589754104614258e-01 -1.717713475227355957e-02 -3.228329718112945557e-01 -3.692628117278218269e-03 2.718775160610675812e-02 1.496779322624206543e-01 -6.788858026266098022e-02 9.205784648656845093e-02 1.400290876626968384e-01
3.363151475787162781e-02 -8.262230455875396729e-02 3.130472600460052490e-01 2.617668211460113525e-01 -1.302599254995584488e-02 1.197368726134300232e-01 -8.449172973632812500e-02 -1.270166486501693726e-01 -3.229610025882720947e-01 1.454446613788604736e-01 3.118147607892751694e-03 1.817384362220764160e-01 1.328426599502563477e-01 2.100820653140544891e-02 -2.911531627178192139e-01 -5.648997053503990173e-02 2.432454228401184082e-01 -1.287431716918945312e-01 1.831742525100708008e-01 -1.942258924245834351e-01 1.727837324142456055e-02 -8.844986557960510254e-02 4.727294296026229858e-02 -2.156143188476562500e-01 -4.015071988105773926e-01 1.551918089389801025e-01 -3.541638329625129700e-02 1.074733361601829529e-01 -2.385447919368743896e-01 -2.387018203735351562e-01 -2.400491572916507721e-02 -8.231256902217864990e-02
6.331163644790649414e-02 1.162249818444252014e-01 -7.938393950462341309e-02 5.503299832344055176e-02 -2.215992361307144165e-01 1.972424238920211792e-01 -3.230207599699497223e-03 -1.836847662925720215e-01 -4.649363160133361816e-01 5.549020692706108093e-02 1.860000491142272949e-01 3.694000095129013062e-02 6.406827270984649658e-02 -2.285693883895874023e-01 -2.222329229116439819e-01 6.866783648729324341e-02 2.719834148883819580e-01 -1.283335089683532715e-01 5.170883610844612122e-02 4.821762442588806152e-02 2.027841359376907349e-01 7.270336151123046875e-02 -2.156354859471321106e-02 -2.083561569452285767e-01 1.385740190744400024e-02 -2.665000855922698975e-01 -3.162507414817810059e-01 1.941005289554595947e-01 -1.429396308958530426e-02 -8.993681520223617554e-02 -1.198198050260543823e-01 2.616361081600189209e-01
2.899606525897979736e-01 -3.402159810066223145e-01 -2.062038779258728027e-01 3.417391702532768250e-02 2.073392421007156372e-01 -1.757752895355224609e-01 1.763282716274261475e-01 -4.746095463633537292e-02 -1.120251715183258057e-01 1.055336371064186096e-01 1.265887171030044556e-01 4.744117707014083862e-02 -1.903572082519531250e-01 -9.020942449569702148e-02 -1.709215044975280762e-01 -2.473537921905517578e-01 -1.766069084405899048e-01 -2.470129728317260742e-01 4.711665958166122437e-02 2.923150174319744110e-02 2.376739084720611572e-01 -4.956929013133049011e-02 2.582560181617736816e-01 -3.451287150382995605e-01 -1.201831921935081482e-01 -3.261788189411163330e-02 -5.602222681045532227e-02 1.929016113281250000e-01 -5.766255035996437073e-02 -2.180321514606475830e-01 -1.591778397560119629e-01 2.072225511074066162e-02
1.400211155414581299e-01 5.785344913601875305e-02 -4.825508221983909607e-02 7.855812460184097290e-02 9.204375743865966797e-02 1.362470388412475586e-01 1.361074857413768768e-02 2.070201933383941650e-02 -1.984064131975173950e-01 -1.285162940621376038e-02 1.310145109891891479e-01 4.243588447570800781e-02 2.190480828285217285e-01 -1.187863945960998535e-01 -1.850240379571914673e-01 2.727451026439666748e-01 -1.008282974362373352e-01 2.757908590137958527e-02 1.210099533200263977e-01 -3.679260015487670898e-01 2.632797062397003174e-01 -1.653947234153747559e-01 -5.707420036196708679e-02 -5.956472754478454590e-01 -4.371908679604530334e-02 9.185657836496829987e-03 -2.819725871086120605e-01 -1.268954947590827942e-02 -4.753102362155914307e-02 -3.098036162555217743e-02 4.399295896291732788e-02 9.592548012733459473e-02
1.248298436403274536e-01 4.795448039658367634e-04 2.466261945664882660e-02 1.197996810078620911e-01 1.699257791042327881e-01 -3.385465219616889954e-02 -7.558638602495193481e-02 -5.563099309802055359e-02 -2.473300397396087646e-01 3.707113564014434814e-01 -4.328658431768417358e-02 -1.227285433560609818e-02 -2.488924711942672729e-01 -3.387342691421508789e-01 -4.844907298684120178e-02 -1.773760765790939331e-01 3.501716852188110352e-01 -6.154619902372360229e-02 8.442082256078720093e-02 -2.110418379306793213e-01 3.518673479557037354e-01 5.582415312528610229e-02 -2.534948885440826416e-01 -2.598554790019989014e-01 -9.150911867618560791e-02 -8.316575735807418823e-02 1.915250867605209351e-01 1.278364211320877075e-01 -9.489741921424865723e-02 3.177338046953082085e-03 -5.535686388611793518e-02 -4.823933914303779602e-02
2.236342988908290863e-02 2.630236558616161346e-03 2.004579603672027588e-01 -1.685088574886322021e-01 1.297814846038818359e-01 1.396318078041076660e-01 -6.802909076213836670e-03 2.731069028377532959e-01 -2.151865214109420776e-01 1.504971832036972046e-01 8.641389012336730957e-02 2.689156914129853249e-03 -5.560745298862457275e-02 1.437115222215652466e-01 -3.013451993465423584e-01 -2.975007593631744385e-01 1.429709941148757935e-01 1.055498048663139343e-01 2.406205534934997559e-01 7.934112101793289185e-03 2.314644157886505127e-01 -1.525966823101043701e-01 1.821494251489639282e-01 -2.473616153001785278e-01 8.249650895595550537e-02 -2.221827208995819092e-01 -1.147336363792419434e-01 2.471828311681747437e-01 -1.685836315155029297e-01 -1.427097171545028687e-01 2.003296017646789551e-01 2.456167489290237427e-01
-3.222692385315895081e-02 -3.498699665069580078e-01 -1.208039149641990662e-01 2.865940034389495850e-01 -3.376652672886848450e-02 -6.241372600197792053e-02 -4.704583436250686646e-03 2.730975672602653503e-02 9.316179901361465454e-03 4.722059518098831177e-02 -4.071372374892234802e-02 -1.277427189052104950e-02 1.628016829490661621e-01 -2.031560987234115601e-01 -6.519979983568191528e-02 -2.305033802986145020e-01 3.426339328289031982e-01 7.155214995145797729e-02 7.090964168310165405e-02 -8.297176659107208252e-02 2.800745666027069092e-01 1.048005744814872742e-01 9.174176305532455444e-02 -2.481903135776519775e-01 -7.302980404347181320e-03 -1.811762452125549316e-01 -5.774662271142005920e-02 5.250424742698669434e-01 1.440009921789169312e-01 5.523009598255157471e-02 6.799777597188949585e-02 -1.027592793107032776e-01
3.694038987159729004e-01 8.847422152757644653e-02 2.276743948459625244e-01 -1.404509246349334717e-01 4.968253895640373230e-02 4.303258284926414490e-02 1.073313876986503601e-01 -1.291391849517822266e-01 -6.556624174118041992e-02 1.394985467195510864e-01 5.201938375830650330e-02 3.960458561778068542e-03 -1.038652881979942322e-01 2.385060787200927734e-01 -1.742713302373886108e-01 -2.712626457214355469e-01 9.696260839700698853e-02 2.671172283589839935e-02 1.183444485068321228e-01 -1.932352781295776367e-01 4.042160511016845703e-01 -2.905785441398620605e-01 -1.225890815258026123e-01 -2.849604785442352295e-01 -1.577529162168502808e-01 1.750827580690383911e-01 -2.079726755619049072e-01 -5.006076395511627197e-02 -1.368626356124877930e-01 -9.001454710960388184e-02 -1.110461354255676270e-01 8.686051517724990845e-02
2.034741044044494629e-01 -1.731296032667160034e-01 2.182212620973587036e-01 1.847536712884902954e-01 1.173193082213401794e-01 -1.427366286516189575e-01 -1.237059831619262695e-01 8.352240175008773804e-02 -8.131128549575805664e-02 2.788775861263275146e-01 -5.061220843344926834e-03 7.861802726984024048e-02 1.130590140819549561e-01 -3.050239086151123047e-01 -3.166201412677764893e-01 1.772981584072113037e-01 -9.796061553061008453e-03 -2.970555722713470459e-01 -4.713924974203109741e-02 -2.879887223243713379e-01 3.508982062339782715e-02 -2.080179005861282349e-01 1.385873556137084961e-01 -2.420938014984130859e-01 -7.556582242250442505e-02 -2.792441844940185547e-01 -7.918789051473140717e-03 4.153838753700256348e-02 2.284198254346847534e-01 1.697389483451843262e-01 -8.665145374834537506e-03 1.956162042915821075e-03
-7.028257846832275391e-02 -9.555044770240783691e-02 2.533806301653385162e-02 6.160092726349830627e-02 -1.842353492975234985e-02 2.913325726985931396e-01 6.418710947036743164e-02 -3.534493222832679749e-02 -4.734297282993793488e-03 5.798427760601043701e-02 -1.532775759696960449e-01 3.196030259132385254e-01 2.217029184103012085e-01 -1.883993446826934814e-01 -1.509972214698791504e-01 8.507633954286575317e-02 1.415814012289047241e-01 -1.367714405059814453e-01 -6.403779238462448120e-02 -1.636559665203094482e-01 1.226163804531097412e-01 -2.991572618484497070e-01 1.650355309247970581e-01 -5.652173757553100586e-01 8.827670477330684662e-03 -1.615166962146759033e-01 -3.595621883869171143e-02 -4.922566562891006470e-02 8.143958449363708496e-02 1.488205343484878540e-01 1.170942857861518860e-01 2.322829216718673706e-01
3.125944137573242188e-01 -7.492623478174209595e-02 -5.030969157814979553e-02 1.349982023239135742e-01 -7.161492109298706055e-02 2.817727029323577881e-01 9.654717892408370972e-02 -8.573675900697708130e-02 -7.628512382507324219e-02 2.655901610851287842e-01 1.761353909969329834e-01 -1.106136571615934372e-02 1.623727083206176758e-01 1.311726868152618408e-01 7.893954962491989136e-02 -2.907777130603790283e-01 3.422900438308715820e-01 -3.554544150829315186e-01 3.815387934446334839e-02 -1.406347453594207764e-01 2.689752280712127686e-01 -2.038168609142303467e-01 -4.315462335944175720e-02 -1.859845519065856934e-01 1.102726832032203674e-01 -5.325952544808387756e-02 -1.826827675104141235e-01 5.476006492972373962e-02 1.099991574883460999e-01 -8.987769484519958496e-02 -1.909939944744110107e-01 9.874290972948074341e-02
5.777323246002197266e-02 -2.758517675101757050e-02 2.610247135162353516e-01 -2.374565601348876953e-02 6.483861804008483887e-02 -1.770987212657928467e-01 -2.033592611551284790e-01 5.875470116734504700e-02 -2.742676138877868652e-01 4.469538852572441101e-02 -3.632675856351852417e-02 2.298411428928375244e-01 1.420651227235794067e-01 2.623613551259040833e-02 -2.234880775213241577e-01 -1.652569919824600220e-01 4.842467233538627625e-02 -4.091205298900604248e-01 -1.139336824417114258e-01 -5.844209343194961548e-02 3.765880763530731201e-01 -2.465498447418212891e-01 -1.547862961888313293e-02 -4.852005839347839355e-02 -1.898814141750335693e-01 2.495871782302856445e-01 -5.094052758067846298e-03 2.331071197986602783e-01 -1.383426338434219360e-01 -7.394209504127502441e-02 1.425684094429016113e-01 1.684290170669555664e-01
2.563594877719879150e-01 8.743872493505477905e-02 -6.022745743393898010e-03 2.010977119207382202e-01 8.050590753555297852e-02 2.908725664019584656e-02 9.932228922843933105e-02 1.040446683764457703e-01 -9.725862741470336914e-02 -2.605829946696758270e-02 3.960152715444564819e-02 1.596279144287109375e-01 2.040781676769256592e-01 -2.042900919914245605e-01 -1.503826230764389038e-01 1.088177934288978577e-01 -5.741772428154945374e-02 2.850255370140075684e-02 -7.148164510726928711e-02 -1.940564364194869995e-01 2.828009724617004395e-01 -3.230755627155303955e-01 -6.378272920846939087e-02 -6.244204044342041016e-01 3.127013146877288818e-02 -1.824184437282383442e-03 -2.183240950107574463e-01 -1.054052338004112244e-01 -1.239268630743026733e-01 1.193822640925645828e-02 1.870212703943252563e-02 4.803397506475448608e-02
6.654704362154006958e-02 2.244479395449161530e-02 4.559210687875747681e-02 1.130872070789337158e-01 2.146798670291900635e-01 1.122383475303649902e-01 2.348816245794296265e-01 1.752428263425827026e-01 -2.188108712434768677e-01 2.509538829326629639e-01 1.304726302623748779e-01 2.908916771411895752e-01 -1.418827772140502930e-01 -1.649073511362075806e-01 -1.704689264297485352e-01 1.989352256059646606e-01 1.361818462610244751e-01 5.626036971807479858e-02 1.400227397680282593e-01 -2.685039341449737549e-01 1.054683849215507507e-01 -4.431575238704681396e-01 -4.108068719506263733e-02 -2.404645979404449463e-01 -1.821885406970977783e-01 -1.328951418399810791e-01 1.521970424801111221e-02 -1.684337407350540161e-01 3.815574198961257935e-02 -2.192211896181106567e-02 1.654697507619857788e-01 1.340610682964324951e-01
8.384847640991210938e-02 -8.091790974140167236e-02 1.247687190771102905e-01 -2.038049846887588501e-01 1.173336282372474670e-01 -2.110252082347869873e-01 -8.166616410017013550e-02 -2.202434390783309937e-01 -1.435174196958541870e-01 4.238812997937202454e-02 6.699324399232864380e-02 3.260616585612297058e-02 4.239109158515930176e-02 3.120753765106201172e-01 -3.125903904438018799e-01 -2.473768740892410278e-01 1.992225199937820435e-01 -1.284836679697036743e-01 3.614194393157958984e-01 -1.429385393857955933e-01 1.523498166352510452e-02 8.107209578156471252e-03 3.457792997360229492e-01 -1.794193983078002930e-01 -3.986589983105659485e-02 -1.322171278297901154e-02 -2.036675363779067993e-01 2.235379666090011597e-01 -1.118422523140907288e-01 -4.860257357358932495e-02 -9.096804261207580566e-02 2.326711118221282959e-01
1.008824408054351807e-01 -1.857996881008148193e-01 2.153424173593521118e-02 7.707256823778152466e-02 -1.413741707801818848e-01 -1.559043675661087036e-01 1.576579362154006958e-01 -7.402157038450241089e-02 -3.633860647678375244e-01 2.874217629432678223e-01 4.319768249988555908e-01 3.390771895647048950e-02 -2.035502344369888306e-03 -7.134255766868591309e-02 -1.079126521944999695e-01 1.755070239305496216e-01 1.111088544130325317e-01 -2.461242824792861938e-01 1.131335124373435974e-01 -1.895167678594589233e-02 9.385332465171813965e-02 -2.883882820606231689e-01 -1.320690214633941650e-01 -1.526317745447158813e-01 1.761138737201690674e-01 -4.717244952917098999e-02 -3.237913548946380615e-01 1.790630221366882324e-01 1.269531846046447754e-01 1.119183227419853210e-01 -1.977776363492012024e-02 -7.960917055606842041e-02
2.613337635993957520e-01 4.273630678653717041e-03 8.764626458287239075e-03 1.689884364604949951e-01 1.156372297555208206e-02 -1.264087259769439697e-01 -1.163374707102775574e-01 1.284596472978591919e-01 6.834848225116729736e-02 6.018827110528945923e-02 -3.660581633448600769e-02 6.074756383895874023e-01 4.408970102667808533e-02 4.238545149564743042e-02 -8.589166402816772461e-02 -1.214617118239402771e-01 -3.007152676582336426e-02 -2.127607911825180054e-01 -3.119904547929763794e-03 -8.875185996294021606e-02 3.110139369964599609e-01 -1.190388798713684082e-01 2.793185971677303314e-02 -2.921613752841949463e-01 -2.593166232109069824e-01 9.053122997283935547e-02 -6.680656224489212036e-02 2.126800417900085449e-01 -2.196402698755264282e-01 -1.074726283550262451e-01 -2.836276590824127197e-02 1.246663406491279602e-01
-4.400824010372161865e-02 -1.489097476005554199e-01 2.658626735210418701e-01 1.116329804062843323e-01 -1.175802573561668396e-01 -3.977065160870552063e-02 -2.782306969165802002e-01 -1.706395745277404785e-01 -3.210147470235824585e-02 1.454550474882125854e-01 5.511471256613731384e-02 -4.438126087188720703e-02 3.860981389880180359e-02 7.707493007183074951e-02 -2.403643727302551270e-01 -2.646270394325256348e-02 1.953551471233367920e-01 -1.712459027767181396e-01 1.506795287132263184e-01 7.791321724653244019e-02 3.694484531879425049e-01 -1.439919024705886841e-01 -3.655156120657920837e-03 -3.273867666721343994e-01 -2.409570962190628052e-01 5.912720784544944763e-02 4.288954660296440125e-02 3.587063550949096680e-01 -3.291808962821960449e-01 4.203178733587265015e-02 -3.151331469416618347e-02 -1.176226213574409485e-01
1.607104390859603882e-01 -1.030409336090087891e-01 -1.507279127836227417e-01 1.307398974895477295e-01 2.471709623932838440e-02 1.936238557100296021e-01 -7.702378183603286743e-02 1.374906450510025024e-01 -9.700422734022140503e-02 -1.344099361449480057e-02 1.999640464782714844e-01 3.949512913823127747e-02 2.333584725856781006e-01 2.794343829154968262e-01 -2.943359017372131348e-01 7.857135683298110962e-02 2.937119007110595703e-01 -7.824100553989410400e-02 2.341882586479187012e-01 1.860564798116683960e-01 2.562184631824493408e-01 -3.987769037485122681e-02 5.593040212988853455e-02 -3.293304741382598877e-01 -2.371471226215362549e-01 4.953646659851074219e-02 1.289464235305786133e-01 1.667152345180511475e-01 -1.617035865783691406e-01 2.241709232330322266e-01 -2.100749313831329346e-01 1.531047280877828598e-03
3.329164385795593262e-01 -2.647996842861175537e-01 6.264895200729370117e-02 -1.376228630542755127e-01 -7.408034056425094604e-02 -3.100296556949615479e-01 1.284131221473217010e-02 -2.268332093954086304e-01 2.537288470193743706e-03 5.829689651727676392e-02 -1.941633522510528564e-01 1.053537242114543915e-02 1.844400614500045776e-01 1.654164046049118042e-01 -6.469868868589401245e-02 -1.773140877485275269e-01 3.095406591892242432e-01 -1.171250268816947937e-01 2.774373292922973633e-01 -7.355210836976766586e-03 1.215656921267509460e-01 -1.558800339698791504e-01 2.025203108787536621e-01 -1.625752896070480347e-01 -2.633855640888214111e-01 -1.384897977113723755e-01 -9.394863992929458618e-02 -1.041717007756233215e-01 -8.845330774784088135e-02 -2.291961945593357086e-02 2.884802222251892090e-01 1.088812127709388733e-01
-6.031204760074615479e-02 -1.486141681671142578e-01 1.704394817352294922e-01 1.146400868892669678e-01 1.935169845819473267e-01 4.969168081879615784e-02 1.214207485318183899e-01 -1.195819079875946045e-01 -1.452995091676712036e-01 -4.018975421786308289e-02 1.173418015241622925e-01 1.914989799261093140e-01 2.136313915252685547e-01 -8.654097467660903931e-02 -1.400118041783571243e-02 2.199654728174209595e-01 4.433217346668243408e-01 1.634574532508850098e-01 3.452510759234428406e-02 2.182582207024097443e-02 1.177976205945014954e-01 -3.584218397736549377e-02 1.814891993999481201e-01 -4.617484211921691895e-01 -1.968325525522232056e-01 -7.925635576248168945e-02 9.292633831501007080e-02 1.727908998727798462e-01 2.213840484619140625e-01 1.696354895830154419e-01 -1.320858597755432129e-01 -1.525275111198425293e-01
5.003284290432929993e-02 -3.278643637895584106e-02 1.086712032556533813e-01 4.865509271621704102e-02 -2.683426439762115479e-01 -2.057828940451145172e-02 1.123434007167816162e-01 -1.435104012489318848e-01 -3.593033850193023682e-01 7.252434641122817993e-02 2.145555913448333740e-01 4.103254061192274094e-03 -2.513650655746459961e-01 4.250991716980934143e-02 -1.050492152571678162e-01 -9.429476410150527954e-02 1.944762766361236572e-01 9.126359224319458008e-02 8.384780585765838623e-02 -2.928070724010467529e-01 -7.933580875396728516e-02 -1.494980156421661377e-01 -9.061297774314880371e-02 -5.000890493392944336e-01 -3.841414675116539001e-02 -1.359036862850189209e-01 -2.837356626987457275e-01 -2.336534112691879272e-02 3.396332636475563049e-02 -9.306883811950683594e-02 2.531197965145111084e-01 1.026023402810096741e-01
2.691558301448822021e-01 -1.418532729148864746e-01 2.149285189807415009e-02 -1.743542850017547607e-01 3.309407830238342285e-02 -1.729636341333389282e-01 -3.646210953593254089e-02 -2.450463324785232544e-01 -1.923652440309524536e-01 -5.248528346419334412e-02 -4.237490147352218628e-02 1.290049850940704346e-01 1.531126797199249268e-01 -4.092738628387451172e-01 7.689823955297470093e-02 -7.634610682725906372e-02 1.476282030344009399e-01 -1.609930954873561859e-02 2.196054458618164062e-01 9.227495640516281128e-02 1.325425207614898682e-01 -2.271246463060379028e-01 1.753802299499511719e-01 -1.718777716159820557e-01 1.003786996006965637e-01 1.300103263929486275e-03 -4.386957883834838867e-01 2.814347445964813232e-01 -4.521806165575981140e-02 1.663071811199188232e-01 -2.136030606925487518e-02 -5.613479018211364746e-02
1.616462022066116333e-01 -1.520043611526489258e-01 -4.349313303828239441e-02 5.637314170598983765e-02 1.207229308784008026e-02 -5.248724296689033508e-02 -2.083004266023635864e-01 5.099315568804740906e-02 -1.648034602403640747e-01 3.207020163536071777e-01 -3.484997749328613281e-01 1.800484508275985718e-01 2.208672277629375458e-02 -2.017806917428970337e-01 -2.945338189601898193e-01 -1.199714392423629761e-01 3.517533838748931885e-01 -2.434035539627075195e-01 2.505101263523101807e-01 9.012215584516525269e-02 1.280476599931716919e-01 -9.098013862967491150e-03 -2.199641317129135132e-01 -2.244982123374938965e-01 -1.198432892560958862e-01 -1.592394113540649414e-01 -4.873653501272201538e-02 -1.204416528344154358e-01 7.643178105354309082e-02 -1.359871178865432739e-01 1.230696514248847961e-01 -7.336458563804626465e-02
3.616492450237274170e-01 -2.274015732109546661e-02 -2.156643010675907135e-02 1.099498793482780457e-01 -1.787817627191543579e-01 -5.053588002920150757e-02 -1.708666384220123291e-01 -1.870614886283874512e-01 -2.472274899482727051e-01 -7.882901281118392944e-02 -2.233939915895462036e-01 -9.730836004018783569e-02 -1.526318639516830444e-01 -9.865272045135498047e-02 -1.705096960067749023e-01 -1.986668556928634644e-01 3.289865851402282715e-01 -8.711500465869903564e-02 2.070918232202529907e-01 -5.622544791549444199e-03 2.370383739471435547e-01 -1.509157568216323853e-01 1.375112682580947876e-01 -2.687662839889526367e-01 -1.990300603210926056e-02 -7.621397823095321655e-02 -2.084246873855590820e-01 -2.471223771572113037e-01 7.490829378366470337e-02 1.714427471160888672e-01 2.189490199089050293e-01 8.154415339231491089e-02
3.439500033855438232e-01 -3.895116969943046570e-02 2.761826105415821075e-02 7.629769295454025269e-02 9.110597521066665649e-02 -1.470556855201721191e-01 1.843929663300514221e-02 -1.913109868764877319e-01 2.018643310293555260e-03 8.104337751865386963e-02 2.793935537338256836e-01 -3.104159608483314514e-02 -4.810330271720886230e-02 9.800685942173004150e-02 -6.907044351100921631e-02 -2.273166924715042114e-02 2.978295981884002686e-01 -3.884497880935668945e-01 8.552812784910202026e-02 -2.457025796175003052e-01 3.175853490829467773e-01 9.967132657766342163e-02 -2.653780281543731689e-01 -1.641365587711334229e-01 2.691991329193115234e-01 -4.989569261670112610e-02 -1.975243538618087769e-01 4.149152711033821106e-02 2.658940106630325317e-02 9.025745838880538940e-02 -9.156136959791183472e-02 2.357000857591629028e-01
1.547716557979583740e-01 -3.231247961521148682e-01 9.651689231395721436e-02 1.016921326518058777e-01 -3.416028916835784912e-01 6.856315582990646362e-02 -3.906190395355224609e-02 3.012927435338497162e-02 -1.146619692444801331e-01 2.082638293504714966e-01 1.538258418440818787e-02 1.328925341367721558e-01 1.807982474565505981e-01 -1.071343719959259033e-01 -1.586694419384002686e-01 9.003029763698577881e-02 -2.264719456434249878e-02 -2.250975817441940308e-01 3.914949595928192139e-01 -1.266624927520751953e-01 1.527310069650411606e-02 -2.234370559453964233e-01 7.224580738693475723e-03 -3.644966483116149902e-01 -2.179386019706726074e-01 -8.485326170921325684e-02 5.247787386178970337e-02 2.324635982513427734e-01 -1.514154970645904541e-01 -1.608089357614517212e-01 -7.959917187690734863e-02 -7.818774878978729248e-02
1.549056023359298706e-01 -5.918037518858909607e-02 2.368765473365783691e-01 1.497421879321336746e-02 2.516355216503143311e-01 -4.208522662520408630e-02 -1.420524269342422485e-01 -7.166617363691329956e-02 8.774262666702270508e-02 2.610558867454528809e-01 1.533157229423522949e-01 1.869529634714126587e-01 2.133236974477767944e-01 -1.130928844213485718e-02 1.925456523895263672e-01 -2.106035500764846802e-01 2.804179191589355469e-01 -1.126668900251388550e-01 1.128501370549201965e-01 -2.234942615032196045e-01 2.047885209321975708e-01 -8.983398228883743286e-02 -8.376160264015197754e-02 -2.216424047946929932e-01 3.106568753719329834e-01 -5.815616995096206665e-02 -2.558924257755279541e-01 2.591958045959472656e-01 6.753934174776077271e-02 -2.401709742844104767e-02 -1.852606385946273804e-01 1.794887781143188477e-01
5.901055410504341125e-02 -1.621244847774505615e-01 -1.152186468243598938e-01 -2.671331763267517090e-01 -2.076366916298866272e-02 1.492879632860422134e-02 1.893012821674346924e-01 2.452905327081680298e-01 -1.314060389995574951e-01 -2.110449969768524170e-02 1.997488439083099365e-01 1.110246554017066956e-01 -5.059820786118507385e-02 1.160567346960306168e-02 -3.471119701862335205e-01 -1.307163387537002563e-01 9.054114669561386108e-02 -2.141212522983551025e-01 1.329983174800872803e-01 -5.729835480451583862e-02 1.970610022544860840e-01 1.117554213851690292e-02 2.611426413059234619e-01 -2.800521254539489746e-01 -1.154215708374977112e-01 -1.289595812559127808e-01 -3.010717034339904785e-01 1.113437861204147339e-01 -3.430599272251129150e-01 1.858122795820236206e-01 1.452261209487915039e-01 1.087795346975326538e-01
3.474212288856506348e-01 -9.469375759363174438e-02 2.262041121721267700e-01 2.133373767137527466e-01 -2.176577299833297729e-01 -1.397314481437206268e-02 -2.609216421842575073e-02 1.613968051970005035e-02 -1.674664318561553955e-01 -2.406054921448230743e-02 1.351907104253768921e-01 1.911998838186264038e-01 -9.656450897455215454e-02 -1.076862514019012451e-01 -2.247380465269088745e-01 -1.766111701726913452e-01 7.656180113554000854e-02 5.205483362078666687e-02 5.337509792298078537e-03 -2.555103003978729248e-01 1.998380012810230255e-02 -1.033303420990705490e-02 -5.430911481380462646e-02 -2.989791035652160645e-01 -2.750454470515251160e-02 -1.884743720293045044e-01 -3.013906776905059814e-01 2.194781601428985596e-01 7.667177170515060425e-02 -1.228298321366310120e-01 3.127528131008148193e-01 2.797604203224182129e-01
-3.460840135812759399e-02 -4.181042686104774475e-02 1.338091939687728882e-01 -1.813899576663970947e-01 1.151395067572593689e-01 8.536486327648162842e-02 1.254867762327194214e-01 -3.072006404399871826e-01 1.430370211601257324e-01 1.125677600502967834e-01 4.013596847653388977e-02 -1.798209547996520996e-02 2.170322537422180176e-01 9.118632972240447998e-02 -2.172398716211318970e-01 4.090615734457969666e-02 3.591342270374298096e-01 -1.987238228321075439e-01 -9.171348996460437775e-03 3.509350493550300598e-02 4.938541054725646973e-01 2.964475937187671661e-02 -8.291427046060562134e-02 -3.793092072010040283e-01 -1.333753615617752075e-01 -1.949667185544967651e-01 6.911264359951019287e-02 3.637754172086715698e-02 -5.879096686840057373e-02 -1.629672795534133911e-01 1.286402046680450439e-01 4.964629188179969788e-02
-4.258430376648902893e-02 -9.469430893659591675e-02 -1.217985805124044418e-02 1.305255889892578125e-01 1.158605813980102539e-01 2.175275981426239014e-02 -1.451625227928161621e-01 4.370028972625732422e-01 -2.146799564361572266e-01 -3.137924149632453918e-02 -5.593436770141124725e-03 -9.738604724407196045e-02 2.043350785970687866e-01 -1.098921820521354675e-01 1.675051450729370117e-02 -1.514066755771636963e-01 1.460086852312088013e-01 -1.708011627197265625e-01 1.902119219303131104e-01 -2.685869336128234863e-01 2.530743479728698730e-01 -9.950326383113861084e-02 -2.744076550006866455e-01 -3.086349964141845703e-01 -1.896068155765533447e-01 -2.638496458530426025e-01 -3.364526107907295227e-02 1.262332946062088013e-01 -8.610973507165908813e-02 -1.026255190372467041e-01 -9.115801006555557251e-02 2.454955875873565674e-01
2.023965120315551758e-01 -3.534294366836547852e-01 -7.552269846200942993e-03 3.292334675788879395e-01 1.525988578796386719e-01 -1.464571207761764526e-01 3.182579874992370605e-01 -2.512825131416320801e-01 -1.534003317356109619e-01 -5.233712121844291687e-02 6.241680681705474854e-02 -1.467613875865936279e-01 -7.991654425859451294e-02 -1.268562227487564087e-01 9.940721094608306885e-02 -5.723868310451507568e-02 2.515325844287872314e-01 -2.519658803939819336e-01 2.130325883626937866e-01 -1.768921166658401489e-01 2.394420839846134186e-02 -3.705652896314859390e-03 -1.184496060013771057e-01 -3.395055532455444336e-01 1.041000410914421082e-01 -1.927207112312316895e-01 -4.491539299488067627e-02 5.028397217392921448e-02 -3.694396093487739563e-02 1.440537422895431519e-01 1.428215801715850830e-01 -2.850799821317195892e-02
2.363930344581604004e-01 1.280910242348909378e-02 -1.356181949377059937e-01 -3.570415079593658447e-02 3.534254804253578186e-02 -1.318671554327011108e-01 2.257687896490097046e-01 -2.155838608741760254e-01 -2.898980677127838135e-01 1.914432942867279053e-01 2.161945849657058716e-01 1.892033815383911133e-01 -5.042231827974319458e-02 3.432977944612503052e-02 -1.718403995037078857e-01 2.738513797521591187e-02 1.280939280986785889e-01 -3.171296715736389160e-01 2.838410437107086182e-01 -1.691199988126754761e-01 8.429045230150222778e-02 -3.130473196506500244e-02 -2.846362590789794922e-01 -1.028100922703742981e-01 -8.535458147525787354e-02 -4.769907798618078232e-03 -1.774852871894836426e-01 9.213107824325561523e-02 -2.375205457210540771e-01 3.407944142818450928e-01 1.566647738218307495e-01 -2.746598422527313232e-02
1.440313905477523804e-01 -8.516453951597213745e-02 2.272124141454696655e-01 1.271484643220901489e-01 2.371738851070404053e-01 -1.295658200979232788e-01 -8.585342764854431152e-02 -3.621014356613159180e-01 7.762349396944046021e-02 5.154883116483688354e-02 2.664225921034812927e-02 3.195829689502716064e-02 -2.187089622020721436e-01 -2.391786426305770874e-01 3.210228309035301208e-02 -1.350498199462890625e-01 1.221904978156089783e-01 -1.869528442621231079e-01 2.514526844024658203e-01 1.982133463025093079e-02 4.199088811874389648e-01 -2.155637145042419434e-01 -1.929638907313346863e-02 -2.648563981056213379e-01 2.421430498361587524e-01 -4.289177805185317993e-02 -1.695652604103088379e-01 4.690324887633323669e-02 -9.117095917463302612e-02 -9.296293556690216064e-02 -1.016755625605583191e-01 1.800741553306579590e-01
1.995756477117538452e-01 1.564681231975555420e-01 5.481301620602607727e-02 1.628904603421688080e-02 2.122824080288410187e-02 1.353451609611511230e-01 -1.004686579108238220e-01 -1.150770783424377441e-01 -2.437888532876968384e-01 3.947669267654418945e-02 1.170092150568962097e-01 -9.573487937450408936e-02 6.376670300960540771e-02 -6.766209751367568970e-02 -1.172211840748786926e-01 -2.629531323909759521e-01 2.594156265258789062e-01 4.543785750865936279e-02 2.714365422725677490e-01 1.069143116474151611e-01 2.241586595773696899e-01 7.594504952430725098e-02 2.748640775680541992e-01 -1.424975246191024780e-01 -2.355085462331771851e-01 -1.737623363733291626e-01 -4.399132356047630310e-02 4.644159376621246338e-01 8.572040498256683350e-02 7.426490634679794312e-02 -7.737588882446289062e-02 2.940568327903747559e-01
2.790820896625518799e-01 -1.250813007354736328e-01 1.213798765093088150e-03 7.998251169919967651e-02 6.547997891902923584e-02 -1.713064759969711304e-01 1.205546483397483826e-01 -1.142135560512542725e-01 -6.783011555671691895e-02 7.035499066114425659e-02 -1.558226346969604492e-01 -2.486718147993087769e-01 -6.273847073316574097e-02 -1.494416892528533936e-01 3.679057583212852478e-02 -4.980526491999626160e-02 3.379614949226379395e-01 -3.748092055320739746e-01 1.338533461093902588e-01 1.111226230859756470e-01 2.040355503559112549e-01 -1.877516061067581177e-01 3.473152220249176025e-02 -3.623827993869781494e-01 -1.357396841049194336e-01 2.409069612622261047e-02 -1.842955797910690308e-01 -6.969445943832397461e-02 3.079474270343780518e-01 -2.530530095100402832e-01 9.100102819502353668e-03 -4.397366940975189209e-02
2.761980295181274414e-01 -2.208359390497207642e-01 2.747781872749328613e-01 1.889866776764392853e-02 1.219615787267684937e-01 1.462860852479934692e-01 -8.515356481075286865e-02 1.262560188770294189e-01 4.792224243283271790e-02 1.000719889998435974e-02 -8.461519330739974976e-02 2.118160575628280640e-01 2.733068466186523438e-01 -1.030228585004806519e-01 -2.172178179025650024e-01 1.580689102411270142e-01 8.987855911254882812e-02 -1.330007761716842651e-01 5.146115645766258240e-02 -4.418176412582397461e-01 4.703070223331451416e-02 -1.244913712143898010e-01 1.739707738161087036e-01 -3.479495048522949219e-01 -6.587142497301101685e-02 -1.418432295322418213e-01 -1.191950887441635132e-01 -4.634959250688552856e-02 8.580714464187622070e-02 1.553179025650024414e-01 2.411595284938812256e-01 6.779306381940841675e-02
2.475124746561050415e-01 -1.189303584396839142e-02 4.269633069634437561e-02 1.539402008056640625e-01 -2.153200507164001465e-01 1.894837766885757446e-01 6.380114704370498657e-02 -3.531474620103836060e-02 -2.727601826190948486e-01 5.980951339006423950e-02 -1.388807892799377441e-01 -1.517698615789413452e-01 -3.869110718369483948e-02 -1.659503430128097534e-01 -1.403602510690689087e-01 8.859858661890029907e-02 4.543224573135375977e-01 -3.874653251841664314e-03 1.771415919065475464e-01 -9.934499859809875488e-02 3.448320031166076660e-01 -6.019457802176475525e-02 -1.394842714071273804e-01 -2.236310541629791260e-01 1.082145050168037415e-01 -3.193805366754531860e-02 1.493544280529022217e-01 2.521196007728576660e-01 6.627942621707916260e-02 1.674641519784927368e-01 -5.513923615217208862e-02 2.735981345176696777e-01
3.393540978431701660e-01 -2.115158438682556152e-01 1.253317743539810181e-01 1.459040939807891846e-01 5.690487474203109741e-02 -7.092060893774032593e-02 -1.812257915735244751e-01 2.951536774635314941e-01 -9.191892296075820923e-02 2.231326103210449219e-01 -6.401362270116806030e-02 -3.303496912121772766e-02 -2.180979028344154358e-02 -8.437174558639526367e-02 -1.506208777427673340e-01 1.741397678852081299e-01 1.942393332719802856e-01 -1.768286377191543579e-01 5.078506097197532654e-02 -1.803407073020935059e-01 2.591224946081638336e-02 -2.329087257385253906e-01 7.521609216928482056e-02 -3.316608965396881104e-01 8.160492032766342163e-02 -7.921450585126876831e-02 1.125196143984794617e-01 1.830838918685913086e-01 2.077124714851379395e-01 3.248044252395629883e-01 2.248138189315795898e-01 1.336924731731414795e-01
3.399752974510192871e-01 -1.080815121531486511e-02 -3.538335859775543213e-02 -2.278071790933609009e-01 -7.283549010753631592e-02 8.082012087106704712e-02 -2.000839263200759888e-01 2.417026832699775696e-02 -1.657697558403015137e-01 2.332849614322185516e-02 3.921785950660705566e-01 2.113482207059860229e-01 -6.463141739368438721e-02 1.100432872772216797e-01 -2.971418797969818115e-01 -1.062254086136817932e-01 1.664892137050628662e-01 -2.167879492044448853e-01 5.318379774689674377e-02 -7.908389717340469360e-02 1.835142374038696289e-01 -3.936831653118133545e-02 1.534470357000827789e-02 -1.970535516738891602e-01 9.430135041475296021e-02 -5.778251588344573975e-02 -2.545993030071258545e-01 2.839803695678710938e-01 -2.572359740734100342e-01 1.351708024740219116e-01 1.380660533905029297e-01 -1.305565834045410156e-01
-8.793463930487632751e-03 -1.734744906425476074e-01 1.599634140729904175e-01 -1.604314744472503662e-01 -5.245916545391082764e-03 1.387535631656646729e-01 -2.698943018913269043e-01 -2.302508056163787842e-01 -7.971496134996414185e-02 6.719347089529037476e-02 -4.285817593336105347e-02 -4.174771159887313843e-02 1.242233514785766602e-01 -1.319980323314666748e-01 -2.800944447517395020e-01 1.695625036954879761e-01 1.943648904561996460e-01 9.359052777290344238e-02 2.037255018949508667e-01 -1.273650079965591431e-01 3.080706596374511719e-01 -3.329137563705444336e-01 4.199088364839553833e-02 -2.210434526205062866e-01 -2.880975008010864258e-01 5.129727069288492203e-03 1.620629280805587769e-01 3.455462753772735596e-01 -1.560563892126083374e-01 -2.519825287163257599e-02 5.666733160614967346e-02 3.657212108373641968e-02
1.373901367187500000e-01 -1.539688408374786377e-01 -7.811208069324493408e-02 2.002794854342937469e-02 1.062189191579818726e-01 -1.913171112537384033e-01 -1.889453828334808350e-01 1.432891488075256348e-01 -7.875875383615493774e-02 4.663284868001937866e-02 8.189670741558074951e-02 4.985570609569549561e-01 1.871491372585296631e-01 -3.516033291816711426e-02 -3.156535699963569641e-02 -9.146723896265029907e-02 3.453092277050018311e-02 -2.104236781597137451e-01 -3.130637109279632568e-02 -3.002936020493507385e-02 3.295252025127410889e-01 -2.077098041772842407e-01 -1.459687482565641403e-02 -1.905466020107269287e-01 -3.573294579982757568e-01 2.197549492120742798e-01 7.091803103685379028e-02 2.481166571378707886e-01 -8.928364515304565430e-02 -2.120902016758918762e-02 3.207606822252273560e-02 2.234027832746505737e-01
2.482702732086181641e-01 1.472373157739639282e-01 -1.868213415145874023e-01 1.376727782189846039e-02 -1.179688721895217896e-01 -2.550715804100036621e-01 1.378672420978546143e-01 -1.561158001422882080e-01 -1.423621624708175659e-01 1.287190914154052734e-01 4.902952909469604492e-02 1.813981682062149048e-01 3.945177793502807617e-02 -1.255976855754852295e-01 -1.656952202320098877e-01 1.199822723865509033e-01 8.844622224569320679e-02 9.440181404352188110e-02 3.632905185222625732e-01 -1.828019171953201294e-01 2.301349490880966187e-01 -1.925788670778274536e-01 3.342399373650550842e-02 -3.972522914409637451e-01 1.618397235870361328e-01 -1.608379483222961426e-01 1.009104102849960327e-01 -1.514746993780136108e-02 -3.329360857605934143e-02 3.352119624614715576e-01 -2.348096668720245361e-02 1.424796879291534424e-01
1.344009637832641602e-01 -1.444627046585083008e-01 -1.224812492728233337e-01 8.205447345972061157e-02 -8.401284366846084595e-02 2.154827713966369629e-01 5.431393533945083618e-02 -1.627558618783950806e-01 -1.045794039964675903e-01 -1.000005975365638733e-01 1.474500540643930435e-02 1.525731533765792847e-01 1.899847984313964844e-01 2.521166345104575157e-03 -2.247087657451629639e-01 2.528488934040069580e-01 1.944832652807235718e-01 -2.091100811958312988e-01 2.583688823506236076e-03 1.675117015838623047e-02 2.128159105777740479e-01 -3.099884986877441406e-01 3.291571736335754395e-01 -5.130906701087951660e-01 1.038519963622093201e-01 -9.666513651609420776e-02 4.984699562191963196e-02 -4.561635106801986694e-02 1.075935065746307373e-01 -1.264138892292976379e-02 1.732426285743713379e-01 1.302542164921760559e-02
8.967435359954833984e-02 -1.776089072227478027e-01 2.064487785100936890e-01 3.117980062961578369e-02 3.292159438133239746e-01 -8.286697417497634888e-02 2.856466472148895264e-01 -4.439355060458183289e-02 -1.383562982082366943e-01 1.236085146665573120e-01 1.442435234785079956e-01 -5.347858369350433350e-02 3.207257390022277832e-02 2.563896775245666504e-01 -5.552324280142784119e-02 -3.369089215993881226e-03 2.236191481351852417e-01 -2.432477325201034546e-01 3.783588707447052002e-01 1.704981774091720581e-01 -4.033093526959419250e-02 -2.302629649639129639e-01 2.217651903629302979e-01 -3.082703053951263428e-01 -2.113200575113296509e-01 1.537345070391893387e-02 -1.270438581705093384e-01 1.566026173532009125e-02 1.271499991416931152e-01 1.174614764750003815e-02 -6.837213039398193359e-02 1.659626066684722900e-01
3.345340117812156677e-02 -5.256419628858566284e-02 1.551573574542999268e-01 -5.716009810566902161e-02 2.056267559528350830e-01 -5.102958902716636658e-02 -1.210326626896858215e-01 -1.478952914476394653e-01 -1.081355065107345581e-01 3.627983853220939636e-02 2.257240563631057739e-01 8.600303903222084045e-03 1.779711842536926270e-01 -1.065605282783508301e-01 -4.269215464591979980e-01 -2.092132121324539185e-01 5.537728220224380493e-02 -2.641557157039642334e-01 -2.461568415164947510e-01 2.972096018493175507e-02 1.949770748615264893e-01 -3.096731603145599365e-01 -1.055016070604324341e-01 -2.044645994901657104e-01 -1.739711463451385498e-01 -2.659625709056854248e-01 -2.247558385133743286e-01 1.200387487187981606e-03 -8.635078370571136475e-02 2.678003013134002686e-01 4.893418401479721069e-02 -3.813910763710737228e-03
1.777205765247344971e-01 -1.266963034868240356e-01 -2.829595282673835754e-02 -3.010470047593116760e-02 -1.107476279139518738e-01 -9.610102325677871704e-02 -2.798688970506191254e-02 9.530094452202320099e-03 1.209043487906455994e-01 -1.541078276932239532e-02 1.028821840882301331e-01 -1.264997571706771851e-01 3.795997500419616699e-01 1.979114115238189697e-02 -1.448481231927871704e-01 -2.553574740886688232e-01 2.766609191894531250e-01 -4.177015423774719238e-01 2.189049869775772095e-01 1.233993992209434509e-01 2.637216448783874512e-01 1.267807930707931519e-01 -7.708977162837982178e-02 -1.792847365140914917e-01 7.427635788917541504e-02 -8.271548151969909668e-02 -2.543681859970092773e-01 2.727787792682647705e-01 -3.539875522255897522e-02 3.678363561630249023e-02 2.064595371484756470e-01 1.469379514455795288e-01
-3.349995240569114685e-02 -1.470493227243423462e-01 1.070528030395507812e-01 1.650168001651763916e-01 2.759273648262023926e-01 4.999853298068046570e-02 1.242152526974678040e-01 -6.947958469390869141e-02 -1.489519476890563965e-01 1.384192407131195068e-01 8.526967465877532959e-02 2.796683311462402344e-01 1.578826755285263062e-01 -2.701116353273391724e-02 1.582567766308784485e-02 1.152534112334251404e-01 4.188572764396667480e-01 3.316486999392509460e-02 -1.367992013692855835e-01 2.311658300459384918e-02 4.286440834403038025e-02 9.844873100519180298e-02 2.086747288703918457e-01 -4.801272749900817871e-01 -1.962553709745407104e-01 -6.410338729619979858e-02 6.616061180830001831e-02 1.152627170085906982e-01 2.404652088880538940e-01 -4.414000362157821655e-02 -1.400234103202819824e-01 2.293372303247451782e-01
-2.219288051128387451e-01 -1.161348745226860046e-01 7.142227143049240112e-02 2.655187249183654785e-01 -1.329603195190429688e-01 6.356031447649002075e-02 1.971305347979068756e-02 -9.648212790489196777e-02 -1.615871638059616089e-01 2.083986103534698486e-01 -1.265409886837005615e-01 1.376070380210876465e-01 -3.219567239284515381e-02 -1.770277917385101318e-01 -2.287732958793640137e-01 1.900148391723632812e-02 2.077025920152664185e-01 -2.569366693496704102e-01 8.758679032325744629e-02 -1.109676137566566467e-01 2.345903515815734863e-01 -8.865915238857269287e-02 1.308363378047943115e-01 -2.187448292970657349e-01 2.230833768844604492e-01 1.622136682271957397e-02 -3.001926541328430176e-01 2.366537451744079590e-01 2.628463553264737129e-04 2.967930734157562256e-01 -2.393014281988143921e-01 2.053704112768173218e-01
2.605499327182769775e-01 -3.862161040306091309e-01 1.466006040573120117e-01 1.088183149695396423e-01 -1.755542159080505371e-01 1.717181527055799961e-03 5.246457085013389587e-02 -1.037315949797630310e-01 -9.363831579685211182e-02 1.314849704504013062e-01 -1.333367973566055298e-01 2.537780702114105225e-01 -1.805822998285293579e-01 3.335038945078849792e-02 -1.537469029426574707e-01 -2.030708640813827515e-01 1.369711309671401978e-01 4.531865939497947693e-02 5.484341084957122803e-02 -2.740117907524108887e-01 5.952698364853858948e-02 -1.124437525868415833e-01 -6.028978619724512100e-03 -3.654773831367492676e-01 -1.429301053285598755e-01 -2.112139165401458740e-01 -1.554581969976425171e-01 9.431945532560348511e-02 -8.841630816459655762e-02 -3.615267276763916016e-01 8.387533575296401978e-02 -7.801262289285659790e-02
8.026566356420516968e-02 -4.178484976291656494e-01 1.999304145574569702e-01 -2.170919440686702728e-02 -1.273864209651947021e-01 -8.921153843402862549e-02 -4.194871708750724792e-02 8.330534398555755615e-02 -2.198577076196670532e-01 2.428731322288513184e-01 -7.692287117242813110e-02 3.187985718250274658e-02 2.814906239509582520e-01 -1.787703484296798706e-01 -1.881906986236572266e-01 -1.486232727766036987e-01 2.546612173318862915e-02 -5.969903618097305298e-02 2.144073694944381714e-01 -5.685923621058464050e-02 -9.774170815944671631e-03 -4.206040501594543457e-01 1.074656620621681213e-01 -2.378299981355667114e-01 -1.590704321861267090e-01 -9.893261641263961792e-02 -2.846574783325195312e-02 1.384168565273284912e-01 -2.954209148883819580e-01 -2.118618786334991455e-02 -1.388428509235382080e-01 -4.561789706349372864e-02
5.214161425828933716e-02 -1.077641099691390991e-01 -7.943519949913024902e-02 -1.022156979888677597e-02 -3.340687975287437439e-02 -5.736787244677543640e-02 2.611143887042999268e-01 6.705474108457565308e-03 -3.707483783364295959e-02 1.314174979925155640e-01 1.152042821049690247e-01 1.471631675958633423e-01 6.723194569349288940e-02 1.205838322639465332e-01 -1.838370561599731445e-01 -1.355470996350049973e-02 8.031356334686279297e-02 -2.682277560234069824e-01 3.938909173011779785e-01 1.514046192169189453e-01 2.713856846094131470e-02 -1.532952338457107544e-01 1.684034615755081177e-01 -2.740915417671203613e-01 -5.821088701486587524e-02 -3.063616156578063965e-02 -3.206583857536315918e-02 2.749066054821014404e-01 6.817650794982910156e-02 4.891712367534637451e-01 -1.191014349460601807e-01 2.770638167858123779e-01
1.426766216754913330e-01 -3.280929848551750183e-02 -2.028886973857879639e-01 7.796970754861831665e-02 1.908612251281738281e-01 -1.551447957754135132e-01 -2.653865702450275421e-02 -1.160812303423881531e-01 -2.240733802318572998e-01 4.399802535772323608e-02 -1.437006592750549316e-01 3.366870880126953125e-01 1.949137449264526367e-01 1.973460316658020020e-01 -7.256622612476348877e-02 1.632408350706100464e-01 6.607516855001449585e-02 -2.583122253417968750e-01 -5.932984873652458191e-03 -3.940663933753967285e-01 7.338339835405349731e-02 -2.556656897068023682e-01 2.226361818611621857e-02 -3.703521192073822021e-01 -9.937848150730133057e-02 1.438083648681640625e-01 3.459928557276725769e-02 1.247541084885597229e-01 2.171520441770553589e-01 7.077042013406753540e-02 -6.880091130733489990e-02 1.503592431545257568e-01
4.421859234571456909e-02 5.600081756711006165e-02 3.760620951652526855e-01 1.226526200771331787e-01 8.732103556394577026e-02 1.768155544996261597e-01 -1.252025067806243896e-01 5.040619987994432449e-03 -1.889089792966842651e-01 1.142975911498069763e-01 -6.006947159767150879e-02 2.743726670742034912e-01 2.118088454008102417e-01 -1.586837321519851685e-01 -2.029499560594558716e-01 -1.644683480262756348e-01 1.259693652391433716e-01 -2.983161509037017822e-01 3.260765224695205688e-02 -1.144230887293815613e-01 3.196786046028137207e-01 2.719260379672050476e-02 1.036365106701850891e-01 -1.471838057041168213e-01 -1.827375888824462891e-01 -2.863617837429046631e-01 1.002465561032295227e-02 7.050162553787231445e-02 -2.663990259170532227e-01 -9.486091881990432739e-02 -1.819313168525695801e-01 1.733323484659194946e-01
8.615913242101669312e-02 -1.199430525302886963e-01 -1.948269829154014587e-02 -1.448445767164230347e-01 2.947503030300140381e-01 -1.536613106727600098e-01 -7.769159972667694092e-02 1.720743626356124878e-01 -1.324084550142288208e-01 1.541198790073394775e-02 3.013987839221954346e-01 1.395009160041809082e-01 -2.428578138351440430e-01 5.155831202864646912e-02 -1.999832987785339355e-01 -2.444681525230407715e-02 1.393209546804428101e-01 -2.969414591789245605e-01 3.550469875335693359e-01 2.528968825936317444e-02 7.970421761274337769e-02 1.427735239267349243e-01 8.707793056964874268e-02 -3.366714715957641602e-01 1.292500942945480347e-01 2.360772714018821716e-02 -1.267425417900085449e-01 1.996209919452667236e-01 8.974380791187286377e-02 1.194514334201812744e-01 -2.439238429069519043e-01 2.084442526102066040e-01
3.402611315250396729e-01 -4.120015501976013184e-01 2.701849639415740967e-01 -2.297958359122276306e-02 -3.157703951001167297e-02 -1.943544298410415649e-01 1.305848956108093262e-01 5.840340629220008850e-02 -2.554551512002944946e-02 9.730165451765060425e-02 -7.679317146539688110e-02 1.648408621549606323e-01 2.086958736181259155e-01 -1.359359920024871826e-01 -7.448855787515640259e-02 -1.617326885461807251e-01 3.223372995853424072e-01 -4.915735498070716858e-02 1.336021870374679565e-01 -1.526571810245513916e-01 2.637044191360473633e-01 8.684215694665908813e-02 3.095808029174804688e-01 -2.473930269479751587e-02 -1.741677895188331604e-02 4.000166896730661392e-03 -2.543706297874450684e-01 1.538561582565307617e-01 -1.093626022338867188e-01 -7.458245009183883667e-02 2.438106574118137360e-02 1.302628666162490845e-01
2.174634188413619995e-01 -1.938223391771316528e-01 7.625361531972885132e-02 8.670098613947629929e-04 -1.884732395410537720e-01 1.040690988302230835e-01 2.495854496955871582e-01 -2.701852917671203613e-01 -3.857295811176300049e-01 -1.170524060726165771e-01 1.202245205640792847e-01 5.587175861001014709e-02 -9.333913028240203857e-02 -3.363134860992431641e-01 3.023748844861984253e-02 -8.342224359512329102e-02 1.803403496742248535e-01 -3.909921273589134216e-02 2.039089947938919067e-01 4.583281651139259338e-02 2.319824546575546265e-01 -1.604765057563781738e-01 -2.252663113176822662e-02 -1.993217468261718750e-01 -2.695493958890438080e-02 -2.869347333908081055e-01 -1.503378003835678101e-01 1.136230975389480591e-01 1.131534129381179810e-01 -1.556586027145385742e-01 2.356814891099929810e-01 9.612549841403961182e-02
2.450662851333618164e-01 -6.922196596860885620e-02 1.986340433359146118e-01 1.239508315920829773e-01 1.485055834054946899e-01 -2.316446602344512939e-01 1.070020161569118500e-02 -3.358923830091953278e-03 -8.896680176258087158e-02 1.741082966327667236e-01 3.391144871711730957e-01 1.412183940410614014e-01 -5.953392758965492249e-02 -2.962761521339416504e-01 -6.651140004396438599e-02 2.938868701457977295e-01 1.123999878764152527e-01 -1.260606348514556885e-01 7.696428149938583374e-02 -8.993294835090637207e-02 7.179094851016998291e-02 -1.817962974309921265e-01 -4.597212374210357666e-02 -1.801108121871948242e-01 -2.734699547290802002e-01 -4.729091525077819824e-01 -8.819559961557388306e-02 2.084688656032085419e-02 1.113477721810340881e-01 4.351405054330825806e-02 -9.631742537021636963e-02 6.083568558096885681e-02
1.012327969074249268e-01 -1.433841604739427567e-02 -2.416143566370010376e-02 4.337488859891891479e-02 -1.572497785091400146e-01 -2.236180454492568970e-01 2.080081254243850708e-01 -2.114491313695907593e-01 2.959255687892436981e-02 1.423532217741012573e-01 -1.063479632139205933e-01 -1.812403053045272827e-01 3.808749318122863770e-01 -7.410906255245208740e-02 8.540125563740730286e-03 -2.953639924526214600e-01 3.582177460193634033e-01 -1.793986260890960693e-01 7.644331455230712891e-02 4.645618051290512085e-02 4.072892963886260986e-01 4.367965739220380783e-03 1.657589524984359741e-01 -2.389546930789947510e-01 -7.425517588853836060e-02 -2.218521013855934143e-02 -1.629052758216857910e-01 1.411976069211959839e-01 -3.358739241957664490e-02 1.054569240659475327e-02 1.401099264621734619e-01 1.699009090662002563e-01
-8.249802887439727783e-02 -5.642952397465705872e-02 -1.148515753448009491e-02 1.409656405448913574e-01 2.488458603620529175e-01 2.480643242597579956e-02 1.927638351917266846e-01 1.018655151128768921e-01 -2.716203033924102783e-01 1.590959429740905762e-01 1.813729703426361084e-01 5.903152376413345337e-02 6.769355386495590210e-02 2.412685006856918335e-01 -3.729810193181037903e-02 -1.452918052673339844e-01 3.239115476608276367e-01 -2.006788700819015503e-01 3.927321135997772217e-01 -8.040770888328552246e-02 9.953290224075317383e-02 -6.926793605089187622e-03 1.578193306922912598e-01 -3.079057335853576660e-01 -5.327348038554191589e-02 1.658719480037689209e-01 9.369494020938873291e-02 -6.093769520521163940e-02 2.096660584211349487e-01 -9.107855707406997681e-02 7.102192938327789307e-02 3.216572403907775879e-01
1.855625957250595093e-02 -2.063977420330047607e-01 -1.055575311183929443e-01 -2.830914855003356934e-01 2.403180748224258423e-01 -2.786663919687271118e-02 1.381737887859344482e-01 2.318590879440307617e-01 -3.410715609788894653e-02 1.019636914134025574e-01 2.014748901128768921e-01 1.209678128361701965e-01 9.248904883861541748e-02 -1.416596770286560059e-01 -2.313898205757141113e-01 -3.139452338218688965e-01 1.089055910706520081e-01 -1.972642838954925537e-01 2.304106950759887695e-01 -1.618845164775848389e-01 1.386691331863403320e-01 4.196936264634132385e-02 2.853878736495971680e-01 -1.199231967329978943e-01 -7.707508653402328491e-02 -8.870651572942733765e-02 -2.885351181030273438e-01 1.329872459173202515e-01 -2.128921449184417725e-01 -2.482962049543857574e-02 2.262829691171646118e-01 1.676424294710159302e-01
3.272029161453247070e-01 -1.537400037050247192e-01 3.012965805828571320e-02 1.330957859754562378e-01 1.938097178936004639e-01 -1.945192813873291016e-01 -7.543269544839859009e-02 1.957692354917526245e-01 -1.633297353982925415e-01 1.434729993343353271e-01 -9.966988861560821533e-02 7.372125238180160522e-02 2.705915085971355438e-02 -2.909907698631286621e-01 -3.500986397266387939e-01 1.971959620714187622e-01 1.461582779884338379e-01 -1.035712286829948425e-01 1.685130745172500610e-01 -1.846559494733810425e-01 6.708621978759765625e-02 -1.554553359746932983e-01 1.022587344050407410e-01 -2.153382897377014160e-01 -3.863047063350677490e-02 -1.982579380273818970e-01 3.460119292140007019e-02 1.641647517681121826e-02 3.068794608116149902e-01 1.201883405447006226e-01 2.203681468963623047e-01 2.055374532938003540e-01
3.224729001522064209e-01 6.763334572315216064e-02 1.662896424531936646e-01 2.062079608440399170e-01 -1.621061265468597412e-01 -3.054837286472320557e-01 2.027375102043151855e-01 -1.561995595693588257e-01 -2.148269116878509521e-01 1.455069184303283691e-01 2.241278439760208130e-01 -9.729594923555850983e-03 -2.124441564083099365e-01 9.767100960016250610e-02 -1.039154976606369019e-01 -1.082586571574211121e-01 1.304030418395996094e-01 -1.137285083532333374e-01 4.062685072422027588e-01 -1.708023548126220703e-01 3.145142793655395508e-01 -1.419495344161987305e-01 -2.708676457405090332e-02 -6.919597089290618896e-02 -4.237702488899230957e-02 5.249425023794174194e-02 -1.699802130460739136e-01 -2.025309018790721893e-02 -3.990940377116203308e-02 9.796863049268722534e-02 -1.351717114448547363e-01 1.710205823183059692e-01
2.020572721958160400e-01 -1.804440468549728394e-01 -1.269199792295694351e-02 1.525013446807861328e-01 1.060399264097213745e-01 -1.584288030862808228e-01 -4.402327351272106171e-03 -1.518432050943374634e-01 -7.015480846166610718e-02 -1.778144389390945435e-01 1.501347683370113373e-02 6.681529339402914047e-04 -4.312332570552825928e-01 7.249671965837478638e-02 -5.754496157169342041e-02 -1.715870946645736694e-01 2.326100021600723267e-01 -8.840374648571014404e-02 1.256222277879714966e-01 -1.761210858821868896e-01 2.362800091505050659e-01 8.139421790838241577e-02 -9.871127456426620483e-02 -3.696478009223937988e-01 1.046581640839576721e-01 -1.264053881168365479e-01 -3.008833527565002441e-01 1.051012277603149414e-01 -1.355998590588569641e-02 -8.612211048603057861e-02 5.324197933077812195e-02 3.557177782058715820e-01
-1.738919466733932495e-01 1.911636143922805786e-01 -5.974033102393150330e-02 -2.304437197744846344e-02 5.625535547733306885e-02 -1.142939329147338867e-01 -9.394799359142780304e-03 -2.290841490030288696e-01 -2.151739299297332764e-01 1.081758290529251099e-01 1.011754572391510010e-01 3.424476087093353271e-02 -1.885996758937835693e-01 5.956571549177169800e-02 -1.754469126462936401e-01 -1.208866015076637268e-01 2.366843819618225098e-01 -2.299686372280120850e-01 1.543149054050445557e-01 -8.690275251865386963e-02 6.117843389511108398e-01 -1.062155440449714661e-01 9.872172772884368896e-02 -1.967059969902038574e-01 9.894802235066890717e-03 -7.236601412296295166e-02 -2.469767034053802490e-01 7.917324453592300415e-02 1.295243352651596069e-01 6.136358901858329773e-02 -4.875955730676651001e-02 1.913300901651382446e-01
4.023563524242490530e-04 -2.505813539028167725e-01 -5.470973253250122070e-02 -1.977162957191467285e-01 -8.450064063072204590e-02 5.913864821195602417e-02 -3.707016408443450928e-01 -1.708314418792724609e-01 -2.042724192142486572e-01 8.249489963054656982e-02 4.227944612503051758e-01 3.170142769813537598e-01 -5.267202854156494141e-03 -7.503575086593627930e-02 -1.958779292181134224e-03 -4.887354746460914612e-02 3.731290996074676514e-01 -1.406521946191787720e-01 1.429264098405838013e-01 -5.814886465668678284e-02 5.117543786764144897e-02 -1.428887695074081421e-01 -4.076328873634338379e-02 -3.181961774826049805e-01 -1.369181126356124878e-01 4.319225251674652100e-02 1.764516346156597137e-02 1.429691724479198456e-02 -1.198001503944396973e-01 1.051585301756858826e-01 -8.522739261388778687e-02 -1.395728290081024170e-01
4.406506121158599854e-01 4.580453783273696899e-02 2.791655957698822021e-01 5.917366594076156616e-02 -1.820839047431945801e-01 1.547680497169494629e-01 -4.230454564094543457e-02 -7.436555624008178711e-02 -2.350645065307617188e-01 9.324119240045547485e-02 2.619028091430664062e-02 -1.115194186568260193e-01 9.811859577894210815e-02 -9.189666807651519775e-02 -1.986335515975952148e-01 7.019732147455215454e-02 3.878055512905120850e-01 -7.543486356735229492e-02 7.292953133583068848e-02 2.337775677442550659e-01 7.071866095066070557e-02 7.130007725208997726e-05 3.320879861712455750e-02 -3.287747502326965332e-01 1.648093163967132568e-01 -2.720227241516113281e-01 -1.950250267982482910e-01 4.447073861956596375e-02 -1.783831715583801270e-01 -1.748489099554717541e-03 5.067327059805393219e-03 1.227528154850006104e-01
1.102779433131217957e-01 -2.936901748180389404e-01 -1.860784888267517090e-01 -1.140520945191383362e-01 -3.578579425811767578e-02 -4.827088490128517151e-02 -1.361972093582153320e-01 -2.102428376674652100e-01 -4.681968316435813904e-02 1.183309108018875122e-01 3.714986741542816162e-01 2.650793492794036865e-01 2.072817832231521606e-01 5.587551742792129517e-02 -1.164263412356376648e-01 -1.145908832550048828e-01 3.306661248207092285e-01 -2.882392704486846924e-01 -4.657652974128723145e-02 3.400857374072074890e-02 1.291429102420806885e-01 -1.283578276634216309e-01 -3.744837269186973572e-02 -2.155361324548721313e-01 3.216306120157241821e-02 -1.385696083307266235e-01 1.593813300132751465e-01 1.897497177124023438e-01 -2.308377027511596680e-01 2.059221640229225159e-02 -2.728252112865447998e-01 6.161125376820564270e-02
6.790573894977569580e-02 -1.332152187824249268e-01 1.050482541322708130e-01 1.859857700765132904e-02 2.527512013912200928e-01 -1.573364585638046265e-01 -5.330080538988113403e-02 -9.088340401649475098e-02 8.513358235359191895e-02 3.126410245895385742e-01 3.994009643793106079e-02 5.594400689005851746e-02 2.361874729394912720e-01 1.975004673004150391e-01 1.326705068349838257e-01 -1.373656839132308960e-01 1.817613989114761353e-01 -2.945247106254100800e-03 2.125054895877838135e-01 -1.191342100501060486e-01 8.554340153932571411e-02 -1.139977276325225830e-01 -1.500397734344005585e-02 -4.100315868854522705e-01 2.183987498283386230e-01 -2.561345994472503662e-01 -2.233931720256805420e-01 3.568085134029388428e-01 8.147242665290832520e-02 2.268048468977212906e-03 -2.129339575767517090e-01 4.448346793651580811e-02
2.117818444967269897e-01 -1.898274123668670654e-01 7.399983704090118408e-02 -2.805620133876800537e-01 1.803845614194869995e-01 2.074139565229415894e-01 -1.765602976083755493e-01 -2.340688705444335938e-01 -6.659896671772003174e-02 1.298782825469970703e-01 9.726916998624801636e-02 2.520160973072052002e-01 1.234529353678226471e-02 1.212476938962936401e-02 -2.766249179840087891e-01 -1.000341176986694336e-01 2.585031688213348389e-01 -2.776591181755065918e-01 3.474896773695945740e-02 -1.045326814055442810e-01 2.313957959413528442e-01 5.041200667619705200e-02 -1.413529217243194580e-01 -2.561883628368377686e-01 6.663128733634948730e-02 1.742851883172988892e-01 2.912763655185699463e-01 6.187112256884574890e-02 -6.931120157241821289e-02 -9.237562119960784912e-02 -1.387649029493331909e-01 1.961321383714675903e-01
1.976675167679786682e-02 -2.457257658243179321e-01 1.037349030375480652e-01 3.127197921276092529e-02 3.304218351840972900e-01 1.455544726923108101e-03 9.271048009395599365e-02 -8.454860746860504150e-02 -1.298265606164932251e-01 8.888008445501327515e-02 6.057569757103919983e-02 1.123683080077171326e-01 1.833783835172653198e-01 3.995923325419425964e-02 -2.355604618787765503e-01 -4.228089153766632080e-01 -5.456838756799697876e-03 1.627833098173141479e-01 2.461396157741546631e-01 -6.712199188768863678e-03 3.859032392501831055e-01 -3.896825388073921204e-02 -1.237273961305618286e-01 -2.181565463542938232e-01 -1.472190916538238525e-01 -1.036252453923225403e-01 -1.178337037563323975e-01 -5.298576876521110535e-02 1.142700389027595520e-01 2.196984738111495972e-01 2.438074052333831787e-01 1.471877992153167725e-01
-1.223849654197692871e-01 -2.623603343963623047e-01 2.345022261142730713e-01 1.191678270697593689e-01 1.527182757854461670e-01 1.246905028820037842e-01 1.076862215995788574e-02 -1.164040118455886841e-01 -9.849803149700164795e-02 1.472474038600921631e-01 2.433614134788513184e-01 2.046150155365467072e-02 -1.000088974833488464e-01 8.743876963853836060e-02 -4.235693812370300293e-01 -2.651178240776062012e-01 5.360095575451850891e-02 -1.556641310453414917e-01 -5.719549953937530518e-02 -2.734007537364959717e-01 2.631435394287109375e-01 -8.176410198211669922e-02 1.805885136127471924e-01 -1.632706522941589355e-01 -1.804339587688446045e-01 1.607905030250549316e-01 -1.459587514400482178e-01 1.007314845919609070e-01 1.373989880084991455e-01 1.282468438148498535e-01 -1.413672417402267456e-02 2.652880847454071045e-01
2.033598721027374268e-01 -2.475969195365905762e-01 1.164820045232772827e-01 -8.764773607254028320e-02 2.016445100307464600e-01 2.236254960298538208e-01 -2.067362964153289795e-01 -7.117714732885360718e-02 -2.150692343711853027e-01 2.746562063694000244e-01 -4.583331942558288574e-02 3.628325462341308594e-01 2.891825325787067413e-02 -8.954216539859771729e-02 -3.842056691646575928e-01 -5.851580202579498291e-02 2.491848319768905640e-01 5.175825208425521851e-03 1.055591031908988953e-01 -2.220398634672164917e-01 5.959987640380859375e-03 1.427847445011138916e-01 -1.119129061698913574e-01 -1.454496234655380249e-01 -1.386210173368453979e-01 -9.134150296449661255e-02 2.496277987957000732e-01 2.059985101222991943e-01 2.464559860527515411e-02 9.685339033603668213e-02 -5.755162984132766724e-02 2.867848379537463188e-03
4.831565618515014648e-01 -2.655718028545379639e-01 -1.808930486440658569e-01 1.870281994342803955e-01 4.188046976923942566e-02 2.306370437145233154e-01 6.556224077939987183e-03 1.359789222478866577e-01 -2.135759443044662476e-01 -2.827352285385131836e-02 1.479786634445190430e-01 4.865122493356466293e-03 7.180941849946975708e-02 1.174246612936258316e-02 -2.223748266696929932e-01 -1.517330408096313477e-01 9.616392850875854492e-02 9.971017949283123016e-03 1.700378656387329102e-01 8.626029640436172485e-02 1.689705103635787964e-01 4.390531033277511597e-02 -1.253559887409210205e-01 -3.695862293243408203e-01 -1.585858911275863647e-01 6.660666316747665405e-02 4.861584305763244629e-02 2.002772241830825806e-01 -2.530075907707214355e-01 -1.839960226789116859e-03 -2.028983384370803833e-01 5.489643663167953491e-02
1.073734834790229797e-01 -1.462334841489791870e-01 3.738406673073768616e-02 1.621707230806350708e-01 2.451946139335632324e-01 8.066589944064617157e-03 1.591189950704574585e-01 -1.475923508405685425e-01 -9.098230302333831787e-02 2.119769454002380371e-01 2.757773920893669128e-02 2.284951359033584595e-01 2.327135205268859863e-01 6.660925596952438354e-02 5.218911170959472656e-02 2.387625575065612793e-01 3.244682848453521729e-01 -2.031229995191097260e-02 -1.672875732183456421e-01 -1.286751478910446167e-01 1.223911270499229431e-01 2.465054392814636230e-02 1.803899705410003662e-01 -4.576522409915924072e-01 -1.897711753845214844e-01 -2.580352127552032471e-02 7.076747715473175049e-02 1.796970218420028687e-01 2.657418251037597656e-01 -6.700547039508819580e-02 -1.343931108713150024e-01 1.806645691394805908e-01
-1.255055963993072510e-01 -1.215816359035670757e-03 -2.084098458290100098e-01 3.457636833190917969e-01 -2.754256129264831543e-02 2.011648118495941162e-01 1.517444998025894165e-01 -1.314056813716888428e-01 -2.480749189853668213e-01 1.845380365848541260e-01 9.141361713409423828e-02 1.676947772502899170e-01 3.280325606465339661e-02 -1.090888679027557373e-01 -1.302285790443420410e-01 -2.410395629703998566e-02 -2.180607244372367859e-02 9.182572364807128906e-02 1.635146886110305786e-01 -2.641327977180480957e-01 2.138632088899612427e-01 -1.737297028303146362e-01 8.843137882649898529e-03 -4.595826864242553711e-01 1.197617575526237488e-01 -1.460828483104705811e-01 -2.081609368324279785e-01 4.395709186792373657e-02 -1.228564530611038208e-01 2.894601821899414062e-01 3.898843750357627869e-02 5.637268349528312683e-02
3.754400461912155151e-02 -6.721270829439163208e-02 2.830419242382049561e-01 2.735421061515808105e-01 7.682532817125320435e-02 7.845683395862579346e-02 -2.530081570148468018e-01 -3.294691741466522217e-01 1.354200113564729691e-02 1.303452253341674805e-01 4.119078628718852997e-03 2.649254798889160156e-01 -2.031986229121685028e-02 -9.460160881280899048e-02 -1.952602118253707886e-01 -2.360034734010696411e-01 1.648310571908950806e-01 -1.657989919185638428e-01 4.712027683854103088e-02 1.852534562349319458e-01 2.988420128822326660e-01 6.811854243278503418e-02 -5.983612313866615295e-02 -3.736872076988220215e-01 -5.392024666070938110e-02 -4.487569630146026611e-02 3.975252062082290649e-02 3.886160673573613167e-03 -2.392501384019851685e-01 5.586273968219757080e-02 1.331727355718612671e-01 2.257701456546783447e-01
8.500742167234420776e-02 -2.380178542807698250e-03 3.251625970005989075e-02 4.439053311944007874e-02 2.011284530162811279e-01 -1.646561473608016968e-01 1.755881309509277344e-01 -3.838561847805976868e-02 2.654590643942356110e-02 -1.741813719272613525e-01 -1.415671576978638768e-04 2.957569956779479980e-01 3.528649210929870605e-01 8.583658188581466675e-02 -2.452117204666137695e-01 1.510790735483169556e-01 1.457596123218536377e-01 4.562375321984291077e-02 1.490602344274520874e-01 1.284761633723974228e-02 4.267532750964164734e-02 5.383931845426559448e-02 -7.603841274976730347e-02 -6.070834398269653320e-01 -4.014373570680618286e-02 -2.554209232330322266e-01 -6.229543685913085938e-02 1.152594909071922302e-01 1.242582947015762329e-01 1.348796784877777100e-01 -5.796351656317710876e-02 -1.036694422364234924e-01
1.762477755546569824e-01 -2.250748276710510254e-01 1.485453099012374878e-01 1.485464274883270264e-01 9.445673972368240356e-02 -8.465156704187393188e-02 1.776671111583709717e-01 2.174057438969612122e-02 -1.581606715917587280e-01 1.134391799569129944e-01 -1.007701903581619263e-01 8.344855159521102905e-02 -1.328264325857162476e-01 -8.672516793012619019e-02 -2.677300572395324707e-02 1.224838495254516602e-01 4.218439161777496338e-01 -2.275988459587097168e-02 1.818086802959442139e-01 8.363610506057739258e-02 3.323589265346527100e-01 -7.673431932926177979e-02 1.614433079957962036e-01 -2.401093579828739166e-02 -3.397936224937438965e-01 4.451462626457214355e-02 -2.211622595787048340e-01 3.709975779056549072e-01 -5.920839030295610428e-03 -2.156101912260055542e-02 2.531697452068328857e-01 6.046904250979423523e-03
3.599781394004821777e-01 -3.914319574832916260e-01 3.993908688426017761e-02 -4.579858481884002686e-02 -3.117898106575012207e-02 5.912407115101814270e-02 1.321895271539688110e-01 1.302929967641830444e-01 -4.755689948797225952e-02 -4.026476293802261353e-03 5.416316911578178406e-02 1.502980142831802368e-01 -6.351377815008163452e-02 -2.539307773113250732e-01 3.336134925484657288e-02 -2.201781123876571655e-01 2.815578281879425049e-01 1.440462023019790649e-01 2.687509059906005859e-01 -2.229066342115402222e-01 2.714571952819824219e-01 -2.519739232957363129e-02 2.635446190834045410e-01 -4.128485918045043945e-02 -1.918393820524215698e-01 6.896703690290451050e-02 -8.057754486799240112e-02 8.784904330968856812e-02 7.146607339382171631e-02 -5.324180424213409424e-02 -2.749175205826759338e-02 3.111096918582916260e-01
1.789295077323913574e-01 -3.749721050262451172e-01 1.190566569566726685e-01 -2.052527666091918945e-02 1.439315378665924072e-01 7.685921341180801392e-02 -3.974679112434387207e-02 2.935451082885265350e-02 2.632156573235988617e-02 4.647954106330871582e-01 -2.615406215190887451e-01 7.600375264883041382e-02 -1.038076356053352356e-02 -2.013499140739440918e-01 -1.654279530048370361e-01 -1.240486204624176025e-01 2.553189992904663086e-01 -1.530333235859870911e-02 2.325023114681243896e-01 -1.929045468568801880e-01 1.885489672422409058e-01 -2.066045403480529785e-01 -1.126283258199691772e-01 -1.693092584609985352e-01 -1.563028693199157715e-01 1.654744520783424377e-02 -7.207290083169937134e-02 9.934541583061218262e-02 -1.527845114469528198e-01 -1.867342293262481689e-01 -1.405408084392547607e-01 -1.240817829966545105e-01
1.473250389099121094e-01 -3.579593002796173096e-01 -1.120521500706672668e-02 -7.036457210779190063e-02 6.141067016869783401e-03 -1.128282770514488220e-01 -1.654996275901794434e-01 -8.384874463081359863e-02 -5.508211627602577209e-02 6.647112965583801270e-02 9.405494667589664459e-03 1.827108860015869141e-01 1.589180529117584229e-02 -1.277410984039306641e-02 -1.344199627637863159e-01 -1.674676537513732910e-01 1.608181744813919067e-01 -1.215696036815643311e-01 9.340076148509979248e-02 -1.704446524381637573e-01 2.948837876319885254e-01 1.249982044100761414e-01 3.568880632519721985e-02 -2.560934983193874359e-02 -1.806896552443504333e-02 -8.611618727445602417e-02 -3.952953815460205078e-01 5.120621323585510254e-01 -5.495357513427734375e-02 -4.483668878674507141e-02 3.063385486602783203e-01 4.931128025054931641e-02
5.788375064730644226e-02 9.249865263700485229e-02 3.488899022340774536e-02 1.548609137535095215e-01 -8.391342312097549438e-02 -1.292714774608612061e-01 2.012818306684494019e-01 -1.389601547271013260e-02 -2.500235438346862793e-01 2.099725604057312012e-01 4.112975597381591797e-01 -1.795494556427001953e-02 -1.270232349634170532e-01 1.093571335077285767e-01 -5.959923565387725830e-02 -7.152941823005676270e-02 1.948417872190475464e-01 4.025186970829963684e-02 4.099931418895721436e-01 -1.883249878883361816e-01 4.830394387245178223e-01 -1.215195506811141968e-01 -1.146118808537721634e-02 -1.775154471397399902e-01 -2.656686492264270782e-02 8.924798667430877686e-02 5.022159218788146973e-02 4.066757485270500183e-02 3.405743837356567383e-02 2.005563974380493164e-01 -1.462119072675704956e-02 9.087563306093215942e-02
1.000343859195709229e-01 3.861178411170840263e-03 7.636335492134094238e-02 -2.108101397752761841e-01 7.955829799175262451e-02 -1.412126123905181885e-01 6.038288027048110962e-02 -3.196930289268493652e-01 -5.698024854063987732e-02 2.421047985553741455e-01 -2.125429920852184296e-02 4.299174249172210693e-01 -2.332658469676971436e-01 -1.133834272623062134e-01 -1.188581809401512146e-01 -3.153427969664335251e-03 4.287028312683105469e-01 -1.309931129217147827e-01 1.244842633605003357e-01 -5.824238806962966919e-02 2.204449623823165894e-01 -2.167778760194778442e-01 -1.680163741111755371e-01 -1.080307364463806152e-01 1.927733607590198517e-02 -1.754282712936401367e-01 -4.802260175347328186e-02 2.028014957904815674e-01 6.224367767572402954e-03 -4.667185246944427490e-02 1.724108457565307617e-01 1.311143487691879272e-01
1.889495551586151123e-01 -1.352378278970718384e-01 -4.590193554759025574e-02 -2.253690361976623535e-01 2.549738585948944092e-01 -2.089413404464721680e-01 1.628128886222839355e-01 -1.919908449053764343e-02 -1.009395048022270203e-01 1.425606906414031982e-01 2.449269406497478485e-02 1.632271707057952881e-01 -1.879759132862091064e-01 -1.658269166946411133e-01 -7.676592469215393066e-02 -1.413663774728775024e-01 1.203689724206924438e-01 -1.350144445896148682e-01 5.561892315745353699e-02 2.660012245178222656e-01 1.962847560644149780e-01 1.878165081143379211e-02 1.928827464580535889e-01 -4.478658735752105713e-01 4.696003347635269165e-02 1.069904863834381104e-01 2.444607578217983246e-02 3.448385000228881836e-01 -1.121209189295768738e-01 2.499030977487564087e-01 -9.278852492570877075e-02 1.052042916417121887e-01
[truncated: 3,272,214 more chars]
