# Supplementary material for: The Language of Innovation
Source: PLoS One. 2020 Apr 30;15(4):e0230107. doi: 10.1371/journal.pone.0230107 (PMC7194493; doi:10.1371/journal.pone.0230107)
Supplement: S2 File — (GZ) [file pone.0230107.s002.tar.gz › 1980-1984/V2Run_8_VS_4500_embeddings1980-1984ED32.txt]

2.304800152778625488e-01 9.756731241941452026e-02 -1.753396689891815186e-01 -2.247774600982666016e-01 -1.652715802192687988e-01 1.011406257748603821e-01 -6.957793235778808594e-02 -2.965849637985229492e-01 -1.712224446237087250e-02 9.471654891967773438e-02 -1.529420912265777588e-01 -1.749733239412307739e-01 -1.075565591454505920e-01 1.051284521818161011e-01 2.167054563760757446e-01 1.278637945652008057e-01 1.198853030800819397e-01 -9.799868613481521606e-02 8.950425311923027039e-03 5.159049481153488159e-02 -1.396978348493576050e-01 6.682962179183959961e-02 -8.241962641477584839e-02 5.450568199157714844e-01 -3.159593343734741211e-01 2.468206137418746948e-01 -2.000633627176284790e-01 6.969983875751495361e-02 2.947734110057353973e-02 6.354524195194244385e-02 2.545861294493079185e-03 1.068344935774803162e-01
-2.466961890459060669e-01 1.233309730887413025e-01 -3.920087814331054688e-01 -1.047534644603729248e-01 2.060501277446746826e-01 1.120595857501029968e-01 2.439455315470695496e-02 -1.982408910989761353e-01 -5.108402296900749207e-02 -1.488577760756015778e-02 -8.058448880910873413e-02 -1.586813479661941528e-01 -1.516172662377357483e-03 1.776668280363082886e-01 -1.128957122564315796e-01 1.184992641210556030e-01 7.124470174312591553e-02 -2.570569813251495361e-01 2.796526551246643066e-01 -4.367963410913944244e-03 -1.290502697229385376e-01 -3.854312747716903687e-02 -1.099566891789436340e-01 5.405223965644836426e-01 -7.636964321136474609e-02 2.220629714429378510e-02 -1.213630884885787964e-01 7.876925915479660034e-02 -1.808812916278839111e-01 1.887553930282592773e-01 5.018603056669235229e-02 4.025149717926979065e-02
-5.415267869830131531e-02 -2.703119069337844849e-02 -1.939532607793807983e-01 1.234881579875946045e-01 1.091136317700147629e-02 1.843955218791961670e-01 1.029947623610496521e-01 -1.689696460962295532e-01 -1.926567107439041138e-01 1.151203066110610962e-01 -2.529035508632659912e-01 -6.138361617922782898e-02 1.011936888098716736e-01 1.648335605859756470e-01 -2.588930428028106689e-01 2.644986510276794434e-01 -1.684968769550323486e-01 -3.675895631313323975e-01 5.177341774106025696e-02 -6.283906847238540649e-02 -3.499000966548919678e-01 1.604914814233779907e-01 -1.575872600078582764e-01 3.397094011306762695e-01 1.806501112878322601e-02 1.805515885353088379e-01 -3.127751871943473816e-02 -9.283658862113952637e-02 1.705489158630371094e-01 -1.321979016065597534e-01 1.161832958459854126e-01 1.286358833312988281e-01
1.030511409044265747e-01 -8.451632410287857056e-02 -4.098626971244812012e-01 -1.331827938556671143e-01 -1.087574735283851624e-01 -4.790768399834632874e-02 2.347453385591506958e-01 -2.426715344190597534e-01 -1.033548964187502861e-03 -2.041216939687728882e-02 -3.157714903354644775e-01 1.341122090816497803e-01 -1.192272305488586426e-01 2.901298105716705322e-01 -2.837191224098205566e-01 9.287756681442260742e-02 9.293577075004577637e-02 -3.682968616485595703e-01 4.665331449359655380e-03 -1.225444599986076355e-01 6.209344044327735901e-02 1.989685930311679840e-02 -2.477938681840896606e-01 1.951744854450225830e-01 -1.833083480596542358e-01 6.213109008967876434e-03 9.451647847890853882e-02 -1.228243559598922729e-01 4.794626682996749878e-02 2.052918821573257446e-02 1.954333633184432983e-01 -3.356203809380531311e-02
1.401382535696029663e-01 8.488276600837707520e-02 -4.019738137722015381e-01 -2.315093278884887695e-01 1.735408976674079895e-02 2.091442793607711792e-01 1.128128264099359512e-02 -1.002445369958877563e-01 -2.551726698875427246e-01 3.860653564333915710e-02 -1.066624298691749573e-01 -1.514457613229751587e-01 -4.236460104584693909e-02 2.991286218166351318e-01 -3.005518913269042969e-01 1.273721605539321899e-01 -8.833082765340805054e-02 -4.472151398658752441e-01 2.474788129329681396e-01 8.805478364229202271e-02 -2.008863352239131927e-02 -3.422251343727111816e-02 -2.372898161411285400e-01 9.828343242406845093e-02 1.228181719779968262e-01 2.850082330405712128e-02 -2.293265424668788910e-02 -1.108592599630355835e-01 -7.938949018716812134e-02 -2.277434989809989929e-02 7.854907959699630737e-02 -1.377189457416534424e-01
4.655181616544723511e-02 -2.203898876905441284e-02 -3.778264522552490234e-01 -2.628221809864044189e-01 -2.195858359336853027e-01 3.915240764617919922e-01 1.767383515834808350e-01 8.731263875961303711e-02 3.440615162253379822e-02 1.443727463483810425e-01 -2.002974599599838257e-01 -4.849457740783691406e-02 -1.105438545346260071e-01 -5.235526710748672485e-02 -2.629418075084686279e-01 -1.344932466745376587e-01 3.219095990061759949e-02 -2.934399247169494629e-01 1.286591291427612305e-01 2.911600843071937561e-02 -1.423066258430480957e-01 -2.356662005186080933e-01 -2.957600057125091553e-01 1.570204943418502808e-01 -3.156751021742820740e-02 1.997642666101455688e-01 -1.225220337510108948e-01 1.121931523084640503e-01 -7.599650323390960693e-02 -4.038037359714508057e-02 -7.840108126401901245e-02 6.282225996255874634e-02
1.981724649667739868e-01 -6.537052989006042480e-02 -1.893977671861648560e-01 -1.182179152965545654e-01 -2.219391316175460815e-01 1.628424227237701416e-01 3.211434483528137207e-01 -1.335062086582183838e-01 -2.295692563056945801e-01 1.985056512057781219e-02 -5.256486311554908752e-02 -2.343669086694717407e-01 -4.888287931680679321e-02 4.980755969882011414e-02 1.819539070129394531e-01 -1.553778946399688721e-01 -9.903350472450256348e-02 -2.163605093955993652e-01 3.887945413589477539e-02 2.091072052717208862e-01 5.522602051496505737e-02 -9.772090241312980652e-03 1.467942446470260620e-01 3.449746370315551758e-01 -1.333372890949249268e-01 1.882653385400772095e-01 1.786027252674102783e-01 -4.882948100566864014e-02 2.124686390161514282e-01 1.697520017623901367e-01 3.534867167472839355e-01 7.066032290458679199e-02
-1.310572121292352676e-02 -1.401137262582778931e-01 -4.420926272869110107e-01 -1.424732357263565063e-01 -2.078638970851898193e-01 1.151275113224983215e-01 2.113333791494369507e-01 -1.133315786719322205e-01 -3.074239790439605713e-01 -1.715229898691177368e-01 2.081509083509445190e-01 -2.657770216464996338e-01 -2.611184418201446533e-01 4.713412001729011536e-02 5.494365096092224121e-02 2.699816226959228516e-02 -8.690215647220611572e-02 -1.629829108715057373e-01 -1.333452910184860229e-01 4.599892348051071167e-02 9.402719140052795410e-02 3.796932473778724670e-02 -3.126301243901252747e-02 2.517120838165283203e-01 -1.812672764062881470e-01 1.777639836072921753e-01 9.753056615591049194e-02 2.333734417334198952e-03 2.571573294699192047e-02 -1.042726933956146240e-01 3.109599649906158447e-01 1.661360114812850952e-01
-1.542727649211883545e-01 1.044511049985885620e-01 -4.332956373691558838e-01 -1.057053953409194946e-01 -9.018919616937637329e-02 -9.804177097976207733e-03 1.978783756494522095e-01 -4.182591140270233154e-01 -3.487984463572502136e-02 7.664229720830917358e-02 -1.961757540702819824e-01 -2.096664011478424072e-01 -1.272791065275669098e-02 1.861838996410369873e-01 -7.573195546865463257e-02 1.697109341621398926e-01 1.651811972260475159e-02 -2.783347070217132568e-01 2.053043246269226074e-01 1.645871996879577637e-01 -1.508990228176116943e-01 -1.089509725570678711e-01 -1.990641057491302490e-01 2.928758859634399414e-01 1.315515954047441483e-03 1.906950213015079498e-02 -1.135151535272598267e-01 7.751761376857757568e-02 -8.699551969766616821e-02 1.661998778581619263e-01 -3.870882093906402588e-02 -1.488982588052749634e-01
-2.446453273296356201e-01 1.948284357786178589e-01 -3.823260068893432617e-01 -1.238227263092994690e-01 -1.364846229553222656e-01 3.041048347949981689e-02 1.314026713371276855e-01 -4.276363849639892578e-01 -9.321308461949229240e-04 -2.589232288300991058e-02 -2.455618083477020264e-01 -2.327760457992553711e-01 -6.056773662567138672e-02 7.851692289113998413e-02 8.561033010482788086e-02 1.418918520212173462e-01 2.967732213437557220e-02 -3.479378819465637207e-01 1.955893486738204956e-01 6.347373127937316895e-02 -4.252683836966753006e-03 -1.068556979298591614e-01 3.533671796321868896e-02 3.537654876708984375e-01 -3.114888444542884827e-02 1.205291077494621277e-01 -1.134348660707473755e-01 1.148084774613380432e-01 -9.676712006330490112e-02 2.164832316339015961e-02 2.180183865129947662e-02 -1.209388524293899536e-01
3.144602775573730469e-01 2.808754565194249153e-03 -1.231828853487968445e-01 1.142284870147705078e-01 -1.893187463283538818e-01 6.776815652847290039e-02 5.907029658555984497e-02 -1.986116468906402588e-01 -9.607429802417755127e-02 2.927147746086120605e-01 -3.523191809654235840e-02 -4.925236999988555908e-01 2.121912688016891479e-01 1.098114624619483948e-01 -7.082371413707733154e-02 2.309825420379638672e-01 -4.920369759202003479e-02 -6.601350009441375732e-02 -1.500999927520751953e-01 -2.806978300213813782e-02 3.334625065326690674e-01 -2.034367322921752930e-01 -2.398024499416351318e-01 1.884298026561737061e-01 -4.138089716434478760e-02 6.355896592140197754e-02 -1.268837749958038330e-01 1.060131713747978210e-01 1.331997918896377087e-03 1.400412917137145996e-01 -7.170061022043228149e-02 -4.234112054109573364e-02
-3.114016950130462646e-01 8.527413010597229004e-02 -4.093386828899383545e-01 6.226723641157150269e-02 -9.086478501558303833e-02 1.134361699223518372e-01 1.286195516586303711e-01 -3.244632780551910400e-01 -1.054537147283554077e-01 6.960366666316986084e-02 -1.457156538963317871e-01 -2.558933198451995850e-01 3.375495970249176025e-02 2.680915296077728271e-01 -4.598140716552734375e-02 -8.796718902885913849e-03 1.687551289796829224e-01 -2.221927791833877563e-01 8.789066970348358154e-02 -1.509073972702026367e-01 1.271678954362869263e-01 -1.429593414068222046e-01 -1.029076874256134033e-01 3.329160809516906738e-01 -2.202850766479969025e-03 -1.618191301822662354e-01 -8.348023146390914917e-02 3.650105372071266174e-02 -2.752538025379180908e-01 8.204732090234756470e-02 -2.823903597891330719e-02 -1.390372067689895630e-01
-1.686521917581558228e-01 -7.111975550651550293e-02 -6.255292892456054688e-01 3.702870104461908340e-03 9.176283329725265503e-02 2.431813180446624756e-01 2.181584201753139496e-02 -8.377899974584579468e-02 -2.465008944272994995e-01 1.565673649311065674e-01 -1.271330416202545166e-01 -8.468013256788253784e-02 1.934587508440017700e-01 2.648297846317291260e-01 -5.053401365876197815e-02 -2.644221857190132141e-02 -9.093618951737880707e-03 -1.318366080522537231e-01 -1.652493490837514400e-03 -1.093115583062171936e-01 1.555589772760868073e-02 4.301871638745069504e-03 -2.088650614023208618e-01 2.380080074071884155e-01 -8.458572626113891602e-02 -1.227300316095352173e-01 -1.012717112898826599e-01 2.294358015060424805e-01 -2.304387390613555908e-01 5.491675436496734619e-02 6.126160919666290283e-02 7.608246058225631714e-02
5.346726626157760620e-02 9.999207407236099243e-02 -2.543488144874572754e-01 2.040660707280039787e-03 1.712483353912830353e-02 6.443805247545242310e-02 1.898713260889053345e-01 -3.129256665706634521e-01 -2.563484609127044678e-01 6.232032924890518188e-02 -1.805578917264938354e-01 4.561391472816467285e-02 -9.429194033145904541e-02 2.989686727523803711e-01 -2.467609047889709473e-01 6.057934835553169250e-02 -2.798548936843872070e-01 -4.027087390422821045e-01 1.353018730878829956e-01 4.080812633037567139e-02 -1.642430275678634644e-01 1.357182711362838745e-01 -3.019884228706359863e-01 2.711500823497772217e-01 -6.961305439472198486e-02 6.590855121612548828e-02 -5.294861271977424622e-02 -6.614859402179718018e-02 1.275438368320465088e-01 8.107983320951461792e-02 -6.946696434170007706e-03 8.410548418760299683e-02
-1.591263711452484131e-01 -1.319771111011505127e-01 -4.025568664073944092e-01 -2.256525009870529175e-01 8.188920095562934875e-03 1.673019975423812866e-01 2.539208531379699707e-01 -2.880570292472839355e-01 -4.127008020877838135e-01 3.538439050316810608e-02 -1.490901708602905273e-01 -3.458344191312789917e-02 -5.181351676583290100e-02 2.088933251798152924e-02 -1.657333672046661377e-01 2.368360161781311035e-01 2.455412177368998528e-03 -2.173950970172882080e-01 -1.909621991217136383e-02 1.577200144529342651e-01 -1.100693121552467346e-01 -1.076977774500846863e-01 1.711785420775413513e-02 1.511918753385543823e-01 -6.788582541048526764e-03 -1.174425259232521057e-01 -2.436004579067230225e-01 -2.129750996828079224e-01 -1.321521960198879242e-02 -8.176280558109283447e-02 2.056701332330703735e-01 5.566740408539772034e-03
-2.213958352804183960e-01 -1.167796030640602112e-01 -5.471090078353881836e-01 1.072029024362564087e-02 -7.104358077049255371e-02 2.340834289789199829e-01 9.544059634208679199e-02 -2.022152096033096313e-01 -1.525505185127258301e-01 2.086738198995590210e-01 -1.558194160461425781e-01 -1.612886935472488403e-01 9.679765254259109497e-02 2.687170207500457764e-01 -4.875501990318298340e-02 -3.583294898271560669e-02 7.486729323863983154e-02 -2.715932130813598633e-01 -1.589115113019943237e-01 2.672360837459564209e-02 5.656419694423675537e-02 5.049818381667137146e-02 -2.236595004796981812e-01 1.798400431871414185e-01 -6.399180274456739426e-03 -4.964490234851837158e-02 -1.195917353034019470e-01 1.509479433298110962e-01 -2.419427037239074707e-01 1.014999076724052429e-01 2.784537896513938904e-02 -1.518350839614868164e-01
-6.637462973594665527e-02 -6.287363916635513306e-02 -4.172655642032623291e-01 1.974007189273834229e-01 -1.077400296926498413e-01 -5.404086038470268250e-02 1.066855117678642273e-01 -2.712405323982238770e-01 -1.094871833920478821e-01 2.333540916442871094e-01 -3.605151474475860596e-01 -1.603781878948211670e-01 -1.519273370504379272e-01 1.191204190254211426e-01 -1.320898532867431641e-01 1.091300919651985168e-01 -6.904670596122741699e-02 -4.514839053153991699e-01 -5.660615861415863037e-03 -5.153372511267662048e-02 -1.327977776527404785e-01 1.616693884134292603e-01 -2.266907691955566406e-01 1.168895233422517776e-02 -3.091469034552574158e-02 2.540494874119758606e-02 -1.895733028650283813e-01 6.250302493572235107e-02 1.519761532545089722e-01 1.017479971051216125e-02 8.574122935533523560e-02 1.083113774657249451e-01
1.015282981097698212e-02 -4.901211336255073547e-02 -2.245094329118728638e-01 -2.372095584869384766e-01 -5.699534714221954346e-02 -1.548752933740615845e-02 9.998688846826553345e-02 -4.595069587230682373e-01 -2.257606536149978638e-01 8.334928005933761597e-02 -4.392346367239952087e-02 -8.362432569265365601e-02 7.344593852758407593e-02 -3.445281088352203369e-02 -9.757150709629058838e-02 -1.611347347497940063e-01 3.267301246523857117e-02 -2.723855674266815186e-01 6.819149106740951538e-02 1.665664315223693848e-01 -1.514066010713577271e-01 -2.006488740444183350e-01 -2.259318977594375610e-01 9.243740886449813843e-02 -1.301623135805130005e-01 -2.399884015321731567e-01 -4.567030370235443115e-01 6.394004076719284058e-02 4.547927901148796082e-02 1.743525266647338867e-01 8.014353364706039429e-02 2.764091640710830688e-02
1.583479158580303192e-02 -1.532545983791351318e-01 -1.294659227132797241e-01 -8.710221946239471436e-02 -1.378942281007766724e-01 4.945607110857963562e-02 1.573278158903121948e-01 -1.959990710020065308e-01 -1.722799986600875854e-02 -1.459744870662689209e-01 1.976120658218860626e-02 -3.367613852024078369e-01 -1.672797352075576782e-01 2.189916223287582397e-01 2.337211668491363525e-01 -1.137982457876205444e-01 -3.777046203613281250e-01 -3.778316676616668701e-01 5.290201678872108459e-02 -6.538607180118560791e-02 -2.001187503337860107e-01 -8.473011106252670288e-02 -7.604278624057769775e-02 1.786304414272308350e-01 8.902422338724136353e-02 9.556929767131805420e-02 -2.253650724887847900e-01 1.028808206319808960e-01 -1.513602286577224731e-01 1.005874127149581909e-01 3.139643669128417969e-01 3.037550300359725952e-02
-1.471108645200729370e-01 -1.316078822128474712e-03 -5.328646898269653320e-01 -2.456120550632476807e-01 2.719696611166000366e-02 9.933805465698242188e-02 1.075525134801864624e-01 -2.527104318141937256e-01 -3.032278120517730713e-01 -8.833198994398117065e-02 -2.394974529743194580e-01 -1.801379770040512085e-01 -8.547370880842208862e-02 1.624187827110290527e-01 -1.884986311197280884e-01 2.952765226364135742e-01 7.503563165664672852e-02 -2.142018377780914307e-01 -1.784374117851257324e-01 1.198988482356071472e-01 -2.862359769642353058e-02 -6.612182408571243286e-02 -1.917349919676780701e-02 6.550919264554977417e-02 -1.642543822526931763e-01 1.283973176032304764e-02 -1.591179668903350830e-01 -1.629295200109481812e-01 -1.270717009902000427e-02 2.324661239981651306e-02 1.213082820177078247e-01 8.917905390262603760e-03
-1.753018498420715332e-01 5.561671033501625061e-02 -3.827587068080902100e-01 6.275560706853866577e-02 -3.490165248513221741e-02 2.245012223720550537e-01 1.188515946269035339e-01 -3.000758588314056396e-01 -7.770365476608276367e-02 8.203753083944320679e-02 -1.228720396757125854e-01 -1.581522524356842041e-01 3.130520284175872803e-01 4.815171957015991211e-01 -1.411511898040771484e-01 1.021326258778572083e-01 2.185208946466445923e-01 -2.132254242897033691e-01 -6.773387640714645386e-02 1.694519221782684326e-01 1.934027671813964844e-01 -1.603168249130249023e-01 -1.013137847185134888e-01 -1.811120286583900452e-02 -5.438702180981636047e-02 -1.341499667614698410e-02 -6.710298359394073486e-02 6.510349363088607788e-02 -3.779134526848793030e-02 1.966375624760985374e-03 5.931533873081207275e-02 -1.726388931274414062e-01
1.402020175009965897e-02 5.975353997200727463e-03 -2.326341122388839722e-01 8.182457089424133301e-02 1.572011262178421021e-01 1.507958620786666870e-01 4.969292320311069489e-03 -2.342436313629150391e-01 -2.281448990106582642e-01 5.401830002665519714e-02 -3.531363308429718018e-01 -1.779683232307434082e-01 4.412716254591941833e-02 1.079772189259529114e-01 -2.634141445159912109e-01 1.313074678182601929e-01 -1.185527369379997253e-01 -2.189376354217529297e-01 1.506168991327285767e-01 -1.379788294434547424e-02 -3.409683406352996826e-01 4.622376710176467896e-02 -1.484627723693847656e-01 3.283464908599853516e-01 -4.580237716436386108e-02 1.706981807947158813e-01 -4.817588999867439270e-02 -2.052949070930480957e-01 1.781472265720367432e-01 5.646865814924240112e-02 2.456519454717636108e-01 1.447098851203918457e-01
1.443501263856887817e-01 1.539276838302612305e-01 -3.341622352600097656e-01 -2.490886300802230835e-01 -2.319950461387634277e-01 3.579552173614501953e-01 1.324247121810913086e-01 -2.670345306396484375e-01 1.618394860997796059e-03 -2.600081264972686768e-02 2.591879293322563171e-02 -9.632652252912521362e-02 -3.097945824265480042e-02 3.718921244144439697e-01 -1.798089146614074707e-01 2.235797606408596039e-02 9.562088549137115479e-02 -1.881546974182128906e-01 7.118996232748031616e-02 2.298034131526947021e-01 1.339935511350631714e-01 2.438500523567199707e-02 -2.879248857498168945e-01 6.637924909591674805e-02 7.188972830772399902e-02 3.773351386189460754e-02 -9.277924895286560059e-02 -7.278492301702499390e-02 -5.265616625547409058e-02 1.405474543571472168e-02 2.117580473423004150e-01 -2.272671163082122803e-01
3.140225708484649658e-01 8.061826974153518677e-02 -2.891351580619812012e-01 -1.006570607423782349e-01 -1.594802141189575195e-01 3.314592838287353516e-01 1.719067394733428955e-01 1.268414407968521118e-01 -1.242228820919990540e-01 1.005343943834304810e-01 -2.152062058448791504e-01 -3.311457857489585876e-02 1.497665792703628540e-01 1.429658383131027222e-01 -2.766291499137878418e-01 4.572186619043350220e-02 -9.545474499464035034e-02 -2.606298625469207764e-01 -1.512575056403875351e-02 -1.818937808275222778e-01 -1.175898090004920959e-01 -1.371624022722244263e-01 -3.589075803756713867e-01 1.286057531833648682e-01 -5.078517645597457886e-02 1.374569088220596313e-01 4.533413052558898926e-02 -1.916444897651672363e-01 -7.936722040176391602e-02 -1.136293187737464905e-01 1.450480669736862183e-01 -1.921794414520263672e-01
9.733512252569198608e-02 1.217276677489280701e-01 -2.205094248056411743e-01 1.474763154983520508e-01 9.603453427553176880e-02 3.377142250537872314e-01 3.238770961761474609e-01 -1.464418619871139526e-01 1.611988991498947144e-01 3.083909116685390472e-02 -1.954966038465499878e-02 -2.947513461112976074e-01 1.552820056676864624e-01 1.822990775108337402e-01 -2.463432215154170990e-02 1.644608527421951294e-01 -9.467571228742599487e-02 9.464133530855178833e-03 2.573643624782562256e-01 -3.592180088162422180e-02 -1.955138444900512695e-01 9.133080393075942993e-02 -1.703603714704513550e-01 2.622906863689422607e-01 -7.465797662734985352e-02 -6.719688326120376587e-02 -1.066900938749313354e-01 1.565904170274734497e-01 -9.158893674612045288e-02 9.039983898401260376e-02 4.033607840538024902e-01 1.015091389417648315e-01
-6.950115412473678589e-02 1.927015036344528198e-01 -2.834989726543426514e-01 -1.595063060522079468e-01 -7.971580326557159424e-02 2.540922462940216064e-01 -3.698026016354560852e-02 -1.830718517303466797e-01 1.838958114385604858e-01 3.786953538656234741e-02 -5.910869315266609192e-02 6.215301156044006348e-02 2.463754266500473022e-01 -1.728345057927072048e-03 -1.685498654842376709e-01 1.865622699260711670e-01 -9.231630712747573853e-02 -1.872464716434478760e-01 -1.301323324441909790e-01 -5.519573017954826355e-02 -6.361187994480133057e-02 -1.289821714162826538e-01 -9.477965533733367920e-02 5.612843036651611328e-01 1.716782301664352417e-01 -1.045100949704647064e-02 -1.933834999799728394e-01 1.235138028860092163e-01 8.682587742805480957e-02 2.260663658380508423e-01 1.604756861925125122e-01 7.064753025770187378e-02
3.378650639206171036e-03 -2.301814705133438110e-01 -2.665832936763763428e-01 4.244525730609893799e-02 -2.427357584238052368e-01 4.240167737007141113e-01 1.440527290105819702e-01 -9.801015257835388184e-02 -2.763199210166931152e-01 -1.330488473176956177e-01 -4.039354994893074036e-02 -2.460559159517288208e-01 -1.219427660107612610e-01 1.407534815371036530e-02 -5.147299915552139282e-02 -2.818017639219760895e-02 -2.792957238852977753e-02 -1.965148746967315674e-01 -1.335153877735137939e-01 -1.835311204195022583e-01 1.733044534921646118e-01 -1.464954763650894165e-01 1.203784272074699402e-01 4.062442481517791748e-01 -1.806455552577972412e-01 3.731333464384078979e-02 -3.508384898304939270e-02 3.867349401116371155e-02 8.007574081420898438e-02 2.457531839609146118e-01 3.677335381507873535e-02 5.905627831816673279e-02
1.492631882429122925e-01 -1.392164379358291626e-01 -3.664613366127014160e-01 -4.468208644539117813e-03 -1.118814200162887573e-01 -2.628226205706596375e-02 3.822707831859588623e-01 -2.151316404342651367e-01 1.921380311250686646e-01 9.600970894098281860e-03 -1.426275074481964111e-01 8.663769066333770752e-02 -1.087044626474380493e-01 4.013059139251708984e-01 -7.067745178937911987e-02 -9.666322171688079834e-02 -2.835903130471706390e-02 -3.053928315639495850e-01 9.049788117408752441e-02 6.728319823741912842e-02 9.056189656257629395e-02 -1.092278286814689636e-01 -2.449351400136947632e-01 2.847274839878082275e-01 -4.372182860970497131e-02 9.572937339544296265e-02 -2.258481830358505249e-02 -1.944415122270584106e-01 2.032317072153091431e-01 -2.171767316758632660e-02 7.935618609189987183e-02 -2.996779605746269226e-02
-3.246000036597251892e-02 -2.148367315530776978e-01 -2.102833837270736694e-01 6.817302107810974121e-02 4.056818410754203796e-02 2.897589802742004395e-01 1.243011504411697388e-01 -4.293967485427856445e-01 1.335028558969497681e-01 -1.305227130651473999e-01 -2.023808807134628296e-01 -9.785389155149459839e-02 1.354245841503143311e-01 2.598778009414672852e-01 -9.037306159734725952e-02 5.012325197458267212e-02 5.085045099258422852e-02 -2.067800015211105347e-01 5.012495815753936768e-02 1.318132132291793823e-02 -1.921541094779968262e-01 -2.139218151569366455e-02 -2.037696540355682373e-01 2.712978422641754150e-01 -6.451855599880218506e-02 -1.600540876388549805e-01 -2.661060988903045654e-01 -6.875048577785491943e-02 -1.845100969076156616e-01 5.011204630136489868e-02 1.588490754365921021e-01 -2.624787688255310059e-01
-1.642357856035232544e-01 -2.801808714866638184e-01 -1.290855258703231812e-01 -7.473268359899520874e-02 -1.190003603696823120e-01 1.374461650848388672e-01 -4.954715818166732788e-02 -2.238826900720596313e-01 1.528914719820022583e-01 -1.889076679944992065e-01 -7.865954935550689697e-02 -1.747789531946182251e-01 -2.261372655630111694e-01 2.512950003147125244e-01 -1.581627875566482544e-02 1.632400900125503540e-01 -1.587202996015548706e-01 -3.195274770259857178e-01 -6.215766817331314087e-02 -1.237626769579946995e-03 -2.680506706237792969e-01 -2.436343729496002197e-01 -2.199228256940841675e-01 1.133874133229255676e-01 1.233685878105461597e-03 4.849205538630485535e-02 -2.297748774290084839e-01 1.396998912096023560e-01 -2.049280405044555664e-01 9.219739586114883423e-02 3.104973733425140381e-01 6.714223325252532959e-02
-1.342189162969589233e-01 -7.888162881135940552e-02 -2.341022938489913940e-01 7.895124703645706177e-02 -1.737159490585327148e-02 1.570115089416503906e-01 1.578790694475173950e-01 -2.296188622713088989e-01 -1.732239127159118652e-02 1.936222426593303680e-03 -1.909451484680175781e-01 -2.454524673521518707e-02 3.718486055731773376e-02 1.366688758134841919e-01 -2.626252472400665283e-01 2.105363160371780396e-01 -1.331670880317687988e-01 -3.087272942066192627e-01 9.935186058282852173e-02 -1.780775338411331177e-01 -2.377427071332931519e-01 1.216084584593772888e-01 -9.217960387468338013e-02 3.224105536937713623e-01 -9.937194734811782837e-02 2.980403006076812744e-01 -1.379567235708236694e-01 -2.255408167839050293e-01 1.456655412912368774e-01 -2.460783123970031738e-01 2.177010029554367065e-01 7.239705324172973633e-02
-1.609307825565338135e-01 -1.181202474981546402e-02 -2.490250393748283386e-02 -2.815289795398712158e-01 -1.104694306850433350e-01 7.774918526411056519e-02 2.378499135375022888e-02 -1.846344918012619019e-01 -2.649470977485179901e-02 3.175708279013633728e-02 3.368662297725677490e-02 -4.626854360103607178e-01 -1.016778219491243362e-02 -4.058743640780448914e-02 -6.118265166878700256e-02 -1.085053160786628723e-01 -1.252765953540802002e-01 -3.269693255424499512e-01 -1.284193247556686401e-01 2.749170362949371338e-02 2.900294661521911621e-01 -5.630576633848249912e-04 -1.019615530967712402e-01 3.315431773662567139e-01 -1.764711588621139526e-01 -2.063657790422439575e-01 -1.572456583380699158e-02 7.411188632249832153e-02 -2.066149376332759857e-02 -1.924179941415786743e-01 2.248615324497222900e-01 3.085780143737792969e-01
1.613216549158096313e-01 -1.149142757058143616e-01 -2.906838357448577881e-01 -1.078397687524557114e-02 3.496454656124114990e-02 9.828760474920272827e-02 3.878363966941833496e-01 -1.886011958122253418e-01 3.420509696006774902e-01 -1.960594803094863892e-01 -1.609380543231964111e-01 -6.562560051679611206e-02 -5.250884220004081726e-02 2.898384332656860352e-01 -1.212795749306678772e-01 2.010846510529518127e-02 6.249650567770004272e-02 -3.381787836551666260e-01 1.021959111094474792e-01 1.362652778625488281e-01 -2.793119288980960846e-02 -8.066927641630172729e-02 -2.281461954116821289e-01 3.015854358673095703e-01 -5.704026296734809875e-02 1.252193301916122437e-01 -7.544091343879699707e-02 -2.149457633495330811e-01 -4.044251143932342529e-02 4.164509847760200500e-02 1.263203620910644531e-01 -6.352334469556808472e-02
2.026239037513732910e-01 1.401794981211423874e-02 -1.333113014698028564e-01 -1.111543029546737671e-01 -1.091175600886344910e-01 1.365506798028945923e-01 7.874204963445663452e-02 -3.265758156776428223e-01 -2.905591726303100586e-01 2.106588184833526611e-01 -5.032978951930999756e-02 -3.707026839256286621e-01 3.186078965663909912e-01 9.397610276937484741e-02 -1.323851197957992554e-01 1.489091515541076660e-01 9.041293710470199585e-02 1.354276835918426514e-01 -5.890940129756927490e-02 -1.068406701087951660e-01 -7.051726430654525757e-02 -1.366934478282928467e-01 -3.020364344120025635e-01 1.908728480339050293e-01 -6.672112643718719482e-02 3.044121265411376953e-01 -6.192987039685249329e-02 1.656506359577178955e-01 -4.086910188198089600e-02 1.382128894329071045e-02 -7.369345426559448242e-02 1.949737370014190674e-01
1.265103965997695923e-01 -1.902305781841278076e-01 -1.853274852037429810e-01 1.642635017633438110e-01 -2.463458180427551270e-01 4.268742799758911133e-01 1.079926043748855591e-01 -1.288003772497177124e-01 -2.687556445598602295e-01 -1.769445836544036865e-01 5.190093070268630981e-02 -1.630377173423767090e-01 1.716388948261737823e-02 -4.199693724513053894e-02 -8.322563022375106812e-02 -5.951094906777143478e-03 6.285085529088973999e-02 -2.632847428321838379e-01 -1.792091429233551025e-01 -4.158030077815055847e-02 2.115152031183242798e-01 -4.098441451787948608e-02 -6.862198561429977417e-02 4.960839450359344482e-01 -1.599726639688014984e-02 -5.651170015335083008e-02 -8.873368799686431885e-02 -1.037583313882350922e-02 -1.777518913149833679e-02 1.757717281579971313e-01 -5.385507643222808838e-02 1.536275744438171387e-01
4.658849909901618958e-03 1.732287853956222534e-01 -3.487121760845184326e-01 1.290594786405563354e-01 1.963980309665203094e-02 3.011536896228790283e-01 1.342112869024276733e-01 -2.517014741897583008e-01 -1.284106168895959854e-02 -5.815993063151836395e-03 3.220143914222717285e-02 -4.111452698707580566e-01 3.010328710079193115e-01 1.117195188999176025e-01 -1.511844098567962646e-01 -9.298901422880589962e-04 -1.014975607395172119e-01 -2.362146526575088501e-01 6.881773471832275391e-02 -7.188417762517929077e-02 9.004998952150344849e-02 -1.553228199481964111e-01 1.705445945262908936e-01 2.084361761808395386e-01 1.756194382905960083e-01 1.953219920396804810e-01 1.489620748907327652e-02 -1.482668370008468628e-01 -2.140319943428039551e-01 1.448174752295017242e-02 1.049412339925765991e-01 1.844851672649383545e-01
2.302467226982116699e-01 7.170487940311431885e-02 -3.137128055095672607e-01 -2.983540594577789307e-01 -8.967027813196182251e-02 2.220079004764556885e-01 3.293108940124511719e-01 -1.748460084199905396e-01 1.333079934120178223e-01 1.515443921089172363e-01 -1.828449219465255737e-01 1.866367086768150330e-02 -9.179224260151386261e-03 1.095028221607208252e-02 -2.867362797260284424e-01 -9.251479059457778931e-02 -9.567264467477798462e-02 -4.408156573772430420e-01 6.960868090391159058e-02 1.115061789751052856e-01 4.883403703570365906e-02 -9.479594975709915161e-02 -1.644736230373382568e-01 1.387953311204910278e-01 4.792605340480804443e-02 8.465805649757385254e-02 1.322310138493776321e-02 -1.442935019731521606e-01 -1.153745576739311218e-01 1.273312717676162720e-01 2.230769544839859009e-01 -6.622764468193054199e-02
7.306215167045593262e-02 -1.877951174974441528e-01 -1.465717256069183350e-01 1.811439692974090576e-01 -3.243459463119506836e-01 3.731348812580108643e-01 1.141899973154067993e-01 -1.379161030054092407e-01 -2.545988261699676514e-01 -1.274358332157135010e-01 -5.099788680672645569e-02 -1.568173021078109741e-01 9.035143069922924042e-03 -4.146406054496765137e-02 -6.588634848594665527e-02 -7.349302619695663452e-02 1.014204993844032288e-01 -3.389492630958557129e-01 -1.314888894557952881e-01 -3.397737070918083191e-02 2.026429176330566406e-01 -7.346152793616056442e-03 -7.094457000494003296e-02 5.098961591720581055e-01 -2.833714336156845093e-02 -7.364843785762786865e-02 -8.949986845254898071e-02 2.060026861727237701e-02 3.484303131699562073e-02 1.570822000503540039e-01 -2.535975351929664612e-02 1.336290091276168823e-01
1.898170709609985352e-01 -1.676733046770095825e-01 -3.324125707149505615e-01 -1.027705371379852295e-01 2.140581235289573669e-02 9.927193820476531982e-02 2.984341979026794434e-01 -3.586485385894775391e-01 8.494384586811065674e-02 -9.544146806001663208e-02 -3.392433226108551025e-01 -8.310104161500930786e-02 -1.946440935134887695e-01 3.464797735214233398e-01 -1.658654510974884033e-01 2.500902861356735229e-02 -6.568931788206100464e-02 -3.340724706649780273e-01 5.294027179479598999e-02 -1.735066622495651245e-01 4.695012420415878296e-02 -5.308921635150909424e-02 -1.827498674392700195e-01 1.053707227110862732e-01 -1.712521314620971680e-01 -2.420274727046489716e-02 1.247653216123580933e-01 1.002526842057704926e-02 7.277651876211166382e-02 1.143363043665885925e-01 8.090982213616371155e-03 -6.153982132673263550e-03
1.779594868421554565e-01 -1.673985831439495087e-02 -3.734929561614990234e-01 -1.092443317174911499e-01 9.149839729070663452e-02 -1.042528450489044189e-01 2.841765880584716797e-01 -2.179376184940338135e-01 -6.057054921984672546e-02 3.542047739028930664e-02 -2.857848703861236572e-01 -5.577375367283821106e-02 -2.448932230472564697e-01 3.221030533313751221e-01 -1.769807487726211548e-01 2.066744714975357056e-01 -1.198710501194000244e-01 -3.666422069072723389e-01 6.564024090766906738e-02 3.825144842267036438e-02 1.120430454611778259e-01 -1.352142542600631714e-01 -8.191864192485809326e-02 1.768873184919357300e-01 -1.944879293441772461e-01 1.057210639119148254e-01 1.525360792875289917e-01 1.049184240400791168e-02 5.992715060710906982e-02 5.129601433873176575e-02 1.788774132728576660e-01 -8.749538660049438477e-02
1.204676255583763123e-01 1.646240353584289551e-01 -3.884506523609161377e-01 -5.980893969535827637e-02 3.572079166769981384e-02 7.182899117469787598e-02 3.193208277225494385e-01 7.147961109876632690e-02 -1.246784031391143799e-01 -5.826684087514877319e-02 -8.787432312965393066e-02 -9.238888323307037354e-02 -1.085187643766403198e-01 -9.986702352762222290e-02 -2.429997324943542480e-01 -2.274437248706817627e-02 -1.902687549591064453e-02 -3.883084952831268311e-01 3.509557247161865234e-02 2.141086608171463013e-01 -9.063169360160827637e-02 -5.580484494566917419e-02 -2.728060483932495117e-01 3.769374191761016846e-01 1.732461899518966675e-01 1.191735789179801941e-01 -2.980588972568511963e-01 -2.896111086010932922e-02 4.832400009036064148e-02 4.424221813678741455e-02 -7.027249084785580635e-04 9.824054688215255737e-02
-1.152091026306152344e-01 -9.089712798595428467e-02 -1.399337500333786011e-01 -1.520023196935653687e-01 1.816194802522659302e-01 3.069993853569030762e-02 6.227105855941772461e-02 -3.017212450504302979e-01 -9.787338972091674805e-02 -4.918875917792320251e-02 1.886254735291004181e-02 -2.316861748695373535e-01 -3.274866938591003418e-02 2.636629641056060791e-01 -5.579946935176849365e-02 -8.040861785411834717e-02 -2.860340774059295654e-01 -3.310558497905731201e-01 1.944401413202285767e-01 -1.225355491042137146e-01 -2.134651839733123779e-01 -2.335228472948074341e-01 -2.413304597139358521e-01 1.686856895685195923e-01 1.504185348749160767e-01 2.644001320004463196e-02 -2.645380496978759766e-01 1.234897971153259277e-01 -6.322049349546432495e-02 1.105353161692619324e-01 2.663533985614776611e-01 1.843615174293518066e-01
-2.607357203960418701e-01 -1.161892805248498917e-02 -2.650089859962463379e-01 -1.769062727689743042e-01 -1.250032149255275726e-02 4.830553755164146423e-02 1.131020933389663696e-01 -3.592514395713806152e-01 -1.729363948106765747e-01 5.610920116305351257e-02 -9.951971471309661865e-02 -2.448121011257171631e-01 -1.359210070222616196e-02 1.725692749023437500e-01 -1.405633240938186646e-01 9.179309755563735962e-02 1.051495075225830078e-01 -2.986325919628143311e-01 2.427628040313720703e-01 -1.213839128613471985e-01 -3.518273308873176575e-02 -2.377400249242782593e-01 -1.846928298473358154e-01 1.684960424900054932e-01 -1.749364435672760010e-01 1.058753207325935364e-01 -2.602383792400360107e-01 7.429428398609161377e-03 1.114581376314163208e-01 8.234224468469619751e-02 -2.668098211288452148e-01 -1.755655407905578613e-01
1.127480193972587585e-01 1.567749381065368652e-01 -1.707273274660110474e-01 -1.155767217278480530e-01 1.096915081143379211e-01 4.137020558118820190e-02 8.464927226305007935e-02 -1.206367760896682739e-01 -2.154675722122192383e-01 1.828009337186813354e-01 -2.180843800306320190e-01 -2.250473946332931519e-01 2.817661501467227936e-02 2.256296202540397644e-02 -1.960654407739639282e-01 1.747249960899353027e-01 -2.428125217556953430e-02 -2.969565093517303467e-01 2.790413796901702881e-01 1.875962466001510620e-01 5.884758010506629944e-02 -1.032318249344825745e-01 -2.691709399223327637e-01 1.782062947750091553e-01 2.987042963504791260e-01 3.690664423629641533e-03 -3.125530481338500977e-01 -1.337504535913467407e-01 8.714218437671661377e-02 9.184490889310836792e-02 2.933463454246520996e-01 9.675114601850509644e-02
-2.661973536014556885e-01 -2.002297937870025635e-01 -9.565529413521289825e-03 -1.767332255840301514e-01 -2.399419695138931274e-01 4.143193364143371582e-02 2.222974598407745361e-02 -1.869478225708007812e-01 -7.904893159866333008e-02 1.277710497379302979e-01 2.410691529512405396e-01 -2.857986688613891602e-01 6.882253289222717285e-02 7.947001606225967407e-02 2.521441280841827393e-01 2.106595933437347412e-01 6.875968724489212036e-02 -3.453164696693420410e-01 7.214515935629606247e-03 -7.072003930807113647e-02 1.806415468454360962e-01 8.033669739961624146e-02 -2.306176275014877319e-01 6.148526817560195923e-02 -3.082544207572937012e-01 1.273767799139022827e-01 -7.359757553786039352e-03 1.126799285411834717e-01 -1.065603494644165039e-01 3.906896710395812988e-02 2.516711056232452393e-01 2.373217791318893433e-01
9.523684531450271606e-02 -1.802428066730499268e-01 -3.124629557132720947e-01 -1.518773138523101807e-01 -1.915274001657962799e-02 -8.200533688068389893e-02 2.624328136444091797e-01 -2.720574438571929932e-01 2.179115414619445801e-01 -8.702816069126129150e-02 -2.536849379539489746e-01 -1.095638051629066467e-01 -1.526789069175720215e-01 2.074661850929260254e-01 -1.908714622259140015e-01 -1.680781990289688110e-01 -4.138531535863876343e-02 -3.801146447658538818e-01 -5.798113066703081131e-03 -1.784453541040420532e-02 5.322829261422157288e-02 -2.222604304552078247e-01 -1.472993791103363037e-01 3.405145108699798584e-01 -1.004531830549240112e-01 1.722795665264129639e-01 4.102463647723197937e-02 -1.873251348733901978e-01 6.691463291645050049e-02 -1.163591910153627396e-02 -3.460888518020510674e-03 -8.779513835906982422e-02
-3.259316086769104004e-02 -3.387649357318878174e-02 -1.819087862968444824e-01 1.061197668313980103e-01 -4.159899652004241943e-01 2.212216556072235107e-01 -1.187064275145530701e-01 1.419416069984436035e-01 -6.569118052721023560e-02 -1.259582955390214920e-02 -2.252987772226333618e-02 -3.178291022777557373e-01 2.225174307823181152e-01 -1.008736640214920044e-01 7.239875942468643188e-02 3.110807538032531738e-01 6.290607154369354248e-02 -4.212481155991554260e-02 -6.517193466424942017e-02 -1.174775883555412292e-01 -1.389095466583967209e-02 -4.030237197875976562e-01 -2.754509747028350830e-01 2.001541852951049805e-01 -1.816882491111755371e-01 -8.227282203733921051e-03 3.493478987365961075e-03 5.362118780612945557e-02 -9.620006382465362549e-02 1.941299438476562500e-02 2.835103273391723633e-01 3.466891497373580933e-02
-1.533079892396926880e-02 -3.461974486708641052e-02 -5.957615748047828674e-02 -6.521592289209365845e-02 1.686321920715272427e-03 1.716426610946655273e-01 1.436321437358856201e-01 -1.638802438974380493e-01 1.023939624428749084e-01 -1.794981509447097778e-01 -1.942650824785232544e-01 -1.501920223236083984e-01 -1.267170310020446777e-01 1.134736537933349609e-01 2.564501762390136719e-01 2.213861197233200073e-01 1.584616154432296753e-01 -3.591156601905822754e-01 -2.390602082014083862e-01 1.862908340990543365e-02 -2.114391028881072998e-01 -3.199606835842132568e-01 -2.863620817661285400e-01 1.554793417453765869e-01 -1.178873255848884583e-01 2.025402188301086426e-01 -1.044788062572479248e-01 -2.093437016010284424e-01 7.980937138199806213e-03 1.049126386642456055e-01 2.624481916427612305e-01 1.125215813517570496e-01
1.160054877400398254e-01 -3.038808405399322510e-01 -4.107696115970611572e-01 -1.667141020298004150e-01 -3.101129829883575439e-01 2.611784040927886963e-01 4.113113880157470703e-02 9.430707991123199463e-02 -9.058454632759094238e-02 1.107240393757820129e-01 -1.710850000381469727e-01 -3.532730937004089355e-01 -1.386814713478088379e-01 -2.039100527763366699e-01 -2.977777123451232910e-01 -1.446248590946197510e-01 1.421960145235061646e-01 -1.396957784891128540e-01 -5.101208016276359558e-02 -8.906950056552886963e-02 3.527145832777023315e-02 -6.291028857231140137e-02 -1.010319292545318604e-01 1.871502846479415894e-01 9.322146885097026825e-03 2.951892279088497162e-02 -1.835853457450866699e-01 1.357326656579971313e-01 5.199695471674203873e-03 2.146818116307258606e-02 3.788236528635025024e-02 1.485059261322021484e-01
-6.371596828103065491e-03 7.601120043545961380e-03 -2.157120257616043091e-01 -2.452233284711837769e-01 -1.501225773245096207e-02 -6.129013840109109879e-03 2.073621451854705811e-01 -4.705334603786468506e-01 -1.457335706800222397e-02 1.820016056299209595e-01 -2.324574887752532959e-01 1.201559528708457947e-01 1.526195108890533447e-01 3.142436742782592773e-01 4.810531623661518097e-03 1.835813820362091064e-01 1.770451068878173828e-01 -2.437962293624877930e-01 5.460050329566001892e-02 1.451632939279079437e-02 -4.024250805377960205e-02 -1.895555853843688965e-02 -2.696802914142608643e-01 3.301084339618682861e-01 4.152455180883407593e-02 1.475584506988525391e-01 -2.614291012287139893e-02 -5.264107137918472290e-02 -1.609357744455337524e-01 -1.801504194736480713e-01 7.594292610883712769e-02 -4.762469604611396790e-02
8.410821855068206787e-02 -2.218935489654541016e-01 -1.906670331954956055e-01 2.430435568094253540e-01 -1.916044205427169800e-01 3.321598172187805176e-01 9.558945149183273315e-02 -1.442556679248809814e-01 -1.360913813114166260e-01 -1.559277176856994629e-01 -4.756561666727066040e-02 -1.891257464885711670e-01 -6.916756927967071533e-02 -1.373700797557830811e-03 4.059226065874099731e-02 -1.518771201372146606e-01 2.361485036090016365e-03 -2.641250491142272949e-01 -1.366108655929565430e-01 -5.883704870939254761e-02 2.947790920734405518e-01 -1.531184017658233643e-01 -2.966791857033967972e-03 5.317583680152893066e-01 -1.013120561838150024e-01 -4.000541195273399353e-02 -5.682476237416267395e-02 2.267535217106342316e-02 -4.529735073447227478e-02 1.728911399841308594e-01 2.843627892434597015e-02 1.659600585699081421e-01
-9.281074255704879761e-02 2.482993602752685547e-01 -2.248498201370239258e-01 3.300060331821441650e-02 -2.205585092306137085e-01 1.295538842678070068e-01 2.647013664245605469e-01 -1.468459367752075195e-01 -1.201913654804229736e-01 -6.572037935256958008e-02 1.214932724833488464e-01 -3.602305054664611816e-02 4.640528857707977295e-01 9.688510745763778687e-02 -1.212948374450206757e-02 3.907041251659393311e-02 -5.578226223587989807e-02 -4.968440532684326172e-02 -1.141014322638511658e-01 -9.990531951189041138e-02 6.797038018703460693e-02 -9.771388024091720581e-02 -1.394902318716049194e-01 4.576499760150909424e-01 -1.688246726989746094e-01 4.004400596022605896e-02 -1.916764527559280396e-01 1.030595153570175171e-01 -3.073006682097911835e-02 1.817861497402191162e-01 4.868139326572418213e-02 2.726196646690368652e-01
1.976293176412582397e-01 -3.148688375949859619e-02 -3.796982765197753906e-01 -4.828003421425819397e-02 -1.086623687297105789e-02 -6.920874118804931641e-02 2.062369138002395630e-01 -2.450422048568725586e-01 -1.407405138015747070e-01 5.060862004756927490e-02 -3.070276081562042236e-01 -9.033692628145217896e-02 -1.891479492187500000e-01 3.219887316226959229e-01 -1.653987616300582886e-01 2.568331956863403320e-01 -5.493113026022911072e-02 -4.008502364158630371e-01 -3.935490921139717102e-02 1.225642208009958267e-02 8.138639479875564575e-02 -8.949015289545059204e-02 -7.538451999425888062e-02 1.079939529299736023e-01 -1.360639780759811401e-01 1.004981249570846558e-01 1.540289223194122314e-01 -1.369097381830215454e-01 3.579136356711387634e-02 1.468360573053359985e-01 1.833978593349456787e-01 -1.531609594821929932e-01
3.723614290356636047e-02 -1.605421453714370728e-01 -2.525252401828765869e-01 -1.302653700113296509e-01 1.640843302011489868e-01 1.567073911428451538e-01 2.817526757717132568e-01 -1.245683878660202026e-01 1.363957822322845459e-01 -5.277011077851057053e-03 -3.306122124195098877e-01 -6.550294905900955200e-02 1.833884268999099731e-01 2.864632904529571533e-01 1.308466680347919464e-02 5.557927861809730530e-02 1.027733385562896729e-01 -2.297304421663284302e-01 2.793895006179809570e-01 -2.852127254009246826e-01 7.172641903162002563e-02 -1.189995929598808289e-01 -1.701517552137374878e-01 2.330940067768096924e-01 -1.671138033270835876e-02 -1.008716076612472534e-01 9.170527756214141846e-02 -5.175165832042694092e-02 1.341209113597869873e-01 -9.884463995695114136e-02 3.357486426830291748e-01 -8.472154289484024048e-02
3.458793833851814270e-02 -1.525739878416061401e-01 -2.448980659246444702e-01 2.316029369831085205e-01 -2.044228464365005493e-01 3.225523829460144043e-01 1.002841666340827942e-01 -9.681608527898788452e-02 -1.678318977355957031e-01 -1.823225319385528564e-01 -5.448724608868360519e-03 -1.722945272922515869e-01 -3.781133890151977539e-02 -5.256403237581253052e-03 -1.603470556437969208e-02 -2.104356884956359863e-01 4.591936618089675903e-02 -3.283216357231140137e-01 -1.725752502679824829e-01 -7.081552594900131226e-02 2.549170553684234619e-01 -1.503242552280426025e-01 -5.068643949925899506e-03 5.043563246726989746e-01 -1.424165964126586914e-01 -4.338383674621582031e-02 -3.230830281972885132e-02 2.714405022561550140e-02 -2.523013204336166382e-02 1.494959890842437744e-01 5.822017788887023926e-02 1.500894129276275635e-01
-4.893054440617561340e-02 6.032812595367431641e-02 -5.278280377388000488e-01 -1.077669858932495117e-02 -2.861060500144958496e-01 2.427311986684799194e-01 1.244969442486763000e-01 -2.421596050262451172e-01 -1.517888717353343964e-02 1.919708680361509323e-03 -4.002212360501289368e-02 -1.329783946275711060e-01 3.354150056838989258e-01 3.875429034233093262e-01 -1.716155111789703369e-01 1.497097462415695190e-01 1.953584104776382446e-01 -1.257288306951522827e-01 -1.713418029248714447e-02 1.329463720321655273e-01 -8.916309103369712830e-03 -1.663614213466644287e-01 -1.535534113645553589e-01 -6.293708086013793945e-02 9.593550860881805420e-02 3.630053997039794922e-02 9.691482409834861755e-03 -1.190190613269805908e-01 -4.974660649895668030e-02 -1.732047274708747864e-02 7.234324514865875244e-02 -7.892946153879165649e-02
7.279536873102188110e-02 -1.377321183681488037e-01 -1.974920630455017090e-01 2.390153333544731140e-02 7.470816373825073242e-02 3.219067305326461792e-02 -7.733451575040817261e-02 -1.072826907038688660e-01 1.074940115213394165e-01 1.111893355846405029e-01 -2.254458069801330566e-01 -2.301908135414123535e-01 1.116137951612472534e-01 9.647778421640396118e-02 1.549650728702545166e-02 1.789000630378723145e-01 2.679069042205810547e-01 -3.903132379055023193e-01 -1.257112920284271240e-01 -7.438209839165210724e-03 4.101830068975687027e-03 -3.286370337009429932e-01 -3.019962310791015625e-01 2.590318955481052399e-02 1.203884109854698181e-01 4.880860820412635803e-02 2.477422505617141724e-01 1.388612538576126099e-01 7.642538845539093018e-02 -1.074020117521286011e-01 2.455610930919647217e-01 3.394500613212585449e-01
2.798332087695598602e-02 -2.328493446111679077e-01 -4.361103177070617676e-01 -1.935378313064575195e-01 -1.334196925163269043e-01 -7.720521651208400726e-03 3.188658654689788818e-01 -3.170454800128936768e-01 2.371640801429748535e-01 -1.129637211561203003e-01 -2.399469763040542603e-01 -8.144142478704452515e-02 4.697266593575477600e-02 3.598476052284240723e-01 -3.080840781331062317e-02 -1.395758427679538727e-02 -1.142302341759204865e-02 -2.352097034454345703e-01 -1.757652498781681061e-02 -1.457032281905412674e-02 1.290265172719955444e-01 1.946912147104740143e-02 -1.901849955320358276e-01 1.246559619903564453e-01 -1.136507615447044373e-01 3.314967453479766846e-02 -1.590930372476577759e-01 -2.094522714614868164e-01 1.357086449861526489e-01 9.792418219149112701e-03 2.157943882048130035e-02 -6.598053127527236938e-02
5.409372597932815552e-02 -1.761791668832302094e-02 -3.925517201423645020e-01 -4.552168771624565125e-02 -2.111652493476867676e-01 3.355318903923034668e-01 1.114325076341629028e-01 -1.615421921014785767e-01 -7.228101789951324463e-02 1.385300606489181519e-01 -1.404048651456832886e-01 -3.229776322841644287e-01 2.098538726568222046e-01 -6.483447551727294922e-02 3.810526803135871887e-02 7.634202390909194946e-02 -8.630415052175521851e-02 -1.518508046865463257e-01 -2.883459627628326416e-01 3.285748139023780823e-02 1.554578393697738647e-01 -1.739319413900375366e-01 -7.351537048816680908e-02 2.420846819877624512e-01 1.132115256041288376e-02 3.246802464127540588e-02 -1.962759792804718018e-01 -8.660379797220230103e-02 -1.021859496831893921e-01 1.366979330778121948e-01 -2.309432476758956909e-01 2.794894576072692871e-01
-1.376789212226867676e-01 -2.939620912075042725e-01 -4.785069525241851807e-01 5.174988135695457458e-02 1.140706613659858704e-01 3.176395595073699951e-01 2.748741954565048218e-02 -2.126921862363815308e-01 -2.312956601381301880e-01 6.960591301321983337e-03 -2.756316661834716797e-01 -1.760074347257614136e-01 -6.465160101652145386e-02 -6.281892955303192139e-02 7.871119678020477295e-02 1.054813787341117859e-01 -2.107379287481307983e-01 -7.349371910095214844e-02 2.285801917314529419e-01 1.501196995377540588e-02 -3.436460718512535095e-02 -1.884493045508861542e-02 -1.228179633617401123e-01 3.810094892978668213e-01 2.484000101685523987e-02 -3.389090299606323242e-02 -1.358962804079055786e-01 -7.525028288364410400e-02 9.958260506391525269e-02 1.043089181184768677e-01 5.839357525110244751e-02 5.441034957766532898e-02
7.068354636430740356e-02 -2.094060927629470825e-01 5.264878273010253906e-02 -1.525877267122268677e-01 -8.061561733484268188e-02 5.281434580683708191e-02 -3.211797028779983521e-02 4.133517667651176453e-02 9.131252020597457886e-02 8.636253327131271362e-02 -7.716597616672515869e-02 -3.485258519649505615e-01 3.408955410122871399e-02 4.361646473407745361e-01 -1.111595705151557922e-01 2.337778061628341675e-01 6.098062172532081604e-02 -4.418850541114807129e-01 -4.922403767704963684e-02 1.092338263988494873e-01 8.841080963611602783e-02 -2.304960936307907104e-01 -2.117844671010971069e-01 2.480477541685104370e-01 -1.220632642507553101e-01 -1.615870743989944458e-01 1.954799331724643707e-02 -9.268689900636672974e-02 4.396435618400573730e-02 -5.472881719470024109e-02 -1.012358218431472778e-01 2.561582922935485840e-01
3.657437488436698914e-02 5.986546352505683899e-02 -1.216253712773323059e-01 -2.134646624326705933e-01 -9.728074818849563599e-02 -1.914101839065551758e-01 -1.650770306587219238e-01 -2.310840338468551636e-01 -1.547792553901672363e-01 2.000252604484558105e-01 -1.174297183752059937e-01 -3.288360536098480225e-01 9.522382915019989014e-02 1.104109287261962891e-01 -1.903802603483200073e-01 1.509269624948501587e-01 1.300394386053085327e-01 -2.868424654006958008e-01 9.930428862571716309e-02 -6.313884258270263672e-02 1.761316061019897461e-01 -2.739084661006927490e-01 -3.489226698875427246e-01 1.279606819152832031e-01 -1.332120597362518311e-01 -9.299693256616592407e-02 -6.410802155733108521e-02 -5.289149284362792969e-02 8.253517560660839081e-03 2.550794780254364014e-01 -1.368860602378845215e-01 2.596477270126342773e-01
3.775746375322341919e-02 -1.383852586150169373e-02 -2.130545079708099365e-01 -1.877448260784149170e-01 -1.889661327004432678e-02 9.558731317520141602e-02 -5.363250896334648132e-02 -3.405898809432983398e-01 -3.592728376388549805e-01 1.804314404726028442e-01 -3.277530670166015625e-01 -1.473754197359085083e-01 3.792502917349338531e-03 -2.420313283801078796e-02 -3.216199874877929688e-01 2.391335815191268921e-01 -8.046038448810577393e-02 -1.954311281442642212e-01 9.371785074472427368e-02 9.566914290189743042e-02 3.596110269427299500e-02 -1.287369132041931152e-01 -1.441752612590789795e-01 2.516786158084869385e-01 1.118307933211326599e-01 -1.070074830204248428e-02 -3.797988593578338623e-01 -9.254676103591918945e-02 7.445707172155380249e-02 2.681096270680427551e-02 1.021646428853273392e-02 3.121505118906497955e-02
-1.486504673957824707e-01 -5.600155517458915710e-02 -1.606455296277999878e-01 -7.416832447052001953e-02 -7.795596122741699219e-02 1.361804157495498657e-01 -1.403116136789321899e-01 -2.841010987758636475e-01 -9.702143073081970215e-02 1.820583194494247437e-01 -8.455549180507659912e-02 -2.323373854160308838e-01 9.191823005676269531e-02 3.522253334522247314e-01 9.317912906408309937e-02 3.905028700828552246e-01 2.206444591283798218e-01 -5.719707533717155457e-02 -1.528064757585525513e-01 -1.125868186354637146e-01 6.535948067903518677e-02 -3.201296031475067139e-01 -2.059396207332611084e-01 9.014096856117248535e-02 -6.062090769410133362e-02 -2.150139398872852325e-02 -6.257582455873489380e-02 -1.609217226505279541e-01 1.387981623411178589e-01 -2.561411261558532715e-01 2.135886251926422119e-01 1.065193340182304382e-01
1.283477991819381714e-03 8.903293311595916748e-02 1.137858908623456955e-02 3.413411229848861694e-02 -1.736765354871749878e-01 8.338614553213119507e-02 -1.820881501771509647e-03 -2.820260226726531982e-01 -1.233428064733743668e-02 2.214997410774230957e-01 1.180648878216743469e-01 -4.088101387023925781e-01 6.907197833061218262e-02 2.799198031425476074e-01 2.773057855665683746e-02 3.123563528060913086e-01 1.672834306955337524e-01 -1.331877559423446655e-01 -1.062459722161293030e-01 -5.801137536764144897e-02 1.804811060428619385e-01 -2.939107120037078857e-01 -3.602623641490936279e-01 -6.067957356572151184e-02 6.475513428449630737e-02 -1.016545668244361877e-02 -1.626161038875579834e-01 -2.290106751024723053e-02 1.708881705999374390e-01 8.778757601976394653e-02 2.826858460903167725e-01 3.856517374515533447e-02
1.224864348769187927e-01 -1.875265836715698242e-01 -3.148174285888671875e-01 -1.118830889463424683e-01 -1.651310175657272339e-02 -5.096707493066787720e-02 4.338727295398712158e-01 -2.764248251914978027e-01 2.789927423000335693e-01 -1.632510423660278320e-01 -1.782192885875701904e-01 -9.556484967470169067e-02 -5.342630296945571899e-02 1.753150373697280884e-01 1.159575674682855606e-02 -1.003722250461578369e-01 9.458367526531219482e-02 -3.138511776924133301e-01 9.431022405624389648e-02 -1.213281415402889252e-03 1.781878769397735596e-01 -5.377295240759849548e-02 -1.800143867731094360e-01 2.981950640678405762e-01 -1.688330024480819702e-01 -5.037557706236839294e-02 3.290060907602310181e-02 -2.275589108467102051e-01 7.918150722980499268e-02 -4.296137392520904541e-02 1.166802793741226196e-01 -5.954226851463317871e-02
9.965173900127410889e-02 -1.975326836109161377e-01 -3.562013804912567139e-01 -4.524618387222290039e-03 -6.164434552192687988e-02 1.201886460185050964e-01 1.612103544175624847e-02 -1.646053791046142578e-01 1.606761664152145386e-01 2.410951554775238037e-01 6.620187312364578247e-02 -2.949863374233245850e-01 1.758996546268463135e-01 4.292686283588409424e-01 -4.907574970275163651e-03 -4.760341253131628036e-03 2.226418554782867432e-01 -2.328524291515350342e-01 -1.867575943470001221e-01 8.002179116010665894e-02 -1.567979454994201660e-01 -1.820639520883560181e-01 -9.278015047311782837e-02 2.439352720975875854e-01 1.750793308019638062e-01 9.439616650342941284e-02 -2.947791665792465210e-02 1.114489585161209106e-01 -1.563015282154083252e-01 4.604491591453552246e-02 8.980738371610641479e-02 -1.719369143247604370e-01
2.180351912975311279e-01 1.951640248298645020e-01 -2.886768281459808350e-01 6.446852535009384155e-02 -1.075279861688613892e-01 8.116322010755538940e-02 -7.000999152660369873e-02 1.276590824127197266e-01 -7.258109748363494873e-02 2.592103481292724609e-01 -3.331296443939208984e-01 -9.383403509855270386e-02 2.592607140541076660e-01 1.657281816005706787e-01 1.560126394033432007e-01 3.103797435760498047e-01 1.026998087763786316e-02 -2.231153845787048340e-01 -6.836032122373580933e-02 1.831795424222946167e-01 1.320031136274337769e-01 -2.575459480285644531e-01 -2.330223023891448975e-01 3.310663700103759766e-01 -5.144698545336723328e-02 6.274151057004928589e-02 -4.250175133347511292e-02 -7.836252450942993164e-02 -3.232409060001373291e-02 -2.363451756536960602e-02 1.555090956389904022e-02 -1.667008697986602783e-01
-7.242781668901443481e-02 -1.856067627668380737e-01 -1.991252601146697998e-01 1.834454238414764404e-01 -2.316215187311172485e-01 3.531196415424346924e-01 1.220678389072418213e-01 -5.143548175692558289e-02 -2.705296874046325684e-01 -1.240968704223632812e-01 -1.774438321590423584e-01 -2.557458281517028809e-01 -1.266836971044540405e-01 -8.665927499532699585e-02 2.648201026022434235e-02 -4.993069171905517578e-02 -2.610798552632331848e-02 -3.278968632221221924e-01 -7.775714248418807983e-02 -8.646745234727859497e-02 1.346655189990997314e-01 -1.805647611618041992e-01 -1.109342426061630249e-01 4.338583946228027344e-01 -4.979911819100379944e-02 -3.389254957437515259e-02 -1.359677016735076904e-01 9.669729322195053101e-02 2.717773802578449249e-02 1.424408853054046631e-01 -5.565066263079643250e-02 2.242584377527236938e-01
-5.177396163344383240e-02 3.227140381932258606e-02 -1.817987114191055298e-01 -1.403809990733861923e-02 -1.139419972896575928e-01 2.723083496093750000e-01 3.320744633674621582e-01 -2.516289353370666504e-01 8.004587888717651367e-02 2.618973255157470703e-01 1.499437391757965088e-01 -2.549964487552642822e-01 -1.730820536613464355e-01 1.926684379577636719e-01 -1.060337498784065247e-01 1.413534879684448242e-01 -9.783805906772613525e-02 -1.774832904338836670e-01 5.792198702692985535e-02 1.152375414967536926e-01 -1.071999445557594299e-01 -1.707974970340728760e-01 2.510790824890136719e-01 2.284221798181533813e-01 -1.011148169636726379e-01 3.428732976317405701e-02 1.967895328998565674e-01 5.286495760083198547e-02 -4.600496962666511536e-02 1.197960972785949707e-02 1.267847716808319092e-01 3.957971334457397461e-01
3.091205144301056862e-04 -8.807064592838287354e-02 -2.380812615156173706e-01 6.665803492069244385e-03 -3.715223670005798340e-01 1.741707026958465576e-01 6.502570211887359619e-02 -1.487260460853576660e-01 -8.974125236272811890e-02 3.114762008190155029e-01 -8.112268149852752686e-02 -2.929744422435760498e-01 3.681477606296539307e-01 4.113863781094551086e-02 1.133816316723823547e-01 2.542798221111297607e-01 -1.345531642436981201e-01 -7.194845378398895264e-02 -2.014170140027999878e-01 -1.380675733089447021e-01 1.279175877571105957e-01 -8.944927155971527100e-02 -1.224929243326187134e-01 2.951211631298065186e-01 6.424020230770111084e-02 1.690058708190917969e-01 -5.226565524935722351e-02 5.382249131798744202e-02 -6.994805485010147095e-02 2.434401512145996094e-01 -1.122065559029579163e-01 6.432297825813293457e-02
-5.590404570102691650e-02 -4.027340933680534363e-02 -3.433087468147277832e-01 1.420681029558181763e-01 -2.312545031309127808e-01 2.899313271045684814e-01 -1.208523809909820557e-01 -1.248719841241836548e-01 -1.046801358461380005e-01 2.225009202957153320e-01 -8.939257264137268066e-02 -2.529961466789245605e-01 3.403324782848358154e-01 -7.253850996494293213e-02 -7.440637797117233276e-02 1.063567101955413818e-01 9.890478104352951050e-02 -1.396832466125488281e-01 5.233640968799591064e-02 4.538460075855255127e-02 1.923629939556121826e-01 -1.442449390888214111e-01 -1.767152845859527588e-01 3.065313100814819336e-01 6.470337510108947754e-02 1.557113528251647949e-01 -1.673689931631088257e-01 1.395467519760131836e-01 -2.676190733909606934e-01 1.181580796837806702e-01 -1.240617334842681885e-01 1.583968698978424072e-01
1.074557974934577942e-01 5.508176237344741821e-02 -2.193815410137176514e-01 -3.185911104083061218e-02 3.400787711143493652e-01 3.698169440031051636e-02 2.320140451192855835e-01 -2.531830966472625732e-01 -1.605910658836364746e-01 1.453946437686681747e-02 -1.914633512496948242e-01 -8.996723592281341553e-02 6.258276104927062988e-02 1.188548952341079712e-01 -1.126490440219640732e-02 8.845589123666286469e-03 -4.967621713876724243e-02 -2.943546772003173828e-01 1.598564833402633667e-01 -2.420356571674346924e-01 -1.320308595895767212e-01 -2.470179796218872070e-01 -2.647096514701843262e-01 2.119613289833068848e-01 9.269256889820098877e-02 1.826078742742538452e-01 -3.119241893291473389e-01 1.722911000251770020e-01 1.503447536379098892e-02 8.707002550363540649e-02 2.624604701995849609e-01 -3.650848753750324249e-03
6.367488205432891846e-02 1.041238382458686829e-01 -1.822419166564941406e-01 2.968508191406726837e-02 -1.793759465217590332e-01 2.435034513473510742e-01 -1.959382295608520508e-01 -2.560624480247497559e-01 1.555536314845085144e-02 1.923315972089767456e-01 -2.092737853527069092e-01 -2.260102778673171997e-01 2.858105301856994629e-01 1.522659659385681152e-01 -6.606841832399368286e-02 2.173685580492019653e-01 7.115016132593154907e-02 1.493044644594192505e-01 -1.929257214069366455e-01 1.056211963295936584e-01 -7.882525771856307983e-02 -4.193126261234283447e-01 1.768712699413299561e-02 2.891439497470855713e-01 3.930908814072608948e-02 2.144992798566818237e-01 -1.566051095724105835e-01 1.357883214950561523e-02 1.318951547145843506e-01 -1.083918809890747070e-01 8.521245419979095459e-02 1.289569288492202759e-01
7.320536766201257706e-03 -1.417382657527923584e-01 -5.524201989173889160e-01 -8.062366396188735962e-03 -2.026776522397994995e-01 -2.074908465147018433e-02 2.325135767459869385e-01 -1.822090446949005127e-01 -2.388499975204467773e-01 -7.700522243976593018e-02 2.131420969963073730e-01 -2.477912306785583496e-01 -1.554863005876541138e-01 1.059651002287864685e-02 9.058582782745361328e-02 4.852074664086103439e-03 6.377863138914108276e-02 -1.439188420772552490e-01 7.041420787572860718e-02 -5.565575789660215378e-03 1.691937744617462158e-01 8.162765949964523315e-02 -7.531181722879409790e-02 2.534990012645721436e-01 -2.687273025512695312e-01 1.803705245256423950e-01 1.694362312555313110e-01 -1.025122590363025665e-02 7.343381643295288086e-02 -1.606620997190475464e-01 1.541070640087127686e-01 1.414826959371566772e-01
7.369402050971984863e-02 2.376638352870941162e-02 -8.937881886959075928e-02 -1.848386079072952271e-01 2.649776637554168701e-02 5.332446470856666565e-02 3.289057016372680664e-01 -1.747947782278060913e-01 -9.670444577932357788e-02 9.632696956396102905e-02 -3.787977397441864014e-01 2.221262268722057343e-02 3.911416605114936829e-02 1.103569120168685913e-01 3.751607984304428101e-02 1.104288324713706970e-01 1.291361302137374878e-01 -4.160305559635162354e-01 2.543986961245536804e-02 -1.850959658622741699e-01 -1.096607223153114319e-01 -2.892194092273712158e-01 -2.034613192081451416e-01 1.287391185760498047e-01 1.308237910270690918e-01 6.911826878786087036e-02 -2.975468337535858154e-01 1.848302185535430908e-01 -3.674022853374481201e-03 8.518674410879611969e-03 2.995307445526123047e-01 -8.335542678833007812e-02
2.027780516073107719e-03 -8.948202431201934814e-02 -3.932950794696807861e-01 -3.520292639732360840e-01 -2.652774751186370850e-01 2.320586293935775757e-01 -5.449454486370086670e-02 -2.329185903072357178e-01 -7.964024692773818970e-02 3.276691585779190063e-02 -2.321218699216842651e-02 6.116484478116035461e-02 1.729747653007507324e-01 2.491463571786880493e-01 -1.580445766448974609e-01 2.695178380236029625e-03 -9.397085011005401611e-02 -1.876898705959320068e-01 -4.929424822330474854e-02 -6.552435457706451416e-02 2.966671288013458252e-01 -3.820399045944213867e-01 -8.033401332795619965e-03 -5.561326444149017334e-02 1.724880747497081757e-02 2.337451130151748657e-01 -1.284117400646209717e-01 -2.420446136966347694e-03 -4.871499259024858475e-03 1.741909049451351166e-02 1.708955019712448120e-01 -1.199868693947792053e-01
-4.900924861431121826e-02 -1.014551445841789246e-01 -2.377439141273498535e-01 3.019727021455764771e-02 -1.784836053848266602e-01 1.083788424730300903e-01 -2.263955771923065186e-02 -6.486418843269348145e-02 -8.093203604221343994e-02 2.207399755716323853e-01 1.974170804023742676e-01 -8.470627665519714355e-02 -3.200166225433349609e-01 1.091546937823295593e-01 -1.834708452224731445e-01 2.096533626317977905e-01 2.168663442134857178e-01 -2.182904034852981567e-01 -3.828023001551628113e-02 -8.157362788915634155e-02 -1.043473370373249054e-02 -1.446988582611083984e-01 -9.655440598726272583e-02 3.242960870265960693e-01 7.238779217004776001e-02 -1.046109385788440704e-02 -2.017179280519485474e-01 2.094593048095703125e-01 -2.471871525049209595e-01 2.590132653713226318e-01 3.594652712345123291e-01 5.026452243328094482e-02
2.293813675642013550e-01 -6.523016095161437988e-02 -6.553906947374343872e-02 1.148682162165641785e-01 -1.837871819734573364e-01 5.524003505706787109e-02 1.751916110515594482e-01 -3.147696554660797119e-01 -7.879049330949783325e-02 3.324601054191589355e-01 -1.101831346750259399e-02 -2.702912986278533936e-01 1.156617105007171631e-01 1.084337756037712097e-01 9.239001199603080750e-03 2.763230502605438232e-01 -3.095362801104784012e-03 -6.224835291504859924e-02 -1.239947974681854248e-01 -1.924331113696098328e-02 3.344163596630096436e-01 -5.925888195633888245e-02 -2.283938676118850708e-01 3.103639781475067139e-01 7.022728770971298218e-02 2.160660773515701294e-01 -1.298076659440994263e-01 2.333912998437881470e-01 -1.033024191856384277e-01 1.369964182376861572e-01 -8.615028113126754761e-02 1.558268219232559204e-01
-4.082963988184928894e-02 -1.001124605536460876e-01 -2.709800601005554199e-01 9.882328659296035767e-02 -3.896600008010864258e-01 3.333174586296081543e-01 5.553548783063888550e-02 -1.448136866092681885e-01 -1.310204565525054932e-01 -5.403720960021018982e-02 -1.023296341300010681e-01 -2.160626053810119629e-01 -1.300391107797622681e-01 -5.804404243826866150e-02 -1.860779970884323120e-01 3.180091455578804016e-02 1.676682680845260620e-01 -2.610586583614349365e-01 -1.023207828402519226e-01 -1.568269580602645874e-01 2.572810351848602295e-01 -8.075342327356338501e-02 -4.093275591731071472e-02 4.220478236675262451e-01 -7.373122870922088623e-02 -8.214733749628067017e-02 -7.430775463581085205e-02 1.382435858249664307e-01 -5.659403651952743530e-02 2.452506870031356812e-01 3.045269846916198730e-02 -5.348866805434226990e-03
8.779851347208023071e-02 6.783778965473175049e-02 -2.103096395730972290e-01 -3.298886865377426147e-02 -1.229368522763252258e-01 2.472158968448638916e-01 8.554679155349731445e-02 -2.174851596355438232e-01 -5.596315488219261169e-02 1.630273759365081787e-01 2.427222579717636108e-01 -3.752685785293579102e-01 2.860065400600433350e-01 1.706873178482055664e-01 -3.430169820785522461e-02 2.204842269420623779e-01 1.273144222795963287e-02 -2.949129045009613037e-01 -6.925776600837707520e-02 -1.672219485044479370e-01 7.509838789701461792e-03 -5.851927772164344788e-02 2.554698288440704346e-01 2.120846658945083618e-01 1.154850423336029053e-01 1.579873412847518921e-01 -3.278676792979240417e-02 -1.100403741002082825e-01 -2.320198714733123779e-01 6.205410510301589966e-02 3.231804817914962769e-02 2.784228920936584473e-01
1.079060956835746765e-01 -2.383475303649902344e-01 1.459468249231576920e-02 -1.524716466665267944e-01 -1.220132261514663696e-01 6.307644397020339966e-02 -1.788985542953014374e-02 -3.842579200863838196e-02 9.471291303634643555e-02 1.454872936010360718e-01 -4.162775352597236633e-03 -1.993243098258972168e-01 1.628682017326354980e-01 3.874902129173278809e-01 -2.332534343004226685e-01 1.920059621334075928e-01 8.339739590883255005e-02 -3.862376809120178223e-01 -7.525726407766342163e-02 1.295503377914428711e-01 1.659753918647766113e-01 -2.668160796165466309e-01 -3.161496222019195557e-01 9.286588430404663086e-02 -1.114451140165328979e-01 -1.173919439315795898e-01 5.446881405077874660e-04 -3.685946017503738403e-02 1.042770966887474060e-01 -9.184481948614120483e-02 4.252810403704643250e-02 3.391437232494354248e-01
2.633958458900451660e-01 2.187002897262573242e-01 -2.228208482265472412e-01 5.662225186824798584e-02 6.628198921680450439e-02 4.870398715138435364e-02 -2.529983818531036377e-01 -4.228124767541885376e-02 -1.079404205083847046e-01 -2.105009928345680237e-02 -2.211330682039260864e-01 -7.370393723249435425e-02 5.894984304904937744e-02 1.563860774040222168e-01 9.574794210493564606e-03 9.454397857189178467e-02 -1.581289246678352356e-02 -1.993910968303680420e-01 -4.044409841299057007e-02 9.572247415781021118e-02 -3.949092701077461243e-02 -3.160656988620758057e-01 -2.494465745985507965e-02 4.514014422893524170e-01 -2.663981020450592041e-01 7.935089617967605591e-02 7.119400799274444580e-02 3.291356191039085388e-02 1.178450956940650940e-01 -3.088883757591247559e-01 2.879880368709564209e-01 1.472653448581695557e-01
3.527219593524932861e-01 4.098244756460189819e-02 -3.334758281707763672e-01 -1.316671967506408691e-01 6.086912006139755249e-02 1.388147175312042236e-01 -8.419720083475112915e-02 6.502178311347961426e-02 -9.406895190477371216e-02 -1.187063977122306824e-01 -4.531948268413543701e-02 -9.508491307497024536e-02 -5.258392915129661560e-02 3.218893706798553467e-01 2.886643446981906891e-02 1.704510599374771118e-01 -1.683367788791656494e-02 -1.567863225936889648e-01 -1.430968046188354492e-01 -4.610119387507438660e-03 -1.480688340961933136e-02 -4.669471383094787598e-01 -1.600965112447738647e-01 2.227715998888015747e-01 -1.544749289751052856e-01 -3.046126663684844971e-02 4.495371133089065552e-02 -5.751124769449234009e-02 9.790782351046800613e-04 -2.443380504846572876e-01 3.114105463027954102e-01 1.228674352169036865e-01
8.718433231115341187e-02 -1.845459640026092529e-01 -3.235027194023132324e-01 -4.490941762924194336e-02 -1.541123986244201660e-01 5.841055884957313538e-02 2.187545001506805420e-01 -3.544064164161682129e-01 1.339826583862304688e-01 -5.721257254481315613e-02 -3.315786123275756836e-01 -9.460220485925674438e-02 1.986190825700759888e-01 2.351265400648117065e-01 -1.161629036068916321e-01 9.127025492489337921e-03 1.470582336187362671e-01 -3.454824388027191162e-01 1.258249729871749878e-01 7.842296361923217773e-02 9.270951151847839355e-02 -6.793940067291259766e-02 -2.668667733669281006e-01 7.531490176916122437e-02 -1.609043180942535400e-01 1.020417436957359314e-01 5.820334330201148987e-02 -2.672692537307739258e-01 -2.529844082891941071e-02 -1.960945688188076019e-02 -1.072582975029945374e-01 -1.609407067298889160e-01
-2.384912222623825073e-01 -1.814277470111846924e-02 -1.483241934329271317e-02 7.059773057699203491e-02 -1.878676116466522217e-01 2.198768109083175659e-01 -1.087425798177719116e-01 -2.067766487598419189e-01 -1.906155943870544434e-01 3.087435662746429443e-01 4.388358816504478455e-02 -4.014641791582107544e-02 8.378224819898605347e-02 3.346857726573944092e-01 -3.621338903903961182e-01 3.049878776073455811e-01 4.261941462755203247e-02 -3.557850718498229980e-01 -1.372025758028030396e-01 -5.992112308740615845e-02 -1.117644831538200378e-01 -1.114534214138984680e-01 -1.624241769313812256e-01 1.746274679899215698e-01 1.280054077506065369e-02 6.318809092044830322e-02 -1.691392213106155396e-01 7.742134481668472290e-02 9.755223989486694336e-02 -3.118144534528255463e-02 -1.706091314554214478e-02 1.970730870962142944e-01
-1.965237595140933990e-02 4.860502108931541443e-02 -1.708393543958663940e-01 -1.392566263675689697e-01 -1.363086253404617310e-01 1.402803659439086914e-01 1.604216694831848145e-01 -1.090115532279014587e-01 1.189820617437362671e-01 7.170145213603973389e-02 -1.997028663754463196e-02 -6.167819350957870483e-02 2.211895734071731567e-01 4.294032603502273560e-02 -3.246784508228302002e-01 1.121796146035194397e-01 -2.059425562620162964e-01 -9.898088127374649048e-02 -1.428722739219665527e-01 -4.738476872444152832e-02 9.631753712892532349e-02 -3.874384984374046326e-02 -7.553374767303466797e-02 6.401247978210449219e-01 1.116353273391723633e-01 1.422968953847885132e-01 -1.894238144159317017e-01 1.300228238105773926e-01 3.614354878664016724e-02 2.449834048748016357e-01 1.801902502775192261e-01 1.119055505841970444e-02
-1.296074092388153076e-01 -2.608055770397186279e-01 -3.440964818000793457e-01 -9.590046107769012451e-02 -2.632932364940643311e-01 1.352792372927069664e-03 1.584003120660781860e-01 -5.069180950522422791e-02 -2.185541689395904541e-01 -5.576975643634796143e-02 3.487159609794616699e-01 -1.090999692678451538e-01 -1.059530600905418396e-01 8.293985575437545776e-02 7.670754194259643555e-02 1.109317988157272339e-01 4.005526378750801086e-02 -3.149192035198211670e-01 6.409949064254760742e-02 1.116404160857200623e-01 1.670450270175933838e-01 1.618446707725524902e-01 -2.207751870155334473e-01 2.829440832138061523e-01 -1.492523252964019775e-01 2.626099884510040283e-01 1.142636686563491821e-01 5.875989422202110291e-02 2.226517535746097565e-02 -9.289415925741195679e-02 2.076515704393386841e-01 9.838651865720748901e-02
1.418077647686004639e-01 -1.294244825839996338e-01 -1.207045987248420715e-01 2.135343700647354126e-01 3.879234194755554199e-02 2.252809107303619385e-01 -1.699053794145584106e-01 1.818936169147491455e-01 9.231962263584136963e-02 2.736847102642059326e-01 7.866689562797546387e-02 -1.852820366621017456e-01 7.400387525558471680e-02 2.908918559551239014e-01 -1.074780449271202087e-01 1.138377562165260315e-01 -1.516824495047330856e-02 -3.564310967922210693e-01 2.989036440849304199e-01 -1.469020098447799683e-01 1.001513525843620300e-01 1.128839515149593353e-02 -1.845493167638778687e-01 4.088162183761596680e-01 -7.408680766820907593e-02 1.583805531263351440e-01 -2.079028785228729248e-01 1.202045679092407227e-01 -4.002603143453598022e-02 -2.381766587495803833e-02 1.008353605866432190e-01 -9.363186545670032501e-03
-1.305809468030929565e-01 8.768463134765625000e-02 1.670843921601772308e-02 5.390945449471473694e-02 -1.041330173611640930e-01 1.128638163208961487e-01 3.873083740472793579e-02 -9.450099617242813110e-02 -8.847986906766891479e-02 2.314135432243347168e-01 4.665192589163780212e-02 -3.745405972003936768e-01 8.031550794839859009e-03 3.754074871540069580e-01 -1.151768839918076992e-03 3.354082703590393066e-01 7.910338044166564941e-02 -1.845812201499938965e-01 9.016631171107292175e-03 -7.098636776208877563e-02 2.593421638011932373e-01 -2.609388232231140137e-01 -3.377930223941802979e-01 -4.879684746265411377e-02 -1.183236166834831238e-01 6.453152000904083252e-02 -6.481893360614776611e-02 -8.252062648534774780e-02 6.108220294117927551e-02 1.997283846139907837e-01 3.041010499000549316e-01 1.348050236701965332e-01
-8.839346468448638916e-02 -1.394857279956340790e-02 -2.217779755592346191e-01 1.374934315681457520e-01 -1.031372845172882080e-01 2.277698665857315063e-01 -4.848416522145271301e-02 -4.126041829586029053e-01 -2.115585207939147949e-01 -1.273931562900543213e-01 -9.042599052190780640e-02 1.081673428416252136e-02 2.398394495248794556e-01 2.119719684123992920e-01 -2.725823223590850830e-01 -1.466000676155090332e-01 1.027222871780395508e-01 -4.429035782814025879e-01 -1.287910491228103638e-01 1.078332215547561646e-01 1.292786300182342529e-01 -1.411046236753463745e-01 -1.794654428958892822e-01 7.788673788309097290e-02 3.526592254638671875e-02 1.053951308131217957e-01 -3.455103933811187744e-02 1.977446973323822021e-01 -1.208022832870483398e-01 -3.601500019431114197e-02 1.943458467721939087e-01 -7.160894572734832764e-02
-1.284472793340682983e-01 2.736278809607028961e-02 -1.207959577441215515e-01 -7.137341424822807312e-03 -1.008349806070327759e-01 2.565135657787322998e-01 2.485981583595275879e-01 -1.274947226047515869e-01 2.331077307462692261e-02 -2.149199321866035461e-02 1.373080760240554810e-01 -7.712533324956893921e-02 -2.630272880196571350e-02 4.893419444561004639e-01 -3.529190123081207275e-01 4.265457391738891602e-01 3.467692434787750244e-02 -2.543610930442810059e-01 -9.508824348449707031e-02 -3.983524814248085022e-02 9.804830700159072876e-02 -3.806611523032188416e-02 -1.862159222364425659e-01 1.608977466821670532e-01 -6.082106381654739380e-02 2.446995079517364502e-01 -4.226584360003471375e-02 7.004863023757934570e-02 -1.431967504322528839e-02 -1.187068670988082886e-01 1.061935722827911377e-02 9.382191300392150879e-02
-1.785122901201248169e-01 -5.645092576742172241e-02 -2.890709638595581055e-01 -1.712544113397598267e-01 -1.744800806045532227e-01 3.928906023502349854e-01 1.158172935247421265e-01 -7.797273248434066772e-02 -1.420356184244155884e-01 7.920324802398681641e-02 -1.914616115391254425e-02 -8.554241806268692017e-02 1.485905945301055908e-01 -2.951799891889095306e-02 9.873999655246734619e-02 7.185313850641250610e-02 1.405720785260200500e-02 -1.105542406439781189e-01 -1.673011779785156250e-01 2.217127755284309387e-02 1.068617403507232666e-01 -6.318740546703338623e-02 -1.779485940933227539e-01 4.209741353988647461e-01 -2.284235358238220215e-01 -6.683515757322311401e-02 -8.133228868246078491e-02 -5.765696056187152863e-03 -3.189374804496765137e-01 3.280116021633148193e-01 -4.077066550962626934e-04 1.948311179876327515e-01
-1.118638142943382263e-01 -1.550376713275909424e-01 -4.511613547801971436e-01 2.157113701105117798e-01 -9.383350610733032227e-02 -5.317134782671928406e-03 3.296304941177368164e-01 -1.710870414972305298e-01 -1.030544415116310120e-01 1.829318851232528687e-01 -1.512625217437744141e-01 -1.671136170625686646e-01 -1.449817139655351639e-02 -9.080688655376434326e-02 -1.638824939727783203e-01 -1.056255325675010681e-01 -2.111946493387222290e-01 -3.824535906314849854e-01 8.070863783359527588e-02 3.027732484042644501e-02 1.582606583833694458e-01 5.001642182469367981e-02 -1.108127534389495850e-01 1.999053806066513062e-01 2.457667700946331024e-02 9.897246211767196655e-02 -2.204374670982360840e-01 -2.051112204790115356e-01 4.835806787014007568e-02 5.180897936224937439e-02 1.331301219761371613e-02 2.022199183702468872e-01
8.097859472036361694e-02 6.633229553699493408e-02 -2.809010446071624756e-01 1.648551076650619507e-01 -6.027552857995033264e-02 3.416492342948913574e-01 1.264018192887306213e-02 -2.653593420982360840e-01 1.596354693174362183e-02 -1.393399853259325027e-02 -3.081660568714141846e-01 -3.799624741077423096e-02 4.171708226203918457e-02 1.272930651903152466e-01 -3.366437181830406189e-02 1.389529407024383545e-01 -3.069726824760437012e-01 -8.131555467844009399e-02 8.923923969268798828e-02 -1.073392033576965332e-01 -1.413292735815048218e-01 2.254959195852279663e-01 -1.036438867449760437e-01 1.790838092565536499e-01 -9.664466977119445801e-02 2.599604427814483643e-01 -1.003283038735389709e-01 -5.361407250165939331e-02 3.603681176900863647e-02 5.443945527076721191e-02 4.093313515186309814e-01 2.472722530364990234e-01
8.604364842176437378e-02 6.742437183856964111e-02 -3.563835024833679199e-01 -7.793807983398437500e-02 3.755849599838256836e-02 3.548497259616851807e-01 3.033365607261657715e-01 1.597108095884323120e-01 4.708831384778022766e-02 7.690913975238800049e-02 -1.828181445598602295e-01 -1.532825678586959839e-01 -1.347588449716567993e-01 -1.686592251062393188e-01 -2.025132179260253906e-01 1.074500083923339844e-01 1.315549854189157486e-02 -4.524656236171722412e-01 2.925019524991512299e-02 1.065099090337753296e-01 1.950821490027010441e-03 -2.226065695285797119e-01 -2.309517264366149902e-01 1.484167277812957764e-01 1.474407017230987549e-01 1.606350205838680267e-02 -7.601738721132278442e-02 3.057846613228321075e-02 6.399191915988922119e-02 -1.343746930360794067e-01 2.184284478425979614e-01 -7.286276668310165405e-02
1.102969124913215637e-01 6.744820158928632736e-03 -1.551206558942794800e-01 -1.416207700967788696e-01 -2.399622648954391479e-01 1.827566325664520264e-01 2.114311158657073975e-01 -1.653109490871429443e-01 -1.052346453070640564e-01 9.729473292827606201e-02 8.515945076942443848e-02 -2.090760134160518646e-02 2.535050809383392334e-01 -1.438973098993301392e-01 -3.929883614182472229e-02 -7.285083830356597900e-02 -5.442676693201065063e-02 -2.071090340614318848e-01 -2.406973540782928467e-01 -1.648028790950775146e-01 -2.223406136035919189e-01 -2.580179274082183838e-01 -3.187432289123535156e-01 4.084162712097167969e-01 -1.795985363423824310e-02 -6.388822197914123535e-02 -6.176203489303588867e-02 9.672284126281738281e-02 5.416258051991462708e-02 3.227181732654571533e-01 4.553978145122528076e-02 1.360681653022766113e-01
-7.781293708831071854e-03 -2.866913378238677979e-01 -1.327250152826309204e-01 -7.368969172239303589e-02 -2.866682112216949463e-01 1.247390583157539368e-01 1.512627303600311279e-01 -2.047784030437469482e-01 -1.142129972577095032e-01 1.428596973419189453e-01 -1.011250615119934082e-01 -2.393914461135864258e-01 -1.624876111745834351e-01 -1.150191994383931160e-03 -1.000383421778678894e-01 1.289114952087402344e-01 -1.771770417690277100e-01 -1.525694876909255981e-01 -1.477128267288208008e-02 8.420190215110778809e-02 2.245360910892486572e-01 -1.511002480983734131e-01 3.450434505939483643e-01 3.702813982963562012e-01 -1.517124567180871964e-02 2.519707977771759033e-01 8.349241316318511963e-02 -2.029769867658615112e-02 3.873410448431968689e-02 4.461225867271423340e-02 2.841523289680480957e-01 1.772204041481018066e-01
2.451638430356979370e-01 1.445885300636291504e-01 -3.050901889801025391e-01 -2.363406717777252197e-01 4.721694067120552063e-02 2.193813472986221313e-01 2.987071573734283447e-01 -3.406195342540740967e-02 4.083657264709472656e-02 -1.473537646234035492e-02 -1.397919207811355591e-01 -1.438667774200439453e-01 -5.861704051494598389e-02 7.422907650470733643e-02 -3.886465430259704590e-01 -6.438034772872924805e-02 -8.858477324247360229e-02 -4.720487296581268311e-01 -5.957769230008125305e-02 -1.337104383856058121e-02 3.623866662383079529e-02 -1.987316161394119263e-01 -1.786055862903594971e-01 7.559156417846679688e-02 -4.526467993855476379e-02 4.680262133479118347e-02 -1.522433012723922729e-01 -1.803255677223205566e-01 -1.895074546337127686e-02 -4.625972360372543335e-02 2.012917846441268921e-01 -8.525102585554122925e-02
-5.599073693156242371e-02 -3.221566379070281982e-01 -3.093586266040802002e-01 -3.890021145343780518e-02 -2.491858601570129395e-01 2.560488581657409668e-01 -7.148686051368713379e-02 -2.277144193649291992e-01 -2.541892230510711670e-01 2.743091620504856110e-02 -1.408300399780273438e-01 -1.309811770915985107e-01 -1.219283714890480042e-01 -1.847781538963317871e-01 8.815266937017440796e-02 8.179602026939392090e-02 -4.959535598754882812e-02 -2.327489107847213745e-01 1.065384224057197571e-01 -6.395064294338226318e-02 -1.086411029100418091e-01 -8.399118483066558838e-02 -1.129595413804054260e-01 3.653129339218139648e-01 -7.127600163221359253e-02 -5.605845153331756592e-02 -1.114880852401256561e-02 2.923697233200073242e-02 6.448069959878921509e-02 8.479496836662292480e-02 3.295215591788291931e-02 4.320209026336669922e-01
-1.391007304191589355e-01 5.929565429687500000e-02 -4.612376391887664795e-01 -1.240493580698966980e-01 -5.176449194550514221e-02 -2.551879175007343292e-02 6.453113257884979248e-02 -3.163139522075653076e-01 2.359496504068374634e-01 1.275600194931030273e-01 -1.998813152313232422e-01 -5.364660546183586121e-02 -2.100962959229946136e-02 8.294047415256500244e-02 -5.655711516737937927e-02 -6.613236619159579277e-04 -2.326252311468124390e-02 -4.060038030147552490e-01 7.591582834720611572e-02 1.071732416749000549e-01 7.062624394893646240e-02 -2.252011299133300781e-01 -1.529691070318222046e-01 4.337050616741180420e-01 9.049909561872482300e-02 5.802160501480102539e-02 3.045296110212802887e-02 -1.710834801197052002e-01 -1.298640072345733643e-01 2.209732308983802795e-02 -2.061860263347625732e-02 -8.245350420475006104e-02
1.118504852056503296e-01 -6.119363382458686829e-02 -9.890972822904586792e-02 -3.194301947951316833e-02 9.005580097436904907e-03 6.841175258159637451e-02 6.417801976203918457e-02 -1.112566441297531128e-01 -5.956604331731796265e-02 8.962611109018325806e-02 9.796714782714843750e-02 -2.862190082669258118e-02 4.695448875427246094e-01 2.495916187763214111e-01 1.539321092423051596e-04 7.240544259548187256e-02 5.900882929563522339e-02 -2.689242959022521973e-01 3.139766752719879150e-01 -2.489126175642013550e-01 8.049973286688327789e-03 -1.634042859077453613e-01 -3.589156568050384521e-01 2.244320362806320190e-01 -1.466870009899139404e-01 8.283441513776779175e-02 9.323925524950027466e-02 2.520757913589477539e-01 3.888906165957450867e-02 1.623271852731704712e-01 2.023125737905502319e-01 -1.731191277503967285e-01
6.622011214494705200e-02 1.258939877152442932e-02 -3.584681749343872070e-01 8.663268387317657471e-02 -5.493037030100822449e-02 -7.332676649093627930e-02 3.291915953159332275e-01 -2.494432181119918823e-01 -1.049520000815391541e-01 4.359468072652816772e-02 -4.382741153240203857e-01 -5.920459330081939697e-02 -1.270574182271957397e-01 1.984769999980926514e-01 -2.855248451232910156e-01 7.702386379241943359e-02 -4.804121796041727066e-03 -3.387255966663360596e-01 -1.269156392663717270e-02 1.614253595471382141e-02 -1.564827561378479004e-01 3.812439739704132080e-02 -1.787877529859542847e-01 1.468526721000671387e-01 -2.033288627862930298e-01 4.586549848318099976e-02 -2.316062105819582939e-03 -5.910811200737953186e-02 1.266227811574935913e-01 3.515103831887245178e-02 2.070234417915344238e-01 1.650633364915847778e-01
2.344347089529037476e-01 1.075377762317657471e-01 -3.462261855602264404e-01 -1.722468882799148560e-01 4.792678728699684143e-02 1.252481937408447266e-01 2.211414650082588196e-02 -2.347197383642196655e-01 -2.225259244441986084e-01 2.215147018432617188e-01 -1.588100045919418335e-01 -8.508063107728958130e-02 -1.113643348217010498e-01 3.982401266694068909e-02 -2.972595691680908203e-01 1.081371232867240906e-01 -1.298389285802841187e-01 -5.341108441352844238e-01 1.805011779069900513e-01 1.590670347213745117e-01 5.219527333974838257e-02 -5.996326729655265808e-02 8.613510988652706146e-03 1.672265827655792236e-01 1.037584021687507629e-01 6.355382502079010010e-02 1.493738684803247452e-02 -5.857422575354576111e-02 -1.642190366983413696e-01 1.168468445539474487e-01 8.697874099016189575e-02 -6.524994969367980957e-02
1.231952607631683350e-01 2.041683346033096313e-01 -3.284925222396850586e-01 9.683854877948760986e-02 -1.330016851425170898e-01 1.414581835269927979e-01 1.036815941333770752e-01 -3.159174323081970215e-01 -2.546193636953830719e-02 7.771594077348709106e-02 1.866677254438400269e-01 -3.165728449821472168e-01 2.211016118526458740e-01 6.446761637926101685e-02 5.372266098856925964e-02 3.088506124913692474e-02 3.356231749057769775e-02 -2.867610454559326172e-01 6.254750490188598633e-02 -4.760286584496498108e-02 -1.366244535893201828e-02 -1.904453039169311523e-01 1.228539496660232544e-01 1.708632409572601318e-01 8.249883353710174561e-02 1.663220822811126709e-01 -4.937414452433586121e-02 -2.476484477519989014e-01 -8.995892107486724854e-02 1.859993785619735718e-01 7.858875393867492676e-02 4.019766151905059814e-01
1.557022780179977417e-01 2.800195515155792236e-01 -4.840508401393890381e-01 -2.600300125777721405e-02 -6.309024244546890259e-02 2.472400069236755371e-01 8.025173097848892212e-02 6.626957654953002930e-02 -3.409358486533164978e-02 -5.275829881429672241e-02 2.129983389750123024e-03 -1.973044574260711670e-01 8.438711613416671753e-02 3.333609178662300110e-02 -2.945240736007690430e-01 -1.466205567121505737e-01 -1.653898358345031738e-01 -3.760151565074920654e-01 -7.340005040168762207e-02 -1.602054983377456665e-01 5.191643536090850830e-02 -7.870006561279296875e-02 -1.171159744262695312e-01 1.830346882343292236e-01 9.556390345096588135e-02 1.433252543210983276e-01 -1.334201693534851074e-01 -2.075407803058624268e-01 -2.175053209066390991e-01 4.276260361075401306e-02 1.547010391950607300e-01 8.689529448747634888e-02
-1.078203916549682617e-01 -1.442940831184387207e-01 -1.558659523725509644e-01 -3.127459436655044556e-02 5.070687737315893173e-03 1.985961347818374634e-01 2.742430865764617920e-01 -2.834898233413696289e-01 -4.990164190530776978e-02 1.482560634613037109e-01 -6.386711448431015015e-02 -2.411266565322875977e-01 2.326847165822982788e-01 2.984549701213836670e-01 1.341820955276489258e-01 3.999030962586402893e-02 2.995412051677703857e-01 -2.810798287391662598e-01 1.236080825328826904e-01 1.077719703316688538e-01 -1.960257589817047119e-01 -6.405398994684219360e-02 -3.381809219717979431e-02 1.090718358755111694e-01 -1.154327318072319031e-01 2.138985991477966309e-01 3.407952934503555298e-02 -5.025691166520118713e-02 -1.603890210390090942e-01 -1.382811218500137329e-01 2.030207812786102295e-01 -3.125778734683990479e-01
-6.132912263274192810e-02 1.055760979652404785e-01 -5.478082299232482910e-01 1.725116819143295288e-01 1.767118424177169800e-01 2.091553509235382080e-01 1.912820339202880859e-01 -2.117443084716796875e-01 -2.791410498321056366e-02 -1.686773076653480530e-02 -1.354020237922668457e-01 -2.188921570777893066e-01 3.121210634708404541e-01 1.602270156145095825e-01 -6.915966421365737915e-02 5.834821984171867371e-02 1.111860200762748718e-01 -9.776554256677627563e-02 -4.351132735610008240e-02 -1.297463327646255493e-01 -1.159923151135444641e-01 2.006098441779613495e-02 -8.942203223705291748e-02 1.846825182437896729e-01 4.099443927407264709e-02 -7.947685569524765015e-02 -4.415065422654151917e-02 7.560925930738449097e-02 -2.461042851209640503e-01 1.738760173320770264e-01 3.092650771141052246e-01 -3.915551304817199707e-02
3.302778676152229309e-02 1.515617966651916504e-02 -2.257620543241500854e-01 4.581477120518684387e-02 -7.822527736425399780e-02 7.193049043416976929e-02 9.139978140592575073e-02 -5.417341738939285278e-02 1.431662589311599731e-01 -5.157468095421791077e-02 -4.290705025196075439e-01 -1.023012548685073853e-01 -4.882579669356346130e-02 7.927991449832916260e-02 2.037273906171321869e-02 1.398627460002899170e-01 8.553546667098999023e-02 -3.175465166568756104e-01 -1.195040531456470490e-02 -3.567419350147247314e-01 -1.121842786669731140e-01 -1.572887748479843140e-01 -2.800811231136322021e-01 1.192016378045082092e-01 2.351589687168598175e-02 1.759642064571380615e-01 -3.002648949623107910e-01 2.409130781888961792e-01 -1.616116426885128021e-02 4.814883694052696228e-02 3.307457864284515381e-01 -1.394078731536865234e-01
-1.760760694742202759e-02 -9.212651103734970093e-02 -2.877022922039031982e-01 -4.495779052376747131e-02 -2.891251742839813232e-01 5.051587224006652832e-01 1.814226806163787842e-01 -1.467341482639312744e-01 1.040514186024665833e-02 -1.948445439338684082e-01 -2.418616116046905518e-01 -2.523876726627349854e-01 -1.285684257745742798e-01 -1.216945424675941467e-01 -1.037201136350631714e-01 -3.640843182802200317e-02 3.120476938784122467e-02 -3.028291761875152588e-01 -1.337171941995620728e-01 -1.998888105154037476e-01 4.618044570088386536e-02 -6.362936645746231079e-02 2.557310275733470917e-02 2.865818142890930176e-01 -3.413014113903045654e-02 -7.815280556678771973e-02 -1.482220888137817383e-01 -1.379220001399517059e-02 -2.908496372401714325e-02 1.780543476343154907e-01 -5.118417739868164062e-02 7.356446236371994019e-02
2.738495767116546631e-01 -6.429923325777053833e-02 -1.801579892635345459e-01 -2.220131754875183105e-01 1.855429075658321381e-02 4.015387594699859619e-02 2.673869431018829346e-01 -4.151345193386077881e-01 -2.461690306663513184e-01 -3.476724773645401001e-02 -8.299620449542999268e-02 -7.747969776391983032e-02 -1.867676340043544769e-02 3.038507699966430664e-01 -2.521371543407440186e-01 6.415499746799468994e-02 -2.077975869178771973e-01 -2.764906585216522217e-01 2.423058152198791504e-01 1.563397236168384552e-02 1.087464392185211182e-02 -1.526158452033996582e-01 -1.294243484735488892e-01 9.096673130989074707e-02 1.118558570742607117e-01 2.162912189960479736e-01 1.030032187700271606e-01 2.690876089036464691e-02 6.443131715059280396e-02 4.815613478422164917e-02 2.245073914527893066e-01 -6.126556172966957092e-02
-9.016690403223037720e-02 1.582697927951812744e-01 -3.454320132732391357e-01 -4.807490855455398560e-02 -8.840761333703994751e-02 2.006134688854217529e-01 2.833369188010692596e-02 -1.240701228380203247e-01 1.341564953327178955e-01 -1.053368449211120605e-01 5.376221612095832825e-03 -3.274719417095184326e-01 3.357727527618408203e-01 1.104016453027725220e-01 -1.149750277400016785e-01 1.265253275632858276e-01 1.001351177692413330e-01 -2.654790282249450684e-01 -9.330321103334426880e-02 -4.701531492173671722e-03 -5.271468777209520340e-03 -2.004289776086807251e-01 1.339160352945327759e-01 6.353972852230072021e-02 9.691819548606872559e-02 9.029198437929153442e-02 -2.904343307018280029e-01 -2.375096082687377930e-01 -4.384599998593330383e-02 -3.610406443476676941e-02 1.616409420967102051e-01 3.890259563922882080e-01
-1.639572829008102417e-01 2.148827910423278809e-01 -1.617941558361053467e-01 -1.401172298938035965e-02 -3.809030652046203613e-01 -4.503728449344635010e-02 1.579796224832534790e-01 1.869472907856106758e-03 2.082977741956710815e-01 1.697357296943664551e-01 9.223218075931072235e-03 -1.409244686365127563e-01 1.143618226051330566e-01 5.889594182372093201e-02 6.423061341047286987e-02 3.230550885200500488e-01 3.007022142410278320e-01 -1.564791947603225708e-01 2.881697192788124084e-02 -7.972842082381248474e-03 2.232816517353057861e-01 -3.348629772663116455e-01 -2.044649422168731689e-01 2.067078202962875366e-01 -2.968549132347106934e-01 -1.182752754539251328e-02 -2.904253080487251282e-03 -7.080233097076416016e-02 9.025418013334274292e-02 -5.942425131797790527e-02 2.082153409719467163e-01 2.596514299511909485e-02
1.092674136161804199e-01 1.370487362146377563e-01 -4.601338803768157959e-01 -9.158921986818313599e-02 -1.064696535468101501e-01 3.533591330051422119e-01 1.441735476255416870e-01 3.738626837730407715e-02 -6.043804436922073364e-02 -3.220327198505401611e-02 -8.087141811847686768e-02 -1.185885071754455566e-01 2.208267599344253540e-01 1.456851512193679810e-01 -2.607991993427276611e-01 6.217445433139801025e-02 7.177175581455230713e-02 -3.459413647651672363e-01 -1.145582422614097595e-01 4.054510593414306641e-02 1.128644272685050964e-01 -1.122370511293411255e-01 -2.130243629217147827e-01 8.601248264312744141e-03 1.552948504686355591e-01 2.109165489673614502e-01 -1.218080669641494751e-01 -1.608161926269531250e-01 -9.651680290699005127e-02 -2.107326388359069824e-01 1.921377629041671753e-01 -1.153064221143722534e-01
1.135512590408325195e-01 1.285917460918426514e-01 -1.456389129161834717e-01 1.646479070186614990e-01 -3.085702061653137207e-01 2.660561800003051758e-01 2.723563648760318756e-02 -9.539194405078887939e-02 -7.627610862255096436e-02 3.192116320133209229e-01 -1.264613866806030273e-01 1.622870378196239471e-02 1.653704419732093811e-02 2.438739687204360962e-01 6.081452593207359314e-02 4.480697959661483765e-02 2.487293034791946411e-01 -1.991985142230987549e-01 -1.136045679450035095e-01 6.232006475329399109e-02 -7.454613596200942993e-02 -2.516804635524749756e-01 -2.613794505596160889e-01 3.231502175331115723e-01 -1.167584285140037537e-01 -3.131701052188873291e-01 7.879088073968887329e-02 -2.301146835088729858e-02 -1.380257457494735718e-01 -7.166644930839538574e-02 2.315537333488464355e-01 2.742714248597621918e-02
1.640823632478713989e-01 1.527557522058486938e-01 -3.260019123554229736e-01 6.537153571844100952e-02 -5.669933930039405823e-02 2.312070280313491821e-01 1.497800201177597046e-01 -2.901921570301055908e-01 -3.038343973457813263e-02 -1.889351010322570801e-02 1.965307891368865967e-01 -3.646358549594879150e-01 2.046734690666198730e-01 9.465871751308441162e-02 5.819211155176162720e-02 -5.006315186619758606e-02 -8.045772463083267212e-02 -1.294568926095962524e-01 -4.397031664848327637e-02 -1.392344981431961060e-01 -3.909824416041374207e-03 -1.532901972532272339e-01 9.881061315536499023e-02 1.222544237971305847e-01 1.362350583076477051e-01 2.728110253810882568e-01 -2.310640066862106323e-01 -2.452069669961929321e-01 -1.390534341335296631e-01 4.376848414540290833e-02 1.876545101404190063e-01 3.008708357810974121e-01
1.529896408319473267e-01 -3.442981541156768799e-01 -2.732015252113342285e-01 -2.552856206893920898e-01 -1.874240189790725708e-01 1.171255391091108322e-02 1.146764680743217468e-01 -3.188037872314453125e-01 3.505375981330871582e-02 -1.520486623048782349e-01 -1.880784481763839722e-01 -9.557358920574188232e-02 4.980391636490821838e-02 3.131892979145050049e-01 1.534919887781143188e-01 2.006194442510604858e-01 -2.165360450744628906e-01 -4.036263525485992432e-01 6.939989328384399414e-02 4.570919089019298553e-03 -6.431862711906433105e-02 -4.429836198687553406e-02 -4.934461414813995361e-02 -1.606705784797668457e-02 1.348448991775512695e-01 6.849345564842224121e-02 -1.680908203125000000e-01 2.095368951559066772e-01 -7.821872085332870483e-02 -3.876554965972900391e-02 1.778160035610198975e-02 9.250354766845703125e-02
-1.237760260701179504e-01 2.022668160498142242e-02 -1.036872044205665588e-01 -6.711699068546295166e-02 -2.408840954303741455e-01 1.737996041774749756e-01 1.871705353260040283e-01 -3.617288544774055481e-02 7.839220762252807617e-02 1.114143878221511841e-01 1.844927072525024414e-01 -2.549478411674499512e-01 6.238556653261184692e-02 3.533024787902832031e-01 -3.833007514476776123e-01 2.796429991722106934e-01 1.989360153675079346e-01 -2.270935475826263428e-01 -9.057307615876197815e-03 -3.366828709840774536e-02 1.263613104820251465e-01 -8.331363648176193237e-02 -2.757971286773681641e-01 1.294216960668563843e-01 -1.278946250677108765e-01 3.672410845756530762e-01 3.803285956382751465e-02 8.890206925570964813e-03 2.830542996525764465e-02 -6.126924604177474976e-02 3.761095926165580750e-02 7.880325615406036377e-02
2.620813250541687012e-01 4.081763699650764465e-02 -9.908465296030044556e-02 1.442804373800754547e-02 -2.258122116327285767e-01 -7.062753662467002869e-03 2.276153862476348877e-01 -3.285847604274749756e-01 -8.560109138488769531e-02 2.868927419185638428e-01 1.251683682203292847e-01 -4.134020507335662842e-01 9.423402696847915649e-02 1.537886112928390503e-01 -1.331629306077957153e-01 1.396209448575973511e-01 -5.358746647834777832e-02 9.056070446968078613e-02 -1.408437192440032959e-01 -2.590087242424488068e-02 2.064443230628967285e-01 -1.180781573057174683e-01 -3.504378795623779297e-01 2.293007820844650269e-01 1.151131372898817062e-02 9.858409315347671509e-02 -8.324951678514480591e-02 2.087133824825286865e-01 -1.184770017862319946e-01 -1.406818181276321411e-01 7.260247133672237396e-03 -7.135089486837387085e-02
-1.598973274230957031e-01 -3.143984079360961914e-01 -2.336532920598983765e-01 -5.624767392873764038e-02 1.336952149868011475e-01 1.465922594070434570e-01 -6.387632340192794800e-02 -1.768921166658401489e-01 2.863544970750808716e-03 -7.060392946004867554e-02 -6.687763333320617676e-02 -1.343928277492523193e-01 1.843850314617156982e-02 1.373515725135803223e-01 1.546352170407772064e-02 2.675721645355224609e-01 -1.856121271848678589e-01 -2.022501528263092041e-01 3.899805843830108643e-01 1.198361292481422424e-01 -3.397170826792716980e-02 -1.150085702538490295e-01 -9.597062319517135620e-02 3.559420406818389893e-01 -1.807266473770141602e-01 1.866214424371719360e-01 -3.188840448856353760e-01 5.737718194723129272e-02 -3.803165256977081299e-02 1.203925013542175293e-01 1.470272094011306763e-01 -1.497080028057098389e-01
-4.567912220954895020e-02 -1.535664647817611694e-01 -3.665201961994171143e-01 1.877442002296447754e-01 -9.847558289766311646e-02 2.211685627698898315e-01 -2.928686887025833130e-02 -2.601504921913146973e-01 -2.771949470043182373e-01 4.795129224658012390e-02 1.296436339616775513e-01 4.289195686578750610e-02 2.395963966846466064e-01 2.500193119049072266e-01 -1.240782961249351501e-01 -2.190482057631015778e-02 9.565915167331695557e-02 -3.092143237590789795e-01 -1.977876126766204834e-01 1.683610081672668457e-01 -9.129957109689712524e-02 -3.124999403953552246e-01 -2.759650945663452148e-01 1.247787922620773315e-01 4.040930652990937233e-04 -6.515086628496646881e-03 -6.165396049618721008e-02 1.566062681376934052e-02 -2.332399338483810425e-01 -7.851539179682731628e-03 1.209779307246208191e-01 -2.977959066629409790e-02
5.274400487542152405e-02 3.998789191246032715e-02 -3.084896802902221680e-01 -1.981621831655502319e-01 3.907746449112892151e-02 5.427574366331100464e-02 -1.198277249932289124e-01 2.391252480447292328e-02 -3.216692507266998291e-01 -1.085054129362106323e-01 -2.564879059791564941e-01 -1.594551652669906616e-01 1.942791193723678589e-01 2.752990722656250000e-01 -1.438511908054351807e-01 -1.535984687507152557e-02 3.327773883938789368e-02 -3.646409511566162109e-01 2.793505787849426270e-01 1.444729864597320557e-01 -2.047218941152095795e-02 -3.815612988546490669e-03 -1.992789208889007568e-01 -1.351069379597902298e-02 -1.124049276113510132e-01 1.921034902334213257e-01 -1.814085245132446289e-01 -1.446363031864166260e-01 1.558954268693923950e-01 1.707398891448974609e-01 2.470930367708206177e-01 9.836797416210174561e-02
2.764775883406400681e-03 -1.058178469538688660e-01 -1.041609421372413635e-01 -1.816166341304779053e-01 -1.893202960491180420e-01 2.203063219785690308e-01 8.242823183536529541e-02 -2.660523056983947754e-01 -4.271157458424568176e-02 1.194768920540809631e-01 2.284265868365764618e-02 -5.920161306858062744e-02 1.935890913009643555e-01 -1.148263141512870789e-01 -1.046205461025238037e-01 -1.438655704259872437e-02 -1.291724890470504761e-01 -2.402938455343246460e-01 -1.999295800924301147e-01 -1.884150356054306030e-01 -2.292704433202743530e-01 -1.722967922687530518e-01 -2.675764262676239014e-01 5.084655880928039551e-01 8.700720220804214478e-02 -6.500824540853500366e-02 4.637126624584197998e-02 1.255843788385391235e-01 7.179911434650421143e-02 2.827363014221191406e-01 2.112792618572711945e-02 1.533694863319396973e-01
9.023804962635040283e-02 -4.289428517222404480e-02 -3.392573297023773193e-01 6.449641287326812744e-02 -1.048915786668658257e-03 1.954129189252853394e-01 -9.875190258026123047e-02 -1.166599839925765991e-01 -2.672818303108215332e-01 2.887876629829406738e-01 -2.307506650686264038e-01 -1.203220710158348083e-01 -4.955498501658439636e-02 2.471365630626678467e-01 -5.970126762986183167e-02 1.770881265401840210e-01 -1.706098169088363647e-01 -3.915965557098388672e-01 7.605516910552978516e-02 5.591817200183868408e-02 -2.176281437277793884e-02 -1.711672991514205933e-01 6.232250481843948364e-02 1.221695542335510254e-01 -1.580696403980255127e-01 5.079703778028488159e-02 -1.783682405948638916e-01 -5.974963773041963577e-03 5.085274204611778259e-02 2.923424839973449707e-01 -4.303299356251955032e-03 -3.174292445182800293e-01
8.033508807420730591e-02 4.539278149604797363e-02 -2.410130053758621216e-01 -3.431218490004539490e-02 -2.376476377248764038e-01 2.397881895303726196e-01 -1.549696326255798340e-01 -2.302848100662231445e-01 -1.560021340847015381e-01 6.855521351099014282e-02 -2.451301366090774536e-02 -2.153964340686798096e-01 2.977648377418518066e-01 6.031570490449666977e-03 4.438892751932144165e-02 3.137117326259613037e-01 -3.303876891732215881e-02 7.380286604166030884e-02 -3.755786716938018799e-01 -3.141018003225326538e-02 -4.381849244236946106e-02 -2.271700799465179443e-01 -9.632358700037002563e-02 3.452789485454559326e-01 2.150175906717777252e-02 1.942335218191146851e-01 -3.130659461021423340e-01 -5.942067131400108337e-02 2.968052029609680176e-02 -6.603738665580749512e-02 1.940265484154224396e-02 1.124750170856714249e-02
-2.622462622821331024e-02 -2.540064752101898193e-01 -1.243477016687393188e-01 -1.427236385643482208e-02 -3.584260940551757812e-01 3.135201930999755859e-01 3.086394667625427246e-01 -7.396211475133895874e-02 -2.670731544494628906e-01 -1.587674915790557861e-01 -1.146819666028022766e-01 -8.167985826730728149e-02 -1.051682513207197189e-02 -5.878411233425140381e-02 -6.226156279444694519e-02 -2.838720194995403290e-02 3.286430984735488892e-02 -3.384304046630859375e-01 -6.588555127382278442e-02 -8.741229772567749023e-02 3.030668795108795166e-01 -1.970465332269668579e-01 -9.723874181509017944e-02 3.772068917751312256e-01 -1.412580311298370361e-01 5.014970898628234863e-03 -8.400694280862808228e-02 6.088491063565015793e-03 3.937925398349761963e-02 1.137878894805908203e-01 -1.242556869983673096e-01 1.269406522624194622e-03
6.401482224464416504e-02 -1.149561554193496704e-01 -3.527641296386718750e-02 4.212537407875061035e-02 -2.360259145498275757e-01 5.871517583727836609e-02 5.629387870430946350e-02 -2.561166286468505859e-01 -3.633934259414672852e-02 1.375662684440612793e-01 5.670847371220588684e-02 -4.004972279071807861e-01 -1.080877929925918579e-01 2.090557217597961426e-01 1.012310981750488281e-01 -2.335446476936340332e-01 -2.514734864234924316e-01 -1.130447909235954285e-01 9.309104084968566895e-02 2.081187367439270020e-01 -1.654712259769439697e-01 -7.378765940666198730e-02 6.809806078672409058e-02 4.786163270473480225e-01 -3.193946555256843567e-02 -2.802900224924087524e-02 6.225652620196342468e-02 -1.931936740875244141e-01 -3.179287165403366089e-02 -6.540827453136444092e-02 3.038507997989654541e-01 1.120596006512641907e-01
1.462667342275381088e-02 1.503262072801589966e-01 -3.565695583820343018e-01 -2.410743236541748047e-01 1.292965859174728394e-01 1.389538496732711792e-01 1.356200724840164185e-01 -3.342595994472503662e-01 -4.473988711833953857e-02 -3.625035285949707031e-02 -2.495450079441070557e-01 -1.247625201940536499e-01 -1.733077764511108398e-01 2.312438189983367920e-01 -1.389406770467758179e-01 2.921856045722961426e-01 2.407218329608440399e-02 -3.799023926258087158e-01 -3.818135708570480347e-02 1.583499908447265625e-01 -6.256776303052902222e-02 9.428393840789794922e-02 -5.233836709521710873e-04 6.224782392382621765e-02 -1.501649022102355957e-01 4.673339053988456726e-02 -1.312599480152130127e-01 -2.583342492580413818e-01 1.293960958719253540e-01 -1.141564734280109406e-02 1.989369690418243408e-01 -5.634785816073417664e-02
-2.041735649108886719e-01 -9.919266402721405029e-02 -6.197501346468925476e-02 3.323790803551673889e-02 1.265287697315216064e-01 1.827344000339508057e-01 3.369676694273948669e-02 -2.121098637580871582e-01 1.022735908627510071e-01 1.496133208274841309e-01 -7.405222207307815552e-02 -1.501678377389907837e-01 2.132576331496238708e-02 4.515438377857208252e-01 -1.428163200616836548e-01 3.240174055099487305e-01 7.949005067348480225e-02 -3.849020302295684814e-01 1.694360002875328064e-02 -2.194257676601409912e-01 -6.219427101314067841e-03 -1.831617802381515503e-01 -2.662717103958129883e-01 2.003649473190307617e-01 7.420207560062408447e-02 -1.190431509166955948e-02 7.732953876256942749e-02 4.277376085519790649e-02 6.590208411216735840e-02 -1.992203295230865479e-01 2.504852786660194397e-02 2.274623513221740723e-01
1.508362442255020142e-01 -2.638980150222778320e-01 -6.601872295141220093e-02 1.888602972030639648e-01 -1.810728013515472412e-01 4.268371760845184326e-01 9.633571654558181763e-02 -1.813977956771850586e-01 -1.476566791534423828e-01 -2.308440208435058594e-01 -1.476086229085922241e-01 -1.950062811374664307e-01 -1.324456837028264999e-02 2.443750016391277313e-02 -3.077587299048900604e-02 -7.806740701198577881e-02 6.637234985828399658e-02 -2.955242097377777100e-01 -8.636834472417831421e-02 -7.505393028259277344e-02 1.627690494060516357e-01 -1.075461208820343018e-01 -4.522930830717086792e-02 4.814990758895874023e-01 -1.278456002473831177e-01 -8.154180645942687988e-02 -2.601597644388675690e-02 4.706227220594882965e-03 -1.093022376298904419e-01 1.032682508230209351e-01 -7.133358716964721680e-02 1.988044083118438721e-01
-1.518678963184356689e-01 -9.269667416810989380e-02 -7.433596253395080566e-02 -1.267713606357574463e-01 -1.221667323261499405e-02 1.468726396560668945e-01 8.339463174343109131e-02 -3.299228250980377197e-01 2.151627652347087860e-02 1.177116408944129944e-01 -1.261966526508331299e-01 -5.642545968294143677e-02 1.294389516115188599e-01 2.951205372810363770e-01 -1.399751752614974976e-02 6.499005854129791260e-02 1.520315557718276978e-01 -3.864081501960754395e-01 2.777566611766815186e-01 1.858221590518951416e-01 -2.121564596891403198e-01 -1.188716664910316467e-01 -1.847152709960937500e-01 2.366884499788284302e-01 -2.881462872028350830e-01 2.441292256116867065e-01 7.631026208400726318e-02 1.706192642450332642e-02 -4.205621778964996338e-02 -2.181352823972702026e-01 9.683890640735626221e-02 -1.632994413375854492e-01
5.266976077109575272e-03 -2.262096256017684937e-01 -1.812333464622497559e-01 1.555388420820236206e-01 -2.585896551609039307e-01 1.975235939025878906e-01 -2.079715430736541748e-01 6.851067394018173218e-02 4.854193329811096191e-02 3.086881041526794434e-01 1.700539328157901764e-02 -5.531658977270126343e-02 2.861531823873519897e-02 1.713313609361648560e-01 -8.911468833684921265e-02 -1.066853944212198257e-02 -6.058396026492118835e-02 -3.394126594066619873e-01 3.025310933589935303e-01 -7.655058801174163818e-02 1.873480081558227539e-01 -1.884658634662628174e-01 -1.651216447353363037e-01 2.986825704574584961e-01 -3.871903941035270691e-02 3.585520088672637939e-01 -4.943843930959701538e-02 6.825923919677734375e-02 -1.788301616907119751e-01 -4.183929786086082458e-02 1.407128423452377319e-01 -6.831318140029907227e-02
-3.895455598831176758e-02 -2.094145491719245911e-02 -4.136421978473663330e-01 3.969668969511985779e-02 -1.408153623342514038e-01 2.466987371444702148e-01 1.223811432719230652e-01 -2.027072906494140625e-01 -1.672043651342391968e-01 1.787481307983398438e-01 5.442017316818237305e-02 -2.017260789871215820e-01 -1.029791012406349182e-01 2.205819040536880493e-01 -2.547338008880615234e-01 2.908778376877307892e-02 8.382868766784667969e-02 -1.049707531929016113e-01 -1.301755011081695557e-01 5.815210193395614624e-02 -1.163693666458129883e-01 -1.336231380701065063e-01 -6.829619407653808594e-02 4.420410394668579102e-01 1.200936362147331238e-01 -1.555341482162475586e-01 -3.214915469288825989e-02 2.468424588441848755e-01 -2.464907467365264893e-01 -4.592588171362876892e-02 2.692968584597110748e-02 -1.613903045654296875e-01
-1.740044504404067993e-01 -3.410764932632446289e-01 -4.431510567665100098e-01 -1.683734953403472900e-01 -1.707158796489238739e-02 2.476821243762969971e-01 -7.875312119722366333e-02 -5.775026232004165649e-02 2.926780469715595245e-02 1.233637183904647827e-01 4.929821193218231201e-02 -9.117202460765838623e-02 6.925348937511444092e-02 -9.152530133724212646e-02 -2.013894915580749512e-01 2.192706018686294556e-01 -3.050657687708735466e-03 -2.045804262161254883e-01 2.131983190774917603e-01 -2.555920928716659546e-02 -7.090665400028228760e-02 -1.672299504280090332e-01 -8.100800961256027222e-02 3.440745770931243896e-01 -3.932707011699676514e-02 1.168411821126937866e-01 -3.431138694286346436e-01 -4.342779144644737244e-02 -1.840338855981826782e-01 8.134887367486953735e-02 5.798061192035675049e-02 -6.543494015932083130e-02
1.270791143178939819e-01 -1.368941366672515869e-01 -8.923665434122085571e-02 1.510339230298995972e-01 6.060741096735000610e-02 2.527094781398773193e-01 -1.820687055587768555e-01 7.225886732339859009e-02 4.810531437397003174e-02 2.761371433734893799e-01 1.421694010496139526e-01 -2.437264770269393921e-01 4.650291055440902710e-02 2.087266594171524048e-01 -1.411521434783935547e-01 2.224909514188766479e-01 7.833892107009887695e-02 -3.248493671417236328e-01 3.211618661880493164e-01 -1.548979282379150391e-01 4.931159317493438721e-02 1.630772054195404053e-01 -2.244819849729537964e-01 3.794437646865844727e-01 -1.195222064852714539e-01 9.860764443874359131e-02 -1.433995366096496582e-01 1.682681143283843994e-01 -2.434609457850456238e-02 -4.699826613068580627e-02 1.297349929809570312e-01 1.942908763885498047e-02
8.961956202983856201e-02 1.899094432592391968e-01 -2.393821328878402710e-01 1.285958439111709595e-01 -1.508976817131042480e-01 4.174288734793663025e-02 1.003783717751502991e-01 -2.286316305398941040e-01 -2.252487540245056152e-01 9.028255194425582886e-02 1.000771019607782364e-02 -2.557671368122100830e-01 4.202055335044860840e-01 8.725468814373016357e-02 -8.014235645532608032e-02 1.352172195911407471e-01 1.616646349430084229e-01 -7.053533196449279785e-02 -2.920918464660644531e-01 -7.628569006919860840e-02 1.932210177183151245e-01 -2.674997448921203613e-01 -2.257701158523559570e-01 2.053211331367492676e-01 -1.867187209427356720e-02 1.396214962005615234e-01 -2.087789177894592285e-01 -7.677628099918365479e-02 1.592956036329269409e-01 -7.919374853372573853e-02 9.845229983329772949e-02 -1.642285287380218506e-01
-1.323632448911666870e-01 -3.918821457773447037e-03 -1.121585369110107422e-01 1.181711256504058838e-02 -1.534427702426910400e-01 1.798321753740310669e-01 2.978540062904357910e-01 -7.894465327262878418e-02 8.761873096227645874e-02 2.085312902927398682e-01 1.724130511283874512e-01 -4.702081158757209778e-02 6.881041824817657471e-02 4.572298228740692139e-01 -3.805496394634246826e-01 3.834182918071746826e-01 9.569457918405532837e-02 -1.530085504055023193e-01 1.533883959054946899e-01 -7.093244791030883789e-02 -9.906622767448425293e-02 -1.170131936669349670e-02 -3.181305155158042908e-02 2.544091939926147461e-01 -1.462582796812057495e-01 1.389297097921371460e-01 -3.125149756669998169e-02 1.529054790735244751e-01 -7.882612198591232300e-02 -2.136787585914134979e-02 1.238371208310127258e-01 -7.949549704790115356e-02
-1.364541356451809406e-03 -1.441223721485584974e-04 -1.997822374105453491e-01 -1.465544849634170532e-01 -8.641402423381805420e-02 1.992380917072296143e-01 7.904490083456039429e-02 -4.847655296325683594e-01 1.756066083908081055e-01 8.840962499380111694e-02 -9.591519087553024292e-02 -1.142849475145339966e-01 1.678714007139205933e-01 1.442049592733383179e-01 3.264435753226280212e-02 8.870281279087066650e-02 2.697199881076812744e-01 -2.887802720069885254e-01 1.463235020637512207e-01 -9.650051593780517578e-03 -3.165561258792877197e-01 -6.039369851350784302e-02 3.325812146067619324e-02 3.181552886962890625e-01 -1.542088836431503296e-01 -9.243941865861415863e-03 -3.621528297662734985e-02 5.762590840458869934e-02 -1.662187427282333374e-01 -2.411420643329620361e-01 7.554274052381515503e-02 -1.660118252038955688e-01
1.504617184400558472e-01 9.243378043174743652e-02 -4.601841047406196594e-02 -2.421150505542755127e-01 -9.513711929321289062e-02 8.016445487737655640e-02 -1.990647055208683014e-02 -3.329689204692840576e-01 -1.914817690849304199e-01 1.254395693540573120e-01 8.968065679073333740e-02 -4.299447536468505859e-01 2.592802643775939941e-01 8.140610903501510620e-02 -4.687219485640525818e-02 3.337201178073883057e-01 9.603027254343032837e-02 1.328412350267171860e-02 -1.757173240184783936e-01 -6.011079251766204834e-02 -7.782071828842163086e-02 -1.713507622480392456e-01 -2.820886373519897461e-01 9.741263091564178467e-02 -1.494322419166564941e-01 2.760674655437469482e-01 -1.903346925973892212e-01 1.138873025774955750e-01 1.507769078016281128e-01 -4.322417080402374268e-02 -5.590864270925521851e-02 6.917991489171981812e-02
1.445796787738800049e-01 2.317692190408706665e-01 -1.213242933154106140e-01 -1.779240965843200684e-01 -9.224350750446319580e-02 -1.500385105609893799e-01 -1.167118176817893982e-02 -2.344074845314025879e-01 1.226679515093564987e-02 2.714732587337493896e-01 -1.677643656730651855e-01 -4.394684731960296631e-01 3.063595592975616455e-01 3.790795803070068359e-02 -1.392659246921539307e-01 4.993322491645812988e-02 2.393040359020233154e-01 -1.694224029779434204e-01 -1.166516989469528198e-01 1.272937059402465820e-01 1.794447004795074463e-01 -9.692151099443435669e-02 -3.057842850685119629e-01 2.660644054412841797e-01 -7.384750247001647949e-02 3.292661160230636597e-02 -8.743634819984436035e-02 4.317291453480720520e-02 1.506021618843078613e-02 1.498817652463912964e-01 -9.432701766490936279e-02 1.062403172254562378e-01
2.730842530727386475e-01 -1.150851547718048096e-01 -1.571801155805587769e-01 1.874709129333496094e-01 -1.692567467689514160e-01 -1.123147457838058472e-01 7.535515725612640381e-02 -4.186901748180389404e-01 4.126043932046741247e-04 1.952136754989624023e-01 3.822350502014160156e-02 -2.915834784507751465e-01 1.201380118727684021e-01 -8.428223431110382080e-02 -6.692793965339660645e-02 1.367301046848297119e-01 -1.099288240075111389e-01 -3.897013887763023376e-02 -3.318649157881736755e-02 -7.416949421167373657e-02 2.381718605756759644e-01 -1.906196326017379761e-01 -2.758805155754089355e-01 2.427685707807540894e-01 -9.997043013572692871e-02 8.402369171380996704e-02 -2.701863944530487061e-01 2.942261993885040283e-01 4.624756053090095520e-02 4.676535725593566895e-02 -1.086776927113533020e-01 1.403962820768356323e-01
1.193792521953582764e-01 -7.021658122539520264e-02 -1.892224252223968506e-01 -1.172288656234741211e-01 8.687270432710647583e-02 -2.470440976321697235e-02 1.976476907730102539e-01 -3.479841053485870361e-01 -4.027279615402221680e-01 -1.869226805865764618e-02 -1.647642850875854492e-01 -1.850842684507369995e-01 1.233495324850082397e-01 -3.712267428636550903e-02 -1.409980058670043945e-01 1.549012660980224609e-01 -2.288340181112289429e-01 -3.159554600715637207e-01 1.596402823925018311e-01 3.339989483356475830e-02 -1.381664872169494629e-01 2.191666699945926666e-02 -1.974166780710220337e-01 2.122000604867935181e-01 8.123133331537246704e-02 -3.133231075480580330e-04 -3.425202667713165283e-01 -1.905237287282943726e-01 7.364580780267715454e-02 -6.137289851903915405e-02 1.629215180873870850e-01 -1.507247518748044968e-02
6.527842581272125244e-02 -3.184565603733062744e-01 1.101031824946403503e-01 -2.962224557995796204e-02 -1.268399208784103394e-01 -1.354810665361583233e-03 1.431839764118194580e-01 -7.282477617263793945e-02 1.082131862640380859e-01 2.613905444741249084e-02 1.817050203680992126e-02 -1.382503807544708252e-01 9.001649916172027588e-02 2.738501429557800293e-01 -1.254869699478149414e-01 3.085235059261322021e-01 1.450200676918029785e-01 -4.082341492176055908e-01 2.557849138975143433e-02 -1.353602856397628784e-01 -1.100958883762359619e-01 -2.042810618877410889e-01 -4.831603765487670898e-01 1.737344115972518921e-01 1.513210218399763107e-02 1.234700381755828857e-01 -3.770321607589721680e-02 -1.744103729724884033e-01 8.710922300815582275e-02 1.400833576917648315e-02 1.031850576400756836e-01 1.538623124361038208e-01
3.231057524681091309e-01 1.042236909270286560e-01 -2.999710440635681152e-01 -2.822064459323883057e-01 -1.576852947473526001e-01 5.252409726381301880e-02 2.067640982568264008e-02 -4.380643963813781738e-01 -1.437994986772537231e-01 5.675063654780387878e-02 -7.636124640703201294e-02 9.534361213445663452e-02 -1.523119211196899414e-01 1.532065570354461670e-01 8.126682043075561523e-02 2.222245782613754272e-01 -6.194221973419189453e-02 -1.782619953155517578e-01 1.449189931154251099e-01 -1.031175777316093445e-01 1.310099661350250244e-01 -3.682585358619689941e-01 -1.265569776296615601e-01 1.550561040639877319e-01 1.578886508941650391e-01 4.735459014773368835e-02 -1.602417975664138794e-01 -3.832908347249031067e-02 -4.500153660774230957e-02 3.377378359436988831e-02 1.300819218158721924e-01 -1.385464817285537720e-01
1.358217895030975342e-01 5.006324127316474915e-02 -3.688600957393646240e-01 -2.163455188274383545e-01 1.483860164880752563e-01 6.168993562459945679e-02 2.222717404365539551e-01 -2.975869178771972656e-01 -1.614142060279846191e-01 -8.167826384305953979e-02 -1.227333545684814453e-01 -6.090093404054641724e-02 -1.263890713453292847e-01 1.693684309720993042e-01 -1.030359268188476562e-01 -8.842322975397109985e-03 -1.723798364400863647e-01 -2.595897018909454346e-01 8.567247539758682251e-02 -2.365110367536544800e-01 -5.377964675426483154e-02 5.508303642272949219e-03 -4.864985346794128418e-01 2.182729542255401611e-01 -3.605769202113151550e-02 8.496583998203277588e-02 7.159612327814102173e-02 1.200874745845794678e-01 1.620940715074539185e-01 9.993574023246765137e-02 7.733480632305145264e-02 8.723229169845581055e-02
-3.251915425062179565e-02 7.610031962394714355e-02 -2.298774272203445435e-01 -2.520991265773773193e-01 -1.531398892402648926e-01 2.121616303920745850e-01 -4.105886444449424744e-02 -3.614895343780517578e-01 -2.273871153593063354e-01 1.408247053623199463e-01 -2.022184729576110840e-01 -2.331251651048660278e-01 2.177520394325256348e-01 -5.597586184740066528e-02 -6.154686212539672852e-02 2.178791761398315430e-01 2.839988470077514648e-01 1.395256370306015015e-01 -6.793458014726638794e-02 -1.853120177984237671e-01 -1.247028261423110962e-01 -2.690673470497131348e-01 -2.155901640653610229e-01 1.785138994455337524e-01 8.096659556031227112e-03 7.506170868873596191e-02 -1.184538006782531738e-01 8.278404921293258667e-02 1.092863231897354126e-01 -1.770795732736587524e-01 1.086200550198554993e-01 1.424361169338226318e-01
1.024572849273681641e-01 -7.653553783893585205e-02 1.651358441449701786e-03 -2.164576947689056396e-01 -2.642958164215087891e-01 3.369512557983398438e-01 3.463033735752105713e-01 -1.099591553211212158e-01 -1.765191256999969482e-01 1.764024049043655396e-01 -1.484580636024475098e-01 -2.276620566844940186e-01 1.591416262090206146e-02 6.113695353269577026e-02 2.332555949687957764e-01 -2.077515609562397003e-02 -1.803253293037414551e-01 -1.956821531057357788e-01 6.359661370515823364e-02 1.151564121246337891e-01 1.580545902252197266e-01 2.035511843860149384e-02 1.626558899879455566e-01 3.017539083957672119e-01 1.244592517614364624e-01 1.953652054071426392e-01 -1.098318956792354584e-02 1.106417179107666016e-01 1.298991143703460693e-01 5.096924304962158203e-02 2.210728973150253296e-01 2.470190674066543579e-01
-9.621853940188884735e-03 -2.904575169086456299e-01 -1.960299909114837646e-02 -6.296282261610031128e-02 4.773613996803760529e-03 -8.965718001127243042e-02 -2.038211375474929810e-02 -2.687690556049346924e-01 5.163799598813056946e-02 -9.637240320444107056e-02 7.371116429567337036e-02 -3.538163006305694580e-01 6.982556730508804321e-02 1.427088975906372070e-01 1.833009570837020874e-01 1.610097736120223999e-01 -3.626928031444549561e-01 -3.920554220676422119e-01 1.517655402421951294e-01 -9.440121799707412720e-02 -5.286688357591629028e-02 -5.578951537609100342e-02 -3.598513454198837280e-02 1.771827042102813721e-01 -5.890554562211036682e-02 3.293200954794883728e-02 -1.225926503539085388e-01 2.063548415899276733e-01 -1.464785933494567871e-01 -2.855015359818935394e-02 4.036136269569396973e-01 -2.662603976204991341e-03
7.007418666034936905e-03 -1.913222670555114746e-01 -6.436151266098022461e-02 5.600633099675178528e-02 -3.232318758964538574e-01 4.099545478820800781e-01 2.785413265228271484e-01 -7.535068690776824951e-02 -2.258739173412322998e-01 -4.970551654696464539e-02 -7.651505619287490845e-02 -1.045127734541893005e-01 -1.367139220237731934e-01 -2.889957651495933533e-02 -3.324293345212936401e-02 -9.929099678993225098e-02 -2.645048871636390686e-02 -3.608299493789672852e-01 -1.236198693513870239e-01 -3.836113959550857544e-02 2.924852669239044189e-01 -2.128103077411651611e-01 -1.220207810401916504e-01 3.886217474937438965e-01 -1.245646476745605469e-01 -6.675388664007186890e-03 5.265092942863702774e-03 -2.121278643608093262e-02 7.309044897556304932e-02 1.469026654958724976e-01 -4.385123774409294128e-02 1.010880246758460999e-01
3.891492784023284912e-01 1.084734648466110229e-01 -9.115410596132278442e-02 8.068670332431793213e-02 1.908813714981079102e-01 1.374450922012329102e-01 1.735295504331588745e-01 -1.898638904094696045e-01 2.520866505801677704e-02 2.488763183355331421e-01 5.171865224838256836e-02 -3.401015102863311768e-01 1.825892627239227295e-01 -1.331749111413955688e-01 -1.102894246578216553e-01 1.280584782361984253e-01 -5.983893945813179016e-02 -8.764343708753585815e-02 -5.512492731213569641e-02 -8.093342185020446777e-02 3.070738017559051514e-01 -1.612109988927841187e-01 -3.605756759643554688e-01 1.552464663982391357e-01 -1.162837371230125427e-01 5.298024415969848633e-02 1.379541773349046707e-02 1.610931009054183960e-01 6.798848509788513184e-02 1.207964792847633362e-01 2.847433388233184814e-01 4.381348565220832825e-02
1.856827586889266968e-01 -5.002712085843086243e-02 -2.920280396938323975e-01 1.299570202827453613e-01 1.206730380654335022e-01 -4.605675488710403442e-02 1.611638814210891724e-01 -1.183088570833206177e-01 8.225668966770172119e-02 -2.490430511534214020e-02 -4.076566398143768311e-01 -1.285571455955505371e-01 7.734449207782745361e-02 7.847841829061508179e-02 3.995629027485847473e-02 1.225843876600265503e-01 -9.604248404502868652e-02 -3.195616304874420166e-01 1.342453360557556152e-01 -3.262045681476593018e-01 -2.557572163641452789e-02 -2.235145866870880127e-01 -2.553028762340545654e-01 1.127822920680046082e-01 3.891940787434577942e-02 1.814195066690444946e-01 -2.139170020818710327e-01 9.222842007875442505e-02 4.064281284809112549e-02 6.990779936313629150e-02 3.197041749954223633e-01 -1.536327004432678223e-01
2.632149755954742432e-01 1.514645069837570190e-01 -1.468135118484497070e-01 -1.617765575647354126e-01 -2.321054637432098389e-01 2.682445049285888672e-01 5.990877747535705566e-02 -2.063642144203186035e-01 -1.290246397256851196e-01 2.262312322854995728e-01 -1.169191114604473114e-02 -8.018296211957931519e-02 2.969097197055816650e-01 1.420957595109939575e-01 -1.212401166558265686e-01 2.423708885908126831e-01 1.965911835432052612e-01 1.907228082418441772e-01 -9.513541311025619507e-02 -3.790674358606338501e-02 -1.430782824754714966e-01 -2.176493555307388306e-01 -1.855615824460983276e-01 2.689600288867950439e-01 -2.194922789931297302e-02 1.774265021085739136e-01 -2.230191230773925781e-01 -1.413912475109100342e-01 1.219248697161674500e-01 -1.298576891422271729e-01 1.521644741296768188e-01 1.231430545449256897e-01
1.910013407468795776e-01 1.534377336502075195e-01 -1.582867652177810669e-02 -4.872388020157814026e-02 -2.336099743843078613e-01 1.052993237972259521e-01 4.834305122494697571e-02 -1.565770059823989868e-01 1.228839606046676636e-01 2.598396502435207367e-02 -2.913057338446378708e-03 -5.011377930641174316e-01 2.840461432933807373e-01 2.676289295777678490e-03 -1.923456192016601562e-01 4.224179685115814209e-01 -8.801431953907012939e-02 -1.188167780637741089e-01 -1.681447774171829224e-01 -8.954234421253204346e-02 -5.446429923176765442e-02 -8.312736451625823975e-02 5.192945897579193115e-02 1.857495754957199097e-01 -7.201887667179107666e-02 -2.387784123420715332e-01 -4.604596470016986132e-04 9.174399077892303467e-03 -1.782033219933509827e-02 6.051174923777580261e-02 2.784028649330139160e-01 1.810670047998428345e-01
9.607559069991111755e-03 2.174253761768341064e-02 -4.794926345348358154e-01 -2.051990777254104614e-01 -1.536414325237274170e-01 -2.772441599518060684e-03 6.298588961362838745e-02 -2.414289265871047974e-01 -7.654227316379547119e-02 1.368890702724456787e-01 -2.835793495178222656e-01 1.664296835660934448e-01 1.304534673690795898e-01 2.019311785697937012e-01 -1.449407935142517090e-01 7.252059131860733032e-02 3.069766163825988770e-01 -7.968571037054061890e-02 -2.082957476377487183e-01 1.982250250875949860e-03 -3.205623105168342590e-02 5.335467308759689331e-02 -3.608107268810272217e-01 9.021608531475067139e-02 -1.403971910476684570e-01 1.724376976490020752e-01 -1.006142124533653259e-01 4.222153872251510620e-02 1.280602067708969116e-01 -1.116007193922996521e-01 2.189795970916748047e-01 -2.098975144326686859e-02
-6.478600203990936279e-02 1.030858829617500305e-01 -2.324725985527038574e-01 -5.004813894629478455e-02 -2.045520246028900146e-01 2.126418203115463257e-01 1.769712567329406738e-01 4.766234755516052246e-02 1.453116387128829956e-01 1.444223821163177490e-01 -1.107599213719367981e-01 -5.567712336778640747e-02 1.641161292791366577e-01 -4.088338837027549744e-02 -1.580338776111602783e-01 1.530160605907440186e-01 -1.819517016410827637e-01 -1.775055676698684692e-01 -1.446469426155090332e-01 2.922247350215911865e-02 2.123968489468097687e-02 -9.270294010639190674e-02 -1.844641417264938354e-01 4.646086692810058594e-01 9.075254946947097778e-02 1.865647286176681519e-01 -2.840918600559234619e-01 1.130587980151176453e-01 -9.721387177705764771e-02 3.752717971801757812e-01 1.934755742549896240e-01 6.383208185434341431e-02
7.132340967655181885e-02 -1.137692201882600784e-02 -1.584540307521820068e-01 1.884433776140213013e-01 -3.239989578723907471e-01 3.076778352260589600e-01 -1.478064358234405518e-01 1.765101402997970581e-01 -1.084650754928588867e-01 9.146913141012191772e-02 -1.177821829915046692e-01 1.743193133734166622e-03 1.726391911506652832e-02 5.791952833533287048e-02 -1.407973468303680420e-01 1.738024502992630005e-01 1.345563232898712158e-01 -4.974202439188957214e-02 5.189225077629089355e-02 -8.979003876447677612e-02 -7.143907994031906128e-02 -2.814149260520935059e-01 -1.473198831081390381e-01 4.875085949897766113e-01 -3.610393404960632324e-01 -1.576408185064792633e-02 1.130908504128456116e-01 2.694963850080966949e-02 2.330429852008819580e-02 1.377581506967544556e-01 2.349069863557815552e-01 -3.857434494420886040e-03
3.559563308954238892e-02 -2.250087112188339233e-01 -1.841934323310852051e-01 -4.100346192717552185e-02 -2.121895104646682739e-01 2.424665391445159912e-01 1.738354861736297607e-01 -6.811587512493133545e-02 -2.257483452558517456e-01 -1.123768761754035950e-01 1.726423203945159912e-01 -3.423316776752471924e-01 3.794602584093809128e-03 5.922927334904670715e-02 7.704030722379684448e-02 1.578298956155776978e-02 1.092189773917198181e-01 -1.010091900825500488e-01 1.818383783102035522e-01 3.115533888339996338e-01 -1.338776946067810059e-01 -2.746233940124511719e-01 1.330951750278472900e-01 3.085804879665374756e-01 -1.444494426250457764e-01 1.586690694093704224e-01 -4.874980822205543518e-02 -1.575071960687637329e-01 3.132002651691436768e-01 -3.820393932983279228e-03 1.250551939010620117e-01 8.952304720878601074e-02
-1.719039678573608398e-02 1.180174648761749268e-01 -1.694241464138031006e-01 -7.168145477771759033e-02 -1.286232322454452515e-01 3.128698468208312988e-01 -1.469310671091079712e-01 -4.250317513942718506e-01 5.156049039214849472e-03 -1.232289075851440430e-01 -2.417447268962860107e-01 1.010530889034271240e-01 2.025223076343536377e-01 3.181850612163543701e-01 -1.364505589008331299e-01 1.394748389720916748e-01 1.298856586217880249e-01 -2.182954102754592896e-01 -1.160743981599807739e-01 1.250733733177185059e-01 -9.343051351606845856e-03 -2.767434418201446533e-01 -1.582851558923721313e-01 1.318398565053939819e-01 -1.564270257949829102e-01 -7.795615494251251221e-02 -6.878951191902160645e-02 -7.137088477611541748e-02 2.264998555183410645e-01 -2.031970918178558350e-01 1.550016701221466064e-01 -3.645721077919006348e-02
1.108275651931762695e-01 6.904068589210510254e-02 -3.459042906761169434e-01 -1.067676022648811340e-01 -9.950430691242218018e-02 8.062531799077987671e-02 -2.893116697669029236e-02 -1.268863119184970856e-02 -1.139644831418991089e-01 5.260205268859863281e-02 -1.698617935180664062e-01 -1.234657987952232361e-01 3.749418258666992188e-02 3.409124910831451416e-01 -1.737619191408157349e-01 1.371765434741973877e-01 8.197356015443801880e-02 -1.433787122368812561e-02 -2.044523507356643677e-01 7.696617394685745239e-02 2.723237313330173492e-02 -3.048397004604339600e-01 -3.550674021244049072e-01 6.733390036970376968e-03 -1.618348509073257446e-01 1.563989222049713135e-01 2.219065651297569275e-02 -8.067222312092781067e-03 1.058192923665046692e-01 -2.272934317588806152e-01 4.680612385272979736e-01 -2.063296921551227570e-02
2.549167275428771973e-01 1.532273292541503906e-01 -2.115464657545089722e-01 -6.943587958812713623e-02 -2.302278429269790649e-01 1.937544792890548706e-01 -1.070810034871101379e-01 4.748574644327163696e-02 -1.479839086532592773e-01 1.469429116696119308e-02 5.713761318475008011e-03 -2.188559621572494507e-01 1.223499774932861328e-01 3.714279457926750183e-02 1.951786503195762634e-02 -3.168984549120068550e-03 2.437947392463684082e-01 -2.539187669754028320e-01 -8.350422978401184082e-02 -1.975609958171844482e-01 -8.216683566570281982e-02 -3.043866455554962158e-01 -8.059605211019515991e-02 2.119498401880264282e-01 -3.443974554538726807e-01 2.587075233459472656e-01 -8.385604247450828552e-03 2.106453329324722290e-01 -2.483668029308319092e-01 -1.216680482029914856e-01 1.658357232809066772e-01 -1.273042261600494385e-01
2.966057062149047852e-01 1.164075210690498352e-01 -2.470750957727432251e-01 -1.798539608716964722e-01 1.061481013894081116e-01 3.034645318984985352e-02 -8.801563829183578491e-02 4.083653539419174194e-02 -1.182930991053581238e-01 -1.228332817554473877e-01 -8.959423005580902100e-02 -1.147742569446563721e-01 -4.060330241918563843e-02 3.340686559677124023e-01 -3.459984809160232544e-02 1.393931210041046143e-01 1.453714817762374878e-01 -1.534712612628936768e-01 -2.926146239042282104e-02 8.132345974445343018e-02 -2.215182222425937653e-02 -4.403276741504669189e-01 -1.585535556077957153e-01 2.932807207107543945e-01 -3.108206391334533691e-01 -2.392893657088279724e-02 -8.182679861783981323e-02 -6.709632277488708496e-02 -2.931663021445274353e-02 -2.306771725416183472e-01 2.537617385387420654e-01 1.215911582112312317e-01
-1.320828348398208618e-01 -1.692407727241516113e-01 -4.773891866207122803e-01 4.961905255913734436e-02 1.043360494077205658e-02 2.401521950960159302e-01 1.055117696523666382e-01 -7.465607672929763794e-02 -2.478032708168029785e-01 -8.936748839914798737e-03 -1.241382658481597900e-01 -3.197261095046997070e-01 -1.100028380751609802e-01 1.650795899331569672e-02 2.103115990757942200e-02 -1.372520923614501953e-01 -2.483174502849578857e-01 -1.866706609725952148e-01 7.368653267621994019e-02 1.395890116691589355e-01 -2.943569235503673553e-02 -1.752138435840606689e-01 -1.808975487947463989e-01 2.923806607723236084e-01 7.983837276697158813e-02 1.079101040959358215e-01 -1.671674549579620361e-01 -2.438232749700546265e-01 9.556445479393005371e-02 1.983530670404434204e-01 7.043359801173210144e-04 1.148758530616760254e-01
2.970991432666778564e-01 6.994055211544036865e-02 -7.171827554702758789e-02 -2.269360236823558807e-02 -1.625958532094955444e-01 1.595422476530075073e-01 2.095269858837127686e-01 -1.243724450469017029e-01 2.146847844123840332e-01 1.775366216897964478e-01 5.864591524004936218e-02 -5.481144189834594727e-01 3.188010752201080322e-01 -2.388813532888889313e-02 -3.757649287581443787e-02 3.495615124702453613e-01 -8.301102370023727417e-02 -1.092719659209251404e-01 -9.644854068756103516e-02 -8.584137260913848877e-02 -1.264608949422836304e-01 -1.313720177859067917e-02 3.353079408407211304e-02 1.301284134387969971e-01 -8.593233674764633179e-02 -5.456019565463066101e-02 -1.497930381447076797e-02 -1.723905801773071289e-01 9.346134215593338013e-02 4.823014885187149048e-02 2.252116799354553223e-01 1.040317714214324951e-01
1.626188755035400391e-01 -2.157984077930450439e-01 -1.778719872236251831e-01 1.427435427904129028e-01 -2.404262721538543701e-01 4.449237883090972900e-01 1.472108513116836548e-01 -1.266730129718780518e-01 -1.091692820191383362e-01 -1.769968122243881226e-01 -1.271590143442153931e-01 -1.259774565696716309e-01 -9.892529249191284180e-02 4.271170124411582947e-02 5.889574531465768814e-03 -4.588899016380310059e-02 6.577631086111068726e-02 -3.266199827194213867e-01 -6.916790455579757690e-02 -2.824137220159173012e-03 1.124956607818603516e-01 -2.300636097788810730e-02 -8.729074150323867798e-02 3.962704837322235107e-01 -2.138622552156448364e-01 -9.966608881950378418e-02 -6.091604754328727722e-02 -3.347900230437517166e-03 -1.648991107940673828e-01 3.248983621597290039e-01 9.082665783353149891e-04 8.172229677438735962e-02
1.913102418184280396e-01 -3.241935372352600098e-01 -2.722256481647491455e-01 5.337924230843782425e-03 -5.460143089294433594e-02 2.576843202114105225e-01 1.113568842411041260e-01 -2.062277346849441528e-01 -1.894365996122360229e-01 -3.280659392476081848e-02 2.994824573397636414e-02 -1.244572922587394714e-01 2.806804776191711426e-01 1.284282505512237549e-01 -5.389425531029701233e-02 -2.118220478296279907e-01 1.538805942982435226e-02 -2.823740839958190918e-01 -1.300396323204040527e-01 6.354262679815292358e-02 1.009277626872062683e-02 -3.615883290767669678e-01 -1.535948216915130615e-01 2.485729306936264038e-01 7.869616150856018066e-02 -2.239204645156860352e-01 -1.625805944204330444e-01 1.620898544788360596e-01 2.287151478230953217e-02 5.460556596517562866e-02 -9.644085168838500977e-02 -1.564001291990280151e-01
-1.415397822856903076e-01 1.063139066100120544e-01 8.925670757889747620e-03 -1.055830195546150208e-01 -1.863556802272796631e-01 -1.444224119186401367e-01 1.136327311396598816e-01 -1.893954873085021973e-01 1.705778390169143677e-01 2.124540209770202637e-01 1.332776970230042934e-03 -5.114811062812805176e-01 1.616532206535339355e-01 2.470722347497940063e-01 -1.655593886971473694e-02 1.983495950698852539e-01 1.133415922522544861e-01 -8.833836764097213745e-02 2.138521894812583923e-02 -5.564257502555847168e-02 1.339532732963562012e-01 -1.622232496738433838e-01 -4.613279998302459717e-01 1.422454696148633957e-02 -1.167180538177490234e-01 2.359322458505630493e-01 -7.571265101432800293e-02 4.655664041638374329e-02 6.710531562566757202e-02 9.794483333826065063e-02 1.187586411833763123e-01 -5.958030745387077332e-02
-2.391285076737403870e-02 9.048046194948256016e-04 -1.967578232288360596e-01 -9.478763490915298462e-02 -4.288680553436279297e-01 2.112250179052352905e-01 1.325523108243942261e-01 -1.530461758375167847e-01 4.185401648283004761e-02 1.302951201796531677e-02 -6.914919614791870117e-02 -2.104357257485389709e-02 2.514337301254272461e-01 5.494763702154159546e-02 -7.730865478515625000e-02 4.067551717162132263e-02 -2.065664380788803101e-01 -7.654245197772979736e-02 -1.383378505706787109e-01 8.292654901742935181e-02 -1.639085263013839722e-01 -1.667048782110214233e-01 -2.756305336952209473e-01 5.173586010932922363e-01 -3.220285475254058838e-02 6.176920607686042786e-02 2.713891118764877319e-02 5.546533316373825073e-02 -3.964522480964660645e-02 3.283790349960327148e-01 -2.037619613111019135e-02 9.930058568716049194e-02
-2.837559208273887634e-02 1.118245348334312439e-02 -1.331685576587915421e-02 6.903200875967741013e-03 2.855122648179531097e-02 1.401951462030410767e-01 3.477528318762779236e-02 -3.851210176944732666e-01 1.568603515625000000e-01 1.816674321889877319e-01 -2.628105133771896362e-02 -2.866418361663818359e-01 -6.282399594783782959e-02 3.823244869709014893e-01 1.520765013992786407e-02 2.216188758611679077e-01 1.915589869022369385e-01 -3.201614916324615479e-01 -3.225736692547798157e-02 -1.392648220062255859e-01 1.312140524387359619e-01 -1.777412146329879761e-01 -3.527605533599853516e-01 1.247018110007047653e-03 5.799061618745326996e-03 -1.462910771369934082e-01 -1.481899321079254150e-01 -1.892513483762741089e-01 -2.042460441589355469e-02 -2.055335491895675659e-01 1.783542484045028687e-01 4.850928857922554016e-02
-1.128062233328819275e-02 -4.987141117453575134e-02 -3.769127428531646729e-01 3.908396884799003601e-02 -1.006421744823455811e-01 1.614034026861190796e-01 -1.082361489534378052e-01 -1.926151067018508911e-01 7.558839023113250732e-02 3.722946345806121826e-01 -2.957831919193267822e-01 -6.223950907588005066e-02 2.029652446508407593e-01 9.559282660484313965e-02 2.050467208027839661e-02 -1.341700844932347536e-04 2.317008227109909058e-01 -4.220802187919616699e-01 4.865647479891777039e-02 -1.102293282747268677e-01 -2.646069228649139404e-01 -7.020872086286544800e-02 -1.524779945611953735e-01 -1.534659117460250854e-01 1.174111068248748779e-01 1.607346236705780029e-01 -9.307608753442764282e-02 -1.315878424793481827e-02 -1.822189614176750183e-02 -3.084040991961956024e-02 1.273163259029388428e-01 2.198078185319900513e-01
1.112847030162811279e-01 -1.302450895309448242e-01 -2.667791247367858887e-01 -2.306783348321914673e-01 -1.534226089715957642e-01 1.889254748821258545e-01 2.765714377164840698e-02 -2.423446029424667358e-01 8.807892911136150360e-03 -2.884234068915247917e-03 4.273005202412605286e-02 -2.112176269292831421e-02 -2.717252634465694427e-02 2.881275117397308350e-01 1.111264601349830627e-01 1.609053164720535278e-01 -3.634094595909118652e-01 -1.670621484518051147e-01 1.133276745676994324e-01 -3.125063776969909668e-01 1.314558237791061401e-01 -2.963641881942749023e-01 -8.410233259201049805e-02 5.081526190042495728e-02 4.799162596464157104e-02 8.801165036857128143e-03 -2.770620584487915039e-01 1.264102011919021606e-01 -9.971347451210021973e-02 -4.382672533392906189e-02 3.247408866882324219e-01 -7.414029538631439209e-02
6.870080530643463135e-02 3.654341679066419601e-03 -7.796262204647064209e-02 -1.746793463826179504e-02 -2.364815771579742432e-01 1.380448322743177414e-02 5.853460356593132019e-02 -7.105320692062377930e-02 1.064111441373825073e-01 7.642008364200592041e-02 -1.704334616661071777e-01 -3.147379159927368164e-01 2.823549509048461914e-01 3.013200461864471436e-01 2.032864689826965332e-01 2.913730144500732422e-01 -7.855726778507232666e-02 3.789719566702842712e-02 1.916283369064331055e-01 1.520336717367172241e-01 -3.877807259559631348e-01 -1.212784349918365479e-01 -3.580654412508010864e-02 1.614698022603988647e-01 -1.252425909042358398e-01 -1.408177986741065979e-02 -9.430355578660964966e-02 -2.691055834293365479e-01 8.507344126701354980e-02 1.035865843296051025e-01 2.573421895503997803e-01 2.025205343961715698e-01
-4.200571402907371521e-02 -1.124430447816848755e-01 -2.992736697196960449e-01 -1.992890685796737671e-01 -1.299860924482345581e-01 1.162813976407051086e-01 2.150491625070571899e-01 -2.137318551540374756e-01 -3.455989062786102295e-01 -1.654896140098571777e-01 -6.975705176591873169e-02 -2.678307592868804932e-01 -3.291612565517425537e-01 1.057130917906761169e-01 1.308100372552871704e-01 9.406540542840957642e-02 7.864720374345779419e-02 -5.298876389861106873e-02 4.855377972126007080e-02 1.419226825237274170e-01 1.905129402875900269e-01 -1.407977640628814697e-01 5.251592025160789490e-02 1.981926113367080688e-01 -3.245908021926879883e-01 1.656637638807296753e-01 1.253394633531570435e-01 7.390727102756500244e-02 5.230896174907684326e-02 1.467974018305540085e-02 1.689578741788864136e-01 2.234611660242080688e-01
2.207299470901489258e-01 7.914325594902038574e-02 -3.264385461807250977e-01 -1.164129748940467834e-01 -3.033184073865413666e-02 7.398842275142669678e-02 -1.230575144290924072e-01 -2.247022837400436401e-01 2.230713665485382080e-01 -1.042828634381294250e-01 -2.101623862981796265e-01 -2.070889770984649658e-01 1.421316266059875488e-01 -6.316840648651123047e-02 -1.181769967079162598e-01 1.594692468643188477e-01 1.048220172524452209e-01 8.493616431951522827e-02 -1.372521966695785522e-01 -4.788943752646446228e-02 2.466455101966857910e-02 -2.750777304172515869e-01 -2.908065915107727051e-01 2.560679912567138672e-01 -2.389440387487411499e-01 2.827346622943878174e-01 1.702374517917633057e-01 7.250560075044631958e-02 1.059476509690284729e-01 -1.164109930396080017e-01 2.799266874790191650e-01 3.793575242161750793e-02
7.827457040548324585e-02 -8.418278396129608154e-02 -3.643834590911865234e-01 -1.521591693162918091e-01 1.023060753941535950e-01 -1.278268638998270035e-02 2.834025919437408447e-01 -3.263020515441894531e-01 -1.421373784542083740e-01 -9.315390884876251221e-02 -2.639828026294708252e-01 -6.853818893432617188e-02 -1.285798698663711548e-01 1.469880640506744385e-01 -2.636783942580223083e-02 -2.029625140130519867e-02 -3.037734329700469971e-01 -2.895541191101074219e-01 1.965207308530807495e-01 -1.881530582904815674e-01 -7.171019166707992554e-02 -1.440769731998443604e-01 -3.062803447246551514e-01 2.420284003019332886e-01 3.923299536108970642e-02 1.319156885147094727e-01 9.454697370529174805e-02 8.388040214776992798e-02 1.356887072324752808e-01 3.716900572180747986e-02 8.766289055347442627e-02 -1.033020671457052231e-02
2.106819599866867065e-01 9.614580124616622925e-02 -2.695222795009613037e-01 -1.229517012834548950e-01 -9.872244298458099365e-02 3.418849408626556396e-01 5.114981904625892639e-02 8.409730345010757446e-02 1.911990791559219360e-01 3.151009976863861084e-01 1.857610302977263927e-03 3.548594191670417786e-02 -2.593299187719821930e-02 1.031208857893943787e-01 -6.109066307544708252e-02 2.494657039642333984e-01 -9.702289849519729614e-02 5.760414525866508484e-03 -9.224710613489151001e-02 -2.129324972629547119e-01 -4.507341235876083374e-02 3.144344780594110489e-03 5.722250789403915405e-02 2.830417454242706299e-01 3.102947771549224854e-02 1.620324105024337769e-01 -1.978906989097595215e-01 1.608850657939910889e-01 -5.409776233136653900e-03 8.435544371604919434e-02 4.900088608264923096e-01 1.402453631162643433e-01
2.301882356405258179e-01 -6.988856941461563110e-02 -1.938143819570541382e-01 -4.772599786520004272e-02 8.234114944934844971e-02 4.151396751403808594e-01 2.169727832078933716e-01 1.328403968364000320e-02 8.155117928981781006e-02 -8.263877034187316895e-02 -1.451525688171386719e-01 -1.778262406587600708e-01 2.328029721975326538e-01 1.494418084621429443e-01 9.529287368059158325e-02 2.877832055091857910e-01 -7.349193096160888672e-02 -1.390532255172729492e-01 3.552481234073638916e-01 -2.157089263200759888e-01 1.520153135061264038e-01 -1.296371519565582275e-01 -1.619252711534500122e-01 1.566565036773681641e-01 -1.640165969729423523e-02 -3.031858615577220917e-02 7.108281552791595459e-02 -1.336584705859422684e-02 1.396450102329254150e-01 -1.050930377095937729e-02 3.307783901691436768e-01 -1.331246495246887207e-01
1.203871667385101318e-01 -1.089555025100708008e-01 -2.973450720310211182e-01 8.222275227308273315e-02 -5.090152472257614136e-02 1.015335619449615479e-01 2.135871946811676025e-01 -1.740452051162719727e-01 -2.438176237046718597e-02 3.123299963772296906e-02 -2.098320424556732178e-01 -5.552355572581291199e-02 2.125814706087112427e-01 1.005290448665618896e-01 -2.080240100622177124e-01 1.912469416856765747e-02 -2.477320283651351929e-01 1.870221644639968872e-02 1.521367281675338745e-01 -1.072402969002723694e-01 -2.846102118492126465e-01 1.831077635288238525e-01 -2.078717947006225586e-02 3.297521471977233887e-01 -2.545011043548583984e-01 1.026309803128242493e-01 -1.083637252449989319e-01 6.499335169792175293e-02 5.254920572042465210e-02 -9.782517328858375549e-03 3.600423634052276611e-01 3.133774697780609131e-01
1.173424497246742249e-01 2.312394045293331146e-02 3.167429938912391663e-02 1.697971075773239136e-01 -3.611090183258056641e-01 3.509943187236785889e-02 9.727910161018371582e-02 -2.340768724679946899e-01 -2.035532593727111816e-01 4.012212529778480530e-02 -1.567810475826263428e-01 -5.954601168632507324e-01 7.095278799533843994e-02 -6.662265956401824951e-02 -4.636922106146812439e-02 7.165498286485671997e-02 2.016154229640960693e-01 -2.046525627374649048e-01 -5.983966961503028870e-02 -1.567728221416473389e-01 3.105380833148956299e-01 -1.470866650342941284e-01 -1.138069182634353638e-01 3.232825919985771179e-02 -5.923974514007568359e-02 6.991802901029586792e-02 -1.548228263854980469e-01 -7.905416190624237061e-02 1.161953434348106384e-01 -4.938159137964248657e-02 -5.783825367689132690e-02 1.426980197429656982e-01
-9.750284999608993530e-02 -5.815111473202705383e-02 -6.548533588647842407e-02 -6.976395845413208008e-03 -2.812466025352478027e-01 3.199035227298736572e-01 -4.687214642763137817e-02 -1.123608648777008057e-01 -2.839824855327606201e-01 -1.045196503400802612e-01 4.872714355587959290e-02 -5.193742513656616211e-01 -2.487717568874359131e-02 -2.549864351749420166e-01 -5.044194310903549194e-02 5.674936249852180481e-02 -7.032549381256103516e-02 -1.758545041084289551e-01 -1.092330664396286011e-01 2.247141860425472260e-02 1.198371350765228271e-01 -1.870841979980468750e-01 -1.465962231159210205e-01 2.543562054634094238e-01 -7.029005140066146851e-02 1.609063744544982910e-01 -1.046234369277954102e-01 1.815351843833923340e-01 -1.695841103792190552e-01 1.736917048692703247e-01 1.138497665524482727e-01 1.447082310914993286e-01
2.056275121867656708e-02 -3.343047201633453369e-01 -3.700902462005615234e-01 -1.631680577993392944e-01 -2.955721914768218994e-01 3.660158812999725342e-01 6.977637112140655518e-02 -8.560548722743988037e-02 6.269291043281555176e-02 -6.144260615110397339e-02 4.492643848061561584e-02 -2.938459217548370361e-01 -1.362342536449432373e-01 -4.253104329109191895e-02 7.461299002170562744e-02 -3.913000226020812988e-02 -4.819054901599884033e-02 -8.568008989095687866e-02 -1.730066090822219849e-01 -1.424744427204132080e-01 1.807646825909614563e-02 -1.380846253596246243e-03 -1.125179976224899292e-01 1.480594575405120850e-01 -1.300838142633438110e-01 1.373289227485656738e-01 -1.050752997398376465e-01 2.518042623996734619e-01 4.638577252626419067e-02 2.934511303901672363e-01 8.900785446166992188e-02 2.567956447601318359e-01
1.913851499557495117e-01 1.635732799768447876e-01 2.805580012500286102e-02 -2.171923220157623291e-01 -7.068092375993728638e-02 2.023313343524932861e-01 2.903651893138885498e-01 -5.891793966293334961e-02 -2.340989261865615845e-01 -3.546543419361114502e-02 -3.113699853420257568e-01 6.802341341972351074e-02 4.853184334933757782e-03 1.608985811471939087e-01 4.659251496195793152e-02 1.261143088340759277e-01 6.701166182756423950e-02 -2.960726618766784668e-01 -7.364474236965179443e-02 -1.714476048946380615e-01 -1.666447371244430542e-01 -1.992978006601333618e-01 -2.055822461843490601e-01 3.112815916538238525e-01 9.280434995889663696e-02 -2.327761985361576080e-02 -2.448007613420486450e-01 -1.949569024145603180e-02 -7.700435817241668701e-02 -1.708166599273681641e-01 3.275225758552551270e-01 -8.862211555242538452e-02
8.158538490533828735e-02 -1.092116758227348328e-01 -4.373911619186401367e-01 -1.424944251775741577e-01 -1.478815525770187378e-01 2.541918158531188965e-01 1.318608373403549194e-01 -7.710145413875579834e-02 -2.112367451190948486e-01 1.422416716814041138e-01 1.421376168727874756e-01 -1.127157807350158691e-01 -1.877995878458023071e-01 9.681408107280731201e-02 -4.927631840109825134e-02 -1.240665689110755920e-01 1.486114561557769775e-01 -7.943142205476760864e-02 -1.776576340198516846e-01 9.667891263961791992e-02 -2.881329134106636047e-02 -2.177205979824066162e-01 6.325799506157636642e-03 4.534087479114532471e-01 2.332483045756816864e-02 -2.213323414325714111e-01 -2.379241734743118286e-01 6.709209084510803223e-02 -2.196008414030075073e-01 1.084572523832321167e-01 -5.997525993734598160e-03 -7.708422839641571045e-02
1.639660596847534180e-01 -2.186729758977890015e-02 -9.872379153966903687e-02 1.187167167663574219e-01 -8.444063365459442139e-02 2.763110995292663574e-01 1.806793920695781708e-02 -4.357164204120635986e-01 -1.160451695322990417e-01 4.681038483977317810e-02 -5.969652906060218811e-02 -1.156486943364143372e-01 3.651116788387298584e-01 2.252262234687805176e-01 -1.791429519653320312e-01 -2.279504761099815369e-02 2.472542412579059601e-02 -1.809506565332412720e-01 -3.058350384235382080e-01 1.454326361417770386e-01 1.664809435606002808e-01 -2.140990942716598511e-01 -2.915000915527343750e-01 1.628079116344451904e-01 -7.773505151271820068e-02 -1.845121085643768311e-01 9.780823253095149994e-03 1.766480803489685059e-01 2.485928870737552643e-02 -1.069646626710891724e-01 2.196138910949230194e-02 -9.433921426534652710e-02
6.796918809413909912e-02 1.151720732450485229e-01 -1.161482930183410645e-01 -1.830517947673797607e-01 -3.742605745792388916e-01 -4.337838850915431976e-03 2.502912096679210663e-02 -1.526574194431304932e-01 -1.204248145222663879e-01 7.674254477024078369e-02 -1.579880267381668091e-01 -5.735386162996292114e-02 2.713572382926940918e-01 2.541791200637817383e-01 -2.442968189716339111e-01 7.217888534069061279e-02 -1.072498559951782227e-01 -1.320452243089675903e-02 5.498666316270828247e-02 3.425818681716918945e-02 -1.047770399600267410e-02 -2.751590907573699951e-01 5.782531807199120522e-04 4.027556180953979492e-01 -9.996623545885086060e-02 5.086434632539749146e-02 -3.537097573280334473e-02 -8.513429760932922363e-02 2.854983508586883545e-01 -3.920698165893554688e-01 9.104257822036743164e-02 -2.860334143042564392e-02
1.945743709802627563e-01 1.393970549106597900e-01 -2.825605869293212891e-01 -5.359102040529251099e-02 6.511170417070388794e-03 1.113660037517547607e-01 3.927353769540786743e-02 -2.629057168960571289e-01 3.677858114242553711e-01 -1.419155150651931763e-01 -9.516789764165878296e-02 -3.051117360591888428e-01 2.504061535000801086e-02 -1.880728751420974731e-01 -4.359496757388114929e-03 -2.365224808454513550e-02 -3.187453374266624451e-03 -2.964638639241456985e-03 -1.535150557756423950e-01 3.559067845344543457e-03 -1.349791884422302246e-02 -2.160846441984176636e-01 -2.801642715930938721e-01 2.646656334400177002e-01 -2.464313060045242310e-01 1.208851560950279236e-01 5.671375989913940430e-02 1.068202033638954163e-01 2.153844833374023438e-01 -1.350829750299453735e-01 3.302884399890899658e-01 6.848332006484270096e-03
2.602084875106811523e-01 9.805693291127681732e-03 -1.252322345972061157e-01 -1.264933049678802490e-01 4.505097121000289917e-02 1.873430907726287842e-01 1.525647640228271484e-01 -4.751800596714019775e-01 1.049010828137397766e-01 -7.830601930618286133e-02 5.890841409564018250e-02 1.547086536884307861e-01 7.937822490930557251e-02 3.182730674743652344e-01 -1.301573961973190308e-01 -3.876392543315887451e-02 -1.069207340478897095e-01 -1.982531100511550903e-01 1.861030459403991699e-01 -4.525688476860523224e-03 8.868457376956939697e-02 2.344499714672565460e-02 -2.216538637876510620e-01 3.043446540832519531e-01 -3.028060495853424072e-01 2.526896297931671143e-01 -1.127641350030899048e-01 -1.165423169732093811e-01 1.398253738880157471e-01 -3.365147486329078674e-02 6.940907239913940430e-02 -2.871931903064250946e-02
1.365844905376434326e-01 3.573682159185409546e-03 -1.033787652850151062e-01 -1.520044207572937012e-01 -2.130003832280635834e-02 1.804659068584442139e-01 3.402916193008422852e-01 -3.994959890842437744e-01 -4.855655133724212646e-02 8.147304505109786987e-02 -1.726594120264053345e-01 1.427832543849945068e-01 1.300358176231384277e-01 1.546310037374496460e-01 -3.054456552490592003e-03 1.493422240018844604e-01 -6.414293497800827026e-02 -4.030979573726654053e-01 8.538322150707244873e-02 1.011057645082473755e-01 2.924085408449172974e-02 -2.044967412948608398e-01 -2.404406964778900146e-01 3.680543899536132812e-01 1.445153057575225830e-01 6.664717197418212891e-02 6.681901961565017700e-02 -1.687804609537124634e-01 -1.701236069202423096e-01 -6.517100334167480469e-02 -1.723063178360462189e-02 -7.047663629055023193e-02
2.205188758671283722e-02 -3.408000469207763672e-01 -4.607068002223968506e-01 -1.077299658209085464e-02 -9.058807790279388428e-02 1.910112351179122925e-01 -4.379482194781303406e-02 1.996114291250705719e-02 1.014639735221862793e-01 1.379899978637695312e-01 1.429726779460906982e-01 -3.223243951797485352e-01 1.815611273050308228e-01 -1.021157503128051758e-01 -9.193950891494750977e-02 6.097085773944854736e-02 -4.732277244329452515e-02 1.356216706335544586e-02 -5.917568504810333252e-02 -1.124564278870820999e-02 1.345425248146057129e-01 -1.527087986469268799e-01 -2.504539787769317627e-01 2.980270385742187500e-01 -3.904142230749130249e-02 -3.020505793392658234e-02 -3.028866350650787354e-01 1.781583577394485474e-01 1.758448183536529541e-01 6.013237312436103821e-02 -1.001913622021675110e-01 2.127160727977752686e-01
2.279486134648323059e-02 -2.073112726211547852e-01 -4.756844341754913330e-01 -2.954970300197601318e-02 -1.032290458679199219e-01 5.932334065437316895e-02 -1.240668371319770813e-01 6.364772468805313110e-02 2.046797275543212891e-01 2.079155594110488892e-01 -1.886443048715591431e-02 -1.348290592432022095e-01 9.569802880287170410e-02 2.484130710363388062e-01 -2.234180867671966553e-01 -5.757707729935646057e-02 -1.397522073239088058e-02 -2.304709106683731079e-01 2.229845896363258362e-02 -9.553941339254379272e-02 -3.127375543117523193e-01 -1.483235806226730347e-01 -1.853098869323730469e-01 3.026091456413269043e-01 9.460876882076263428e-02 7.694446295499801636e-02 2.514110505580902100e-02 -9.880502521991729736e-02 -2.619588673114776611e-01 2.106193006038665771e-01 1.451578587293624878e-01 -2.399364719167351723e-03
-5.267590656876564026e-02 -2.487945109605789185e-01 -4.632272124290466309e-01 -1.111991256475448608e-01 -2.108668237924575806e-01 1.813991810195147991e-03 9.393721073865890503e-02 -2.064590603113174438e-01 -1.201738119125366211e-01 -1.522789597511291504e-01 1.495361775159835815e-01 -2.547201216220855713e-01 -2.003751695156097412e-01 2.114131784765049815e-04 9.474339336156845093e-02 6.692266464233398438e-02 1.132410019636154175e-01 -1.468672156333923340e-01 1.167021840810775757e-01 -3.595443814992904663e-02 2.022812962532043457e-01 1.509836465120315552e-01 -6.456307321786880493e-02 3.652310073375701904e-01 -2.098478525876998901e-01 2.310792505741119385e-01 1.128485798835754395e-01 -1.046277061104774475e-01 3.539811447262763977e-02 -8.709966205060482025e-03 1.656284034252166748e-01 1.831016242504119873e-01
1.278997808694839478e-01 -1.621526107192039490e-02 -2.602704167366027832e-01 3.411545976996421814e-02 8.421677350997924805e-02 -4.029886052012443542e-02 3.507109731435775757e-02 6.407144665718078613e-02 1.786426408216357231e-03 1.070359051227569580e-01 -7.864014804363250732e-02 1.176234916783869267e-03 5.711256340146064758e-02 1.123236343264579773e-01 3.441460430622100830e-01 2.716638445854187012e-01 6.755652278661727905e-02 -4.000644683837890625e-01 -3.086547255516052246e-01 1.549450010061264038e-01 3.516712412238121033e-02 -1.826205402612686157e-01 9.604799561202526093e-03 4.678139686584472656e-01 -1.218330636620521545e-01 2.765896320343017578e-01 -7.608063053339719772e-03 2.156112901866436005e-02 -1.633889041841030121e-03 -1.275254506617784500e-02 2.041261196136474609e-01 -5.949696898460388184e-02
1.790286153554916382e-01 -1.847323179244995117e-01 -2.713955342769622803e-01 -1.248377934098243713e-01 -2.664207518100738525e-01 9.495359659194946289e-02 -5.115020647644996643e-02 1.409734338521957397e-01 -4.011905565857887268e-02 1.903749406337738037e-01 -2.700915038585662842e-01 -7.480919361114501953e-02 4.026532769203186035e-01 -9.900125116109848022e-02 5.409525334835052490e-02 1.554999500513076782e-01 -9.926588274538516998e-03 -1.657919138669967651e-01 -1.116573158651590347e-02 1.020585596561431885e-01 -5.847571790218353271e-02 -2.290238589048385620e-01 -2.982619404792785645e-01 1.072952672839164734e-01 -2.310873419046401978e-01 1.291955411434173584e-01 -1.336408685892820358e-02 1.112715303897857666e-01 1.924591958522796631e-01 -2.479322254657745361e-01 2.050687074661254883e-01 -9.473349899053573608e-02
2.711221873760223389e-01 7.132774591445922852e-02 -1.459338814020156860e-01 -2.216347455978393555e-01 -4.757464304566383362e-02 2.694247961044311523e-01 1.129223853349685669e-01 -2.186532318592071533e-01 -2.322184592485427856e-01 2.209492772817611694e-01 3.596435859799385071e-02 -3.757920861244201660e-01 1.944345384836196899e-01 1.775936782360076904e-01 -1.625985801219940186e-01 1.590669900178909302e-01 1.684619486331939697e-01 1.495399177074432373e-01 -6.972089409828186035e-02 -3.246393427252769470e-02 1.316165085881948471e-02 -1.901854574680328369e-01 -2.059907764196395874e-01 1.491097360849380493e-01 -5.987140908837318420e-02 3.005564510822296143e-01 9.493490308523178101e-02 2.831425517797470093e-02 -3.515946865081787109e-02 -2.251018583774566650e-01 4.995186254382133484e-02 1.828364729881286621e-01
-1.151424180716276169e-02 -1.423924565315246582e-01 -1.154382377862930298e-01 -1.378244608640670776e-01 -1.971114240586757660e-02 1.514794211834669113e-02 2.721234411001205444e-02 -2.320796847343444824e-01 6.390167772769927979e-02 2.316380143165588379e-01 -8.103898167610168457e-02 -3.522553443908691406e-01 -4.278312250971794128e-02 3.616783320903778076e-01 1.383293718099594116e-01 3.173878490924835205e-01 1.167016848921775818e-01 -1.834746897220611572e-01 -6.913610547780990601e-02 -1.090434640645980835e-01 2.078991383314132690e-01 -2.297126054763793945e-01 -1.161485463380813599e-01 2.438299357891082764e-01 -2.123857885599136353e-01 -2.135462760925292969e-01 1.473581492900848389e-01 -2.549327909946441650e-01 -7.374223321676254272e-02 -6.367734819650650024e-02 8.326508104801177979e-02 1.562744677066802979e-01
1.853530108928680420e-01 -3.260761499404907227e-01 -2.589634954929351807e-01 -3.157622814178466797e-01 -3.110891282558441162e-01 5.736806779168546200e-04 4.839108511805534363e-02 -3.503358066082000732e-01 2.586831338703632355e-02 -4.002780839800834656e-02 -1.501362770795822144e-01 -1.613144874572753906e-01 8.005493879318237305e-02 2.226467579603195190e-01 1.198954805731773376e-01 7.663803547620773315e-02 -3.075432479381561279e-01 -1.994012743234634399e-01 1.805317401885986328e-01 -3.303004056215286255e-02 -2.789928205311298370e-02 -1.865669488906860352e-01 -3.060586936771869659e-02 5.827709287405014038e-02 1.738487333059310913e-01 8.165910094976425171e-02 -1.792686805129051208e-02 6.499982625246047974e-02 -2.422701716423034668e-01 -5.888229608535766602e-02 1.763878762722015381e-01 3.124509006738662720e-02
6.566908210515975952e-02 2.263838239014148712e-02 -2.795580625534057617e-01 1.033634841442108154e-01 8.465024083852767944e-02 3.043259680271148682e-01 2.511832118034362793e-02 -2.310979515314102173e-01 -7.533507049083709717e-02 -1.267887055873870850e-01 -3.350161314010620117e-01 -2.328220754861831665e-01 -2.239011786878108978e-02 2.252293527126312256e-01 -1.417360007762908936e-01 1.972878575325012207e-01 -2.178773581981658936e-01 -3.668693453073501587e-02 -2.686156332492828369e-02 -1.325857192277908325e-01 -1.837441474199295044e-01 2.440665513277053833e-01 -6.325713545083999634e-02 2.453284859657287598e-01 -4.798840358853340149e-02 2.334811985492706299e-01 -8.701858669519424438e-02 -5.426249280571937561e-02 4.695616662502288818e-03 3.744473308324813843e-02 3.327186405658721924e-01 2.235926538705825806e-01
1.939463801681995392e-02 7.016760855913162231e-02 -3.368512094020843506e-01 1.637345701456069946e-01 -4.125100746750831604e-02 2.361332625150680542e-01 1.563679277896881104e-01 -1.406219899654388428e-01 -3.614697605371475220e-02 2.910275198519229889e-02 -3.078557848930358887e-01 -8.487785607576370239e-02 1.331330239772796631e-01 1.068501323461532593e-01 -7.320567220449447632e-02 -3.386754542589187622e-02 -3.227024674415588379e-01 -9.264843165874481201e-02 1.146744117140769958e-01 -1.002662852406501770e-01 -3.001326620578765869e-01 1.477092355489730835e-01 -7.535112649202346802e-02 3.167141079902648926e-01 -2.466272115707397461e-01 1.162621453404426575e-01 -1.209758743643760681e-01 -7.415698468685150146e-02 1.126631125807762146e-01 -4.506278783082962036e-02 3.807250857353210449e-01 7.069174200296401978e-02
1.126487478613853455e-01 3.208584710955619812e-02 -1.592091619968414307e-01 -1.160252913832664490e-01 -1.598236858844757080e-01 2.467420995235443115e-01 1.501484066247940063e-01 -3.013759851455688477e-01 1.220836564898490906e-01 3.457361459732055664e-02 -7.041827589273452759e-02 -2.441501244902610779e-02 -5.331223085522651672e-02 4.584642350673675537e-01 -1.412981748580932617e-01 1.274834871292114258e-01 8.665510267019271851e-02 -2.649797201156616211e-01 1.616233289241790771e-01 1.744738072156906128e-01 -1.202958822250366211e-01 -1.522656828165054321e-01 -3.901962935924530029e-01 -3.011645376682281494e-02 9.353727102279663086e-02 3.649793565273284912e-02 -3.765758126974105835e-02 -1.268751770257949829e-01 2.597255110740661621e-01 -2.005538158118724823e-02 2.295159399509429932e-01 -5.944834649562835693e-02
-1.498950868844985962e-01 -4.912607371807098389e-02 -8.546970039606094360e-02 -1.954530030488967896e-01 -2.209944427013397217e-01 5.169498920440673828e-02 3.724325075745582581e-02 -2.566071450710296631e-01 -4.565453529357910156e-02 1.149260401725769043e-01 -1.408140510320663452e-01 -1.206411421298980713e-01 2.371950447559356689e-01 5.300181731581687927e-02 -1.717633605003356934e-01 8.019277453422546387e-02 -1.093034744262695312e-01 -1.321088671684265137e-01 -2.246848195791244507e-01 -1.261096168309450150e-02 -3.910281509160995483e-02 -1.933495104312896729e-01 -1.874172687530517578e-01 5.474232435226440430e-01 1.749514043331146240e-01 8.671568334102630615e-02 -3.397938609123229980e-02 1.689234972000122070e-01 8.687619864940643311e-02 3.562821745872497559e-01 1.225893013179302216e-02 9.990844875574111938e-02
-1.265275776386260986e-01 -1.436186730861663818e-01 -2.436251044273376465e-01 1.293303221464157104e-01 -3.047554790973663330e-01 9.663279354572296143e-02 -1.211518980562686920e-02 -3.020521700382232666e-01 -4.757511615753173828e-02 1.936301290988922119e-01 -3.679014369845390320e-02 -1.070436090230941772e-01 -2.153054475784301758e-01 3.049135804176330566e-01 -9.291787445545196533e-02 1.141362786293029785e-01 -1.009416505694389343e-01 -2.861646711826324463e-01 -2.074997574090957642e-01 -7.590790279209613800e-03 -1.823315918445587158e-01 6.066076457500457764e-04 -1.748000681400299072e-01 2.617630064487457275e-01 -7.721520215272903442e-02 -2.592844665050506592e-01 -2.450409978628158569e-01 1.795267462730407715e-01 -1.633608639240264893e-01 -8.993070572614669800e-02 -1.497658528387546539e-02 -1.102450266480445862e-01
1.644021272659301758e-01 -7.081481069326400757e-02 -1.370805650949478149e-01 1.129086092114448547e-01 -1.463598608970642090e-01 8.275849372148513794e-02 -1.149764657020568848e-01 -7.628592848777770996e-02 3.476113453507423401e-02 3.363876342773437500e-01 7.024985551834106445e-02 5.150748789310455322e-02 2.069071829319000244e-01 2.186112403869628906e-01 2.113202363252639771e-01 3.022085726261138916e-01 1.006603166460990906e-01 -3.453212976455688477e-01 -1.043225303292274475e-01 -3.437034040689468384e-02 3.164126574993133545e-01 -1.057615876197814941e-01 -1.060676500201225281e-01 2.847735285758972168e-01 -2.017942070960998535e-01 -1.227886527776718140e-01 1.050916239619255066e-01 -1.940418481826782227e-01 -1.066301688551902771e-01 -1.334886699914932251e-01 2.419782280921936035e-01 5.690273642539978027e-02
-2.548266761004924774e-02 -4.606648162007331848e-02 -2.571634575724601746e-02 -4.658109974116086960e-03 -1.528159230947494507e-01 1.145753785967826843e-01 -1.333268284797668457e-01 -3.018933534622192383e-01 -1.858630627393722534e-01 1.688377708196640015e-01 -5.187034606933593750e-02 -3.207447528839111328e-01 1.477399319410324097e-01 -8.704751729965209961e-03 -2.238920331001281738e-01 1.043901778757572174e-02 1.125691980123519897e-01 -3.758393824100494385e-01 -1.676572859287261963e-01 2.346392273902893066e-01 2.895076200366020203e-02 -9.014197438955307007e-02 -1.354387253522872925e-01 2.470289170742034912e-01 -2.250209078192710876e-02 2.308043837547302246e-01 -1.517043709754943848e-01 -2.521514594554901123e-01 1.753331571817398071e-01 -3.755645453929901123e-02 1.623855829238891602e-01 -2.933869659900665283e-01
2.622634172439575195e-02 6.097847595810890198e-02 -3.278297483921051025e-01 1.535108089447021484e-01 -6.482654064893722534e-02 2.292785793542861938e-02 2.338109612464904785e-01 -2.124296277761459351e-01 -6.700669974088668823e-02 4.093292728066444397e-02 -5.064600110054016113e-01 -1.415571123361587524e-01 3.671764582395553589e-02 3.388930857181549072e-01 -1.698051244020462036e-01 4.821867123246192932e-02 -4.532418400049209595e-02 -2.735802531242370605e-01 -5.098822340369224548e-02 -2.261365503072738647e-01 -6.950729340314865112e-02 5.341495573520660400e-02 -2.347102165222167969e-01 1.008204668760299683e-01 -2.059398442506790161e-01 3.202188014984130859e-02 -8.272616565227508545e-02 -7.961982488632202148e-02 1.556271165609359741e-01 -1.634284555912017822e-01 -6.735533475875854492e-02 1.196321696043014526e-01
2.866380661725997925e-02 -2.666119635105133057e-01 -3.612327873706817627e-01 6.879714876413345337e-02 -1.676470935344696045e-01 6.186192855238914490e-02 6.639912724494934082e-02 -1.618328988552093506e-01 -7.879457622766494751e-02 9.812266379594802856e-02 4.816020652651786804e-02 -8.319554477930068970e-02 2.850022315979003906e-01 -7.047053426504135132e-02 -1.964212357997894287e-01 -2.042394578456878662e-01 -6.585933268070220947e-02 -2.481373995542526245e-01 5.844956263899803162e-02 -6.135220825672149658e-02 -2.286713570356369019e-01 -2.614748775959014893e-01 -2.547144889831542969e-01 3.362336158752441406e-01 -1.063225939869880676e-01 -2.969049215316772461e-01 -1.583048254251480103e-01 -1.354489009827375412e-02 5.461243912577629089e-02 1.870935261249542236e-01 -4.662150051444768906e-03 -6.623270362615585327e-02
-1.406782716512680054e-01 2.051769522950053215e-03 -6.055322289466857910e-02 -8.050353825092315674e-02 -2.733410336077213287e-02 3.615072071552276611e-01 5.966467037796974182e-02 -1.455775201320648193e-01 2.511508762836456299e-01 2.095803618431091309e-01 1.279015690088272095e-01 -2.625818848609924316e-01 7.344854529947042465e-03 2.892858088016510010e-01 -2.452284544706344604e-01 2.103046774864196777e-01 1.109704971313476562e-01 -4.396958947181701660e-01 -7.212947309017181396e-02 -1.715501025319099426e-02 -4.438427835702896118e-02 -2.048676460981369019e-01 1.061407476663589478e-01 2.072340995073318481e-01 -1.025151088833808899e-01 2.018897533416748047e-01 -3.260395955294370651e-03 -6.621058564633131027e-03 9.308350086212158203e-02 -8.405178040266036987e-02 -1.566651910543441772e-01 1.804538965225219727e-01
2.268293350934982300e-01 1.000379025936126709e-01 -1.432355213910341263e-02 -1.477052718400955200e-01 -9.562100470066070557e-02 1.595566272735595703e-01 8.458615094423294067e-02 -2.853475511074066162e-01 -2.562831640243530273e-01 2.422393262386322021e-01 -2.373490780591964722e-01 -4.133382141590118408e-01 2.814748585224151611e-01 -3.885981068015098572e-02 -2.744622826576232910e-01 2.397546768188476562e-01 1.568357050418853760e-01 -1.458004564046859741e-01 -5.551669001579284668e-02 -1.387572586536407471e-01 3.075752034783363342e-02 -5.971752107143402100e-02 -1.834850162267684937e-01 4.024559631943702698e-02 -1.365572214126586914e-01 1.931722313165664673e-01 -2.047109901905059814e-01 4.651230573654174805e-02 -6.300975382328033447e-02 -5.136971548199653625e-02 -3.666939213871955872e-02 1.107624024152755737e-01
-1.398314237594604492e-01 -4.577097669243812561e-02 -4.081514477729797363e-01 -1.649559140205383301e-01 -1.599899530410766602e-01 2.065725326538085938e-01 8.465760201215744019e-02 -1.567366123199462891e-01 3.709930926561355591e-03 -6.720998883247375488e-02 1.790766268968582153e-01 -1.584077477455139160e-01 -1.295689344406127930e-01 6.867880374193191528e-02 6.727840751409530640e-02 6.286220252513885498e-02 -1.589721590280532837e-01 -9.523788094520568848e-02 2.637630999088287354e-01 2.598725557327270508e-01 1.052317991852760315e-01 2.300179097801446915e-03 -4.235050454735755920e-02 3.439109325408935547e-01 -2.888424992561340332e-01 2.244970500469207764e-01 1.694197207689285278e-01 -1.821924299001693726e-01 8.363801240921020508e-02 -2.207641117274761200e-02 2.425023615360260010e-01 1.681251227855682373e-01
-4.099374264478683472e-02 -2.340484261512756348e-01 -4.791553914546966553e-01 4.904618114233016968e-02 -2.769313752651214600e-01 1.735767275094985962e-01 1.659385263919830322e-01 -1.149379760026931763e-01 -7.814855873584747314e-02 -6.493055261671543121e-03 -7.007927447557449341e-02 -3.650839626789093018e-01 -1.919083744287490845e-01 -1.478883344680070877e-02 1.340487226843833923e-02 -1.136417984962463379e-01 1.809223294258117676e-01 -7.728655636310577393e-02 6.799729913473129272e-02 1.693177968263626099e-02 3.016241826117038727e-02 -1.797907501459121704e-01 -3.487242013216018677e-02 2.489111423492431641e-01 -1.556724160909652710e-01 -1.271588206291198730e-01 -1.495985779911279678e-02 1.280533224344253540e-01 -1.781242638826370239e-01 3.226345181465148926e-01 -3.040367551147937775e-02 1.889360994100570679e-01
-3.473752737045288086e-02 1.681748405098915100e-02 -1.634507179260253906e-01 -1.017840430140495300e-01 -7.789052277803421021e-02 9.420166164636611938e-02 -1.106848716735839844e-01 -7.679893076419830322e-02 7.999967783689498901e-02 1.155119091272354126e-01 2.195217311382293701e-01 -1.367757469415664673e-01 1.934942454099655151e-01 1.768607795238494873e-01 3.346721231937408447e-01 1.875712424516677856e-01 -3.946371003985404968e-02 -3.799611926078796387e-01 -2.890114784240722656e-01 1.096982657909393311e-01 1.463257474824786186e-03 -3.001576364040374756e-01 -2.027251571416854858e-01 1.114754378795623779e-01 -1.352169513702392578e-01 3.094475269317626953e-01 -1.104887807741761208e-03 -5.479918047785758972e-02 1.741994321346282959e-01 1.342806871980428696e-02 3.033708631992340088e-01 3.286394849419593811e-02
1.699509173631668091e-01 5.262486636638641357e-02 -3.102627992630004883e-01 -1.723045706748962402e-01 -1.089796274900436401e-01 2.178774178028106689e-01 -4.202387854456901550e-02 -4.519852995872497559e-01 -3.201239928603172302e-02 7.601049263030290604e-03 4.729444161057472229e-02 1.847718060016632080e-01 9.345702081918716431e-02 3.557097613811492920e-01 -3.179630339145660400e-01 -1.464632749557495117e-01 -8.823948353528976440e-02 -1.497477591037750244e-01 -2.724742144346237183e-02 1.008912827819585800e-02 1.755143553018569946e-01 8.509493619203567505e-02 -2.338774055242538452e-01 1.135511696338653564e-01 -2.017642706632614136e-01 2.255881726741790771e-01 -1.690473258495330811e-01 4.473493900150060654e-03 5.942491814494132996e-02 -8.046256005764007568e-02 1.159382238984107971e-01 -3.713626787066459656e-02
5.306464061141014099e-02 -7.601795345544815063e-02 -1.891337633132934570e-01 -6.835041940212249756e-02 -3.267149627208709717e-01 2.953547239303588867e-01 -1.843477040529251099e-01 5.189413949847221375e-02 1.180086284875869751e-02 3.705627024173736572e-01 -8.753794431686401367e-02 -1.678523719310760498e-01 -2.347382307052612305e-01 1.652197241783142090e-01 -1.300572603940963745e-01 -9.305539727210998535e-02 4.031510278582572937e-02 -2.484274804592132568e-01 1.638363599777221680e-01 -1.230638623237609863e-01 -5.178602784872055054e-02 -8.607255294919013977e-03 -1.772656291723251343e-01 4.380527436733245850e-01 1.330310702323913574e-01 2.033054977655410767e-01 -6.879060715436935425e-02 6.724847853183746338e-02 -1.821248978376388550e-01 -6.255367398262023926e-02 4.436683282256126404e-02 1.753069460391998291e-02
4.904789477586746216e-02 7.924336194992065430e-02 -4.274803996086120605e-01 6.571053713560104370e-02 -1.927348822355270386e-01 1.975057423114776611e-01 8.655795454978942871e-02 -1.685040444135665894e-01 -4.935276694595813751e-03 1.606060266494750977e-01 4.878293722867965698e-02 -2.771081030368804932e-02 3.116358816623687744e-01 2.692008204758167267e-02 -5.895407497882843018e-02 1.411912292242050171e-01 -2.017006427049636841e-01 -4.491786472499370575e-03 -2.350569665431976318e-01 2.066098004579544067e-01 1.302570253610610962e-01 -1.483348160982131958e-01 -2.936154007911682129e-01 2.726862430572509766e-01 -2.529124356806278229e-02 -1.556968968361616135e-02 -1.684774756431579590e-01 1.898965537548065186e-01 1.142900530248880386e-02 2.313352227210998535e-01 6.312428414821624756e-02 2.843564748764038086e-01
8.604958653450012207e-02 -9.841647744178771973e-02 -2.465492188930511475e-01 5.259368196129798889e-02 -1.995346546173095703e-01 1.366781592369079590e-01 2.771726548671722412e-01 -7.173702865839004517e-02 1.181417405605316162e-01 -6.932300329208374023e-02 9.689211845397949219e-02 -1.243546083569526672e-01 1.750878840684890747e-01 -3.671691939234733582e-02 -1.984769701957702637e-01 2.031694054603576660e-01 -6.117997318506240845e-02 -6.203721277415752411e-03 -1.590659767389297485e-01 -2.098342217504978180e-02 -8.616927266120910645e-02 -7.028606534004211426e-02 -1.718654297292232513e-02 6.617498397827148438e-01 7.552828639745712280e-02 -1.180476993322372437e-01 -2.759952545166015625e-01 3.617211803793907166e-02 3.262393875047564507e-03 1.890835165977478027e-01 9.790109097957611084e-02 -5.870184861123561859e-03
5.529414117336273193e-02 -1.456791348755359650e-02 -1.476260572671890259e-01 -3.165338039398193359e-01 -4.733765721321105957e-01 7.079936563968658447e-02 -1.174782887101173401e-01 -1.738349497318267822e-01 -1.428970396518707275e-01 6.248027831315994263e-02 -7.182297855615615845e-02 -6.777392327785491943e-02 2.297284305095672607e-01 3.191421031951904297e-01 -1.030575260519981384e-01 9.424921870231628418e-02 -2.482254207134246826e-01 -1.118799485266208649e-02 -4.353298246860504150e-02 3.446521982550621033e-02 1.110474020242691040e-01 -1.138562262058258057e-01 -1.021638363599777222e-01 4.126525521278381348e-01 1.265044808387756348e-01 1.131028123199939728e-02 -2.214485593140125275e-02 -1.480420529842376709e-01 7.238089293241500854e-02 -2.750217914581298828e-01 5.475031957030296326e-02 -1.303081028163433075e-02
2.536564767360687256e-01 2.230338007211685181e-01 -2.576138377189636230e-01 -9.540129452943801880e-03 -2.879680395126342773e-01 1.490508168935775757e-01 1.588401347398757935e-01 6.906086206436157227e-02 -5.872357264161109924e-02 2.420712858438491821e-01 -1.579896807670593262e-01 -2.996508404612541199e-02 3.672402352094650269e-02 1.690360456705093384e-01 1.008401215076446533e-01 1.697547882795333862e-01 4.202463328838348389e-01 -3.327091336250305176e-01 -2.478627860546112061e-02 4.730658605694770813e-02 -1.627648472785949707e-01 -1.742557883262634277e-01 -1.988481134176254272e-01 2.456382662057876587e-01 -8.660513907670974731e-02 -1.182562187314033508e-01 5.502242222428321838e-02 -1.088851615786552429e-01 -7.576003670692443848e-02 -1.291477382183074951e-01 1.375118196010589600e-01 -5.400747433304786682e-02
9.949602186679840088e-03 2.062975764274597168e-01 -7.796055823564529419e-02 7.049763947725296021e-02 -1.279085408896207809e-02 8.879892528057098389e-02 1.452913973480463028e-02 -4.079669341444969177e-02 -1.264719571918249130e-02 3.986251726746559143e-02 -1.801683902740478516e-01 -5.519336462020874023e-02 2.179572135210037231e-01 1.543705314397811890e-01 2.401770651340484619e-01 4.484469294548034668e-01 8.222545683383941650e-02 -3.888078927993774414e-01 -1.414910554885864258e-01 -2.988707832992076874e-02 -9.862587787210941315e-03 -3.935452103614807129e-01 -1.356254369020462036e-01 3.035601675510406494e-01 -2.850880101323127747e-02 8.701275289058685303e-02 -2.997364401817321777e-01 -6.364657729864120483e-02 7.146171480417251587e-02 -4.946725443005561829e-02 1.202823147177696228e-01 -1.808702014386653900e-02
3.089104890823364258e-01 -1.216800063848495483e-01 -1.845894008874893188e-01 -4.130361601710319519e-02 -2.375405430793762207e-01 1.292131543159484863e-01 2.594464421272277832e-01 -2.095087617635726929e-01 1.227635517716407776e-01 9.711535274982452393e-02 -1.889892518520355225e-01 -1.945690810680389404e-02 -6.849019974470138550e-02 4.744022786617279053e-01 -1.567650586366653442e-02 -1.260428577661514282e-01 -1.707262396812438965e-01 -2.567541897296905518e-01 1.063711121678352356e-01 1.014890223741531372e-01 4.225599020719528198e-02 -1.467485167086124420e-02 -3.602201640605926514e-01 6.613144278526306152e-02 -3.186867386102676392e-02 1.041906923055648804e-01 -1.804393529891967773e-01 -1.639583408832550049e-01 1.797053664922714233e-01 5.997099354863166809e-02 1.940512470901012421e-02 5.277736857533454895e-02
1.485010981559753418e-01 1.053840294480323792e-01 -3.151315152645111084e-01 1.302410196512937546e-02 -4.984187707304954529e-02 2.939060032367706299e-01 4.764293432235717773e-01 9.488641284406185150e-03 -1.430407613515853882e-01 1.971678994596004486e-02 -2.289019823074340820e-01 4.287207871675491333e-02 7.329701445996761322e-03 -6.931637972593307495e-02 -1.336382180452346802e-01 -1.492505967617034912e-01 -1.133352052420377731e-02 -3.361972272396087646e-01 -1.041244417428970337e-01 -2.310088649392127991e-02 2.823987416923046112e-02 -1.720905601978302002e-01 -2.693089842796325684e-01 2.199885398149490356e-01 8.073641359806060791e-02 9.049083292484283447e-02 7.152606546878814697e-02 -1.077493876218795776e-01 -5.669455230236053467e-02 -2.327330112457275391e-01 2.424425631761550903e-01 -8.882337808609008789e-02
2.517870664596557617e-01 6.511665135622024536e-02 -1.057351455092430115e-01 -2.410329878330230713e-02 -2.541319727897644043e-01 1.953086256980895996e-01 3.828814923763275146e-01 -3.479332327842712402e-01 1.257528215646743774e-01 1.646205037832260132e-01 -1.996480673551559448e-02 4.986022785305976868e-02 3.936363011598587036e-02 2.582287490367889404e-01 -8.835467696189880371e-02 1.742948405444622040e-02 -1.799171091988682747e-03 -4.193506538867950439e-01 2.517839074134826660e-01 1.033602654933929443e-01 7.412460446357727051e-02 -3.352448716759681702e-02 -2.622320055961608887e-01 1.461569368839263916e-01 1.932760626077651978e-01 -5.810231715440750122e-02 -1.534515023231506348e-01 -1.201647222042083740e-01 1.218733936548233032e-02 3.041895292699337006e-02 3.271989896893501282e-02 -2.307054027915000916e-02
-2.511122822761535645e-02 3.715477185323834419e-03 -6.555286049842834473e-02 3.265814483165740967e-02 -1.780525296926498413e-01 -5.340822041034698486e-02 1.920732408761978149e-01 -3.582494854927062988e-01 -1.171231735497713089e-02 3.171635046601295471e-02 -6.063233688473701477e-02 -3.737671971321105957e-01 -9.527715854346752167e-03 1.676342934370040894e-01 1.276419609785079956e-01 -2.051528841257095337e-01 -1.293791532516479492e-01 -1.454320102930068970e-01 -5.261838808655738831e-02 2.690181434154510498e-01 9.296463802456855774e-03 -4.487425461411476135e-02 1.807553619146347046e-01 3.977571427822113037e-01 2.197355031967163086e-02 1.561263501644134521e-01 6.156125664710998535e-02 1.975306421518325806e-01 3.825679793953895569e-02 1.993217468261718750e-01 3.344513773918151855e-01 1.907333284616470337e-01
-1.492061316967010498e-01 2.150092832744121552e-02 -3.936702013015747070e-01 1.649664901196956635e-02 2.577841579914093018e-01 -2.216139249503612518e-02 1.409614980220794678e-01 -4.481620490550994873e-01 -2.173691093921661377e-01 2.178819179534912109e-01 -5.708111450076103210e-02 -1.590911000967025757e-01 1.047301962971687317e-01 5.158237367868423462e-02 -1.007268726825714111e-01 9.481500834226608276e-02 2.314008772373199463e-01 -3.438688814640045166e-01 -9.027408435940742493e-03 4.316567257046699524e-02 5.366306751966476440e-02 -3.750398010015487671e-02 -1.496823318302631378e-02 2.341503500938415527e-01 -7.026883214712142944e-02 1.047193109989166260e-01 -3.027855455875396729e-01 -8.215448260307312012e-02 -2.658199286088347435e-03 5.412644241005182266e-03 1.184155326336622238e-02 -1.752889007329940796e-01
-1.685178130865097046e-01 3.361501730978488922e-03 -2.842355072498321533e-01 -1.023013144731521606e-01 -2.792876064777374268e-01 4.290623366832733154e-01 -1.145595014095306396e-01 -2.302249670028686523e-01 -1.559184044599533081e-01 -1.739357113838195801e-01 1.090765669941902161e-01 1.046263985335826874e-02 1.945301741361618042e-01 3.453898727893829346e-01 3.964872285723686218e-02 2.335353568196296692e-02 2.554917931556701660e-01 -2.002451866865158081e-01 -7.576002180576324463e-02 -4.717063158750534058e-02 7.287338376045227051e-03 -1.835617609322071075e-02 -2.460654824972152710e-03 9.011460840702056885e-02 -1.926346719264984131e-01 9.472633898258209229e-02 -2.091742306947708130e-01 -1.839821040630340576e-01 1.109537929296493530e-01 9.386745840311050415e-02 1.817944347858428955e-01 -1.630199402570724487e-01
-2.245411574840545654e-01 -7.626277208328247070e-02 -3.132886290550231934e-01 3.523033112287521362e-02 -3.951512277126312256e-01 3.698216676712036133e-01 -5.345254763960838318e-02 -1.186729520559310913e-01 -3.185782209038734436e-02 -2.937124483287334442e-02 1.914159506559371948e-01 -3.811211138963699341e-02 -2.018080502748489380e-01 3.269390761852264404e-01 1.166571229696273804e-01 2.875006385147571564e-02 1.924827843904495239e-01 -1.061198189854621887e-01 6.784026324748992920e-02 -2.025499492883682251e-01 -2.545932307839393616e-03 4.068919643759727478e-02 -1.265341788530349731e-01 2.411877810955047607e-01 -1.008341237902641296e-01 1.177572682499885559e-01 -2.762060165405273438e-01 -1.084267944097518921e-01 -8.495983481407165527e-02 6.956306286156177521e-03 2.052291482686996460e-01 -3.535239025950431824e-02
-5.356752313673496246e-03 5.538419261574745178e-02 -1.890400052070617676e-01 -1.231415718793869019e-01 -1.649951189756393433e-02 1.781440824270248413e-01 2.601138949394226074e-01 -5.296829342842102051e-01 -1.896283477544784546e-01 2.019830606877803802e-02 3.252633288502693176e-02 1.379995886236429214e-02 2.881132531911134720e-03 2.634311020374298096e-01 -3.563521429896354675e-02 -1.094868183135986328e-01 7.867653667926788330e-02 -3.025451898574829102e-01 1.331165581941604614e-01 1.766686141490936279e-01 -4.459318891167640686e-02 -1.679773926734924316e-01 -2.570831477642059326e-01 8.446513116359710693e-02 1.070278510451316833e-01 -1.517786085605621338e-02 -3.221292793750762939e-01 -8.409137278795242310e-02 2.446333616971969604e-01 -8.621668815612792969e-02 6.613804399967193604e-02 -3.511380031704902649e-02
6.066052243113517761e-02 -1.463180314749479294e-02 -9.634376317262649536e-02 -1.834785491228103638e-01 -1.129775047302246094e-01 1.093734800815582275e-01 -1.815425306558609009e-01 -3.712923228740692139e-01 -1.841391026973724365e-01 9.128048270940780640e-02 -2.564189136028289795e-01 -1.200322583317756653e-01 1.103539019823074341e-01 6.952569354325532913e-03 -1.641033738851547241e-01 5.516996234655380249e-02 2.191551029682159424e-01 -1.555298268795013428e-01 -2.054945677518844604e-01 5.830181017518043518e-02 1.392774377018213272e-02 -2.352626621723175049e-01 -3.801345080137252808e-02 2.779022455215454102e-01 9.151910245418548584e-02 1.626541912555694580e-01 -2.242925316095352173e-01 -6.571906059980392456e-02 2.952850162982940674e-01 -1.320816576480865479e-01 3.402797281742095947e-01 -1.762663573026657104e-01
6.120115518569946289e-02 -5.227144435048103333e-02 -3.182067573070526123e-01 -7.527777552604675293e-02 -1.263278275728225708e-01 1.226234436035156250e-01 2.014476992189884186e-02 -4.055071175098419189e-01 -3.886283840984106064e-03 6.886787712574005127e-02 -2.309739291667938232e-01 6.381747126579284668e-02 1.921217590570449829e-01 3.519713282585144043e-01 -1.759528815746307373e-01 5.421989038586616516e-02 3.148309886455535889e-01 -1.870225220918655396e-01 -2.324465364217758179e-01 3.654197603464126587e-02 -1.127868592739105225e-01 9.577180445194244385e-02 -1.215786039829254150e-01 1.645787209272384644e-01 -6.371838040649890900e-03 1.025535613298416138e-01 4.633582010865211487e-02 1.909399181604385376e-01 2.733825473114848137e-03 -2.482919543981552124e-01 2.641544044017791748e-01 -8.327136747539043427e-03
3.866956233978271484e-01 1.231081709265708923e-01 -2.704923152923583984e-01 -1.347173452377319336e-01 4.731168225407600403e-02 2.135257273912429810e-01 -9.801954030990600586e-02 -1.302218884229660034e-01 3.364940285682678223e-01 6.783670932054519653e-02 -1.473156213760375977e-01 2.934568561613559723e-03 4.518901184201240540e-02 3.094018809497356415e-02 2.293810434639453888e-02 2.367064952850341797e-01 1.086498647928237915e-01 -2.964106760919094086e-02 -4.507883917540311813e-03 -8.616355806589126587e-02 1.696385629475116730e-02 -2.639995515346527100e-01 -2.254092991352081299e-01 2.445478439331054688e-01 -7.834280282258987427e-02 1.037274003028869629e-01 1.786236912012100220e-01 1.510310471057891846e-01 4.767242819070816040e-02 -3.976419568061828613e-02 3.526248037815093994e-01 2.645119428634643555e-01
8.629068732261657715e-02 4.272975027561187744e-02 -1.022493652999401093e-02 1.144659221172332764e-01 -2.051474750041961670e-01 -9.566124528646469116e-02 6.974091753363609314e-03 -5.868018418550491333e-02 1.764698773622512817e-01 2.406642884016036987e-01 4.059507697820663452e-02 -9.998055547475814819e-02 -3.618969768285751343e-02 7.909581065177917480e-02 -2.040183842182159424e-01 -1.992535311728715897e-03 -4.415473341941833496e-02 -2.869233787059783936e-01 3.084957897663116455e-01 -2.626009583473205566e-01 2.993830293416976929e-02 -3.362361490726470947e-01 -1.974997222423553467e-01 3.405244946479797363e-01 -1.737954653799533844e-02 1.123923510313034058e-01 -3.232672512531280518e-01 8.233660459518432617e-02 -8.897071331739425659e-02 6.956744939088821411e-02 3.423076570034027100e-01 3.783433884382247925e-02
1.648956350982189178e-02 4.659457132220268250e-02 -3.535717129707336426e-01 7.449512928724288940e-02 -2.973768413066864014e-01 1.954002976417541504e-01 -4.806052427738904953e-03 -2.254719138145446777e-01 -2.851209640502929688e-01 1.438305228948593140e-01 -8.842193335294723511e-02 -1.465941220521926880e-01 2.677434980869293213e-01 -1.047375844791531563e-03 -6.284123659133911133e-02 1.660125255584716797e-01 -1.343366205692291260e-01 -2.819929420948028564e-01 -1.449535042047500610e-01 4.172694310545921326e-02 1.392859369516372681e-01 -2.386129647493362427e-01 -1.406119018793106079e-01 1.803514510393142700e-01 1.791868358850479126e-02 5.923679471015930176e-02 -2.071123123168945312e-01 1.691704615950584412e-02 -1.469464451074600220e-01 2.119289785623550415e-01 -2.380913347005844116e-01 1.894012391567230225e-01
9.451875090599060059e-02 -1.039964705705642700e-02 -1.053433120250701904e-01 -3.623518347740173340e-02 -2.165869623422622681e-01 1.258219927549362183e-01 -1.500224769115447998e-01 -4.377271234989166260e-02 -1.423793882131576538e-01 -6.241345405578613281e-02 8.138884603977203369e-02 -8.149337954819202423e-03 2.066900283098220825e-01 9.796550124883651733e-02 2.963482439517974854e-01 4.057241082191467285e-01 4.055389389395713806e-02 -3.145403563976287842e-01 -1.148142665624618530e-01 2.705076932907104492e-01 2.105860561132431030e-01 -1.725713759660720825e-01 -2.503167390823364258e-01 1.372119933366775513e-01 -1.630776673555374146e-01 1.057781949639320374e-01 -7.436759769916534424e-02 2.542275488376617432e-01 2.047626525163650513e-01 1.167688146233558655e-01 1.414036601781845093e-01 1.723967790603637695e-01
1.745551228523254395e-01 -7.815273106098175049e-02 -1.975265890359878540e-01 -1.731770932674407959e-01 3.082630783319473267e-02 2.325352728366851807e-01 -6.853204220533370972e-03 -3.345752879977226257e-02 -6.833550054579973221e-03 -3.338656947016716003e-02 -4.993189498782157898e-02 -1.886306405067443848e-01 -6.068850308656692505e-02 9.139852225780487061e-02 2.314334362745285034e-01 3.433415293693542480e-01 2.695318758487701416e-01 -1.921328902244567871e-01 -3.120256960391998291e-01 4.622189328074455261e-02 -1.776575446128845215e-01 -3.620091676712036133e-01 -1.865370720624923706e-01 1.355159878730773926e-01 -1.040429025888442993e-01 2.203027307987213135e-01 -4.082222282886505127e-02 2.213182114064693451e-02 1.500309109687805176e-01 8.742703497409820557e-02 3.143976628780364990e-01 -1.277203764766454697e-02
-5.801840871572494507e-02 -8.009564131498336792e-02 1.088636275380849838e-02 -4.582653567194938660e-02 -1.574374036863446236e-03 -6.390883587300777435e-03 6.469260156154632568e-02 2.318804897367954254e-02 -1.776260584592819214e-01 1.198431178927421570e-01 -2.497771829366683960e-01 -2.930623013526201248e-03 -4.939365014433860779e-02 1.740024425089359283e-02 2.328237593173980713e-01 1.821254789829254150e-01 1.553824841976165771e-01 -4.980555474758148193e-01 -2.984897494316101074e-01 -4.802991822361946106e-02 -6.155806034803390503e-02 -1.871289312839508057e-01 -1.301930844783782959e-01 2.863316833972930908e-01 -2.954190969467163086e-01 1.636574417352676392e-01 -1.542364507913589478e-01 -9.025698900222778320e-02 2.025043517351150513e-01 -3.587435558438301086e-02 2.653989791870117188e-01 1.572655737400054932e-01
7.168614119291305542e-02 -1.475687175989151001e-01 -5.571945309638977051e-01 -1.576340645551681519e-01 -1.031254157423973083e-01 -9.979984909296035767e-02 1.027450934052467346e-01 -2.136000841856002808e-01 1.194366253912448883e-02 -9.807208925485610962e-02 -1.677004843950271606e-01 -8.501411974430084229e-02 1.510870605707168579e-01 8.075374364852905273e-02 -2.275015115737915039e-01 -4.309777542948722839e-02 -5.393880233168601990e-02 -2.523179650306701660e-01 -2.796367742121219635e-02 -1.664893031120300293e-01 9.160831570625305176e-02 2.502096816897392273e-02 -2.461013644933700562e-01 1.909272074699401855e-01 -3.875333443284034729e-02 1.917868405580520630e-01 -1.297452896833419800e-01 -1.563430279493331909e-01 -1.807246506214141846e-01 -3.492052480578422546e-02 -7.159031182527542114e-02 3.365128040313720703e-01
2.281401008367538452e-01 8.092023432254791260e-02 -1.704913079738616943e-01 1.138263102620840073e-02 -6.277231872081756592e-02 3.175449073314666748e-01 6.723437458276748657e-02 -4.349184036254882812e-01 1.759224832057952881e-01 1.464263200759887695e-01 8.580970764160156250e-02 -2.578144334256649017e-02 -1.122599188238382339e-02 4.011153280735015869e-01 -1.222653016448020935e-01 -5.185416713356971741e-02 -8.061095327138900757e-02 -3.707859516143798828e-01 1.958781480789184570e-01 1.394613981246948242e-01 5.742007493972778320e-02 -4.089637473225593567e-02 -2.066294103860855103e-01 1.292369812726974487e-01 1.009510681033134460e-01 1.411152482032775879e-01 -1.284190118312835693e-01 3.933543339371681213e-02 7.318755239248275757e-02 -5.744031816720962524e-02 1.381633728742599487e-01 -1.806356608867645264e-01
2.003161013126373291e-01 -1.915699429810047150e-02 -4.109918698668479919e-02 2.946734987199306488e-02 -1.879859268665313721e-01 1.382311284542083740e-01 3.418642878532409668e-01 -1.606890708208084106e-01 -1.878686696290969849e-01 -8.380725979804992676e-02 -5.552352964878082275e-02 -3.962436616420745850e-01 -5.582785233855247498e-02 5.179234594106674194e-02 8.069227635860443115e-02 -1.035102754831314087e-01 -1.594198495149612427e-01 -1.322755068540573120e-01 2.132814228534698486e-01 3.308036327362060547e-01 9.021260589361190796e-02 -8.824920281767845154e-03 1.161368638277053833e-01 4.316824972629547119e-01 -1.234789043664932251e-01 2.597582340240478516e-02 6.675526499748229980e-02 -1.601302772760391235e-01 1.354455947875976562e-01 1.001161858439445496e-01 2.230886518955230713e-01 6.582388281822204590e-02
-5.018334835767745972e-02 2.022983282804489136e-01 -5.200425162911415100e-02 -6.356447935104370117e-02 -1.402300894260406494e-01 -1.000114381313323975e-01 -3.830292448401451111e-02 -2.858574688434600830e-01 1.906585544347763062e-01 -9.393429011106491089e-02 -7.825344800949096680e-02 -1.047199741005897522e-01 4.076169431209564209e-02 1.330992877483367920e-01 -2.072903066873550415e-01 1.698113977909088135e-01 5.408351123332977295e-02 -4.785436093807220459e-01 -5.068825557827949524e-02 -3.029437065124511719e-01 -6.403949111700057983e-02 -2.327654957771301270e-01 2.831678278744220734e-02 3.558333218097686768e-02 -3.419886901974678040e-02 9.080643765628337860e-03 -3.328073024749755859e-01 6.785854697227478027e-02 -6.530682742595672607e-02 -9.354331344366073608e-02 3.911925554275512695e-01 1.192933544516563416e-01
1.422091424465179443e-01 -2.879392169415950775e-02 -2.214903235435485840e-01 -3.804867342114448547e-02 -1.501539796590805054e-01 2.485834956169128418e-01 1.203596591949462891e-01 -1.239775940775871277e-01 8.518785238265991211e-02 3.120377063751220703e-01 -1.304496973752975464e-01 -9.083727002143859863e-02 5.365546420216560364e-02 2.998312711715698242e-01 1.566106826066970825e-01 -1.934135407209396362e-01 1.680844128131866455e-01 -1.340262591838836670e-01 -1.980815082788467407e-01 9.860244579613208771e-03 -1.493317484855651855e-01 -2.802318334579467773e-01 -1.707232147455215454e-01 3.896364271640777588e-01 1.037244126200675964e-01 -3.063628673553466797e-01 -7.544624619185924530e-03 -1.151236053556203842e-02 -1.742181032896041870e-01 -8.544406294822692871e-02 1.043589487671852112e-01 9.458791464567184448e-02
-7.385927438735961914e-02 -1.759324073791503906e-01 -7.458484172821044922e-02 -7.107786089181900024e-02 -1.716558933258056641e-01 6.196606159210205078e-02 1.368886530399322510e-01 -2.447416186332702637e-01 7.789656519889831543e-02 -3.653616458177566528e-02 -3.410907834768295288e-02 -3.183380886912345886e-02 -6.684293597936630249e-02 4.300390481948852539e-01 -9.280702099204063416e-03 3.338484168052673340e-01 1.383268833160400391e-01 -5.056512951850891113e-01 -7.926077581942081451e-03 -7.936581969261169434e-02 -9.680522978305816650e-02 -1.473231464624404907e-01 -1.098473817110061646e-01 4.487894475460052490e-02 -4.652031883597373962e-02 -2.703700587153434753e-02 -2.636648118495941162e-01 3.558918535709381104e-01 -7.263526320457458496e-03 3.548005595803260803e-03 6.878064572811126709e-02 -1.755997538566589355e-02
1.885701417922973633e-01 6.613930314779281616e-02 -1.412549018859863281e-01 -1.541753858327865601e-01 -7.611749321222305298e-02 5.211629346013069153e-02 2.584013640880584717e-01 -4.252815842628479004e-01 1.109344363212585449e-01 2.519185282289981842e-02 2.572964876890182495e-02 5.477265641093254089e-02 -2.351969247683882713e-03 3.637721836566925049e-01 -1.319153010845184326e-01 -4.380491003394126892e-02 -9.760987758636474609e-02 -1.080482229590415955e-01 1.368222236633300781e-01 1.076983213424682617e-01 1.613169312477111816e-01 3.727335482835769653e-02 -1.582189798355102539e-01 3.724009394645690918e-01 -2.713688611984252930e-01 1.581472009420394897e-01 -2.569566071033477783e-01 -1.539055258035659790e-01 9.397504478693008423e-02 -1.994352042675018311e-01 -3.709886595606803894e-02 -1.046041548252105713e-01
1.100207418203353882e-01 -8.903993293642997742e-03 -3.008047938346862793e-01 1.296907812356948853e-01 1.648450642824172974e-01 4.094186723232269287e-01 1.176765486598014832e-01 -4.401411116123199463e-02 -1.931517571210861206e-01 4.492580145597457886e-02 -4.786897823214530945e-02 -9.371173381805419922e-02 3.773550987243652344e-01 3.810841217637062073e-02 1.796824038028717041e-01 2.446502894163131714e-01 4.166758432984352112e-02 4.971177875995635986e-02 2.178072929382324219e-02 -1.358994990587234497e-01 -3.195639932528138161e-03 2.600540593266487122e-02 -2.476676702499389648e-01 2.302374988794326782e-01 -6.482398509979248047e-02 1.281750854104757309e-02 -1.197251398116350174e-02 1.397341638803482056e-01 -1.432523727416992188e-01 5.711629614233970642e-02 4.337229728698730469e-01 -9.706904739141464233e-02
-9.019392728805541992e-02 5.980057641863822937e-02 -1.597447246313095093e-01 4.763178527355194092e-03 -2.157285064458847046e-01 3.314265310764312744e-01 2.249080240726470947e-01 -1.172811537981033325e-02 2.267580665647983551e-02 1.503892689943313599e-01 -9.286224842071533203e-02 -1.109857782721519470e-01 3.024209439754486084e-01 1.279995441436767578e-01 -6.848395336419343948e-03 2.506688833236694336e-01 -1.045710667967796326e-01 -9.318669885396957397e-02 -1.305906921625137329e-01 3.679113090038299561e-02 2.626285888254642487e-02 -1.415176838636398315e-01 -2.241929471492767334e-01 4.276135563850402832e-01 -4.726495593786239624e-02 1.492046713829040527e-01 -7.943429797887802124e-02 1.036531925201416016e-01 -1.683831810951232910e-01 4.197142422199249268e-01 1.974192447960376740e-02 -5.036121234297752380e-02
2.000976204872131348e-01 -2.248007617890834808e-02 -2.909224927425384521e-01 1.074049547314643860e-01 8.283416926860809326e-02 -1.105343326926231384e-01 1.317598223686218262e-01 -8.153167366981506348e-02 -8.856714703142642975e-03 -4.326599091291427612e-02 -2.725979089736938477e-01 -2.011015117168426514e-01 7.050301134586334229e-02 -4.789958894252777100e-02 1.183458976447582245e-02 1.873422563076019287e-01 1.577040553092956543e-02 -2.412503510713577271e-01 -3.369718417525291443e-02 -3.549394905567169189e-01 1.193113476037979126e-01 -1.677635461091995239e-01 -2.310206592082977295e-01 3.102548234164714813e-02 2.101121470332145691e-02 1.619622558355331421e-01 -2.764992415904998779e-01 1.741540133953094482e-01 5.936357751488685608e-02 2.134443223476409912e-01 4.365066885948181152e-01 -7.507393509149551392e-02
-1.256838589906692505e-01 5.135681852698326111e-02 2.899898774921894073e-02 -2.713019251823425293e-01 -1.992044895887374878e-01 1.491934061050415039e-01 2.596148252487182617e-01 -2.398940175771713257e-01 9.204761683940887451e-02 -2.335696369409561157e-01 1.262158155441284180e-02 -9.039778262376785278e-02 7.606448233127593994e-02 2.197008579969406128e-01 1.425593942403793335e-01 1.541439294815063477e-01 -3.731114557012915611e-03 -3.615618646144866943e-01 2.405053470283746719e-03 3.129813447594642639e-02 -7.631029188632965088e-02 -4.603474736213684082e-01 -1.507188379764556885e-01 4.326023906469345093e-02 -3.835757076740264893e-02 1.382559984922409058e-01 -1.664538532495498657e-01 1.171924322843551636e-01 -1.282735913991928101e-02 -3.225398436188697815e-02 3.246805071830749512e-01 8.959838002920150757e-02
1.679042577743530273e-01 -4.204712808132171631e-02 -7.410147786140441895e-02 -8.547080308198928833e-02 -5.604842305183410645e-02 2.070659250020980835e-01 -1.581053063273429871e-02 -2.312620580196380615e-01 2.572465837001800537e-01 -4.298713989555835724e-03 -1.379409879446029663e-01 -1.739040613174438477e-01 2.462491206824779510e-02 2.334044277667999268e-01 2.108787596225738525e-01 3.087733387947082520e-01 1.602939665317535400e-01 -2.487340271472930908e-01 -9.641318768262863159e-02 -2.093354314565658569e-01 1.551747918128967285e-01 -1.607016026973724365e-01 -3.835681453347206116e-02 2.816710770130157471e-01 -1.867555826902389526e-01 -8.453786373138427734e-02 1.602818518877029419e-01 -1.789182722568511963e-01 -1.712865829467773438e-01 -3.021900057792663574e-01 2.211986780166625977e-01 8.017405122518539429e-02
1.320236921310424805e-01 4.329246282577514648e-02 -3.435531854629516602e-01 6.829027831554412842e-02 -8.361381292343139648e-02 3.149552345275878906e-01 3.733152449131011963e-01 1.065457761287689209e-01 -5.612398311495780945e-02 -6.404264271259307861e-02 -2.272381931543350220e-01 -1.811971217393875122e-01 3.570909798145294189e-02 -2.407427877187728882e-02 -2.048784494400024414e-01 7.114317268133163452e-02 -1.360893845558166504e-01 -4.025589525699615479e-01 -9.110486507415771484e-02 -2.686740271747112274e-02 4.206722229719161987e-02 -1.208756938576698303e-01 -1.226666942238807678e-01 4.218310117721557617e-02 1.781458407640457153e-01 2.292768061161041260e-01 1.473770942538976669e-02 1.501307636499404907e-02 -1.311332285404205322e-01 -2.402308136224746704e-01 2.660844027996063232e-01 8.502621948719024658e-02
1.249375343322753906e-01 3.848253982141613960e-03 -2.620374970138072968e-02 -3.581281751394271851e-02 -2.867302158847451210e-03 2.009536772966384888e-01 2.681182920932769775e-01 -1.257539987564086914e-01 2.358469367027282715e-01 1.256832927465438843e-01 3.458149731159210205e-02 -3.771690428256988525e-01 1.813625842332839966e-01 2.886627241969108582e-02 3.847452998161315918e-02 1.829984635114669800e-01 -9.664060175418853760e-02 3.640326205641031265e-03 -6.482035666704177856e-02 5.201394483447074890e-02 -2.471463084220886230e-01 1.151802465319633484e-01 -2.480571717023849487e-01 1.034182235598564148e-01 -1.804422885179519653e-01 -1.710832864046096802e-02 -3.424385190010070801e-02 -4.099802300333976746e-02 5.579860508441925049e-02 5.165112018585205078e-02 5.677955746650695801e-01 2.098418921232223511e-01
1.487943530082702637e-01 2.537170350551605225e-01 -2.791740000247955322e-01 1.696670353412628174e-01 -1.329657733440399170e-01 -8.853310719132423401e-03 -1.766617298126220703e-01 3.202586993575096130e-02 -1.092334017157554626e-01 -1.226786822080612183e-01 -9.795650094747543335e-02 -1.941304653882980347e-01 3.895933507010340691e-03 4.476650059223175049e-02 -6.673252582550048828e-02 1.996303200721740723e-01 9.068749845027923584e-02 -1.843729019165039062e-01 2.666758373379707336e-02 5.611325427889823914e-02 -7.137014716863632202e-02 -2.607237696647644043e-01 -1.620629131793975830e-01 4.849823117256164551e-01 -2.495846599340438843e-01 -1.662019044160842896e-01 -7.795730978250503540e-02 1.292077917605638504e-02 -8.686845004558563232e-02 -3.378469347953796387e-01 1.870373338460922241e-01 5.225734412670135498e-02
-6.598442047834396362e-02 -3.305828571319580078e-02 -1.282244473695755005e-01 3.663444519042968750e-02 -2.994827926158905029e-01 2.061349153518676758e-01 -9.506990201771259308e-03 -2.252749055624008179e-01 -1.360387057065963745e-01 -2.466167211532592773e-01 1.030120104551315308e-01 1.849797368049621582e-02 4.470837861299514771e-02 3.581833839416503906e-01 6.308167427778244019e-02 -2.154194936156272888e-02 1.950038671493530273e-01 -3.642452955245971680e-01 8.244349807500839233e-02 -1.355249881744384766e-01 -1.070691645145416260e-01 3.220321610569953918e-02 -7.258135080337524414e-02 2.346266657114028931e-01 -2.295188009738922119e-01 4.275429248809814453e-02 -3.310691416263580322e-01 -2.436521500349044800e-01 -7.958555966615676880e-02 8.297832682728767395e-03 1.390529721975326538e-01 -2.254537045955657959e-01
-8.682972937822341919e-02 -1.197699680924415588e-01 -2.975997924804687500e-01 -1.738780885934829712e-01 -1.472501903772354126e-01 -3.119917353615164757e-03 1.854984462261199951e-01 -1.779611706733703613e-01 -2.723530232906341553e-01 -8.714547753334045410e-02 -1.030522305518388748e-02 -2.843517661094665527e-01 -9.509088099002838135e-02 7.291702926158905029e-02 1.742387861013412476e-01 -9.185580164194107056e-02 -2.785129938274621964e-03 -4.476412758231163025e-02 8.986355364322662354e-02 -6.663756072521209717e-02 2.626919187605381012e-02 -1.222720486111938953e-03 -1.659500747919082642e-01 3.934046328067779541e-01 -2.007824182510375977e-01 3.807744383811950684e-01 2.108291387557983398e-01 -1.663122884929180145e-02 3.016854450106620789e-02 -1.592551469802856445e-01 2.115014642477035522e-01 2.389487922191619873e-01
5.744624882936477661e-02 3.544667363166809082e-02 -1.994463503360748291e-01 -4.873456433415412903e-02 -1.020959094166755676e-01 1.542533934116363525e-01 6.573282182216644287e-02 -3.263359367847442627e-01 -2.302280254662036896e-02 2.045472413301467896e-01 -1.132259890437126160e-01 -1.712128371000289917e-01 3.141591548919677734e-01 3.990933764725923538e-03 -6.457813829183578491e-02 1.620777249336242676e-01 -3.186010196805000305e-02 -4.261162877082824707e-02 -1.684456020593643188e-01 -1.845013163983821869e-02 2.775553166866302490e-01 -2.434612959623336792e-01 -8.525789529085159302e-02 2.766446471214294434e-01 8.799758739769458771e-03 4.149556756019592285e-01 -1.234995946288108826e-02 8.789414167404174805e-02 -1.304299533367156982e-01 2.560248970985412598e-01 -8.428187668323516846e-02 2.704375386238098145e-01
1.833876818418502808e-01 -5.688946694135665894e-02 1.580739766359329224e-02 2.772790938615798950e-02 -1.386627554893493652e-01 2.711619734764099121e-01 1.033169403672218323e-01 -3.958127796649932861e-01 2.488064765930175781e-01 -1.028044968843460083e-01 -2.068334817886352539e-01 -5.639515817165374756e-02 1.453898698091506958e-01 1.730768680572509766e-01 -1.693759560585021973e-01 1.199666112661361694e-01 1.556870043277740479e-01 -3.565531373023986816e-01 4.912952706217765808e-02 2.230855971574783325e-01 -2.312890738248825073e-01 7.205739617347717285e-02 8.855998516082763672e-03 3.184406459331512451e-01 -1.218479946255683899e-01 2.895015291869640350e-02 -1.625437848269939423e-02 1.448950320482254028e-01 -1.024619340896606445e-01 -1.773131638765335083e-01 1.549892425537109375e-01 -1.509457826614379883e-01
-1.225263774394989014e-01 -1.382730603218078613e-01 -1.282004415988922119e-01 1.687312871217727661e-02 -2.389335185289382935e-01 1.618575155735015869e-01 2.633522450923919678e-01 -3.472224622964859009e-02 8.808481693267822266e-02 1.071946248412132263e-01 8.031576126813888550e-02 -8.852485567331314087e-02 2.291252911090850830e-01 1.930030286312103271e-01 1.127580031752586365e-01 1.060188487172126770e-01 -2.821871340274810791e-01 -6.885761022567749023e-02 -1.698704212903976440e-01 -7.454727590084075928e-02 8.771827816963195801e-02 -2.301222532987594604e-01 -2.774656414985656738e-01 4.499742984771728516e-01 7.566980272531509399e-02 1.937359869480133057e-01 -1.384891420602798462e-01 4.234524816274642944e-02 -5.631111189723014832e-02 3.025153279304504395e-01 1.639602780342102051e-01 5.797024816274642944e-02
-6.914470344781875610e-02 6.087804213166236877e-02 -3.593063056468963623e-01 6.226757913827896118e-02 -2.200300395488739014e-01 1.904620826244354248e-01 1.554112881422042847e-01 -1.474958956241607666e-01 -5.402685701847076416e-02 2.271794080734252930e-01 -1.384646296501159668e-01 -1.042268797755241394e-01 1.870499402284622192e-01 1.136946007609367371e-01 -1.829469390213489532e-02 1.465024352073669434e-01 -2.232945412397384644e-01 5.105738714337348938e-02 -2.331424653530120850e-01 1.079027727246284485e-01 5.582019686698913574e-02 -2.249291837215423584e-01 -1.888216435909271240e-01 3.180127143859863281e-01 -1.610424555838108063e-02 1.801559776067733765e-01 -1.611116826534271240e-01 1.837659329175949097e-01 -1.343723386526107788e-01 2.137356102466583252e-01 1.113165449351072311e-02 3.292345702648162842e-01
2.518333494663238525e-01 1.428046375513076782e-01 -1.045808941125869751e-01 -7.150820642709732056e-02 -2.064758390188217163e-01 3.025609552860260010e-01 6.711661070585250854e-02 -4.650814533233642578e-01 -1.155906841158866882e-01 -9.859496355056762695e-02 -2.701306156814098358e-02 -2.726971730589866638e-02 -1.142446622252464294e-01 3.506874144077301025e-01 -2.143973559141159058e-01 -5.961963534355163574e-02 6.995535641908645630e-02 -4.871455579996109009e-02 2.408211380243301392e-01 1.442451328039169312e-01 1.934471577405929565e-01 -4.861015453934669495e-02 -2.678030133247375488e-01 2.473083585500717163e-01 4.570424556732177734e-02 1.603905409574508667e-01 1.991430064663290977e-03 4.226516932249069214e-02 1.040977835655212402e-01 1.025508865714073181e-01 1.313446015119552612e-01 -9.002164751291275024e-02
-2.732470259070396423e-02 6.063292548060417175e-02 -1.720217168331146240e-01 -2.110298275947570801e-01 -9.125722199678421021e-02 2.116805315017700195e-01 1.615023314952850342e-01 -2.544026970863342285e-01 4.629928153008222580e-03 1.361353248357772827e-01 -1.794215478003025055e-02 8.667644113302230835e-02 6.589687615633010864e-02 1.933871954679489136e-01 6.747892498970031738e-02 2.700968459248542786e-02 6.545773148536682129e-02 -4.888714551925659180e-01 1.996543854475021362e-01 2.003597766160964966e-01 1.797394901514053345e-01 -2.612014859914779663e-02 -2.486148476600646973e-01 2.760010063648223877e-01 9.226356633007526398e-03 1.674927771091461182e-01 -2.019156888127326965e-02 1.375630348920822144e-01 -1.626056283712387085e-01 1.209041103720664978e-01 1.804304271936416626e-01 -2.979170680046081543e-01
-1.639913395047187805e-02 -2.673548758029937744e-01 -1.959534883499145508e-01 -1.755489259958267212e-01 1.273620724678039551e-01 5.047456943430006504e-04 6.284805387258529663e-02 -1.676646173000335693e-01 -2.031513899564743042e-01 -1.739816516637802124e-01 -8.925446122884750366e-02 -1.962146162986755371e-01 2.181694656610488892e-02 2.637364864349365234e-01 -6.453143060207366943e-02 1.672277003526687622e-01 -3.496939837932586670e-01 -2.346489727497100830e-01 6.213666498661041260e-02 -8.688518404960632324e-02 -1.411186158657073975e-01 -1.999661773443222046e-01 -1.171384304761886597e-01 2.917217314243316650e-01 -1.412664651870727539e-01 2.703756690025329590e-01 3.899765014648437500e-02 1.948537230491638184e-01 -5.035933107137680054e-02 5.501491948962211609e-02 2.263647913932800293e-01 -2.318489849567413330e-01
-2.818585336208343506e-01 -2.561666667461395264e-01 -2.291951626539230347e-01 -2.049314677715301514e-01 -1.225915476679801941e-01 -7.644566148519515991e-02 -8.894933760166168213e-02 -2.522442340850830078e-01 -1.513795703649520874e-01 -7.750981301069259644e-02 2.396725863218307495e-01 -3.284293711185455322e-01 -1.046130154281854630e-02 -1.977425627410411835e-02 -3.675627335906028748e-02 2.523635923862457275e-01 -1.204204559326171875e-01 -1.642627269029617310e-01 1.759153008460998535e-01 -2.367931604385375977e-02 -2.458300441503524780e-01 3.684398904442787170e-02 -1.709462702274322510e-01 4.018614590167999268e-01 -1.642225533723831177e-01 5.338297411799430847e-02 -9.487347304821014404e-02 5.400505289435386658e-02 4.837720468640327454e-02 -3.324935585260391235e-02 1.099055334925651550e-01 1.595846563577651978e-01
-1.728208549320697784e-02 -2.024126350879669189e-01 -1.197764500975608826e-01 -1.623344980180263519e-02 -1.929053813219070435e-01 -2.384214103221893311e-02 -2.518369853496551514e-01 5.898938328027725220e-02 -1.170876473188400269e-01 -3.001361712813377380e-02 5.953555926680564880e-02 -2.160342782735824585e-01 2.264267802238464355e-01 3.677156567573547363e-01 -7.950404286384582520e-02 2.322451919317245483e-01 1.395708620548248291e-01 -1.186475679278373718e-01 -1.506129205226898193e-01 -4.133489727973937988e-02 2.257325351238250732e-01 -1.275466084480285645e-01 -1.443598121404647827e-01 2.299910038709640503e-01 -1.254489868879318237e-01 -1.664495468139648438e-01 -2.487856149673461914e-01 -3.591635450720787048e-02 1.442074179649353027e-01 1.140647754073143005e-01 3.777919709682464600e-01 2.140099555253982544e-01
-5.228190869092941284e-02 1.658620834350585938e-01 -3.458044528961181641e-01 1.016314402222633362e-01 -2.466304451227188110e-01 3.131149113178253174e-01 2.425393611192703247e-01 -1.244519278407096863e-01 -7.208526879549026489e-02 -2.876156195998191833e-02 8.264773339033126831e-02 1.247860267758369446e-01 2.635248899459838867e-01 -1.226621866226196289e-01 -9.622081369161605835e-02 1.200821995735168457e-01 -2.297024801373481750e-02 -2.021873444318771362e-01 -2.557244896888732910e-01 1.070694765076041222e-03 7.327141612768173218e-02 -1.000180989503860474e-01 -1.695810556411743164e-01 3.060025870800018311e-01 -2.350697666406631470e-01 -8.143338561058044434e-02 -2.953443527221679688e-01 -3.702753409743309021e-02 -4.076937213540077209e-02 2.044491618871688843e-01 4.419678077101707458e-02 1.720336973667144775e-01
-1.722745448350906372e-01 -1.887488216161727905e-01 -2.394029796123504639e-01 -6.130878999829292297e-02 -1.496912837028503418e-01 1.933756917715072632e-01 2.338650971651077271e-01 -1.888575851917266846e-01 -7.266948372125625610e-02 1.218151152133941650e-01 3.286360576748847961e-02 -2.865292429924011230e-01 -9.197541326284408569e-02 2.991002798080444336e-02 -1.599675714969635010e-01 3.271491080522537231e-02 2.485255710780620575e-02 -2.471016198396682739e-01 3.292624056339263916e-01 -1.755890250205993652e-01 -2.555933296680450439e-01 6.353440880775451660e-02 -5.007348582148551941e-02 1.924367696046829224e-01 -1.224039122462272644e-01 3.675825595855712891e-01 -1.499041914939880371e-01 -1.846885830163955688e-01 4.355670511722564697e-02 2.164751291275024414e-01 -1.359978318214416504e-01 1.968596130609512329e-02
3.279976546764373779e-01 -1.568254781886935234e-03 -2.918531298637390137e-01 -6.616500020027160645e-02 -1.431435048580169678e-01 1.293049603700637817e-01 2.981795556843280792e-02 -2.022506743669509888e-01 -3.250757977366447449e-02 1.091920658946037292e-01 2.332485018996521831e-04 -1.285468339920043945e-01 1.677937656641006470e-01 1.842572838068008423e-01 -2.774316966533660889e-01 1.181178465485572815e-01 3.744030892848968506e-01 4.098552837967872620e-02 2.484098635613918304e-02 -1.160051673650741577e-01 -4.974806308746337891e-02 -2.081555575132369995e-01 -6.458109617233276367e-02 6.229569762945175171e-02 -1.664929836988449097e-01 1.458035260438919067e-01 -2.906184792518615723e-01 -4.587426781654357910e-02 2.102005481719970703e-01 -2.664717435836791992e-01 9.764962643384933472e-02 2.669628560543060303e-01
-1.432635486125946045e-01 1.935847550630569458e-01 -2.507409639656543732e-02 -3.000188060104846954e-02 -1.056683212518692017e-01 -1.166345700621604919e-01 -1.264139711856842041e-01 -7.128623127937316895e-02 1.487532407045364380e-01 1.793932318687438965e-01 -1.113148480653762817e-01 -2.841715216636657715e-01 2.014031261205673218e-01 1.242742985486984253e-01 8.791480958461761475e-02 -6.091753393411636353e-02 -1.048556342720985413e-01 -5.210272073745727539e-01 -1.900630146265029907e-01 -1.629660427570343018e-01 1.267093718051910400e-01 -1.571385562419891357e-02 -1.360771805047988892e-01 3.531067371368408203e-01 5.473551340401172638e-03 -8.805651962757110596e-02 4.366976395249366760e-02 1.263176202774047852e-01 1.362062394618988037e-01 -4.540242999792098999e-02 2.571821808815002441e-01 2.503721415996551514e-01
-7.360832393169403076e-02 -1.113867536187171936e-01 -4.668797254562377930e-01 -1.168684139847755432e-01 -2.926192581653594971e-01 -2.603682875633239746e-02 2.014525532722473145e-01 -1.069525927305221558e-01 -2.261861562728881836e-01 -4.341626912355422974e-02 2.132721841335296631e-01 -1.445939391851425171e-01 -1.284842938184738159e-01 5.591100081801414490e-02 5.848909541964530945e-02 3.683180734515190125e-02 7.703364640474319458e-02 -1.936744153499603271e-01 2.029930353164672852e-01 -4.432032257318496704e-02 6.753953546285629272e-02 7.939749211072921753e-02 -7.983457297086715698e-02 2.670750319957733154e-01 -3.083088099956512451e-01 2.583646178245544434e-01 1.334356814622879028e-01 -1.381717249751091003e-02 -5.846574530005455017e-02 -5.885084718465805054e-02 2.128353118896484375e-01 2.473838776350021362e-01
-4.281822592020034790e-02 -1.556603759527206421e-01 -2.255904674530029297e-01 1.312495619058609009e-01 -4.140195623040199280e-02 2.249501347541809082e-01 -6.713545415550470352e-03 1.565928608179092407e-01 3.352370113134384155e-03 1.153626516461372375e-01 8.607713133096694946e-02 -1.882382854819297791e-02 1.321478486061096191e-01 9.728389233350753784e-02 2.282883077859878540e-01 3.104304671287536621e-01 1.802974939346313477e-01 -3.377756774425506592e-01 -2.786318361759185791e-01 -6.599441915750503540e-02 -1.568364724516868591e-02 -2.252603918313980103e-01 1.695872843265533447e-02 3.169473707675933838e-01 -1.729009747505187988e-01 2.254002839326858521e-01 -2.491433322429656982e-01 1.691686213016510010e-01 7.710572332143783569e-02 -9.373385459184646606e-02 2.474284470081329346e-01 6.912351399660110474e-02
-1.696085780858993530e-01 -2.791210711002349854e-01 -3.116734027862548828e-01 -2.247145473957061768e-01 -2.799645364284515381e-01 2.437665909528732300e-01 -2.033534459769725800e-02 -1.898076012730598450e-02 -7.973214238882064819e-02 -3.822905197739601135e-02 3.565140441060066223e-02 -2.134694308042526245e-01 1.583145558834075928e-01 -9.962022304534912109e-02 -8.707856386899948120e-02 6.858313828706741333e-02 -1.412650048732757568e-01 -1.960712522268295288e-01 -6.556227803230285645e-03 2.176760137081146240e-02 -3.139594942331314087e-02 -1.293696463108062744e-01 -4.739066585898399353e-02 3.579099476337432861e-01 -1.662167459726333618e-01 -5.898115411400794983e-02 -3.999552726745605469e-01 -5.349714681506156921e-02 -1.623512208461761475e-01 1.331202983856201172e-01 -7.186154276132583618e-02 2.345595210790634155e-01
2.861177921295166016e-01 6.892599910497665405e-02 5.347104370594024658e-02 5.637473985552787781e-02 -2.423026598989963531e-02 1.171560287475585938e-01 1.667814850807189941e-01 -3.687379062175750732e-01 -1.898126602172851562e-01 1.264573335647583008e-01 -1.901968382298946381e-02 -4.585067331790924072e-01 1.992693841457366943e-01 3.987342119216918945e-02 -8.686845749616622925e-02 1.191340461373329163e-01 1.087356433272361755e-01 -4.166414961218833923e-02 -1.285636126995086670e-01 6.054384261369705200e-02 -4.426225274801254272e-02 -7.557127624750137329e-02 -3.331359028816223145e-01 9.695480018854141235e-02 -3.392072767019271851e-02 3.896607458591461182e-01 -1.008855774998664856e-01 2.138212621212005615e-01 3.024527058005332947e-02 -8.475000411272048950e-02 -1.394148916006088257e-02 1.569262742996215820e-01
1.769507229328155518e-01 -3.276351839303970337e-03 -1.774122565984725952e-01 2.722591347992420197e-02 3.508162125945091248e-02 -3.311382234096527100e-02 2.838771045207977295e-01 -3.159167468547821045e-01 -3.673752844333648682e-01 2.873335778713226318e-01 -2.137185335159301758e-01 -4.379822313785552979e-02 -5.157298594713211060e-02 -9.787342278286814690e-04 -2.066761404275894165e-01 1.475806236267089844e-01 -2.009973116219043732e-02 -1.706357300281524658e-01 9.865380078554153442e-02 5.615852028131484985e-02 -1.560557633638381958e-01 -4.614422097802162170e-02 -3.337131738662719727e-01 2.477999776601791382e-01 5.856597796082496643e-02 -2.270667254924774170e-01 -2.316005676984786987e-01 -1.738746762275695801e-01 4.973418638110160828e-02 -3.224172443151473999e-02 1.882610917091369629e-01 -4.466630890965461731e-02
1.999343484640121460e-01 2.314342558383941650e-01 -1.974471658468246460e-01 1.199439838528633118e-01 -9.591026604175567627e-02 2.555324137210845947e-01 1.760686933994293213e-01 9.396859444677829742e-03 -3.479737788438796997e-02 2.340229004621505737e-01 -1.872927695512771606e-01 -3.890510648488998413e-02 1.148139610886573792e-01 1.076093018054962158e-01 -1.702465862035751343e-01 -1.330489069223403931e-01 -3.455658853054046631e-01 -2.612970769405364990e-01 7.757858186960220337e-02 -2.834459245204925537e-01 -1.715458482503890991e-01 -8.330917358398437500e-02 -2.865581214427947998e-01 7.484080642461776733e-02 -1.870119273662567139e-01 4.741831868886947632e-02 -2.676100432872772217e-01 -3.164869546890258789e-02 6.763184070587158203e-02 -2.306696772575378418e-02 1.632597595453262329e-01 2.091770023107528687e-01
2.688720263540744781e-02 3.294098004698753357e-02 4.503240436315536499e-02 -1.628053635358810425e-01 -1.561600565910339355e-01 2.271402776241302490e-01 2.789621949195861816e-01 -9.861236810684204102e-02 -1.669902503490447998e-01 1.674889922142028809e-01 1.565470844507217407e-01 -3.535809218883514404e-01 2.959535419940948486e-01 4.097716212272644043e-01 -6.168733164668083191e-02 1.459275782108306885e-01 1.552443653345108032e-01 -6.764179095625877380e-03 -2.377085573971271515e-02 -2.905233204364776611e-01 7.175355404615402222e-02 -3.498593866825103760e-01 -9.841778129339218140e-02 1.936364918947219849e-01 -4.565613716840744019e-02 -1.449192967265844345e-02 5.720938369631767273e-02 -1.044325344264507294e-02 -1.167900115251541138e-01 2.216672711074352264e-02 2.418060228228569031e-02 1.258180290460586548e-01
4.959896206855773926e-02 -3.528671264648437500e-01 -1.398716270923614502e-01 -3.064042627811431885e-01 -2.592332474887371063e-02 4.029306024312973022e-02 5.039617046713829041e-02 -1.761775463819503784e-01 -3.468557298183441162e-01 -4.126066341996192932e-02 -2.341258376836776733e-01 -3.799788653850555420e-02 7.594918459653854370e-02 2.345097661018371582e-01 3.473396971821784973e-02 6.536177545785903931e-02 -2.954327464103698730e-01 -3.467840850353240967e-01 1.519243121147155762e-01 1.762096397578716278e-02 2.647352591156959534e-02 -1.282873600721359253e-01 -1.727440953254699707e-01 9.665437787771224976e-02 -1.038646027445793152e-01 2.927906513214111328e-01 1.489399969577789307e-01 2.179993689060211182e-01 7.691016048192977905e-02 1.863458938896656036e-02 1.141050830483436584e-01 -8.009781688451766968e-02
7.085007429122924805e-02 -1.224033907055854797e-01 -3.934028148651123047e-01 3.629188612103462219e-02 1.780395060777664185e-01 2.495757043361663818e-01 -2.405473589897155762e-01 -1.725483536720275879e-01 -1.433188319206237793e-01 2.737242877483367920e-01 -8.781959116458892822e-02 -1.870037466287612915e-01 -7.345526944845914841e-03 2.171449214220046997e-01 -6.892016530036926270e-02 9.270931780338287354e-02 -1.287937760353088379e-01 -2.622734010219573975e-01 3.776530176401138306e-02 -9.468521922826766968e-02 -8.918940275907516479e-02 -7.976640015840530396e-02 -7.399184256792068481e-02 2.181922793388366699e-01 -9.219370037317276001e-02 -5.072259530425071716e-02 -6.244269758462905884e-02 -1.445095986127853394e-01 1.195534020662307739e-01 4.022920131683349609e-01 8.814647793769836426e-02 -2.463147044181823730e-01
2.166509330272674561e-01 1.719353944063186646e-01 -6.800445169210433960e-02 -5.050659924745559692e-02 2.879643114283680916e-03 5.209051072597503662e-02 -2.461849153041839600e-01 -2.471923455595970154e-02 -2.534611225128173828e-01 -4.230296239256858826e-02 -3.251926600933074951e-01 -2.532088756561279297e-01 -7.488402724266052246e-02 3.563019037246704102e-01 -6.342680752277374268e-02 1.226187646389007568e-01 3.344160318374633789e-02 -2.196287661790847778e-01 -9.245998412370681763e-02 1.623589545488357544e-02 -6.227067485451698303e-02 -2.869744300842285156e-01 -9.802940487861633301e-02 3.005818128585815430e-01 -1.694631129503250122e-01 1.100654602050781250e-01 2.265993040055036545e-03 1.743614790029823780e-03 -3.398494562134146690e-03 -1.985084265470504761e-01 3.744125962257385254e-01 -8.379188366234302521e-03
-1.283014267683029175e-01 9.639935195446014404e-02 3.497602418065071106e-02 -5.365555640310049057e-03 -1.863450855016708374e-01 -6.755445152521133423e-02 -3.922583069652318954e-03 -2.668671607971191406e-01 9.448100626468658447e-02 1.888074576854705811e-01 3.132115304470062256e-01 -2.423539608716964722e-01 1.058647334575653076e-01 1.785884499549865723e-01 2.826035022735595703e-01 2.088818848133087158e-01 -6.369198113679885864e-02 -4.179499149322509766e-01 -6.157743558287620544e-02 -1.286427676677703857e-01 1.406441181898117065e-01 -7.020221650600433350e-02 -2.446085959672927856e-01 1.615922152996063232e-02 -9.359787404537200928e-02 1.152431815862655640e-01 -1.309348195791244507e-01 7.229731231927871704e-02 2.063116282224655151e-01 2.937396988272666931e-02 3.502801060676574707e-01 -6.626415997743606567e-03
3.141996264457702637e-02 9.722087532281875610e-02 -3.026098310947418213e-01 -7.870937138795852661e-02 1.220840439200401306e-01 2.158777564764022827e-01 1.065047681331634521e-01 -5.770952627062797546e-02 4.386298358440399170e-02 -1.127854804508388042e-03 -4.073920547962188721e-01 -2.626233398914337158e-01 -8.933933079242706299e-02 1.092028897255659103e-02 -4.739771783351898193e-02 1.801304072141647339e-01 1.043252721428871155e-01 -2.132406234741210938e-01 3.545403480529785156e-01 -1.690335869789123535e-01 -9.583728760480880737e-02 -1.971295326948165894e-01 -2.754356861114501953e-01 1.814456284046173096e-01 2.248289138078689575e-01 -3.650498390197753906e-02 2.945700660347938538e-03 -2.463754964992403984e-03 1.015053465962409973e-01 -2.018118202686309814e-01 2.526092529296875000e-01 -4.190507158637046814e-02
2.638684213161468506e-01 -8.629751205444335938e-02 -1.930088996887207031e-01 -4.322290718555450439e-01 -2.829510718584060669e-02 2.555813640356063843e-02 2.240932732820510864e-02 -1.546103656291961670e-01 -2.613272964954376221e-01 2.285020425915718079e-03 -3.126185387372970581e-02 -3.136593699455261230e-01 1.852604746818542480e-01 1.907219141721725464e-01 1.127780973911285400e-01 -1.264168918132781982e-01 6.268088240176439285e-03 -4.378981590270996094e-01 2.974143028259277344e-01 6.203042343258857727e-02 -1.245673373341560364e-01 -2.153810262680053711e-01 -1.794689014786854386e-04 -5.648715794086456299e-02 2.616561250761151314e-03 -5.129194632172584534e-02 -1.878040879964828491e-01 -8.567818999290466309e-02 4.297884553670883179e-02 6.782597303390502930e-02 7.034380733966827393e-02 9.991263970732688904e-03
-2.392239719629287720e-01 -7.957221567630767822e-02 -2.581601142883300781e-01 5.511078611016273499e-02 -8.983536623418331146e-03 -2.377095224801450968e-04 -1.678528487682342529e-01 -8.506112545728683472e-02 -2.278713881969451904e-01 1.302298307418823242e-01 -3.570178989320993423e-03 -2.423782050609588623e-01 2.872562110424041748e-01 2.792901098728179932e-01 -2.204171754419803619e-02 5.076921358704566956e-02 1.059036254882812500e-01 -2.933329716324806213e-02 7.476183027029037476e-02 -1.105092540383338928e-01 -6.850686669349670410e-02 -9.474661946296691895e-02 -3.126241862773895264e-01 2.895460426807403564e-01 -1.796446889638900757e-01 2.612524665892124176e-03 -4.866963252425193787e-02 2.905208170413970947e-01 -2.062078416347503662e-01 2.173078954219818115e-01 3.256012201309204102e-01 -1.042558345943689346e-02
2.540356814861297607e-01 2.940228953957557678e-02 -1.028507128357887268e-01 2.354017831385135651e-02 -2.950948178768157959e-01 8.670311421155929565e-02 2.366545051336288452e-01 -3.164787963032722473e-02 1.820377074182033539e-02 4.065265059471130371e-01 -2.326590269804000854e-01 9.139179252088069916e-03 6.145085021853446960e-02 3.872029185295104980e-01 1.237332746386528015e-01 -1.899784803390502930e-02 9.923218190670013428e-02 -1.584412306547164917e-01 -5.365829169750213623e-02 -1.291241347789764404e-01 -2.384630143642425537e-01 -1.948186308145523071e-01 -2.288673818111419678e-01 3.219051659107208252e-01 3.086247108876705170e-02 -1.079465076327323914e-01 6.503874063491821289e-02 1.358490586280822754e-01 -1.131014004349708557e-01 -3.181164339184761047e-02 1.649316698312759399e-01 3.256335854530334473e-02
4.920199885964393616e-02 -1.641881167888641357e-01 -1.281748563051223755e-01 -1.229934543371200562e-01 5.115391686558723450e-02 3.687684610486030579e-02 -1.823510602116584778e-02 -6.193481013178825378e-02 9.590356051921844482e-02 -3.185888752341270447e-02 -1.188227981328964233e-01 -1.760264188051223755e-01 2.015511244535446167e-01 6.874945759773254395e-02 -7.553617656230926514e-02 4.356127679347991943e-01 1.886634975671768188e-01 -3.554410338401794434e-01 -7.922012358903884888e-02 4.337522387504577637e-02 6.953608989715576172e-02 -3.734942376613616943e-01 -1.434512883424758911e-01 1.682679504156112671e-01 6.655995547771453857e-02 -2.800375036895275116e-02 2.211789339780807495e-01 3.649054467678070068e-02 2.272462844848632812e-02 -7.764961570501327515e-02 2.750002145767211914e-01 3.658386468887329102e-01
6.526796519756317139e-02 -1.861160397529602051e-01 -3.477967083454132080e-01 -3.493749201297760010e-01 -5.726469680666923523e-02 1.355368942022323608e-01 1.960725039243698120e-01 -3.306654989719390869e-01 6.120027229189872742e-02 -8.304579555988311768e-02 -1.469900012016296387e-01 -3.612603992223739624e-02 4.575080424547195435e-02 2.209426015615463257e-01 -1.988584874197840691e-03 2.514050304889678955e-01 6.068932265043258667e-02 -2.888255417346954346e-01 -1.630199700593948364e-01 1.315337978303432465e-02 2.812798619270324707e-01 1.296429485082626343e-01 -2.181121259927749634e-01 3.435263410210609436e-02 -1.325492262840270996e-01 -5.733460187911987305e-02 -2.343201190233230591e-01 8.118656463921070099e-03 7.521715015172958374e-02 -1.370379775762557983e-01 5.655234307050704956e-02 -1.974267065525054932e-01
-1.182716712355613708e-01 -2.086751610040664673e-01 -3.554290235042572021e-01 8.381596207618713379e-02 -5.042004585266113281e-01 2.747193276882171631e-01 -4.272994771599769592e-02 -1.995900720357894897e-01 -2.466977089643478394e-01 2.026430331170558929e-02 2.391722612082958221e-02 -5.830970034003257751e-02 1.372838113456964493e-02 5.312735214829444885e-02 -7.677684724330902100e-02 -1.890766322612762451e-01 1.598317325115203857e-01 -2.355161309242248535e-01 -3.312541171908378601e-03 2.081455662846565247e-02 -3.674377128481864929e-02 8.512146770954132080e-02 -1.734514683485031128e-01 2.679281234741210938e-01 -1.233933866024017334e-01 -3.128438442945480347e-02 -2.239763736724853516e-01 1.877325922250747681e-01 -7.400104403495788574e-02 7.892294228076934814e-02 4.322123154997825623e-02 -1.440525799989700317e-01
2.108338624238967896e-01 4.541519656777381897e-02 -3.077434897422790527e-01 2.712336555123329163e-02 2.495910739526152611e-03 3.498208820819854736e-01 1.144664883613586426e-01 7.202499359846115112e-02 2.354511171579360962e-01 2.236787229776382446e-01 -1.285269558429718018e-01 -2.212128229439258575e-02 1.666462272405624390e-01 2.017704248428344727e-01 -9.590213000774383545e-02 1.328749805688858032e-01 -2.430083006620407104e-01 -8.081392198801040649e-02 1.637299954891204834e-01 -1.558204293251037598e-01 1.027428954839706421e-01 8.744192868471145630e-02 6.282594799995422363e-02 2.216189503669738770e-01 -1.750288754701614380e-01 1.163775175809860229e-01 -1.848251521587371826e-01 8.591774851083755493e-02 -4.916655272245407104e-02 1.425358802080154419e-01 4.423581957817077637e-01 8.654107153415679932e-02
1.868585199117660522e-01 3.174220919609069824e-01 -2.305546551942825317e-01 -9.406455606222152710e-02 2.186583131551742554e-01 2.517471313476562500e-01 -1.380549520254135132e-01 -2.645009458065032959e-01 2.488173395395278931e-01 7.841385900974273682e-02 -2.195258140563964844e-01 -3.033909499645233154e-01 2.051450908184051514e-01 1.905302107334136963e-01 -4.644107073545455933e-02 9.507568180561065674e-02 -1.693640835583209991e-02 6.485713273286819458e-02 7.040359079837799072e-02 6.786110252141952515e-02 5.196064338088035583e-02 -1.678324043750762939e-01 -2.000701576471328735e-01 3.050458729267120361e-01 -3.393030539155006409e-02 -6.722735241055488586e-03 -9.931551665067672729e-02 2.523572882637381554e-03 1.120404675602912903e-01 -1.195468381047248840e-01 2.941536307334899902e-01 4.237437620759010315e-02
-2.599744200706481934e-01 -1.369571238756179810e-01 -2.738189995288848877e-01 -9.976729750633239746e-02 -5.277065560221672058e-03 6.474769115447998047e-02 8.029786869883537292e-03 -3.404614925384521484e-01 -1.074103415012359619e-01 2.523550689220428467e-01 1.178252473473548889e-01 -1.703488528728485107e-01 2.326903119683265686e-02 -1.213556304574012756e-01 -7.686999440193176270e-02 2.796315848827362061e-01 1.931302398443222046e-01 -8.950977027416229248e-02 3.123457431793212891e-01 -3.273847326636314392e-02 -1.031887382268905640e-01 -4.358267411589622498e-02 -8.732108026742935181e-02 3.712711036205291748e-01 -1.715633124113082886e-01 1.922990530729293823e-01 -2.386597692966461182e-01 1.609579622745513916e-01 1.315772533416748047e-02 1.649511903524398804e-01 1.002580597996711731e-01 -4.862054437398910522e-02
7.880461215972900391e-02 -6.293509900569915771e-02 -3.159674108028411865e-01 -4.370293021202087402e-02 -2.586614787578582764e-01 1.374432444572448730e-01 2.920866310596466064e-01 -1.328737437725067139e-01 -7.250130921602249146e-02 1.634186953306198120e-01 1.434998586773872375e-02 -2.409042567014694214e-01 -1.813834719359874725e-02 7.850091904401779175e-02 2.199555039405822754e-01 -1.241503953933715820e-01 7.980802096426486969e-03 -2.264757752418518066e-01 -4.204571619629859924e-02 2.615931630134582520e-01 -1.214389503002166748e-01 1.209766641259193420e-01 8.322987705469131470e-02 1.789634078741073608e-01 -2.263275533914566040e-01 2.209001183509826660e-01 1.225691586732864380e-01 -4.292823374271392822e-03 2.135342359542846680e-01 2.474209368228912354e-01 3.456797301769256592e-01 8.698482811450958252e-02
-1.221129857003688812e-02 1.514796353876590729e-02 -1.113550737500190735e-01 -9.802033752202987671e-02 -1.335121393203735352e-01 -1.161087825894355774e-01 -7.014830410480499268e-02 -1.193899959325790405e-01 -8.432595431804656982e-02 1.966974586248397827e-01 -1.053648889064788818e-01 -3.201162517070770264e-01 -9.890510886907577515e-02 4.777877628803253174e-01 4.586185514926910400e-02 2.604111433029174805e-01 2.654874324798583984e-01 -9.917237609624862671e-02 -1.079651266336441040e-01 -1.662679314613342285e-01 1.358961910009384155e-01 -6.659962981939315796e-02 -1.752573400735855103e-01 1.722041219472885132e-01 -1.889452785253524780e-01 -1.815178841352462769e-01 -1.521524041891098022e-01 -7.140041887760162354e-02 1.611500047147274017e-02 2.456611394882202148e-01 2.413868606090545654e-01 2.027498185634613037e-01
-2.450929582118988037e-01 2.314150482416152954e-01 -2.662530913949012756e-02 6.534865591675043106e-03 -2.885214611887931824e-02 1.907863765954971313e-01 1.244811043143272400e-01 3.566849976778030396e-02 1.558636873960494995e-01 -9.590028971433639526e-02 -2.647023499011993408e-01 -1.999122649431228638e-01 2.390348017215728760e-01 1.036339476704597473e-01 2.402889430522918701e-01 2.539492771029472351e-02 1.754143685102462769e-01 -3.927031755447387695e-01 -1.222503036260604858e-01 -2.378957578912377357e-03 1.339994817972183228e-01 -2.436367571353912354e-01 -1.203380152583122253e-01 3.364080786705017090e-01 -1.093203201889991760e-01 1.613941043615341187e-01 9.074022620916366577e-02 -4.758934676647186279e-02 9.502114355564117432e-02 -5.149572715163230896e-02 1.642392277717590332e-01 2.641690075397491455e-01
3.703270480036735535e-02 -2.463658805936574936e-03 -1.710091531276702881e-01 7.728330045938491821e-02 -6.155659258365631104e-02 4.912280291318893433e-02 2.338228002190589905e-02 -1.140066459774971008e-01 -7.615281641483306885e-02 6.820963323116302490e-02 -4.919572919607162476e-02 -4.120850563049316406e-02 -1.196204032748937607e-02 9.235593676567077637e-02 1.983212828636169434e-01 2.792638540267944336e-01 1.688988953828811646e-01 -8.729449659585952759e-02 -6.656794995069503784e-02 -4.328430444002151489e-02 2.755535244941711426e-01 5.568524822592735291e-02 -3.045367598533630371e-01 5.361981987953186035e-01 -3.772396966814994812e-02 9.488257020711898804e-02 9.147393703460693359e-02 -3.939193487167358398e-01 -1.741621494293212891e-01 -5.277279019355773926e-02 2.675778269767761230e-01 1.506046503782272339e-01
-2.108963429927825928e-01 -8.300532400608062744e-02 -5.583824962377548218e-02 8.618609048426151276e-03 1.931832879781723022e-01 5.480913445353507996e-02 1.081374648492783308e-04 -2.090580016374588013e-01 -2.297510392963886261e-02 2.364180237054824829e-02 -3.214521706104278564e-02 -1.255504935979843140e-01 1.725232452154159546e-01 8.496974408626556396e-02 2.276171445846557617e-01 2.042215615510940552e-01 1.500361412763595581e-01 -4.514812827110290527e-01 -1.776117682456970215e-01 -1.726711727678775787e-02 -6.901670247316360474e-02 -2.223932892084121704e-01 -1.934786736965179443e-01 2.339929640293121338e-01 -2.227055877447128296e-01 2.486319094896316528e-01 1.561378389596939087e-01 1.014584451913833618e-01 1.280700415372848511e-01 1.185774058103561401e-01 3.009101748466491699e-01 2.033012956380844116e-01
1.577692627906799316e-01 1.804506033658981323e-01 -3.180429041385650635e-01 -2.363226711750030518e-01 7.144967094063758850e-03 3.258138000965118408e-01 2.524777054786682129e-01 -4.338554143905639648e-01 1.508758515119552612e-01 1.679250784218311310e-02 -1.960997004061937332e-03 4.473127797245979309e-02 -1.222540810704231262e-01 1.711731553077697754e-01 -1.478043794631958008e-01 1.651077270507812500e-01 2.853514393791556358e-03 -1.709284335374832153e-01 -3.513021767139434814e-02 -1.515089571475982666e-01 5.618675425648689270e-02 6.490661296993494034e-03 -3.581896722316741943e-01 1.646445989608764648e-01 -1.220165342092514038e-01 1.257240623235702515e-01 1.604193449020385742e-01 -1.301935017108917236e-01 1.417014002799987793e-01 -3.374891355633735657e-02 4.581099376082420349e-02 1.567203179001808167e-02
-3.889023885130882263e-02 6.683873012661933899e-03 -8.851489424705505371e-02 -1.828338503837585449e-01 -1.697963774204254150e-01 1.675962097942829132e-02 1.315919309854507446e-01 -4.481261372566223145e-01 -2.043741941452026367e-02 9.358910471200942993e-02 -1.894530951976776123e-01 -2.222686558961868286e-01 1.798649579286575317e-01 3.451490104198455811e-01 3.315922222100198269e-04 1.128922402858734131e-01 1.426802426576614380e-01 -2.856191098690032959e-01 1.449568420648574829e-01 5.616596341133117676e-02 -2.766232490539550781e-01 -8.925627917051315308e-03 -5.474135652184486389e-02 2.103383541107177734e-01 -1.313182264566421509e-01 2.547832429409027100e-01 1.297020465135574341e-01 2.410699985921382904e-02 -1.051704660058021545e-01 -1.445784121751785278e-01 1.112621054053306580e-01 -2.395630329847335815e-01
-6.867597252130508423e-02 -1.119132190942764282e-01 1.807464063167572021e-01 -2.863374352455139160e-01 -1.401530355215072632e-01 2.942145802080631256e-02 6.509902328252792358e-02 -3.003651499748229980e-01 -7.031447603367269039e-04 1.693863719701766968e-01 9.726853668689727783e-02 -4.192710816860198975e-01 4.575617238879203796e-02 1.675276830792427063e-02 -7.708480954170227051e-02 -1.404868364334106445e-01 5.279504228383302689e-03 -2.520962357521057129e-01 -2.976933121681213379e-01 -6.239053979516029358e-02 -3.035745769739151001e-02 -2.451083390042185783e-03 -1.120124757289886475e-01 3.500608801841735840e-01 3.295049071311950684e-02 -1.043404191732406616e-01 3.536985814571380615e-02 -2.009400539100170135e-02 -5.091187357902526855e-02 -1.296146512031555176e-01 3.829219639301300049e-01 1.984455436468124390e-01
1.337775290012359619e-01 9.930460155010223389e-02 -3.135579228401184082e-01 -5.861071124672889709e-02 1.834019422531127930e-01 2.987384498119354248e-01 1.299764662981033325e-01 -1.939649283885955811e-01 1.706808209419250488e-01 2.277522720396518707e-02 -1.788223832845687866e-01 -5.197209715843200684e-01 8.626296371221542358e-02 3.272879719734191895e-01 -5.520633980631828308e-02 2.190011292695999146e-01 -1.597435474395751953e-01 1.242607161402702332e-01 1.467626541852951050e-01 -3.530963510274887085e-02 5.175131559371948242e-02 1.403936594724655151e-01 -2.331507652997970581e-01 1.262738108634948730e-01 6.417297292500734329e-03 7.196750491857528687e-02 -3.609447926282882690e-02 2.234982512891292572e-02 -8.853617310523986816e-02 -7.520888000726699829e-02 1.200605183839797974e-01 6.644648313522338867e-02
9.257356822490692139e-02 2.714908421039581299e-01 -2.245305180549621582e-01 2.476244978606700897e-02 1.564790308475494385e-01 3.999459445476531982e-01 -1.606197208166122437e-01 -2.814320623874664307e-01 1.533389985561370850e-01 1.498520374298095703e-01 -6.513617187738418579e-02 -3.421150147914886475e-01 2.865025103092193604e-01 -8.873929828405380249e-02 -4.642363265156745911e-02 -2.399110049009323120e-02 -3.884086385369300842e-02 -1.112030223011970520e-01 5.899567529559135437e-02 -1.634923815727233887e-01 1.349159982055425644e-02 8.594992011785507202e-02 -2.268598079681396484e-01 1.463529318571090698e-01 -1.256297677755355835e-01 1.927422881126403809e-01 1.393543090671300888e-02 2.054692804813385010e-01 5.684085190296173096e-02 6.187770143151283264e-02 2.978887259960174561e-01 -4.033795744180679321e-02
2.337738722562789917e-01 1.316751986742019653e-01 -2.136437147855758667e-01 1.934565454721450806e-01 1.048570349812507629e-01 1.637561023235321045e-01 1.722663193941116333e-01 -3.607787787914276123e-01 5.518961325287818909e-02 -7.979014515876770020e-02 -2.408176362514495850e-01 -2.314451038837432861e-01 -2.191706895828247070e-01 2.454694956541061401e-01 1.090576406568288803e-02 1.788911819458007812e-01 -5.448002740740776062e-02 -6.006844341754913330e-02 1.651754230260848999e-01 1.054466739296913147e-01 1.100741028785705566e-01 -3.301703035831451416e-01 -8.161263167858123779e-02 2.569950371980667114e-02 -1.076403632760047913e-02 8.720723539590835571e-02 -3.854399174451828003e-02 2.123456001281738281e-01 1.171402633190155029e-01 -2.219050228595733643e-01 2.744217216968536377e-01 -1.411157399415969849e-01
1.655597388744354248e-01 1.817964166402816772e-01 -1.377359032630920410e-01 -1.946861669421195984e-02 2.116412669420242310e-01 4.129990041255950928e-01 -2.009608596563339233e-01 -2.225235998630523682e-01 1.126418039202690125e-01 -3.672392293810844421e-02 -2.044730037450790405e-01 -2.527235150337219238e-01 7.205358147621154785e-02 1.752649694681167603e-01 -6.512725353240966797e-02 2.617439255118370056e-02 -1.060133241117000580e-02 -1.117694601416587830e-01 8.532775193452835083e-02 -1.696259528398513794e-01 2.080380916595458984e-02 -1.407919824123382568e-01 -3.837168514728546143e-01 3.236111253499984741e-02 -3.413493037223815918e-01 1.163264140486717224e-01 -1.727619953453540802e-02 8.408030867576599121e-02 1.109731793403625488e-01 -3.433448262512683868e-03 2.956740558147430420e-01 2.759658033028244972e-03
-3.360958024859428406e-02 -2.812180817127227783e-01 -3.779876828193664551e-01 6.389066576957702637e-02 4.727957397699356079e-02 3.359213769435882568e-01 1.244653668254613876e-02 -4.266375675797462463e-02 -3.385253250598907471e-03 1.045380607247352600e-01 1.704804450273513794e-01 -3.183512389659881592e-01 5.136821791529655457e-02 -7.943332195281982422e-02 -7.658772170543670654e-02 1.715979576110839844e-01 -1.548320949077606201e-01 -1.786301098763942719e-02 1.656374521553516388e-02 -1.537222862243652344e-01 -1.007057800889015198e-01 -1.600113362073898315e-01 -3.595423102378845215e-01 3.266421258449554443e-01 2.279681386426091194e-03 6.592869013547897339e-02 -2.561609745025634766e-01 5.703189224004745483e-02 1.637037098407745361e-01 7.976857572793960571e-02 -8.271285146474838257e-02 1.924357265233993530e-01
2.873972356319427490e-01 -4.817347601056098938e-02 -7.612460851669311523e-02 -2.095726728439331055e-01 5.831400305032730103e-02 -4.410885274410247803e-02 1.356300115585327148e-01 -2.091566771268844604e-01 -3.978824019432067871e-01 -1.345878690481185913e-01 -1.084562167525291443e-01 -3.880005180835723877e-01 1.613305956125259399e-01 1.575911641120910645e-01 1.903657056391239166e-02 -7.908908650279045105e-03 -2.825638279318809509e-02 -3.989427685737609863e-01 2.648319602012634277e-01 7.029926031827926636e-02 -5.630837380886077881e-02 -2.822969257831573486e-01 -1.268695890903472900e-01 -6.962322164326906204e-03 7.764820754528045654e-02 5.090044345706701279e-03 -1.804503947496414185e-01 -8.077076077461242676e-02 6.141094118356704712e-02 3.107066266238689423e-02 1.546576619148254395e-01 4.905449226498603821e-03
3.049928322434425354e-02 1.607002913951873779e-01 -2.014586627483367920e-01 -2.298431694507598877e-01 -1.186222806572914124e-01 2.853608131408691406e-01 7.971073687076568604e-02 -3.853854835033416748e-01 1.272339671850204468e-01 7.069243490695953369e-02 6.028351839631795883e-03 -1.694178767502307892e-02 -2.743799239397048950e-02 1.135765761137008667e-01 -3.113737888634204865e-02 3.202642872929573059e-02 2.026633769273757935e-01 -4.696431159973144531e-01 1.714160144329071045e-01 1.564014852046966553e-01 5.833789333701133728e-02 -1.041463091969490051e-01 -1.091040298342704773e-01 2.199656665325164795e-01 -1.832102984189987183e-02 2.048590332269668579e-01 -7.426457852125167847e-02 1.595910191535949707e-01 -1.761277019977569580e-01 9.957783669233322144e-02 1.285356879234313965e-01 -2.674529552459716797e-01
-1.193863973021507263e-01 -7.144061848521232605e-03 -2.612700164318084717e-01 -2.144176363945007324e-01 -3.383062779903411865e-03 9.715654700994491577e-02 2.170135229825973511e-01 -5.146259665489196777e-01 9.098571538925170898e-02 8.924793452024459839e-02 -2.055227607488632202e-01 8.071975409984588623e-02 1.555674225091934204e-01 2.438129335641860962e-01 1.320379376411437988e-01 1.326986551284790039e-01 1.180921494960784912e-02 -2.834193408489227295e-01 1.387425363063812256e-01 1.153119653463363647e-01 5.857870448380708694e-03 -7.089396566152572632e-02 -1.341203004121780396e-01 4.470674097537994385e-01 7.335255295038223267e-02 -3.807598352432250977e-02 1.141534298658370972e-01 -5.619551986455917358e-02 -1.306001190096139908e-02 3.851871564984321594e-02 -2.518532238900661469e-02 -7.174558937549591064e-02
2.356601804494857788e-01 -1.190595254302024841e-01 -2.140266895294189453e-01 -1.612386405467987061e-01 -6.453990191221237183e-02 1.373749375343322754e-01 8.491991460323333740e-02 -4.197013378143310547e-01 5.527732893824577332e-02 8.465883135795593262e-02 3.132448717951774597e-02 1.846319139003753662e-01 -6.683222204446792603e-02 3.178595304489135742e-01 -2.457077950239181519e-01 -6.210618652403354645e-03 -2.536552548408508301e-01 -2.003201395273208618e-01 8.645201474428176880e-02 8.151692897081375122e-02 5.865556001663208008e-02 8.967414760263636708e-05 -3.683197796344757080e-01 1.336984336376190186e-01 -1.211050450801849365e-01 1.745600551366806030e-01 -4.304003342986106873e-02 -1.482371985912322998e-01 2.182857394218444824e-01 -5.596487969160079956e-02 2.011953443288803101e-01 7.136556506156921387e-02
2.845229394733905792e-02 -2.105347375618293881e-04 -1.947177052497863770e-01 -2.975282669067382812e-01 -9.597346931695938110e-02 -4.020502418279647827e-02 -2.924106270074844360e-02 -2.550339698791503906e-01 -2.328163832426071167e-01 9.583202749490737915e-02 -2.093415111303329468e-01 -3.786933794617652893e-02 1.267151981592178345e-01 -5.568759888410568237e-02 -1.774950176477432251e-01 2.621320188045501709e-01 4.857787117362022400e-02 -4.039811342954635620e-02 1.145454496145248413e-01 1.539812982082366943e-01 2.235748432576656342e-02 -2.857528924942016602e-01 -1.969614177942276001e-01 2.745461165904998779e-01 1.874251514673233032e-01 -8.340141922235488892e-02 -1.545804291963577271e-01 -1.833761930465698242e-01 3.592394292354583740e-01 -9.937868267297744751e-02 2.833860516548156738e-01 1.096261292695999146e-01
2.113313525915145874e-01 1.150163263082504272e-01 -1.469728797674179077e-01 1.216955780982971191e-01 6.869877874851226807e-02 2.414986789226531982e-01 2.151165716350078583e-02 -1.794573366641998291e-01 -1.107334345579147339e-02 5.561015009880065918e-02 -6.408651918172836304e-02 -1.633707731962203979e-01 4.646984040737152100e-01 2.568399310111999512e-01 -2.079426646232604980e-01 -2.043438255786895752e-01 -2.417795807123184204e-01 -3.482230901718139648e-01 6.989016383886337280e-02 -9.809567779302597046e-02 9.485715627670288086e-02 -2.335807830095291138e-01 -1.967592090368270874e-01 1.303889881819486618e-02 -1.748112440109252930e-01 7.483716309070587158e-02 -6.677678972482681274e-02 -5.991360545158386230e-02 -1.458977013826370239e-01 -2.445622906088829041e-02 4.853208363056182861e-02 2.096587121486663818e-01
7.389096915721893311e-02 9.828788042068481445e-02 -1.083885133266448975e-01 1.077875345945358276e-01 -3.657806292176246643e-02 1.486200243234634399e-01 -6.649710237979888916e-02 -2.034981101751327515e-01 -9.296147152781486511e-03 5.518264323472976685e-02 -1.381772458553314209e-01 -2.472635358572006226e-01 5.122920274734497070e-01 2.034338414669036865e-01 -6.508435308933258057e-02 7.288626581430435181e-02 9.457551687955856323e-02 -2.888452410697937012e-01 -1.681431978940963745e-01 1.584738940000534058e-01 3.413885533809661865e-01 -2.113028466701507568e-01 -1.073958203196525574e-01 7.328352332115173340e-02 -2.086811065673828125e-01 -1.934301257133483887e-01 -3.585980087518692017e-02 1.720920652151107788e-01 1.272607594728469849e-01 -7.053755223751068115e-02 1.560866981744766235e-01 -1.193882077932357788e-01
1.238806992769241333e-01 -1.060372963547706604e-01 1.390452403575181961e-02 -5.524989217519760132e-02 -2.949746884405612946e-02 2.971484363079071045e-01 1.645269095897674561e-01 -3.554057776927947998e-01 3.900988399982452393e-02 -1.271269917488098145e-01 -2.148768156766891479e-01 7.363869808614253998e-04 1.410762518644332886e-01 6.448517739772796631e-02 -1.266029924154281616e-01 2.133489698171615601e-01 5.009775981307029724e-02 -4.966287910938262939e-01 9.971968829631805420e-02 1.887415498495101929e-01 -9.209057688713073730e-02 2.623957209289073944e-02 -1.568105369806289673e-01 2.214862853288650513e-01 -1.552937328815460205e-01 3.894318267703056335e-02 -1.676290035247802734e-01 -3.720489889383316040e-02 -1.755613088607788086e-01 -1.088126376271247864e-01 1.643305867910385132e-01 -2.753838002681732178e-01
-9.800403565168380737e-02 -1.407968848943710327e-01 -4.639047086238861084e-01 7.044334709644317627e-02 -1.163580790162086487e-01 1.553594321012496948e-01 1.426507681608200073e-01 -2.864325642585754395e-01 -2.627107203006744385e-01 -2.243627607822418213e-02 -1.084133386611938477e-01 -5.103160068392753601e-02 2.018166929483413696e-01 1.395355463027954102e-01 -1.098812595009803772e-01 -1.548821292817592621e-02 -4.337147343903779984e-03 -3.395449519157409668e-01 -1.287842839956283569e-01 1.219713762402534485e-01 2.677290141582489014e-02 -1.282739937305450439e-01 -2.487974166870117188e-01 4.672137647867202759e-02 -1.260515898466110229e-01 -3.210480138659477234e-02 -1.452884543687105179e-02 1.839804649353027344e-01 -3.442228138446807861e-01 -1.957261115312576294e-01 1.141885891556739807e-01 -7.140297442674636841e-02
-1.801141351461410522e-01 -3.135180473327636719e-01 -8.830223977565765381e-02 -3.315655514597892761e-02 -4.180958867073059082e-01 2.707134187221527100e-01 7.066404819488525391e-02 -2.114249467849731445e-01 -6.231538578867912292e-02 2.187038585543632507e-02 5.027012526988983154e-02 -1.303372383117675781e-01 6.246783211827278137e-02 -4.229710623621940613e-02 1.824339628219604492e-01 3.361880034208297729e-02 -1.287750005722045898e-01 -1.221650764346122742e-01 -1.645414829254150391e-01 -2.262179851531982422e-01 8.121022582054138184e-02 -9.356690198183059692e-02 -2.207203507423400879e-01 3.738047480583190918e-01 -4.809372499585151672e-02 1.705452650785446167e-01 -3.470749035477638245e-02 8.616207540035247803e-02 3.150143846869468689e-02 3.199448287487030029e-01 7.287066429853439331e-02 1.906760483980178833e-01
3.697793781757354736e-01 -1.249027531594038010e-02 -2.219797968864440918e-01 -8.041395805776119232e-03 -3.299983451142907143e-03 9.504149854183197021e-02 1.926951557397842407e-01 -1.548091322183609009e-01 1.027571707963943481e-01 -2.070572525262832642e-01 -3.048982024192810059e-01 -1.402114480733871460e-01 1.010098680853843689e-01 2.394180893898010254e-01 -2.462265044450759888e-01 -1.120789572596549988e-01 7.312823086977005005e-02 -8.455438911914825439e-02 3.374994173645973206e-02 9.029535204172134399e-02 -5.859882012009620667e-02 1.613764762878417969e-01 -7.291152328252792358e-02 2.746771574020385742e-01 -3.269874304533004761e-02 1.538204997777938843e-01 -9.942182153463363647e-02 -1.111354399472475052e-02 -2.712948247790336609e-02 2.617484703660011292e-02 2.688684463500976562e-01 4.431483149528503418e-01
4.018040001392364502e-02 -8.013181388378143311e-02 1.314222440123558044e-02 -1.314689666032791138e-01 3.195335343480110168e-02 1.014997437596321106e-02 2.247325330972671509e-01 -6.147259473800659180e-01 -1.452263146638870239e-01 1.096114218235015869e-01 -1.119178831577301025e-01 -1.114115044474601746e-01 1.431558132171630859e-01 2.240753620862960815e-01 8.824849873781204224e-02 9.755456447601318359e-02 1.905840933322906494e-01 -1.412710398435592651e-01 8.592690527439117432e-02 1.636761426925659180e-01 -1.468693017959594727e-01 -1.048765853047370911e-01 -1.239490956068038940e-01 3.322490751743316650e-01 -1.590730994939804077e-01 1.322660148143768311e-01 6.739807873964309692e-02 5.136272683739662170e-02 -1.610919535160064697e-01 -2.273135930299758911e-01 7.655873894691467285e-02 -1.292331367731094360e-01
1.808815747499465942e-01 2.493182718753814697e-01 -2.881216704845428467e-01 1.819435656070709229e-01 -1.354626566171646118e-01 6.338991224765777588e-02 2.633689343929290771e-01 -1.505552083253860474e-01 1.898300647735595703e-02 5.354798585176467896e-02 -4.443527162075042725e-01 -6.525967270135879517e-02 -9.337306022644042969e-02 1.870860308408737183e-01 -1.594882011413574219e-01 1.798047870397567749e-01 -2.114354670047760010e-01 -2.634982466697692871e-01 -6.470274180173873901e-02 -8.107510209083557129e-02 -6.536861509084701538e-02 1.923136413097381592e-02 -5.652073770761489868e-02 2.139236330986022949e-01 -1.140901818871498108e-01 -3.519758209586143494e-02 -8.296376466751098633e-02 1.339035853743553162e-02 2.095157355070114136e-01 -7.880887389183044434e-02 1.454547606408596039e-02 3.435849249362945557e-01
1.728241145610809326e-01 -2.845074282959103584e-03 -3.191696703433990479e-01 -7.310960441827774048e-02 1.496006101369857788e-01 1.675533950328826904e-01 -1.100326478481292725e-01 -3.137574791908264160e-01 -2.375441789627075195e-01 1.358254551887512207e-01 -2.820359766483306885e-01 -1.605026572942733765e-01 -1.819048076868057251e-02 1.507610380649566650e-01 1.035251468420028687e-01 1.260663866996765137e-01 -2.155232578516006470e-01 -4.288107454776763916e-01 4.465581849217414856e-03 -2.292323857545852661e-02 -5.585987120866775513e-02 -1.420937031507492065e-01 -1.694223261438310146e-03 7.915773242712020874e-02 -2.302640229463577271e-01 7.412964850664138794e-02 -7.369909435510635376e-02 -1.541603058576583862e-01 7.307757437229156494e-02 2.774097919464111328e-01 -2.908014878630638123e-02 -2.018492519855499268e-01
-1.084563955664634705e-01 9.257231652736663818e-02 -2.899025678634643555e-01 -1.033680737018585205e-01 -3.162831664085388184e-01 7.464440912008285522e-02 1.518911682069301605e-02 -2.078774869441986084e-01 2.228335477411746979e-02 -3.805046726483851671e-04 -1.492173075675964355e-01 -5.043685436248779297e-02 3.573276400566101074e-01 1.237920857965946198e-02 -1.322460323572158813e-01 1.143787875771522522e-01 1.626230892725288868e-03 -6.290715932846069336e-02 -2.430362552404403687e-01 -7.651377003639936447e-03 -1.694416254758834839e-01 -1.041292622685432434e-01 -1.641391664743423462e-01 5.547680258750915527e-01 -2.064303308725357056e-02 7.325080782175064087e-02 -1.815191507339477539e-01 1.332553774118423462e-01 4.057248681783676147e-02 2.353735864162445068e-01 -1.174742821604013443e-02 -3.381880000233650208e-02
1.914429366588592529e-01 5.947229266166687012e-02 -2.672679126262664795e-01 -2.628391385078430176e-01 -1.412096321582794189e-01 2.305612713098526001e-01 1.246845647692680359e-01 -3.671354651451110840e-01 5.737954005599021912e-02 9.635824710130691528e-02 5.023397877812385559e-02 7.752206176519393921e-02 -5.365014448761940002e-02 8.680751174688339233e-02 -7.772484421730041504e-02 5.814714729785919189e-02 -8.910100162029266357e-02 -3.278582096099853516e-01 1.165940687060356140e-01 2.620304226875305176e-01 3.622367605566978455e-02 1.475471816956996918e-02 -3.501495718955993652e-01 9.330938756465911865e-02 6.860943883657455444e-02 1.056821718811988831e-01 -1.222100183367729187e-01 1.357646137475967407e-01 -1.211266443133354187e-01 7.257519662380218506e-02 3.246830105781555176e-01 -2.231357693672180176e-01
2.141553014516830444e-01 -2.151707112789154053e-01 -1.074121072888374329e-01 1.861992776393890381e-01 -2.748706042766571045e-01 -4.164827521890401840e-03 1.053471490740776062e-01 -2.358702719211578369e-01 6.118345260620117188e-02 3.045174479484558105e-01 -1.638912260532379150e-01 -2.129635959863662720e-01 1.573884785175323486e-01 2.435959726572036743e-01 5.040040239691734314e-02 1.257146298885345459e-01 -1.561852246522903442e-01 -1.457706280052661896e-02 -2.266999334096908569e-01 -7.305644452571868896e-02 2.590575218200683594e-01 -3.305923938751220703e-02 -3.090678751468658447e-01 1.553889513015747070e-01 -1.387256383895874023e-01 1.174726262688636780e-01 -1.053313165903091431e-01 9.062206745147705078e-02 2.000406086444854736e-01 1.833879649639129639e-01 -1.577292233705520630e-01 1.676262766122817993e-01
2.424362599849700928e-01 2.595913112163543701e-01 -1.279600709676742554e-01 3.868623450398445129e-02 -2.459750473499298096e-01 -2.251208201050758362e-02 1.149815768003463745e-01 -2.128045111894607544e-01 -1.938854157924652100e-01 -2.697537280619144440e-02 -2.512154914438724518e-02 -3.377308845520019531e-01 3.013871908187866211e-01 8.536969870328903198e-02 2.822734788060188293e-02 8.806674182415008545e-02 -2.599841356277465820e-02 2.109075523912906647e-02 -7.235987577587366104e-04 7.685157656669616699e-02 4.292268157005310059e-01 -1.870066821575164795e-01 -1.685696244239807129e-01 4.034004732966423035e-02 -2.509231567382812500e-01 2.006235159933567047e-02 -2.808862328529357910e-01 2.715925313532352448e-02 1.956230960786342621e-02 -1.437524557113647461e-01 2.155012935400009155e-01 -9.998354315757751465e-02
-4.635030031204223633e-02 6.869662553071975708e-02 -2.284373715519905090e-02 9.936597943305969238e-02 -1.880275458097457886e-01 1.321033481508493423e-02 2.064032256603240967e-01 -3.915827870368957520e-01 1.042602397501468658e-02 -7.034292817115783691e-02 -6.336924433708190918e-02 -3.476124107837677002e-01 -1.480070203542709351e-01 1.717516332864761353e-01 1.706811636686325073e-01 -2.609471976757049561e-01 -1.608793884515762329e-01 -2.308626621961593628e-01 -4.958351701498031616e-02 1.488938927650451660e-01 -4.097931832075119019e-02 -3.062944859266281128e-02 4.714781825896352530e-04 4.439910948276519775e-01 6.310196593403816223e-03 1.515644490718841553e-01 -3.823139145970344543e-02 4.202099889516830444e-02 -3.109927056357264519e-03 1.807717829942703247e-01 3.094598650932312012e-01 1.203561276197433472e-01
6.187729164958000183e-02 -2.088450044393539429e-01 -3.330855369567871094e-01 9.441208839416503906e-02 -3.608189821243286133e-01 2.470285445451736450e-01 -1.616533696651458740e-01 -3.418572545051574707e-01 -2.552167773246765137e-01 -4.644167795777320862e-02 1.144534945487976074e-01 -1.136883273720741272e-01 -1.131483018398284912e-01 -1.371117681264877319e-01 2.089921087026596069e-01 7.940955460071563721e-02 6.543305516242980957e-02 -2.697944939136505127e-01 1.611353307962417603e-01 -1.056601628661155701e-01 -1.093422174453735352e-01 6.048829853534698486e-02 -1.365667879581451416e-01 2.166233062744140625e-01 -5.150629580020904541e-02 4.537544772028923035e-02 4.338067024946212769e-02 -1.410576105117797852e-01 5.697603523731231689e-02 1.281019300222396851e-01 1.169047430157661438e-01 2.614899277687072754e-01
1.030788496136665344e-01 -1.499802172183990479e-01 -2.074134200811386108e-01 1.342496126890182495e-01 1.523784995079040527e-01 5.931294709444046021e-02 -4.783103242516517639e-02 1.376052945852279663e-01 -1.948868483304977417e-01 8.181376010179519653e-02 2.496637217700481415e-02 -2.513640793040394783e-04 1.757881790399551392e-01 1.494734361767768860e-02 1.434356123208999634e-01 3.011465966701507568e-01 1.009640172123908997e-01 -2.810625731945037842e-01 -1.283036917448043823e-01 -5.347911734133958817e-03 -1.697815358638763428e-01 -3.138748705387115479e-01 -1.961593776941299438e-01 4.590366482734680176e-01 1.843950338661670685e-02 1.416981369256973267e-01 -7.627833634614944458e-02 6.235458701848983765e-02 -5.302513390779495239e-02 -2.713779918849468231e-02 3.757758736610412598e-01 1.144301369786262512e-01
1.397447288036346436e-02 1.419966220855712891e-01 -1.493883430957794189e-01 5.007315799593925476e-02 -1.397721022367477417e-01 5.385272204875946045e-02 2.344294637441635132e-01 -1.870810091495513916e-01 1.066227778792381287e-01 3.673627600073814392e-02 1.424085348844528198e-01 7.683552335947751999e-03 4.413578510284423828e-01 2.051583081483840942e-01 1.436248328536748886e-02 -3.471720218658447266e-02 2.656124159693717957e-02 -2.229950390756130219e-02 -1.662542670965194702e-01 -2.148742042481899261e-02 -1.054237876087427139e-02 -9.906887263059616089e-02 -1.582023650407791138e-01 4.647380411624908447e-01 -1.274114251136779785e-01 1.474384367465972900e-01 -2.293702661991119385e-01 5.728159472346305847e-02 9.567131288349628448e-03 3.858414888381958008e-01 1.146442890167236328e-01 1.867001652717590332e-01
-2.436125874519348145e-01 2.644934318959712982e-02 -2.798248529434204102e-01 -1.020107697695493698e-02 2.420087605714797974e-01 1.168472170829772949e-01 2.314509749412536621e-01 -3.049361705780029297e-01 -2.093813717365264893e-01 1.683096438646316528e-01 3.466918319463729858e-02 -1.031524762511253357e-01 -6.251500546932220459e-02 1.525974869728088379e-01 2.860399894416332245e-02 -8.819849789142608643e-02 8.362186700105667114e-02 -3.482383489608764648e-01 1.804509013891220093e-01 1.856448054313659668e-01 1.091657672077417374e-02 -4.172016307711601257e-02 -1.952056437730789185e-01 3.281833529472351074e-01 3.483393788337707520e-02 -1.669077761471271515e-02 -3.568355441093444824e-01 -5.956067517399787903e-02 1.858611851930618286e-01 -3.753039985895156860e-02 8.088257163763046265e-02 -7.171762734651565552e-02
4.297095537185668945e-02 -4.107966274023056030e-02 -3.026258945465087891e-01 -2.391522824764251709e-01 1.132174879312515259e-01 7.554201781749725342e-02 -8.247986435890197754e-02 -3.104944527149200439e-01 -2.576395869255065918e-01 1.619223952293395996e-01 -9.310699999332427979e-02 -1.816747188568115234e-01 5.773688480257987976e-02 1.738561242818832397e-01 -2.260049283504486084e-01 2.267794609069824219e-01 1.153578981757164001e-01 -2.305616140365600586e-01 -3.458095192909240723e-01 1.424808055162429810e-02 4.611213505268096924e-02 4.692061617970466614e-02 -1.194500774145126343e-01 1.405623704195022583e-01 4.342773184180259705e-02 1.696458458900451660e-01 -3.109315335750579834e-01 -2.188256233930587769e-01 -8.148767054080963135e-02 -5.914269760251045227e-02 1.777964532375335693e-01 -1.184525489807128906e-01
2.897326350212097168e-01 -2.225955426692962646e-01 -2.703320086002349854e-01 -3.774804472923278809e-01 -2.079712003469467163e-01 9.381234645843505859e-02 1.438484489917755127e-01 -3.461737632751464844e-01 -6.215387582778930664e-02 -2.010992728173732758e-02 -1.853751987218856812e-01 -6.527817994356155396e-02 8.011303842067718506e-02 1.584071218967437744e-01 2.111140787601470947e-01 2.006547302007675171e-01 -2.556006610393524170e-01 -1.267106980085372925e-01 1.251575201749801636e-01 -8.723875880241394043e-02 1.538018882274627686e-01 -2.946238219738006592e-01 -7.357893884181976318e-02 -5.989256780594587326e-03 9.402478113770484924e-03 7.917225360870361328e-02 -7.791206985712051392e-02 -4.888171702623367310e-02 -1.897145509719848633e-01 6.221518386155366898e-03 1.512898653745651245e-01 -6.937833130359649658e-02
-2.037193328142166138e-01 3.291716799139976501e-02 -5.912830308079719543e-02 -1.304391622543334961e-01 -2.121934145689010620e-01 1.227885782718658447e-01 1.207644045352935791e-01 -2.438241541385650635e-01 -1.442826688289642334e-01 1.307936757802963257e-01 7.139112055301666260e-02 -3.105667531490325928e-01 -1.196971833705902100e-01 -1.330118533223867416e-02 2.558036148548126221e-01 3.778584674000740051e-02 -1.493499577045440674e-01 -3.813865780830383301e-01 9.130084514617919922e-02 6.570450961589813232e-02 2.321698814630508423e-01 2.186869382858276367e-01 -1.230317279696464539e-01 3.277323842048645020e-01 -9.118368476629257202e-02 6.735504418611526489e-02 -5.709302797913551331e-02 7.854577153921127319e-02 -3.065861165523529053e-01 8.900478482246398926e-02 1.830950379371643066e-01 1.397122144699096680e-01
1.280074473470449448e-02 2.338450960814952850e-02 5.816854164004325867e-02 -4.345251619815826416e-02 5.093571171164512634e-02 1.139247938990592957e-01 1.941950023174285889e-01 -2.502914965152740479e-01 -1.057787016034126282e-01 1.681011468172073364e-01 3.884563967585563660e-02 -3.860335946083068848e-01 -7.984733581542968750e-02 3.902684450149536133e-01 2.052247896790504456e-02 2.234368771314620972e-01 2.711922228336334229e-01 -1.349660307168960571e-01 -1.928061097860336304e-01 -2.356445640325546265e-01 2.163686305284500122e-01 -2.714076340198516846e-01 -1.695964038372039795e-01 6.661722064018249512e-02 3.849513828754425049e-02 -7.049984484910964966e-02 -1.503351479768753052e-01 6.432867795228958130e-02 -2.942350879311561584e-02 1.447508335113525391e-01 2.435202002525329590e-01 1.631717383861541748e-01
-2.202907204627990723e-01 -5.370933935046195984e-02 -7.553084939718246460e-02 -1.273539662361145020e-01 5.547281354665756226e-03 8.882499486207962036e-02 3.060331009328365326e-02 -3.213896751403808594e-01 1.449348032474517822e-01 2.352489382028579712e-01 -2.262348309159278870e-02 -4.915089532732963562e-02 1.476082652807235718e-01 3.143967688083648682e-01 -1.448169797658920288e-01 3.975129500031471252e-02 3.879621326923370361e-01 -3.905179500579833984e-01 -1.229859292507171631e-01 9.330444037914276123e-02 -7.043386250734329224e-02 -1.116806492209434509e-01 -7.118012756109237671e-02 2.919791042804718018e-01 3.637524088844656944e-03 -1.181304529309272766e-01 -2.049170285463333130e-01 1.939716339111328125e-01 9.312076121568679810e-02 -1.505454629659652710e-01 1.266495138406753540e-01 1.284207403659820557e-01
7.932063192129135132e-02 -1.746646128594875336e-02 -3.536912798881530762e-01 -1.217978224158287048e-01 -2.404545545578002930e-01 4.859554115682840347e-03 3.328773975372314453e-01 -1.042555570602416992e-01 -1.671400964260101318e-01 1.243622824549674988e-01 5.226008221507072449e-02 -1.991865783929824829e-01 -3.346229344606399536e-02 1.489403843879699707e-01 8.206257969141006470e-02 -2.643274962902069092e-01 6.478712707757949829e-02 -1.714059710502624512e-01 1.199786085635423660e-03 7.606675475835800171e-02 9.673298150300979614e-02 5.161005258560180664e-02 1.208948642015457153e-01 2.715713977813720703e-01 -5.179699882864952087e-02 3.005072772502899170e-01 1.656882613897323608e-01 2.053391933441162109e-02 3.109337687492370605e-01 1.711522638797760010e-01 3.134704828262329102e-01 5.819854512810707092e-02
1.940435469150543213e-01 1.377030313014984131e-01 -2.920686304569244385e-01 -1.259311437606811523e-01 -1.843606680631637573e-01 1.089597195386886597e-01 -1.054560244083404541e-01 6.368553638458251953e-02 -1.299473941326141357e-01 -6.523022055625915527e-02 -1.369293481111526489e-01 -1.310359984636306763e-01 -5.916003510355949402e-02 3.939903378486633301e-01 1.942939125001430511e-02 1.715243756771087646e-01 -2.745360508561134338e-02 -4.752605035901069641e-02 -5.624686554074287415e-02 -2.072618715465068817e-02 -5.088349431753158569e-02 -5.098812580108642578e-01 -1.088386401534080505e-01 1.706233024597167969e-01 -1.742769181728363037e-01 8.817545324563980103e-02 -4.037651047110557556e-02 1.403005700558423996e-02 1.413111090660095215e-01 -2.538574337959289551e-01 2.991438508033752441e-01 1.076601669192314148e-01
-3.253597393631935120e-02 7.283833622932434082e-02 -4.253174364566802979e-01 5.114933848381042480e-02 -2.600384876132011414e-02 9.368516504764556885e-02 1.592451357282698154e-03 -8.428297936916351318e-02 3.620225470513105392e-03 -2.369187539443373680e-03 -1.981074362993240356e-01 -5.075621232390403748e-02 1.667852997779846191e-01 1.601017117500305176e-01 1.715305894613265991e-01 1.382948756217956543e-01 9.836129099130630493e-02 -1.174714788794517517e-01 2.161026448011398315e-01 -6.994640082120895386e-02 2.143149077892303467e-01 1.092854216694831848e-01 -3.827949240803718567e-02 2.877467870712280273e-01 1.744462251663208008e-01 2.901093102991580963e-02 -1.431143730878829956e-01 2.881136536598205566e-01 -8.579642511904239655e-03 6.380624324083328247e-02 5.393041372299194336e-01 5.256289243698120117e-02
1.884814500808715820e-01 8.594173938035964966e-02 -9.113569557666778564e-02 8.705270290374755859e-02 -3.374244570732116699e-01 1.152102798223495483e-01 1.537072509527206421e-01 -3.720715409144759178e-03 1.044314131140708923e-01 2.670172750949859619e-01 6.652515381574630737e-02 -1.181400120258331299e-01 4.539891332387924194e-02 3.350903689861297607e-01 2.540159225463867188e-01 6.823432445526123047e-02 2.145015299320220947e-01 -1.361787319183349609e-01 -1.430147439241409302e-01 5.253094062209129333e-02 -9.641647338867187500e-02 -3.216386437416076660e-01 -1.155415475368499756e-01 3.733591735363006592e-01 -3.787966072559356689e-02 -2.989429831504821777e-01 -4.282467439770698547e-02 -1.995850121602416039e-03 -6.418126821517944336e-02 -7.689034938812255859e-02 2.239086478948593140e-01 -1.594233885407447815e-02
-7.624750956892967224e-03 -1.275599449872970581e-01 -3.844359815120697021e-01 -4.237474128603935242e-02 -3.413996994495391846e-01 1.229434087872505188e-01 -1.186954155564308167e-01 -3.116192221641540527e-01 -6.331456452608108521e-02 1.407871693372726440e-01 -6.656391918659210205e-02 -1.115836668759584427e-02 2.534886449575424194e-02 1.207845807075500488e-01 -8.141757547855377197e-02 -1.766869127750396729e-01 3.362255394458770752e-01 -1.396134346723556519e-01 -9.535276889801025391e-02 -1.501550078392028809e-01 -4.441554099321365356e-02 1.209961473941802979e-01 -2.259539812803268433e-01 1.651328504085540771e-01 -4.530259221792221069e-02 2.256341651082038879e-02 -1.063160225749015808e-01 2.216527014970779419e-01 -4.635165259242057800e-02 -2.568044066429138184e-01 3.258647620677947998e-01 -1.155928894877433777e-01
1.842464506626129150e-01 -5.827517807483673096e-02 -1.757324188947677612e-01 -1.179412379860877991e-01 -8.783333934843540192e-03 7.948449254035949707e-02 -1.154920831322669983e-01 -4.244077578186988831e-02 4.510800167918205261e-02 -8.177509903907775879e-02 1.928029656410217285e-01 -2.171748578548431396e-01 3.042688965797424316e-01 -1.463210582733154297e-02 5.049528926610946655e-02 3.458587527275085449e-01 -8.360222727060317993e-02 -2.193390130996704102e-01 -9.521307796239852905e-02 -3.005910851061344147e-02 3.141058683395385742e-01 -3.102892041206359863e-01 -1.650774776935577393e-01 1.671982854604721069e-01 6.226693093776702881e-02 -2.163150608539581299e-01 -5.993672832846641541e-02 1.927775442600250244e-01 8.394598029553890228e-03 1.006940938532352448e-02 3.678568601608276367e-01 2.148904204368591309e-01
1.381036452949047089e-02 5.447991937398910522e-02 -9.209652245044708252e-02 1.238926798105239868e-01 -1.233312934637069702e-01 5.508037656545639038e-02 -1.044055670499801636e-01 -1.655028015375137329e-01 -1.120598092675209045e-01 2.014799565076828003e-01 2.091070869937539101e-03 -2.786488505080342293e-03 7.015958428382873535e-02 1.252359598875045776e-01 2.523499429225921631e-01 2.867560088634490967e-01 1.300993859767913818e-01 -2.457608133554458618e-01 -6.078003346920013428e-02 4.310144484043121338e-02 2.436078935861587524e-01 3.257963981013745070e-04 -2.274561822414398193e-01 4.897852838039398193e-01 -2.037935703992843628e-01 -1.246653571724891663e-01 2.077772915363311768e-01 -3.302735984325408936e-01 -4.193722829222679138e-02 2.410925924777984619e-02 2.187058329582214355e-01 5.873254314064979553e-02
3.296063840389251709e-02 -3.038255870342254639e-02 -3.569780616089701653e-03 -2.442283555865287781e-02 8.868957310914993286e-02 1.020026579499244690e-01 1.095620468258857727e-01 -1.665547676384449005e-02 -8.713664859533309937e-02 -3.435526788234710693e-02 -3.817017674446105957e-01 -2.502397894859313965e-01 5.240953341126441956e-02 -8.428668230772018433e-02 2.685746550559997559e-01 1.935661584138870239e-01 1.972202956676483154e-01 -2.572808563709259033e-01 -6.207773461937904358e-02 1.412545796483755112e-02 -3.268190845847129822e-02 -3.892703950405120850e-01 -2.179480791091918945e-01 2.110708057880401611e-01 -2.125722318887710571e-01 7.678023725748062134e-02 -1.289632320404052734e-01 -2.949914634227752686e-01 4.166378173977136612e-03 3.566617518663406372e-02 3.176958858966827393e-01 1.397896558046340942e-01
-7.063878327608108521e-02 7.763314247131347656e-02 -2.622699439525604248e-01 3.100876882672309875e-02 -9.819710999727249146e-02 1.217239350080490112e-01 2.687671184539794922e-01 -1.371776312589645386e-01 -4.325365647673606873e-02 -3.678313642740249634e-02 9.621114283800125122e-02 2.438717149198055267e-02 2.993917167186737061e-01 -1.193229630589485168e-01 -1.848473995923995972e-01 1.377065926790237427e-01 -7.881525903940200806e-02 -3.029516935348510742e-01 -1.564325839281082153e-01 2.893771529197692871e-01 3.923919424414634705e-02 -1.209567487239837646e-01 -1.446508914232254028e-01 4.127635955810546875e-01 1.475042402744293213e-01 -5.343062337487936020e-03 -2.743964493274688721e-01 4.501616954803466797e-02 1.280417200177907944e-02 2.763355076313018799e-01 8.763768523931503296e-02 1.914724409580230713e-01
4.178676903247833252e-01 -8.586721122264862061e-02 -1.622906476259231567e-01 -3.448839485645294189e-01 -2.637159824371337891e-01 -2.138382568955421448e-02 1.419621407985687256e-01 -1.387674510478973389e-01 -2.380385249853134155e-01 1.106926724314689636e-01 -1.178890913724899292e-01 -1.716935187578201294e-01 2.212850302457809448e-01 1.798996031284332275e-01 3.416640758514404297e-01 6.812663050368428230e-04 -6.352896336466073990e-03 -2.546720206737518311e-01 2.162784785032272339e-01 1.046971604228019714e-01 -3.309261798858642578e-02 -4.473858699202537537e-02 1.204010546207427979e-01 1.443473845720291138e-01 1.501414738595485687e-02 -3.985042124986648560e-02 -1.746363788843154907e-01 1.828292012214660645e-01 -6.434684246778488159e-02 -4.610836133360862732e-02 9.888609498739242554e-02 1.005574315786361694e-01
1.987508386373519897e-01 1.674540042877197266e-01 -2.181996591389179230e-02 -2.129114270210266113e-01 1.929586231708526611e-01 4.280331358313560486e-02 -5.549623817205429077e-02 -2.236910909414291382e-01 4.379326850175857544e-02 1.740083843469619751e-01 -1.742189079523086548e-01 -5.226954817771911621e-01 2.829557359218597412e-01 1.492061018943786621e-01 2.730418462306261063e-03 6.228887289762496948e-02 -2.117810212075710297e-02 -8.578735403716564178e-03 -1.073063537478446960e-01 -2.048583328723907471e-01 -7.578159123659133911e-02 -2.073248624801635742e-01 6.487376987934112549e-02 2.358535975217819214e-01 -1.376476436853408813e-01 6.200503557920455933e-02 1.240834686905145645e-02 -8.713980019092559814e-02 2.477584928274154663e-01 -5.823180451989173889e-02 2.774496376514434814e-01 1.327998340129852295e-01
2.014904022216796875e-01 5.122059583663940430e-02 -3.868742287158966064e-01 -1.011472642421722412e-01 7.739086449146270752e-02 1.066936254501342773e-01 3.364534378051757812e-01 -2.819287180900573730e-01 -1.077767312526702881e-01 -1.031288579106330872e-01 -1.874920427799224854e-01 -5.140046775341033936e-02 -1.020800545811653137e-01 1.609895937144756317e-02 -2.859136760234832764e-01 -7.606860995292663574e-02 -7.339940965175628662e-02 -2.296321541070938110e-01 1.519030034542083740e-01 -6.950947642326354980e-02 1.864187791943550110e-02 7.002049684524536133e-02 -4.572239518165588379e-01 2.184820324182510376e-01 4.440648108720779419e-02 -1.465417724102735519e-02 -1.416434049606323242e-01 1.036696135997772217e-01 -5.236903950572013855e-02 -1.349159032106399536e-01 1.321312636137008667e-01 9.537011384963989258e-02
3.292818367481231689e-01 1.835569366812705994e-02 -1.550033986568450928e-01 -9.876516461372375488e-02 -2.252594977617263794e-01 -1.071228310465812683e-01 7.903756201267242432e-02 -3.201010823249816895e-01 -2.053242549300193787e-02 3.004868924617767334e-01 1.164939603768289089e-03 -4.841327965259552002e-01 1.381881982088088989e-01 1.738370656967163086e-01 -8.054514974355697632e-02 1.655560731887817383e-01 -1.492155492305755615e-01 -1.079928502440452576e-01 -1.301141530275344849e-01 4.762027412652969360e-02 1.009493991732597351e-01 -1.151039078831672668e-01 -3.616398274898529053e-01 -8.315715938806533813e-03 4.386161640286445618e-02 1.949603110551834106e-01 3.741709515452384949e-02 -2.891830354928970337e-02 6.683716922998428345e-02 2.915651537477970123e-02 -1.008703932166099548e-01 1.146148294210433960e-01
1.698311418294906616e-01 2.276371717453002930e-01 -2.406073063611984253e-01 -8.207125961780548096e-02 1.542507559061050415e-01 2.528171539306640625e-01 -5.945465341210365295e-02 -2.087840288877487183e-01 1.500925868749618530e-01 1.034632697701454163e-01 -2.789579331874847412e-01 -2.300914227962493896e-01 1.446954905986785889e-01 -2.366969548165798187e-02 -1.822944544255733490e-02 1.762285530567169189e-01 4.905445873737335205e-02 3.859002143144607544e-02 4.031664505600929260e-02 -5.185478553175926208e-02 1.223901212215423584e-01 -1.240120604634284973e-01 -2.688054442405700684e-01 1.038619354367256165e-01 -4.687033891677856445e-01 1.369727402925491333e-01 2.674475312232971191e-03 -4.682231321930885315e-02 2.532149553298950195e-01 4.356296360492706299e-02 2.704344093799591064e-01 -3.989936783909797668e-02
2.086194902658462524e-01 6.222704797983169556e-02 -2.525891363620758057e-01 1.116667389869689941e-01 -7.772304862737655640e-02 2.351462692022323608e-01 1.056710109114646912e-01 -4.931932687759399414e-02 2.157400995492935181e-01 4.079970419406890869e-01 -1.144129112362861633e-01 5.454635247588157654e-02 5.264326184988021851e-02 3.099448680877685547e-01 9.780663251876831055e-02 -8.480505645275115967e-02 1.965096220374107361e-02 -1.694017499685287476e-01 -5.688542872667312622e-02 -1.134809181094169617e-01 -8.763986080884933472e-02 -1.605168133974075317e-01 -3.291819691658020020e-01 3.876149952411651611e-01 -3.338305652141571045e-02 -1.937499642372131348e-01 -4.394878819584846497e-02 7.498787343502044678e-02 -2.393525838851928711e-01 1.144667062908411026e-02 1.229034885764122009e-01 2.741767838597297668e-02
1.699961572885513306e-01 2.471561543643474579e-02 -1.068542301654815674e-01 6.367199122905731201e-02 -3.581488505005836487e-02 2.452977895736694336e-01 4.578797519207000732e-02 -2.924404144287109375e-01 4.885568097233772278e-02 -1.741245687007904053e-01 1.405710540711879730e-02 -3.120953142642974854e-01 2.171762138605117798e-01 8.147834986448287964e-02 -6.838181614875793457e-02 4.663291573524475098e-02 -2.503365511074662209e-03 -1.931795924901962280e-01 -1.710483431816101074e-02 -9.322299808263778687e-02 1.274211704730987549e-01 3.995139524340629578e-02 -5.314177367836236954e-03 1.355866044759750366e-01 1.739899814128875732e-01 2.051538079977035522e-01 -5.777463316917419434e-03 -2.311630398035049438e-01 1.443807929754257202e-01 6.114643812179565430e-02 2.945878803730010986e-01 5.433558225631713867e-01
2.843715436756610870e-02 1.510483771562576294e-01 -3.446050882339477539e-01 8.211068809032440186e-02 9.090141206979751587e-02 1.626328229904174805e-01 2.114282399415969849e-01 1.075413823127746582e-01 9.685061872005462646e-02 6.665961444377899170e-02 3.330467641353607178e-02 -4.972514808177947998e-01 1.050268784165382385e-01 9.210718423128128052e-02 -5.181420966982841492e-02 2.044528275728225708e-01 -1.925475150346755981e-01 6.637785700149834156e-04 2.005031257867813110e-01 2.044432759284973145e-01 -2.151948362588882446e-01 -1.134566869586706161e-02 -2.130358666181564331e-01 2.910143733024597168e-01 -1.972788870334625244e-01 -7.274986803531646729e-02 -1.201570592820644379e-02 6.613913178443908691e-02 -1.543109863996505737e-01 -3.469923883676528931e-02 2.110409289598464966e-01 1.408548057079315186e-01
7.887793332338333130e-02 1.528889983892440796e-01 -4.314303100109100342e-01 5.645650997757911682e-02 1.276009134016931057e-03 3.132500918582081795e-03 2.759731709957122803e-01 -1.142373755574226379e-01 1.533676981925964355e-01 1.134782284498214722e-01 -1.962778270244598389e-01 -2.981480211019515991e-02 2.514344826340675354e-02 2.371416985988616943e-01 -6.866873800754547119e-02 7.564091682434082031e-02 -2.166166454553604126e-01 1.181979477405548096e-02 1.498912274837493896e-01 -2.063637226819992065e-01 1.254205554723739624e-01 -1.802036762237548828e-01 3.686944395303726196e-02 2.809685170650482178e-01 -1.295429468154907227e-01 1.850606058724224567e-03 -1.236874461174011230e-01 1.756752431392669678e-01 2.544131875038146973e-01 2.057587206363677979e-01 1.753062754869461060e-01 3.276897370815277100e-01
1.636302113183774054e-05 -1.711701303720474243e-01 -3.367535173892974854e-01 1.747898459434509277e-01 -1.402853578329086304e-01 -3.654049336910247803e-02 -1.564467251300811768e-01 1.767530292272567749e-01 3.578619658946990967e-02 1.318746246397495270e-02 -6.962957233190536499e-02 -1.988964229822158813e-01 1.204691305756568909e-01 3.321527838706970215e-01 1.192439794540405273e-01 2.553560435771942139e-01 1.873990893363952637e-01 -3.214712142944335938e-01 -3.304823637008666992e-01 -9.661267511546611786e-03 1.747967600822448730e-01 -1.469237953424453735e-01 -7.288216147571802139e-03 2.683283090591430664e-01 -4.393145069479942322e-02 8.274274319410324097e-02 -1.315477937459945679e-01 6.813754141330718994e-02 2.770714163780212402e-01 9.524181485176086426e-03 1.419875770807266235e-01 1.325426436960697174e-02
1.665083505213260651e-02 -1.450638473033905029e-01 -1.684158593416213989e-01 4.960016813129186630e-04 1.566341519355773926e-01 2.442125529050827026e-01 2.175389975309371948e-01 -1.658226400613784790e-01 2.020283043384552002e-01 -8.051814883947372437e-02 -1.416613310575485229e-01 -5.747426301240921021e-02 -8.879616856575012207e-02 4.340278506278991699e-01 -1.868637502193450928e-01 1.669557690620422363e-01 1.509067565202713013e-01 -2.459694743156433105e-01 1.050568521022796631e-01 -2.530444860458374023e-01 -8.504396677017211914e-02 -2.641088366508483887e-01 -5.527395009994506836e-02 1.636477112770080566e-01 -1.413305848836898804e-01 1.439341343939304352e-02 1.577601581811904907e-02 -2.023954987525939941e-01 8.218634128570556641e-02 -1.133283600211143494e-01 3.251196742057800293e-01 -9.866332262754440308e-02
-7.148209959268569946e-02 -4.581102728843688965e-02 -2.706156969070434570e-01 -1.434607058763504028e-02 -3.907899856567382812e-01 4.351528286933898926e-01 3.002245165407657623e-02 -2.637304365634918213e-01 -1.952192932367324829e-01 1.518051028251647949e-01 -1.577345728874206543e-01 -2.194678634405136108e-01 2.213215231895446777e-01 2.153337150812149048e-01 -1.777153611183166504e-01 3.727581351995468140e-02 7.919164746999740601e-02 -2.300207763910293579e-01 -7.399972528219223022e-02 -1.569035835564136505e-02 2.840550802648067474e-02 -1.123100742697715759e-01 -1.269867271184921265e-01 -3.032573731616139412e-04 1.264467537403106689e-01 5.455173179507255554e-02 6.872212141752243042e-02 3.185771929565817118e-04 -1.799264848232269287e-01 1.910225003957748413e-01 -9.112937748432159424e-02 -2.213438749313354492e-01
-3.320155665278434753e-02 -9.192309528589248657e-02 -4.256675839424133301e-01 -3.143903240561485291e-02 2.559057772159576416e-01 5.782894790172576904e-02 4.715874791145324707e-02 -3.984561562538146973e-01 -9.222760796546936035e-02 1.657143086194992065e-01 -2.544301152229309082e-01 -1.820708066225051880e-01 -1.983578130602836609e-02 4.541346803307533264e-02 5.378862097859382629e-02 5.043851956725120544e-02 -3.492404520511627197e-01 -1.026714891195297241e-01 2.356640547513961792e-01 -7.738628983497619629e-02 2.880832552909851074e-02 -6.695396453142166138e-02 -1.519086211919784546e-01 2.671211063861846924e-01 -7.861910760402679443e-02 5.265318229794502258e-02 -2.279504835605621338e-01 -7.066448032855987549e-02 -1.617281138896942139e-01 1.420362889766693115e-01 1.181726455688476562e-01 1.292911320924758911e-01
1.948494464159011841e-02 8.121886849403381348e-02 6.298040598630905151e-02 -1.993441879749298096e-01 -1.011651083827018738e-01 7.579524815082550049e-02 2.808407843112945557e-01 -6.616618484258651733e-02 -8.586027473211288452e-02 1.811508089303970337e-01 1.774475127458572388e-01 -5.244479775428771973e-01 -9.855028986930847168e-02 1.093853116035461426e-01 -1.035984680056571960e-01 -1.119542345404624939e-01 4.439978394657373428e-03 -2.674836516380310059e-01 -9.404835104942321777e-02 -1.375934481620788574e-01 5.958217382431030273e-02 1.707317531108856201e-01 -3.082001805305480957e-01 3.201799392700195312e-01 6.039882451295852661e-02 -1.314280927181243896e-01 -2.625039033591747284e-02 -3.060967661440372467e-02 3.767599537968635559e-02 -1.060526818037033081e-01 2.939402759075164795e-01 8.523397892713546753e-02
4.306458868086338043e-03 -4.630094394087791443e-02 -1.477726101875305176e-01 -6.366196274757385254e-02 -2.003390491008758545e-01 2.557810246944427490e-01 -2.656784839928150177e-02 -2.548324465751647949e-01 -2.481118217110633850e-02 -2.917338907718658447e-01 -1.539832353591918945e-01 -1.225986555218696594e-01 1.015069186687469482e-01 3.611973822116851807e-01 8.205841481685638428e-02 3.539267927408218384e-02 1.889380365610122681e-01 -3.337407112121582031e-01 1.292473822832107544e-02 -7.949615828692913055e-04 -2.216636091470718384e-01 -2.679013833403587341e-02 -1.774984598159790039e-01 2.199818044900894165e-01 -2.338159382343292236e-01 1.567613035440444946e-01 -1.640599668025970459e-01 -2.026652246713638306e-01 7.069090008735656738e-02 -6.451632827520370483e-02 -8.881704509258270264e-02 -2.936749458312988281e-01
2.108394950628280640e-01 1.086275130510330200e-01 -1.066794842481613159e-01 -3.322373926639556885e-01 -1.812500357627868652e-01 1.374606937170028687e-01 -9.021814912557601929e-02 -1.947537064552307129e-01 5.708789918571710587e-03 2.156728357076644897e-01 -5.671026557683944702e-02 -4.505936056375503540e-02 9.003672748804092407e-02 2.455286830663681030e-01 1.013889908790588379e-01 3.885824084281921387e-01 -1.179473996162414551e-01 -1.368923485279083252e-01 -8.695161342620849609e-02 -1.329185217618942261e-01 3.348032236099243164e-01 -3.445227444171905518e-01 -1.900372356176376343e-01 1.228026971220970154e-01 4.763690009713172913e-02 1.509500443935394287e-01 -1.585941165685653687e-01 1.263988763093948364e-01 -1.275319159030914307e-01 7.952118664979934692e-02 3.933995496481657028e-03 -1.185677945613861084e-01
1.237120712175965309e-03 -1.949877589941024780e-01 -9.068380296230316162e-02 5.679562315344810486e-02 -1.900453716516494751e-01 1.929639466106891632e-02 -4.444399382919073105e-03 -2.620297074317932129e-01 -3.144614631310105324e-03 -6.421205401420593262e-02 3.249978646636009216e-02 -2.972646355628967285e-01 -2.985777258872985840e-01 2.566744089126586914e-01 3.068427368998527527e-02 -1.842924505472183228e-01 -3.352516591548919678e-01 -2.216272354125976562e-01 -6.453365087509155273e-02 4.667857289314270020e-02 -1.991608887910842896e-01 -2.614031136035919189e-01 6.907592713832855225e-02 2.445051521062850952e-01 1.075038965791463852e-02 1.753318458795547485e-01 -1.895454376935958862e-01 -3.432952612638473511e-02 7.186137139797210693e-02 1.170931383967399597e-01 3.219794034957885742e-01 1.759367734193801880e-01
2.206023633480072021e-01 -4.602867737412452698e-02 -2.080847918987274170e-01 -2.585918903350830078e-01 -3.073906302452087402e-01 3.274206519126892090e-01 -6.736423075199127197e-02 2.204294502735137939e-01 1.518914196640253067e-02 -2.279127016663551331e-02 -7.782277464866638184e-02 -1.422516554594039917e-01 -6.374169141054153442e-02 -1.461733877658843994e-01 -3.080838322639465332e-01 6.238372297957539558e-04 5.418372154235839844e-02 -3.454751968383789062e-01 8.037590980529785156e-02 -7.573032379150390625e-02 2.040347009897232056e-01 8.373299241065979004e-02 2.922296989709138870e-03 1.838656961917877197e-01 -2.960334122180938721e-01 1.832598000764846802e-01 -1.641626507043838501e-01 -3.535783383995294571e-03 4.573208466172218323e-02 1.162450760602951050e-01 1.842640191316604614e-01 1.488572955131530762e-01
2.926174402236938477e-01 1.668411344289779663e-01 -6.040107086300849915e-02 4.923540353775024414e-02 -1.470929831266403198e-01 -1.682661473751068115e-01 1.114746928215026855e-01 -2.730899453163146973e-01 -4.421828687191009521e-02 2.244907915592193604e-01 -1.190142557024955750e-01 -3.825617730617523193e-01 2.885541617870330811e-01 3.843111917376518250e-03 -5.262926593422889709e-02 -3.979952633380889893e-02 1.664165407419204712e-01 -1.325854808092117310e-01 -9.949684143066406250e-02 -6.141440197825431824e-02 1.993684470653533936e-01 -2.353461682796478271e-01 -1.874586790800094604e-01 3.559797406196594238e-01 -2.700654789805412292e-02 6.279806047677993774e-02 -2.623201906681060791e-01 1.414299905300140381e-01 4.431754723191261292e-02 1.188463568687438965e-01 -8.303335309028625488e-02 1.029455661773681641e-01
2.071150690317153931e-01 -1.076764762401580811e-01 -1.602966934442520142e-01 2.947526276111602783e-01 -4.053369909524917603e-02 1.268879473209381104e-01 1.196563243865966797e-02 -1.175066754221916199e-01 1.095413938164710999e-01 2.762438356876373291e-01 -8.374585956335067749e-02 -1.481897383928298950e-01 4.309025034308433533e-02 -5.950257927179336548e-02 -1.306008398532867432e-01 2.645690552890300751e-02 8.646738529205322266e-02 -2.690679132938385010e-01 2.978402972221374512e-01 -4.071991145610809326e-01 2.520133852958679199e-01 -1.558098942041397095e-01 -1.202678158879280090e-01 3.306877911090850830e-01 -1.057139113545417786e-01 1.900580823421478271e-01 -1.484038233757019043e-01 8.908353745937347412e-02 9.218394011259078979e-02 -4.289765655994415283e-02 1.619695276021957397e-01 3.119636513292789459e-02
1.894508004188537598e-01 -1.635748520493507385e-02 -1.549832224845886230e-01 8.122038096189498901e-02 -9.400457888841629028e-02 -7.314483821392059326e-02 -4.008763656020164490e-02 -8.704201877117156982e-02 -1.634290069341659546e-01 2.939253449440002441e-01 5.308540537953376770e-02 -3.404660224914550781e-01 -3.417298197746276855e-01 -1.571200340986251831e-01 -1.041026860475540161e-01 1.474621891975402832e-01 1.393287442624568939e-02 -2.858902513980865479e-01 -9.123562276363372803e-02 -6.396077573299407959e-02 1.965188682079315186e-01 -2.149564400315284729e-02 -2.077391892671585083e-01 3.577540814876556396e-01 -9.556586295366287231e-02 1.292527373880147934e-02 -3.252056986093521118e-02 2.542009055614471436e-01 1.004513129591941833e-01 2.844707667827606201e-01 1.569104492664337158e-01 9.376075863838195801e-02
2.037174701690673828e-01 6.713405996561050415e-02 -1.950340718030929565e-01 -2.156093865633010864e-01 1.917916834354400635e-01 9.333819150924682617e-02 5.590610951185226440e-02 1.273472514003515244e-02 -2.903632223606109619e-01 3.591209650039672852e-02 -9.061554074287414551e-02 -2.141905575990676880e-01 4.267491400241851807e-02 2.477138191461563110e-01 -1.407138258218765259e-01 1.608844697475433350e-01 -6.532196700572967529e-02 -2.436834573745727539e-01 1.981877088546752930e-01 2.464628815650939941e-01 2.142151072621345520e-02 -8.072520792484283447e-02 -1.673890203237533569e-01 2.027027457952499390e-01 9.375806897878646851e-02 7.049485296010971069e-02 -3.141733109951019287e-01 -1.265375167131423950e-01 1.449621766805648804e-01 3.223128318786621094e-01 2.775310277938842773e-01 4.441357031464576721e-02
3.533223643898963928e-02 -8.762061595916748047e-02 -1.472201049327850342e-01 -2.827760577201843262e-01 -5.834332481026649475e-02 3.374930918216705322e-01 1.577131301164627075e-01 -5.554910376667976379e-02 1.115785911679267883e-01 4.090435057878494263e-02 -2.897106576710939407e-03 4.702550545334815979e-02 1.555814892053604126e-01 6.578796356916427612e-02 -4.547174647450447083e-02 1.014362573623657227e-01 -1.454050689935684204e-01 -1.627434492111206055e-01 -2.856565415859222412e-01 2.016424387693405151e-02 5.591402295976877213e-03 -9.561474621295928955e-02 -3.310618922114372253e-02 6.192846298217773438e-01 -5.288167856633663177e-03 -1.901727356016635895e-02 -1.455948650836944580e-01 2.904727160930633545e-01 1.494616270065307617e-01 1.262896358966827393e-01 3.485396876931190491e-02 1.343819797039031982e-01
7.522834837436676025e-02 -2.223418802022933960e-01 7.736326754093170166e-02 -4.729079455137252808e-02 -9.993531554937362671e-02 -5.527851637452840805e-03 1.938221901655197144e-01 1.223259493708610535e-01 1.336929351091384888e-01 1.272040456533432007e-01 -4.942471906542778015e-02 -1.400981992483139038e-01 9.923955798149108887e-02 1.749247908592224121e-01 -7.504259794950485229e-02 1.308261305093765259e-01 1.337557286024093628e-01 -4.215748012065887451e-01 3.130664676427841187e-02 -1.069949194788932800e-01 2.962036617100238800e-02 -1.796474903821945190e-01 -4.902431070804595947e-01 2.677308022975921631e-01 -6.149448454380035400e-02 1.280148774385452271e-01 1.829185634851455688e-01 -6.644526124000549316e-02 6.951012462377548218e-02 -6.181464344263076782e-02 1.276834756135940552e-01 3.443891406059265137e-01
-3.124744631350040436e-02 1.755475997924804688e-01 -3.841992318630218506e-01 -6.500772386789321899e-02 -2.811889350414276123e-01 1.907937079668045044e-01 2.510776743292808533e-02 -1.547451019287109375e-01 1.164928376674652100e-01 -1.640095561742782593e-01 1.701337695121765137e-01 -3.123413622379302979e-01 3.187841176986694336e-01 8.904336020350456238e-03 -8.089100569486618042e-02 1.157080233097076416e-01 -2.010921388864517212e-02 -2.741591036319732666e-01 -5.736941937357187271e-03 -9.242165833711624146e-02 1.335196048021316528e-01 6.966923177242279053e-02 8.301320672035217285e-02 2.604478895664215088e-01 -1.329398900270462036e-02 1.607391089200973511e-01 -1.736626327037811279e-01 -1.985160410404205322e-01 -1.658852677792310715e-03 2.369756400585174561e-01 -7.520900666713714600e-02 2.208473086357116699e-01
-1.513974666595458984e-01 -1.957228928804397583e-01 -3.588183224201202393e-01 2.499743364751338959e-02 -1.797021627426147461e-01 -3.493805602192878723e-02 -9.312368929386138916e-03 -2.031945437192916870e-01 -8.893511444330215454e-02 2.586510777473449707e-01 1.032569184899330139e-01 -1.879074573516845703e-01 -1.208072453737258911e-01 -6.424597650766372681e-02 -2.232878506183624268e-01 1.783841401338577271e-01 5.300171300768852234e-02 -6.118498742580413818e-02 3.636390829342417419e-06 -6.871900707483291626e-02 2.176067680120468140e-01 -5.081882327795028687e-02 -2.546784877777099609e-01 3.173227012157440186e-01 -5.709603801369667053e-02 -9.288080967962741852e-03 -2.900644838809967041e-01 3.849167227745056152e-01 -2.859808132052421570e-02 1.872880011796951294e-01 8.704300224781036377e-02 8.628688752651214600e-02
1.733334213495254517e-01 5.458606779575347900e-02 -2.120786458253860474e-01 7.623959332704544067e-02 -2.391986846923828125e-01 9.310465306043624878e-02 -7.469970267266035080e-03 1.053883954882621765e-01 9.518220275640487671e-02 2.948423624038696289e-01 -2.982091903686523438e-01 -1.811040937900543213e-01 5.127039551734924316e-01 3.074730001389980316e-02 -2.049881964921951294e-02 -1.986360922455787659e-02 6.703554093837738037e-02 -1.443381011486053467e-01 -3.387017175555229187e-03 2.109816670417785645e-01 -1.222957856953144073e-02 -2.734879553318023682e-01 -2.084174454212188721e-01 2.886837124824523926e-01 2.091669244691729546e-03 2.419298738241195679e-01 -5.668267142027616501e-03 -2.004227973520755768e-02 3.536545112729072571e-02 3.271454945206642151e-02 1.421009749174118042e-01 -6.114805862307548523e-02
-1.339865922927856445e-01 -1.697655320167541504e-01 -4.660628363490104675e-02 -1.981969624757766724e-01 3.311982005834579468e-02 1.524362713098526001e-01 1.029007434844970703e-01 -2.663561403751373291e-01 -3.239189088344573975e-01 1.093836501240730286e-02 -9.593613445758819580e-02 -7.800991088151931763e-02 -7.709997892379760742e-02 2.978233397006988525e-01 4.704482480883598328e-02 1.363181918859481812e-01 -3.634271323680877686e-01 -3.048183321952819824e-01 1.118085607886314392e-01 -1.083642318844795227e-01 -3.993721306324005127e-02 -1.444007903337478638e-01 -2.474015206098556519e-01 1.459744274616241455e-01 -3.146941661834716797e-01 1.209869757294654846e-01 -5.655911937355995178e-02 -9.165660594590008259e-04 -3.259456530213356018e-02 1.248720884323120117e-01 1.339878439903259277e-01 -2.538805305957794189e-01
7.734900712966918945e-02 -1.328984498977661133e-01 -3.694025799632072449e-02 3.363810107111930847e-02 -1.648851931095123291e-01 -4.441011324524879456e-02 -1.977195292711257935e-01 -8.814537525177001953e-02 -8.052922785282135010e-02 6.329671293497085571e-02 6.372675299644470215e-03 -1.570794433355331421e-01 1.005854606628417969e-01 3.445164859294891357e-01 -1.779171526432037354e-01 2.494386285543441772e-01 1.988535523414611816e-01 -3.573989868164062500e-02 -1.318160071969032288e-02 -9.277741611003875732e-02 1.730905324220657349e-01 -1.513061821460723877e-01 -3.002984523773193359e-01 3.413101136684417725e-01 -1.881566643714904785e-01 -1.593483835458755493e-01 -3.451245129108428955e-01 -2.848027646541595459e-02 -1.427763490937650204e-03 2.554063796997070312e-01 2.186637669801712036e-01 1.924984306097030640e-01
-1.054708883166313171e-01 -1.883094459772109985e-01 -2.395471632480621338e-01 -1.006548553705215454e-01 -6.469855457544326782e-02 3.747847080230712891e-01 1.724477298557758331e-02 -9.062707424163818359e-02 -2.742007970809936523e-01 -9.649243950843811035e-02 1.186298392713069916e-02 -4.145928844809532166e-02 -6.053491309285163879e-02 -1.547801345586776733e-01 9.149448573589324951e-02 -4.910854622721672058e-02 1.978698559105396271e-02 -3.572699427604675293e-01 1.192204877734184265e-01 -6.838157773017883301e-02 1.356091797351837158e-01 8.862888813018798828e-02 -4.724224656820297241e-02 4.305752515792846680e-01 -1.139606013894081116e-01 5.636850371956825256e-02 -1.658040136098861694e-01 4.523923620581626892e-02 -4.233581945300102234e-02 1.989789903163909912e-01 1.470663249492645264e-01 3.721157610416412354e-01
1.496108919382095337e-01 1.258362382650375366e-01 -1.705908179283142090e-01 -4.245085176080465317e-03 1.187930256128311157e-02 1.532336175441741943e-01 1.292446106672286987e-01 -3.055612146854400635e-01 1.439517885446548462e-01 1.369552165269851685e-01 -1.554989069700241089e-01 -2.696176767349243164e-01 1.382204443216323853e-01 1.437257230281829834e-01 1.104575991630554199e-01 -2.957380563020706177e-02 9.846123307943344116e-02 -3.795159757137298584e-01 -1.435493212193250656e-02 -1.560022383928298950e-01 -2.638494372367858887e-01 -9.960337728261947632e-02 -2.359217405319213867e-01 1.030873581767082214e-01 -8.795787580311298370e-03 2.265680581331253052e-02 -5.463381484150886536e-02 -1.074416637420654297e-01 1.457771845161914825e-02 -4.887129366397857666e-01 1.639460325241088867e-01 -6.808576732873916626e-02
1.899785995483398438e-01 -2.249863184988498688e-02 -2.881401777267456055e-01 1.297293603420257568e-01 3.076680004596710205e-02 1.426848620176315308e-01 1.144190430641174316e-01 -1.930316388607025146e-01 -5.956268683075904846e-02 -4.601547494530677795e-02 -3.729619681835174561e-01 -4.644079506397247314e-02 2.204545401036739349e-02 2.650156021118164062e-01 -4.430478066205978394e-02 7.631827890872955322e-02 -2.431954294443130493e-01 -1.823522895574569702e-01 3.984673880040645599e-03 -2.932133674621582031e-01 -2.718759775161743164e-01 1.124116256833076477e-01 -1.027232557535171509e-01 2.916175723075866699e-01 1.030568927526473999e-01 1.975248605012893677e-01 -1.204748898744583130e-01 -4.279780760407447815e-02 2.291685715317726135e-02 -8.790657669305801392e-02 2.932903170585632324e-01 2.137124836444854736e-01
3.636953234672546387e-02 -2.838960587978363037e-01 -1.508526802062988281e-01 -1.479176133871078491e-01 2.246993780136108398e-02 -5.662592872977256775e-02 2.241924554109573364e-01 -3.341880142688751221e-01 -2.331718355417251587e-01 2.825722694396972656e-01 1.992416828870773315e-01 -2.219378054141998291e-01 8.139988034963607788e-02 -8.727558702230453491e-02 -1.127081587910652161e-01 -2.537333220243453979e-02 5.437661334872245789e-02 -3.056273758411407471e-01 8.209966123104095459e-02 2.661574818193912506e-02 -1.918669641017913818e-01 -2.271239906549453735e-01 -5.263895541429519653e-02 3.558408841490745544e-02 -1.409653127193450928e-01 -6.498583406209945679e-02 -2.229321748018264771e-01 2.255913168191909790e-01 1.574770659208297729e-01 2.736954987049102783e-01 1.876763105392456055e-01 3.413011878728866577e-02
3.393084406852722168e-01 -1.012429967522621155e-01 -2.756145894527435303e-01 -2.303158491849899292e-02 -1.475754082202911377e-01 1.751830279827117920e-01 2.124071419239044189e-01 -2.649780511856079102e-01 2.274272963404655457e-02 7.134212553501129150e-02 -3.643298288807272911e-03 1.001866534352302551e-02 -7.136275619268417358e-02 5.066969394683837891e-01 -1.737215369939804077e-02 -2.184154689311981201e-01 -6.736145913600921631e-02 -1.970797181129455566e-01 1.618104875087738037e-01 -6.286256480962038040e-03 -2.808678522706031799e-02 -2.250213362276554108e-02 -2.720886170864105225e-01 1.570889353752136230e-01 2.194355614483356476e-02 9.714721143245697021e-02 -1.930095553398132324e-01 -2.030787169933319092e-01 2.285948842763900757e-01 -5.625654384493827820e-02 1.434228569269180298e-02 -3.350504487752914429e-02
4.627420753240585327e-02 -8.593074977397918701e-02 -2.031692564487457275e-01 -2.351891249418258667e-02 -8.695513755083084106e-02 -7.029430568218231201e-02 -1.567027568817138672e-01 -1.383961290121078491e-01 1.059485897421836853e-01 1.255328655242919922e-01 -1.689376533031463623e-01 -1.873369812965393066e-01 1.492938250303268433e-01 1.693007797002792358e-01 -2.520378865301609039e-02 1.205795779824256897e-01 -5.480017140507698059e-02 -2.777015864849090576e-01 -1.361793875694274902e-01 -4.150158911943435669e-02 -8.625877089798450470e-03 -2.690795361995697021e-01 -3.399992585182189941e-01 1.276756078004837036e-01 4.049274604767560959e-03 -1.139509367931168526e-05 3.416960537433624268e-01 8.797227591276168823e-02 -3.421131521463394165e-02 -1.418229043483734131e-01 2.509147226810455322e-01 4.713448286056518555e-01
-2.657538093626499176e-02 2.839582562446594238e-01 -3.647389113903045654e-01 -5.623286962509155273e-02 -2.348177582025527954e-01 2.915192246437072754e-01 2.219754457473754883e-01 -3.631768748164176941e-02 2.764478325843811035e-02 -8.867297321557998657e-02 1.786044836044311523e-01 -3.942222520709037781e-02 2.367599904537200928e-01 -1.023299396038055420e-01 -5.544537305831909180e-02 1.250589042901992798e-01 -1.893783174455165863e-02 -2.256277352571487427e-01 -1.668235808610916138e-01 -1.919983327388763428e-01 4.056541621685028076e-02 2.679783292114734650e-02 -1.270935386419296265e-01 4.668057858943939209e-01 -1.233966946601867676e-01 2.179663814604282379e-02 -1.955346465110778809e-01 -1.185059249401092529e-01 5.143046006560325623e-02 1.269107013940811157e-01 -5.293932557106018066e-02 1.500368416309356689e-01
2.771145701408386230e-01 2.175012826919555664e-01 -3.210082054138183594e-01 -1.424648519605398178e-02 -1.097397133708000183e-01 7.195969671010971069e-02 -8.067102171480655670e-03 -1.499251872301101685e-01 5.936434119939804077e-02 -1.039868779480457306e-02 7.715976238250732422e-02 -3.209747672080993652e-01 1.237474456429481506e-01 -7.985834032297134399e-02 5.624387785792350769e-02 1.836348325014114380e-01 -2.619338929653167725e-01 -3.675862848758697510e-01 -2.097090333700180054e-01 -6.942430883646011353e-02 3.971885424107313156e-03 -2.035346478223800659e-01 -7.480997592210769653e-02 1.275843679904937744e-01 -2.642383873462677002e-01 9.746460616588592529e-02 1.469379812479019165e-01 1.274453550577163696e-01 3.328787684440612793e-01 -1.577701047062873840e-02 -4.968323558568954468e-02 -1.231992393732070923e-01
1.769182085990905762e-01 1.903656870126724243e-01 -2.842528223991394043e-01 -2.891334593296051025e-01 -1.949625909328460693e-01 1.850951910018920898e-01 6.953196227550506592e-02 -3.029568493366241455e-01 -1.031799837946891785e-01 5.559312924742698669e-02 -8.015715330839157104e-02 -1.327222585678100586e-01 3.219097852706909180e-02 6.350830942392349243e-02 -6.335575878620147705e-02 1.656363718211650848e-02 3.063150644302368164e-01 -1.090511083602905273e-01 1.980827897787094116e-01 1.557989418506622314e-01 4.133960306644439697e-01 -1.322504132986068726e-01 -2.334343791007995605e-01 1.559871286153793335e-01 -1.672711782157421112e-02 -4.738703742623329163e-02 -1.111563891172409058e-01 1.705922633409500122e-01 1.737379729747772217e-01 -1.635793969035148621e-02 4.897744208574295044e-02 -1.968878656625747681e-01
-1.531005948781967163e-01 -9.244026243686676025e-02 -2.796295285224914551e-01 -6.050775200128555298e-02 -2.384944260120391846e-01 2.029358781874179840e-02 1.689258366823196411e-01 2.325733751058578491e-02 -2.986752986907958984e-01 -9.896068274974822998e-02 5.396701022982597351e-02 -4.251656234264373779e-01 -1.236695572733879089e-01 1.173093318939208984e-01 2.022499293088912964e-01 3.585908189415931702e-02 1.740702614188194275e-02 -1.410068124532699585e-01 1.972835958003997803e-01 -2.999857440590858459e-02 1.569536700844764709e-02 -7.919619977474212646e-02 5.451829731464385986e-02 3.817008137702941895e-01 -2.785717248916625977e-01 1.946586072444915771e-01 1.447926163673400879e-01 -5.945281125605106354e-03 1.913382858037948608e-01 1.192548424005508423e-01 1.728363335132598877e-01 1.160869821906089783e-01
2.850371003150939941e-01 1.223125755786895752e-01 -1.251813769340515137e-01 -4.001789167523384094e-02 -5.280704796314239502e-02 1.655034869909286499e-01 -2.112680226564407349e-01 -1.250106096267700195e-01 1.326005533337593079e-02 2.560446262359619141e-01 -1.229803711175918579e-01 -2.892230451107025146e-01 2.833684980869293213e-01 2.771790623664855957e-01 -1.370423883199691772e-01 2.551180124282836914e-01 1.199760101735591888e-02 1.050224229693412781e-01 -2.640231326222419739e-02 -7.608682662248611450e-02 -5.683233588933944702e-02 -2.621424794197082520e-01 -6.511390209197998047e-02 3.268548548221588135e-01 4.866901785135269165e-02 1.719534993171691895e-01 2.948715351521968842e-02 -2.149935998022556305e-02 1.309900730848312378e-01 -2.176161408424377441e-01 2.936756312847137451e-01 7.660320401191711426e-02
4.813518747687339783e-02 -2.485236078500747681e-01 -1.591136008501052856e-01 -9.749338775873184204e-02 -6.054953858256340027e-02 1.702120602130889893e-01 2.336646020412445068e-01 6.290213018655776978e-02 -1.579513847827911377e-01 1.850259117782115936e-02 9.039130806922912598e-02 -2.945667505264282227e-01 -1.444950997829437256e-01 -1.897596009075641632e-02 1.899497359991073608e-01 -4.383651539683341980e-02 -3.540394455194473267e-02 -2.092077285051345825e-01 2.479688823223114014e-02 6.081147491931915283e-02 1.862966865301132202e-01 9.133759140968322754e-02 1.725169569253921509e-01 4.938813149929046631e-01 -3.449899554252624512e-01 -2.794818021357059479e-02 -1.269569844007492065e-01 -1.272211074829101562e-01 2.137514054775238037e-01 1.544959247112274170e-01 2.064882218837738037e-01 -8.232501335442066193e-03
1.328285485506057739e-01 -1.222671121358871460e-01 -1.884420514106750488e-01 1.370060741901397705e-01 -2.939310073852539062e-01 2.481183856725692749e-01 -1.211893409490585327e-01 2.008225955069065094e-02 4.883907362818717957e-02 3.872304856777191162e-01 4.450917989015579224e-02 5.084547027945518494e-02 -1.727601289749145508e-01 6.238960474729537964e-02 -1.152301356196403503e-01 3.216793015599250793e-02 1.726149916648864746e-01 -9.040586650371551514e-02 2.301603555679321289e-02 -9.131858125329017639e-03 -1.103420704603195190e-01 -4.354649037122726440e-02 -2.024158835411071777e-01 2.689560651779174805e-01 -5.289605632424354553e-02 1.856544017791748047e-01 -3.350838422775268555e-01 2.263068258762359619e-01 8.704402297735214233e-02 1.271450817584991455e-01 3.863483071327209473e-01 -7.345117628574371338e-02
1.368953883647918701e-01 -1.658400334417819977e-02 6.986313313245773315e-02 5.020161718130111694e-02 -1.071944013237953186e-01 7.786278426647186279e-02 1.182479318231344223e-02 -3.388603627681732178e-01 -1.046708598732948303e-01 2.240463495254516602e-01 -3.150227246806025505e-03 -4.448187053203582764e-01 -1.810235679149627686e-01 4.263890907168388367e-02 9.478937089443206787e-02 -2.121449261903762817e-01 -2.259272783994674683e-01 -2.934101223945617676e-01 -1.346709877252578735e-01 1.126076653599739075e-01 -7.187448441982269287e-02 -1.866357475519180298e-01 7.415774464607238770e-02 4.587162435054779053e-01 5.623386800289154053e-02 3.729567676782608032e-02 9.800827130675315857e-03 -1.079219430685043335e-01 7.748243212699890137e-02 -1.242987513542175293e-01 1.682422012090682983e-01 5.946506187319755554e-02
-5.068707466125488281e-02 -2.948575317859649658e-01 -1.394011527299880981e-01 -2.870120480656623840e-02 -2.642863690853118896e-01 2.836159765720367432e-01 2.327767312526702881e-01 -2.076498121023178101e-01 -1.913787871599197388e-01 -1.661642454564571381e-02 -5.708233267068862915e-02 -1.425945162773132324e-01 -4.883618280291557312e-02 -2.525281608104705811e-01 -6.830875575542449951e-02 -4.646905139088630676e-02 -1.170258820056915283e-01 -1.523868292570114136e-01 -6.717704236507415771e-02 -1.929098665714263916e-01 7.736589759588241577e-02 3.035579621791839600e-02 -2.217696607112884521e-01 5.116605162620544434e-01 -4.283355176448822021e-02 -7.707764208316802979e-02 -2.042195945978164673e-02 -2.270793914794921875e-02 -2.873478457331657410e-02 2.246050238609313965e-01 1.989520788192749023e-01 1.143589019775390625e-01
2.613561749458312988e-01 4.786517843604087830e-02 -1.202981472015380859e-01 -1.807482093572616577e-01 2.252404578030109406e-02 1.804057955741882324e-01 1.054944703355431557e-03 -1.302890479564666748e-01 -4.783558472990989685e-02 -1.461454480886459351e-01 -1.872437894344329834e-01 -2.140116244554519653e-01 -3.768368437886238098e-02 1.854485571384429932e-01 3.083803057670593262e-01 2.566855847835540771e-01 1.636971533298492432e-01 -1.873266547918319702e-01 -2.037616521120071411e-01 1.597726903855800629e-02 -1.593600064516067505e-01 -4.069858193397521973e-01 -2.475882768630981445e-01 2.223721295595169067e-01 -2.170456945896148682e-01 3.314669057726860046e-02 -7.121112663298845291e-03 -2.430936992168426514e-01 1.027618944644927979e-01 4.521774128079414368e-03 8.549468964338302612e-02 1.543978136032819748e-02
3.161821886897087097e-02 -1.675500907003879547e-02 -1.114586740732192993e-01 1.268451809883117676e-01 -2.472855001688003540e-01 2.165223658084869385e-01 -1.186786219477653503e-02 -2.189481705427169800e-01 -2.414330467581748962e-02 1.268025785684585571e-01 -1.568915694952011108e-02 -9.392838925123214722e-02 -3.421702980995178223e-02 2.482952475547790527e-01 -6.448512524366378784e-02 -3.029575347900390625e-01 3.496221005916595459e-01 -1.437279433012008667e-01 -5.795667320489883423e-02 7.517412304878234863e-02 -1.199547201395034790e-01 -2.161366790533065796e-01 -3.638412952423095703e-01 1.189956367015838623e-01 -1.666287183761596680e-01 -5.662289261817932129e-02 4.069776460528373718e-02 6.612224504351615906e-03 -2.585200071334838867e-01 2.446763403713703156e-02 4.047895073890686035e-01 7.808256149291992188e-02
1.188817918300628662e-01 1.236949935555458069e-01 -2.400382310152053833e-01 -1.760952770709991455e-01 8.873906731605529785e-02 2.643160223960876465e-01 2.529468238353729248e-01 -4.320651292800903320e-01 5.464271828532218933e-02 2.914514578878879547e-02 2.888635918498039246e-02 8.975344151258468628e-02 -7.543570548295974731e-02 1.775712221860885620e-01 -8.558406680822372437e-02 1.406437158584594727e-01 4.427494108676910400e-02 -1.959636509418487549e-01 -1.483306195586919785e-02 -1.989314556121826172e-01 8.759143203496932983e-02 -2.203208766877651215e-02 -4.446948766708374023e-01 1.172536239027976990e-01 -2.054390013217926025e-01 2.048626095056533813e-01 1.748136878013610840e-01 -2.308498835191130638e-03 2.374949455261230469e-01 -6.452799588441848755e-02 1.332717482000589371e-02 3.444432839751243591e-02
-1.143042370676994324e-01 6.032595038414001465e-02 3.582384437322616577e-02 -2.242766171693801880e-01 -1.876215189695358276e-01 1.119859442114830017e-01 1.890916377305984497e-02 -1.147187948226928711e-01 -5.334555730223655701e-02 1.292733103036880493e-01 4.857493564486503601e-02 -4.395253956317901611e-01 6.433685868978500366e-02 4.566875845193862915e-02 -1.336249858140945435e-01 1.417243927717208862e-01 -3.146572411060333252e-01 -2.855398654937744141e-01 1.091272681951522827e-01 -1.368516534566879272e-01 1.206140816211700439e-01 1.423119902610778809e-01 -2.244580835103988647e-01 1.594790220260620117e-01 -3.326463401317596436e-01 -2.405145168304443359e-01 -2.379354089498519897e-02 9.281377494335174561e-02 -7.133241160772740841e-04 3.989055007696151733e-02 3.205380737781524658e-01 -8.586675673723220825e-02
5.067337304353713989e-03 -2.801092900335788727e-02 -1.834954917430877686e-01 -1.182640120387077332e-01 -1.000719889998435974e-01 3.988288342952728271e-01 8.573101460933685303e-02 -4.002274274826049805e-01 -6.577352434396743774e-02 3.156761527061462402e-01 -3.745023906230926514e-01 6.988114863634109497e-02 -5.706150457262992859e-02 2.293628305196762085e-01 -1.141543537378311157e-01 1.268827766180038452e-01 -5.180408060550689697e-02 -1.436211466789245605e-01 5.441498383879661560e-02 8.240050077438354492e-02 2.083381116390228271e-01 -1.694618016481399536e-01 -8.186142076738178730e-04 9.573972970247268677e-02 1.180549524724483490e-02 -6.255888938903808594e-02 -2.666617929935455322e-01 1.251091659069061279e-01 -1.826321333646774292e-01 9.656080603599548340e-02 1.801353842020034790e-01 -2.288983203470706940e-02
2.390967160463333130e-01 -9.061836451292037964e-02 -2.285154610872268677e-01 -2.347269207239151001e-01 -3.067287616431713104e-02 6.680592894554138184e-02 3.358008861541748047e-01 -3.214987814426422119e-01 2.081535160541534424e-01 -1.477359384298324585e-01 -2.191088050603866577e-01 -1.440968811511993408e-01 7.596812210977077484e-03 3.077390491962432861e-01 -7.056170701980590820e-02 -1.551006175577640533e-02 -4.517966136336326599e-02 -4.173451364040374756e-01 7.737565040588378906e-02 -1.244392916560173035e-01 -3.902439400553703308e-02 -9.683494456112384796e-03 -5.025007203221321106e-02 3.127690553665161133e-01 -2.808784879744052887e-02 5.569938570261001587e-03 1.357053667306900024e-01 -1.108308658003807068e-01 4.748787730932235718e-02 1.678275465965270996e-01 -9.922704100608825684e-02 -2.067472040653228760e-02
-6.582143157720565796e-02 -8.215209841728210449e-02 -3.576834499835968018e-01 2.119860202074050903e-01 -8.051797747611999512e-02 1.277325600385665894e-01 9.748011827468872070e-02 -3.153555691242218018e-01 -6.759519129991531372e-02 6.955195963382720947e-02 -4.905003309249877930e-02 1.441999822854995728e-01 2.723599374294281006e-01 7.008229196071624756e-02 -2.066691666841506958e-01 -9.458042681217193604e-02 1.419456452131271362e-01 -8.705165982246398926e-02 -9.472613036632537842e-02 2.222313545644283295e-02 -1.638794392347335815e-01 -2.227063477039337158e-01 -1.160631775856018066e-01 1.920384913682937622e-01 -1.755935102701187134e-01 -1.422536671161651611e-01 -7.335606217384338379e-02 1.330343186855316162e-01 -2.807351052761077881e-01 7.994326204061508179e-02 4.420839250087738037e-01 4.637365043163299561e-02
-4.409147892147302628e-03 -1.652797311544418335e-01 -3.623543307185173035e-02 -9.166780859231948853e-02 5.489796027541160583e-02 1.053769513964653015e-01 8.230695128440856934e-02 -2.631524205207824707e-01 6.988019496202468872e-02 -7.228619605302810669e-02 5.598899908363819122e-03 -1.593991369009017944e-01 5.100031569600105286e-02 1.248249262571334839e-01 -2.315964698791503906e-01 2.588420212268829346e-01 -2.186794877052307129e-01 -3.098581135272979736e-01 2.161765471100807190e-02 -2.884734869003295898e-01 8.073437958955764771e-02 -2.757147848606109619e-01 -1.092158481478691101e-01 -4.545444995164871216e-02 -2.749713659286499023e-01 -1.669568866491317749e-01 -1.334954053163528442e-01 1.222084239125251770e-01 -2.153034321963787079e-02 -2.105856500566005707e-02 4.516281485557556152e-01 -1.824181228876113892e-01
2.424132823944091797e-01 5.289340391755104065e-03 -3.088376820087432861e-01 3.925787284970283508e-02 2.539376616477966309e-01 7.664250582456588745e-02 1.721699535846710205e-01 -3.433093428611755371e-01 4.659749940037727356e-02 -1.229146644473075867e-01 1.155296191573143005e-01 -3.403193876147270203e-02 3.020438849925994873e-01 -1.015434693545103073e-02 -2.716510295867919922e-01 -4.009933024644851685e-02 2.479751594364643097e-02 -1.836631596088409424e-01 -3.414453566074371338e-02 1.226881444454193115e-01 -3.609139099717140198e-02 -3.401375710964202881e-01 -1.780527383089065552e-01 1.287899911403656006e-01 -2.068593949079513550e-01 -1.917012631893157959e-01 -1.289396136999130249e-01 1.924802064895629883e-01 3.740244731307029724e-02 1.982055604457855225e-01 1.949006468057632446e-01 -1.293315924704074860e-02
2.662803530693054199e-01 -1.144463419914245605e-01 1.172831468284130096e-02 -1.574094295501708984e-01 -1.334935575723648071e-01 1.556960940361022949e-01 -1.371991485357284546e-01 -4.261539578437805176e-01 1.792388111352920532e-01 -1.872520744800567627e-01 -1.162786558270454407e-01 -1.863057911396026611e-01 7.686496526002883911e-02 3.591239154338836670e-01 -2.163950800895690918e-01 3.270104527473449707e-01 -5.287766456604003906e-02 -1.355876028537750244e-01 -7.026650756597518921e-02 -1.080727651715278625e-01 -2.300395965576171875e-01 -1.495919823646545410e-01 -1.219919398427009583e-01 9.677720069885253906e-02 6.831518840044736862e-03 1.643429714022204280e-04 -1.523107886314392090e-01 -6.377770006656646729e-02 3.679568693041801453e-02 3.848049091175198555e-03 2.664690017700195312e-01 -8.659826964139938354e-02
1.092193741351366043e-02 -1.938634812831878662e-01 -3.746187686920166016e-01 7.040427625179290771e-02 -2.214213460683822632e-01 2.924055457115173340e-01 1.265267580747604370e-01 -9.139890968799591064e-02 -3.402504604309797287e-03 -5.186244845390319824e-03 -1.956983506679534912e-01 -3.416768610477447510e-01 -1.254929751157760620e-01 -1.926171034574508667e-02 4.204447194933891296e-02 -1.942849345505237579e-02 2.598863542079925537e-01 -4.430886730551719666e-02 7.878780364990234375e-02 -1.190959066152572632e-01 5.269376188516616821e-02 -1.952598541975021362e-01 -5.067755933851003647e-03 3.543412685394287109e-01 -2.248460799455642700e-01 -1.502293199300765991e-01 -7.611180841922760010e-02 1.806936562061309814e-01 -1.518529504537582397e-01 2.941237390041351318e-01 -1.925473473966121674e-02 8.293209224939346313e-02
1.744540780782699585e-02 1.812225431203842163e-01 -5.055526494979858398e-01 -1.942752115428447723e-02 -1.856713443994522095e-01 2.014988064765930176e-01 -2.549991942942142487e-02 -1.443325728178024292e-01 1.164466589689254761e-01 3.466781228780746460e-02 3.963568806648254395e-02 -9.864733554422855377e-03 1.972528994083404541e-01 6.575067341327667236e-02 -1.172118708491325378e-01 7.391685992479324341e-02 -1.270155757665634155e-01 -7.413356006145477295e-02 -2.590008676052093506e-01 4.326070100069046021e-02 4.456092044711112976e-02 -3.767732158303260803e-02 -2.091831564903259277e-01 2.439293414354324341e-01 3.691915422677993774e-02 1.098010689020156860e-01 -2.580936551094055176e-01 8.531160652637481689e-02 7.245584577322006226e-02 3.940871953964233398e-01 1.602786034345626831e-01 2.543063759803771973e-01
2.177522033452987671e-01 -3.385104611515998840e-02 -3.301057517528533936e-01 1.202005669474601746e-01 -6.328383088111877441e-02 2.007513344287872314e-01 7.386864721775054932e-02 -3.171900212764739990e-01 -9.417300671339035034e-02 1.078824140131473541e-02 1.243098005652427673e-01 -2.087339311838150024e-01 2.891812324523925781e-01 1.917697191238403320e-01 -1.841205358505249023e-01 1.936314851045608521e-01 4.006743431091308594e-01 -1.496816426515579224e-01 -2.341368496417999268e-01 1.582548022270202637e-01 -1.414068695157766342e-02 3.212375566363334656e-02 -2.149220257997512817e-01 1.749988943338394165e-01 7.358511537313461304e-02 -1.712935231626033783e-02 1.204667910933494568e-01 5.192227289080619812e-02 -8.223275095224380493e-02 -2.006330192089080811e-01 4.634656757116317749e-02 -7.005843520164489746e-02
1.260797083377838135e-01 -7.576692383736371994e-03 3.018596023321151733e-02 -9.328741580247879028e-02 7.590686529874801636e-02 1.566331833600997925e-01 1.779684126377105713e-01 -2.921164333820343018e-01 7.138335495255887508e-04 4.855046048760414124e-02 1.009621396660804749e-01 -2.977389395236968994e-01 1.798771470785140991e-01 8.039451390504837036e-02 3.063986897468566895e-01 -4.414799064397811890e-02 3.166380822658538818e-01 -2.441348284482955933e-01 1.520162224769592285e-01 -1.279807370156049728e-02 -8.013869822025299072e-02 -1.530457884073257446e-01 -3.677243292331695557e-01 1.972698867321014404e-01 -1.002187803387641907e-01 3.393429890275001526e-02 1.896101608872413635e-02 9.452694095671176910e-03 -1.188810616731643677e-01 -2.818219661712646484e-01 2.740606367588043213e-01 -1.544626802206039429e-01
1.850199252367019653e-01 -2.287760823965072632e-01 -2.036937475204467773e-01 -1.420951485633850098e-01 -1.230403780937194824e-03 1.117864251136779785e-01 6.959155201911926270e-02 -1.351202130317687988e-01 1.945894956588745117e-02 -1.595892012119293213e-01 2.717072889208793640e-02 -2.884103357791900635e-01 1.028977483510971069e-01 6.230106204748153687e-02 1.344545930624008179e-01 5.367960315197706223e-03 -1.153497919440269470e-01 -2.245941609144210815e-01 -1.361337155103683472e-01 -4.544649124145507812e-01 -1.487522572278976440e-01 -1.395668536424636841e-01 -1.585912704467773438e-01 5.754069238901138306e-02 -1.407757252454757690e-01 6.536169350147247314e-02 -2.526184618473052979e-01 3.485437929630279541e-01 -2.450504153966903687e-02 3.787833824753761292e-02 2.945747673511505127e-01 -1.293097734451293945e-01
5.088353902101516724e-02 -5.434144288301467896e-02 -1.046046465635299683e-01 -2.021117806434631348e-01 -7.027945667505264282e-02 4.540967941284179688e-02 3.395932912826538086e-01 -2.083608210086822510e-01 2.131064049899578094e-02 1.563027203083038330e-01 2.710310369729995728e-02 -3.949670493602752686e-01 1.186102703213691711e-01 4.529695808887481689e-01 -5.957270506769418716e-03 1.038583889603614807e-01 2.094654589891433716e-01 -1.385631263256072998e-01 -5.276757106184959412e-02 -3.297927379608154297e-01 1.345469653606414795e-01 -2.761240005493164062e-01 6.378851830959320068e-02 1.333740502595901489e-01 -7.657825946807861328e-02 -1.041051968932151794e-01 2.195339091122150421e-02 -1.195399984717369080e-01 -5.230560526251792908e-02 -1.635015755891799927e-01 1.657338626682758331e-02 1.148564144968986511e-01
1.614175438880920410e-01 -2.278891392052173615e-02 -2.713377177715301514e-01 -6.583388149738311768e-02 -5.944692343473434448e-02 2.842357382178306580e-02 1.542650163173675537e-01 -1.006528660655021667e-01 -7.378794997930526733e-02 1.000832319259643555e-01 -2.955720722675323486e-01 -1.343333348631858826e-02 5.087340995669364929e-02 2.058389596641063690e-02 9.640435129404067993e-02 2.487980276346206665e-01 1.864996999502182007e-01 -1.435636915266513824e-02 2.704463601112365723e-01 -3.272626549005508423e-02 6.533423811197280884e-02 -8.837337605655193329e-03 -2.135333865880966187e-01 3.882332444190979004e-01 5.713192000985145569e-02 -8.707375824451446533e-02 9.126282297074794769e-03 1.415188759565353394e-01 6.508542597293853760e-02 1.865246593952178955e-01 5.464956164360046387e-01 -3.840669244527816772e-02
1.789397001266479492e-01 -1.905043870210647583e-01 -2.896545827388763428e-01 -1.218989118933677673e-02 -8.431059867143630981e-02 4.759845510125160217e-02 1.133163645863533020e-01 -3.639259375631809235e-03 1.390907913446426392e-01 1.331534534692764282e-01 6.744816154241561890e-02 -2.534777224063873291e-01 5.793533474206924438e-02 1.597072333097457886e-01 -1.288588792085647583e-01 -4.784955456852912903e-02 2.890558242797851562e-01 -4.629708528518676758e-01 -7.921136170625686646e-02 -1.127861440181732178e-02 -2.398188561201095581e-01 -1.259276866912841797e-01 -8.677583187818527222e-02 1.763322055339813232e-01 1.686390340328216553e-01 5.773471295833587646e-02 -1.142961904406547546e-02 -9.656088054180145264e-02 -6.471933424472808838e-02 7.437343150377273560e-02 2.073852121829986572e-01 -4.019112586975097656e-01
1.793971657752990723e-01 -2.477309107780456543e-01 -5.350143834948539734e-02 1.248928308486938477e-01 -1.527349650859832764e-01 1.893048137426376343e-01 -2.845832109451293945e-01 -2.911315113306045532e-02 1.280432343482971191e-01 4.011924862861633301e-01 -8.098174631595611572e-02 -1.284680515527725220e-01 6.770396232604980469e-02 2.621346116065979004e-01 -3.445601835846900940e-02 -1.975894719362258911e-02 -1.368474066257476807e-01 -3.327733874320983887e-01 2.599751055240631104e-01 -1.147122532129287720e-01 2.182342708110809326e-01 -9.292524307966232300e-02 -1.551866680383682251e-01 3.828110992908477783e-01 -1.544901076704263687e-02 9.908407926559448242e-02 -1.042557731270790100e-01 1.662757992744445801e-02 -1.342408452183008194e-02 -5.428909882903099060e-02 8.245857059955596924e-02 -5.889441445469856262e-02
4.271223209798336029e-03 8.597994595766067505e-02 -3.885153830051422119e-01 -5.900684371590614319e-02 -2.130314856767654419e-01 1.450468748807907104e-01 6.221049651503562927e-02 -2.930253446102142334e-01 -2.623591721057891846e-01 -1.261552572250366211e-01 3.767531514167785645e-01 -1.000293716788291931e-01 -1.040983423590660095e-01 7.955898344516754150e-02 -7.159703411161899567e-03 7.634900510311126709e-02 -3.019782155752182007e-02 -2.971777319908142090e-01 1.204940229654312134e-01 -5.063376203179359436e-02 1.565728783607482910e-01 2.580822408199310303e-01 2.238535508513450623e-02 2.883813679218292236e-01 -1.584021896123886108e-01 6.983213126659393311e-02 2.463991381227970123e-02 3.081611916422843933e-02 2.528019994497299194e-02 -2.292554527521133423e-01 1.719770580530166626e-01 1.639273315668106079e-01
-9.613614529371261597e-03 -1.360026001930236816e-01 -1.040755361318588257e-01 -5.938376486301422119e-02 -1.574584543704986572e-01 2.207218110561370850e-01 5.455967038869857788e-02 -1.482501477003097534e-01 -2.099303305149078369e-01 2.053422480821609497e-01 -2.131395488977432251e-01 -2.414656057953834534e-02 2.671037316322326660e-01 2.386889904737472534e-01 2.313222736120223999e-01 7.723615318536758423e-02 -2.551731169223785400e-01 -3.044006824493408203e-01 1.901403442025184631e-02 -2.452459651976823807e-03 1.344591975212097168e-01 1.584627479314804077e-01 1.458788216114044189e-01 2.428821474313735962e-01 4.152307286858558655e-02 2.375679761171340942e-01 -1.536820083856582642e-01 1.373073179274797440e-02 -3.838589787483215332e-02 2.316806465387344360e-01 1.022153943777084351e-01 3.455101251602172852e-01
-8.184454590082168579e-02 1.358059700578451157e-02 2.053735218942165375e-02 -1.137215793132781982e-01 -7.036358118057250977e-02 1.559966355562210083e-01 7.100038230419158936e-02 -2.038514912128448486e-01 1.192638836801052094e-02 2.440028041601181030e-01 8.312816917896270752e-02 -3.097761273384094238e-01 7.179439999163150787e-03 -5.580484122037887573e-02 -1.840091794729232788e-01 -2.898923121392726898e-02 -4.338814690709114075e-02 -2.887819707393646240e-01 -2.220920026302337646e-01 -3.190835118293762207e-01 -3.642064929008483887e-01 -1.379989832639694214e-01 -1.240535974502563477e-01 3.668162524700164795e-01 -1.310330629348754883e-01 -2.309353090822696686e-02 1.187292858958244324e-01 -1.067295297980308533e-02 2.295028567314147949e-01 6.061119027435779572e-03 2.129671424627304077e-01 1.882459074258804321e-01
-4.025648534297943115e-02 1.006687209010124207e-01 -2.483758330345153809e-01 1.393025368452072144e-02 -1.464406698942184448e-01 -3.756482526659965515e-02 -4.332146793603897095e-02 -3.134303987026214600e-01 -3.029685840010643005e-02 1.439344733953475952e-01 1.466762740164995193e-02 -2.136646360158920288e-01 -2.127717584371566772e-01 3.409392535686492920e-01 6.773057579994201660e-02 2.350248843431472778e-01 9.778440743684768677e-02 -2.658722400665283203e-01 1.851817406713962555e-02 -1.512568593025207520e-01 2.231766730546951294e-01 -2.263291925191879272e-01 -3.098555505275726318e-01 1.201525554060935974e-01 -1.373542547225952148e-01 -2.597873806953430176e-01 1.168994903564453125e-01 -1.494390964508056641e-01 -1.169823259115219116e-01 -1.602242328226566315e-02 1.627822518348693848e-01 1.918514817953109741e-01
2.163231670856475830e-01 7.568078488111495972e-02 -3.135692179203033447e-01 8.344730734825134277e-02 -7.857663929462432861e-02 -1.797762140631675720e-02 -9.806192666292190552e-02 8.289872109889984131e-02 -5.408417433500289917e-02 -2.166725881397724152e-02 -1.721751838922500610e-01 2.284097671508789062e-02 1.554743349552154541e-01 -5.766908079385757446e-02 -2.239447832107543945e-02 3.583372533321380615e-01 8.243214339017868042e-03 -1.099058985710144043e-01 1.698721200227737427e-01 6.962231546640396118e-02 -2.435830235481262207e-02 -2.014437168836593628e-01 -3.052559494972229004e-01 3.130359351634979248e-01 -3.222756981849670410e-01 4.404804483056068420e-02 -3.055899441242218018e-01 -1.760667711496353149e-01 -2.329589128494262695e-01 -1.437833905220031738e-01 1.755469739437103271e-01 1.228519380092620850e-01
-9.955823421478271484e-02 4.418735578656196594e-02 -1.677891016006469727e-01 -3.130232542753219604e-02 -6.349597126245498657e-02 2.117915451526641846e-01 -1.946432888507843018e-01 -2.914859056472778320e-01 -1.909420043230056763e-01 1.319297403097152710e-01 -1.639185100793838501e-01 -1.941085010766983032e-01 1.786287873983383179e-01 3.208684548735618591e-02 3.054875880479812622e-02 1.419769674539566040e-01 7.720376551151275635e-02 -1.570576131343841553e-01 -1.111491993069648743e-01 -1.240207180380821228e-01 -1.329065561294555664e-01 -2.223738878965377808e-01 -3.163689076900482178e-01 2.513682842254638672e-01 2.567323148250579834e-01 -1.288120746612548828e-01 -1.403554379940032959e-01 -1.443310379981994629e-01 1.947690099477767944e-01 -3.764272630214691162e-01 1.207890808582305908e-01 9.388913959264755249e-02
-7.139920443296432495e-02 -9.325695037841796875e-02 -8.487635292112827301e-03 -2.338415980339050293e-01 1.772728413343429565e-01 -6.590316444635391235e-02 1.238582283258438110e-01 -2.784965336322784424e-01 -2.166274487972259521e-01 1.705365031957626343e-01 -4.388487711548805237e-02 -1.288446784019470215e-01 5.911742895841598511e-02 3.497753143310546875e-01 -1.834241598844528198e-01 1.329129934310913086e-01 -2.791242860257625580e-02 -2.672495543956756592e-01 2.029474079608917236e-01 -8.213811367750167847e-02 -1.442285925149917603e-01 -2.813328504562377930e-01 -3.233498334884643555e-01 2.240856140851974487e-01 -2.087188698351383209e-02 1.182906981557607651e-02 -3.285856544971466064e-01 -1.875109374523162842e-01 -4.374786838889122009e-02 8.175695315003395081e-03 1.027391999959945679e-01 7.830869872123003006e-04
6.470787525177001953e-02 -2.059613317251205444e-01 -3.859388232231140137e-01 -1.178929861634969711e-02 -1.523183137178421021e-01 1.641719192266464233e-01 9.768743999302387238e-03 -1.158236935734748840e-01 -3.040982484817504883e-01 -1.131949946284294128e-02 -9.892735630273818970e-02 -3.432283103466033936e-01 -2.017305344343185425e-01 -1.894159615039825439e-01 1.283961981534957886e-01 1.046666968613862991e-02 8.040574938058853149e-02 -2.745741009712219238e-01 6.088792160153388977e-02 1.425431966781616211e-01 2.599480375647544861e-02 2.015165984630584717e-02 -1.119949668645858765e-01 1.833574175834655762e-01 -2.101088501513004303e-02 -5.490108951926231384e-02 -1.632413864135742188e-01 3.249419108033180237e-02 -6.396258249878883362e-04 1.552967280149459839e-01 1.408552974462509155e-01 4.461309611797332764e-01
6.584268808364868164e-02 -1.457330286502838135e-01 -1.677590161561965942e-01 -1.712682694196701050e-01 -6.611703336238861084e-02 1.855251789093017578e-01 2.882744073867797852e-01 -3.989441096782684326e-01 -5.502812191843986511e-02 1.399508118629455566e-01 -2.224536985158920288e-01 7.506346702575683594e-02 6.447730213403701782e-02 1.853217482566833496e-01 1.134947538375854492e-01 1.713553816080093384e-01 6.883625686168670654e-02 -3.493137955665588379e-01 1.567588001489639282e-01 1.339248418807983398e-01 6.779354810714721680e-02 -9.094675630331039429e-02 -1.567890793085098267e-01 3.530535995960235596e-01 2.204439342021942139e-01 3.782184422016143799e-02 2.812092192471027374e-02 -2.230352163314819336e-01 -1.261555850505828857e-01 -3.831347450613975525e-02 3.548214957118034363e-02 -1.638691574335098267e-01
-5.792730674147605896e-02 -2.205032408237457275e-01 -4.301627725362777710e-02 -1.022256314754486084e-01 -2.710863053798675537e-01 -1.255923509597778320e-01 -1.655073165893554688e-01 -7.973866537213325500e-03 -3.809644281864166260e-02 -1.206517666578292847e-01 -1.321963127702474594e-02 -2.875051796436309814e-01 2.001486904919147491e-02 3.495871424674987793e-01 -8.537260442972183228e-02 3.609390258789062500e-01 8.329066634178161621e-02 -1.154086664319038391e-01 -2.488119602203369141e-01 -1.391440071165561676e-02 1.547456532716751099e-01 8.005316555500030518e-02 -2.386624217033386230e-01 3.261585235595703125e-01 -2.045324742794036865e-01 -1.057750359177589417e-01 -3.846622630953788757e-02 -2.049804106354713440e-02 4.144460707902908325e-02 1.208981052041053772e-01 2.697757780551910400e-01 1.997483819723129272e-01
1.507754772901535034e-01 -1.436575055122375488e-01 -2.905005812644958496e-01 1.182871609926223755e-01 8.522474765777587891e-02 1.218940690159797668e-02 1.319802701473236084e-01 -2.314050197601318359e-01 -6.852996349334716797e-02 -7.771487813442945480e-03 -1.812395453453063965e-01 -8.725096285343170166e-02 8.655336499214172363e-02 1.161920204758644104e-01 -2.633456289768218994e-01 6.373633444309234619e-02 -1.446655839681625366e-01 5.734040215611457825e-02 -1.538594439625740051e-02 -8.920342475175857544e-02 -2.414316534996032715e-01 2.083751261234283447e-01 -7.540669292211532593e-02 3.773787617683410645e-01 -1.637832522392272949e-01 1.511766910552978516e-01 -7.880839519202709198e-03 8.979918807744979858e-02 1.363671720027923584e-01 3.856061492115259171e-03 3.662548065185546875e-01 3.840133845806121826e-01
-4.741501435637474060e-02 -1.736425161361694336e-01 -3.881636559963226318e-01 -5.627682805061340332e-02 -2.408590465784072876e-01 1.549555640667676926e-02 1.885631680488586426e-01 -1.849690526723861694e-01 -4.409541189670562744e-02 2.739501744508743286e-02 8.449007570743560791e-02 -2.723316848278045654e-01 -2.386714369058609009e-01 2.107515186071395874e-01 9.177977591753005981e-02 1.061098873615264893e-01 -1.471175253391265869e-01 -5.689882114529609680e-02 -1.757187023758888245e-02 7.682743668556213379e-02 2.441290318965911865e-01 1.788128912448883057e-01 -9.218204766511917114e-02 2.635523378849029541e-01 -2.106883674860000610e-01 1.835947930812835693e-01 1.323192119598388672e-01 -9.195810556411743164e-02 1.113660261034965515e-01 -2.270316630601882935e-01 2.144037336111068726e-01 2.570589482784271240e-01
-3.466843813657760620e-02 -1.645946949720382690e-01 -1.172743514180183411e-01 -4.306494817137718201e-02 -9.309124946594238281e-02 6.715150922536849976e-02 7.148036360740661621e-02 -1.689231842756271362e-01 9.499472379684448242e-02 -1.151489540934562683e-01 3.145026043057441711e-02 -1.014762744307518005e-01 1.902303993701934814e-01 4.096218943595886230e-01 -5.074921622872352600e-02 3.766523003578186035e-01 1.126596853137016296e-01 -4.889569282531738281e-01 7.563955336809158325e-02 -1.413417160511016846e-01 -4.679169505834579468e-02 -1.127826645970344543e-01 -1.175598427653312683e-01 4.697425663471221924e-02 2.496620640158653259e-02 6.610304862260818481e-02 -3.346865475177764893e-01 2.814974784851074219e-01 1.199540123343467712e-01 4.870800301432609558e-02 -4.806680604815483093e-02 5.968312546610832214e-02
1.181075796484947205e-01 3.415834531188011169e-02 -1.641197949647903442e-01 -2.039264654740691185e-03 -1.557499915361404419e-01 4.876534920185804367e-03 1.133900955319404602e-01 -6.759900599718093872e-02 -1.141097992658615112e-01 4.579828307032585144e-02 1.071835234761238098e-01 -1.250982731580734253e-01 4.329948127269744873e-01 1.925477236509323120e-01 2.202561497688293457e-02 1.758936643600463867e-01 -1.496450901031494141e-01 -7.319477200508117676e-02 3.048288822174072266e-01 -1.446642130613327026e-01 1.145660057663917542e-01 -4.247722215950489044e-03 -1.983712166547775269e-01 1.505045294761657715e-01 -1.413548886775970459e-01 1.598543673753738403e-01 4.532875120639801025e-02 3.879300355911254883e-01 5.979726463556289673e-02 1.168076321482658386e-01 4.052571058273315430e-01 -1.473715603351593018e-01
3.119443655014038086e-01 1.749121695756912231e-01 -2.342684268951416016e-01 4.979827627539634705e-02 -7.474272698163986206e-02 2.749571502208709717e-01 -7.143320888280868530e-02 2.373357675969600677e-02 -1.956107765436172485e-01 -8.713441900908946991e-03 2.155441790819168091e-02 -2.119300067424774170e-01 -5.786081030964851379e-02 -1.290334272198379040e-03 -7.125511765480041504e-02 7.898065447807312012e-02 2.790026068687438965e-01 -2.215861231088638306e-01 -1.443457007408142090e-01 -9.636365622282028198e-02 -6.971247494220733643e-02 -2.586771845817565918e-01 -2.103689871728420258e-02 1.883115172386169434e-01 -4.058580696582794189e-01 1.143689751625061035e-01 -1.278148442506790161e-01 1.328788101673126221e-01 -1.354057341814041138e-01 -9.140820056200027466e-02 3.155524134635925293e-01 -1.633945256471633911e-01
5.844526924192905426e-03 8.876154571771621704e-02 -1.440790742635726929e-01 2.081007510423660278e-01 -2.621366977691650391e-01 2.346200346946716309e-01 1.107090264558792114e-01 -2.469829618930816650e-01 -1.008938811719417572e-02 2.134203165769577026e-01 -1.124140322208404541e-01 -7.698255125433206558e-03 -1.041320115327835083e-01 3.102295100688934326e-01 4.545659571886062622e-02 -1.037656068801879883e-01 3.292695879936218262e-01 -7.390566915273666382e-02 -1.290321052074432373e-01 1.408998072147369385e-01 -8.535335212945938110e-02 -1.674202680587768555e-01 -1.860025674104690552e-01 2.246089577674865723e-01 -6.823182851076126099e-02 -1.194065622985363007e-02 9.684875607490539551e-02 -5.400971043854951859e-03 -2.824525237083435059e-01 8.498461544513702393e-02 4.111005067825317383e-01 1.085435673594474792e-01
1.276043504476547241e-01 -9.176922589540481567e-02 6.059454008936882019e-02 4.883817583322525024e-02 -2.591442465782165527e-01 -5.585505440831184387e-02 3.285730779170989990e-01 -1.686821281909942627e-01 -4.801648482680320740e-02 2.673404291272163391e-02 -4.961727559566497803e-02 -2.350119203329086304e-01 -7.337553054094314575e-02 2.480322420597076416e-01 1.987362802028656006e-01 -1.680770814418792725e-01 -2.387946695089340210e-01 -2.545901834964752197e-01 -2.625852078199386597e-02 1.555922031402587891e-01 1.535826027393341064e-01 -1.220574975013732910e-01 1.824811398983001709e-01 4.373281598091125488e-01 -1.483970228582620621e-02 1.090383827686309814e-01 8.719727396965026855e-02 1.022200062870979309e-01 -8.444412052631378174e-02 -4.824614897370338440e-02 2.754864096641540527e-01 2.046831846237182617e-01
-1.042625755071640015e-01 -2.882677018642425537e-01 -2.435524016618728638e-01 -2.981162965297698975e-01 -2.572863698005676270e-01 6.623580306768417358e-02 2.867099642753601074e-01 -6.675203889608383179e-02 -1.730573624372482300e-01 4.794003069400787354e-02 2.333024516701698303e-03 -2.983100116252899170e-01 -1.217181161046028137e-01 1.670348942279815674e-01 3.452883288264274597e-02 -1.669026017189025879e-01 9.812595695257186890e-02 -2.665739655494689941e-01 9.028112143278121948e-02 1.765244901180267334e-01 -8.117339760065078735e-02 1.892254874110221863e-02 8.859111368656158447e-02 2.363144159317016602e-01 -1.719871461391448975e-01 1.647831797599792480e-01 -4.654048383235931396e-02 -1.249369457364082336e-01 2.571067214012145996e-01 1.187202110886573792e-01 2.422010898590087891e-01 5.984925478696823120e-02
2.146795541048049927e-01 -1.530378162860870361e-01 -5.693244189023971558e-02 1.622092425823211670e-01 -1.156984120607376099e-01 1.260240655392408371e-02 2.891837805509567261e-02 -5.459064841270446777e-01 6.949944049119949341e-02 2.120957076549530029e-01 4.238020256161689758e-02 -4.055476188659667969e-01 2.601410746574401855e-01 2.691367268562316895e-01 -1.293896138668060303e-01 9.112060070037841797e-02 -1.137156933546066284e-01 5.920448899269104004e-02 -8.419819176197052002e-02 1.596828736364841461e-02 9.071151912212371826e-02 -9.305360913276672363e-02 -2.743924260139465332e-01 8.830532431602478027e-02 -1.699189692735671997e-01 1.521982699632644653e-01 -7.606296986341476440e-02 5.616859346628189087e-02 3.189248591661453247e-02 -7.078931480646133423e-02 -1.020040735602378845e-01 7.838381826877593994e-02
-5.472335033118724823e-03 -1.341077405959367752e-02 -9.725848212838172913e-03 1.814493909478187561e-02 1.399116963148117065e-01 6.993451714515686035e-02 2.243819180876016617e-03 -4.248964786529541016e-01 -3.000341653823852539e-01 5.304572731256484985e-02 -1.155473440885543823e-01 -1.300697475671768188e-01 1.126505210995674133e-01 2.208319604396820068e-01 -1.135051771998405457e-01 -3.858904540538787842e-02 2.927453517913818359e-01 -2.575882077217102051e-01 1.065290272235870361e-01 -6.373716890811920166e-02 -2.170026004314422607e-01 3.042368032038211823e-02 -1.222032234072685242e-01 2.764789760112762451e-01 2.860641665756702423e-02 3.952656984329223633e-01 5.081053450703620911e-02 -4.814480897039175034e-03 7.698506861925125122e-02 7.396072149276733398e-02 2.743155360221862793e-01 -2.055934965610504150e-01
-6.945742666721343994e-02 -1.850876063108444214e-01 -2.572794258594512939e-01 -3.804621472954750061e-02 -1.998071968555450439e-01 -3.148259222507476807e-02 1.980794966220855713e-01 -1.924081891775131226e-01 -9.476349502801895142e-02 -5.104628950357437134e-02 1.732000708580017090e-01 -2.387216687202453613e-01 -3.380468785762786865e-01 1.418916974216699600e-02 5.905652791261672974e-02 7.585747539997100830e-02 -1.149040460586547852e-01 -2.074044197797775269e-01 2.194404602050781250e-02 2.074029892683029175e-01 2.089188247919082642e-01 -2.481999062001705170e-02 -1.651584506034851074e-01 3.109841942787170410e-01 -2.685369849205017090e-01 1.749024093151092529e-01 1.190636456012725830e-01 -1.876936554908752441e-01 1.817425787448883057e-01 -1.938348710536956787e-01 1.540032327175140381e-01 1.985454112291336060e-01
-1.974673755466938019e-02 -2.147421538829803467e-01 -1.178203597664833069e-01 -9.948850423097610474e-02 1.304949522018432617e-01 9.972887486219406128e-02 4.280313104391098022e-02 -4.400499761104583740e-01 4.619010910391807556e-02 -1.331586092710494995e-01 9.826467931270599365e-02 -1.382466256618499756e-01 -1.778024286031723022e-01 4.097485169768333435e-02 1.960056573152542114e-01 1.810893416404724121e-01 -3.049834072589874268e-01 -3.257741034030914307e-01 -1.138062775135040283e-01 8.524818718433380127e-02 5.991827324032783508e-02 4.384185373783111572e-02 -1.362874507904052734e-01 2.611577808856964111e-01 6.100763380527496338e-02 7.462961226701736450e-02 -7.768549770116806030e-02 1.555660665035247803e-01 -2.400111258029937744e-01 -1.781519822543486953e-04 3.157129883766174316e-01 2.137008905410766602e-01
2.534423470497131348e-01 3.122403100132942200e-02 -3.229119479656219482e-01 -1.819371432065963745e-01 5.354810878634452820e-02 1.896451413631439209e-01 5.439991131424903870e-02 -2.692787908017635345e-02 1.464755535125732422e-01 4.159018397331237793e-01 -1.004662364721298218e-01 -3.480350971221923828e-02 1.648235917091369629e-01 1.685958951711654663e-01 -2.683641575276851654e-02 -4.581299051642417908e-02 3.142873942852020264e-02 -5.251776427030563354e-02 1.149692945182323456e-02 -3.075356781482696533e-01 1.614750772714614868e-01 -1.363282948732376099e-01 1.362334787845611572e-01 2.932571172714233398e-01 -8.017037063837051392e-02 -6.637818366289138794e-02 -1.911287754774093628e-01 -7.480601221323013306e-02 -2.040605247020721436e-02 2.637548148632049561e-01 3.404255211353302002e-01 6.519010663032531738e-02
-8.996154367923736572e-02 2.272665947675704956e-01 -7.236710935831069946e-02 -6.753585487604141235e-02 -7.105859369039535522e-02 -4.288768023252487183e-02 3.994391858577728271e-02 -2.932276390492916107e-02 1.843212693929672241e-01 1.032217517495155334e-01 6.719508022069931030e-02 -3.244262635707855225e-01 -7.993631064891815186e-03 1.677388399839401245e-01 1.368438005447387695e-01 -1.102448701858520508e-01 -1.261712908744812012e-01 -4.902878701686859131e-01 -2.112521827220916748e-01 -2.858608961105346680e-01 2.214044034481048584e-01 -6.774719804525375366e-02 -1.386196017265319824e-01 2.930633723735809326e-01 -4.399304836988449097e-02 3.573209978640079498e-03 -3.610513359308242798e-02 2.201518863439559937e-01 2.105382829904556274e-01 8.634701371192932129e-03 2.477381974458694458e-01 9.374162554740905762e-02
3.885155543684959412e-02 -8.787847310304641724e-02 -1.008486375212669373e-01 -2.126232534646987915e-01 1.814082264900207520e-02 7.799221575260162354e-02 -1.989782415330410004e-02 -1.986374109983444214e-01 -2.148166149854660034e-01 2.417754381895065308e-02 -1.813217103481292725e-01 -8.225658535957336426e-02 2.586613893508911133e-01 2.135777771472930908e-01 -1.867527812719345093e-01 1.031732410192489624e-01 1.686801761388778687e-01 -3.247284591197967529e-01 3.438585400581359863e-01 1.144243255257606506e-01 -1.569748520851135254e-01 -1.218950375914573669e-02 -2.849084436893463135e-01 9.837829321622848511e-02 -6.709270179271697998e-03 4.294562339782714844e-02 -1.456343829631805420e-01 -1.464572250843048096e-01 -1.426646858453750610e-02 1.955650001764297485e-01 4.249963760375976562e-01 1.462890580296516418e-02
1.951955258846282959e-02 -1.616540551185607910e-01 -2.472250759601593018e-01 -5.591784045100212097e-02 -1.484303325414657593e-01 -1.750284107401967049e-03 1.837397962808609009e-01 -4.323206543922424316e-01 9.827695786952972412e-02 4.796685185283422470e-03 -2.039290964603424072e-01 -1.883240789175033569e-02 1.806887388229370117e-01 3.019926249980926514e-01 -9.006848186254501343e-02 -2.462774887681007385e-02 2.412009686231613159e-01 -3.217977583408355713e-01 5.988194420933723450e-02 1.858276575803756714e-01 -1.346491724252700806e-01 -1.657250523567199707e-01 -9.260459989309310913e-02 1.492691934108734131e-01 -2.924495637416839600e-01 2.456590682268142700e-01 4.832698404788970947e-02 -1.443697512149810791e-02 -1.701275818049907684e-02 -9.873196482658386230e-02 -2.874531224370002747e-02 -2.162630707025527954e-01
-5.120103806257247925e-02 1.538770496845245361e-01 -4.293133616447448730e-01 -7.937599718570709229e-02 -2.611246891319751740e-02 2.390730977058410645e-01 2.906446158885955811e-01 1.416597217321395874e-01 1.142041683197021484e-01 -4.014221578836441040e-02 4.598462954163551331e-02 5.278894305229187012e-02 8.617452532052993774e-02 2.364713326096534729e-02 -3.422780632972717285e-01 -4.774688929319381714e-02 -5.999631807208061218e-02 -5.145725011825561523e-01 -5.404359102249145508e-02 1.767857372760772705e-01 9.057631343603134155e-02 -1.565077751874923706e-01 -3.515950590372085571e-02 2.103089392185211182e-01 7.132408022880554199e-02 7.065410912036895752e-02 -1.485811024904251099e-01 1.223698854446411133e-01 7.839047163724899292e-02 -5.520433653146028519e-03 1.980564445257186890e-01 -2.192694507539272308e-02
7.733315229415893555e-02 8.947227150201797485e-02 -1.743306964635848999e-01 2.008592486381530762e-01 -1.894319355487823486e-01 2.618041038513183594e-01 -5.367007106542587280e-02 -3.563390076160430908e-01 -6.034242734313011169e-02 -1.306818146258592606e-02 -3.697783946990966797e-01 1.563730835914611816e-01 1.179334297776222229e-01 2.074715048074722290e-01 -5.107745528221130371e-02 1.537015140056610107e-01 -5.560195446014404297e-02 4.799341410398483276e-02 -3.294342430308461189e-03 1.604232192039489746e-01 7.117675244808197021e-02 -3.627663850784301758e-01 -1.775888800621032715e-01 1.554232984781265259e-01 -8.875879645347595215e-02 -1.930717565119266510e-02 -1.888311952352523804e-01 -1.230765879154205322e-02 1.464362144470214844e-01 -2.319654226303100586e-01 2.998111248016357422e-01 -1.045819558203220367e-02
8.089889772236347198e-03 -1.778193414211273193e-01 -7.590387761592864990e-02 2.772568352520465851e-02 -2.190896719694137573e-01 4.158441424369812012e-01 1.638536155223846436e-01 -2.268641144037246704e-01 -1.603880338370800018e-02 1.304421126842498779e-01 -5.263754725456237793e-02 -5.995204672217369080e-02 8.511837571859359741e-02 -2.038788646459579468e-01 5.882759019732475281e-02 1.851101517677307129e-01 -1.864090561866760254e-02 -4.425103068351745605e-01 -7.929624617099761963e-02 -1.556243151426315308e-01 -4.114587977528572083e-02 -3.982723876833915710e-02 8.823810517787933350e-02 1.284571886062622070e-01 -4.382899105548858643e-01 -6.950268149375915527e-02 -1.345811039209365845e-01 4.259023815393447876e-03 8.829703554511070251e-03 2.709788084030151367e-01 9.618083387613296509e-02 1.772372610867023468e-02
-1.569283753633499146e-01 -6.126283854246139526e-02 2.143526636064052582e-02 3.865060955286026001e-02 -1.206188648939132690e-01 -1.085474714636802673e-02 -6.008506566286087036e-02 -1.274331808090209961e-01 -5.091551691293716431e-02 -5.506457388401031494e-02 1.171220764517784119e-01 -4.836931079626083374e-02 -9.153661876916885376e-02 7.952573895454406738e-02 2.822556793689727783e-01 4.319366812705993652e-01 5.293367058038711548e-02 -3.941736519336700439e-01 -1.237536501139402390e-02 1.636999249458312988e-01 5.833649635314941406e-02 -1.248675063252449036e-01 -2.421042025089263916e-01 2.363223284482955933e-01 -1.460748463869094849e-01 2.115907818078994751e-01 -6.564413011074066162e-02 2.401276379823684692e-01 1.353755146265029907e-01 1.313173323869705200e-01 3.307760953903198242e-01 2.021940499544143677e-01
3.061869144439697266e-01 1.464433968067169189e-01 -1.452505439519882202e-01 -1.566199809312820435e-01 -8.385747671127319336e-02 1.541391313076019287e-01 -9.685678780078887939e-02 -6.193557009100914001e-02 7.782698422670364380e-02 1.895795464515686035e-01 -1.446855813264846802e-01 -3.861631155014038086e-01 3.208836913108825684e-01 1.141158491373062134e-01 3.724360838532447815e-02 2.044280320405960083e-01 1.120483409613370895e-02 6.601106375455856323e-02 -2.482870966196060181e-02 6.351121515035629272e-02 -7.839816808700561523e-02 -2.113332785665988922e-02 -5.773277953267097473e-02 1.697293072938919067e-01 -1.333321183919906616e-01 5.534874275326728821e-02 1.003458127379417419e-01 -1.378106027841567993e-01 3.300805091857910156e-01 -8.535648882389068604e-02 4.496833384037017822e-01 8.789201080799102783e-02
3.321086987853050232e-02 1.789785176515579224e-02 -1.166333109140396118e-01 -2.115233987569808960e-01 6.612945348024368286e-02 7.638894766569137573e-02 1.248580813407897949e-01 -2.874518930912017822e-01 -5.576381832361221313e-02 -1.693603992462158203e-01 -2.775239050388336182e-01 -1.357862353324890137e-01 -1.249631196260452271e-01 2.568807899951934814e-01 -2.321707457304000854e-01 4.052944779396057129e-01 6.441342085599899292e-02 -4.312614500522613525e-01 -1.618918776512145996e-01 -8.639904856681823730e-02 1.065559014678001404e-01 -7.211781293153762817e-02 -2.590046450495719910e-02 -4.754364863038063049e-02 -8.134346455335617065e-02 9.165558964014053345e-02 -2.721962034702301025e-01 6.360756605863571167e-02 1.428154995664954185e-03 -3.978501260280609131e-02 2.507747113704681396e-01 -6.214209273457527161e-02
-7.173556089401245117e-02 -5.280811339616775513e-02 -7.687585800886154175e-02 3.044657595455646515e-02 -2.633785307407379150e-01 1.590880304574966431e-01 -5.988661572337150574e-02 -2.329138070344924927e-01 -1.660136878490447998e-01 8.079156279563903809e-02 3.222381696105003357e-02 -2.695973813533782959e-01 4.859422519803047180e-02 3.352566361427307129e-01 3.476661443710327148e-02 2.463191151618957520e-01 1.527439653873443604e-01 -1.070414632558822632e-01 -1.748425066471099854e-01 -1.162073984742164612e-01 3.772108256816864014e-02 -1.594476848840713501e-01 -2.058449983596801758e-01 -1.912698522210121155e-02 6.122589856386184692e-02 2.612016908824443817e-02 -4.645565524697303772e-02 -1.854204982519149780e-01 1.334887146949768066e-01 -3.118101060390472412e-01 4.872832596302032471e-01 7.974985986948013306e-02
9.298913925886154175e-02 -4.871562868356704712e-02 -5.621355399489402771e-02 3.811967745423316956e-02 -3.347559273242950439e-01 1.254381686449050903e-01 -5.544773116707801819e-02 -2.960014641284942627e-01 1.186854243278503418e-01 4.598866030573844910e-02 2.547194622457027435e-02 -4.163248836994171143e-01 2.859368622303009033e-01 2.569094896316528320e-01 -5.191514268517494202e-02 9.713108837604522705e-02 -1.277740299701690674e-01 -2.368952333927154541e-01 -8.607934415340423584e-02 -1.589739322662353516e-02 1.399887055158615112e-01 -2.418447984382510185e-03 -2.121743708848953247e-01 8.808723837137222290e-02 1.885511875152587891e-01 -3.864589147269725800e-03 3.058013319969177246e-01 1.750473678112030029e-01 1.760303527116775513e-01 -4.727119952440261841e-02 4.553646594285964966e-02 2.613535523414611816e-01
1.668205857276916504e-01 7.880803197622299194e-03 -1.459337919950485229e-01 -5.547867342829704285e-02 -1.842330247163772583e-01 2.856333851814270020e-01 2.900684773921966553e-01 -2.393145114183425903e-01 1.063059568405151367e-01 -2.244972996413707733e-02 -1.393355131149291992e-01 6.312356330454349518e-03 -1.070719882845878601e-01 4.817697107791900635e-01 -1.476638466119766235e-01 -1.142210438847541809e-01 -6.080185621976852417e-02 -2.548955678939819336e-01 2.553140819072723389e-01 2.205334305763244629e-01 9.155429899692535400e-02 -1.451736390590667725e-01 -2.164046168327331543e-01 1.680605113506317139e-01 9.986096620559692383e-02 5.028051510453224182e-02 -1.111515685915946960e-01 -1.571588963270187378e-01 1.218876149505376816e-02 1.457315087318420410e-01 1.086701452732086182e-01 1.065219789743423462e-01
3.958325386047363281e-01 6.895639933645725250e-03 -2.842878997325897217e-01 1.637637801468372345e-02 -3.023749887943267822e-01 -1.124486252665519714e-01 6.415074318647384644e-02 -3.213804960250854492e-01 1.383256614208221436e-01 7.904165238142013550e-02 -2.262226864695549011e-02 -4.729199111461639404e-01 8.560886234045028687e-02 -5.867512151598930359e-02 -1.296388059854507446e-01 2.417389750480651855e-01 2.231970988214015961e-02 -1.235574483871459961e-01 -1.231123358011245728e-01 -9.388188272714614868e-02 6.531159579753875732e-02 -5.626103281974792480e-02 -2.153922319412231445e-01 3.385044261813163757e-02 -5.869336426258087158e-03 -7.844199240207672119e-02 1.567581892013549805e-01 9.500592947006225586e-02 -2.218777500092983246e-02 2.108656764030456543e-01 1.480356752872467041e-01 -1.173849701881408691e-01
7.799393031746149063e-03 -4.065719991922378540e-02 -3.136616051197052002e-01 1.155339367687702179e-02 5.004040524363517761e-02 2.870806157588958740e-01 2.623037099838256836e-01 -4.755818285048007965e-03 1.148710325360298157e-01 3.255906328558921814e-02 -1.300451606512069702e-01 -1.243724822998046875e-01 1.127522885799407959e-01 2.070680856704711914e-01 2.226805984973907471e-01 2.488592714071273804e-01 -6.555519253015518188e-02 5.166444182395935059e-02 2.798768281936645508e-01 5.324783176183700562e-02 1.539154797792434692e-01 6.999546289443969727e-02 -1.322362571954727173e-01 1.905917823314666748e-01 -6.500742398202419281e-03 1.241777464747428894e-02 -3.226776793599128723e-02 2.673673033714294434e-01 3.751109540462493896e-02 1.962462216615676880e-01 4.987421631813049316e-01 1.897361688315868378e-02
8.662524819374084473e-02 -3.935551643371582031e-02 -2.437701821327209473e-01 9.035923331975936890e-02 2.215584553778171539e-02 -9.679142385721206665e-02 1.086853817105293274e-02 -2.414668947458267212e-01 -1.106028780341148376e-01 -1.341413110494613647e-01 1.127446517348289490e-01 -4.577942192554473877e-02 1.228861212730407715e-01 1.074891239404678345e-01 3.754553496837615967e-01 3.379066884517669678e-01 2.327615171670913696e-01 -2.616286873817443848e-01 -1.574115753173828125e-01 1.178952232003211975e-01 1.267055049538612366e-02 -2.867784798145294189e-01 -9.038765728473663330e-02 2.302636951208114624e-01 -1.581753939390182495e-01 1.191351488232612610e-01 4.542297869920730591e-02 -1.014801207929849625e-02 2.948598265647888184e-01 9.321122616529464722e-02 2.579736709594726562e-01 1.406385004520416260e-01
1.224084496498107910e-01 -1.412404477596282959e-01 -2.639412283897399902e-01 7.021946460008621216e-02 2.041135169565677643e-02 3.502587378025054932e-01 -6.317733973264694214e-02 -2.294416874647140503e-01 -4.844782128930091858e-02 1.371889710426330566e-01 2.004233896732330322e-01 -1.861331760883331299e-01 3.354147672653198242e-01 1.961824446916580200e-01 -6.507019698619842529e-02 -3.138793632388114929e-02 3.777799382805824280e-02 -2.526460289955139160e-01 -3.930507004261016846e-01 1.169989034533500671e-01 -9.809339046478271484e-02 -1.068048551678657532e-01 -1.761985383927822113e-02 3.135547339916229248e-01 -5.686260759830474854e-02 -2.028062939643859863e-01 -1.106827408075332642e-01 1.548404097557067871e-01 -8.116311579942703247e-02 -1.106744166463613510e-02 -5.978458002209663391e-02 -1.207490041851997375e-01
5.004841685295104980e-01 -2.463358491659164429e-01 -4.107173681259155273e-01 -8.804196119308471680e-02 2.173131853342056274e-01 5.389756336808204651e-02 8.108311891555786133e-02 -2.841952741146087646e-01 -9.403175115585327148e-02 6.084772199392318726e-02 1.136764362454414368e-01 -1.193398088216781616e-01 -3.772909939289093018e-02 3.322214484214782715e-01 -1.661559492349624634e-01 3.949552401900291443e-02 1.553572155535221100e-02 -2.354870587587356567e-01 -9.348737448453903198e-02 -6.287014484405517578e-02 3.702577576041221619e-02 8.367978781461715698e-02 1.376747637987136841e-01 1.055948808789253235e-01 -1.803679019212722778e-01 -9.653583914041519165e-02 2.796834334731101990e-02 -2.138773910701274872e-02 4.344117641448974609e-02 -9.115312993526458740e-02 1.115361452102661133e-01 1.471669375896453857e-01
8.511963486671447754e-02 1.853488236665725708e-01 -1.755856126546859741e-01 1.104807574301958084e-02 -2.769989073276519775e-01 3.993836417794227600e-02 -1.643530875444412231e-01 -3.016317188739776611e-01 1.127918958663940430e-01 -9.224256873130798340e-02 9.296876378357410431e-03 -2.128333300352096558e-01 2.966026961803436279e-01 -3.324417397379875183e-02 3.152126446366310120e-02 2.582274079322814941e-01 2.661500684916973114e-02 -4.242100119590759277e-01 1.123783215880393982e-01 -1.167912334203720093e-01 1.597883179783821106e-02 -1.261463910341262817e-01 1.505677700042724609e-01 2.616583704948425293e-01 3.947200998663902283e-02 8.968316763639450073e-02 -7.658018171787261963e-02 -2.304062992334365845e-01 -1.019974648952484131e-01 9.488744661211967468e-03 1.090893521904945374e-01 3.202814459800720215e-01
-2.350357621908187866e-01 5.629008170217275620e-03 -1.772355437278747559e-01 -2.012319415807723999e-01 3.128065541386604309e-02 1.389736980199813843e-01 -6.734248250722885132e-02 -1.364369243383407593e-01 -3.470270708203315735e-02 8.019259572029113770e-02 -5.479396134614944458e-02 -5.213878154754638672e-01 2.036824971437454224e-01 1.223498135805130005e-01 1.200066953897476196e-01 -5.078397691249847412e-02 -2.919159829616546631e-01 -2.039713561534881592e-01 2.846587896347045898e-01 -1.957923024892807007e-01 6.176185328513383865e-03 2.684700489044189453e-02 -2.352572828531265259e-01 2.095467001199722290e-01 -9.201611578464508057e-02 -2.211266160011291504e-01 -4.301179572939872742e-02 -1.573662310838699341e-01 1.563822180032730103e-01 2.479426190257072449e-02 1.320888549089431763e-01 2.762672491371631622e-02
1.615914702415466309e-01 -3.897468373179435730e-02 -2.285612225532531738e-01 -2.530136704444885254e-01 -1.217391118407249451e-01 4.289865493774414062e-02 1.049024015665054321e-01 -1.094949096441268921e-01 1.576273590326309204e-01 7.134637981653213501e-02 1.184336021542549133e-01 -2.591571807861328125e-01 3.210019767284393311e-01 -1.346427500247955322e-01 -1.741027683019638062e-01 4.932101666927337646e-01 1.408397406339645386e-01 -2.756848335266113281e-01 -1.562280654907226562e-01 3.570196405053138733e-02 -3.671273961663246155e-02 -5.852561444044113159e-02 -4.925006628036499023e-02 1.829567551612854004e-01 5.839687772095203400e-03 -1.141064241528511047e-01 2.307221144437789917e-01 -9.412831068038940430e-02 3.399104252457618713e-02 -3.896078839898109436e-02 1.875900477170944214e-01 1.881271898746490479e-01
1.839507222175598145e-01 -1.710938364267349243e-01 -8.842683583498001099e-02 -1.985174603760242462e-02 -8.643883466720581055e-02 -4.069132264703512192e-03 -9.549161791801452637e-02 -1.445807400159537792e-03 3.933749347925186157e-02 1.434359550476074219e-01 -5.343252047896385193e-02 -6.940601021051406860e-02 3.065318167209625244e-01 2.258358150720596313e-01 -1.507564932107925415e-01 1.924929618835449219e-01 1.626668423414230347e-01 1.314121931791305542e-01 7.129022479057312012e-02 -3.438876569271087646e-02 2.272789329290390015e-01 -2.490948438644409180e-01 -1.213722229003906250e-01 3.490070104598999023e-01 -2.525453269481658936e-01 -2.955666929483413696e-02 -3.936119675636291504e-01 -5.227385461330413818e-02 -2.140766680240631104e-01 1.346751302480697632e-01 2.865153253078460693e-01 9.444541484117507935e-02
-3.883702307939529419e-02 -1.111266762018203735e-01 -8.222274482250213623e-02 2.239216817542910576e-03 -4.496910572052001953e-01 -2.208482474088668823e-02 1.055542156100273132e-01 -3.443444669246673584e-01 -1.280368026345968246e-02 1.510784924030303955e-01 -1.121785119175910950e-01 -8.354749530553817749e-02 1.809130012989044189e-01 1.922753751277923584e-01 -1.532288789749145508e-01 1.275890171527862549e-01 7.323768734931945801e-02 1.664987206459045410e-02 -2.179676592350006104e-01 -1.494196653366088867e-01 5.106746032834053040e-02 -2.602309286594390869e-01 4.059199616312980652e-02 2.767976820468902588e-01 -2.741793356835842133e-02 8.396025002002716064e-02 -1.508980393409729004e-01 -2.297464162111282349e-01 2.174674272537231445e-01 -3.167295753955841064e-01 1.591855101287364960e-02 1.991344690322875977e-01
8.752621710300445557e-02 -5.401092395186424255e-02 -1.623182147741317749e-01 -1.201831176877021790e-02 -3.674784898757934570e-01 8.100768923759460449e-02 2.092761844396591187e-01 -2.661825157701969147e-03 -3.829372301697731018e-02 8.378785103559494019e-02 -4.416251182556152344e-02 -3.605938851833343506e-01 -2.051884829998016357e-01 1.481688320636749268e-01 9.321299940347671509e-02 -2.052727937698364258e-01 -3.700342774391174316e-02 -2.028025388717651367e-01 2.580381035804748535e-01 2.274491488933563232e-01 7.148081809282302856e-02 -5.445235967636108398e-02 1.070206165313720703e-01 4.392795562744140625e-01 -2.596659958362579346e-02 2.415359765291213989e-01 1.485590040683746338e-01 -1.061130408197641373e-02 -1.442683860659599304e-02 2.487768186256289482e-03 2.193645834922790527e-01 1.390549987554550171e-01
1.974121108651161194e-02 -7.093731313943862915e-03 1.290025282651185989e-02 -2.164061926305294037e-02 -2.213603705167770386e-01 1.099552735686302185e-01 1.505185961723327637e-01 2.153750695288181305e-02 -4.562978073954582214e-02 1.189505010843276978e-01 2.101786136627197266e-01 -1.573239117860794067e-01 1.325551122426986694e-01 4.063793718814849854e-01 -1.173313185572624207e-01 1.410968601703643799e-01 1.426560580730438232e-01 -3.727109432220458984e-01 -1.988600343465805054e-01 4.698693752288818359e-02 2.325347512960433960e-01 -1.612299680709838867e-01 -4.144463837146759033e-01 3.867603093385696411e-02 -1.491670459508895874e-01 1.309300074353814125e-03 -1.439567655324935913e-01 -1.325733810663223267e-01 1.811977475881576538e-01 -8.598829060792922974e-02 1.809085905551910400e-02 2.402408272027969360e-01
1.513676345348358154e-02 5.957495048642158508e-02 -4.441056028008460999e-02 1.434763222932815552e-01 -2.335412055253982544e-01 3.917958587408065796e-02 1.037782654166221619e-01 -2.785920798778533936e-01 -1.458981912583112717e-02 7.865339517593383789e-02 -6.801914423704147339e-03 -3.097065985202789307e-01 -2.022787481546401978e-01 1.602806597948074341e-01 1.145424097776412964e-01 -1.645692735910415649e-01 -2.347560226917266846e-01 -2.076912671327590942e-01 2.064853347837924957e-02 1.059481054544448853e-01 -1.466562896966934204e-01 -5.001814663410186768e-02 -7.448857184499502182e-03 4.869815409183502197e-01 8.191751688718795776e-02 -3.164515644311904907e-02 -1.202786192297935486e-01 -2.043886184692382812e-01 -1.588516868650913239e-02 3.027122095227241516e-02 4.278748631477355957e-01 2.679201960563659668e-02
1.439050137996673584e-01 8.804668486118316650e-02 -3.707792460918426514e-01 -8.287118375301361084e-02 -1.728674173355102539e-01 -1.537085026502609253e-01 2.931649098172783852e-03 3.829610720276832581e-02 9.112046658992767334e-02 3.822616487741470337e-02 -5.326952040195465088e-02 -9.301950782537460327e-02 1.525547057390213013e-01 2.450203150510787964e-01 8.735778927803039551e-02 1.752964407205581665e-02 9.607821702957153320e-02 -1.366232037544250488e-01 2.328627258539199829e-01 -1.496555954217910767e-01 2.702375501394271851e-02 5.743813887238502502e-02 -1.831782460212707520e-01 3.558616340160369873e-01 9.931981563568115234e-03 -2.558704614639282227e-01 7.589796185493469238e-02 1.645381152629852295e-01 1.908029913902282715e-01 3.025889955461025238e-02 5.050911307334899902e-01 1.134486310184001923e-02
2.168463356792926788e-02 -2.422379404306411743e-01 -4.917856678366661072e-02 -7.190069556236267090e-02 2.923882007598876953e-02 2.937713861465454102e-01 1.378241032361984253e-01 -3.521961569786071777e-01 3.634546697139739990e-02 2.247172035276889801e-02 -9.659721702337265015e-02 -1.041397526860237122e-01 -2.948205173015594482e-02 1.898344755172729492e-01 -1.032975614070892334e-01 1.686746999621391296e-02 3.131875395774841309e-01 -3.300727903842926025e-01 9.458633512258529663e-02 1.374116539955139160e-02 -6.936765462160110474e-02 -2.454690188169479370e-01 -3.938937187194824219e-02 2.282314151525497437e-01 -2.874262630939483643e-01 1.827660948038101196e-01 1.505786329507827759e-01 4.844460636377334595e-02 1.007447689771652222e-01 -2.881844043731689453e-01 3.109589777886867523e-02 -2.512409687042236328e-01
4.473131522536277771e-02 -5.864053592085838318e-02 -7.609360665082931519e-02 -1.180549710988998413e-01 1.054404154419898987e-01 5.324581637978553772e-03 -9.314054623246192932e-03 -3.817946612834930420e-01 -3.818594515323638916e-01 1.085733473300933838e-01 -2.601095139980316162e-01 -2.190207093954086304e-01 1.340654641389846802e-01 1.898850053548812866e-01 -1.045815199613571167e-01 -9.691546671092510223e-03 1.204702854156494141e-01 -2.428162842988967896e-01 2.967040836811065674e-01 1.482590734958648682e-01 -1.579377651214599609e-01 -4.207968711853027344e-02 -1.086253896355628967e-01 2.403683215379714966e-02 -6.731766741722822189e-03 2.489838153123855591e-01 -7.320287823677062988e-02 3.581664711236953735e-02 7.466505467891693115e-02 9.982759505510330200e-02 4.153886437416076660e-01 1.390214450657367706e-02
4.975379910320043564e-03 -3.561604022979736328e-02 1.364866793155670166e-01 -9.773203730583190918e-02 -4.214318841695785522e-02 8.869718015193939209e-02 6.454876810312271118e-02 -1.414978057146072388e-01 -3.161237761378288269e-02 1.861569732427597046e-01 4.685963690280914307e-02 -3.270199894905090332e-01 1.067948192358016968e-01 -4.447364807128906250e-02 -6.419686228036880493e-02 7.856518775224685669e-02 -1.412126421928405762e-01 -2.824065685272216797e-01 -8.150042593479156494e-02 -4.393322765827178955e-01 -3.337283432483673096e-01 -2.508053779602050781e-01 -1.321708709001541138e-01 3.314851224422454834e-01 -1.621114462614059448e-01 -1.495457347482442856e-02 6.811463832855224609e-02 -3.748731687664985657e-02 6.152859330177307129e-02 3.092030528932809830e-03 1.994332969188690186e-01 3.018776476383209229e-01
1.615486443042755127e-01 -1.986261010169982910e-01 -2.591173350811004639e-01 -1.083494871854782104e-01 -1.618555039167404175e-01 2.146687060594558716e-01 3.097971677780151367e-01 -4.603714495897293091e-02 -1.685290634632110596e-01 -1.546107530593872070e-01 3.142873346805572510e-01 -2.451204061508178711e-01 -4.794444888830184937e-02 1.847927868366241455e-01 6.188862398266792297e-02 5.260552838444709778e-02 1.356935203075408936e-01 -5.926861986517906189e-02 3.590341657400131226e-02 2.083697021007537842e-01 -5.002102255821228027e-02 -1.776037961244583130e-01 1.654576212167739868e-01 2.407708615064620972e-01 -2.521283738315105438e-02 1.136192381381988525e-01 -2.311025261878967285e-01 7.252077758312225342e-02 3.065751194953918457e-01 1.959185488522052765e-02 1.643639355897903442e-01 2.266239821910858154e-01
-1.884521842002868652e-01 -9.387971460819244385e-02 -1.759823113679885864e-01 -1.286368519067764282e-01 -2.502517402172088623e-01 1.147236153483390808e-01 1.805507987737655640e-01 -1.188962012529373169e-01 7.671096920967102051e-02 1.495359241962432861e-01 8.683423697948455811e-02 1.112805257434956729e-04 2.805361151695251465e-01 9.774518758058547974e-02 -7.069116458296775818e-03 4.206975176930427551e-02 -3.116395175457000732e-01 -6.530214846134185791e-02 -3.648155555129051208e-02 -1.473439335823059082e-01 6.986176967620849609e-02 -1.114778369665145874e-01 -2.261715084314346313e-01 4.213021695613861084e-01 -1.254251319915056229e-02 2.434030324220657349e-01 -3.423576653003692627e-01 -4.794246330857276917e-02 5.677499622106552124e-02 2.103110998868942261e-01 5.993986129760742188e-02 2.437917888164520264e-01
-8.429007977247238159e-02 -6.451199948787689209e-02 -1.053721904754638672e-01 -3.520843386650085449e-02 -2.725108861923217773e-01 4.118674993515014648e-01 5.185329541563987732e-02 -1.493730843067169189e-01 -2.845498919486999512e-01 -3.043000027537345886e-02 1.843604147434234619e-01 -7.045084983110427856e-02 1.649255678057670593e-02 3.159077167510986328e-01 1.298974305391311646e-01 3.893251344561576843e-02 2.171604037284851074e-01 -1.792405247688293457e-01 -5.449599586427211761e-03 -2.375292330980300903e-01 -5.991546809673309326e-02 1.711837798357009888e-01 -9.338142722845077515e-02 2.794821262359619141e-01 -4.584382474422454834e-02 1.497048288583755493e-01 -7.128245383501052856e-02 -1.487412005662918091e-01 -1.961814165115356445e-01 1.366443336009979248e-01 2.389094829559326172e-01 -2.162692993879318237e-01
7.957325130701065063e-02 2.231407463550567627e-01 -2.677728235721588135e-01 3.902336582541465759e-02 -7.036143541336059570e-02 7.361164689064025879e-02 -7.162479311227798462e-02 -2.792524695396423340e-01 -1.326658874750137329e-01 2.094768732786178589e-02 -6.478825956583023071e-02 -1.779718846082687378e-01 5.192888975143432617e-01 -1.498520933091640472e-02 -6.667681038379669189e-02 9.713228046894073486e-02 1.297067254781723022e-01 -2.956500053405761719e-01 1.906923018395900726e-02 -2.790453098714351654e-02 3.148855865001678467e-01 -9.332317113876342773e-02 -6.930159777402877808e-02 -1.448177453130483627e-02 -2.273435741662979126e-01 3.020298108458518982e-02 -3.248118162155151367e-01 9.396059811115264893e-02 1.023271158337593079e-01 -1.123496368527412415e-01 1.680302023887634277e-01 -5.465893447399139404e-02
-2.601496130228042603e-02 -3.013235032558441162e-01 -2.492959201335906982e-01 4.217531159520149231e-02 -1.851125806570053101e-01 2.303611934185028076e-01 1.791432797908782959e-01 -2.094821929931640625e-01 -6.510630995035171509e-02 2.141698896884918213e-01 -8.545700460672378540e-02 -9.743451327085494995e-02 4.850211367011070251e-02 -1.678988188505172729e-01 -6.191206723451614380e-02 1.404432505369186401e-01 -1.184195950627326965e-01 -1.969154626131057739e-01 -2.148067653179168701e-01 6.671687215566635132e-02 -5.370286758989095688e-03 -1.043054908514022827e-01 -5.261206068098545074e-03 1.251008957624435425e-01 -5.123606920242309570e-01 1.677909195423126221e-01 -1.703303158283233643e-01 -7.687360793352127075e-02 -1.604754328727722168e-01 2.175072431564331055e-01 1.352404057979583740e-01 1.156248971819877625e-01
1.787879317998886108e-01 -8.721114695072174072e-02 1.286066025495529175e-01 -1.421642601490020752e-01 -2.507960498332977295e-01 1.208614557981491089e-01 1.745371520519256592e-01 1.518525779247283936e-01 1.326595693826675415e-01 5.076850950717926025e-02 1.844232976436614990e-01 -3.714641630649566650e-01 -7.190652936697006226e-02 2.078242301940917969e-01 -8.904055505990982056e-02 1.317726522684097290e-01 -1.296450756490230560e-02 -3.911513686180114746e-01 1.430729776620864868e-02 1.372865289449691772e-01 -1.100064367055892944e-01 7.213391363620758057e-02 -3.655769228935241699e-01 2.482519745826721191e-01 -3.255979120731353760e-01 -1.103916540741920471e-01 -1.124911159276962280e-01 -3.026250633411109447e-04 6.643732637166976929e-02 -4.421091079711914062e-02 1.900858804583549500e-02 6.662108749151229858e-02
-3.695968165993690491e-02 7.037967443466186523e-02 -1.024624109268188477e-01 -1.093519255518913269e-01 -3.470372036099433899e-02 7.821743935346603394e-02 6.716813147068023682e-02 -6.956442445516586304e-02 6.162893399596214294e-02 -1.252669841051101685e-01 -1.703127771615982056e-01 -7.245104759931564331e-02 -8.677323907613754272e-02 2.620395123958587646e-01 2.332878857851028442e-01 2.284793704748153687e-01 1.622824817895889282e-01 -4.267437160015106201e-01 -1.077404394745826721e-01 -9.389578551054000854e-02 -2.033025473356246948e-01 -3.575931191444396973e-01 -2.588158249855041504e-01 2.911174595355987549e-01 -8.348532766103744507e-02 5.601162463426589966e-02 -1.367474198341369629e-01 -2.467362284660339355e-01 1.495858430862426758e-01 1.036007180809974670e-01 2.067626714706420898e-01 -5.128324031829833984e-02
2.795405387878417969e-01 -2.965442650020122528e-02 -8.358525484800338745e-02 -1.195691972970962524e-01 -1.085453033447265625e-01 2.835186719894409180e-01 2.443827539682388306e-01 -2.886472642421722412e-01 -3.234250238165259361e-03 4.654218629002571106e-02 5.443386361002922058e-02 8.692136406898498535e-02 -6.788070499897003174e-02 5.185008049011230469e-01 -5.574265122413635254e-02 8.066534250974655151e-02 1.015366613864898682e-01 -1.639258712530136108e-01 2.427133172750473022e-01 5.772040784358978271e-02 9.518112242221832275e-02 5.690124258399009705e-02 -2.456289380788803101e-01 2.941209673881530762e-01 1.387075185775756836e-01 1.237658932805061340e-01 3.439889475703239441e-02 -1.822951734066009521e-01 1.356756836175918579e-01 1.480319499969482422e-01 2.606279402971267700e-02 1.397828012704849243e-02
-6.993923336267471313e-02 -7.359620183706283569e-02 -2.380541563034057617e-01 -1.622602343559265137e-01 -1.420186758041381836e-01 1.443989127874374390e-01 2.198470979928970337e-01 -1.373402625322341919e-01 2.829224765300750732e-01 9.932333976030349731e-02 1.754475831985473633e-01 1.266779284924268723e-02 1.240129172801971436e-01 3.016036935150623322e-02 -1.449812650680541992e-01 5.618317052721977234e-02 -1.223188862204551697e-01 -1.824370026588439941e-01 -1.671216189861297607e-01 -8.359660208225250244e-02 -4.702127352356910706e-02 1.469633579254150391e-01 -1.599212884902954102e-01 5.235919356346130371e-01 9.274982661008834839e-02 -1.840857788920402527e-02 -1.802769005298614502e-01 1.457161307334899902e-01 2.200953364372253418e-01 3.098038733005523682e-01 1.493076682090759277e-01 3.282648324966430664e-02
-3.725397214293479919e-02 -2.558963000774383545e-01 -1.309071630239486694e-01 -1.849564164876937866e-01 -1.676241308450698853e-01 -1.253110007382929325e-03 1.772349476814270020e-01 -2.035080492496490479e-01 -2.391625195741653442e-01 3.007225394248962402e-01 -1.348356753587722778e-01 -4.212934672832489014e-01 -1.852553933858871460e-01 -1.510609686374664307e-01 -7.474189251661300659e-02 3.091955929994583130e-02 -1.378126293420791626e-01 -1.631560921669006348e-02 -2.522588334977626801e-02 8.696909993886947632e-03 5.244283750653266907e-02 -1.837641596794128418e-01 -1.534291263669729233e-02 2.563588321208953857e-01 -2.329389601945877075e-01 2.552562057971954346e-01 3.641253709793090820e-02 -1.567927449941635132e-01 -1.591383963823318481e-01 1.105394214391708374e-01 2.195630967617034912e-01 1.426538079977035522e-01
7.776003330945968628e-02 1.439704298973083496e-01 -2.629216015338897705e-01 -1.080173775553703308e-01 -3.219396248459815979e-02 3.503349423408508301e-01 -4.185017198324203491e-02 -2.503541111946105957e-01 -1.466589123010635376e-01 2.219049185514450073e-01 -3.955280408263206482e-02 -1.811882406473159790e-01 -2.325901761651039124e-02 2.242428511381149292e-01 1.784679442644119263e-01 -9.899862110614776611e-02 2.020102292299270630e-01 -2.277314662933349609e-01 1.543480604887008667e-01 2.285635918378829956e-01 1.074881851673126221e-01 -1.152577996253967285e-01 -2.819268405437469482e-01 2.387478053569793701e-01 1.277243718504905701e-02 -5.786217749118804932e-02 -1.020338013768196106e-01 1.690834313631057739e-01 -2.822809852659702301e-02 7.847147434949874878e-02 1.129321977496147156e-01 -3.381330668926239014e-01
8.311115950345993042e-02 1.974236667156219482e-01 -3.683722913265228271e-01 1.369478367269039154e-02 -4.411720111966133118e-02 -2.532909810543060303e-02 2.339232116937637329e-01 -1.178974360227584839e-01 6.544031947851181030e-02 1.202042996883392334e-01 -1.397587805986404419e-01 -6.086703017354011536e-02 -7.015847414731979370e-02 1.499710828065872192e-01 -1.408226788043975830e-01 1.152512058615684509e-01 -1.793519705533981323e-01 3.517305105924606323e-02 7.111680507659912109e-02 -1.069636642932891846e-01 -5.535761639475822449e-02 -2.708951830863952637e-01 -6.090471521019935608e-02 2.361728847026824951e-01 -1.300480663776397705e-01 4.407232254743576050e-02 -1.332219839096069336e-01 1.731720119714736938e-01 2.776567339897155762e-01 3.578450977802276611e-01 1.566009670495986938e-01 4.030213057994842529e-01
1.388590484857559204e-01 7.444186508655548096e-02 -2.803030312061309814e-01 -1.485616434365510941e-02 -4.448512196540832520e-02 -9.999898076057434082e-02 -1.211327463388442993e-01 -3.382484614849090576e-01 6.599967926740646362e-02 -8.254537358880043030e-03 -2.401016205549240112e-01 -1.707344800233840942e-01 -1.600304692983627319e-01 -1.456869021058082581e-02 3.366759791970252991e-02 2.014346122741699219e-01 2.205596677958965302e-02 -7.206159085035324097e-02 1.170433983206748962e-01 1.076668035238981247e-02 -1.314629763364791870e-01 -3.505620360374450684e-01 -2.447613328695297241e-01 1.367849111557006836e-01 -1.880451440811157227e-01 2.526063704863190651e-03 -1.952040195465087891e-02 2.208848297595977783e-01 3.145087063312530518e-01 -2.461763471364974976e-01 3.255752325057983398e-01 9.067750722169876099e-02
-8.537775278091430664e-02 -4.689295589923858643e-02 -2.039189934730529785e-01 -2.364109642803668976e-02 -1.745361834764480591e-01 -1.366091240197420120e-02 -2.059240937232971191e-01 1.130295619368553162e-01 1.261225491762161255e-01 -1.322554647922515869e-01 -6.982635706663131714e-02 -2.456670999526977539e-01 1.942136883735656738e-01 2.346667796373367310e-01 1.059922948479652405e-01 2.688761055469512939e-01 1.889285743236541748e-01 -2.606591284275054932e-01 -1.669244468212127686e-01 4.080962389707565308e-02 1.574991047382354736e-01 -2.200489789247512817e-01 -6.841498613357543945e-02 3.551158905029296875e-01 5.311063304543495178e-02 -8.137792465277016163e-04 -2.957837581634521484e-01 -4.864501208066940308e-02 2.911541163921356201e-01 -7.054973393678665161e-02 2.071720957756042480e-01 1.583394706249237061e-01
2.732229791581630707e-02 -2.115388810634613037e-01 5.499783158302307129e-02 -2.078088521957397461e-01 -2.625202536582946777e-01 1.094199120998382568e-01 2.234410494565963745e-01 -1.244125515222549438e-01 9.344344586133956909e-02 1.513894088566303253e-02 -8.476453274488449097e-02 -7.418668270111083984e-02 1.634015291929244995e-01 1.191598698496818542e-01 3.978885412216186523e-01 9.330833330750465393e-03 -2.032634019851684570e-01 -3.678940832614898682e-01 1.436487422324717045e-03 6.897833943367004395e-02 1.033856645226478577e-01 -8.703142404556274414e-02 -2.804394625127315521e-02 3.054919540882110596e-01 -1.771019250154495239e-01 -3.383141383528709412e-02 2.144102565944194794e-02 2.626970112323760986e-01 -2.440876364707946777e-01 -3.075925633311271667e-02 7.508272677659988403e-02 2.812685370445251465e-01
6.627672165632247925e-02 3.967906832695007324e-01 -2.985211908817291260e-01 1.411708593368530273e-01 -2.120666801929473877e-01 -1.129837986081838608e-02 -8.118505030870437622e-02 -2.173222899436950684e-01 -2.081883102655410767e-01 4.725813865661621094e-02 2.401001984253525734e-03 -1.395076513290405273e-01 2.343532145023345947e-01 -5.268405191600322723e-03 -1.701191216707229614e-01 6.343325227499008179e-02 6.591298431158065796e-02 -6.368182599544525146e-02 -1.713551729917526245e-01 -1.330205649137496948e-01 1.834983825683593750e-01 -1.754907518625259399e-01 -2.044509798288345337e-01 2.034604996442794800e-01 -2.215492427349090576e-01 1.813584566116333008e-01 -2.146553546190261841e-01 -1.897505372762680054e-01 6.129472330212593079e-02 -1.350034177303314209e-01 2.617016434669494629e-01 -1.399760544300079346e-01
-4.221010953187942505e-02 -2.258578985929489136e-01 -3.695444166660308838e-01 7.152568548917770386e-02 -7.766094803810119629e-02 -1.469285488128662109e-01 1.971419602632522583e-01 -3.099057972431182861e-01 1.556034665554761887e-02 2.795761525630950928e-01 -3.075481951236724854e-02 -1.052726581692695618e-01 8.073410391807556152e-02 4.748854041099548340e-02 -7.057134062051773071e-02 1.336347907781600952e-01 -1.399016380310058594e-01 -1.042113453149795532e-02 -1.411871165037155151e-01 -8.281046524643898010e-03 1.318216323852539062e-01 -1.189071759581565857e-01 -5.377541854977607727e-02 3.772926032543182373e-01 4.114800319075584412e-02 1.276879757642745972e-01 -4.349039793014526367e-01 1.721892319619655609e-02 4.139049723744392395e-02 -6.777438521385192871e-02 -1.012338027358055115e-01 2.837707102298736572e-01
1.584933102130889893e-01 7.011140882968902588e-02 -2.510575056076049805e-01 5.220877751708030701e-02 1.055316999554634094e-01 5.274088978767395020e-01 -2.541567897424101830e-03 -4.120685532689094543e-02 1.441763807088136673e-02 -8.169541507959365845e-02 -1.175443679094314575e-01 -2.201040983200073242e-01 2.557000517845153809e-01 3.528946638107299805e-02 1.914018690586090088e-01 1.287062764167785645e-01 -1.993827223777770996e-01 -6.609406322240829468e-02 2.426363825798034668e-01 -7.996287941932678223e-02 -1.250507216900587082e-02 6.380988750606775284e-03 -9.511259198188781738e-02 2.520182132720947266e-01 1.315293312072753906e-01 9.797779470682144165e-02 -3.111054375767707825e-02 1.548162400722503662e-01 1.068116575479507446e-01 1.317446827888488770e-01 3.921038210391998291e-01 -8.799763023853302002e-02
-6.452307850122451782e-02 -1.189889609813690186e-01 -2.292636409401893616e-02 5.286874622106552124e-02 -2.407700121402740479e-01 1.909725219011306763e-01 2.340270578861236572e-01 -2.703168988227844238e-01 -1.097119972109794617e-02 -1.086448207497596741e-01 -1.497367173433303833e-01 -2.634747624397277832e-01 -1.258571743965148926e-01 2.304784804582595825e-01 7.932882010936737061e-02 -3.139657378196716309e-01 -1.956007778644561768e-01 -2.642878890037536621e-01 7.297734171152114868e-02 1.939134746789932251e-01 -1.647286862134933472e-01 -1.584356427192687988e-01 5.019525066018104553e-02 3.387357592582702637e-01 6.126653775572776794e-02 1.461470425128936768e-01 -2.167177572846412659e-02 2.303721755743026733e-02 -1.578377746045589447e-02 6.421887129545211792e-02 2.829819917678833008e-01 2.176817357540130615e-01
-8.506146073341369629e-02 -1.060609668493270874e-01 -5.667600408196449280e-02 8.776315301656723022e-02 7.283744961023330688e-02 1.506573706865310669e-01 -1.271613240242004395e-01 -1.956642419099807739e-01 -5.136784631758928299e-03 1.115614101290702820e-01 1.490576863288879395e-01 -2.978631258010864258e-01 1.636411398649215698e-01 8.117946237325668335e-02 5.088642239570617676e-02 -1.247842516750097275e-02 -2.543345093727111816e-02 -3.576059043407440186e-01 1.351869255304336548e-01 -1.967712044715881348e-01 5.953230336308479309e-02 -1.140782386064529419e-01 -3.872751891613006592e-01 2.182521820068359375e-01 1.144945248961448669e-01 1.928086206316947937e-02 6.615322083234786987e-02 -1.244658902287483215e-01 4.395874738693237305e-01 3.803460299968719482e-02 7.283314317464828491e-02 3.091639280319213867e-01
1.462304741144180298e-01 -2.253157198429107666e-01 -1.531421840190887451e-01 1.272421926259994507e-01 -7.188959419727325439e-02 1.141740679740905762e-01 6.686746329069137573e-02 -1.895138807594776154e-02 -3.767726710066199303e-03 1.598636656999588013e-01 3.877506405115127563e-02 -1.897065341472625732e-01 2.090930938720703125e-01 -5.973689723759889603e-03 3.074038960039615631e-02 2.823325395584106445e-01 3.076050281524658203e-01 -2.555564939975738525e-01 -1.690930724143981934e-01 -7.593160867691040039e-02 8.798182010650634766e-02 -2.185281664133071899e-01 -8.295293897390365601e-02 2.532100491225719452e-02 1.167425438761711121e-01 1.976218633353710175e-02 2.111487984657287598e-01 1.007246002554893494e-01 1.302224844694137573e-01 2.139017358422279358e-02 4.555079042911529541e-01 3.560053408145904541e-01
3.201338946819305420e-01 -6.322726607322692871e-02 3.685458377003669739e-02 1.156041100621223450e-01 -3.729688376188278198e-02 8.497382700443267822e-02 -2.532781101763248444e-02 9.970054775476455688e-02 -8.193791657686233521e-02 1.116133183240890503e-01 3.772157132625579834e-01 -3.000978231430053711e-01 -1.368263214826583862e-01 1.254803389310836792e-01 -2.163666486740112305e-01 2.902511358261108398e-01 5.132414400577545166e-02 -2.398414164781570435e-01 1.288800835609436035e-01 1.740643195807933807e-02 8.071240037679672241e-02 -1.258534193038940430e-01 -3.130235671997070312e-01 3.001976609230041504e-01 -1.488632895052433014e-02 1.086914241313934326e-01 -1.802494078874588013e-01 4.398449137806892395e-02 -1.207993179559707642e-01 2.052877843379974365e-01 2.275979071855545044e-01 5.344070494174957275e-03
1.473179459571838379e-01 -1.036337316036224365e-01 -2.875022590160369873e-01 -3.834295570850372314e-01 -1.790271848440170288e-01 3.720229864120483398e-01 -6.876739114522933960e-02 -2.409893870353698730e-01 1.305004358291625977e-01 6.323396414518356323e-02 -5.381278693675994873e-03 2.349566817283630371e-01 -9.190135449171066284e-02 1.605189442634582520e-01 1.315951049327850342e-01 1.403187364339828491e-01 -1.113836243748664856e-01 -6.304198503494262695e-02 1.158944796770811081e-02 -1.065201219171285629e-02 1.533636897802352905e-01 -3.593825399875640869e-01 -1.390810161828994751e-01 1.495753377676010132e-01 -1.083137765526771545e-01 1.709443479776382446e-01 -2.525397837162017822e-01 -5.931074917316436768e-02 -1.331939250230789185e-01 4.730723053216934204e-02 1.337709277868270874e-01 -1.284653437323868275e-03
-2.560505084693431854e-02 2.030909359455108643e-01 -2.084023952484130859e-01 7.613742351531982422e-02 -1.024475917220115662e-01 -1.947406232357025146e-01 -5.768862739205360413e-02 -1.421849429607391357e-01 2.976273372769355774e-02 2.593947649002075195e-01 -4.096420481801033020e-02 -3.120873570442199707e-01 3.517899289727210999e-02 4.168403148651123047e-01 -1.119803935289382935e-01 2.440294027328491211e-01 2.196325659751892090e-01 -1.598072797060012817e-01 -1.633313745260238647e-01 -8.802371472120285034e-02 3.090710937976837158e-01 -1.148743033409118652e-01 -1.458730250597000122e-01 1.339129060506820679e-01 -1.813030987977981567e-01 -6.765552610158920288e-02 -2.378719672560691833e-02 -1.160846874117851257e-01 -1.450430005788803101e-01 1.413671523332595825e-01 2.340791523456573486e-01 1.383298784494400024e-01
1.975534558296203613e-01 -2.527568042278289795e-01 -4.287693202495574951e-01 -1.998535394668579102e-01 -1.913998723030090332e-01 3.386241197586059570e-01 -1.470787674188613892e-01 -1.954661309719085693e-01 -8.340625464916229248e-02 1.570662260055541992e-01 3.586164489388465881e-02 1.804017722606658936e-01 1.662084013223648071e-01 1.839493364095687866e-01 -1.013726890087127686e-01 -4.524425044655799866e-02 3.761496022343635559e-02 -1.977994590997695923e-01 -1.273510903120040894e-01 -5.634967610239982605e-02 1.998816728591918945e-01 -2.273784428834915161e-01 6.579661369323730469e-02 7.929715514183044434e-02 6.402481347322463989e-02 2.736609578132629395e-01 9.033542126417160034e-02 1.447813492268323898e-02 6.438808888196945190e-02 1.709361225366592407e-01 1.946433782577514648e-01 -4.587933421134948730e-02
2.434910237789154053e-01 1.861737519502639771e-01 -3.882275223731994629e-01 5.248216539621353149e-02 -3.681862950325012207e-01 9.201266616582870483e-02 1.538475453853607178e-01 -2.207931280136108398e-01 1.022474318742752075e-01 1.819314956665039062e-01 -1.418147385120391846e-01 -3.019697368144989014e-01 5.703845620155334473e-02 -2.024091184139251709e-01 9.968309849500656128e-02 2.192184031009674072e-01 -6.288797012530267239e-04 -1.903126239776611328e-01 -1.277066022157669067e-01 -7.606665603816509247e-03 2.358456142246723175e-02 4.220214486122131348e-02 -1.873394548892974854e-01 -1.030235178768634796e-02 -1.548971384763717651e-01 3.317942470312118530e-02 1.299906820058822632e-01 2.002735137939453125e-01 1.112876459956169128e-01 2.627111077308654785e-01 6.915086507797241211e-02 -1.437102258205413818e-01
1.010996624827384949e-01 -2.626858055591583252e-01 -4.210008382797241211e-01 -3.878701478242874146e-02 -4.107628762722015381e-02 1.369073688983917236e-01 -4.077220335602760315e-02 -8.069320023059844971e-02 2.167259156703948975e-01 2.354021668434143066e-01 -2.041856572031974792e-02 -1.322775930166244507e-01 1.030031219124794006e-01 3.162577748298645020e-01 8.281008899211883545e-02 -1.183563917875289917e-01 8.428095281124114990e-02 -4.131007790565490723e-01 -1.458096355199813843e-01 1.527065634727478027e-01 -1.598109155893325806e-01 -1.939964890480041504e-01 -1.847872734069824219e-01 1.218234971165657043e-01 2.410486340522766113e-01 -7.177105545997619629e-02 -5.465268343687057495e-02 7.033453881740570068e-02 -1.664412915706634521e-01 1.036819368600845337e-01 1.283685863018035889e-01 3.184451535344123840e-02
-2.883893251419067383e-01 -2.281929105520248413e-01 -4.565116167068481445e-01 1.680620759725570679e-02 -7.364042103290557861e-02 2.190642654895782471e-01 -9.128212183713912964e-02 1.021487414836883545e-01 1.530459988862276077e-02 3.380560278892517090e-01 -1.557930558919906616e-01 -1.749041527509689331e-01 2.149399816989898682e-01 1.551271080970764160e-01 -1.503881216049194336e-01 -4.241683334112167358e-02 1.687410473823547363e-01 -1.273066252470016479e-01 5.907876044511795044e-02 -2.238490991294384003e-02 1.237452477216720581e-01 -1.093051284551620483e-01 -5.718589946627616882e-02 2.950318157672882080e-01 -3.525889515876770020e-01 3.578444942831993103e-02 -6.253436952829360962e-02 -3.754354268312454224e-02 1.331009417772293091e-01 6.837920099496841431e-02 -1.067223027348518372e-02 1.286763418465852737e-02
-8.387522771954536438e-03 -1.435784995555877686e-01 -1.744476705789566040e-01 8.702648431062698364e-02 -3.611795902252197266e-01 7.300409674644470215e-02 -9.491643309593200684e-02 -1.060832366347312927e-01 -4.217442497611045837e-02 2.382294684648513794e-01 1.497872471809387207e-01 -5.469413474202156067e-02 -1.048777103424072266e-01 3.433231636881828308e-02 -1.291245073080062866e-01 -6.507176160812377930e-02 2.157291173934936523e-01 -1.987067908048629761e-01 1.845849007368087769e-01 -8.405642211437225342e-02 -1.254977732896804810e-01 -1.562327146530151367e-01 -2.047566473484039307e-01 5.065730214118957520e-01 2.936671301722526550e-02 1.543862074613571167e-01 -2.965700030326843262e-01 6.427163630723953247e-02 5.957184731960296631e-02 -8.198025077581405640e-02 1.982916444540023804e-01 -1.897090971469879150e-01
-1.879453659057617188e-03 -3.079089820384979248e-01 -3.048088848590850830e-01 -1.884497851133346558e-01 -2.893488705158233643e-01 -2.553593926131725311e-02 9.724947810173034668e-02 -2.413301020860671997e-01 9.648060798645019531e-02 -2.603849023580551147e-02 -2.234397530555725098e-01 -4.133858531713485718e-02 2.088655903935432434e-02 1.093411892652511597e-01 7.554611563682556152e-02 9.520260244607925415e-02 5.617780145257711411e-03 -3.918348550796508789e-01 8.682825416326522827e-02 2.756997477263212204e-03 -1.573496460914611816e-01 -1.442176848649978638e-01 -1.060912832617759705e-01 7.779188454151153564e-02 2.726843953132629395e-01 -6.073659285902976990e-03 -2.954583168029785156e-01 -7.971465587615966797e-02 -2.301948070526123047e-01 -6.484134495258331299e-02 2.932495772838592529e-01 -2.646621130406856537e-02
1.636148244142532349e-01 1.804293990135192871e-01 -3.775616884231567383e-01 7.175941020250320435e-02 -1.691128015518188477e-01 3.969501554965972900e-01 3.448348343372344971e-01 -3.016771934926509857e-02 -2.962267771363258362e-02 -1.234520450234413147e-01 -3.054755926132202148e-02 -8.353547006845474243e-02 -3.374804556369781494e-02 6.043728906661272049e-03 -2.718650102615356445e-01 1.545373070985078812e-02 -1.479763388633728027e-01 -2.509132027626037598e-01 -2.918464317917823792e-02 -5.927184969186782837e-02 -2.768210601061582565e-03 -7.615018635988235474e-02 -2.521386146545410156e-01 1.772273145616054535e-02 1.507370620965957642e-01 2.345534563064575195e-01 -5.926554277539253235e-02 1.433159410953521729e-01 -3.587248176336288452e-02 -2.462740242481231689e-01 2.488076835870742798e-01 5.553092062473297119e-02
1.145872846245765686e-01 -3.390074372291564941e-01 -2.497000992298126221e-01 2.887255512177944183e-03 -1.542122960090637207e-01 1.370244771242141724e-01 2.107253074645996094e-01 -1.520613878965377808e-01 -7.296275347471237183e-02 9.593420475721359253e-02 4.078578948974609375e-02 -1.794047951698303223e-01 -3.297490533441305161e-03 -3.071952760219573975e-01 -4.208312928676605225e-02 2.221760004758834839e-01 -1.511614173650741577e-01 -1.386427283287048340e-01 -1.691544651985168457e-01 6.469856202602386475e-02 1.452817022800445557e-02 -1.188328936696052551e-01 4.887280613183975220e-02 2.113134264945983887e-01 -4.640900194644927979e-01 1.542161852121353149e-01 -5.611591413617134094e-02 -1.384863909333944321e-02 -1.924543976783752441e-01 2.336740493774414062e-01 1.565925329923629761e-01 1.034375876188278198e-01
-1.020147725939750671e-01 -2.254590988159179688e-01 -4.308952018618583679e-02 -9.302172809839248657e-02 -2.173266261816024780e-01 -3.943169116973876953e-02 2.295509874820709229e-01 -6.964585185050964355e-02 -2.055387496948242188e-01 1.253658980131149292e-01 2.312891930341720581e-01 -2.613064944744110107e-01 -2.713351324200630188e-02 -7.468526065349578857e-02 6.898645311594009399e-02 2.143650799989700317e-01 -7.915355265140533447e-03 -4.040341377258300781e-01 1.222376376390457153e-01 8.132650516927242279e-03 -1.144798174500465393e-01 1.230195462703704834e-01 -1.445077955722808838e-01 2.795876264572143555e-01 -1.779490411281585693e-01 -1.458708792924880981e-01 -9.369567036628723145e-02 1.269580125808715820e-01 1.167859584093093872e-01 -2.800969481468200684e-01 2.238201946020126343e-01 2.439705580472946167e-01
-2.330976724624633789e-01 3.165235742926597595e-02 -4.291779994964599609e-01 -3.461493924260139465e-02 -6.653614342212677002e-02 -8.362828195095062256e-02 2.020987719297409058e-01 -4.639239609241485596e-01 -1.545590758323669434e-01 2.878281772136688232e-01 -8.665984123945236206e-02 -3.045961260795593262e-01 7.378096878528594971e-02 2.666206061840057373e-01 -1.048602908849716187e-02 1.048482861369848251e-02 2.313672006130218506e-01 -1.672797352075576782e-01 1.233387812972068787e-01 -7.002578675746917725e-02 -5.103402584791183472e-02 -7.198803126811981201e-02 -1.131181698292493820e-02 1.122561022639274597e-01 -1.111204400658607483e-01 7.112988084554672241e-02 2.859228476881980896e-02 7.504735887050628662e-02 -1.441985517740249634e-01 8.183079957962036133e-02 3.097066283226013184e-02 -1.831892877817153931e-01
-8.250523358583450317e-02 -4.793623089790344238e-02 -3.255502283573150635e-01 -1.160126477479934692e-01 -3.971195220947265625e-01 4.509179592132568359e-01 2.182091474533081055e-01 -1.296270936727523804e-01 -8.381994813680648804e-02 -5.640713497996330261e-02 -1.225600689649581909e-01 -2.124670445919036865e-01 -8.842830359935760498e-02 -1.433593928813934326e-01 7.954381406307220459e-02 1.861917972564697266e-01 -7.311208546161651611e-02 -1.510034948587417603e-01 -6.891243159770965576e-02 -8.203752338886260986e-03 -4.802634194493293762e-02 1.209387481212615967e-01 9.063629060983657837e-02 2.217991203069686890e-01 -2.202861905097961426e-01 -2.408327162265777588e-01 -1.474767327308654785e-01 1.742435693740844727e-01 4.045975580811500549e-02 1.054150089621543884e-01 2.512996457517147064e-02 1.641440093517303467e-01
2.492095530033111572e-01 -2.743223607540130615e-01 -1.266624629497528076e-01 -1.006100550293922424e-01 -5.048122629523277283e-02 4.530299082398414612e-02 -6.770154461264610291e-03 5.292734131217002869e-03 1.880412399768829346e-01 2.147548049688339233e-01 -3.838829696178436279e-01 -1.772809773683547974e-01 1.342049390077590942e-01 -7.129447907209396362e-02 1.827508509159088135e-01 2.109180390834808350e-01 -7.299520075321197510e-02 -2.430006563663482666e-01 5.368885025382041931e-02 1.232806593179702759e-01 1.200884208083152771e-02 -3.601656854152679443e-01 -9.813269227743148804e-02 1.624121069908142090e-01 -1.021580025553703308e-01 6.941372994333505630e-03 -8.049079030752182007e-02 1.915455907583236694e-01 1.910975873470306396e-01 -2.551043331623077393e-01 2.536784708499908447e-01 -5.116526409983634949e-02
1.656971573829650879e-01 2.547137141227722168e-01 -3.439620733261108398e-01 1.595294922590255737e-01 -1.449549198150634766e-01 1.189737953245639801e-02 -7.630489766597747803e-02 -1.366783529520034790e-01 7.512492686510086060e-02 -4.722494259476661682e-02 -1.196671500802040100e-01 -2.850568592548370361e-01 -8.915486931800842285e-02 2.350644618272781372e-01 2.359706908464431763e-01 1.918587684631347656e-01 1.219210922718048096e-01 -9.016484022140502930e-02 2.810924351215362549e-01 5.259404331445693970e-02 -1.784842461347579956e-01 -3.759489953517913818e-01 -5.788522213697433472e-02 1.610653847455978394e-01 -8.599513769149780273e-02 2.322816401720046997e-01 -4.283256083726882935e-02 1.552628278732299805e-01 2.373795807361602783e-01 -5.189543962478637695e-02 3.804649785161018372e-02 6.371933221817016602e-02
1.919242590665817261e-01 5.776598304510116577e-02 -1.962586492300033569e-02 -9.275131672620773315e-02 -1.239897012710571289e-01 1.831176131963729858e-01 1.906953006982803345e-01 -2.722515165805816650e-01 1.346679627895355225e-01 -6.217408925294876099e-02 -1.982207745313644409e-01 9.101118892431259155e-02 -6.953714042901992798e-02 3.736341595649719238e-01 -1.292887926101684570e-01 6.976094841957092285e-02 1.164081394672393799e-01 -4.641481041908264160e-01 1.000943034887313843e-01 7.614178210496902466e-02 1.952225528657436371e-02 -1.963296532630920410e-01 -2.342038005590438843e-01 8.257802575826644897e-03 -2.251576632261276245e-03 1.068295091390609741e-01 -2.437973171472549438e-01 1.888456344604492188e-01 1.747320741415023804e-01 -5.235883872956037521e-03 2.765755951404571533e-01 -6.030285730957984924e-02
3.010655939579010010e-01 1.759271919727325439e-01 -2.963899374008178711e-01 -1.215069517493247986e-01 -3.563772514462471008e-02 1.512953788042068481e-01 -1.732036620378494263e-01 2.104235813021659851e-02 7.589130103588104248e-02 3.186166286468505859e-02 -1.471586376428604126e-01 -1.199183836579322815e-01 1.498430967330932617e-01 -1.203185245394706726e-01 1.707729548215866089e-01 2.689872384071350098e-01 2.284108251333236694e-01 -1.539343297481536865e-01 7.055284827947616577e-02 -2.543026506900787354e-01 3.039006516337394714e-02 -2.671448588371276855e-01 -2.617469727993011475e-01 1.955658644437789917e-01 5.665854364633560181e-02 1.531834602355957031e-01 4.678397905081510544e-03 2.839083969593048096e-01 4.198666661977767944e-02 -7.176457345485687256e-02 2.865959405899047852e-01 1.379279494285583496e-01
1.505033522844314575e-01 -1.718043982982635498e-01 1.028727460652589798e-02 6.132353562861680984e-03 7.017452269792556763e-02 1.454895436763763428e-01 -2.068732976913452148e-01 -1.539652943611145020e-01 4.387899115681648254e-02 5.050383880734443665e-02 3.715016543865203857e-01 -2.066713869571685791e-01 6.204440817236900330e-02 -2.151639945805072784e-02 8.945741504430770874e-02 9.064549952745437622e-02 -3.532325848937034607e-02 -2.244390249252319336e-01 1.313213855028152466e-01 -1.137122437357902527e-01 -7.425266504287719727e-02 -1.059259027242660522e-01 -3.825196623802185059e-01 3.688332438468933105e-01 6.727728992700576782e-02 1.465567350387573242e-01 -1.806944459676742554e-01 -7.712780684232711792e-02 2.889635562896728516e-01 1.506579667329788208e-01 8.768319338560104370e-02 2.999683320522308350e-01
3.091615438461303711e-02 -1.529737263917922974e-01 -5.385380238294601440e-02 -7.514697313308715820e-02 -1.303396932780742645e-02 1.829575598239898682e-01 -1.266716718673706055e-01 -2.022520750761032104e-01 -3.921677172183990479e-02 -2.351841032505035400e-01 1.267541348934173584e-01 -2.625395655632019043e-01 1.664299368858337402e-01 8.312463015317916870e-02 -7.994784414768218994e-02 2.949206829071044922e-01 -8.919092267751693726e-02 -3.644918799400329590e-01 -1.282729208469390869e-01 -2.659863531589508057e-01 -2.419736981391906738e-02 -3.170735836029052734e-01 -1.232300847768783569e-01 6.815504282712936401e-03 -1.337262988090515137e-01 -1.913756281137466431e-01 -1.819474995136260986e-01 2.085299640893936157e-01 -8.384465426206588745e-02 1.464448422193527222e-01 3.203430473804473877e-01 -1.102060731500387192e-02
[truncated: 3,274,486 more chars]
