# Supplementary material for: The Language of Innovation
Source: PLoS One. 2020 Apr 30;15(4):e0230107. doi: 10.1371/journal.pone.0230107 (PMC7194493; doi:10.1371/journal.pone.0230107)
Supplement: S2 File — (GZ) [file pone.0230107.s002.tar.gz › 1980-1984/V2Run_9_VS_4500_embeddings1980-1984ED32.txt]

-1.630183458328247070e-01 -3.047121167182922363e-01 2.978429496288299561e-01 -1.812703758478164673e-01 3.366823196411132812e-01 3.693189620971679688e-01 -9.447398781776428223e-02 1.197727844119071960e-01 -4.470674321055412292e-02 -1.796089559793472290e-01 1.468227207660675049e-01 -1.729452759027481079e-01 2.073289453983306885e-02 -1.033725515007972717e-01 -1.943144351243972778e-01 6.672348827123641968e-02 1.515649259090423584e-01 1.523388177156448364e-01 1.783304363489151001e-01 3.602543175220489502e-01 -1.293036639690399170e-01 1.248357072472572327e-02 -1.203326880931854248e-01 1.506836898624897003e-02 -8.959785848855972290e-02 7.037539780139923096e-02 -1.838127523660659790e-01 -2.402229234576225281e-02 -1.662788242101669312e-01 1.478170454502105713e-01 -1.005073413252830505e-01 2.533405274152755737e-02
-9.476494044065475464e-03 -4.336240887641906738e-02 -1.557161957025527954e-01 1.131105422973632812e-01 2.599048912525177002e-01 -1.113440841436386108e-02 -1.506204307079315186e-01 1.553122252225875854e-01 2.030638158321380615e-01 -7.622156292200088501e-02 6.764858216047286987e-02 -2.526575326919555664e-01 -1.807984709739685059e-01 -1.747526526451110840e-01 -2.401408404111862183e-01 4.406623542308807373e-02 5.911652743816375732e-02 5.765158683061599731e-02 1.212653443217277527e-01 1.333372741937637329e-01 5.279510840773582458e-02 3.906726464629173279e-02 -3.751370012760162354e-01 -3.849286139011383057e-01 -3.191375732421875000e-01 6.635047495365142822e-02 -2.077389210462570190e-01 -2.987008355557918549e-02 -2.870845794677734375e-01 8.676555007696151733e-02 1.468955874443054199e-01 -1.177953481674194336e-01
-1.586117446422576904e-01 -1.226811781525611877e-01 1.406484395265579224e-01 -1.870662439614534378e-03 1.670742630958557129e-01 1.948471069335937500e-01 -2.160389721393585205e-01 5.441424902528524399e-03 3.601422905921936035e-01 4.006212949752807617e-02 -4.935811087489128113e-02 -2.933312952518463135e-01 -1.517616957426071167e-01 -2.115829475224018097e-02 -7.695103436708450317e-02 -1.294522434473037720e-01 2.335786521434783936e-01 -1.448103189468383789e-01 2.353463321924209595e-01 1.218997314572334290e-01 -1.952876150608062744e-01 -2.761053852736949921e-03 6.882950663566589355e-02 -3.041364848613739014e-01 -4.652459323406219482e-01 -1.946215704083442688e-02 1.154194250702857971e-01 -1.874741539359092712e-02 -1.992118358612060547e-01 -2.902655303478240967e-02 4.645763896405696869e-03 9.626023471355438232e-02
-3.565153777599334717e-01 5.100476741790771484e-02 9.262363612651824951e-02 5.266020447015762329e-02 2.496665567159652710e-01 1.261070668697357178e-01 -3.145053982734680176e-01 1.969903856515884399e-01 5.143703147768974304e-02 -8.320342749357223511e-02 -8.194604516029357910e-02 -2.033845931291580200e-01 -1.707401126623153687e-02 -9.677638113498687744e-02 -1.093108505010604858e-01 -4.075753688812255859e-02 4.791156575083732605e-02 1.024755537509918213e-01 -9.632142633199691772e-02 -1.451868414878845215e-01 -1.583535373210906982e-01 -3.202634155750274658e-01 -1.212710365653038025e-01 -1.402650494128465652e-02 -4.497924149036407471e-01 -1.242185942828655243e-02 6.984972953796386719e-02 -3.378059566020965576e-01 -1.858740746974945068e-01 -6.173041090369224548e-02 9.770555049180984497e-02 8.369262516498565674e-02
-2.836274802684783936e-01 7.447939366102218628e-02 -2.048205137252807617e-01 -1.040979102253913879e-01 4.894362092018127441e-01 1.548089385032653809e-01 4.484295845031738281e-02 1.988721191883087158e-01 2.079430967569351196e-01 2.962406538426876068e-02 -2.028386592864990234e-01 -3.569776415824890137e-01 -2.866494841873645782e-02 -2.577576041221618652e-01 -7.147331535816192627e-02 1.554172858595848083e-02 2.432631552219390869e-01 1.108731031417846680e-01 -6.541822850704193115e-02 -1.696061044931411743e-01 -4.104010388255119324e-02 6.879213266074657440e-03 -7.762971520423889160e-02 -1.150506287813186646e-01 -3.314641416072845459e-01 -3.808258473873138428e-02 -9.784447960555553436e-03 -9.340208768844604492e-02 -1.176042109727859497e-01 2.877030521631240845e-02 -8.884379267692565918e-02 -5.138258635997772217e-02
-2.340536564588546753e-01 6.765065249055624008e-03 -1.642413139343261719e-01 3.313326835632324219e-02 4.616926014423370361e-01 -1.422272473573684692e-01 -1.410677134990692139e-01 2.162952423095703125e-01 -1.896832883358001709e-02 -1.263933777809143066e-01 -8.924257010221481323e-02 -2.169093042612075806e-01 2.805413864552974701e-02 -2.750196754932403564e-01 -3.527384400367736816e-01 2.265450358390808105e-02 -5.422886461019515991e-02 -8.880659192800521851e-02 -3.903634101152420044e-02 -2.526902407407760620e-02 -1.403422504663467407e-01 -7.128630578517913818e-02 -1.010436192154884338e-02 1.124236732721328735e-02 -2.698957920074462891e-01 1.817336082458496094e-01 -2.714381925761699677e-02 7.659798115491867065e-02 -6.047254800796508789e-02 1.605410277843475342e-01 -9.189557284116744995e-03 4.053796231746673584e-01
-2.134912610054016113e-01 -1.468191295862197876e-01 1.942276358604431152e-01 4.707831889390945435e-02 9.654700756072998047e-02 3.411863148212432861e-01 -6.944955885410308838e-02 4.413280487060546875e-01 -1.671550869941711426e-01 -1.542143523693084717e-01 -2.689419314265251160e-02 -8.835600316524505615e-02 -1.045711487531661987e-01 1.695021986961364746e-02 -2.170762866735458374e-01 9.373060427606105804e-03 -6.595753878355026245e-02 -4.673151299357414246e-02 1.152584552764892578e-01 2.736749649047851562e-01 -2.273715585470199585e-01 -1.021979004144668579e-01 -1.548736989498138428e-01 -1.005490943789482117e-01 -3.115797638893127441e-01 -1.499391496181488037e-01 -1.164383813738822937e-02 2.458424493670463562e-02 2.096236050128936768e-01 -3.049429692327976227e-02 -5.913952738046646118e-02 -2.988116741180419922e-01
-2.002668231725692749e-01 3.004704043269157410e-02 -7.327745854854583740e-02 -9.124451130628585815e-02 3.782907724380493164e-01 3.514155447483062744e-01 6.452405452728271484e-02 5.188198089599609375e-01 -6.620926316827535629e-03 1.429008413106203079e-02 1.071383990347385406e-02 1.630230844020843506e-01 -7.147987186908721924e-02 5.730058997869491577e-02 -2.041157633066177368e-01 2.128078043460845947e-01 -1.252386122941970825e-01 -6.832147948443889618e-03 1.417114492505788803e-02 3.015485405921936035e-01 -2.415263503789901733e-01 -2.969069406390190125e-02 -5.380181595683097839e-02 -1.774276494979858398e-01 -1.384048759937286377e-01 6.782431900501251221e-02 6.107274675741791725e-04 2.861862070858478546e-03 1.372731178998947144e-01 -1.148735210299491882e-01 -1.955688185989856720e-02 -1.625926345586776733e-01
-1.425063014030456543e-01 1.719181090593338013e-01 -1.563346982002258301e-01 1.741858273744583130e-01 4.082973003387451172e-01 5.939890071749687195e-02 -1.986211687326431274e-01 2.764246761798858643e-01 1.866204589605331421e-01 -2.084405161440372467e-02 -6.177390366792678833e-02 -8.883710205554962158e-02 -2.157491631805896759e-02 -1.476027220487594604e-01 -9.436420351266860962e-02 2.776642516255378723e-02 -4.630168527364730835e-02 8.512509614229202271e-02 1.055013686418533325e-01 3.469720482826232910e-02 -1.647041290998458862e-01 -6.056695058941841125e-02 -2.250945419073104858e-01 -3.367882072925567627e-01 -2.736287713050842285e-01 2.655582316219806671e-02 -3.446820378303527832e-01 -7.571911066770553589e-02 -2.679134309291839600e-01 9.934394806623458862e-02 -1.267815083265304565e-01 -1.261352598667144775e-01
-1.529255658388137817e-01 1.381895840167999268e-01 -3.101856820285320282e-02 1.482548862695693970e-01 3.366644084453582764e-01 7.110645622014999390e-02 -2.603703737258911133e-02 2.946153283119201660e-01 7.688627392053604126e-02 4.601172357797622681e-02 3.785966336727142334e-02 -1.972824484109878540e-01 -5.534000694751739502e-02 -4.634124785661697388e-02 -8.840560913085937500e-02 2.292816787958145142e-01 -8.972893655300140381e-02 5.073112994432449341e-02 1.084081158041954041e-01 2.082196921110153198e-01 -2.201051712036132812e-01 -3.593564732000231743e-03 -3.667468130588531494e-01 -2.571135163307189941e-01 -2.024914771318435669e-01 -1.170483306050300598e-01 -3.766741752624511719e-01 -2.177401818335056305e-02 -2.669079005718231201e-01 5.506909638643264771e-02 4.091440886259078979e-02 -1.640522778034210205e-01
-2.196443267166614532e-02 -1.273731440305709839e-01 2.627527117729187012e-01 5.857799202203750610e-02 3.643273711204528809e-01 1.694324314594268799e-01 8.698434382677078247e-02 2.741678059101104736e-01 3.738570809364318848e-01 1.006182804703712463e-01 -1.692451983690261841e-01 1.341956853866577148e-01 5.548877641558647156e-02 -1.097772717475891113e-01 -3.624502420425415039e-01 7.641102373600006104e-02 7.915125042200088501e-02 -5.510294809937477112e-02 2.707574963569641113e-01 -1.068716794252395630e-01 -1.066605225205421448e-01 -1.826375424861907959e-01 -1.677913963794708252e-01 1.947374343872070312e-01 -4.684671759605407715e-02 1.203896403312683105e-01 -4.245271533727645874e-02 -2.250782996416091919e-01 3.376774862408638000e-02 6.782641261816024780e-02 -1.410398632287979126e-01 -1.346742957830429077e-01
-3.428971394896507263e-02 1.233485639095306396e-01 -7.453220337629318237e-02 5.856523290276527405e-02 3.061495125293731689e-01 2.144195698201656342e-02 -1.784402504563331604e-02 1.134587898850440979e-01 9.061180800199508667e-02 -2.363943867385387421e-02 2.488048821687698364e-01 -3.629239276051521301e-02 -1.607159227132797241e-01 -3.322883844375610352e-01 -1.284043043851852417e-01 1.118660941720008850e-01 2.320248931646347046e-01 -3.909350931644439697e-02 6.367323547601699829e-02 9.839475899934768677e-02 -1.443757414817810059e-01 2.380474907113239169e-04 -2.258766293525695801e-01 -1.852176487445831299e-01 -3.845056593418121338e-01 -4.490987583994865417e-02 -4.558444619178771973e-01 -8.381262421607971191e-03 -2.283935248851776123e-01 7.976146787405014038e-02 -1.559489071369171143e-01 -1.190261095762252808e-01
4.938412830233573914e-02 -2.287602052092552185e-02 -5.343580618500709534e-02 -1.484153140336275101e-02 1.666026115417480469e-01 2.864338271319866180e-02 2.484397031366825104e-03 2.199733853340148926e-01 1.490439772605895996e-01 -4.875637590885162354e-02 2.029361128807067871e-01 -2.044658660888671875e-01 -1.558095812797546387e-01 -2.158205807209014893e-01 -2.684599757194519043e-01 -1.240659728646278381e-01 1.694855690002441406e-01 1.048502549529075623e-01 6.860341876745223999e-02 -3.787291061598807573e-04 -7.451029494404792786e-03 -2.217935174703598022e-01 -2.489025592803955078e-01 -1.664569824934005737e-01 -5.042280554771423340e-01 1.028000265359878540e-01 -3.389226794242858887e-01 -2.210260182619094849e-01 -3.736256854608654976e-03 1.802444308996200562e-01 -6.550531089305877686e-02 4.929845035076141357e-02
-2.575528621673583984e-01 -1.427541673183441162e-01 -3.043317236006259918e-02 -4.882508516311645508e-02 3.197864294052124023e-01 7.859586179256439209e-02 -2.195917963981628418e-01 3.809077441692352295e-01 3.224939107894897461e-01 4.589164629578590393e-03 -1.017810553312301636e-01 -2.733798325061798096e-01 -2.416127175092697144e-01 -2.670624107122421265e-02 4.681899398565292358e-02 -1.299084573984146118e-01 6.900131702423095703e-02 1.218659337610006332e-02 2.228857874870300293e-01 -1.307072192430496216e-01 -1.038802191615104675e-01 -9.488326311111450195e-02 1.117313653230667114e-01 -3.117103576660156250e-01 -2.701925635337829590e-01 9.151078760623931885e-02 4.526270925998687744e-02 -1.393610835075378418e-01 -1.689277589321136475e-01 2.384924795478582382e-03 4.856696352362632751e-02 7.801031321287155151e-02
-3.241246044635772705e-01 3.020183145999908447e-01 8.702865242958068848e-02 -1.442375630140304565e-01 3.598458766937255859e-01 2.340590059757232666e-01 4.521231725811958313e-02 2.520847320556640625e-01 1.004104763269424438e-01 1.524969488382339478e-01 -4.636663198471069336e-02 -9.431698918342590332e-02 1.621428877115249634e-02 1.385383307933807373e-01 -4.466852173209190369e-03 5.559088289737701416e-02 -1.440356858074665070e-02 1.077911555767059326e-01 -1.033448614180088043e-02 1.008168831467628479e-01 -2.324896864593029022e-02 -1.969478428363800049e-01 -6.845035403966903687e-02 -2.661229372024536133e-01 -4.872471988201141357e-01 -1.399775147438049316e-01 -1.627516746520996094e-01 -3.686648979783058167e-02 -1.102878972887992859e-01 1.542165875434875488e-01 -2.418667823076248169e-02 1.489457208663225174e-02
-1.063345349393785000e-03 -1.564056985080242157e-02 -6.750221550464630127e-02 -9.126239269971847534e-02 1.811777502298355103e-01 5.839057639241218567e-02 -4.020588472485542297e-02 2.250467538833618164e-01 1.453512907028198242e-01 5.602622032165527344e-02 1.414541006088256836e-01 -1.843010187149047852e-01 -2.112321853637695312e-01 -1.935796290636062622e-01 -3.334177732467651367e-01 9.672997891902923584e-02 -8.497868548147380352e-04 1.256970763206481934e-01 3.223392367362976074e-02 -2.950810641050338745e-02 -1.359369307756423950e-01 -1.219564601778984070e-01 -8.700945973396301270e-02 -3.767070919275283813e-02 -5.084050297737121582e-01 3.056224435567855835e-02 -3.638498783111572266e-01 -1.386803388595581055e-01 -2.489102333784103394e-01 1.466960459947586060e-01 -2.437119185924530029e-01 5.967351049184799194e-02
-2.596897780895233154e-01 1.096978187561035156e-01 6.055497378110885620e-02 -7.651682943105697632e-03 6.528066098690032959e-02 8.650358766317367554e-02 -1.521604061126708984e-01 4.796186089515686035e-01 1.963036656379699707e-01 1.579670161008834839e-01 7.965417951345443726e-02 -1.481830924749374390e-01 7.070139516144990921e-03 2.659768238663673401e-02 -9.461209177970886230e-02 -4.653898999094963074e-02 1.162681132555007935e-01 -1.702489703893661499e-01 1.179242581129074097e-01 1.601404845714569092e-01 -4.889836534857749939e-03 -2.848598361015319824e-01 4.073537886142730713e-02 -2.195090949535369873e-01 -4.106012880802154541e-01 8.295319229364395142e-02 7.972669601440429688e-02 -2.540369629859924316e-01 -2.899914085865020752e-01 5.404815077781677246e-02 -4.160833358764648438e-02 4.931034520268440247e-03
-2.512296736240386963e-01 6.682464480400085449e-02 4.267440363764762878e-02 -1.948506832122802734e-01 4.029262661933898926e-01 -8.464542776346206665e-02 -1.371815055608749390e-02 3.800609707832336426e-02 2.107634991407394409e-01 -9.575072675943374634e-03 -2.886001169681549072e-01 -7.114378269761800766e-03 -1.704661250114440918e-01 -2.486772276461124420e-02 4.429686442017555237e-02 1.429995000362396240e-01 1.412970274686813354e-01 -1.708490215241909027e-02 2.402226179838180542e-01 2.433675825595855713e-01 3.594620525836944580e-02 -1.190310716629028320e-01 7.389501482248306274e-02 -2.862177193164825439e-01 -2.825696170330047607e-01 -2.008683830499649048e-01 -3.354094326496124268e-01 -1.602126210927963257e-01 3.330767154693603516e-02 2.005768865346908569e-01 2.575641311705112457e-02 -3.381044790148735046e-02
-1.509045213460922241e-01 -2.410299181938171387e-01 7.657644897699356079e-02 -1.459724456071853638e-01 2.730956673622131348e-01 7.803598418831825256e-03 -4.360646009445190430e-02 4.505673050880432129e-01 5.796797201037406921e-02 -1.823335140943527222e-01 -1.411982327699661255e-01 -2.037181556224822998e-01 4.730118066072463989e-02 3.972069546580314636e-02 9.137383848428726196e-02 -4.844469204545021057e-02 9.683737158775329590e-02 -1.249921396374702454e-01 -5.992070771753787994e-03 1.228498145937919617e-01 4.659527540206909180e-02 2.295741438865661621e-01 -2.929209470748901367e-01 -1.045451015233993530e-01 -4.628954231739044189e-01 -1.115033552050590515e-01 -1.576662808656692505e-01 -1.269532889127731323e-01 1.700517982244491577e-01 -7.150315493345260620e-02 6.757658720016479492e-02 4.285561293363571167e-02
-2.545742690563201904e-01 3.220653235912322998e-01 7.832366973161697388e-02 -8.242356032133102417e-02 3.268601596355438232e-01 3.608211278915405273e-01 1.512266248464584351e-01 1.984070688486099243e-01 9.152793139219284058e-02 1.113280057907104492e-01 -4.325126856565475464e-02 -1.591627597808837891e-01 -2.023100852966308594e-01 -1.243481505662202835e-02 6.085368245840072632e-02 3.047342412173748016e-03 -8.923583477735519409e-02 9.198425710201263428e-02 -3.797875251621007919e-03 1.231807097792625427e-02 -1.353004872798919678e-01 -1.950993537902832031e-01 -9.994152188301086426e-02 -5.293331667780876160e-02 -4.720197618007659912e-01 -1.057957112789154053e-01 -1.006207466125488281e-01 -1.488301008939743042e-01 -2.170121967792510986e-01 1.447481662034988403e-01 -3.954853862524032593e-02 -6.979170441627502441e-02
9.986785799264907837e-02 1.037042513489723206e-01 8.444942533969879150e-02 -7.129655778408050537e-02 1.916195750236511230e-01 -7.554788026027381420e-04 -8.670511096715927124e-02 1.107359081506729126e-01 1.312489062547683716e-01 5.512253195047378540e-02 5.626382678747177124e-02 -2.770201563835144043e-01 -4.011953622102737427e-02 -3.319427073001861572e-01 -1.678410321474075317e-01 1.583975404500961304e-01 2.286679744720458984e-01 -3.439165651798248291e-02 1.702338606119155884e-01 -1.526219248771667480e-01 -1.406566053628921509e-01 -1.139396894723176956e-02 -1.369581073522567749e-01 6.807931512594223022e-02 -5.032930374145507812e-01 -7.622569799423217773e-02 -2.258597016334533691e-01 -1.343961954116821289e-01 -2.111689150333404541e-01 1.031041815876960754e-01 -2.553349733352661133e-01 -2.183400541543960571e-01
-1.095518469810485840e-01 -1.097371280193328857e-01 1.131181567907333374e-01 -5.548018962144851685e-03 2.508997917175292969e-01 3.667208850383758545e-01 -1.188594400882720947e-01 8.683918416500091553e-02 2.672721147537231445e-01 -8.558962494134902954e-02 5.817198008298873901e-02 -3.309969305992126465e-01 3.472441062331199646e-02 -1.262287050485610962e-01 -8.861463516950607300e-03 -1.963865160942077637e-01 1.381537765264511108e-01 -6.825993955135345459e-02 2.298487275838851929e-01 4.539565742015838623e-02 -1.663143336772918701e-01 -2.656853012740612030e-02 8.776018023490905762e-02 -3.757872283458709717e-01 -4.051346182823181152e-01 -5.203006789088249207e-03 -1.751131727360188961e-03 3.335893526673316956e-02 -1.957972049713134766e-01 6.596903502941131592e-02 1.516609638929367065e-01 9.823226183652877808e-02
-2.298769652843475342e-01 6.068035215139389038e-02 -1.551330536603927612e-01 -2.602542638778686523e-01 4.458934068679809570e-01 -6.593318283557891846e-02 -1.190481036901473999e-01 2.740581035614013672e-01 1.215242296457290649e-01 3.174329176545143127e-02 -4.085377231240272522e-02 -1.942132562398910522e-01 2.425619028508663177e-02 -1.789359748363494873e-01 -8.056648075580596924e-02 1.308010965585708618e-01 1.277780234813690186e-01 1.629879623651504517e-01 1.281888484954833984e-01 -1.724308133125305176e-01 -2.436597645282745361e-01 8.639401197433471680e-02 -1.590026170015335083e-01 1.777366697788238525e-01 -2.780005633831024170e-01 -5.615005642175674438e-02 -2.143662720918655396e-01 -1.118600070476531982e-01 -1.893880814313888550e-01 -2.180659025907516479e-01 -1.120968908071517944e-01 1.433999743312597275e-02
-1.288009732961654663e-01 1.222746372222900391e-01 -9.594918042421340942e-02 -6.171747669577598572e-02 3.980282545089721680e-01 1.044029220938682556e-01 4.900326952338218689e-02 1.671118587255477905e-01 9.034232795238494873e-02 1.819320768117904663e-02 -1.180637478828430176e-01 -4.023490548133850098e-01 4.416756331920623779e-02 -2.163371592760086060e-01 -1.073026657104492188e-01 -2.696073986589908600e-02 -4.827364906668663025e-02 -5.579766258597373962e-02 4.478494636714458466e-03 1.573155447840690613e-02 -3.085253536701202393e-01 -3.175514983013272285e-03 7.618743926286697388e-02 1.940220147371292114e-01 -4.420769512653350830e-01 1.948876082897186279e-01 1.763558685779571533e-01 1.462720986455678940e-02 -1.398982256650924683e-01 8.637809753417968750e-02 1.015597805380821228e-01 2.530733346939086914e-01
6.660307943820953369e-02 1.202185600996017456e-01 -1.824083328247070312e-01 8.233790844678878784e-02 2.920359075069427490e-01 2.149838209152221680e-01 -1.442908346652984619e-01 2.097551077604293823e-01 1.954409331083297729e-01 -2.379407435655593872e-01 2.171363234519958496e-01 -4.204130545258522034e-02 1.664879620075225830e-01 5.135947838425636292e-02 9.185300208628177643e-03 -9.155053645372390747e-02 2.112158238887786865e-01 6.191540881991386414e-02 3.311474919319152832e-01 -2.062005549669265747e-02 -2.862076759338378906e-01 1.859931051731109619e-01 -2.890778481960296631e-01 3.848984837532043457e-02 -2.110733389854431152e-01 6.560477614402770996e-02 -1.406944394111633301e-01 -8.162683993577957153e-02 -3.303286805748939514e-02 2.346317172050476074e-01 2.628538608551025391e-01 3.942485526204109192e-02
-1.227812618017196655e-01 2.877256870269775391e-01 1.648606806993484497e-01 -1.726087480783462524e-01 1.085188463330268860e-01 2.170460857450962067e-02 -1.354535818099975586e-01 2.664551883935928345e-02 1.302858591079711914e-01 -2.286108136177062988e-01 6.614843010902404785e-02 2.563982307910919189e-01 -1.058101728558540344e-01 -3.490992188453674316e-01 -1.923030912876129150e-01 1.264327764511108398e-01 6.671480089426040649e-02 2.917691878974437714e-02 2.820438146591186523e-01 1.250701844692230225e-01 4.185129329562187195e-02 2.240399420261383057e-01 -2.674818597733974457e-02 -1.677041202783584595e-01 -3.126229643821716309e-01 1.368247866630554199e-01 -1.014421656727790833e-01 -1.908440291881561279e-01 -2.685895860195159912e-01 2.012424319982528687e-01 1.750416755676269531e-01 2.743150852620601654e-02
-2.750557661056518555e-01 -5.818970128893852234e-02 7.674386352300643921e-02 -3.542122617363929749e-02 3.494139015674591064e-01 2.152237482368946075e-02 2.129767537117004395e-01 3.828955590724945068e-01 -7.572539895772933960e-02 -1.324619054794311523e-01 1.224668622016906738e-01 3.168568313121795654e-01 -1.663515120744705200e-01 -3.285378962755203247e-02 -2.164295613765716553e-01 -3.499559313058853149e-02 -6.188938394188880920e-02 -1.002326086163520813e-01 6.222746893763542175e-02 1.842506825923919678e-01 -2.614399194717407227e-01 -1.259667277336120605e-01 -5.603071674704551697e-02 -1.714777648448944092e-01 -3.554969429969787598e-01 5.942518264055252075e-02 -1.874114722013473511e-01 1.119511052966117859e-01 -1.605355441570281982e-01 8.666799217462539673e-02 -6.349033117294311523e-02 2.139053680002689362e-02
-3.563570380210876465e-01 -3.999034687876701355e-02 -4.545329138636589050e-02 1.630888320505619049e-02 3.667691051959991455e-01 1.536247432231903076e-01 -4.676467776298522949e-01 1.225323304533958435e-01 1.324172914028167725e-01 -5.820792540907859802e-02 3.314922749996185303e-02 -5.597184225916862488e-02 -1.902766153216362000e-02 -7.233956456184387207e-02 -1.093463301658630371e-01 2.351933568716049194e-01 -3.331808745861053467e-02 2.873786352574825287e-02 8.970085531473159790e-02 -2.582795321941375732e-01 -2.153762131929397583e-01 -2.502804100513458252e-01 -1.465841084718704224e-01 -1.269972920417785645e-01 -2.159703820943832397e-01 -6.508870050311088562e-03 -3.047740459442138672e-02 -2.607150375843048096e-01 -6.245378777384757996e-02 -5.595344305038452148e-02 1.404037922620773315e-01 1.164673119783401489e-01
1.434573344886302948e-02 6.986445188522338867e-02 -1.629739403724670410e-01 -1.262832134962081909e-01 2.833908796310424805e-01 8.006288111209869385e-02 -2.804034054279327393e-01 -7.400572299957275391e-02 8.476764708757400513e-02 -1.386316865682601929e-01 -6.981296930462121964e-03 -1.774144470691680908e-01 -6.397348642349243164e-02 -1.238159909844398499e-01 4.027014225721359253e-02 1.528013646602630615e-01 -1.361602395772933960e-01 -9.700112789869308472e-02 1.723046749830245972e-01 -6.944397836923599243e-02 -7.930471003055572510e-02 -3.674152120947837830e-02 -2.849836647510528564e-01 -2.299108207225799561e-01 -5.542218089103698730e-01 8.838602341711521149e-03 -3.389784991741180420e-01 -1.756514012813568115e-01 -7.306076586246490479e-02 1.140827685594558716e-01 4.346219822764396667e-02 -4.294756054878234863e-02
-1.796363294124603271e-01 -1.014356762170791626e-01 9.647367405705153942e-04 3.268694505095481873e-02 1.393192857503890991e-01 6.225084513425827026e-02 -2.200919836759567261e-01 1.768843680620193481e-01 7.760702818632125854e-02 -1.556813567876815796e-01 -2.515316568315029144e-02 -1.730699390172958374e-01 7.163963466882705688e-02 1.870859041810035706e-02 7.199808955192565918e-02 -9.049084037542343140e-02 -1.539007872343063354e-01 -1.345101743936538696e-01 -6.275403499603271484e-02 2.473414838314056396e-01 -2.119906060397624969e-02 2.587679326534271240e-01 -4.764279723167419434e-01 -4.498303309082984924e-02 -5.720983147621154785e-01 -3.156495466828346252e-02 -1.157519500702619553e-02 -1.433437019586563110e-01 -6.593257933855056763e-02 9.208168089389801025e-02 -3.330811858177185059e-03 9.238704293966293335e-02
-1.122041270136833191e-01 -2.186426222324371338e-01 8.132079243659973145e-02 7.723280787467956543e-02 1.961366534233093262e-01 3.285806477069854736e-01 -1.880401521921157837e-01 -6.143904291093349457e-03 2.867105603218078613e-01 6.616795063018798828e-02 3.037204220890998840e-02 -3.540236651897430420e-01 -4.989220201969146729e-02 1.136610098183155060e-02 4.536971449851989746e-02 6.270639598369598389e-02 8.599697053432464600e-02 -2.617674767971038818e-01 1.884884089231491089e-01 8.847703039646148682e-02 -1.956166923046112061e-01 -1.170462891459465027e-01 -1.038939952850341797e-01 -2.015474587678909302e-01 -5.129570960998535156e-01 6.693032383918762207e-02 1.091986149549484253e-01 -7.972040772438049316e-02 -8.736380189657211304e-02 2.022981271147727966e-02 -1.564690843224525452e-02 8.321741223335266113e-02
-1.825779862701892853e-02 -1.181050613522529602e-01 1.293980628252029419e-01 8.976099640130996704e-02 3.575841784477233887e-01 -4.447831958532333374e-02 3.537017852067947388e-02 4.719468951225280762e-01 1.797977238893508911e-01 7.589675486087799072e-02 1.128627583384513855e-01 9.229755401611328125e-02 -2.373843686655163765e-03 -4.533591121435165405e-02 -3.055397272109985352e-01 1.982178390026092529e-01 -6.069048773497343063e-03 -4.715604707598686218e-02 6.239430606365203857e-02 2.703285813331604004e-01 5.738349258899688721e-02 2.301449924707412720e-01 -1.030377969145774841e-01 1.524320691823959351e-01 -2.521799802780151367e-01 -4.665245488286018372e-02 3.643866777420043945e-01 -7.528451830148696899e-02 1.203228458762168884e-01 -9.521844983100891113e-02 6.058751046657562256e-02 1.107355505228042603e-01
-1.984789669513702393e-01 -9.339793026447296143e-02 -1.132536306977272034e-02 -4.313976317644119263e-02 3.817532956600189209e-01 2.481123432517051697e-02 -3.820988535881042480e-01 6.633841432631015778e-03 5.924533307552337646e-02 -1.785389184951782227e-01 -7.906690984964370728e-02 -3.250612691044807434e-02 -1.068890392780303955e-01 -2.467816174030303955e-01 4.846172034740447998e-02 3.067913353443145752e-01 -5.830048024654388428e-02 1.823475584387779236e-02 3.399864211678504944e-02 -1.622823625802993774e-01 -1.579191684722900391e-01 -1.725367605686187744e-01 -2.263775467872619629e-01 -1.493068039417266846e-01 -4.194484949111938477e-01 -6.052534282207489014e-02 -4.521067440509796143e-02 -1.611383706331253052e-01 -1.390347331762313843e-01 -7.345314323902130127e-02 2.277812063694000244e-01 -4.815492406487464905e-02
-2.609641551971435547e-01 -3.836806491017341614e-02 3.676832914352416992e-01 -5.947743356227874756e-02 2.116736471652984619e-01 2.261546254158020020e-02 -1.066562756896018982e-01 1.323493868112564087e-01 2.765874266624450684e-01 2.410216182470321655e-01 -1.159680262207984924e-01 1.209410950541496277e-01 -5.053310468792915344e-02 -2.530144751071929932e-01 -4.138920307159423828e-01 -1.095526590943336487e-01 -9.292397648096084595e-02 1.528235524892807007e-01 2.028881162405014038e-01 -1.294985264539718628e-01 -8.296057581901550293e-02 -2.042460255324840546e-02 3.487816546112298965e-03 -7.580733299255371094e-02 -2.283318191766738892e-01 6.156555563211441040e-02 8.630924858152866364e-03 -2.761696577072143555e-01 5.026024207472801208e-02 9.387969225645065308e-02 6.219325959682464600e-02 -2.334156632423400879e-01
-3.554383218288421631e-01 -2.744288416579365730e-03 1.577679812908172607e-01 -1.245207991451025009e-02 2.306686192750930786e-01 5.225547775626182556e-02 1.211923286318778992e-01 2.556769549846649170e-01 1.011356152594089508e-02 -1.602850854396820068e-01 3.160024061799049377e-02 3.179620206356048584e-01 -4.134434834122657776e-02 1.159942224621772766e-01 -3.879129886627197266e-01 8.996686898171901703e-03 1.196535006165504456e-01 -1.827442198991775513e-01 5.698122084140777588e-02 1.116554066538810730e-01 -1.202725842595100403e-01 -4.291420429944992065e-02 -8.298740535974502563e-02 9.343503974378108978e-03 -4.473130404949188232e-01 2.405856698751449585e-01 -7.112723588943481445e-02 8.378684520721435547e-02 -1.579034924507141113e-01 1.962969265878200531e-02 -1.845090538263320923e-01 -5.366556346416473389e-02
-2.302775233983993530e-01 2.398676425218582153e-01 1.938012838363647461e-01 6.283201277256011963e-02 2.623767852783203125e-01 1.657377779483795166e-01 2.573992311954498291e-02 2.627816498279571533e-01 1.756946593523025513e-01 -1.512343734502792358e-01 1.842778474092483521e-01 -1.827448755502700806e-01 -3.289630413055419922e-01 -8.737813681364059448e-02 -2.219924926757812500e-01 -1.196586620062589645e-02 1.309590339660644531e-01 -1.881241649389266968e-01 1.987554728984832764e-01 -2.251789420843124390e-01 -1.742312759160995483e-01 3.492519557476043701e-01 -1.303312480449676514e-01 9.416189044713973999e-02 -1.672503799200057983e-01 1.318914443254470825e-01 -1.166918277740478516e-01 1.034090816974639893e-01 -4.040835052728652954e-02 3.108651004731655121e-02 -4.805927351117134094e-02 -2.831548452377319336e-03
-3.252998292446136475e-01 5.233681201934814453e-02 -1.706349402666091919e-01 -1.337503194808959961e-01 4.380249083042144775e-01 -1.131717301905155182e-02 -1.587366014719009399e-01 3.469959497451782227e-01 2.335870452225208282e-02 -2.459851950407028198e-01 -1.986341476440429688e-01 -1.862075030803680420e-01 -7.603797316551208496e-02 -2.642719745635986328e-01 -3.323456645011901855e-02 1.988200992345809937e-01 -6.832437962293624878e-02 4.578407108783721924e-02 -1.423243153840303421e-02 -8.657953888177871704e-02 -2.541820406913757324e-01 -1.175033003091812134e-01 -1.108039394021034241e-01 4.817625880241394043e-02 -2.717223167419433594e-01 -1.449022325687110424e-03 6.087320297956466675e-02 -1.642039604485034943e-02 -1.531594097614288330e-01 7.550963014364242554e-02 -1.083774771541357040e-02 2.020776271820068359e-01
-3.150634765625000000e-01 -5.133624374866485596e-02 1.175912022590637207e-01 2.663566730916500092e-02 2.125405520200729370e-01 2.505177631974220276e-02 1.228948980569839478e-01 3.132018744945526123e-01 1.639991812407970428e-02 -2.076341807842254639e-01 6.351455301046371460e-02 2.973358631134033203e-01 -6.433684378862380981e-02 4.043272137641906738e-02 -3.704274296760559082e-01 3.023366630077362061e-02 1.536404341459274292e-01 -1.567597091197967529e-01 1.182349980808794498e-03 1.098848804831504822e-01 -1.439776122570037842e-01 -6.835659593343734741e-02 -4.260472580790519714e-02 4.235052317380905151e-02 -4.899659454822540283e-01 2.101553529500961304e-01 -1.055247858166694641e-01 7.715924084186553955e-02 -1.567477881908416748e-01 -2.468675607815384865e-03 -1.656701862812042236e-01 -4.717082530260086060e-02
-2.369059771299362183e-01 -9.676949679851531982e-02 5.205091089010238647e-02 -1.351223737001419067e-01 2.714934647083282471e-01 3.240514695644378662e-01 -2.861707508563995361e-01 1.438325494527816772e-01 6.072608008980751038e-02 -5.397801101207733154e-02 -7.828062772750854492e-02 -1.720899343490600586e-01 -6.606108695268630981e-02 -1.845370084047317505e-01 -7.006810605525970459e-02 2.372653223574161530e-02 1.010770946741104126e-01 3.237213566899299622e-02 -1.635634154081344604e-01 -8.792581409215927124e-02 -1.621571183204650879e-01 -2.052178233861923218e-01 -1.844715476036071777e-01 -2.142050117254257202e-01 -2.138795554637908936e-01 3.756833076477050781e-02 -1.089913174510002136e-01 -4.226311743259429932e-01 -2.812914550304412842e-01 1.191517338156700134e-02 1.127641573548316956e-01 1.493446528911590576e-01
-3.417331278324127197e-01 -1.595634073019027710e-01 -4.977764934301376343e-02 1.101895719766616821e-01 3.158307671546936035e-01 2.837272882461547852e-01 -2.379317730665206909e-01 2.896855175495147705e-01 1.794092506170272827e-01 5.208974331617355347e-02 -3.217014670372009277e-01 -8.782716095447540283e-02 3.497366234660148621e-02 3.861066419631242752e-03 -6.227638944983482361e-02 1.586292497813701630e-02 1.949549652636051178e-02 2.978849411010742188e-02 -3.317834809422492981e-02 -1.158090829849243164e-01 -1.072443425655364990e-01 -1.914297789335250854e-01 -1.052847281098365784e-01 2.305508218705654144e-02 -3.108870387077331543e-01 -3.282698988914489746e-02 -9.819551371037960052e-03 -2.854541540145874023e-01 -3.032079935073852539e-01 9.766454249620437622e-02 1.196369081735610962e-01 -1.568640582263469696e-02
-2.274745553731918335e-01 2.797923386096954346e-01 4.140559956431388855e-02 -1.859468221664428711e-01 4.552069008350372314e-01 -1.669521480798721313e-01 -1.574999839067459106e-01 2.623435854911804199e-01 -2.549506723880767822e-02 -9.024178236722946167e-02 -4.691493697464466095e-03 -1.303221434354782104e-01 -8.505887538194656372e-02 -3.207150697708129883e-01 -8.309081941843032837e-02 -2.753290720283985138e-02 5.881243199110031128e-02 -3.361438214778900146e-02 1.330584436655044556e-01 3.972464427351951599e-02 5.077583715319633484e-02 -2.157456725835800171e-01 -1.889308728277683258e-02 -3.378911614418029785e-01 -2.325696498155593872e-01 2.127542942762374878e-01 1.835226863622665405e-01 7.479669153690338135e-02 -1.238294169306755066e-01 1.108491271734237671e-01 4.397407546639442444e-02 7.551793009042739868e-02
-1.712946444749832153e-01 -8.348897099494934082e-02 4.239146038889884949e-02 -6.776912510395050049e-02 2.735179364681243896e-01 -7.988777011632919312e-03 -1.534288525581359863e-01 2.808791697025299072e-01 1.830149888992309570e-01 -1.429314464330673218e-01 2.916779182851314545e-02 -2.616954743862152100e-01 1.451423764228820801e-01 -1.455998569726943970e-01 1.928984671831130981e-01 -1.236348971724510193e-02 4.341019690036773682e-02 -4.689451679587364197e-02 2.243499606847763062e-01 1.676682978868484497e-01 1.750928759574890137e-01 2.631896436214447021e-01 -1.941682547330856323e-01 -3.130729496479034424e-01 -3.439624011516571045e-01 2.149774134159088135e-02 -1.897033751010894775e-01 -2.238682657480239868e-01 2.635524980723857880e-02 1.589311063289642334e-01 6.381721049547195435e-02 1.550056934356689453e-01
-2.522816359996795654e-01 1.492686569690704346e-01 -9.329906851053237915e-02 1.253529489040374756e-01 4.048033654689788818e-01 1.714980602264404297e-01 -1.875375956296920776e-01 1.176789030432701111e-01 3.701467216014862061e-01 1.891475766897201538e-01 -2.624141424894332886e-02 -9.680116921663284302e-02 -1.268820911645889282e-01 -1.983702033758163452e-01 -3.315364196896553040e-02 1.020499244332313538e-01 1.040914139593951404e-04 -3.742335131391882896e-03 2.731187343597412109e-01 1.567512303590774536e-01 1.307605355978012085e-01 -3.205713629722595215e-02 -2.621527612209320068e-01 -1.466257870197296143e-01 -1.982992589473724365e-01 -1.670359969139099121e-01 -2.186790704727172852e-01 8.729626238346099854e-02 -1.839236319065093994e-01 9.048697352409362793e-02 -1.579784452915191650e-01 1.963449828326702118e-02
-1.144797652959823608e-01 1.541008651256561279e-01 1.885366588830947876e-01 -2.420269697904586792e-01 4.900325834751129150e-01 1.756498776376247406e-02 -7.107755541801452637e-02 1.901558339595794678e-01 2.032847106456756592e-01 1.216569542884826660e-02 -2.036361098289489746e-01 -1.141214147210121155e-01 1.538714617490768433e-01 -2.382716834545135498e-01 1.836064155213534832e-03 -1.005162075161933899e-01 1.115670725703239441e-01 1.268698275089263916e-01 1.954343169927597046e-01 -1.504844706505537033e-02 9.989146143198013306e-03 8.129715174436569214e-02 6.010956317186355591e-02 -3.192491233348846436e-01 -2.644281089305877686e-01 -8.299198746681213379e-02 1.153472289443016052e-01 9.780499339103698730e-02 -2.785458266735076904e-01 1.315077096223831177e-01 1.088558584451675415e-01 1.234223097562789917e-01
1.489973962306976318e-01 -2.009557187557220459e-01 2.904350757598876953e-01 7.379296422004699707e-02 4.921711385250091553e-01 7.262650132179260254e-02 -2.673335373401641846e-01 1.248611509799957275e-01 7.114560902118682861e-02 4.354920238256454468e-02 3.475185111165046692e-02 2.424291521310806274e-01 -5.371386557817459106e-02 -9.639315307140350342e-03 -1.397318840026855469e-01 1.942320913076400757e-01 -5.221835523843765259e-02 -1.008354499936103821e-01 -1.639514416456222534e-02 2.500749528408050537e-01 -1.021160781383514404e-01 2.498275935649871826e-01 -2.017243802547454834e-01 -3.134648203849792480e-01 -1.874024420976638794e-01 2.811364270746707916e-02 1.877215653657913208e-01 -5.608833581209182739e-02 5.808890610933303833e-02 -4.643578827381134033e-02 -8.878546208143234253e-02 -1.033593490719795227e-01
-3.503143489360809326e-01 -8.966071903705596924e-02 9.504153858870267868e-04 1.268101334571838379e-01 3.643025755882263184e-01 1.273724585771560669e-01 -4.313669502735137939e-01 1.247019022703170776e-01 -4.641671106219291687e-02 -6.960541475564241409e-03 -8.336547762155532837e-02 -7.503904402256011963e-02 -3.713289648294448853e-02 -2.209303677082061768e-01 -2.608302980661392212e-02 7.099208980798721313e-02 -1.508524175733327866e-02 7.215858995914459229e-02 2.417040243744850159e-02 -2.194583266973495483e-01 -2.712126970291137695e-01 -2.702215015888214111e-01 -2.756590843200683594e-01 -2.122166603803634644e-01 -2.221102863550186157e-01 5.184184759855270386e-02 -8.773677796125411987e-02 -1.475090831518173218e-01 -7.090831547975540161e-02 8.414506912231445312e-02 6.395404785871505737e-02 -1.115437746047973633e-01
1.092157214879989624e-01 3.036400489509105682e-02 1.041112318634986877e-01 -2.436284124851226807e-01 1.373820453882217407e-01 -5.304247606545686722e-03 2.585247159004211426e-01 -3.141014650464057922e-02 2.129674851894378662e-01 -2.361785322427749634e-01 -1.238873153924942017e-01 7.622221857309341431e-02 5.275501683354377747e-02 -1.227407231926918030e-01 -5.080185532569885254e-01 -2.061304003000259399e-01 -1.069483608007431030e-01 -2.550131976604461670e-01 2.442680746316909790e-01 1.375803351402282715e-01 -6.288674473762512207e-02 1.127366200089454651e-01 -1.598824709653854370e-01 5.680792406201362610e-02 -3.496265411376953125e-01 -1.809851452708244324e-02 -4.799243807792663574e-02 -2.091979086399078369e-01 3.390473127365112305e-02 9.560850262641906738e-02 2.804886363446712494e-02 -9.637871384620666504e-02
-1.115365698933601379e-01 -1.499754786491394043e-01 1.719909012317657471e-01 1.055584996938705444e-01 3.952840864658355713e-01 4.922753199934959412e-02 -1.280653923749923706e-01 1.996482908725738525e-01 -1.476404666900634766e-01 -2.050610780715942383e-01 6.741817295551300049e-02 -2.124079167842864990e-01 1.422149986028671265e-01 -3.034555912017822266e-02 2.112951315939426422e-02 9.184990823268890381e-02 -1.770448088645935059e-01 -2.653247714042663574e-01 1.226881667971611023e-01 1.198591478168964386e-02 -2.143640518188476562e-01 1.698933541774749756e-01 -1.551065295934677124e-01 -2.150241136550903320e-01 -1.829899251461029053e-01 -1.847366094589233398e-01 1.642338186502456665e-02 -4.021784961223602295e-01 -2.504219114780426025e-01 -6.050200015306472778e-02 3.511793538928031921e-02 -8.117382973432540894e-02
-3.030521869659423828e-01 -7.927253842353820801e-02 -2.347232401371002197e-02 2.914440631866455078e-02 2.855094969272613525e-01 1.156182438135147095e-01 2.024587988853454590e-02 1.194574758410453796e-01 1.548441499471664429e-01 -2.259488999843597412e-01 2.216976322233676910e-02 4.406984150409698486e-02 4.913523793220520020e-02 -2.184131294488906860e-01 -4.560209214687347412e-01 1.798823475837707520e-01 5.343629978597164154e-03 5.726158246397972107e-02 9.401147067546844482e-02 1.449512839317321777e-01 -1.709989458322525024e-01 -1.747272759675979614e-01 -1.282672882080078125e-01 -7.607061415910720825e-02 -3.281435966491699219e-01 3.002600558102130890e-02 5.283105000853538513e-02 7.824554294347763062e-02 1.119466722011566162e-01 2.463480830192565918e-01 -2.838130891323089600e-01 1.912810653448104858e-01
-3.090158104896545410e-01 2.290608882904052734e-01 -7.029868662357330322e-02 8.776386827230453491e-02 2.053956091403961182e-01 5.355321243405342102e-02 -1.994396895170211792e-01 1.625121831893920898e-01 -9.543951600790023804e-02 3.938132524490356445e-02 -3.952972218394279480e-02 -2.581278383731842041e-01 6.941470503807067871e-02 -2.251911759376525879e-01 -2.060153335332870483e-01 1.526347696781158447e-01 6.539758294820785522e-02 4.582281410694122314e-02 1.534575670957565308e-01 9.986466914415359497e-02 -1.163458153605461121e-01 -4.073286801576614380e-02 -1.094601023942232132e-02 -1.982344686985015869e-01 -4.168037474155426025e-01 -6.103301048278808594e-02 -2.052564769983291626e-01 -1.797115802764892578e-01 -2.551885545253753662e-01 -3.274565935134887695e-01 5.341763794422149658e-02 -8.026676625013351440e-02
-3.318871259689331055e-01 -9.283131361007690430e-02 1.107928901910781860e-01 -1.514126081019639969e-02 2.918028235435485840e-01 5.851008743047714233e-02 1.894622445106506348e-01 2.412766069173812866e-01 -5.481707677245140076e-02 -1.511485427618026733e-01 1.868176646530628204e-02 2.691984176635742188e-01 -2.121599391102790833e-02 -2.765052253380417824e-03 -3.363909423351287842e-01 -4.937516525387763977e-02 1.399622559547424316e-01 -9.651771746575832367e-03 -3.862066566944122314e-02 1.757789403200149536e-01 -1.526650339365005493e-01 -2.379709035158157349e-01 -1.191698983311653137e-01 1.210533641278743744e-02 -4.523828327655792236e-01 2.148527652025222778e-01 -9.097942709922790527e-02 5.443625152111053467e-02 -1.320376396179199219e-01 5.770940706133842468e-02 -5.882231146097183228e-02 -1.966986060142517090e-01
4.380071535706520081e-02 1.029210761189460754e-01 2.696182429790496826e-01 -2.602065168321132660e-02 3.401117026805877686e-01 1.994464080780744553e-03 -1.408500224351882935e-01 5.270268395543098450e-02 6.745086610317230225e-02 -5.070383101701736450e-02 6.166187301278114319e-02 2.655328512191772461e-01 -2.434556782245635986e-01 -9.380465000867843628e-02 -1.134009882807731628e-01 -9.064202010631561279e-02 2.236355990171432495e-01 -2.163041150197386742e-03 2.339865267276763916e-01 8.648460358381271362e-02 -8.683995902538299561e-02 2.347164787352085114e-02 -8.414293825626373291e-02 1.170426327735185623e-02 -3.944765031337738037e-01 4.958951175212860107e-01 -8.247277885675430298e-02 -4.944604262709617615e-02 -1.074318811297416687e-01 1.586242020130157471e-01 1.451534777879714966e-01 -9.563550353050231934e-02
-3.011371195316314697e-01 -1.122368276119232178e-01 -6.653177738189697266e-02 4.765964299440383911e-02 3.067502975463867188e-01 3.330799341201782227e-01 -2.154636085033416748e-01 2.693881392478942871e-01 1.335197240114212036e-01 4.880863428115844727e-02 -3.657522499561309814e-01 -7.751629501581192017e-02 5.420690402388572693e-02 -1.221826858818531036e-02 -6.711276620626449585e-02 1.004721131175756454e-02 2.336253970861434937e-02 1.193361580371856689e-01 -2.722437679767608643e-02 -1.189756765961647034e-01 -1.327319294214248657e-01 -1.681025177240371704e-01 -8.982306718826293945e-02 3.696102648973464966e-02 -3.918632268905639648e-01 -3.305851249024271965e-03 1.169558614492416382e-02 -2.786211073398590088e-01 -2.402940988540649414e-01 1.404142677783966064e-01 6.055939942598342896e-02 -2.915238775312900543e-02
-1.535145938396453857e-01 -4.468753188848495483e-02 -1.080513224005699158e-01 1.309708505868911743e-01 1.930994689464569092e-01 9.361322224140167236e-02 -1.680359542369842529e-01 -6.770773977041244507e-02 1.709637790918350220e-01 -1.265012025833129883e-01 -8.773389272391796112e-04 -2.189311087131500244e-01 -4.043573571834713221e-04 -5.017203688621520996e-01 -1.551705598831176758e-01 2.465894818305969238e-02 1.427853852510452271e-01 7.491970062255859375e-02 1.131834834814071655e-01 3.862735815346240997e-03 -1.692689359188079834e-01 -1.959922015666961670e-01 -2.072030603885650635e-01 -1.152731701731681824e-01 -2.945155799388885498e-01 -1.766264289617538452e-01 -2.114966139197349548e-02 -2.489747703075408936e-01 4.636859148740768433e-02 -8.564373850822448730e-02 3.753221035003662109e-01 6.579262763261795044e-02
-3.485527038574218750e-01 -1.046814918518066406e-01 9.314502030611038208e-02 -1.003875434398651123e-01 2.609702348709106445e-01 3.908359631896018982e-02 1.065157279372215271e-01 2.851596176624298096e-01 -3.996961936354637146e-02 -1.162940934300422668e-01 3.842539619654417038e-03 2.709348201751708984e-01 -7.319993525743484497e-02 3.122999519109725952e-02 -3.502426743507385254e-01 -4.654264450073242188e-02 6.519791483879089355e-02 -5.431915447115898132e-02 1.299495995044708252e-02 1.479142904281616211e-01 -1.622447967529296875e-01 -1.419138908386230469e-01 -1.276792436838150024e-01 1.166101023554801941e-01 -4.414143264293670654e-01 2.366994321346282959e-01 -8.959665149450302124e-02 3.235612064599990845e-02 -1.845799535512924194e-01 1.239791959524154663e-01 -1.335289627313613892e-01 -1.842900663614273071e-01
-4.109349846839904785e-02 1.017056405544281006e-01 1.114333271980285645e-01 -1.096030324697494507e-01 3.561248481273651123e-01 -8.850343147059902549e-05 -2.268119901418685913e-01 6.064055860042572021e-02 6.647458672523498535e-02 1.927768997848033905e-02 -1.260052919387817383e-01 -2.152917236089706421e-01 1.326116919517517090e-02 -2.428368031978607178e-01 -2.421526908874511719e-01 6.556864827871322632e-02 2.590863704681396484e-01 7.781163603067398071e-02 5.685466155409812927e-02 -3.332619071006774902e-01 -7.035947404801845551e-03 1.102780029177665710e-01 -1.499636024236679077e-01 1.275741159915924072e-01 -4.223439693450927734e-01 2.322312630712985992e-02 -1.736435145139694214e-01 -2.400684207677841187e-01 -1.004151701927185059e-01 6.783694773912429810e-02 -2.439956665039062500e-01 -1.145476028323173523e-01
-1.230544075369834900e-01 1.555866897106170654e-01 9.146404266357421875e-02 4.363847151398658752e-02 2.235188484191894531e-01 1.870890408754348755e-01 5.871042981743812561e-02 9.453613311052322388e-02 -7.144036144018173218e-02 -1.348858699202537537e-02 1.250613331794738770e-01 -1.105427294969558716e-01 2.487408695742487907e-03 -2.678963840007781982e-01 -1.884123831987380981e-01 -1.405381411314010620e-01 1.785788685083389282e-01 -2.289851754903793335e-01 1.919658035039901733e-01 2.420052587985992432e-01 -5.024107918143272400e-02 1.449484974145889282e-01 -1.756065338850021362e-02 3.226513415575027466e-02 -2.854560613632202148e-01 -3.224033117294311523e-01 2.573511302471160889e-01 -4.059614837169647217e-01 -1.550655066967010498e-01 -3.519868850708007812e-02 -3.543280810117721558e-02 -2.126823365688323975e-01
-3.269378542900085449e-01 3.938778862357139587e-02 6.751175224781036377e-02 7.862607017159461975e-03 2.912195920944213867e-01 1.446298360824584961e-01 -4.189394414424896240e-01 3.093012422323226929e-02 4.455666616559028625e-02 9.048666805028915405e-02 6.318701058626174927e-02 -1.256912108510732651e-02 -1.145738437771797180e-01 -1.913523674011230469e-01 -1.461142301559448242e-01 1.113423109054565430e-01 1.191987842321395874e-01 -9.320577234029769897e-02 4.458710551261901855e-02 -2.459390610456466675e-01 -9.050957858562469482e-02 -2.918774187564849854e-01 -2.667366266250610352e-01 -7.270926237106323242e-02 -3.130201399326324463e-01 -2.075496315956115723e-02 -1.549056619405746460e-01 -2.221310436725616455e-01 -1.901150643825531006e-01 -1.081337779760360718e-01 1.784699410200119019e-01 1.750032231211662292e-02
-2.747001051902770996e-01 2.386016026139259338e-02 3.897700607776641846e-01 1.015740931034088135e-01 3.118038177490234375e-01 9.208483994007110596e-02 8.690728992223739624e-02 7.058995217084884644e-02 2.258062511682510376e-01 -4.778451845049858093e-02 1.558993570506572723e-02 1.516965180635452271e-01 -3.242462873458862305e-01 -1.529584079980850220e-01 -2.365943193435668945e-01 1.452021002769470215e-01 -9.469939768314361572e-02 -4.678987711668014526e-02 1.491778045892715454e-01 -2.817498333752155304e-02 -8.114171773195266724e-02 2.670795843005180359e-02 -2.573770582675933838e-01 2.272831089794635773e-02 -2.925010919570922852e-01 2.543662488460540771e-01 -8.803795278072357178e-02 -4.502619802951812744e-02 -1.837614178657531738e-01 1.441128700971603394e-01 -1.728777736425399780e-01 9.302593022584915161e-02
-2.171221822500228882e-01 -2.324714325368404388e-02 8.373782038688659668e-02 -1.983096599578857422e-01 7.810471206903457642e-02 2.623608708381652832e-01 1.131303533911705017e-01 2.850202918052673340e-01 2.173012644052505493e-01 -2.120215445756912231e-01 1.729958653450012207e-01 -2.068556696176528931e-01 -3.821308538317680359e-02 -2.034597247838973999e-01 -2.290438413619995117e-01 1.900712959468364716e-02 4.696111008524894714e-02 -9.200347959995269775e-02 -8.060056716203689575e-03 2.235382646322250366e-01 -3.945621103048324585e-02 -8.339135348796844482e-02 -2.288961857557296753e-01 -3.587504029273986816e-01 -2.888863384723663330e-01 1.485552042722702026e-01 -2.525461912155151367e-01 1.084502041339874268e-01 -1.136962547898292542e-01 1.319457888603210449e-01 8.373031765222549438e-02 8.785850554704666138e-02
1.672153621912002563e-01 2.034552246332168579e-01 1.493999212980270386e-01 4.482398554682731628e-02 2.407061606645584106e-01 2.331959307193756104e-01 -2.302068918943405151e-01 3.603188097476959229e-01 9.620016813278198242e-02 2.263969779014587402e-01 8.687061071395874023e-02 2.364197978749871254e-03 8.236899226903915405e-02 -2.927287817001342773e-01 -2.580306529998779297e-01 -1.612501442432403564e-01 6.449718493968248367e-03 -7.832459360361099243e-02 8.753623068332672119e-02 1.967596858739852905e-01 -1.823486089706420898e-01 2.540507018566131592e-01 -1.509073078632354736e-01 7.910688966512680054e-02 -1.981531381607055664e-01 -2.735835611820220947e-01 1.890659779310226440e-01 -5.419676378369331360e-02 -1.452606022357940674e-01 -2.664418518543243408e-02 5.270713567733764648e-02 3.593061491847038269e-02
-4.218458756804466248e-02 1.961894631385803223e-01 1.227490901947021484e-01 4.169343039393424988e-02 3.759789764881134033e-01 1.452655196189880371e-01 2.864306606352329254e-02 2.116398215293884277e-01 2.360206097364425659e-01 1.974378973245620728e-01 -1.624451279640197754e-01 1.113586872816085815e-01 1.108698546886444092e-01 -3.910934031009674072e-01 -2.199028432369232178e-01 -1.448166966438293457e-01 1.283173263072967529e-01 1.945896307006478310e-03 1.696152389049530029e-01 2.560431659221649170e-01 1.038029938936233521e-01 1.514611542224884033e-01 -1.190237849950790405e-01 -2.162330970168113708e-02 -7.847070693969726562e-02 -1.032916754484176636e-01 1.072347089648246765e-01 4.191998392343521118e-02 -1.515976488590240479e-01 2.564142942428588867e-01 -1.814415603876113892e-01 -2.364686727523803711e-01
-2.242024838924407959e-01 2.193649560213088989e-01 2.405954599380493164e-01 -9.045985341072082520e-02 3.107108473777770996e-01 6.315100193023681641e-02 1.495314240455627441e-01 2.941732704639434814e-01 3.668646812438964844e-01 6.688819080591201782e-02 -3.374135196208953857e-01 -1.510284990072250366e-01 -1.214044261723756790e-02 -7.094752043485641479e-02 -1.877149939537048340e-01 -8.746347576379776001e-02 -1.219021249562501907e-02 1.336921658366918564e-02 1.748302429914474487e-01 -6.961741298437118530e-02 -4.209967330098152161e-03 -6.269668042659759521e-02 -1.235771737992763519e-02 -3.034082651138305664e-01 -3.146300911903381348e-01 -2.064619585871696472e-02 -1.263646483421325684e-01 1.176654398441314697e-01 -9.835336357355117798e-02 1.364460438489913940e-01 4.571653530001640320e-02 1.040065735578536987e-01
1.361479759216308594e-01 1.053689718246459961e-01 3.533238172531127930e-01 4.549565911293029785e-02 3.759647905826568604e-01 -9.386671334505081177e-02 6.889839470386505127e-02 2.055854536592960358e-02 -2.087573707103729248e-02 2.648830600082874298e-02 -9.769491106271743774e-02 1.647621206939220428e-02 1.996365338563919067e-01 -4.528186917304992676e-01 -6.668356060981750488e-02 2.011119201779365540e-02 -9.763616323471069336e-02 8.838964626193046570e-03 1.058971062302589417e-01 7.050731033086776733e-02 -3.012783229351043701e-01 1.580788195133209229e-01 -1.416079699993133545e-01 4.346936568617820740e-02 -3.809736371040344238e-01 -1.162153854966163635e-01 2.647821977734565735e-02 -1.833466142416000366e-01 -1.584979295730590820e-01 -1.970434561371803284e-02 -2.147485967725515366e-03 -2.131775170564651489e-01
9.707616269588470459e-02 6.760726124048233032e-02 4.213149845600128174e-01 -6.029528751969337463e-02 4.334838688373565674e-01 1.656538099050521851e-01 3.298527002334594727e-02 1.117316260933876038e-01 -1.454360876232385635e-02 1.253977417945861816e-01 -5.752937868237495422e-02 8.641697466373443604e-02 1.298522502183914185e-01 -3.475434780120849609e-01 -2.690668590366840363e-02 1.737734079360961914e-01 6.469789892435073853e-02 -1.298170834779739380e-01 1.716628968715667725e-01 -1.725991368293762207e-01 -1.891175508499145508e-01 6.728278845548629761e-02 -2.693225145339965820e-01 -3.116330481134355068e-05 -1.527905613183975220e-01 -1.140003949403762817e-01 -1.378011703491210938e-02 -2.694926857948303223e-01 9.212281554937362671e-02 1.846248358488082886e-01 -6.380400061607360840e-02 -1.781406253576278687e-01
-3.404777050018310547e-01 -7.574987411499023438e-02 3.635348752140998840e-02 3.972947597503662109e-02 2.184768468141555786e-01 8.693607151508331299e-02 -4.409996569156646729e-01 4.616693779826164246e-02 -2.933437004685401917e-02 -1.110810190439224243e-01 -5.060334503650665283e-02 5.060257017612457275e-02 -2.113628573715686798e-02 -2.961439192295074463e-01 -1.854776144027709961e-01 2.420329749584197998e-01 1.047598049044609070e-01 4.566551372408866882e-02 4.949107393622398376e-02 -1.306781768798828125e-01 -2.663440108299255371e-01 -3.179702162742614746e-01 -2.050045281648635864e-01 -1.509477794170379639e-01 -2.261501401662826538e-01 -6.439575552940368652e-02 -1.165194511413574219e-01 -2.245731502771377563e-01 4.484508186578750610e-03 -4.900837689638137817e-02 1.806316375732421875e-01 -1.706870086491107941e-02
-2.062767744064331055e-01 -8.116532862186431885e-02 -1.535903513431549072e-01 -1.380847841501235962e-01 7.808447629213333130e-02 3.883269801735877991e-02 -1.567660719156265259e-01 1.428140997886657715e-01 -8.370553702116012573e-02 7.836463302373886108e-02 7.252894341945648193e-02 -1.222657188773155212e-01 8.452288061380386353e-02 -1.629339605569839478e-01 -2.561531066894531250e-01 7.693254202604293823e-02 -5.754516646265983582e-02 1.379538699984550476e-02 2.070262879133224487e-01 -1.262920792214572430e-03 -1.052853539586067200e-01 3.056578934192657471e-01 -8.296427130699157715e-02 2.572781033813953400e-02 -5.090467929840087891e-01 9.149743616580963135e-02 -1.594474464654922485e-01 -2.970742285251617432e-01 -3.476573154330253601e-02 2.192082703113555908e-01 -3.329713642597198486e-01 -1.316004842519760132e-01
-2.163992263376712799e-03 -5.935434717684984207e-03 2.489593774080276489e-01 -2.122385799884796143e-01 1.636779159307479858e-01 4.051068127155303955e-01 2.020889073610305786e-01 -1.239645779132843018e-01 3.633128851652145386e-02 6.415329873561859131e-02 -1.927185617387294769e-02 -1.053747385740280151e-01 2.366932332515716553e-01 -1.480122655630111694e-01 -3.290908336639404297e-01 3.769872337579727173e-02 7.498048245906829834e-02 -1.393288373947143555e-01 2.485249936580657959e-01 9.210118651390075684e-02 -1.019750759005546570e-01 -1.943217962980270386e-01 -7.122774422168731689e-02 2.022451013326644897e-01 -3.080087304115295410e-01 1.315762549638748169e-01 6.415757536888122559e-02 -2.279276251792907715e-01 -2.766246199607849121e-01 4.349351674318313599e-02 3.086968325078487396e-02 6.502234935760498047e-02
-3.146288096904754639e-01 -1.025092527270317078e-01 1.544620096683502197e-01 -1.110099926590919495e-01 3.955018818378448486e-01 -1.820600405335426331e-02 1.799708306789398193e-01 2.252589464187622070e-01 8.860839530825614929e-03 -2.015353888273239136e-01 1.161867566406726837e-02 2.439257353544235229e-01 2.101169154047966003e-02 1.068341955542564392e-01 -3.247472047805786133e-01 -7.225149124860763550e-02 2.006717175245285034e-01 1.527737919241189957e-02 -3.852508217096328735e-02 2.162180989980697632e-01 -6.526251137256622314e-02 -1.886651664972305298e-01 -1.803658306598663330e-01 -9.237374365329742432e-02 -4.020587205886840820e-01 1.281067132949829102e-01 -9.131586551666259766e-02 5.927523970603942871e-02 -9.294256567955017090e-02 -1.101101748645305634e-02 -1.505163311958312988e-01 2.416304685175418854e-02
-1.727659553289413452e-01 -1.349164098501205444e-01 8.381615579128265381e-02 -5.452517047524452209e-02 1.537626385688781738e-01 3.386797010898590088e-01 -1.180238928645849228e-02 2.755846679210662842e-01 1.399056911468505859e-01 4.299524053931236267e-02 2.706645131111145020e-01 2.857240661978721619e-02 -3.160655498504638672e-01 8.301127701997756958e-02 -1.504341363906860352e-01 -5.757627636194229126e-02 -3.364652022719383240e-02 -6.681672763079404831e-03 2.262624204158782959e-01 1.047591418027877808e-01 -1.624925136566162109e-01 3.773030340671539307e-01 -1.967285387217998505e-02 7.273417711257934570e-02 -3.290000557899475098e-01 -1.599191129207611084e-01 -1.370417773723602295e-01 6.948155909776687622e-02 1.560817658901214600e-01 3.338510543107986450e-02 2.515708506107330322e-01 -1.237522661685943604e-01
3.170803561806678772e-02 -4.297655075788497925e-02 3.889272809028625488e-01 1.082745343446731567e-01 2.901321053504943848e-01 1.614559143781661987e-01 3.920599818229675293e-02 2.393517047166824341e-01 1.440679430961608887e-01 -2.059965580701828003e-02 -7.645475119352340698e-02 1.076500564813613892e-01 -1.747378110885620117e-01 -1.069001033902168274e-01 -4.270811378955841064e-01 1.448231190443038940e-01 -1.259142160415649414e-01 2.091028541326522827e-02 3.162932991981506348e-01 -3.167400881648063660e-02 -3.249412402510643005e-02 3.508502617478370667e-02 8.860489353537559509e-03 3.556899353861808777e-02 -1.167957559227943420e-01 3.863062858581542969e-01 -8.077600598335266113e-02 -1.707775294780731201e-01 -1.791086345911026001e-01 1.581917703151702881e-01 -2.851317636668682098e-02 6.077894940972328186e-02
-1.365531384944915771e-01 2.190250903367996216e-01 2.275583893060684204e-01 -2.730075083673000336e-02 1.860217154026031494e-01 1.670171320438385010e-01 6.005587056279182434e-02 7.677382230758666992e-02 2.065460830926895142e-01 1.220397278666496277e-01 1.685349792242050171e-01 7.807598263025283813e-02 -8.864302188158035278e-02 -1.053434833884239197e-01 -5.312055349349975586e-01 -4.578643292188644409e-02 1.299498379230499268e-01 6.090261042118072510e-02 1.895645111799240112e-01 2.437770925462245941e-02 -5.736168846487998962e-02 -1.279037147760391235e-01 -2.371753305196762085e-01 2.224864996969699860e-02 -2.228242903947830200e-01 3.108286857604980469e-01 -1.373697668313980103e-01 -7.979131489992141724e-02 -1.346981674432754517e-01 1.519929319620132446e-01 -2.149661630392074585e-01 1.452167481184005737e-01
-2.958162724971771240e-01 4.222751036286354065e-02 -5.418112874031066895e-02 -2.120442539453506470e-01 2.788599133491516113e-01 6.459857523441314697e-02 -1.180641129612922668e-01 1.434561461210250854e-01 1.328034698963165283e-01 -1.211240366101264954e-01 -2.203238755464553833e-02 -3.466363251209259033e-01 2.522673010826110840e-01 -1.950673609972000122e-01 -9.307832457125186920e-03 -2.286590039730072021e-01 4.423965141177177429e-02 -1.531132906675338745e-01 2.786955535411834717e-01 1.986658275127410889e-01 1.146159321069717407e-01 2.542722783982753754e-02 -1.725305318832397461e-01 -1.767444610595703125e-01 -1.709155887365341187e-01 7.103806734085083008e-02 -2.256429344415664673e-01 -2.430951446294784546e-01 -1.681783050298690796e-01 1.251033544540405273e-01 1.628841608762741089e-01 8.533156663179397583e-02
-4.035178106278181076e-03 8.083198219537734985e-02 3.616954386234283447e-01 -1.655828654766082764e-01 4.326242208480834961e-01 1.603033989667892456e-01 1.425452530384063721e-01 -6.925335526466369629e-02 1.534051299095153809e-01 -1.544256694614887238e-02 -9.481676667928695679e-02 -2.680808492004871368e-02 6.931008398532867432e-02 -1.512405574321746826e-01 -2.567725181579589844e-01 -6.533203274011611938e-02 -1.664593964815139771e-01 1.381672769784927368e-01 1.935053169727325439e-01 -1.017085015773773193e-01 -9.150739759206771851e-02 2.206043303012847900e-01 -1.478130966424942017e-01 3.230787441134452820e-02 -2.636992335319519043e-01 2.710641324520111084e-01 6.722212582826614380e-02 -2.259021848440170288e-01 -1.380547136068344116e-01 -5.632703378796577454e-02 1.459735482931137085e-01 -2.219234555959701538e-01
-1.430407762527465820e-01 -4.449722170829772949e-02 -1.112093776464462280e-01 -1.239153519272804260e-01 4.367655217647552490e-01 2.782087922096252441e-01 -9.594056010246276855e-02 4.522291123867034912e-01 -5.194473266601562500e-02 2.024646848440170288e-02 1.858002096414566040e-01 8.181315660476684570e-02 -7.397084683179855347e-02 1.263317186385393143e-02 -2.481431365013122559e-01 3.306067585945129395e-01 -1.273109614849090576e-01 -1.752769201993942261e-01 -1.130036488175392151e-01 7.865028083324432373e-02 -2.733222544193267822e-01 -4.415853694081306458e-02 -6.697868555784225464e-02 -2.353784292936325073e-01 -5.307836458086967468e-02 1.126940771937370300e-01 -3.331545367836952209e-02 -1.121470239013433456e-02 9.632746130228042603e-02 -1.676152087748050690e-02 4.547508805990219116e-02 -1.277320683002471924e-01
-2.262171059846878052e-01 1.601816564798355103e-01 -5.073015019297599792e-02 -7.848523557186126709e-02 3.305260539054870605e-01 6.436157971620559692e-02 -1.046559885144233704e-01 1.347167044878005981e-01 -9.480513632297515869e-02 -1.006173938512802124e-01 -1.307637393474578857e-01 -3.075869381427764893e-01 1.902932226657867432e-01 -1.544708311557769775e-01 -2.023328989744186401e-01 -2.147615253925323486e-01 -2.086687237024307251e-01 -2.213030904531478882e-01 1.890303939580917358e-01 2.134537696838378906e-01 4.367290809750556946e-02 -6.951461732387542725e-02 -1.448169201612472534e-01 -1.162711977958679199e-01 -2.407482266426086426e-01 -2.494892030954360962e-01 -1.796192973852157593e-01 -1.875490397214889526e-01 -2.118347883224487305e-01 5.112219229340553284e-02 1.101357191801071167e-01 1.780038923025131226e-01
-8.612833172082901001e-02 5.807020887732505798e-02 1.094835549592971802e-01 -2.020572125911712646e-01 3.473295867443084717e-01 -3.128069639205932617e-02 -1.108156144618988037e-01 2.968435287475585938e-01 -1.029736176133155823e-01 1.539789289236068726e-01 -3.181345760822296143e-01 -1.831961870193481445e-01 -1.538959052413702011e-02 -2.553100883960723877e-01 3.566203266382217407e-02 3.249686956405639648e-02 1.899051815271377563e-01 -7.109454274177551270e-02 1.886314004659652710e-01 8.578230440616607666e-02 -1.835514008998870850e-01 -2.130712382495403290e-02 -5.386989191174507141e-02 1.805840283632278442e-01 -2.182066440582275391e-01 3.198142051696777344e-01 -2.372312843799591064e-01 -1.725243479013442993e-01 -5.476995557546615601e-02 1.167676970362663269e-02 -2.775502204895019531e-01 -8.790099620819091797e-02
-8.637820929288864136e-02 -8.511442691087722778e-02 -2.560503780841827393e-02 4.275619983673095703e-02 2.210996598005294800e-01 1.273736357688903809e-01 -3.047960102558135986e-01 1.535856127738952637e-01 1.884783357381820679e-01 -2.394279651343822479e-02 -7.430358231067657471e-02 2.837333977222442627e-01 1.471897661685943604e-01 2.344964630901813507e-02 -4.655397534370422363e-01 -3.527218475937843323e-02 -8.621984720230102539e-02 8.538655005395412445e-03 -1.520296633243560791e-01 1.401643306016921997e-01 2.234062179923057556e-02 -9.262426756322383881e-03 -2.052470296621322632e-01 -1.493613272905349731e-01 -3.774527013301849365e-01 -1.234328672289848328e-01 -1.883929967880249023e-01 -1.411490738391876221e-01 -1.149775162339210510e-01 1.597538888454437256e-01 -1.011921390891075134e-01 2.480224370956420898e-01
-5.014751479029655457e-02 2.549522183835506439e-02 4.213109016418457031e-01 3.385917469859123230e-02 2.909744679927825928e-01 1.112957596778869629e-01 -1.162919402122497559e-01 3.224332332611083984e-01 3.685859441757202148e-01 5.446293577551841736e-02 -1.063135787844657898e-01 2.324711829423904419e-01 2.463613636791706085e-02 -1.788396388292312622e-01 -3.940337896347045898e-01 2.952519059181213379e-02 -1.415405422449111938e-02 3.082082606852054596e-02 2.527325451374053955e-01 -3.625879064202308655e-02 -9.263468533754348755e-02 -9.601295739412307739e-02 1.343573909252882004e-02 1.062699705362319946e-01 -9.528289735317230225e-02 8.155721426010131836e-02 -1.401925235986709595e-01 -2.066827565431594849e-01 1.559502445161342621e-02 1.095256283879280090e-01 -1.400048881769180298e-01 7.210509479045867920e-02
-1.911650300025939941e-01 -1.212919205427169800e-01 4.000065475702285767e-02 -4.208163823932409286e-03 3.138992190361022949e-01 -1.350066810846328735e-01 5.647128447890281677e-02 3.380053639411926270e-01 4.628529027104377747e-02 -1.964227110147476196e-01 4.638099577277898788e-03 3.706811666488647461e-01 -9.544970840215682983e-02 -1.235440969467163086e-01 -3.892383575439453125e-01 7.024341076612472534e-02 7.327683269977569580e-02 -4.876596108078956604e-02 -4.644437227398157120e-03 4.496009647846221924e-02 -1.666890680789947510e-01 -1.288278996944427490e-01 -4.402593150734901428e-02 -7.855549454689025879e-02 -4.209858179092407227e-01 2.725254185497760773e-02 -5.811319872736930847e-02 1.201098337769508362e-01 -2.725918292999267578e-01 1.055751293897628784e-01 -1.010333448648452759e-01 1.577043719589710236e-02
-9.626515209674835205e-02 1.490937769412994385e-01 4.014323055744171143e-01 9.498654305934906006e-02 3.786894381046295166e-01 3.135147392749786377e-01 -1.353225391358137131e-02 1.434018313884735107e-01 9.316737204790115356e-02 -2.914627548307180405e-03 1.199246197938919067e-01 2.926546894013881683e-02 -2.870262861251831055e-01 8.132032118737697601e-03 -2.649640738964080811e-01 6.680678576231002808e-02 1.609092503786087036e-01 -1.384977102279663086e-01 1.667849570512771606e-01 -1.684278696775436401e-01 -6.935952603816986084e-02 3.744416832923889160e-01 -1.476466208696365356e-01 -3.412030637264251709e-02 -1.839210689067840576e-01 9.872718155384063721e-02 -1.615974605083465576e-01 5.102347955107688904e-02 1.118517369031906128e-01 2.785401046276092529e-02 -1.965402159839868546e-03 -4.655871074646711349e-03
1.125882118940353394e-01 2.586378753185272217e-01 2.605782449245452881e-01 2.882971987128257751e-02 2.569014132022857666e-01 2.536781728267669678e-01 -1.347391456365585327e-01 2.747671008110046387e-01 1.059338897466659546e-01 2.475338429212570190e-01 3.221724554896354675e-02 -8.947779983282089233e-02 2.329649962484836578e-02 -2.091847807168960571e-01 -1.874078512191772461e-01 -1.480693817138671875e-01 6.883729249238967896e-02 -1.831770241260528564e-01 5.793241038918495178e-02 2.964068055152893066e-01 -2.023863643407821655e-01 2.189227640628814697e-01 -2.199225425720214844e-01 1.631683558225631714e-01 -2.120563983917236328e-01 -1.831988841295242310e-01 1.501167565584182739e-01 -2.004139125347137451e-01 -7.376579195261001587e-02 3.934816271066665649e-02 -4.225796088576316833e-02 3.768737614154815674e-02
-1.512062549591064453e-01 -7.227038033306598663e-03 1.035536229610443115e-01 -6.238334253430366516e-02 4.903697967529296875e-01 2.910363972187042236e-01 1.358640491962432861e-01 -1.890967637300491333e-01 1.260181069374084473e-01 -2.130863219499588013e-01 5.304065067321062088e-03 1.865587681531906128e-01 2.466096878051757812e-01 -6.428624968975782394e-03 -1.713770031929016113e-01 -7.892099767923355103e-02 -3.655382618308067322e-02 -1.681202203035354614e-01 2.019628286361694336e-01 2.128591760993003845e-02 -2.003695964813232422e-01 5.605019629001617432e-02 7.208980619907379150e-02 1.078574880957603455e-01 -3.577730357646942139e-01 5.091806128621101379e-02 9.675520658493041992e-02 -9.289567172527313232e-02 -7.644104957580566406e-02 -2.426421195268630981e-01 2.147815376520156860e-01 -1.075592730194330215e-02
-2.773072421550750732e-01 1.280931383371353149e-01 6.328556686639785767e-02 4.658637568354606628e-02 4.938279986381530762e-01 1.235220879316329956e-01 1.828590482473373413e-01 -8.186975121498107910e-02 -4.868929460644721985e-02 -9.979604184627532959e-02 -6.463776528835296631e-02 6.827507913112640381e-02 1.498043090105056763e-01 2.011996135115623474e-02 -1.679334044456481934e-01 7.242271304130554199e-02 4.964222200214862823e-03 -9.799381345510482788e-02 1.861802190542221069e-01 1.737087666988372803e-01 -3.463675081729888916e-01 -3.041135519742965698e-02 -6.869339942932128906e-02 1.240774840116500854e-01 -3.171043395996093750e-01 -1.649002581834793091e-01 8.591093868017196655e-02 -1.914827823638916016e-01 -1.152877882122993469e-01 -3.358278572559356689e-01 -1.437477581202983856e-02 -1.012182980775833130e-01
-2.476602196693420410e-01 1.001430004835128784e-01 -6.942887604236602783e-02 9.400365501642227173e-02 3.592760562896728516e-01 1.363592892885208130e-01 -2.632012963294982910e-01 3.767549991607666016e-02 1.242093276232481003e-02 -6.531099975109100342e-02 8.975487202405929565e-03 6.868243962526321411e-02 6.149579957127571106e-02 -3.408150672912597656e-01 -6.788780447095632553e-03 1.518979072570800781e-01 9.018314629793167114e-02 1.057584658265113831e-01 1.793639734387397766e-02 -3.209481835365295410e-01 -2.239146679639816284e-01 -1.569872945547103882e-01 -8.969903923571109772e-03 -1.603466719388961792e-01 -4.221914112567901611e-01 -3.333419561386108398e-02 -1.695352494716644287e-01 -2.125916630029678345e-01 -1.836934238672256470e-01 -1.328310817480087280e-01 -5.019347742199897766e-02 -1.179626137018203735e-01
1.072279214859008789e-01 1.026468724012374878e-01 2.613084316253662109e-01 1.516610085964202881e-01 2.427865564823150635e-01 3.059786371886730194e-02 -2.492948472499847412e-01 2.114104665815830231e-02 1.303657591342926025e-01 2.041937708854675293e-01 -5.013579502701759338e-02 1.360704451799392700e-01 -1.499478220939636230e-01 -1.071319952607154846e-01 -2.650116086006164551e-01 -2.030201703310012817e-01 -2.918439358472824097e-02 -1.486484408378601074e-01 2.071328461170196533e-01 1.548075973987579346e-01 -1.557516753673553467e-01 1.532381027936935425e-01 1.338176876306533813e-01 -1.921492516994476318e-01 -4.890736937522888184e-01 -1.000120341777801514e-01 -1.664258241653442383e-01 -4.359078407287597656e-02 -6.923846900463104248e-02 2.190738916397094727e-01 -8.861941844224929810e-02 8.518730103969573975e-02
-1.522052288055419922e-01 8.335363864898681641e-02 1.786803305149078369e-01 -1.672971397638320923e-01 1.491392403841018677e-01 4.778802022337913513e-02 -1.428534090518951416e-01 1.861038058996200562e-01 1.214346066117286682e-01 -2.481935918331146240e-01 -1.146490424871444702e-01 3.182258009910583496e-01 -5.027450248599052429e-02 -3.803994655609130859e-01 -2.899406850337982178e-01 1.411819271743297577e-02 2.332018762826919556e-01 1.066523939371109009e-01 1.137083843350410461e-01 1.067539677023887634e-01 2.180377952754497528e-02 6.856179237365722656e-02 -7.552515715360641479e-02 -1.959377825260162354e-01 -2.139209657907485962e-01 2.118059247732162476e-01 -1.400620304048061371e-02 -1.902732998132705688e-01 -2.520303130149841309e-01 2.133889645338058472e-01 1.796194314956665039e-01 -2.123711816966533661e-02
-1.003300957381725311e-02 4.936274513602256775e-02 -3.610473498702049255e-02 1.552286744117736816e-02 4.297929704189300537e-01 2.977870404720306396e-01 -2.594461441040039062e-01 3.739778995513916016e-01 -7.944975048303604126e-02 5.544044077396392822e-02 1.731927245855331421e-01 1.951183676719665527e-01 5.045647919178009033e-02 8.168648183345794678e-02 -2.079905122518539429e-01 2.458077669143676758e-01 -1.391618400812149048e-01 -1.958306580781936646e-01 5.697064567357301712e-03 2.197386324405670166e-01 -2.109986841678619385e-01 4.640706256031990051e-02 -1.321084201335906982e-01 -2.386205792427062988e-01 -1.594967246055603027e-01 6.854452192783355713e-02 9.171100705862045288e-02 9.134440124034881592e-02 7.547581940889358521e-02 -6.966325640678405762e-02 3.202740103006362915e-02 -1.985624879598617554e-01
-1.464511901140213013e-01 6.078018620610237122e-02 -2.509244382381439209e-01 -4.324758052825927734e-02 2.546859383583068848e-01 1.173027083277702332e-01 -1.874911934137344360e-01 1.506865918636322021e-01 -2.424323465675115585e-03 1.360709816217422485e-01 -1.645518839359283447e-02 1.119292005896568298e-01 1.202682871371507645e-02 -7.673651725053787231e-02 -2.852886915206909180e-01 -2.900249958038330078e-01 2.779313623905181885e-01 -5.697629228234291077e-02 3.111867606639862061e-01 3.781876564025878906e-01 -1.854867190122604370e-01 1.480946689844131470e-01 -1.859597414731979370e-01 6.934514734894037247e-03 -2.537316381931304932e-01 7.403113692998886108e-02 -1.015297099947929382e-01 3.775560855865478516e-02 1.189999431371688843e-01 9.252480417490005493e-02 1.066266521811485291e-01 2.089877873659133911e-01
1.574653387069702148e-02 9.553070366382598877e-02 3.260540068149566650e-01 -5.601931363344192505e-02 4.097221493721008301e-01 2.828980982303619385e-01 -8.124613016843795776e-02 6.170746311545372009e-02 2.833866514265537262e-02 1.608290374279022217e-01 -9.707682579755783081e-02 1.463345140218734741e-01 1.121280565857887268e-01 -3.869569003582000732e-01 -7.982838898897171021e-02 2.216276079416275024e-01 7.801327854394912720e-02 -1.037914156913757324e-01 6.727200001478195190e-02 -1.020745858550071716e-01 -9.029310941696166992e-02 8.864149451255798340e-02 -2.470450699329376221e-01 1.527380943298339844e-01 -2.285661995410919189e-01 -8.547068387269973755e-02 1.226637661457061768e-01 -2.062320411205291748e-01 2.106815874576568604e-01 2.121779620647430420e-01 -8.632319420576095581e-02 3.741770610213279724e-02
7.665514945983886719e-02 1.994768083095550537e-01 -1.639416255056858063e-02 -1.166342720389366150e-01 3.318750262260437012e-01 -2.667159214615821838e-02 -2.391615808010101318e-01 1.283288151025772095e-01 4.684136714786291122e-03 -2.633958160877227783e-01 -2.583284117281436920e-02 -1.106119900941848755e-01 -3.026981055736541748e-01 -3.044213056564331055e-01 -8.266129344701766968e-02 3.494216129183769226e-03 5.765787884593009949e-02 1.794828101992607117e-02 2.064308673143386841e-01 5.119351297616958618e-02 -4.903195798397064209e-02 9.940882213413715363e-03 6.875904649496078491e-02 1.002750545740127563e-01 -4.250092804431915283e-01 -8.591348677873611450e-02 -2.131198942661285400e-01 -1.950868815183639526e-01 -2.126832306385040283e-02 -4.272088780999183655e-02 -3.528892993927001953e-01 -1.342700123786926270e-01
-1.685132086277008057e-02 1.891197711229324341e-01 2.632573246955871582e-01 -3.103159368038177490e-02 2.499333918094635010e-01 4.896341636776924133e-02 -1.832879781723022461e-01 1.650747805833816528e-01 7.498396188020706177e-02 3.018602132797241211e-01 -1.347997635602951050e-01 -1.897270046174526215e-02 -1.069865599274635315e-01 -2.350938506424427032e-02 -1.284535229206085205e-01 -3.582386672496795654e-02 1.089561432600021362e-01 5.520244687795639038e-02 5.081076920032501221e-02 -3.007959574460983276e-02 -4.583609998226165771e-01 1.693129986524581909e-01 5.968441814184188843e-02 -6.862162798643112183e-02 -4.083996117115020752e-01 -1.673953682184219360e-01 -1.955382376909255981e-01 -2.332001626491546631e-01 7.365083694458007812e-02 -5.403954163193702698e-02 5.010632425546646118e-02 2.433020770549774170e-01
-1.318021863698959351e-01 -1.230136081576347351e-01 1.180838271975517273e-01 1.326311565935611725e-02 2.000026553869247437e-01 1.523294299840927124e-02 6.079242378473281860e-02 1.542108058929443359e-01 7.402209192514419556e-02 -6.621193885803222656e-02 1.370735168457031250e-01 2.499449551105499268e-01 -3.315519392490386963e-01 -9.153342992067337036e-02 -2.661693990230560303e-01 1.116807684302330017e-01 -7.322946935892105103e-02 2.217117883265018463e-02 1.105404868721961975e-01 2.368277609348297119e-01 3.405375406146049500e-02 -7.145196665078401566e-03 -3.110828399658203125e-01 8.991134166717529297e-02 -5.043765306472778320e-01 2.660293281078338623e-01 -6.221117079257965088e-02 -4.254047572612762451e-02 -1.913363933563232422e-01 1.743911355733871460e-01 2.500759251415729523e-02 1.191439554095268250e-01
-3.598661124706268311e-01 4.322171956300735474e-02 2.803298532962799072e-01 2.491099759936332703e-02 1.797111779451370239e-01 -8.304541558027267456e-02 -7.773796468973159790e-02 4.920402765274047852e-01 1.538212224841117859e-02 -3.469270421192049980e-03 2.265351414680480957e-01 -1.116018146276473999e-01 -1.515015661716461182e-01 -1.170309707522392273e-01 -5.332493782043457031e-02 1.030854657292366028e-01 1.585025489330291748e-01 1.037143543362617493e-02 2.647498250007629395e-01 1.183709055185317993e-01 -5.787333101034164429e-02 -9.447316825389862061e-02 -9.986331313848495483e-02 -3.234285414218902588e-01 -2.147490978240966797e-01 1.509921532124280930e-02 1.266501694917678833e-01 6.174018606543540955e-02 -1.692662984132766724e-01 1.060807332396507263e-01 -8.626688271760940552e-02 1.954767256975173950e-01
-5.524986237287521362e-02 -7.825893163681030273e-02 3.079543635249137878e-02 9.265449643135070801e-02 8.479918539524078369e-02 3.053578734397888184e-01 1.270560454577207565e-02 1.808981448411941528e-01 2.995006442070007324e-01 -2.465817332267761230e-01 4.503235965967178345e-02 -1.979911774396896362e-01 -8.410392701625823975e-02 -1.170355305075645447e-01 6.428404152393341064e-02 -1.172356978058815002e-01 3.882776498794555664e-01 -1.673991680145263672e-01 2.672250866889953613e-01 4.783656448125839233e-02 -3.573033511638641357e-01 3.403866291046142578e-02 -3.555491566658020020e-02 -1.331163197755813599e-01 -3.066178858280181885e-01 1.988584548234939575e-01 -1.121656522154808044e-01 -1.322753727436065674e-01 -1.235222518444061279e-01 -1.074902042746543884e-01 1.621089428663253784e-01 -2.396600507199764252e-02
-2.409723401069641113e-01 1.712596267461776733e-01 -1.334126442670822144e-01 -1.093788668513298035e-01 4.668987989425659180e-01 -5.416116118431091309e-02 -1.664046645164489746e-01 1.129839345812797546e-01 9.353812783956527710e-02 9.685316681861877441e-02 -2.222963422536849976e-02 -1.504310816526412964e-01 1.596283316612243652e-01 -3.205021321773529053e-01 -1.965385377407073975e-01 2.137267887592315674e-01 5.001335870474576950e-03 -5.206500738859176636e-02 1.935588419437408447e-01 8.899965137243270874e-02 -3.685380145907402039e-02 -7.409978657960891724e-02 -4.658129066228866577e-03 6.211847439408302307e-02 -2.168151587247848511e-01 2.703409083187580109e-02 3.451843261718750000e-01 -3.507743030786514282e-02 -2.649980783462524414e-01 1.539939790964126587e-01 5.804006010293960571e-03 2.162122428417205811e-01
-2.020103484392166138e-01 1.165654323995113373e-02 1.908224523067474365e-01 -1.349912881851196289e-01 2.658800482749938965e-01 -1.552666425704956055e-01 -7.729332149028778076e-02 1.731562912464141846e-01 1.055090799927711487e-01 -5.466719716787338257e-02 -1.405811160802841187e-01 3.306096792221069336e-01 -1.398623436689376831e-01 1.027346700429916382e-01 -1.894094347953796387e-01 7.759264670312404633e-03 2.598490193486213684e-02 -9.450367093086242676e-02 1.043486371636390686e-01 1.532643139362335205e-01 -5.143775790929794312e-02 2.445504963397979736e-01 -7.305177301168441772e-02 -1.043355688452720642e-01 -3.107413947582244873e-01 2.896167337894439697e-01 -1.622221022844314575e-01 -3.435606360435485840e-01 -1.864632070064544678e-01 2.709539532661437988e-01 7.562416791915893555e-02 5.545283854007720947e-02
-3.763992488384246826e-01 -1.355500370264053345e-01 1.092750430107116699e-01 -1.003608554601669312e-01 1.979372352361679077e-01 2.589915394783020020e-01 -1.337507553398609161e-02 2.443930059671401978e-01 -1.414194703102111816e-01 -9.047883003950119019e-02 1.108773332089185715e-02 2.326872050762176514e-01 -1.954502165317535400e-01 -6.526569277048110962e-02 -3.049842119216918945e-01 -4.240141808986663818e-02 -9.142778813838958740e-02 -6.970570236444473267e-02 2.268678098917007446e-01 2.409281767904758453e-02 -2.041908353567123413e-02 1.237744688987731934e-01 -2.517363522201776505e-03 -2.970244586467742920e-01 -3.081288933753967285e-01 -3.364488855004310608e-02 9.851823002099990845e-02 1.496589034795761108e-01 2.826969623565673828e-01 -1.454329192638397217e-01 3.130783885717391968e-02 -1.805166304111480713e-01
-3.324687778949737549e-01 1.734876185655593872e-01 1.469717081636190414e-02 -1.434547752141952515e-01 5.406830310821533203e-01 9.328433871269226074e-02 -1.238617002964019775e-01 1.908092647790908813e-01 -7.925795018672943115e-02 -1.202152520418167114e-01 -9.868679940700531006e-02 -2.337721884250640869e-01 -2.567148767411708832e-02 -2.192653864622116089e-01 8.922340720891952515e-02 8.605713397264480591e-02 -3.072715364396572113e-03 -4.669043794274330139e-02 -2.714437246322631836e-02 -8.315351605415344238e-02 -1.202136352658271790e-01 -1.676227301359176636e-01 -1.509760171175003052e-01 1.813577562570571899e-01 -2.898107767105102539e-01 -2.214395254850387573e-02 1.634891331195831299e-01 -5.428531020879745483e-02 -9.302306175231933594e-02 2.659373581409454346e-01 8.034211397171020508e-02 1.688057631254196167e-01
-3.066638112068176270e-01 -2.127164453268051147e-01 7.627101242542266846e-02 -1.860756725072860718e-01 1.275611072778701782e-01 2.924791350960731506e-02 6.068661808967590332e-02 2.622373402118682861e-01 1.936408877372741699e-01 -3.009551167488098145e-01 2.859074473381042480e-01 9.932725876569747925e-02 1.157192327082157135e-02 4.188486374914646149e-03 -3.568619191646575928e-01 3.681413829326629639e-02 -3.997431695461273193e-02 -3.376999869942665100e-02 8.060829341411590576e-02 1.454076021909713745e-01 -1.034599095582962036e-01 -8.006743341684341431e-02 -3.085683584213256836e-01 -2.160079032182693481e-01 -2.870085537433624268e-01 1.890772283077239990e-01 -1.665405184030532837e-01 9.949178993701934814e-02 1.429390758275985718e-01 -1.470906846225261688e-02 3.552897274494171143e-02 1.229443252086639404e-01
-3.944250941276550293e-01 3.192842006683349609e-02 -5.058376491069793701e-02 1.591606885194778442e-01 3.149957656860351562e-01 -9.540924429893493652e-02 -2.585551738739013672e-01 7.903076708316802979e-02 -3.697874769568443298e-02 4.279441013932228088e-02 -6.627629511058330536e-03 -9.677901118993759155e-02 3.019195608794689178e-02 -7.537991553544998169e-02 -2.278839051723480225e-01 1.636586636304855347e-01 3.291617147624492645e-03 8.293595165014266968e-02 7.980137318372726440e-02 -9.664829075336456299e-02 -3.040804862976074219e-01 3.826763853430747986e-02 -2.560958862304687500e-01 -3.761830031871795654e-01 -2.595108449459075928e-01 6.585436314344406128e-02 -1.544840186834335327e-01 -8.118885010480880737e-02 -2.779926955699920654e-01 1.409421265125274658e-01 8.718143403530120850e-02 -7.528282701969146729e-02
-1.631110608577728271e-01 5.781197547912597656e-02 -2.007667273283004761e-01 -1.277187466621398926e-01 3.025901913642883301e-01 -1.273186206817626953e-01 -2.289631515741348267e-01 -1.522602885961532593e-01 7.819596678018569946e-02 8.979182690382003784e-02 1.914002746343612671e-01 -1.052279174327850342e-01 1.236913725733757019e-01 -3.172758817672729492e-01 -2.926326096057891846e-01 -4.408002272248268127e-02 2.291669845581054688e-01 -2.268222859129309654e-03 2.820917367935180664e-01 2.320614308118820190e-01 -1.638574600219726562e-01 -5.788616836071014404e-04 -6.873583793640136719e-02 -6.468965113162994385e-02 -1.471726447343826294e-01 1.722627282142639160e-01 -1.303650289773941040e-01 -2.710741758346557617e-01 1.288328617811203003e-01 6.804307550191879272e-02 1.861875653266906738e-01 -2.126415371894836426e-01
-2.593706846237182617e-01 -5.199027806520462036e-02 8.175014704465866089e-02 7.248152792453765869e-02 1.728754490613937378e-01 1.503195762634277344e-01 -2.888424098491668701e-01 3.263655602931976318e-01 2.603604495525360107e-01 -6.539119931403547525e-05 -4.247198626399040222e-02 -3.067796304821968079e-02 -6.856366991996765137e-02 -1.324098855257034302e-01 1.451236382126808167e-02 -1.186266820877790451e-02 6.349253654479980469e-02 -1.258109696209430695e-02 3.135296702384948730e-02 1.336960308253765106e-02 -1.084927767515182495e-01 -2.731854319572448730e-01 5.598703399300575256e-02 -1.670959293842315674e-01 -4.452078342437744141e-01 -2.444695122539997101e-02 1.365473866462707520e-01 -2.710729539394378662e-01 -3.809563815593719482e-01 3.180589154362678528e-02 1.122646704316139221e-01 1.002983823418617249e-01
-3.293955028057098389e-01 1.307632774114608765e-01 -2.819986641407012939e-01 -3.230238705873489380e-02 3.680941164493560791e-01 2.447261661291122437e-01 7.167552411556243896e-02 4.243379235267639160e-01 1.323073506355285645e-01 -8.519344963133335114e-03 -2.836294472217559814e-01 -2.239102721214294434e-01 2.864756993949413300e-02 -2.268663793802261353e-01 -1.015179082751274109e-01 7.325643301010131836e-02 6.655922532081604004e-02 5.408420041203498840e-02 5.390131473541259766e-02 -1.931432932615280151e-01 -9.618953615427017212e-02 -1.946411840617656708e-02 -1.180882602930068970e-01 -1.855867505073547363e-01 -1.811925470829010010e-01 4.336960241198539734e-02 6.480504572391510010e-02 -5.601019039750099182e-02 -1.180843859910964966e-01 1.532339155673980713e-01 -3.632912412285804749e-02 -1.036898642778396606e-01
-2.448573559522628784e-01 1.882370561361312866e-01 3.523612320423126221e-01 1.618809849023818970e-01 3.258358240127563477e-01 3.570121228694915771e-01 -4.593500122427940369e-02 8.207335323095321655e-02 8.059944212436676025e-02 -8.779472857713699341e-02 2.197061032056808472e-01 1.977966539561748505e-02 -2.703008651733398438e-01 5.313550308346748352e-02 -3.306225538253784180e-01 7.150470465421676636e-02 2.716594636440277100e-01 -6.968229264020919800e-02 1.914431601762771606e-01 -1.160683780908584595e-01 -6.122912466526031494e-02 1.710416078567504883e-01 -1.939396560192108154e-01 1.220649406313896179e-01 -1.236573010683059692e-01 4.179251939058303833e-02 -9.468328952789306641e-02 1.052751298993825912e-02 1.011420320719480515e-02 -9.364023804664611816e-02 6.685433536767959595e-02 6.965263932943344116e-02
-3.271780014038085938e-01 1.847184896469116211e-01 5.054763704538345337e-02 -6.027081981301307678e-02 3.687442839145660400e-01 5.278422683477401733e-02 -6.642698775976896286e-03 2.559665143489837646e-01 -2.613826654851436615e-02 -1.658160090446472168e-01 1.849100142717361450e-01 -2.806935310363769531e-01 -2.315531373023986816e-01 -3.800513148307800293e-01 -1.539614349603652954e-01 5.281447246670722961e-02 1.464972347021102905e-01 -6.373353302478790283e-02 -7.010417431592941284e-02 -1.213559359312057495e-01 1.804830692708492279e-02 1.235094591975212097e-01 -2.394570782780647278e-02 1.366337537765502930e-01 -2.543918788433074951e-01 1.918585747480392456e-01 1.329171955585479736e-01 -2.812313660979270935e-02 -5.622278153896331787e-02 2.450384497642517090e-01 7.240723073482513428e-02 1.191558614373207092e-01
-1.762315034866333008e-01 -8.687557280063629150e-02 -1.401384323835372925e-01 2.258444875478744507e-01 1.976319253444671631e-01 2.825080156326293945e-01 -1.904455274343490601e-01 1.596406996250152588e-01 -1.237153857946395874e-01 1.059544160962104797e-01 3.956160321831703186e-02 -2.682515978813171387e-01 1.262687146663665771e-01 -2.791169285774230957e-01 -1.000236719846725464e-01 1.581120789051055908e-01 8.623495697975158691e-02 9.593311697244644165e-04 1.575640439987182617e-01 8.538915961980819702e-02 -1.216601878404617310e-01 8.421458303928375244e-02 2.456895075738430023e-02 -3.032314404845237732e-02 -5.059269666671752930e-01 5.966690555214881897e-02 -2.465745359659194946e-01 1.494610216468572617e-02 -7.984477281570434570e-02 1.422461867332458496e-02 -1.264255493879318237e-01 -2.741158306598663330e-01
2.541148476302623749e-02 1.669939607381820679e-01 -1.061073690652847290e-01 1.484332699328660965e-02 1.850542724132537842e-01 1.591586172580718994e-01 -8.652484416961669922e-02 2.360739111900329590e-01 7.233156263828277588e-02 -1.925384253263473511e-01 2.639210522174835205e-01 -2.892900109291076660e-01 -1.647826880216598511e-01 -1.957965642213821411e-01 -9.350472688674926758e-02 -1.294917017221450806e-01 2.953012287616729736e-01 -5.161765962839126587e-03 2.495911419391632080e-01 -7.151640951633453369e-02 9.097053669393062592e-03 9.577389806509017944e-02 -3.334468007087707520e-01 1.834581978619098663e-02 -3.094586133956909180e-01 6.118351221084594727e-02 -2.497758567333221436e-01 -2.199839055538177490e-01 -1.465476900339126587e-01 2.033966332674026489e-01 4.716955590993165970e-03 -4.439695924520492554e-02
-2.246318161487579346e-01 8.773472160100936890e-02 -4.968480020761489868e-02 -9.665588289499282837e-02 8.180249482393264771e-02 6.661584228277206421e-02 -1.654009968042373657e-01 1.380892395973205566e-01 -1.522460603155195713e-03 -1.690815985202789307e-01 -1.938756182789802551e-02 -2.981567084789276123e-01 1.518562734127044678e-01 -1.365340650081634521e-01 -2.187980115413665771e-01 -2.162026166915893555e-01 -1.651578545570373535e-01 -2.747271358966827393e-01 8.342634886503219604e-02 2.728346586227416992e-01 -1.188319399952888489e-01 -1.327633410692214966e-01 -3.190055787563323975e-01 3.601688519120216370e-02 -3.119118511676788330e-01 -7.713883370161056519e-02 -1.342379581183195114e-02 -1.737528890371322632e-01 -2.475721389055252075e-01 3.682447597384452820e-02 2.948158681392669678e-01 1.271252185106277466e-01
-2.830871641635894775e-01 -5.651816725730895996e-02 -3.231782757211476564e-04 -9.431008249521255493e-02 3.655677437782287598e-01 4.090495035052299500e-02 4.372053965926170349e-02 2.398173511028289795e-01 1.004883646965026855e-01 -2.108000069856643677e-01 -8.426493965089321136e-03 2.646873593330383301e-01 -1.448064893484115601e-01 -1.393591016530990601e-01 -1.784448623657226562e-01 1.171037182211875916e-01 8.512605726718902588e-02 9.567532688379287720e-02 -1.526686362922191620e-02 1.725863665342330933e-01 -1.983294486999511719e-01 -3.344707190990447998e-03 2.636590227484703064e-02 -6.391866505146026611e-02 -4.359895586967468262e-01 2.896700799465179443e-01 -1.930872648954391479e-01 1.871225088834762573e-01 -1.175948232412338257e-01 -5.094752833247184753e-02 -1.742408424615859985e-01 1.371211856603622437e-01
-2.696426212787628174e-01 -5.514062196016311646e-02 -2.437479235231876373e-02 -8.837977051734924316e-02 3.674579560756683350e-01 1.194462850689888000e-01 -2.773159146308898926e-01 3.921574056148529053e-01 2.540905177593231201e-01 -2.093877643346786499e-02 -3.293624520301818848e-01 -2.617931663990020752e-01 9.123425185680389404e-02 -1.021925434470176697e-01 1.087335869669914246e-02 5.500212684273719788e-02 1.357112377882003784e-01 1.612987965345382690e-01 4.366834089159965515e-02 -1.604018956422805786e-01 -9.704590775072574615e-03 9.627895802259445190e-02 -2.125117927789688110e-02 5.541784688830375671e-03 -2.052589207887649536e-01 1.042818427085876465e-01 -2.140148878097534180e-01 -6.824486702680587769e-02 -1.063941419124603271e-01 2.251941524446010590e-02 2.593077421188354492e-01 8.652875572443008423e-02
-1.345300227403640747e-01 1.586801111698150635e-01 3.344247639179229736e-01 9.262663871049880981e-02 4.147260487079620361e-01 1.523026358336210251e-02 -9.337189048528671265e-02 -9.883806109428405762e-02 -3.312805294990539551e-02 -1.020412668585777283e-01 1.182057037949562073e-01 -1.684515029191970825e-01 -9.935283660888671875e-02 -6.646500527858734131e-02 -2.570379078388214111e-01 -9.484378248453140259e-02 2.404410243034362793e-01 -1.567201316356658936e-01 2.755463123321533203e-01 -1.834064126014709473e-01 -3.293678164482116699e-02 3.273890912532806396e-01 -2.838961780071258545e-01 7.181088626384735107e-02 -2.099972069263458252e-01 1.636702269315719604e-01 -7.437784969806671143e-02 -1.575156450271606445e-01 2.822565659880638123e-02 1.512597501277923584e-02 -7.741515338420867920e-02 9.037305414676666260e-02
2.450218647718429565e-01 2.467190921306610107e-01 -3.326338529586791992e-02 -3.014293313026428223e-01 3.556530475616455078e-01 1.221325024962425232e-01 2.475909516215324402e-02 1.004131883382797241e-01 1.284505873918533325e-01 6.814603507518768311e-02 -7.631295174360275269e-02 1.313861757516860962e-01 2.943177521228790283e-01 -2.377636730670928955e-01 -2.262551933526992798e-01 1.893574595451354980e-01 -1.117598116397857666e-01 -2.894113063812255859e-01 2.646365761756896973e-01 -2.931338176131248474e-02 -1.074981912970542908e-01 1.210816279053688049e-01 -8.544626086950302124e-02 -5.694780126214027405e-02 -2.736920714378356934e-01 -1.456601545214653015e-02 7.830245792865753174e-02 -2.183332145214080811e-01 1.272248774766921997e-01 2.681628800928592682e-02 -5.168679356575012207e-02 -9.053362160921096802e-02
-2.561850845813751221e-01 1.819433569908142090e-01 6.010187417268753052e-02 -2.850128412246704102e-01 4.268284440040588379e-01 7.177694141864776611e-02 -8.579082041978836060e-02 1.058759540319442749e-01 -3.018149361014366150e-02 6.229884922504425049e-02 4.373591393232345581e-03 -3.523234426975250244e-01 1.807640492916107178e-02 -3.493451774120330811e-01 -1.522775143384933472e-01 1.487047821283340454e-01 1.349983215332031250e-01 -9.762667864561080933e-02 6.464987248182296753e-02 -1.827612668275833130e-01 -3.374831005930900574e-02 -2.172017656266689301e-02 1.929881796240806580e-02 2.292599529027938843e-01 -3.695539832115173340e-01 6.335807498544454575e-03 9.664595127105712891e-02 -4.797025769948959351e-02 -1.015540435910224915e-01 1.547891795635223389e-01 -1.072099357843399048e-01 2.219314686954021454e-03
1.792751997709274292e-01 -1.368133276700973511e-01 -1.338826864957809448e-01 -2.515124082565307617e-01 3.265803754329681396e-01 6.147789582610130310e-02 -6.842594593763351440e-02 9.098002687096595764e-03 -9.986632317304611206e-02 -5.930879153311252594e-03 -2.434981167316436768e-01 -2.472293563187122345e-02 4.122850671410560608e-02 -2.749298214912414551e-01 -2.806643247604370117e-01 1.127594336867332458e-01 3.097566030919551849e-02 -2.468311041593551636e-01 3.466118574142456055e-01 -4.587139934301376343e-02 6.553609389811754227e-03 3.766509518027305603e-02 1.837637871503829956e-01 5.219921469688415527e-02 -4.978891313076019287e-01 -8.293773233890533447e-02 3.361658751964569092e-02 -7.280732691287994385e-02 -2.031993865966796875e-02 1.391713321208953857e-01 -2.632011659443378448e-02 1.015567556023597717e-01
-1.572185754776000977e-01 1.919730752706527710e-01 3.079187273979187012e-01 1.881126910448074341e-01 4.101670384407043457e-01 3.779978156089782715e-01 -1.069152802228927612e-01 2.127455025911331177e-01 4.202311113476753235e-02 -1.142507195472717285e-01 1.841274201869964600e-01 -1.966532617807388306e-01 -2.466319948434829712e-01 8.855509757995605469e-02 -2.091981917619705200e-01 -3.170118201524019241e-03 1.939074546098709106e-01 -1.214600503444671631e-01 1.572131216526031494e-01 -1.048089638352394104e-01 -8.747930079698562622e-02 2.653380930423736572e-01 -9.560158476233482361e-03 8.373850584030151367e-02 -1.008087098598480225e-01 1.489843577146530151e-01 -5.617712065577507019e-02 -9.414247423410415649e-02 -5.590020120143890381e-02 4.821147397160530090e-02 -9.900636225938796997e-02 8.795895427465438843e-02
-2.294414639472961426e-01 -1.356351822614669800e-01 1.744757443666458130e-01 -6.939774751663208008e-02 3.093579709529876709e-01 4.706222191452980042e-02 -1.844089627265930176e-01 2.243787050247192383e-01 -2.725225389003753662e-01 5.053076893091201782e-02 -2.317203581333160400e-01 -2.416259050369262695e-01 -1.992154717445373535e-01 -1.724093593657016754e-02 3.989432379603385925e-02 -1.530242413282394409e-01 1.443245857954025269e-01 -2.128671556711196899e-01 -6.740307062864303589e-02 1.086005419492721558e-01 -5.203723907470703125e-02 1.181981191039085388e-01 -2.290290594100952148e-01 -1.069673150777816772e-01 -3.691761493682861328e-01 4.279402270913124084e-02 -2.462534010410308838e-01 -1.282578855752944946e-01 -1.924239546060562134e-01 -8.344391733407974243e-02 1.803381294012069702e-01 5.255314335227012634e-02
5.373719707131385803e-02 1.930985450744628906e-01 2.921147644519805908e-01 -1.190870478749275208e-01 3.344272971153259277e-01 1.286693215370178223e-01 -2.139011472463607788e-01 2.151622623205184937e-01 1.371726840734481812e-01 3.730291724205017090e-01 8.170779794454574585e-03 7.860423624515533447e-02 4.497106000781059265e-02 2.526436746120452881e-02 -5.030328035354614258e-02 -9.863369166851043701e-02 5.655502155423164368e-02 1.130785420536994934e-01 1.644315719604492188e-01 -4.050836339592933655e-02 -3.588819503784179688e-01 1.367131620645523071e-01 8.019786328077316284e-02 -1.135534122586250305e-01 -3.294218182563781738e-01 -6.189111247658729553e-02 -1.494482904672622681e-01 -2.626607716083526611e-01 1.413285732269287109e-01 -1.110609471797943115e-01 -9.518250077962875366e-02 6.492217630147933960e-02
-1.161941364407539368e-01 -1.177139580249786377e-01 3.255157768726348877e-01 4.683681204915046692e-02 2.780159711837768555e-01 1.110082045197486877e-01 -6.555426120758056641e-02 2.485335022211074829e-01 4.465200603008270264e-01 4.264361411333084106e-02 -1.433240026235580444e-01 3.682241588830947876e-02 1.171691790223121643e-01 -1.873350441455841064e-01 -3.445402979850769043e-01 -4.962177947163581848e-02 -8.818225562572479248e-02 -1.814793050289154053e-01 1.226083040237426758e-01 -8.514375239610671997e-02 -8.142468333244323730e-02 -8.352648466825485229e-02 -1.324736792594194412e-02 1.780153214931488037e-01 -1.338900476694107056e-01 -6.781712174415588379e-02 -1.620436161756515503e-01 -1.836141645908355713e-01 1.862719422206282616e-03 2.075462788343429565e-01 -9.517544507980346680e-02 -2.694742977619171143e-01
-9.022123366594314575e-02 -1.525714844465255737e-01 -1.243001967668533325e-01 -1.955403089523315430e-01 2.961386740207672119e-01 2.249460220336914062e-01 -2.795900404453277588e-01 -1.465134229511022568e-02 2.516634762287139893e-01 8.759142458438873291e-02 1.691813766956329346e-02 -8.540466427803039551e-02 7.121487054973840714e-03 -2.548061907291412354e-01 -1.260400712490081787e-01 1.071406248956918716e-02 -1.010284945368766785e-01 -1.372347176074981689e-01 -1.412330940365791321e-02 6.923432648181915283e-02 3.470181953161954880e-03 1.836175918579101562e-01 -3.585490584373474121e-01 -1.774494051933288574e-01 -2.969446778297424316e-01 1.028593555092811584e-01 -2.099400162696838379e-01 1.953473985195159912e-01 -1.779760569334030151e-01 1.775991916656494141e-01 2.480114698410034180e-01 7.156930118799209595e-02
2.321102283895015717e-02 -1.130190864205360413e-02 1.247066818177700043e-02 -1.397318542003631592e-01 1.922091394662857056e-01 2.761429920792579651e-02 -2.388827353715896606e-01 1.989483088254928589e-02 -9.818337112665176392e-02 -9.979971498250961304e-02 -1.556438058614730835e-01 -1.658656895160675049e-01 -2.215562462806701660e-01 -1.889164149761199951e-01 -2.266270965337753296e-01 -1.642808616161346436e-01 1.504595428705215454e-01 5.540077760815620422e-02 2.871829569339752197e-01 3.690123185515403748e-02 -5.094272270798683167e-02 -5.468957871198654175e-02 -1.243606507778167725e-01 5.640926212072372437e-02 -5.055105090141296387e-01 -8.725193887948989868e-02 -8.147102594375610352e-02 -1.775148808956146240e-01 -4.329888522624969482e-02 2.378006279468536377e-01 -3.665101230144500732e-01 -1.489663273096084595e-01
-2.941383235156536102e-02 1.323317587375640869e-01 -4.523761570453643799e-02 -5.727506801486015320e-02 5.839507579803466797e-01 3.863239884376525879e-01 1.161249577999114990e-01 1.244544163346290588e-01 9.008640050888061523e-02 1.417878866195678711e-01 -1.105589866638183594e-01 -1.143076941370964050e-01 5.503084883093833923e-02 -2.037792056798934937e-01 1.124617382884025574e-01 -1.429561376571655273e-01 2.924094498157501221e-01 1.138978824019432068e-01 1.280998736619949341e-01 -5.793351680040359497e-02 1.709099858999252319e-02 4.954756423830986023e-02 9.798225015401840210e-02 -1.897846311330795288e-01 -3.518467247486114502e-01 1.168242394924163818e-01 -1.454052980989217758e-02 4.207250103354454041e-02 -1.213623434305191040e-01 -5.006843805313110352e-02 4.288652539253234863e-02 2.867203392088413239e-02
-1.578487157821655273e-01 -8.742408826947212219e-03 1.904889196157455444e-01 -1.768856048583984375e-01 2.596981823444366455e-01 -1.027147397398948669e-01 -1.840807497501373291e-01 1.714545786380767822e-01 1.686208844184875488e-01 -1.565187871456146240e-01 -6.200460344552993774e-02 2.461629211902618408e-01 -1.353904455900192261e-01 1.550088985823094845e-03 -3.921663463115692139e-01 2.228865213692188263e-02 -3.230509161949157715e-02 -1.315443217754364014e-01 1.094220802187919617e-01 2.246865481138229370e-01 4.637730121612548828e-02 2.469133138656616211e-01 4.534607753157615662e-02 -1.128985136747360229e-01 -2.329434007406234741e-01 2.968885600566864014e-01 -1.420948207378387451e-01 -3.272778689861297607e-01 -1.250148713588714600e-01 1.780449748039245605e-01 -2.723680576309561729e-03 -1.983566395938396454e-02
-2.220468223094940186e-01 -5.999292246997356415e-03 -3.015881180763244629e-01 8.950287103652954102e-02 3.123855590820312500e-01 3.271664381027221680e-01 6.719799712300300598e-03 2.060578018426895142e-01 1.672900766134262085e-01 -3.525244817137718201e-02 -3.026887178421020508e-01 6.379745900630950928e-03 -2.080807238817214966e-01 -7.089649885892868042e-02 -2.217352539300918579e-01 -1.639126539230346680e-01 -6.674878299236297607e-03 1.245182678103446960e-01 7.536562532186508179e-02 -7.852908968925476074e-02 -8.787049353122711182e-02 1.296760588884353638e-01 -2.142113745212554932e-01 -1.186644472181797028e-02 -3.166699409484863281e-01 -4.237775877118110657e-02 -1.393301337957382202e-01 1.306746453046798706e-01 -1.364894360303878784e-01 3.103760778903961182e-01 7.036925852298736572e-02 5.365080758929252625e-02
-1.258984953165054321e-02 -4.288527742028236389e-02 4.481832385063171387e-01 -1.566994935274124146e-01 3.265230953693389893e-01 -2.536584623157978058e-02 1.272714138031005859e-01 1.643365994095802307e-02 2.458456158638000488e-01 3.234224161133170128e-03 -1.158327981829643250e-01 -6.117353960871696472e-02 -3.449790179729461670e-02 -4.191876947879791260e-02 -1.600079089403152466e-01 -6.916772574186325073e-02 -1.893671751022338867e-01 1.524950563907623291e-01 3.159261643886566162e-01 -8.178067952394485474e-02 -8.859408646821975708e-02 1.114353090524673462e-01 -2.019658088684082031e-01 2.436994388699531555e-02 -3.232520818710327148e-01 3.368916809558868408e-01 -5.867891386151313782e-02 -2.308194935321807861e-01 -1.327842175960540771e-01 1.126467138528823853e-01 8.886923082172870636e-03 -7.439778745174407959e-02
-3.773130476474761963e-01 -9.429382771486416459e-05 3.476450964808464050e-02 -4.339501261711120605e-02 3.978603482246398926e-01 -8.655607700347900391e-02 1.010163277387619019e-01 2.922045588493347168e-01 -6.547624617815017700e-02 -1.755722910165786743e-01 -8.623886853456497192e-02 2.961136996746063232e-01 -7.988560944795608521e-02 5.908419191837310791e-02 -3.328760862350463867e-01 -6.989494711160659790e-02 8.997749537229537964e-02 -1.237872838973999023e-01 1.811423897743225098e-01 1.416294723749160767e-01 -5.022389069199562073e-02 -9.198416024446487427e-02 -1.057115942239761353e-01 -1.504132151603698730e-02 -2.811348140239715576e-01 2.072124332189559937e-01 -1.798047423362731934e-01 1.731326878070831299e-01 -1.979114562273025513e-01 6.776153575628995895e-03 -1.228663250803947449e-01 -1.039524096995592117e-02
-2.265443801879882812e-01 -3.488408327102661133e-01 -3.049570135772228241e-02 -2.955850213766098022e-02 3.187948465347290039e-01 1.309877336025238037e-01 -1.260117255151271820e-02 4.020547270774841309e-01 4.145067930221557617e-02 -2.215261310338973999e-01 5.538906157016754150e-02 -1.946490108966827393e-01 -6.651706993579864502e-02 -7.282888144254684448e-02 -5.286017060279846191e-02 5.577642098069190979e-02 -3.329292312264442444e-02 1.367516368627548218e-01 2.103889584541320801e-01 1.687523424625396729e-01 -8.213502168655395508e-02 9.780162572860717773e-02 -1.963805258274078369e-01 1.544770449399948120e-01 -2.513411641120910645e-01 -1.580215543508529663e-01 -1.076537668704986572e-01 1.042856574058532715e-01 1.974371373653411865e-01 -2.076785713434219360e-01 1.233883798122406006e-01 -2.407754957675933838e-01
-2.838769555091857910e-01 2.996910810470581055e-01 -6.553055346012115479e-02 6.582164019346237183e-02 3.680524826049804688e-01 3.317138850688934326e-01 -9.148756414651870728e-02 2.019004225730895996e-01 1.701978445053100586e-01 8.195210993289947510e-02 -1.110125780105590820e-01 -1.053878292441368103e-01 -7.670319825410842896e-02 -5.498246476054191589e-02 3.780861571431159973e-02 -2.304792962968349457e-02 3.298813011497259140e-03 9.564640372991561890e-02 8.476402610540390015e-02 -6.125572323799133301e-02 -6.982277333736419678e-02 -2.407126575708389282e-01 -5.120930448174476624e-02 -5.337205901741981506e-02 -4.706775546073913574e-01 -2.982490062713623047e-01 4.400142282247543335e-02 -1.017224788665771484e-01 -1.806418448686599731e-01 -4.710984975099563599e-02 8.277779072523117065e-02 -5.915467813611030579e-02
1.871747430413961411e-03 9.383014589548110962e-02 6.525287032127380371e-02 2.808695733547210693e-01 2.572963237762451172e-01 9.699346870183944702e-02 -1.513966619968414307e-01 6.122825294733047485e-02 1.463206112384796143e-01 7.045917958021163940e-02 1.216544769704341888e-02 3.680615499615669250e-02 -1.112061962485313416e-01 -4.313782751560211182e-01 -1.270481292158365250e-02 -9.821268916130065918e-02 7.560227066278457642e-02 -1.953412741422653198e-01 2.690278738737106323e-02 1.483874619007110596e-01 -1.623199880123138428e-01 2.298095822334289551e-01 4.069944098591804504e-02 -1.191836446523666382e-01 -4.550509154796600342e-01 -3.388919532299041748e-01 -5.840717349201440811e-03 -2.391619682312011719e-01 -7.728007435798645020e-02 4.437809437513351440e-02 1.445609033107757568e-01 -7.700521382503211498e-04
-3.344661891460418701e-01 -1.327642649412155151e-01 1.804949045181274414e-01 -8.775024861097335815e-02 2.738322913646697998e-01 -5.412935465574264526e-02 2.120464593172073364e-01 2.236429601907730103e-01 4.529757425189018250e-02 -7.651393115520477295e-02 3.223722428083419800e-02 1.734564304351806641e-01 3.821044042706489563e-02 -3.979035653173923492e-03 -2.855705320835113525e-01 6.672888994216918945e-02 2.071937769651412964e-01 -1.457822173833847046e-01 6.439657881855964661e-03 1.705510467290878296e-01 -1.589991450309753418e-01 -1.083035767078399658e-01 -8.377695828676223755e-02 1.295133586972951889e-02 -5.383182764053344727e-01 2.352704554796218872e-01 -6.255003809928894043e-02 6.801419705152511597e-02 -1.075390204787254333e-01 -6.564280390739440918e-02 -1.259847581386566162e-01 -8.883298188447952271e-02
-2.759338021278381348e-01 1.010474339127540588e-01 -2.823127806186676025e-01 1.230677887797355652e-01 3.731828629970550537e-01 2.006995528936386108e-01 -3.264431357383728027e-01 -1.302923075854778290e-02 1.025498099625110626e-02 2.048945985734462738e-02 7.191738486289978027e-02 -1.552518904209136963e-01 -1.750753261148929596e-02 -2.736663222312927246e-01 -2.901723422110080719e-02 1.365542262792587280e-01 2.476582489907741547e-02 8.687148243188858032e-02 1.749779880046844482e-01 1.387320309877395630e-01 -2.178735584020614624e-01 1.714710742235183716e-01 5.914020538330078125e-02 -1.438063234090805054e-01 -4.007239341735839844e-01 1.851313747465610504e-02 -1.603531986474990845e-01 2.117649279534816742e-02 -2.219476038590073586e-03 -1.770201474428176880e-01 7.200645282864570618e-03 -1.745976507663726807e-01
-2.325655221939086914e-01 1.759424358606338501e-01 -1.171361505985260010e-01 -1.591193675994873047e-01 2.644619643688201904e-01 1.345453858375549316e-01 -2.147112637758255005e-01 -9.063381701707839966e-03 -5.147756636142730713e-02 1.200812160968780518e-01 -5.285951122641563416e-02 1.114243119955062866e-01 2.496256977319717407e-01 2.989011816680431366e-02 -4.248990416526794434e-01 -1.776708364486694336e-01 3.709492087364196777e-01 8.067866438068449497e-04 2.175651192665100098e-01 2.028290033340454102e-01 1.042955089360475540e-03 -3.610600903630256653e-02 -2.076359540224075317e-01 -8.729933202266693115e-02 -2.959195971488952637e-01 3.310790285468101501e-02 8.769720792770385742e-02 7.244033366441726685e-02 8.931528031826019287e-02 1.306403279304504395e-01 -6.691273301839828491e-02 1.576690077781677246e-01
-1.042487695813179016e-01 -8.187563717365264893e-02 -2.363942861557006836e-01 6.249431520700454712e-02 3.299489021301269531e-01 9.339653700590133667e-02 -6.227521598339080811e-02 1.759686022996902466e-01 -1.112169120460748672e-02 -6.974913179874420166e-02 7.442016154527664185e-02 2.010811492800712585e-02 -6.770706921815872192e-02 -5.750124808400869370e-03 -3.933590650558471680e-01 -7.315024733543395996e-02 1.705289259552955627e-02 5.897907912731170654e-02 -3.656965121626853943e-02 -6.016701459884643555e-03 6.218239292502403259e-02 1.423922777175903320e-01 -1.268784552812576294e-01 -5.174646899104118347e-02 -3.711047470569610596e-01 -3.629182279109954834e-02 -3.979380130767822266e-01 -2.536658942699432373e-01 -1.703026294708251953e-01 1.005939468741416931e-01 -3.675658702850341797e-01 -1.027279570698738098e-01
-2.651789188385009766e-01 1.417801678180694580e-01 -1.044370010495185852e-01 -9.609148651361465454e-02 2.243803441524505615e-01 1.457250565290451050e-01 -4.217867553234100342e-02 5.590389296412467957e-02 1.905131191015243530e-01 1.506215184926986694e-01 3.477721661329269409e-02 -8.751918375492095947e-02 6.822425127029418945e-02 -1.284237802028656006e-01 -3.612432479858398438e-01 8.340144157409667969e-02 -1.726429164409637451e-01 -1.900993846356868744e-02 9.326918423175811768e-02 2.018642723560333252e-01 6.102334707975387573e-02 1.572032868862152100e-01 -3.018947839736938477e-01 -2.065197676420211792e-01 -3.411835730075836182e-01 2.745392918586730957e-01 -4.923319071531295776e-02 1.131073758006095886e-01 -1.048536673188209534e-01 3.311817049980163574e-01 -1.293039135634899139e-02 1.296899616718292236e-01
-7.601777464151382446e-02 -3.707863856106996536e-03 -2.458502948284149170e-01 -1.922495290637016296e-02 2.059295773506164551e-01 6.836763024330139160e-02 -2.332852035760879517e-01 1.728941053152084351e-01 5.596630275249481201e-02 1.569403856992721558e-01 -1.679130247794091702e-03 1.237986907362937927e-01 -5.450652167201042175e-02 -6.402152776718139648e-02 -3.382331132888793945e-01 -3.041299879550933838e-01 1.516841799020767212e-01 -4.838853329420089722e-02 3.025323748588562012e-01 3.655118644237518311e-01 -2.794008255004882812e-01 2.009307295083999634e-01 -1.976858675479888916e-01 -5.054239556193351746e-02 -1.860662698745727539e-01 1.834499766118824482e-03 -1.917659044265747070e-01 4.482864961028099060e-02 1.283702552318572998e-01 1.682790927588939667e-02 1.105672046542167664e-01 1.788873821496963501e-01
1.011594161391258240e-01 -5.105501413345336914e-02 3.202095627784729004e-01 -1.519049257040023804e-01 3.306871056556701660e-01 -5.622885003685951233e-02 5.112107098102569580e-02 9.874817728996276855e-02 2.426182627677917480e-01 3.552491590380668640e-02 -9.662668406963348389e-02 -5.166426673531532288e-02 -5.408384650945663452e-02 -1.865243762731552124e-01 -1.569359898567199707e-01 -2.235555946826934814e-01 2.740313299000263214e-02 -2.818631753325462341e-02 3.904778361320495605e-01 -2.197455614805221558e-01 -1.322442889213562012e-01 -8.481931872665882111e-03 -1.158343404531478882e-01 2.321175783872604370e-01 -3.783316016197204590e-01 1.982855349779129028e-01 -3.228364139795303345e-02 -3.346681222319602966e-02 -1.138012185692787170e-01 2.617875579744577408e-03 -8.125447481870651245e-02 -2.467381358146667480e-01
-7.311549037694931030e-02 9.162636846303939819e-02 7.534644007682800293e-02 -8.117706328630447388e-02 7.584781944751739502e-02 6.443070620298385620e-02 -3.993577957153320312e-01 1.397338956594467163e-01 1.729201376438140869e-01 2.827013731002807617e-01 1.588686183094978333e-02 2.133087813854217529e-02 -6.430013477802276611e-02 -1.909859292209148407e-02 -1.548602581024169922e-01 1.799132116138935089e-02 2.045123130083084106e-01 -4.626797884702682495e-02 5.460733920335769653e-02 5.987120419740676880e-02 -3.904416561126708984e-01 1.927590966224670410e-01 6.972870230674743652e-02 -6.925857812166213989e-02 -5.494685769081115723e-01 -1.884857565164566040e-02 -2.580901682376861572e-01 -6.284516304731369019e-02 1.097451224923133850e-01 6.885051727294921875e-02 3.648626804351806641e-02 7.073316723108291626e-02
-5.311036109924316406e-02 -8.676264435052871704e-02 -1.983155906200408936e-01 1.224590390920639038e-01 3.713093101978302002e-01 9.292446821928024292e-02 -5.468431115150451660e-02 -4.479293525218963623e-02 -1.639848500490188599e-01 -2.188413590192794800e-02 2.098028361797332764e-02 -3.336249589920043945e-01 3.609602898359298706e-02 -1.398052871227264404e-01 -1.846983283758163452e-01 2.407512366771697998e-01 -1.118730232119560242e-01 -3.105387790128588676e-03 8.308805525302886963e-02 8.416192978620529175e-02 -6.497519463300704956e-02 1.681448668241500854e-01 -1.039684116840362549e-01 -1.522429585456848145e-01 -5.374109148979187012e-01 4.036928713321685791e-02 -2.586549818515777588e-01 -1.251855790615081787e-01 -5.461298860609531403e-03 -8.517780900001525879e-02 -2.315979450941085815e-02 -2.407400906085968018e-01
-1.499939113855361938e-01 -9.294679760932922363e-02 3.873082995414733887e-01 -1.394709646701812744e-01 3.356504440307617188e-01 5.844806507229804993e-02 7.825851440429687500e-02 2.004801332950592041e-01 3.293407261371612549e-01 1.470566093921661377e-01 -1.611777693033218384e-01 3.777002915740013123e-02 -8.043571375310420990e-03 -2.690199911594390869e-01 -1.756232976913452148e-01 -8.900228142738342285e-02 -1.348685175180435181e-01 4.947191849350929260e-02 1.470700800418853760e-01 -1.870809942483901978e-01 -6.300988048315048218e-02 1.210910547524690628e-02 -2.243121564388275146e-01 -1.374579817056655884e-01 -1.399654597043991089e-01 4.277841746807098389e-02 4.741204530000686646e-02 -2.611146271228790283e-01 6.714086234569549561e-02 2.691512927412986755e-02 8.093419484794139862e-03 -3.472336232662200928e-01
-6.935601681470870972e-02 1.228131800889968872e-01 1.230851411819458008e-01 -3.667360916733741760e-02 2.946856319904327393e-01 1.226262152194976807e-01 9.966695681214332581e-03 1.908588707447052002e-01 2.590366899967193604e-01 2.360134720802307129e-01 -1.588598489761352539e-01 2.239280343055725098e-01 -8.930898457765579224e-02 -2.129508852958679199e-01 -2.294080257415771484e-01 -7.612127345055341721e-03 1.000346168875694275e-01 1.125621646642684937e-01 4.152730703353881836e-01 4.800244420766830444e-02 1.017117127776145935e-01 -9.165765345096588135e-02 -1.768627315759658813e-01 -3.457226976752281189e-02 -9.097532182931900024e-02 -1.481858938932418823e-01 1.420244127511978149e-01 -2.313420176506042480e-01 -1.614287793636322021e-01 1.116639971733093262e-01 -1.566301286220550537e-01 -3.246133625507354736e-01
-8.882706169970333576e-04 -1.283436566591262817e-01 1.693193465471267700e-01 1.363773345947265625e-01 2.590579986572265625e-01 9.545894712209701538e-02 -1.460415124893188477e-01 2.761862576007843018e-01 3.792876601219177246e-01 -2.038445137441158295e-02 9.803234040737152100e-02 1.218290477991104126e-01 9.708979167044162750e-03 -2.717908322811126709e-01 -3.885186314582824707e-01 4.583026841282844543e-02 -1.372509449720382690e-01 -1.184818446636199951e-01 3.946048915386199951e-01 -1.688638478517532349e-01 -9.911178052425384521e-02 -1.109234243631362915e-01 -7.171162217855453491e-02 4.380872473120689392e-02 -8.482817560434341431e-02 9.809314459562301636e-02 -1.700776964426040649e-01 -7.191289216279983521e-02 1.194211468100547791e-01 1.548828631639480591e-01 -1.751315444707870483e-01 -2.366709709167480469e-02
-3.850810527801513672e-01 1.141097173094749451e-01 1.613884568214416504e-01 -1.675515025854110718e-01 3.288353979587554932e-01 2.167399078607559204e-01 -4.052143171429634094e-02 3.474163711071014404e-01 2.157269567251205444e-01 9.966098517179489136e-02 -1.374630033969879150e-01 -2.082645893096923828e-01 8.813668787479400635e-02 -2.526344954967498779e-01 6.152744963765144348e-02 -3.111406601965427399e-02 9.953682869672775269e-02 -7.997433841228485107e-02 1.138738170266151428e-01 1.161873117089271545e-01 9.184350818395614624e-02 5.111503880470991135e-03 9.805386513471603394e-02 -3.231626451015472412e-01 -2.338250130414962769e-01 -1.136765033006668091e-01 -1.264639347791671753e-01 -2.691758982837200165e-02 -5.991357192397117615e-02 1.572285294532775879e-01 1.590761989355087280e-01 9.394712746143341064e-02
-5.582066252827644348e-02 1.603578478097915649e-01 -1.578060537576675415e-02 1.904904544353485107e-01 3.010025918483734131e-01 2.573657035827636719e-01 -3.337257802486419678e-01 1.682838350534439087e-01 1.436300873756408691e-01 1.040292233228683472e-01 -3.838643059134483337e-02 1.847722567617893219e-02 1.423921138048171997e-01 -7.900334149599075317e-02 8.843635022640228271e-02 -1.426101922988891602e-01 -4.755691438913345337e-02 -1.055475920438766479e-01 2.030203342437744141e-01 3.078571557998657227e-01 -2.146114557981491089e-01 2.924075126647949219e-01 -8.571379631757736206e-02 -7.528848014771938324e-03 -2.402323782444000244e-01 -1.817624866962432861e-01 1.012658849358558655e-01 -3.647482693195343018e-01 -7.228282047435641289e-04 -1.031522452831268311e-02 -1.659329533576965332e-01 -1.070678886026144028e-02
-2.775761187076568604e-01 9.149300307035446167e-02 2.101920545101165771e-02 -2.864982783794403076e-01 2.246011197566986084e-01 4.682561382651329041e-02 -2.253080010414123535e-01 2.532582581043243408e-01 -4.111706092953681946e-02 1.031664609909057617e-01 -3.628626763820648193e-01 -1.823648214340209961e-01 1.690374016761779785e-01 -9.464565664529800415e-02 6.331734359264373779e-02 2.762826718389987946e-02 9.569669514894485474e-02 4.766561090946197510e-03 2.038423120975494385e-01 1.727315485477447510e-01 -2.955504953861236572e-01 -5.196400918066501617e-03 -1.851611733436584473e-01 -1.294015049934387207e-01 -9.313350915908813477e-02 1.516472101211547852e-01 -4.918792471289634705e-02 -1.733742356300354004e-01 -3.383367955684661865e-01 -8.817788213491439819e-03 -1.349468529224395752e-01 -1.704926192760467529e-01
-3.919281959533691406e-01 -5.382575467228889465e-02 -5.470139160752296448e-02 -1.405027112923562527e-03 2.120617628097534180e-01 1.352579146623611450e-01 -2.112111598253250122e-01 3.248997330665588379e-01 -3.382105752825737000e-02 -2.085129730403423309e-02 -1.383532881736755371e-01 -9.001868218183517456e-02 1.025360003113746643e-01 -2.165940403938293457e-01 -4.679633304476737976e-02 -2.370336055755615234e-01 1.582381725311279297e-01 2.526096068322658539e-02 2.421701848506927490e-01 -1.012540832161903381e-01 -1.801827363669872284e-02 -2.006758600473403931e-01 -3.165234625339508057e-02 -1.524236947298049927e-01 -2.618764340877532959e-01 2.474133372306823730e-01 -2.196427136659622192e-01 -3.099681437015533447e-01 -3.242263197898864746e-02 -1.899807900190353394e-02 1.033332049846649170e-01 1.919081509113311768e-01
-2.423733919858932495e-01 4.511709790676832199e-03 2.770955860614776611e-01 -1.249569430947303772e-01 2.960305213928222656e-01 -2.244950532913208008e-01 1.202581822872161865e-01 -8.741006255149841309e-02 2.888341844081878662e-01 1.656927615404129028e-01 -6.169216334819793701e-02 -7.025146484375000000e-02 5.502498149871826172e-02 -2.613843679428100586e-01 -1.964065432548522949e-01 -4.200899600982666016e-02 -1.759055107831954956e-01 1.632115840911865234e-01 1.988870501518249512e-01 8.321976289153099060e-03 -2.921909987926483154e-01 4.621046036481857300e-02 -7.766770571470260620e-02 -1.388792991638183594e-01 -3.440971374511718750e-01 1.073671132326126099e-01 -7.237305492162704468e-02 -2.226692438125610352e-01 -5.329289659857749939e-02 8.262175135314464569e-03 1.118775829672813416e-01 -2.172136455774307251e-01
-1.228755861520767212e-01 -1.881668418645858765e-01 3.918736577033996582e-01 -2.749861404299736023e-02 1.338398307561874390e-01 2.755428552627563477e-01 1.894703879952430725e-02 2.493065595626831055e-01 -1.154665946960449219e-01 -2.945192456245422363e-01 -2.338786721229553223e-01 7.166654616594314575e-02 -1.836068183183670044e-01 -2.380186133086681366e-02 -3.409212529659271240e-01 -1.424515396356582642e-01 -4.088358581066131592e-02 4.426919668912887573e-02 7.999148964881896973e-02 1.950343698263168335e-01 -1.979953795671463013e-01 6.663309037685394287e-02 -2.066658139228820801e-01 -8.700558543205261230e-02 -2.963498234748840332e-01 -1.560121178627014160e-01 -6.914581358432769775e-02 7.633024454116821289e-02 1.681802868843078613e-01 -1.112320870161056519e-01 3.856289386749267578e-02 -3.479809686541557312e-02
5.387480184435844421e-02 -2.829673886299133301e-01 4.877189174294471741e-02 -2.016067057847976685e-01 3.112711608409881592e-01 -2.380332676693797112e-03 -1.148010119795799255e-01 2.130558639764785767e-01 1.884414404630661011e-01 -1.002199202775955200e-01 -1.026918143033981323e-01 -6.122953072190284729e-02 1.956799626350402832e-02 1.247601676732301712e-02 1.394108589738607407e-02 -1.110253483057022095e-02 2.119778394699096680e-01 -2.304623275995254517e-01 -4.264296218752861023e-02 1.123812124133110046e-01 5.923231132328510284e-03 3.172622621059417725e-01 -3.635110259056091309e-01 -1.738477200269699097e-01 -3.930606245994567871e-01 -1.380907651036977768e-02 -9.897432476282119751e-02 -9.547083079814910889e-02 1.150287762284278870e-01 -7.263142615556716919e-02 2.998204231262207031e-01 -1.686280407011508942e-02
-4.118272364139556885e-01 -8.510652184486389160e-02 4.397162795066833496e-02 -9.727199375629425049e-02 3.830114603042602539e-01 -5.772367119789123535e-02 1.036916449666023254e-01 2.666877210140228271e-01 -3.632042557001113892e-02 -2.139880359172821045e-01 -1.901066601276397705e-01 2.649850547313690186e-01 -5.778241902589797974e-02 7.295022159814834595e-02 -3.800679445266723633e-01 -3.438676893711090088e-02 4.327289387583732605e-02 1.741052977740764618e-02 1.143072545528411865e-01 2.150090634822845459e-01 3.480698168277740479e-02 -8.340100198984146118e-02 -7.457059621810913086e-02 1.392166316509246826e-02 -3.064019978046417236e-01 8.975025266408920288e-02 -4.446169361472129822e-02 1.360415369272232056e-01 -2.464702278375625610e-01 -4.826655983924865723e-02 -9.983510524034500122e-02 -3.514714539051055908e-02
-1.325505971908569336e-01 -3.738654777407646179e-02 4.702549055218696594e-02 6.376783549785614014e-02 4.369283616542816162e-01 7.600704580545425415e-02 8.260073512792587280e-02 1.927162706851959229e-01 3.401001393795013428e-01 -9.856515377759933472e-02 6.833490729331970215e-02 -2.575601218268275261e-03 2.325101941823959351e-01 -4.532377934083342552e-04 -3.532631099224090576e-01 -5.937203299254179001e-03 8.270763605833053589e-02 -1.922996640205383301e-01 2.870920300483703613e-01 -3.958114236593246460e-02 -7.630237191915512085e-02 -2.259795181453227997e-02 -4.623050987720489502e-02 7.199960947036743164e-02 1.501958370208740234e-01 1.021919623017311096e-01 -2.690611779689788818e-01 -2.545318603515625000e-01 8.267438039183616638e-03 1.977502107620239258e-01 7.004424929618835449e-02 -2.635032832622528076e-01
-2.297272831201553345e-01 -7.711008191108703613e-03 -9.759306162595748901e-02 -2.253565192222595215e-01 1.474312543869018555e-01 2.212952524423599243e-01 -1.806707978248596191e-01 1.535391360521316528e-01 1.334950178861618042e-01 -1.275365650653839111e-01 -3.851246833801269531e-02 -1.520491540431976318e-01 1.886491924524307251e-01 -2.528090178966522217e-01 -2.570673264563083649e-02 -2.130648344755172729e-01 -1.018771231174468994e-01 -2.478196024894714355e-01 2.039069533348083496e-01 2.174596190452575684e-01 -4.275153856724500656e-03 -9.064517170190811157e-02 -2.902132272720336914e-01 -1.810422725975513458e-02 -1.432639062404632568e-01 5.764349550008773804e-02 -4.495437815785408020e-02 -1.262658834457397461e-01 -1.833700984716415405e-01 7.305734604597091675e-02 4.637171924114227295e-01 8.019898831844329834e-02
-1.282100975513458252e-01 -6.920257210731506348e-02 4.265116453170776367e-01 -2.515195906162261963e-01 2.149979323148727417e-01 5.144121591001749039e-03 1.083197146654129028e-01 6.055213883519172668e-02 1.369030177593231201e-01 9.220018237829208374e-02 -2.523601055145263672e-01 -7.873618602752685547e-02 -1.411364823579788208e-01 -6.755550950765609741e-02 -2.640508413314819336e-01 3.502252046018838882e-03 -5.155548080801963806e-02 2.016474306583404541e-01 1.612944155931472778e-01 -8.526434004306793213e-02 -2.636926472187042236e-01 9.754434973001480103e-02 -1.192690953612327576e-01 -2.482969127595424652e-02 -3.008970618247985840e-01 2.004838585853576660e-01 -5.065187439322471619e-02 -2.283037155866622925e-01 -5.452565476298332214e-02 -9.884379804134368896e-02 1.043781936168670654e-01 -3.178789913654327393e-01
-5.200663954019546509e-02 1.061420962214469910e-01 1.750234365463256836e-01 6.186597980558872223e-03 4.596548080444335938e-01 1.567786782979965210e-01 -6.752915680408477783e-02 4.226114600896835327e-02 3.275496065616607666e-01 -1.102994754910469055e-01 8.464315533638000488e-02 5.644379556179046631e-02 1.120655238628387451e-01 1.749694049358367920e-01 -1.552551984786987305e-01 -2.048677019774913788e-02 9.594743698835372925e-02 -1.418108877260237932e-04 1.074673160910606384e-01 4.419484734535217285e-02 -6.211826577782630920e-02 2.771942615509033203e-01 -4.503074586391448975e-01 2.095694094896316528e-01 -1.089775636792182922e-01 1.276509910821914673e-01 1.363285072147846222e-02 -2.047895044088363647e-01 1.754854768514633179e-01 5.894059687852859497e-02 -8.076570183038711548e-02 -2.333664298057556152e-01
-1.616869121789932251e-02 1.985837668180465698e-01 2.882191538810729980e-01 -5.595879163593053818e-03 2.455620616674423218e-01 1.358445286750793457e-01 -1.529318839311599731e-01 6.410067528486251831e-02 -3.343078121542930603e-02 -4.235096275806427002e-02 -1.517355442047119141e-01 -2.717102468013763428e-01 -3.665675222873687744e-02 -9.369791299104690552e-02 -3.487231731414794922e-01 -7.643074262887239456e-03 -6.544993724673986435e-03 1.525415629148483276e-01 6.575514376163482666e-02 -5.627238005399703979e-02 -1.484444141387939453e-01 -2.637034058570861816e-01 9.645180404186248779e-02 7.106818258762359619e-02 -5.290661454200744629e-01 -4.535688459873199463e-02 -1.015531197190284729e-01 -1.666001081466674805e-01 -2.630830407142639160e-01 -6.520625948905944824e-02 -3.742669895291328430e-02 8.812607079744338989e-02
3.047529049217700958e-02 6.066524609923362732e-02 1.081545576453208923e-01 -1.120753064751625061e-01 1.726340651512145996e-01 8.057048171758651733e-02 -7.110917568206787109e-02 2.748382389545440674e-01 1.444924473762512207e-01 -2.354740202426910400e-01 -5.683742836117744446e-02 2.024075537919998169e-01 -1.982685476541519165e-01 -3.772223293781280518e-01 -2.423194795846939087e-01 3.453732654452323914e-02 -1.248417608439922333e-02 1.483201831579208374e-01 1.170937120914459229e-01 -5.756655335426330566e-02 8.675299584865570068e-02 1.081464067101478577e-01 -2.065963894128799438e-01 -7.923860102891921997e-02 -2.826928198337554932e-01 3.071655035018920898e-01 3.509917855262756348e-02 -2.324338257312774658e-01 -2.192396670579910278e-01 3.159582614898681641e-01 8.174525201320648193e-02 2.717825211584568024e-02
-3.820892050862312317e-02 -4.011092334985733032e-02 -9.009774774312973022e-02 -2.445508688688278198e-01 1.974338591098785400e-01 8.184497803449630737e-02 -3.300020843744277954e-02 -5.982472002506256104e-02 6.703259050846099854e-02 -2.544356584548950195e-01 -8.984486013650894165e-02 1.932351291179656982e-01 1.444891244173049927e-01 -2.865898013114929199e-01 -4.705601334571838379e-01 -9.472489356994628906e-02 4.500094428658485413e-02 -2.070945203304290771e-01 3.428328037261962891e-01 2.328341007232666016e-01 -1.372757107019424438e-01 3.940758109092712402e-02 9.454214572906494141e-02 8.875422924757003784e-02 -2.877162694931030273e-01 3.926004841923713684e-02 6.499426066875457764e-02 -3.933680430054664612e-02 -5.343993380665779114e-02 1.853274106979370117e-01 -5.959013849496841431e-02 2.142184078693389893e-01
-6.665700674057006836e-02 -1.677660495042800903e-01 -3.596410527825355530e-02 -1.869252510368824005e-02 2.693868875503540039e-01 2.766313552856445312e-01 -3.755140677094459534e-02 3.395348191261291504e-01 -1.369968503713607788e-01 2.077369205653667450e-02 1.059243008494377136e-01 6.271642632782459259e-03 -2.570756673812866211e-01 8.896558731794357300e-02 -1.821850836277008057e-01 1.945127695798873901e-01 6.335598416626453400e-03 3.221652656793594360e-02 3.306378722190856934e-01 2.080677747726440430e-01 -1.630938947200775146e-01 -2.388558387756347656e-01 -1.621904969215393066e-01 1.579844206571578979e-02 -3.129468560218811035e-01 -2.390378713607788086e-01 2.695015966892242432e-01 3.590011596679687500e-02 -1.032749414443969727e-01 -1.224913150072097778e-01 -4.266348108649253845e-02 -6.409809738397598267e-02
1.591811701655387878e-02 2.082530260086059570e-01 1.814870685338973999e-01 -3.322673216462135315e-02 4.915961325168609619e-01 5.976042151451110840e-02 -4.454065486788749695e-02 -2.329556047916412354e-01 4.688255116343498230e-02 -1.295987069606781006e-01 -2.632012404501438141e-02 -1.646483838558197021e-01 -4.990159347653388977e-02 -1.735344976186752319e-01 -1.128511317074298859e-02 1.201814040541648865e-01 -7.047889381647109985e-02 1.674528867006301880e-01 2.980670034885406494e-01 2.238641306757926941e-02 -4.286070913076400757e-02 -4.436999186873435974e-02 -6.061765179038047791e-02 6.025194749236106873e-02 -4.061385691165924072e-01 1.236610300838947296e-02 -1.322216242551803589e-01 -3.709275722503662109e-01 -1.717350631952285767e-01 -1.603551208972930908e-01 -4.570638388395309448e-02 -1.262697279453277588e-01
-1.382585465908050537e-01 1.811878085136413574e-01 1.271869391202926636e-01 5.666843149811029434e-03 3.661181330680847168e-01 -2.771324850618839264e-02 5.809577181935310364e-02 5.633210297673940659e-03 -2.645820938050746918e-02 -1.252748817205429077e-01 -9.334134310483932495e-02 -2.292325645685195923e-01 6.754115689545869827e-03 -5.011143907904624939e-02 -3.118054866790771484e-01 -1.149078682065010071e-01 -3.030190058052539825e-02 -9.437663853168487549e-02 2.519210278987884521e-01 -1.355972439050674438e-01 -3.808754980564117432e-01 3.187402710318565369e-02 -4.608832299709320068e-03 2.394604980945587158e-01 -3.715769350528717041e-01 -2.324013113975524902e-01 8.409650623798370361e-02 -3.707903996109962463e-02 -2.612668275833129883e-01 -1.685175597667694092e-01 4.160075262188911438e-02 -9.463511407375335693e-02
2.265071682631969452e-02 -8.588444441556930542e-02 1.533162295818328857e-01 -1.589417010545730591e-01 4.103266894817352295e-01 5.584852397441864014e-02 9.465856850147247314e-02 -1.734739989042282104e-01 8.708811551332473755e-02 -6.848675664514303207e-03 5.827127397060394287e-02 -1.429762542247772217e-01 -1.533089950680732727e-02 6.508412957191467285e-02 -4.070465266704559326e-01 -6.324110925197601318e-02 6.309488415718078613e-02 -4.332538321614265442e-02 6.460256874561309814e-02 4.359915554523468018e-01 -8.555710315704345703e-02 -1.628773212432861328e-01 -9.898878633975982666e-03 2.193115055561065674e-01 -3.173519074916839600e-01 -1.224472373723983765e-01 -1.228642687201499939e-01 -6.529256701469421387e-02 -1.885936409235000610e-01 7.693040370941162109e-02 2.539077699184417725e-01 6.317868083715438843e-02
-2.397174537181854248e-01 1.286780089139938354e-01 1.657916158437728882e-01 -1.402829140424728394e-01 4.675916731357574463e-01 1.146370396018028259e-01 2.376683056354522705e-01 -7.293888926506042480e-02 9.192377328872680664e-02 -1.181171983480453491e-01 -1.980110630393028259e-02 -1.281519699841737747e-02 4.957170784473419189e-02 7.324679940938949585e-02 -2.195958793163299561e-01 1.364051401615142822e-01 -7.103330641984939575e-02 -1.742177307605743408e-01 1.816459298133850098e-01 1.110388711094856262e-01 -4.248283505439758301e-01 -2.213335409760475159e-02 1.543306279927492142e-02 2.703553810715675354e-02 -2.635559439659118652e-01 -1.781262010335922241e-01 1.077926978468894958e-01 -1.957309991121292114e-01 -5.678767338395118713e-02 -2.579182684421539307e-01 2.278968133032321930e-02 5.970871075987815857e-02
-1.522751897573471069e-01 1.177022755146026611e-01 2.001529484987258911e-01 -1.349449306726455688e-01 1.361409276723861694e-01 1.694097369909286499e-01 6.981422752141952515e-02 4.436246752738952637e-01 1.860107854008674622e-02 -1.510858535766601562e-01 1.583034396171569824e-01 -1.403592079877853394e-01 -2.338480353355407715e-01 -1.558506190776824951e-01 -1.717718094587326050e-01 2.820866368710994720e-02 9.599529206752777100e-02 -1.527975648641586304e-01 3.196346759796142578e-02 1.166056543588638306e-01 -3.770186752080917358e-02 -1.088293045759201050e-01 -2.961725592613220215e-01 -3.985311090946197510e-01 -2.592523097991943359e-01 6.073017045855522156e-02 8.707413822412490845e-02 1.966208070516586304e-01 -6.981097161769866943e-02 1.159474179148674011e-01 -1.665074191987514496e-02 1.893136352300643921e-01
-8.567836135625839233e-02 1.155244093388319016e-02 1.317156106233596802e-01 -1.182563230395317078e-02 5.121091008186340332e-01 2.253536134958267212e-01 -3.444355726242065430e-02 4.325244575738906860e-03 2.797158956527709961e-01 -2.597236633300781250e-02 1.716692894697189331e-01 -3.851654380559921265e-02 5.247261747717857361e-02 1.147166937589645386e-01 -2.089143544435501099e-01 -4.355276748538017273e-02 2.378497719764709473e-01 2.454242296516895294e-02 8.802182972431182861e-02 -7.162963505834341049e-03 -1.779071986675262451e-01 2.982285916805267334e-01 -3.060773015022277832e-01 1.970394998788833618e-01 -3.321380168199539185e-02 1.168394908308982849e-01 5.548083409667015076e-02 -1.120468750596046448e-01 1.996446698904037476e-01 7.608111947774887085e-02 4.563569091260433197e-03 -3.087708353996276855e-01
-2.792280614376068115e-01 -1.861343681812286377e-01 1.357414126396179199e-01 -1.341691762208938599e-01 2.547486722469329834e-01 3.432806208729743958e-02 5.513587035238742828e-03 1.998551934957504272e-01 -3.008922189474105835e-02 -1.419582366943359375e-01 7.210993207991123199e-03 1.927228271961212158e-01 -1.025046333670616150e-01 -2.675553597509860992e-02 -3.062616884708404541e-01 -3.245403990149497986e-02 7.741982489824295044e-02 -1.828741431236267090e-01 -6.173289567232131958e-02 2.705349326133728027e-01 -1.190394833683967590e-01 -1.609565019607543945e-01 4.744309466332197189e-03 -4.471634980291128159e-03 -5.087543725967407227e-01 2.381749749183654785e-01 -7.784488052129745483e-02 7.001310586929321289e-02 -2.343762069940567017e-01 -6.185475364327430725e-02 -1.966657787561416626e-01 8.614943362772464752e-03
-3.056979179382324219e-01 7.891478389501571655e-02 6.862036138772964478e-02 2.560523711144924164e-02 2.448470741510391235e-01 -1.131864041090011597e-01 -2.628389000892639160e-02 3.492155577987432480e-03 -4.818964377045631409e-02 -1.531586050987243652e-01 -8.868523687124252319e-02 -1.043550595641136169e-01 -2.166756242513656616e-01 6.625101715326309204e-02 -2.164499014616012573e-01 1.085806712508201599e-01 1.044904142618179321e-01 -2.131773382425308228e-01 1.837557703256607056e-01 2.194617688655853271e-01 -1.351399067789316177e-02 -1.212975755333900452e-01 7.447361201047897339e-02 1.310752928256988525e-01 -4.264905750751495361e-01 -9.032813832163810730e-03 -4.068738222122192383e-01 -2.177161723375320435e-01 -5.963413510471582413e-03 2.885331213474273682e-01 -1.129980906844139099e-01 9.311677888035774231e-03
1.467558294534683228e-01 7.287959754467010498e-02 2.425668090581893921e-01 -2.981402538716793060e-02 4.072569608688354492e-01 2.001099139451980591e-01 -1.405200362205505371e-01 2.278400659561157227e-01 2.080077677965164185e-01 3.274503648281097412e-01 -7.690081745386123657e-02 1.149691641330718994e-01 1.821739375591278076e-01 -2.067748308181762695e-01 5.004331469535827637e-02 2.011613696813583374e-01 -7.086495310068130493e-02 6.109235435724258423e-02 2.720415890216827393e-01 -9.087715297937393188e-02 -1.532953977584838867e-01 -2.435911633074283600e-02 -2.455017566680908203e-01 -7.902060449123382568e-02 -8.092426508665084839e-02 -1.035789921879768372e-01 -8.852686733007431030e-03 -2.445439845323562622e-01 1.339277923107147217e-01 1.467767506837844849e-01 -9.199945628643035889e-02 -2.014933228492736816e-01
-2.964895218610763550e-02 2.096572704613208771e-02 2.330522984266281128e-01 -1.277558952569961548e-01 1.127578765153884888e-01 4.435744136571884155e-02 -1.390120238065719604e-01 1.913480758666992188e-01 3.753916919231414795e-02 -1.989280879497528076e-01 -1.594776511192321777e-01 1.813758164644241333e-01 -1.418939232826232910e-01 -1.047830209136009216e-01 -3.314637541770935059e-01 2.025240510702133179e-01 2.629811177030205727e-03 1.114281341433525085e-01 1.329786628484725952e-01 2.636169195175170898e-01 -6.253360956907272339e-02 6.960017979145050049e-02 -5.685770884156227112e-02 -6.464325636625289917e-02 -3.366143703460693359e-01 4.547920227050781250e-01 -1.096313521265983582e-01 -2.585377097129821777e-01 -1.359994262456893921e-01 1.995294243097305298e-01 5.508264154195785522e-02 1.535421703010797501e-03
3.178969025611877441e-02 8.004911243915557861e-02 1.781138032674789429e-01 1.525443941354751587e-01 4.080717861652374268e-01 1.443311572074890137e-01 -5.037495866417884827e-02 1.741818338632583618e-01 3.889306634664535522e-02 1.325632482767105103e-01 -1.197939589619636536e-01 9.121619164943695068e-02 1.391243040561676025e-01 -5.129260420799255371e-01 6.837563961744308472e-02 1.499669551849365234e-01 -3.414089232683181763e-02 -8.946587145328521729e-02 -4.662496596574783325e-02 -2.669080160558223724e-02 -2.478567659854888916e-01 1.351316720247268677e-01 -1.487029194831848145e-01 -1.487543806433677673e-02 -3.079473376274108887e-01 -2.849282622337341309e-01 -1.904291063547134399e-01 -1.570715755224227905e-01 -4.036592692136764526e-02 -5.873803794384002686e-02 -8.798343129456043243e-03 -9.896888583898544312e-02
-2.959249317646026611e-01 4.032405838370323181e-02 1.028280779719352722e-01 -4.691345617175102234e-02 8.524522185325622559e-02 4.428205545991659164e-03 2.656501159071922302e-02 1.191513314843177795e-01 -2.448043376207351685e-01 4.815707728266716003e-02 2.561876364052295685e-02 -3.508696258068084717e-01 8.227551728487014771e-02 -1.531466990709304810e-01 -3.057583272457122803e-01 -8.797916024923324585e-02 3.772553205490112305e-01 -1.188580542802810669e-01 1.442289054393768311e-01 1.151666343212127686e-01 -5.908452719449996948e-02 1.220757737755775452e-01 2.106272131204605103e-01 -2.052189260721206665e-01 -3.577483892440795898e-01 -6.957937031984329224e-02 6.679917871952056885e-02 -2.718801200389862061e-01 -1.881199777126312256e-01 6.008417531847953796e-02 -8.712286502122879028e-02 -7.204985618591308594e-02
-1.008759215474128723e-01 -1.048541888594627380e-01 1.023847684264183044e-01 -2.011453807353973389e-01 1.413753181695938110e-01 -1.205057278275489807e-01 -3.200937211513519287e-01 1.822149753570556641e-01 -9.360917611047625542e-04 3.032376058399677277e-02 -3.746932148933410645e-01 -1.590945720672607422e-01 2.605006694793701172e-01 -1.962160021066665649e-01 4.347937181591987610e-02 7.150538265705108643e-02 3.780330717563629150e-02 -1.871885210275650024e-01 1.291807144880294800e-01 3.105542957782745361e-01 -2.080156654119491577e-01 -2.925824560225009918e-02 -3.602014482021331787e-01 -1.679266989231109619e-02 -2.486393600702285767e-01 1.763720512390136719e-01 -1.692594587802886963e-01 -5.829136446118354797e-02 6.911606341600418091e-02 1.294680535793304443e-01 7.022261619567871094e-02 -5.026071891188621521e-02
-1.356608886271715164e-02 2.502931058406829834e-01 8.365998417139053345e-02 -5.336559191346168518e-02 3.685235977172851562e-01 4.359738528728485107e-02 -1.207890883088111877e-01 1.904774755239486694e-01 -7.536053657531738281e-02 -2.011608332395553589e-01 -6.751476228237152100e-02 -1.962856389582157135e-02 2.346366196870803833e-01 2.456553131341934204e-01 -2.540743350982666016e-01 1.295363344252109528e-02 1.243423223495483398e-01 -1.877088695764541626e-01 2.012437731027603149e-01 -1.031747162342071533e-01 -3.484272956848144531e-01 3.099917471408843994e-01 -2.907748520374298096e-01 6.129481643438339233e-02 -9.070922434329986572e-02 1.181333214044570923e-01 2.297282963991165161e-01 -2.739852480590343475e-02 -1.157270744442939758e-01 9.926380962133407593e-02 5.024837795644998550e-03 3.009383566677570343e-02
-3.443024158477783203e-01 -1.567863486707210541e-02 -4.748522862792015076e-02 -2.008619010448455811e-01 2.675612866878509521e-01 4.546825885772705078e-01 1.830965653061866760e-02 2.768316566944122314e-01 -8.231250941753387451e-02 -9.374722838401794434e-02 -5.069224629551172256e-03 1.155850812792778015e-01 -9.621135890483856201e-02 1.967826038599014282e-01 -1.462001204490661621e-01 2.674847841262817383e-01 -1.822677850723266602e-01 3.534675016999244690e-02 8.620723336935043335e-02 1.992916911840438843e-01 -2.421756088733673096e-01 -5.565607547760009766e-02 2.898634038865566254e-02 -1.308329999446868896e-01 -3.084707558155059814e-01 4.820111021399497986e-02 2.736345864832401276e-02 -2.553982846438884735e-02 1.904062628746032715e-01 7.096362113952636719e-02 1.068304181098937988e-01 2.357392944395542145e-02
-1.054976209998130798e-01 1.069659665226936340e-01 1.538819372653961182e-01 -2.357996106147766113e-01 3.174620270729064941e-01 7.939632236957550049e-02 -1.705877110362052917e-02 1.067097783088684082e-01 2.509323060512542725e-01 -3.005994260311126709e-01 -5.253199487924575806e-02 -1.102919653058052063e-01 2.471864968538284302e-02 -2.589390277862548828e-01 -1.169436573982238770e-01 2.233482524752616882e-02 -1.766124516725540161e-01 -5.155836045742034912e-02 2.050310969352722168e-01 1.841477006673812866e-01 -2.442837208509445190e-01 8.173507452011108398e-02 -6.340991705656051636e-03 2.438331097364425659e-01 -8.825936168432235718e-02 -1.131840050220489502e-01 2.795178890228271484e-01 -1.906492114067077637e-01 -1.961367130279541016e-01 -3.707556426525115967e-02 1.051705256104469299e-01 -3.281252682209014893e-01
-3.564601242542266846e-01 -1.108589991927146912e-01 -1.109299957752227783e-01 2.730028145015239716e-02 2.865369915962219238e-01 7.355700433254241943e-02 -3.450784385204315186e-01 2.461248487234115601e-01 1.070205792784690857e-01 -9.841866791248321533e-02 -2.293186187744140625e-01 -1.717522442340850830e-01 8.459606766700744629e-02 -2.179462611675262451e-01 -2.724354621022939682e-03 -1.618510037660598755e-01 1.904205381870269775e-01 -3.258065134286880493e-02 1.271992027759552002e-01 -2.673497237265110016e-02 -1.133983507752418518e-01 -1.693433821201324463e-01 -1.486010104417800903e-01 -2.598968446254730225e-01 -2.303487062454223633e-01 1.481145918369293213e-01 -2.170541286468505859e-01 -1.881203055381774902e-01 -5.048638209700584412e-02 1.142666190862655640e-01 1.585446596145629883e-01 1.127655282616615295e-01
5.003635585308074951e-02 8.334193378686904907e-02 -1.048567295074462891e-01 2.858100272715091705e-02 1.914603561162948608e-01 -2.424486353993415833e-02 8.445869386196136475e-02 2.144806534051895142e-01 8.182224631309509277e-02 -2.446953207254409790e-01 -1.363634765148162842e-01 2.093198448419570923e-01 -2.144309729337692261e-01 -2.335901707410812378e-01 -1.853181719779968262e-01 -1.956982165575027466e-01 1.218193247914314270e-01 1.501260101795196533e-01 2.214208841323852539e-01 -6.116084009408950806e-02 -1.294705271720886230e-01 1.912496089935302734e-01 -1.977238655090332031e-01 -9.103924781084060669e-02 -2.497017234563827515e-01 -6.746710836887359619e-02 1.269943863153457642e-01 -2.978568673133850098e-01 -1.073868274688720703e-01 6.596087664365768433e-02 4.373042285442352295e-01 1.282891780138015747e-01
2.353549934923648834e-02 1.313859671354293823e-01 -2.370259463787078857e-01 6.179448217153549194e-02 3.531323373317718506e-01 -1.262037642300128937e-02 -1.255302876234054565e-01 4.072509333491325378e-02 2.015854120254516602e-01 -3.549654781818389893e-01 8.249596506357192993e-02 -1.332661658525466919e-01 -2.226456813514232635e-02 -4.487015008926391602e-01 -8.944324404001235962e-02 6.603503972291946411e-02 1.462484747171401978e-01 -4.895628988742828369e-02 2.426869571208953857e-01 1.099840030074119568e-01 -2.897527515888214111e-01 -5.718390643596649170e-02 -2.085760235786437988e-01 -4.098751023411750793e-02 5.590500310063362122e-03 1.887486502528190613e-02 -8.205392956733703613e-02 -2.309413850307464600e-01 9.600174427032470703e-02 -1.338826678693294525e-02 2.781824171543121338e-01 9.435757063329219818e-03
-1.117655187845230103e-01 -3.460458945482969284e-03 -5.645698402076959610e-03 1.640439480543136597e-01 4.849171638488769531e-02 3.937729299068450928e-01 -2.017337679862976074e-01 1.644171476364135742e-01 1.059625148773193359e-01 -1.332730650901794434e-01 4.284975677728652954e-02 7.760535925626754761e-03 -2.999352104961872101e-02 -7.498929649591445923e-02 2.756532747298479080e-03 -1.473122388124465942e-01 2.277875840663909912e-01 -1.595912873744964600e-01 4.369280338287353516e-01 2.539445087313652039e-02 -3.053534924983978271e-01 -4.217916727066040039e-02 -3.755905106663703918e-02 -2.318774610757827759e-01 -3.188836872577667236e-01 2.564703524112701416e-01 1.117720231413841248e-01 -7.674316316843032837e-02 -9.763150662183761597e-02 1.966519653797149658e-01 1.495051681995391846e-01 2.813090570271015167e-02
-2.120353430509567261e-01 -1.184648722410202026e-01 2.972143888473510742e-01 -9.188603609800338745e-02 5.293827652931213379e-01 1.325560808181762695e-01 -3.648874163627624512e-02 3.815969824790954590e-02 2.154203802347183228e-01 1.359436511993408203e-01 -1.595266610383987427e-01 2.338731884956359863e-01 -1.049024015665054321e-01 -4.992890357971191406e-02 -2.617079913616180420e-01 -2.549504041671752930e-01 7.197859138250350952e-02 -6.784683093428611755e-03 3.586225584149360657e-02 -3.509007766842842102e-02 -8.735790848731994629e-02 -4.799912869930267334e-02 -1.889979839324951172e-01 1.816763132810592651e-01 -1.355712115764617920e-01 -7.882153987884521484e-02 3.114713355898857117e-02 2.250712364912033081e-01 -1.001376509666442871e-01 1.082062870264053345e-01 -1.796734035015106201e-01 -1.869707107543945312e-01
-2.182452380657196045e-01 -1.209048107266426086e-01 8.720139414072036743e-02 -9.951452165842056274e-02 3.472607433795928955e-01 6.540384888648986816e-02 3.547585904598236084e-01 1.731376051902770996e-01 1.647857427597045898e-01 -2.287218347191810608e-02 -5.019683018326759338e-02 1.185685247182846069e-01 -2.540627717971801758e-01 1.717066764831542969e-02 -4.964496195316314697e-01 -2.120641991496086121e-02 -1.553543359041213989e-01 -9.921899437904357910e-02 6.933244317770004272e-02 2.292742431163787842e-01 1.439094245433807373e-01 -8.549015223979949951e-02 -1.309162229299545288e-01 -9.591286629438400269e-02 -3.104044198989868164e-01 -3.156126663088798523e-02 1.206060200929641724e-01 1.053121499717235565e-02 6.230975314974784851e-02 7.420684397220611572e-02 -1.177821457386016846e-01 -5.059800297021865845e-02
-1.054204031825065613e-01 -1.773437857627868652e-01 2.511882595717906952e-02 -1.736345738172531128e-01 2.662864327430725098e-01 1.643712520599365234e-01 2.486600726842880249e-01 2.932826578617095947e-01 1.583749800920486450e-01 -2.031634300947189331e-01 -1.057507693767547607e-01 1.864057481288909912e-01 -2.156281471252441406e-01 -1.363044083118438721e-01 -3.571983277797698975e-01 1.388486623764038086e-01 -1.870935410261154175e-01 8.477155864238739014e-02 3.129662945866584778e-02 2.942627370357513428e-01 -2.464352399110794067e-01 -4.697100073099136353e-02 -1.897852718830108643e-01 -9.627363085746765137e-02 -1.926844120025634766e-01 1.901569664478302002e-01 -4.667210951447486877e-02 4.987438395619392395e-02 -7.592613250017166138e-02 1.285377442836761475e-01 -1.330100595951080322e-01 2.712135203182697296e-02
-8.740536123514175415e-02 1.898698359727859497e-01 -5.453848093748092651e-02 -1.343671232461929321e-01 3.958036005496978760e-01 2.944808900356292725e-01 1.761827245354652405e-02 1.680953502655029297e-01 -2.474161237478256226e-01 -9.752218425273895264e-02 -2.374425679445266724e-01 -2.710289359092712402e-01 2.099138349294662476e-01 -1.104895323514938354e-01 -2.162282727658748627e-02 -4.223540425300598145e-03 -2.189936339855194092e-01 -1.174549311399459839e-01 2.253224551677703857e-01 2.105698436498641968e-01 -8.396716788411140442e-03 2.416880242526531219e-02 -6.721433252096176147e-02 -9.458299726247787476e-02 -2.080632001161575317e-01 -5.972659960389137268e-02 -4.182518273591995239e-02 -2.571359574794769287e-01 -2.008196413516998291e-01 4.823928326368331909e-02 7.868333160877227783e-02 2.673238813877105713e-01
-2.753131687641143799e-01 -1.422655284404754639e-01 3.502104431390762329e-02 2.827451378107070923e-02 1.986905485391616821e-01 5.450373142957687378e-02 -9.518555551767349243e-02 8.751159906387329102e-02 2.451893500983715057e-02 -1.155950352549552917e-01 -3.526716679334640503e-02 2.015798240900039673e-01 -1.593663543462753296e-01 -1.021161768585443497e-02 -3.182011544704437256e-01 2.395327389240264893e-01 -4.992862790822982788e-02 -1.045494303107261658e-01 -1.386487036943435669e-01 2.048639953136444092e-01 -1.196309179067611694e-01 8.479954302310943604e-02 -4.640319570899009705e-02 -1.588806360960006714e-01 -3.975136578083038330e-01 -4.104633629322052002e-02 -2.665368914604187012e-01 -2.093946635723114014e-01 -1.726185977458953857e-01 2.716191709041595459e-01 -2.967733740806579590e-01 1.142154932022094727e-01
6.613951921463012695e-02 -2.067798376083374023e-02 2.274901866912841797e-01 -4.030589386820793152e-02 3.126896619796752930e-01 -8.243216574192047119e-02 -1.086737066507339478e-01 1.619082316756248474e-02 2.690478265285491943e-01 -1.577530652284622192e-01 -5.625759065151214600e-02 -8.212856203317642212e-02 -1.327436715364456177e-01 -1.283925622701644897e-01 -1.621243357658386230e-01 1.633704304695129395e-01 9.453517943620681763e-02 -2.305785194039344788e-02 2.659613192081451416e-01 -3.246534988284111023e-02 2.848892100155353546e-02 -8.061476796865463257e-02 3.409671364352107048e-03 1.988058835268020630e-01 -4.008468091487884521e-01 -1.157113015651702881e-01 -1.799676120281219482e-01 -4.313571155071258545e-01 -2.118366211652755737e-02 1.782362908124923706e-02 -2.317014485597610474e-01 -2.362986057996749878e-01
2.468154206871986389e-02 5.789401382207870483e-02 2.305690944194793701e-01 -7.862227410078048706e-02 5.214602947235107422e-01 1.806337945163249969e-02 -2.266546525061130524e-02 -1.787127228453755379e-03 1.667727157473564148e-02 8.072212338447570801e-02 -2.990667223930358887e-01 -2.178128957748413086e-01 -5.563052743673324585e-02 -1.550834476947784424e-01 -2.482306510210037231e-01 7.094351947307586670e-02 1.276345849037170410e-01 1.783669590950012207e-01 3.632086217403411865e-01 1.721602231264114380e-01 -1.549445539712905884e-01 1.339476853609085083e-01 7.301955670118331909e-02 3.533352538943290710e-02 -1.128690838813781738e-01 1.847301572561264038e-01 1.725573092699050903e-01 1.465991418808698654e-02 -1.030867546796798706e-01 -2.254771888256072998e-01 1.052398607134819031e-01 -1.373460888862609863e-01
-8.021347224712371826e-02 -2.812610194087028503e-02 7.368186861276626587e-02 -3.047476112842559814e-01 3.405066728591918945e-01 1.019339188933372498e-01 -1.359460055828094482e-01 1.841046661138534546e-01 3.466821610927581787e-01 -4.361164271831512451e-01 1.294870022684335709e-02 -1.373620480298995972e-01 1.054106205701828003e-01 -1.264973580837249756e-01 -2.895558997988700867e-02 5.796962603926658630e-02 -7.042938470840454102e-02 -1.307015866041183472e-01 1.911413371562957764e-01 9.645637869834899902e-02 -1.685322672128677368e-01 4.991881921887397766e-02 -1.117391698062419891e-02 1.382711082696914673e-01 -5.056083202362060547e-02 -5.458249896764755249e-02 3.073550760746002197e-01 -9.823949635028839111e-02 -1.596083343029022217e-01 2.038650400936603546e-02 8.073010295629501343e-02 -3.081350326538085938e-01
-2.409432679414749146e-01 1.007600352168083191e-01 5.825230106711387634e-02 -6.911035627126693726e-02 3.199268281459808350e-01 9.335239231586456299e-02 -3.715754151344299316e-01 2.469523996114730835e-01 7.436195015907287598e-02 -9.320223331451416016e-02 1.311525609344244003e-02 -2.228568941354751587e-01 -4.864536598324775696e-02 7.485360652208328247e-02 1.867630891501903534e-02 2.490278929471969604e-01 7.531899213790893555e-02 2.226864844560623169e-01 2.248705476522445679e-01 1.347195636481046677e-02 -1.096706762909889221e-01 -1.565104424953460693e-01 -1.922966688871383667e-01 4.321463778614997864e-02 -3.472496271133422852e-01 1.772817224264144897e-01 -2.001865059137344360e-01 -9.603786468505859375e-02 8.848436176776885986e-02 -1.965349465608596802e-01 1.958547234535217285e-01 1.077648997306823730e-01
-3.559539914131164551e-01 1.863939911127090454e-01 -1.815793067216873169e-01 -2.741572633385658264e-02 2.684296667575836182e-01 4.394894838333129883e-02 -1.673499494791030884e-01 2.780925333499908447e-01 -7.171168178319931030e-02 -2.334910333156585693e-01 -1.665590852499008179e-01 -1.130708158016204834e-01 1.399496644735336304e-01 -1.601187586784362793e-01 -4.727460071444511414e-02 2.039222270250320435e-01 -5.629901215434074402e-02 -2.448827959597110748e-03 1.223788633942604065e-01 -1.055499017238616943e-01 -2.035233676433563232e-01 9.217176586389541626e-02 -3.488747030496597290e-02 -3.244295120239257812e-01 -3.648729622364044189e-01 -3.360344469547271729e-02 -7.415752857923507690e-02 -1.537588536739349365e-01 -2.392747551202774048e-01 -1.479753702878952026e-01 6.887988001108169556e-02 5.740351229906082153e-02
-1.418360471725463867e-01 9.561220556497573853e-02 1.270188391208648682e-01 1.881689019501209259e-02 3.809483945369720459e-01 8.686583489179611206e-02 1.742814332246780396e-01 8.794622123241424561e-02 1.512068510055541992e-01 -1.734628528356552124e-01 9.214764833450317383e-02 5.391793698072433472e-02 -9.314660914242267609e-03 -1.798509806394577026e-01 -3.441511392593383789e-01 3.155739279463887215e-03 4.127366840839385986e-02 -9.302936494350433350e-02 2.021458148956298828e-01 1.636699140071868896e-01 -7.891847938299179077e-02 -5.112578719854354858e-02 -2.500743269920349121e-01 -1.150394380092620850e-01 -8.885874599218368530e-02 2.031085491180419922e-01 -9.024548530578613281e-02 -1.208781599998474121e-01 1.862038522958755493e-01 4.165293574333190918e-01 -2.774675786495208740e-01 1.689942777156829834e-01
-2.522213160991668701e-01 -4.357712343335151672e-02 -1.346690058708190918e-01 -2.066093310713768005e-02 1.217273622751235962e-01 -1.011421084403991699e-01 -1.400858908891677856e-01 3.868719935417175293e-02 1.425688154995441437e-02 3.074926324188709259e-02 5.220688134431838989e-02 -2.077348381280899048e-01 9.533288329839706421e-02 -8.155590295791625977e-02 -4.520328342914581299e-01 2.151844277977943420e-02 9.749335795640945435e-02 1.730966381728649139e-02 1.392774134874343872e-01 -6.265039741992950439e-02 -2.966083772480487823e-02 3.049242794513702393e-01 -2.389284223318099976e-02 -1.486574560403823853e-01 -5.255149006843566895e-01 1.558837443590164185e-01 -1.833304390311241150e-02 -1.123541817069053650e-01 -1.277516633272171021e-01 3.138020634651184082e-01 5.823078379034996033e-02 1.446577459573745728e-01
-1.867594718933105469e-01 -1.665103584527969360e-01 -1.218032613396644592e-01 -1.618149578571319580e-01 3.589490652084350586e-01 2.402880340814590454e-01 -1.162105575203895569e-01 3.750731945037841797e-01 -6.832799315452575684e-02 -6.492825597524642944e-02 1.089710891246795654e-01 1.403628587722778320e-01 -4.527526721358299255e-02 6.216045096516609192e-02 -2.041596025228500366e-01 2.779833972454071045e-01 -1.165104657411575317e-01 -9.525115042924880981e-02 -7.236661761999130249e-02 9.485004842281341553e-02 -3.354019820690155029e-01 -1.181518509984016418e-01 -1.029429808259010315e-01 -1.964867562055587769e-01 -2.013487368822097778e-01 2.394528090953826904e-01 7.134346663951873779e-02 -4.962569102644920349e-03 1.641808748245239258e-01 -4.020614549517631531e-02 1.139738112688064575e-01 -1.821592301130294800e-01
1.097451373934745789e-01 -2.252067029476165771e-01 2.329918444156646729e-01 -8.662290126085281372e-02 2.026094645261764526e-01 3.393364548683166504e-01 -1.401639580726623535e-01 7.031432539224624634e-02 -1.532133966684341431e-01 -1.041678041219711304e-01 2.667130827903747559e-01 1.010364964604377747e-01 3.030577600002288818e-01 -9.366320818662643433e-02 -1.529318690299987793e-01 -1.870836317539215088e-02 -3.343067318201065063e-02 -4.056124016642570496e-02 3.554499745368957520e-01 -2.291532978415489197e-02 -1.649039536714553833e-01 -1.022611260414123535e-01 -1.430477052927017212e-01 -1.250966936349868774e-01 -2.293869853019714355e-01 -2.377505414187908173e-03 -4.541007801890373230e-02 -2.661084234714508057e-01 -2.386858910322189331e-01 -2.042061090469360352e-01 1.159064322710037231e-01 1.167663782835006714e-01
-1.747217774391174316e-01 1.603107303380966187e-01 2.475175708532333374e-01 -2.470329105854034424e-01 1.583523005247116089e-01 2.336460649967193604e-01 1.237663999199867249e-01 7.821003347635269165e-02 -2.148957252502441406e-01 -4.407048597931861877e-02 -7.154706865549087524e-02 -1.060264185070991516e-01 2.710897922515869141e-01 -8.064986020326614380e-02 -4.107893109321594238e-01 -3.378884866833686829e-02 1.209150180220603943e-01 2.953132987022399902e-02 2.125372886657714844e-01 2.017200142145156860e-01 -4.903248511254787445e-03 -2.361801266670227051e-02 -6.022732332348823547e-02 2.045041173696517944e-01 -1.828399747610092163e-01 -2.582305669784545898e-02 1.827494800090789795e-01 -2.268534302711486816e-01 -1.696474999189376831e-01 1.873935461044311523e-01 2.270808368921279907e-01 -1.555915027856826782e-01
-2.439735233783721924e-01 -3.089284338057041168e-02 2.521847784519195557e-01 -1.324076950550079346e-01 9.546584635972976685e-02 6.077103689312934875e-02 -1.932761073112487793e-01 1.123837903141975403e-01 2.344009429216384888e-01 1.536249220371246338e-01 -2.050672844052314758e-02 2.647573873400688171e-02 7.097872346639633179e-02 -2.827500998973846436e-01 -3.784205317497253418e-01 -2.528201788663864136e-03 -1.690251529216766357e-01 1.137090474367141724e-01 1.604738980531692505e-01 -2.146145850419998169e-01 -1.928092390298843384e-01 1.024741753935813904e-01 -2.140079438686370850e-02 -8.052830584347248077e-03 -2.711674273014068604e-01 -5.236200243234634399e-02 5.611136555671691895e-02 -2.321422100067138672e-01 4.941161256283521652e-03 -8.039707690477371216e-02 7.110186666250228882e-02 -4.258822202682495117e-01
9.648129343986511230e-02 9.823297709226608276e-02 1.090504527091979980e-01 6.308202445507049561e-02 2.830915749073028564e-01 2.251686602830886841e-01 -4.478093981742858887e-02 1.642950028181076050e-01 -2.520198747515678406e-02 2.092558890581130981e-02 -1.152980998158454895e-01 2.142734825611114502e-01 1.426525712013244629e-01 -6.140449047088623047e-01 -1.745298504829406738e-01 -1.568973809480667114e-02 4.099953919649124146e-02 -8.119873702526092529e-02 4.962807148694992065e-02 1.946495622396469116e-01 -1.098503470420837402e-01 1.717895120382308960e-01 -2.932961285114288330e-01 3.984750807285308838e-02 -2.588772475719451904e-01 -1.249967366456985474e-01 5.639697983860969543e-02 -1.647729799151420593e-02 -3.375736065208911896e-03 -1.913620233535766602e-01 8.361450582742691040e-02 -9.701544791460037231e-02
-3.235917687416076660e-01 -1.686451435089111328e-01 2.294397652149200439e-01 -1.958550661802291870e-01 2.340294718742370605e-01 -3.307699039578437805e-02 -2.500956058502197266e-01 3.331380486488342285e-01 -1.610035151243209839e-01 1.623588800430297852e-01 -2.809588015079498291e-01 -1.992482393980026245e-01 -8.678520470857620239e-02 -9.813747555017471313e-02 8.385502547025680542e-02 -2.011638833209872246e-03 2.299524545669555664e-01 -1.520165652036666870e-01 -1.005532145500183105e-01 1.305587887763977051e-01 -1.700248569250106812e-01 1.760525405406951904e-01 -2.567171156406402588e-01 -3.118115290999412537e-02 -2.458941340446472168e-01 9.329078346490859985e-02 -1.002308651804924011e-01 -5.333467945456504822e-02 -2.733819559216499329e-02 -1.978204213082790375e-02 1.519655287265777588e-01 -1.229684799909591675e-01
-9.494305402040481567e-02 -6.350505352020263672e-02 9.350150823593139648e-03 1.015943288803100586e-01 1.281297951936721802e-01 3.534728884696960449e-01 4.380014538764953613e-02 1.608273833990097046e-01 1.591470539569854736e-01 -1.002840176224708557e-01 6.385906785726547241e-02 -2.438808530569076538e-01 -4.442868381738662720e-02 -1.126335486769676208e-01 -1.309313718229532242e-02 -4.803137481212615967e-02 4.216912388801574707e-01 -2.275182306766510010e-01 2.782954275608062744e-01 -3.392652794718742371e-02 -2.985777258872985840e-01 1.222421899437904358e-01 -8.611822873353958130e-02 -1.844467073678970337e-01 -2.708627581596374512e-01 2.015238553285598755e-01 -4.682946577668190002e-02 -1.118510887026786804e-01 -2.661958038806915283e-01 -1.395817846059799194e-01 1.283901333808898926e-01 -4.577225446701049805e-02
-5.693737417459487915e-02 -2.928150817751884460e-02 -7.930988073348999023e-02 8.014200627803802490e-02 -1.522310078144073486e-03 3.530739545822143555e-01 -7.208324968814849854e-02 1.916542947292327881e-01 2.678368687629699707e-01 -1.885301768779754639e-01 1.158450171351432800e-02 -1.645058691501617432e-01 5.628447048366069794e-03 -8.129219710826873779e-02 -2.498301304876804352e-02 -1.465527266263961792e-01 3.423496782779693604e-01 -7.157126814126968384e-02 3.348787426948547363e-01 1.728281378746032715e-01 -4.390169382095336914e-01 -7.768276333808898926e-02 -4.463231191039085388e-02 -1.310163438320159912e-01 -3.361835181713104248e-01 1.872640401124954224e-01 -2.532408572733402252e-02 2.994795702397823334e-02 -1.263611912727355957e-01 7.227863371372222900e-02 1.693391986191272736e-02 2.806538948789238930e-03
-3.376568108797073364e-02 1.911738812923431396e-01 -3.975236043334007263e-02 -3.038144484162330627e-02 6.296871304512023926e-01 1.421888917684555054e-01 -2.872411608695983887e-01 8.115181326866149902e-02 1.225966438651084900e-01 -3.587215393781661987e-02 -1.160205230116844177e-01 -1.762596368789672852e-01 -7.270163297653198242e-02 -1.579577773809432983e-01 4.390083253383636475e-02 1.146383956074714661e-01 -4.083639010787010193e-03 5.108131095767021179e-02 1.770780533552169800e-01 -1.732583791017532349e-01 -1.654763966798782349e-01 4.655132442712783813e-02 1.083625853061676025e-02 1.857420615851879120e-02 -1.442562043666839600e-01 -2.216132432222366333e-01 -1.039984151721000671e-01 -2.925212085247039795e-01 -6.037577986717224121e-02 -2.359419316053390503e-01 6.352528929710388184e-02 1.554777175188064575e-01
-9.085059165954589844e-02 1.100083366036415100e-01 3.020586073398590088e-01 -2.031016796827316284e-01 1.403264105319976807e-01 9.180592373013496399e-03 -2.283023893833160400e-01 2.658526599407196045e-01 1.985227614641189575e-01 -2.091373354196548462e-01 -1.216184273362159729e-01 1.350413560867309570e-01 -4.064144939184188843e-02 -1.582190990447998047e-01 -3.430246710777282715e-01 1.251872777938842773e-01 -8.406873792409896851e-02 -4.424691572785377502e-02 1.805024445056915283e-01 1.424656808376312256e-01 8.954059332609176636e-02 1.085883155465126038e-01 3.783469647169113159e-02 -2.377109080553054810e-01 -1.227664649486541748e-01 3.678551614284515381e-01 -1.744224727153778076e-01 -1.345835030078887939e-01 -2.474963814020156860e-01 1.373027414083480835e-01 2.416186034679412842e-02 -9.547040611505508423e-02
1.244886517524719238e-01 -1.816723644733428955e-01 -6.676190532743930817e-03 2.169593125581741333e-01 3.763696253299713135e-01 6.954542361199855804e-03 -1.215869039297103882e-01 1.880594789981842041e-01 -4.469233378767967224e-02 -5.300651490688323975e-02 -1.635478250682353973e-02 -6.219534948468208313e-02 -8.258084952831268311e-02 2.079814672470092773e-01 -1.480989009141921997e-01 -1.322946995496749878e-01 -3.815484046936035156e-02 7.275640033185482025e-03 3.764056414365768433e-02 1.786890998482704163e-02 -1.577969640493392944e-01 7.349824905395507812e-02 -1.247290223836898804e-01 -2.347802072763442993e-01 -5.234240889549255371e-01 -2.369029447436332703e-02 -2.320777028799057007e-01 -1.766160577535629272e-01 -2.271020263433456421e-01 6.070727854967117310e-02 -2.573109269142150879e-01 1.696851700544357300e-01
3.102302551269531250e-01 -3.140103071928024292e-02 1.229436919093132019e-01 -2.012997120618820190e-01 3.618577420711517334e-01 3.580273389816284180e-01 -4.401189833879470825e-02 -3.882315754890441895e-02 -8.316761255264282227e-02 -7.300775498151779175e-02 -1.533424705266952515e-01 1.828581094741821289e-01 2.527284622192382812e-01 -3.198154270648956299e-01 -2.435457855463027954e-01 2.255425043404102325e-02 8.026192337274551392e-02 -1.835998892784118652e-01 2.004830539226531982e-01 2.193978130817413330e-01 4.891930893063545227e-02 5.918006598949432373e-02 -2.103669345378875732e-01 1.522077899426221848e-02 -2.185648381710052490e-01 6.542881578207015991e-02 -3.992787096649408340e-03 -1.021918356418609619e-01 9.020891040563583374e-02 -1.957940012216567993e-01 2.269657142460346222e-02 -3.211279585957527161e-02
-1.538787633180618286e-01 6.081623584032058716e-02 2.653901278972625732e-01 -2.590185999870300293e-01 2.918365597724914551e-01 2.659992277622222900e-01 -1.474738679826259613e-02 9.397835284471511841e-02 1.752612739801406860e-01 -7.873813062906265259e-02 7.149570435285568237e-02 -5.648121610283851624e-02 -4.824731149710714817e-04 -1.877569705247879028e-01 -8.945073187351226807e-02 -3.173091411590576172e-01 -1.857219785451889038e-01 -1.380544155836105347e-01 2.908428013324737549e-01 -7.001228630542755127e-02 1.145510226488113403e-01 -6.992219388484954834e-02 -3.009241074323654175e-02 5.438432842493057251e-02 -4.232469201087951660e-01 -5.439426377415657043e-02 -2.917453050613403320e-01 8.725719898939132690e-02 7.650709152221679688e-02 -9.968142211437225342e-02 -7.480482757091522217e-02 -1.408567130565643311e-01
-2.239710986614227295e-01 -4.609809070825576782e-02 2.747923135757446289e-01 7.411956787109375000e-02 1.575761586427688599e-01 4.419611394405364990e-02 -2.036223411560058594e-01 2.970747947692871094e-01 2.461881935596466064e-01 -5.319689586758613586e-02 4.122049361467361450e-02 -2.878707945346832275e-01 2.114271931350231171e-02 -9.979961812496185303e-02 6.480945646762847900e-02 3.613555058836936951e-02 1.675477772951126099e-01 -7.138983160257339478e-02 5.177719518542289734e-03 7.325328886508941650e-02 -2.863248288631439209e-01 -2.735852599143981934e-01 7.474529743194580078e-02 -5.902671813964843750e-02 -3.526923358440399170e-01 8.531468361616134644e-02 6.083321571350097656e-02 -4.042887091636657715e-01 -1.891515552997589111e-01 5.275344848632812500e-02 -2.024542354047298431e-02 -6.350512057542800903e-02
-1.436099857091903687e-01 1.808611452579498291e-01 -4.583476856350898743e-02 -2.134837396442890167e-02 2.373755127191543579e-01 -1.156466901302337646e-01 2.524545416235923767e-02 1.210394427180290222e-01 1.193592697381973267e-01 -1.513812690973281860e-01 -2.010470181703567505e-01 -5.669265985488891602e-02 -2.205523103475570679e-01 1.467232555150985718e-01 -2.832182347774505615e-01 5.786591395735740662e-02 1.623330414295196533e-01 -6.053646653890609741e-02 1.946425884962081909e-01 2.712270617485046387e-01 -1.556338667869567871e-01 1.847914159297943115e-01 -3.033193200826644897e-02 -1.172142922878265381e-01 -3.673075735569000244e-01 1.283049434423446655e-01 -1.583059430122375488e-01 -9.108332544565200806e-02 -5.482105910778045654e-02 4.678150713443756104e-01 -5.831315740942955017e-02 -9.195555932819843292e-03
-4.797860980033874512e-02 1.754954457283020020e-01 1.972199976444244385e-01 -9.963316470384597778e-02 2.441452741622924805e-01 8.765275031328201294e-02 -1.885839849710464478e-01 6.151910056360065937e-04 -2.700969390571117401e-02 1.787157803773880005e-01 2.337399870157241821e-01 1.171549111604690552e-01 -1.929892599582672119e-01 -7.937108725309371948e-02 -1.802339404821395874e-01 -1.516878604888916016e-01 -7.624197006225585938e-02 -7.874120492488145828e-04 3.090699613094329834e-01 3.655853867530822754e-02 -2.397534549236297607e-01 4.207969605922698975e-01 -5.834142863750457764e-02 -1.105655264109373093e-02 -4.097922742366790771e-01 -2.319556474685668945e-01 -1.892018914222717285e-01 -6.139606703072786331e-03 1.003815010190010071e-01 -4.293420165777206421e-02 3.484131395816802979e-02 6.084575504064559937e-02
-3.010961711406707764e-01 -3.210120275616645813e-02 3.572002649307250977e-01 -5.291684530675411224e-03 3.044782876968383789e-01 1.545096635818481445e-01 -7.371383905410766602e-02 4.735263064503669739e-02 2.284534573554992676e-01 2.156594544649124146e-01 -1.475654095411300659e-01 3.899021074175834656e-03 -6.302677094936370850e-02 -4.129385054111480713e-01 -1.981163322925567627e-01 -2.165690958499908447e-01 -5.201888456940650940e-02 2.333730757236480713e-01 2.710724771022796631e-01 -4.511687438935041428e-03 -1.478396505117416382e-01 -1.098768487572669983e-01 3.146336227655410767e-02 -8.387345820665359497e-02 -4.015471041202545166e-02 -3.363471850752830505e-02 7.044523209333419800e-02 -1.664467453956604004e-01 -5.707903578877449036e-02 7.460195571184158325e-02 7.455418258905410767e-02 -2.299660444259643555e-01
-1.887696981430053711e-01 4.812477529048919678e-02 -2.553668059408664703e-02 -1.225474849343299866e-01 2.569570839405059814e-01 3.191787898540496826e-01 -1.550837904214859009e-01 3.786223530769348145e-01 -3.436549752950668335e-02 6.966065149754285812e-03 2.168318331241607666e-01 1.104931011795997620e-01 -1.958481669425964355e-01 -8.118891716003417969e-02 -2.220947593450546265e-01 1.740025281906127930e-01 -2.957134544849395752e-01 3.486333042383193970e-02 9.328156709671020508e-02 2.117977589368820190e-01 -2.603980600833892822e-01 -7.626693695783615112e-02 -1.685481816530227661e-01 -1.154549792408943176e-01 -1.747460365295410156e-01 -5.301813036203384399e-02 6.409251689910888672e-02 -9.369783848524093628e-02 1.350905895233154297e-01 -2.562001943588256836e-01 5.543636903166770935e-02 -1.878496259450912476e-01
-2.102594822645187378e-01 -1.509814560413360596e-01 6.010827422142028809e-02 -2.187315560877323151e-02 2.549411058425903320e-01 -4.575343430042266846e-02 -1.143114939332008362e-01 1.236346364021301270e-01 7.780675590038299561e-02 -2.453517317771911621e-01 1.588154733180999756e-01 1.132865846157073975e-01 -3.081828057765960693e-01 -1.802668422460556030e-01 -3.664445579051971436e-01 2.092605829238891602e-01 5.526431649923324585e-02 5.200773477554321289e-02 2.908301167190074921e-02 3.093885183334350586e-01 -1.656306833028793335e-01 -2.116224616765975952e-01 -2.285668849945068359e-01 -1.748418807983398438e-01 -2.532656490802764893e-01 -2.870316617190837860e-02 -1.282714456319808960e-01 9.431440383195877075e-02 -1.274871826171875000e-01 1.717194467782974243e-01 -1.442534774541854858e-01 -9.689807146787643433e-02
7.478468865156173706e-02 -6.529386341571807861e-02 3.395035862922668457e-01 -2.338241040706634521e-01 2.896232604980468750e-01 2.492081373929977417e-02 -2.031215131282806396e-01 1.249187961220741272e-01 -6.210573762655258179e-02 -2.204363942146301270e-01 1.220967099070549011e-01 2.111351788043975830e-01 1.931497305631637573e-01 -1.604216247797012329e-01 -3.570764884352684021e-02 -2.673176862299442291e-02 -8.816114813089370728e-02 -5.942153185606002808e-02 2.084105759859085083e-01 -2.842834778130054474e-02 -1.142895370721817017e-01 3.731783851981163025e-02 -2.607754766941070557e-01 -1.581472605466842651e-01 -1.917193084955215454e-01 3.088113851845264435e-02 2.768971323966979980e-01 -4.438992440700531006e-01 -1.382951736450195312e-01 -7.825366407632827759e-02 1.243682019412517548e-02 -4.502768442034721375e-02
-1.060756295919418335e-01 1.139666512608528137e-01 1.558078825473785400e-01 -2.005598992109298706e-01 2.569129467010498047e-01 1.008168980479240417e-01 -2.428839206695556641e-01 2.651763558387756348e-01 1.027890667319297791e-02 -1.224282197654247284e-02 -8.061858266592025757e-02 -2.657164633274078369e-01 -1.109361872076988220e-01 -9.698073565959930420e-02 -1.032883673906326294e-01 2.177902162075042725e-01 1.190020665526390076e-01 1.660652756690979004e-01 2.510460019111633301e-01 -6.811812520027160645e-02 -2.847096621990203857e-01 -1.865638345479965210e-01 7.628788799047470093e-02 2.157881259918212891e-01 -3.289200961589813232e-01 1.599628329277038574e-01 -3.082860410213470459e-01 -1.461560651659965515e-02 5.592004954814910889e-02 -1.402675956487655640e-01 -1.104785315692424774e-02 1.378355771303176880e-01
-3.300424516201019287e-01 -6.576355546712875366e-02 -1.788184791803359985e-01 2.706576511263847351e-02 2.156050205230712891e-01 1.962942630052566528e-02 -1.267909705638885498e-01 2.008759230375289917e-01 -6.785902380943298340e-02 5.275518447160720825e-02 -5.459660664200782776e-02 3.665942326188087463e-02 1.531669795513153076e-01 -3.227156400680541992e-02 -5.031151771545410156e-01 -9.101646952331066132e-03 2.921994626522064209e-01 1.033270433545112610e-01 1.584658212959766388e-02 9.983826428651809692e-02 -4.498892277479171753e-02 1.469675600528717041e-01 -6.437744945287704468e-02 -1.563442945480346680e-01 -4.683068692684173584e-01 1.241507567465305328e-02 9.688778221607208252e-02 -2.450650325044989586e-03 8.652971684932708740e-02 8.817224204540252686e-02 1.319778384640812874e-03 2.422998398542404175e-01
4.395782947540283203e-03 1.558403074741363525e-01 3.926341831684112549e-01 1.269243936985731125e-02 1.771661788225173950e-01 1.250922530889511108e-01 -9.323939681053161621e-02 9.746815264225006104e-02 2.033273875713348389e-01 -2.303240597248077393e-01 8.262799680233001709e-02 1.746678203344345093e-01 -2.204671055078506470e-01 -1.187573522329330444e-01 -2.408581376075744629e-01 2.213135734200477600e-02 5.702650547027587891e-02 -1.165259163826704025e-02 1.694821268320083618e-01 5.114727094769477844e-02 -2.033203989267349243e-01 -6.007242947816848755e-02 -1.382545474916696548e-02 -6.196518614888191223e-02 -2.729327678680419922e-01 2.911330461502075195e-01 -1.118887886404991150e-01 -3.143197298049926758e-01 6.053466349840164185e-02 3.531677126884460449e-01 6.344827264547348022e-02 1.285000890493392944e-01
-1.182245239615440369e-01 9.819717705249786377e-02 1.131040304899215698e-01 -3.502796962857246399e-02 1.667568832635879517e-01 9.713061153888702393e-02 -8.053993433713912964e-02 1.001227274537086487e-01 5.385432019829750061e-02 -2.644085884094238281e-01 -8.005808293819427490e-02 3.062664568424224854e-01 -4.420287162065505981e-02 -2.608285546302795410e-01 -1.817227154970169067e-01 9.737528860569000244e-02 2.505254447460174561e-01 5.821276456117630005e-02 6.435572355985641479e-02 2.005064189434051514e-01 -2.424421012401580811e-01 2.061711847782135010e-01 -1.094659604132175446e-02 -1.091315448284149170e-01 -2.480787187814712524e-01 2.262727320194244385e-01 -1.548788845539093018e-01 -1.495520323514938354e-01 -2.983074784278869629e-01 3.571496903896331787e-01 1.139330491423606873e-01 -1.032776683568954468e-01
8.505906909704208374e-02 1.256032586097717285e-01 3.052636981010437012e-01 -5.697888508439064026e-02 3.266810774803161621e-01 4.287241399288177490e-02 -1.020684689283370972e-01 1.483846008777618408e-01 7.286407053470611572e-02 -1.710010506212711334e-02 -3.801212608814239502e-01 -1.881907433271408081e-01 -6.105867028236389160e-02 -2.319457679986953735e-01 -3.071656823158264160e-01 4.912613332271575928e-02 2.370942980051040649e-01 3.450769186019897461e-02 2.765943408012390137e-01 3.002517521381378174e-01 -1.418373286724090576e-01 2.066432237625122070e-01 1.138956546783447266e-01 6.365583837032318115e-02 -6.366761773824691772e-02 2.417712658643722534e-01 -1.874902658164501190e-02 2.873821370303630829e-02 -1.416619420051574707e-01 -1.097503229975700378e-01 -5.068006925284862518e-03 -5.853160750120878220e-03
5.458835512399673462e-02 -8.196210116147994995e-02 -6.985800713300704956e-02 -2.388201951980590820e-01 3.322150111198425293e-01 2.249492853879928589e-01 4.237513989210128784e-02 -2.835425082594156265e-03 -1.056612003594636917e-02 1.426288336515426636e-01 6.135708186775445938e-03 -2.147260606288909912e-01 1.567486524581909180e-01 -2.690647244453430176e-01 -2.320103347301483154e-01 8.815307170152664185e-02 -1.036690101027488708e-01 -2.434017509222030640e-01 3.366529643535614014e-01 9.260197728872299194e-02 -5.069218948483467102e-02 -4.937475547194480896e-02 2.664540708065032959e-01 1.607581600546836853e-02 -4.362763762474060059e-01 -8.676193654537200928e-02 8.004158735275268555e-02 -5.782422423362731934e-02 -1.463754028081893921e-01 -2.816188894212245941e-02 1.250696033239364624e-01 1.637288033962249756e-01
2.071589045226573944e-02 -4.317599162459373474e-02 2.339157164096832275e-01 -2.810533903539180756e-02 1.800583153963088989e-01 3.054866194725036621e-01 -1.769941113889217377e-02 -4.566309601068496704e-02 -2.469676360487937927e-02 -7.636534422636032104e-02 -1.144284456968307495e-01 -1.153845414519309998e-01 2.144548296928405762e-01 -6.685458868741989136e-02 -1.846011132001876831e-01 -1.766292303800582886e-01 -1.692565977573394775e-01 -3.130917251110076904e-01 3.193677961826324463e-01 -8.217366039752960205e-02 -1.146175712347030640e-01 1.020194739103317261e-01 -3.118924200534820557e-01 1.289999950677156448e-02 -2.734116017818450928e-01 6.535694748163223267e-02 -5.259319022297859192e-02 -3.517032563686370850e-01 -3.066043257713317871e-01 -8.709620684385299683e-02 4.453545063734054565e-02 -9.651682339608669281e-04
-1.924382001161575317e-01 -7.320697419345378876e-03 -4.147921502590179443e-02 -1.775886118412017822e-01 2.919709086418151855e-01 2.141180336475372314e-01 -5.331365466117858887e-01 2.814669311046600342e-01 1.416748464107513428e-01 -1.768897175788879395e-01 7.458547502756118774e-02 -6.162596493959426880e-02 -2.281049080193042755e-02 -1.137768253684043884e-01 -6.355917453765869141e-02 1.776560842990875244e-01 3.538154065608978271e-02 5.211256816983222961e-02 2.029944062232971191e-01 -2.869243025779724121e-01 -1.019506156444549561e-01 -5.680771172046661377e-02 -4.824055358767509460e-02 -6.905409693717956543e-02 -1.507785320281982422e-01 9.168317168951034546e-02 -6.210187450051307678e-02 -2.095883041620254517e-01 -7.442422211170196533e-02 -1.903481632471084595e-01 1.540961712598800659e-01 1.807132214307785034e-01
-1.894886642694473267e-01 1.798689067363739014e-01 -1.056998819112777710e-01 -2.425129525363445282e-02 4.083219170570373535e-01 5.388327315449714661e-02 -2.149347662925720215e-01 2.184912413358688354e-01 -6.601668894290924072e-02 -5.100170522928237915e-02 -7.538779079914093018e-02 -1.094153821468353271e-01 1.470080483704805374e-02 -4.147077798843383789e-01 4.222871363162994385e-02 2.574127316474914551e-01 -1.068709269165992737e-01 -7.522185146808624268e-02 2.114337235689163208e-01 2.948108315467834473e-02 -1.220493018627166748e-01 -9.715528041124343872e-02 2.010306268930435181e-01 4.373899102210998535e-02 -3.295414745807647705e-01 9.455183148384094238e-02 2.570233643054962158e-01 -1.036469861865043640e-01 -1.184716746211051941e-01 8.403079211711883545e-02 -2.164689358323812485e-04 2.163438647985458374e-01
-3.047789335250854492e-01 1.713578253984451294e-01 -1.663689166307449341e-01 -2.272555083036422729e-01 5.005738735198974609e-01 -4.938748851418495178e-02 -2.735993564128875732e-01 3.036743402481079102e-01 4.200384020805358887e-02 -2.273711860179901123e-01 6.041168794035911560e-02 -1.971408426761627197e-01 4.633137956261634827e-02 2.742844074964523315e-02 -7.648213952779769897e-02 2.141398340463638306e-01 -1.356882303953170776e-01 -3.104081191122531891e-02 7.280544191598892212e-02 -1.681593954563140869e-01 -1.551303714513778687e-01 -4.866483062505722046e-02 7.454168982803821564e-03 -1.793072968721389771e-01 -1.875320523977279663e-01 -1.108258962631225586e-01 -1.840407028794288635e-02 -1.614275872707366943e-01 -8.250106871128082275e-02 -1.454596519470214844e-01 8.427799493074417114e-02 8.511756360530853271e-02
-1.496726721525192261e-01 -1.365325003862380981e-01 8.549500256776809692e-02 -1.053445190191268921e-01 2.860908508300781250e-01 1.194973587989807129e-01 1.550596058368682861e-01 4.785202741622924805e-01 -1.131262108683586121e-01 -1.587986946105957031e-01 -2.684132754802703857e-01 -1.651101261377334595e-01 -6.081267446279525757e-02 3.733483841642737389e-03 -2.697300314903259277e-01 9.136186540126800537e-02 -5.283441394567489624e-02 1.221257895231246948e-01 1.213363036513328552e-01 1.143706962466239929e-01 -1.747494190931320190e-01 1.973541378974914551e-01 -1.924898475408554077e-01 -6.336943805217742920e-02 -2.159536182880401611e-01 -2.320354580879211426e-01 -1.987303197383880615e-01 1.012115702033042908e-01 2.149253487586975098e-01 -1.016343235969543457e-01 1.785274781286716461e-02 -7.838285714387893677e-02
-3.037376105785369873e-01 2.216324061155319214e-01 1.491550952196121216e-01 -1.078765466809272766e-01 2.952964901924133301e-01 5.081439390778541565e-02 -1.028632521629333496e-01 3.427059948444366455e-02 2.828713655471801758e-01 8.589679747819900513e-02 1.866561621427536011e-01 -2.002705186605453491e-01 -5.158675462007522583e-02 -1.192944496870040894e-01 -7.761009037494659424e-02 -1.118243858218193054e-02 6.614864617586135864e-02 -6.899450719356536865e-02 1.124654859304428101e-01 1.903734803199768066e-01 4.165196418762207031e-02 -1.587351262569427490e-01 -8.366920053958892822e-02 -7.783772796392440796e-02 -3.714109063148498535e-01 -1.869007498025894165e-01 -3.911691904067993164e-01 -2.929533459246158600e-02 -2.315191775560379028e-01 1.063541471958160400e-01 -8.364225924015045166e-02 -2.028326541185379028e-01
-2.283361554145812988e-02 1.944806426763534546e-01 6.574044376611709595e-02 -3.319077938795089722e-02 5.885012149810791016e-01 -3.485189005732536316e-02 -1.603533476591110229e-01 -2.168766595423221588e-02 4.585992917418479919e-02 -1.258364995010197163e-03 1.973373144865036011e-01 3.649049904197454453e-03 -9.178327023983001709e-02 -1.614883244037628174e-01 -1.036299839615821838e-01 -4.010749235749244690e-02 -4.373185336589813232e-02 2.220830470323562622e-01 9.379035979509353638e-02 -1.368760913610458374e-01 1.400549560785293579e-01 -4.253117740154266357e-02 -1.900710761547088623e-01 9.457591921091079712e-02 -5.260062813758850098e-01 9.556809067726135254e-02 -1.095180958509445190e-01 1.465924233198165894e-01 -2.324616722762584686e-02 -8.878634124994277954e-02 3.228831291198730469e-02 -1.434010118246078491e-01
6.083818525075912476e-02 1.372926086187362671e-01 -6.560848653316497803e-02 1.069428622722625732e-01 4.245742857456207275e-01 -6.387451291084289551e-02 -2.716315388679504395e-01 1.175076663494110107e-01 8.323713392019271851e-02 4.749508574604988098e-02 1.830047070980072021e-01 1.175538673996925354e-01 -1.288158893585205078e-01 4.604533314704895020e-02 -3.253834545612335205e-01 6.721394509077072144e-02 -1.628657728433609009e-01 1.907403767108917236e-01 1.296648681163787842e-01 -6.669049710035324097e-02 -6.533335894346237183e-02 -1.388561874628067017e-01 -3.283952474594116211e-01 -6.179435923695564270e-02 -4.366888999938964844e-01 2.076373621821403503e-02 1.140789985656738281e-01 2.189538925886154175e-01 1.208396181464195251e-01 7.622681558132171631e-02 9.101247042417526245e-02 -6.336579471826553345e-02
-3.042163252830505371e-01 2.838970124721527100e-01 -8.395891636610031128e-02 -2.382527887821197510e-01 4.965641200542449951e-01 -5.591627676039934158e-03 -2.621434032917022705e-01 8.942634612321853638e-02 2.310567200183868408e-01 -1.790792495012283325e-02 -1.163105368614196777e-01 -2.182147353887557983e-01 -1.392334997653961182e-01 -7.570337504148483276e-02 -2.725857496261596680e-02 2.082073688507080078e-01 -2.667263709008693695e-02 -7.453654706478118896e-02 2.842070460319519043e-01 1.807613670825958252e-02 -2.757426165044307709e-02 -2.749197557568550110e-02 6.387521326541900635e-02 -7.882633060216903687e-02 -1.192650273442268372e-01 -2.711942791938781738e-01 -2.295980602502822876e-01 -7.227714359760284424e-02 -6.374359875917434692e-02 -4.917900636792182922e-02 6.413093954324722290e-02 1.312413997948169708e-02
-1.666046380996704102e-01 1.239923462271690369e-01 3.740071952342987061e-01 -1.861717104911804199e-01 3.246127367019653320e-01 7.573708891868591309e-02 -7.747580111026763916e-02 -4.038037732243537903e-03 1.293697208166122437e-01 -2.127309888601303101e-01 -3.684972599148750305e-02 -2.248230278491973877e-01 1.397219747304916382e-01 -4.508280754089355469e-02 -1.250940840691328049e-02 -2.309278398752212524e-01 -2.622161805629730225e-01 1.315948069095611572e-01 2.787085771560668945e-01 -3.099809214472770691e-02 -1.366452686488628387e-02 8.098404854536056519e-03 -5.037519335746765137e-02 -3.216221928596496582e-02 -4.952687919139862061e-01 8.994091302156448364e-03 -1.242827326059341431e-01 1.449387893080711365e-02 -9.204929322004318237e-02 -9.306597709655761719e-02 3.525543585419654846e-02 -1.682919114828109741e-01
3.031231462955474854e-02 1.505122631788253784e-01 1.045625582337379456e-01 -7.222716510295867920e-02 8.417303115129470825e-02 1.950876265764236450e-01 -2.154408097267150879e-01 1.295925676822662354e-01 -3.332888334989547729e-02 -1.558900177478790283e-01 -7.997761666774749756e-02 -1.854115724563598633e-01 -5.899932980537414551e-02 -5.521574988961219788e-02 -2.869033217430114746e-01 1.161827743053436279e-01 -3.693260252475738525e-03 5.312316492199897766e-02 1.843875795602798462e-01 -1.955009996891021729e-01 -1.415130943059921265e-01 4.176798835396766663e-02 1.082634329795837402e-01 -5.324592068791389465e-02 -6.128406524658203125e-01 -1.783953309059143066e-01 -1.752332299947738647e-01 -2.529548406600952148e-01 -8.747652918100357056e-02 -2.129202336072921753e-01 -8.379869908094406128e-02 -9.956514090299606323e-02
-1.223367601633071899e-01 1.230744272470474243e-01 1.874179579317569733e-02 -3.170913085341453552e-02 2.822912633419036865e-01 1.218525543808937073e-01 1.258827298879623413e-01 -1.613569259643554688e-02 1.249584704637527466e-01 -3.789383471012115479e-01 9.829389303922653198e-02 -6.184744089841842651e-02 8.358465135097503662e-02 -3.113082051277160645e-01 -1.611953228712081909e-01 -8.301333524286746979e-03 6.773205101490020752e-02 -2.625375054776668549e-02 1.301690340042114258e-01 3.549355864524841309e-01 -1.931378990411758423e-01 1.580022573471069336e-01 -6.766522675752639771e-02 5.673266574740409851e-02 -1.975709795951843262e-01 -1.083873137831687927e-01 1.781462877988815308e-01 -2.274562418460845947e-01 -6.439443677663803101e-02 -2.049241662025451660e-01 1.702377498149871826e-01 -3.572093546390533447e-01
-1.447043865919113159e-01 2.287963628768920898e-01 -2.034762799739837646e-01 -1.996933370828628540e-01 2.541922330856323242e-01 2.161245644092559814e-01 -2.927571535110473633e-01 2.222961485385894775e-01 2.521192729473114014e-01 4.909244924783706665e-02 -8.744771592319011688e-03 5.069997161626815796e-02 2.318209409713745117e-02 5.118304863572120667e-02 -3.363740444183349609e-01 -1.255465149879455566e-01 2.110376060009002686e-01 -2.812787517905235291e-02 -2.964968979358673096e-02 2.563343942165374756e-01 1.081417500972747803e-01 7.657064590603113174e-03 -1.111782565712928772e-01 3.558920696377754211e-02 -1.841913312673568726e-01 3.777594119310379028e-02 -9.328204393386840820e-02 -2.553057968616485596e-01 7.274741679430007935e-02 1.860403828322887421e-02 2.911275923252105713e-01 2.477393597364425659e-01
-1.822775602340698242e-01 1.291882842779159546e-01 2.892946898937225342e-01 1.738174557685852051e-01 3.237249553203582764e-01 1.163871735334396362e-01 1.754964888095855713e-01 1.912955343723297119e-01 2.610301673412322998e-01 -4.615087434649467468e-02 -1.470620092004537582e-02 1.842068694531917572e-02 -2.374988049268722534e-01 -1.155469939112663269e-01 -3.136573135852813721e-01 1.739490330219268799e-01 -7.657910697162151337e-03 4.503387957811355591e-02 2.115533202886581421e-01 -7.285769283771514893e-02 6.122482474893331528e-03 -3.137907385826110840e-02 -3.915895707905292511e-03 6.886924058198928833e-02 -3.108423054218292236e-01 3.119525313377380371e-01 -2.453489229083061218e-02 -3.264441341161727905e-02 -2.038922756910324097e-01 1.973302066326141357e-01 -2.063412368297576904e-01 6.784696131944656372e-02
2.448011189699172974e-01 -1.855394989252090454e-02 2.536598443984985352e-01 -1.967442035675048828e-01 2.951429486274719238e-01 1.313469558954238892e-01 -3.186506778001785278e-02 1.314024031162261963e-01 1.266983747482299805e-01 -4.677657783031463623e-02 1.093737557530403137e-01 1.895229518413543701e-01 1.793323829770088196e-02 1.533321663737297058e-02 -2.946683466434478760e-01 4.753611981868743896e-03 -1.590766757726669312e-02 -3.109978735446929932e-01 1.014361158013343811e-02 -1.508993748575448990e-02 -2.074886858463287354e-01 -7.146605849266052246e-02 -3.210755288600921631e-01 -6.862116605043411255e-02 -1.456816792488098145e-01 1.420334130525588989e-01 1.260531991720199585e-01 -3.257219195365905762e-01 -2.886559963226318359e-01 -2.417319715023040771e-01 3.881743550300598145e-02 -2.444135211408138275e-02
-9.475535899400711060e-02 -6.323591619729995728e-02 1.516588479280471802e-01 -8.136226236820220947e-02 2.738755643367767334e-01 1.035514250397682190e-01 3.213585168123245239e-02 5.519486963748931885e-02 -1.474394202232360840e-01 -2.763256728649139404e-01 3.855119273066520691e-02 2.590393647551536560e-02 2.179280966520309448e-01 -2.337204851210117340e-02 -2.010503709316253662e-01 1.250454336404800415e-01 -7.970385998487472534e-02 -1.212665885686874390e-01 1.268711239099502563e-01 3.083880990743637085e-02 -2.038646191358566284e-01 5.451763421297073364e-02 -2.191943079233169556e-01 -2.208469659090042114e-01 -2.443284541368484497e-01 -2.932807505130767822e-01 1.750212013721466064e-01 -3.419153392314910889e-01 -4.123640656471252441e-01 -6.784906983375549316e-02 7.350900024175643921e-02 -1.024057865142822266e-01
7.806931436061859131e-02 -2.376537322998046875e-01 2.517115771770477295e-01 9.813649952411651611e-02 3.699860572814941406e-01 1.040935814380645752e-01 -8.871823549270629883e-02 1.407134681940078735e-01 -3.676722571253776550e-02 -1.726764291524887085e-01 1.020365729928016663e-01 -7.303965091705322266e-02 2.034247666597366333e-01 2.041233237832784653e-03 -2.902636229991912842e-01 -1.505330502986907959e-01 -1.794361919164657593e-01 -1.155632510781288147e-01 2.729074358940124512e-01 1.161569058895111084e-01 -2.448125034570693970e-01 1.628185808658599854e-01 -1.063470840454101562e-01 -2.327599823474884033e-01 -2.414125762879848480e-02 -3.229605257511138916e-01 -2.598382905125617981e-02 -2.076560705900192261e-01 -1.364313662052154541e-01 -1.120897680521011353e-01 -1.544342786073684692e-01 6.828372925519943237e-02
-3.601366877555847168e-01 -7.311096787452697754e-02 2.631868720054626465e-01 -4.520701244473457336e-03 1.617435961961746216e-01 -1.552602369338274002e-02 -1.754847764968872070e-01 2.299804240465164185e-01 4.978406801819801331e-02 3.827552497386932373e-02 2.418881654739379883e-01 -1.687737554311752319e-01 -9.041667729616165161e-02 -3.479982018470764160e-01 3.570594638586044312e-02 -2.352899871766567230e-02 -5.428165942430496216e-02 -1.599957197904586792e-01 1.842601001262664795e-01 -2.121384143829345703e-01 -2.606868445873260498e-01 -2.796157822012901306e-02 -2.132319658994674683e-01 -6.966891139745712280e-02 -3.057314455509185791e-01 2.080821692943572998e-01 -1.007995381951332092e-01 1.412458345293998718e-02 -2.332813143730163574e-01 5.130518972873687744e-02 -1.061360985040664673e-01 1.467252224683761597e-01
-2.497421354055404663e-01 9.558355063199996948e-02 -2.281899005174636841e-01 -8.837420493364334106e-02 4.978023469448089600e-01 3.025803901255130768e-02 -2.428717315196990967e-01 1.783118844032287598e-01 -1.340784132480621338e-02 -1.430898755788803101e-01 3.021972626447677612e-02 -3.602255582809448242e-01 -1.810600049793720245e-03 1.545142531394958496e-01 -1.594527810811996460e-01 2.009490728378295898e-01 8.500462770462036133e-02 -3.869844973087310791e-02 8.744424581527709961e-02 -9.164290875196456909e-02 -2.006984800100326538e-01 -5.867937952280044556e-02 -6.894052773714065552e-02 -1.066252868622541428e-02 -1.609605848789215088e-01 -1.959978416562080383e-02 -3.144883215427398682e-01 -2.520569264888763428e-01 8.551529049873352051e-02 -1.309397965669631958e-01 1.066761091351509094e-02 3.788953274488449097e-02
-1.940879821777343750e-01 -5.131325125694274902e-02 2.412463128566741943e-01 -2.304761111736297607e-02 2.161755561828613281e-01 8.943944424390792847e-02 5.335164442658424377e-02 4.356747269630432129e-01 -1.542154699563980103e-01 -1.633738875389099121e-01 4.437623172998428345e-02 -6.936566531658172607e-02 -5.678834766149520874e-02 -6.842839717864990234e-02 -9.392691403627395630e-02 1.794870644807815552e-01 -1.185464188456535339e-01 4.962464421987533569e-02 1.715158373117446899e-01 2.611950933933258057e-01 -7.314009219408035278e-02 -1.675361543893814087e-01 -2.839500606060028076e-01 8.169144392013549805e-02 -3.171133399009704590e-01 -2.338000088930130005e-01 9.601695835590362549e-02 3.673223778605461121e-02 1.778413653373718262e-01 9.199766814708709717e-02 -3.861987590789794922e-02 -3.242320716381072998e-01
-1.175020560622215271e-01 2.797917127609252930e-01 1.644213050603866577e-01 -5.178384482860565186e-02 3.357202410697937012e-01 -7.503409869968891144e-03 -3.635629415512084961e-01 1.221680734306573868e-02 7.751905918121337891e-02 6.794662680476903915e-03 -5.467699840664863586e-02 -6.480997055768966675e-02 3.231652081012725830e-01 9.007516503334045410e-02 -1.258438378572463989e-01 -1.871752440929412842e-01 6.807976961135864258e-02 -2.094370126724243164e-01 1.425635069608688354e-01 1.868276149034500122e-01 1.151857972145080566e-01 1.479673832654953003e-01 -2.931017875671386719e-01 1.021775603294372559e-01 -3.705995380878448486e-01 -8.202075958251953125e-02 -5.013768747448921204e-02 -1.771195977926254272e-01 7.832511328160762787e-03 -1.185855865478515625e-01 1.691119223833084106e-01 -2.276907674968242645e-02
5.397209897637367249e-02 -2.068548649549484253e-01 -1.739898025989532471e-01 -2.648750245571136475e-01 2.431873530149459839e-01 -3.306139726191759109e-03 -2.913433872163295746e-02 5.126667395234107971e-02 -1.793626397848129272e-01 1.039650514721870422e-01 -2.329320311546325684e-01 -1.042168363928794861e-01 -1.657689213752746582e-01 -1.574171781539916992e-01 -3.309762179851531982e-01 2.212223261594772339e-01 -6.344576925039291382e-02 -1.457823999226093292e-02 2.966858446598052979e-01 1.742035001516342163e-01 2.766045182943344116e-02 1.396904587745666504e-01 2.013852819800376892e-02 5.028450395911931992e-03 -4.723859131336212158e-01 -7.483779639005661011e-02 -1.407913863658905029e-01 -1.302721351385116577e-01 -8.458436280488967896e-02 2.042834758758544922e-01 -2.274450473487377167e-02 1.188868284225463867e-01
-8.850555866956710815e-02 8.203468471765518188e-02 -5.349887907505035400e-02 1.021698024123907089e-02 2.475162148475646973e-01 1.389822959899902344e-01 -1.938019543886184692e-01 8.671019226312637329e-02 -1.259560696780681610e-02 1.583823561668395996e-01 -1.635468751192092896e-01 -1.388786919414997101e-02 -4.947617650032043457e-02 5.831989459693431854e-03 -1.426313165575265884e-02 -2.953772842884063721e-01 -4.802368953824043274e-02 -3.192432522773742676e-01 -2.281581610441207886e-02 8.954680711030960083e-02 -2.989030182361602783e-01 7.558315247297286987e-02 -3.146429657936096191e-01 -1.427738517522811890e-01 -4.954536557197570801e-01 -1.883573234081268311e-01 -2.536732852458953857e-01 -1.587560623884201050e-01 -4.332844913005828857e-02 -8.925874531269073486e-02 9.671165607869625092e-03 8.395707607269287109e-02
-3.055127859115600586e-01 1.627565026283264160e-01 1.629173159599304199e-01 -1.392786949872970581e-01 2.608571052551269531e-01 1.048308759927749634e-01 -4.045587778091430664e-01 1.347828507423400879e-01 9.585723280906677246e-02 -3.936723247170448303e-02 3.710256516933441162e-02 -2.407061159610748291e-01 -4.614784196019172668e-02 7.102008163928985596e-02 -1.058893203735351562e-01 3.803557157516479492e-01 4.961104318499565125e-02 1.543878763914108276e-01 1.566193699836730957e-01 5.326016619801521301e-02 -2.141422182321548462e-01 -2.669734358787536621e-01 -1.299570202827453613e-01 -2.221868932247161865e-02 -2.140288650989532471e-01 6.679609417915344238e-02 -2.368498891592025757e-01 -6.798293907195329666e-04 3.515439108014106750e-02 -1.547297090291976929e-01 1.405630707740783691e-01 -2.774328179657459259e-02
1.930874437093734741e-01 2.046978324651718140e-01 -1.635638475418090820e-01 -1.334119886159896851e-01 2.790142893791198730e-01 2.009283602237701416e-01 -2.347164042294025421e-02 8.843176066875457764e-02 8.675198256969451904e-02 -3.272553682327270508e-01 1.916728615760803223e-01 -4.231888428330421448e-02 5.314956232905387878e-02 -2.159155905246734619e-01 -2.138723433017730713e-01 -1.808596998453140259e-01 2.291260659694671631e-01 2.957159280776977539e-02 3.506610393524169922e-01 -5.587739404290914536e-03 -1.800075918436050415e-01 -1.030321717262268066e-01 -2.508835494518280029e-01 1.590433269739151001e-01 -1.220997124910354614e-01 1.831810176372528076e-01 -1.690730750560760498e-01 -2.351115196943283081e-01 -6.682375818490982056e-02 1.181226521730422974e-01 9.911923110485076904e-02 2.076841145753860474e-02
4.271904379129409790e-02 -4.473975300788879395e-02 1.786199361085891724e-01 -1.013945639133453369e-01 7.912509143352508545e-02 2.414724975824356079e-01 -7.739872485399246216e-02 1.510923504829406738e-01 1.062488183379173279e-02 -1.282624900341033936e-01 -4.782827943563461304e-02 2.172941863536834717e-01 -1.520790606737136841e-01 -2.757503390312194824e-01 -3.314220011234283447e-01 4.200739413499832153e-02 -1.728991605341434479e-02 9.489737451076507568e-02 2.349447757005691528e-01 1.139832511544227600e-01 8.911284059286117554e-02 -4.852753877639770508e-02 -1.050536110997200012e-01 1.461089849472045898e-01 -3.440539538860321045e-01 3.472438454627990723e-01 -1.337974965572357178e-01 -1.423004269599914551e-01 -1.529381573200225830e-01 3.741143345832824707e-01 1.483543515205383301e-01 -3.345831856131553650e-02
-1.380659937858581543e-01 -2.615307644009590149e-02 7.229282706975936890e-02 -2.598792314529418945e-01 1.868630498647689819e-01 1.514710336923599243e-01 -1.506247669458389282e-01 1.769503206014633179e-01 1.630216985940933228e-01 -8.854096382856369019e-02 -3.080311231315135956e-02 -1.570632755756378174e-01 1.152073740959167480e-01 -9.931331127882003784e-02 -1.214695647358894348e-01 -2.998945713043212891e-01 -7.972406595945358276e-02 -2.627339065074920654e-01 2.195114046335220337e-01 1.351201832294464111e-01 -5.392993614077568054e-02 -2.068326771259307861e-01 -2.519828677177429199e-01 2.082985080778598785e-02 -3.598661720752716064e-02 5.242265388369560242e-02 -1.646800339221954346e-01 -1.251192092895507812e-01 -1.569299399852752686e-01 5.855841189622879028e-02 5.283498764038085938e-01 -4.792588949203491211e-02
-1.908872276544570923e-01 2.410382032394409180e-01 2.097333073616027832e-01 2.762208692729473114e-02 3.491348922252655029e-01 1.566410250961780548e-02 -2.871190607547760010e-01 2.598319947719573975e-01 -2.955477535724639893e-01 -1.669061332941055298e-01 -8.754810690879821777e-02 -3.114613704383373260e-02 2.507199645042419434e-01 -7.567723095417022705e-02 2.242218144237995148e-02 -1.117611676454544067e-01 -7.047259807586669922e-02 -2.515166699886322021e-01 -1.547853834927082062e-02 1.205442920327186584e-01 -1.585462540388107300e-01 1.900553256273269653e-01 -2.277157604694366455e-01 -1.286188066005706787e-01 -1.504892110824584961e-01 -1.819923892617225647e-02 -6.519359350204467773e-02 -3.307114839553833008e-01 2.474490925669670105e-02 1.538489162921905518e-01 9.021247923374176025e-02 -3.908864408731460571e-02
3.678031638264656067e-02 6.633538007736206055e-02 -1.685680355876684189e-03 1.132874414324760437e-01 4.743957221508026123e-01 4.590378329157829285e-02 1.278053096029907465e-04 -6.339740008115768433e-02 -6.553155183792114258e-02 -3.765055537223815918e-02 -1.579071134328842163e-01 9.380899369716644287e-02 3.057807981967926025e-01 -3.503380417823791504e-01 -1.861846297979354858e-01 1.621859222650527954e-01 4.514629766345024109e-02 -1.333055943250656128e-01 9.450542926788330078e-02 2.879580557346343994e-01 -6.261626724153757095e-03 2.010589987039566040e-01 -1.441516876220703125e-01 -8.100149035453796387e-02 -2.813462913036346436e-01 -1.367783844470977783e-01 -1.062705926597118378e-02 -1.915446221828460693e-01 2.714125625789165497e-02 -2.932703495025634766e-01 6.958819925785064697e-02 -1.669138967990875244e-01
-3.605733513832092285e-01 1.673343926668167114e-01 -8.044912666082382202e-02 -2.136574834585189819e-01 4.202601313591003418e-01 1.943199150264263153e-02 -2.885825634002685547e-01 1.238474100828170776e-01 1.328564528375864029e-02 5.035747215151786804e-02 6.818937510251998901e-02 -1.341883093118667603e-01 -1.279239505529403687e-01 -3.665599226951599121e-01 -4.283119365572929382e-02 3.326119482517242432e-02 1.285644620656967163e-01 -2.043431103229522705e-01 8.363780379295349121e-02 8.404828608036041260e-02 -1.074866056442260742e-01 -5.014808475971221924e-02 1.226398199796676636e-01 1.224962472915649414e-01 -2.899918556213378906e-01 8.305974304676055908e-02 3.272504806518554688e-01 -2.695405296981334686e-02 1.324095949530601501e-02 7.511566579341888428e-02 -5.536601692438125610e-02 1.051432862877845764e-01
4.660511016845703125e-02 -7.130502909421920776e-02 -1.283033937215805054e-01 -7.299255579710006714e-02 4.498390257358551025e-01 1.917232424020767212e-01 -1.669312715530395508e-01 1.148779615759849548e-01 2.892636656761169434e-01 -2.088356763124465942e-01 1.748021841049194336e-01 -6.068364158272743225e-02 1.268723160028457642e-01 2.162155359983444214e-01 -1.405596882104873657e-01 -1.145274564623832703e-01 2.391774803400039673e-01 -1.976757124066352844e-02 1.365618407726287842e-01 -2.970387041568756104e-02 -1.359790116548538208e-01 3.224159181118011475e-01 -2.913992106914520264e-01 4.805882647633552551e-02 -1.005551144480705261e-01 -3.522202372550964355e-02 7.014017552137374878e-02 -8.358780294656753540e-02 -5.501929298043251038e-02 1.504629105329513550e-01 1.681845635175704956e-01 -2.636860013008117676e-01
-4.267834872007369995e-02 -1.111154407262802124e-01 6.849461048841476440e-02 -1.581615060567855835e-01 3.768866360187530518e-01 2.325398176908493042e-01 9.193707257509231567e-02 -3.309038281440734863e-01 1.813868731260299683e-01 -1.987045556306838989e-01 -2.123775631189346313e-01 6.224080920219421387e-02 1.396580785512924194e-01 -1.049569249153137207e-02 -2.171971350908279419e-01 -1.830340921878814697e-02 6.346820294857025146e-02 -2.310700714588165283e-01 3.598020374774932861e-01 1.514663845300674438e-01 -3.010112941265106201e-01 -8.670000731945037842e-02 5.498909950256347656e-02 -3.637778759002685547e-02 -3.029935061931610107e-01 6.019026041030883789e-02 6.770945340394973755e-02 -1.123628318309783936e-01 2.265514247119426727e-02 -1.225198507308959961e-01 6.846319139003753662e-02 -9.180309623479843140e-02
2.546892687678337097e-02 1.179376915097236633e-01 -3.651859983801841736e-02 -3.106388449668884277e-02 5.363541841506958008e-01 -1.492390502244234085e-02 -2.503831982612609863e-01 2.524551749229431152e-02 1.910738088190555573e-02 4.567547235637903214e-03 1.147711500525474548e-01 6.814472377300262451e-02 9.350264072418212891e-02 -7.640945166349411011e-02 -2.350614219903945923e-02 2.664349973201751709e-02 -1.748245358467102051e-01 8.291681855916976929e-02 5.514735355973243713e-02 -9.642643854022026062e-03 1.971322894096374512e-01 -1.474504768848419189e-01 -2.495719343423843384e-01 -5.711185187101364136e-02 -5.148130059242248535e-01 1.517461240291595459e-01 -1.670882403850555420e-01 1.263911724090576172e-01 1.826334744691848755e-01 -5.108601972460746765e-02 4.124356433749198914e-02 -2.480487078428268433e-01
-1.358749717473983765e-01 -2.011768668889999390e-01 -2.486279979348182678e-02 -7.164631038904190063e-03 2.197058796882629395e-01 4.124994277954101562e-01 -4.428626596927642822e-02 4.543221890926361084e-01 4.485513642430305481e-02 -3.524347022175788879e-02 1.601012051105499268e-01 -3.224825114011764526e-02 1.238988596014678478e-03 1.558218151330947876e-01 -1.629911512136459351e-01 9.043230861425399780e-02 -2.499852925539016724e-01 -7.261589169502258301e-02 1.046405434608459473e-01 1.759994328022003174e-01 -1.626388728618621826e-01 -1.153726782649755478e-02 -4.532002657651901245e-02 -2.580962181091308594e-01 -2.118263244628906250e-01 1.685812771320343018e-01 8.901284635066986084e-02 -1.483453214168548584e-01 2.938804030418395996e-01 4.795674607157707214e-02 8.087307214736938477e-02 -1.458717137575149536e-01
-1.064922288060188293e-01 4.660070687532424927e-02 4.283005297183990479e-01 -1.036080345511436462e-01 3.645611107349395752e-01 1.763028800487518311e-01 -1.763363331556320190e-01 5.254726111888885498e-02 3.510681688785552979e-01 1.265291720628738403e-01 -3.149287775158882141e-02 1.781830042600631714e-01 -9.657328575849533081e-02 -2.168245166540145874e-01 -3.059214651584625244e-01 1.169199645519256592e-01 3.470134735107421875e-02 3.129781410098075867e-02 1.068224757909774780e-01 1.720762345939874649e-03 -7.770290132611989975e-03 3.635286912322044373e-02 -4.854621831327676773e-03 1.078938320279121399e-01 -1.752581596374511719e-01 3.746857047080993652e-01 5.974113941192626953e-02 -1.048457548022270203e-01 -8.287993073463439941e-02 1.349377185106277466e-01 -1.155349090695381165e-01 9.019771218299865723e-02
-3.735752776265144348e-02 9.588001668453216553e-02 -2.151624709367752075e-01 7.890212535858154297e-02 4.457937777042388916e-01 1.756585389375686646e-01 -2.288556396961212158e-01 -5.157554894685745239e-02 -2.045010924339294434e-01 -1.515383720397949219e-01 -6.803327053785324097e-02 -1.668034344911575317e-01 1.417058240622282028e-02 -4.261407628655433655e-02 -8.968023955821990967e-02 2.525039911270141602e-01 -3.824879601597785950e-02 -1.993418782949447632e-01 4.392792284488677979e-02 -1.220319643616676331e-01 -9.367997944355010986e-02 1.185188069939613342e-01 -1.356760859489440918e-01 -1.405989229679107666e-01 -5.319337248802185059e-01 8.671304583549499512e-02 -1.234912648797035217e-01 -1.324333846569061279e-01 -3.738471865653991699e-02 -1.262291967868804932e-01 1.586439833045005798e-02 -1.461141407489776611e-01
9.541360288858413696e-02 -1.094705089926719666e-01 1.657378077507019043e-01 2.660436555743217468e-03 1.203603520989418030e-01 1.222131550312042236e-01 -2.594261802732944489e-02 3.127933740615844727e-01 8.969563245773315430e-02 -1.176160648465156555e-01 -7.912176102399826050e-02 2.308629453182220459e-01 6.259925663471221924e-02 -1.806981116533279419e-01 -2.957465648651123047e-01 1.657752245664596558e-01 2.213365770876407623e-02 -1.750499568879604340e-02 1.026769876480102539e-01 6.789701059460639954e-03 9.173497557640075684e-02 -6.138196587562561035e-02 -1.159577816724777222e-01 -1.171952858567237854e-01 -4.199362397193908691e-01 3.778620958328247070e-01 -5.464941635727882385e-02 -1.537448018789291382e-01 -1.174466386437416077e-01 2.864034771919250488e-01 2.770237922668457031e-01 -1.465750336647033691e-01
9.297852963209152222e-02 4.998677596449851990e-02 3.580542206764221191e-01 -8.778269402682781219e-03 2.063650935888290405e-01 9.458731114864349365e-02 -1.437173485755920410e-01 1.347141414880752563e-01 2.630876898765563965e-01 -1.229952871799468994e-01 8.261577039957046509e-02 1.192948073148727417e-01 -2.195442169904708862e-01 -2.026658356189727783e-01 -2.353686094284057617e-01 2.201229147613048553e-02 -6.928575038909912109e-02 1.238501518964767456e-01 1.725568622350692749e-01 -5.553386360406875610e-02 -1.938458234071731567e-01 -3.957331553101539612e-02 -1.458529978990554810e-01 -6.304606050252914429e-02 -3.344059884548187256e-01 3.574106097221374512e-01 -1.271161437034606934e-01 -2.216098159551620483e-01 1.801684685051441193e-02 2.406914830207824707e-01 5.972850695252418518e-02 1.887641698122024536e-01
-2.096724063158035278e-01 4.604918509721755981e-02 -3.128762543201446533e-02 -2.961656451225280762e-01 3.256594836711883545e-01 3.274368867278099060e-02 -2.151692360639572144e-01 2.197808027267456055e-01 2.573875486850738525e-01 8.328206837177276611e-02 3.344904631376266479e-02 -2.420918494462966919e-01 1.605652570724487305e-01 -1.191987562924623489e-02 -6.035440042614936829e-02 1.671093702316284180e-01 1.173069793730974197e-02 1.060854047536849976e-01 3.035782873630523682e-01 -1.368190050125122070e-01 -3.311863243579864502e-01 1.162155866622924805e-01 -1.844443678855895996e-01 6.910479068756103516e-02 -1.517117619514465332e-01 4.796991124749183655e-02 -1.918274462223052979e-01 -8.714634180068969727e-02 -1.349255889654159546e-01 -2.609437406063079834e-01 1.547262631356716156e-02 1.805292218923568726e-01
-7.794927805662155151e-02 -1.387661509215831757e-02 -2.020414620637893677e-01 -2.205966413021087646e-02 3.768415451049804688e-01 -1.854039356112480164e-02 -2.778937816619873047e-01 2.798070907592773438e-01 1.606593281030654907e-02 -1.865251511335372925e-01 -1.001280173659324646e-01 -2.773705720901489258e-01 3.200193867087364197e-02 -1.995957344770431519e-01 -1.336239278316497803e-01 2.846969664096832275e-01 1.053307801485061646e-01 1.551387645304203033e-02 1.297231167554855347e-01 1.223502978682518005e-01 -2.731675505638122559e-01 7.162420451641082764e-02 -1.103786081075668335e-01 -1.437631100416183472e-01 -1.674221903085708618e-01 -1.711284518241882324e-01 -1.784205138683319092e-01 7.330593466758728027e-02 -2.532083690166473389e-01 -1.663356572389602661e-01 -2.182745039463043213e-01 5.559237301349639893e-02
-1.383815258741378784e-01 -1.746982038021087646e-01 -1.205190718173980713e-01 2.036049216985702515e-02 3.450272679328918457e-01 1.379420310258865356e-01 -3.096609711647033691e-01 2.483239024877548218e-01 2.017205059528350830e-01 -2.162204682826995850e-01 -2.870811820030212402e-01 -3.737826645374298096e-02 7.104312628507614136e-02 -2.481110692024230957e-01 4.237433150410652161e-02 -1.550706773996353149e-01 8.321847021579742432e-02 -2.256591767072677612e-01 -1.185180991888046265e-01 2.420786581933498383e-02 -3.855799138545989990e-02 1.712777763605117798e-01 -1.814683526754379272e-01 -9.841503947973251343e-02 -2.585994899272918701e-01 1.966587901115417480e-01 -2.790805399417877197e-01 4.624111950397491455e-02 -2.956683747470378876e-02 6.472189724445343018e-02 1.948284059762954712e-01 -3.935234993696212769e-02
-1.007384732365608215e-01 -2.186935544013977051e-01 -2.592420019209384918e-02 -1.377234160900115967e-01 2.659661173820495605e-01 1.361881494522094727e-01 -1.245051547884941101e-01 7.853142917156219482e-02 2.380931824445724487e-01 1.112901791930198669e-01 1.635559648275375366e-01 -2.929261513054370880e-02 5.490723997354507446e-03 -8.976224064826965332e-02 -3.024618327617645264e-01 8.940484374761581421e-02 -1.855623871088027954e-01 -1.586902439594268799e-01 2.038041874766349792e-02 3.877452909946441650e-01 -5.466526374220848083e-03 2.367451190948486328e-01 -3.295342922210693359e-01 -2.935618162155151367e-01 -1.514786630868911743e-01 1.994473338127136230e-01 3.104918450117111206e-02 1.073442846536636353e-01 1.496997624635696411e-01 1.235005185008049011e-01 2.261698432266712189e-02 -1.804764866828918457e-01
2.253773063421249390e-01 -2.031920664012432098e-02 2.341024577617645264e-01 -2.080096304416656494e-01 3.300065994262695312e-01 -6.748031079769134521e-02 -7.212360948324203491e-02 8.076266944408416748e-02 9.394192695617675781e-02 1.949118673801422119e-01 1.943971365690231323e-01 1.545126363635063171e-02 1.865392327308654785e-01 -2.658940553665161133e-01 -2.493190914392471313e-01 -3.409508243203163147e-02 1.241027191281318665e-01 -1.637595742940902710e-01 -4.906466230750083923e-02 1.524312943220138550e-01 -1.784199923276901245e-01 3.148916736245155334e-02 -2.550774812698364258e-01 4.892818629741668701e-02 -3.600935637950897217e-01 -2.796738408505916595e-03 2.346202582120895386e-01 -1.274494826793670654e-01 -1.297119408845901489e-01 2.121013551950454712e-01 9.671686589717864990e-02 -1.777570545673370361e-01
-6.346408277750015259e-02 -1.182688772678375244e-02 1.639207303524017334e-01 -7.043155282735824585e-02 3.371075391769409180e-01 -7.074663043022155762e-02 -9.732778184115886688e-03 9.200779348611831665e-02 -1.013025641441345215e-02 -1.871876716613769531e-01 7.538801059126853943e-03 2.408148944377899170e-01 -2.217410951852798462e-01 -9.188198298215866089e-02 1.697288267314434052e-02 -5.359821021556854248e-02 7.827402651309967041e-02 4.655015841126441956e-02 2.666496932506561279e-01 8.853031694889068604e-02 -1.387361288070678711e-01 8.607199043035507202e-02 -1.510188728570938110e-01 2.924314886331558228e-02 -5.177736878395080566e-01 4.459795653820037842e-01 4.040037840604782104e-02 -1.519542485475540161e-01 -1.170194149017333984e-01 1.853510439395904541e-01 -7.249595969915390015e-02 -1.634228043258190155e-02
-2.655393481254577637e-01 -8.458992093801498413e-02 -1.030437201261520386e-01 5.179630219936370850e-02 1.451270878314971924e-01 2.278891801834106445e-01 1.923071220517158508e-02 1.247093379497528076e-01 2.455583959817886353e-01 1.972316652536392212e-01 7.531055808067321777e-02 -1.635770946741104126e-01 -1.185824573040008545e-01 -1.479139644652605057e-02 -2.256293743848800659e-01 1.314005553722381592e-01 1.362536996603012085e-01 -3.067011535167694092e-01 2.903313934803009033e-01 1.793914437294006348e-01 3.332562372088432312e-02 -1.037675216794013977e-01 -2.496219426393508911e-01 -3.659276962280273438e-01 -2.971523702144622803e-01 -1.652454212307929993e-02 1.250908523797988892e-02 1.611934900283813477e-01 -1.774436095729470253e-04 2.732372656464576721e-02 -2.309662997722625732e-01 5.486641079187393188e-03
-3.047610819339752197e-01 -3.987140022218227386e-03 3.222680985927581787e-01 -1.854781806468963623e-01 3.079769611358642578e-01 1.483424007892608643e-01 1.378653850406408310e-02 3.576798737049102783e-02 -1.490768324583768845e-02 2.975986711680889130e-02 -3.189209997653961182e-01 -4.360910132527351379e-02 1.359110232442617416e-02 -3.991056978702545166e-02 -2.537135481834411621e-01 6.416972726583480835e-02 2.037997916340827942e-02 6.954248249530792236e-02 1.375282704830169678e-01 -2.295299619436264038e-01 -2.757437229156494141e-01 1.719838827848434448e-01 1.789495497941970825e-01 1.489534322172403336e-02 -2.683967053890228271e-01 1.078801378607749939e-01 4.649843648076057434e-02 -3.552778661251068115e-01 6.308241188526153564e-02 -2.072489261627197266e-01 -2.595458924770355225e-02 -3.410684689879417419e-02
4.304778994992375374e-04 -7.523351907730102539e-02 1.937367916107177734e-01 7.217348366975784302e-02 3.561655879020690918e-01 -1.426934748888015747e-01 -1.937731206417083740e-01 2.089554630219936371e-02 2.427806705236434937e-02 -7.933818548917770386e-02 -8.899272233247756958e-02 1.091259270906448364e-01 5.133553966879844666e-02 -1.335775256156921387e-01 -2.315043807029724121e-01 3.296366333961486816e-02 -2.246433310210704803e-02 -1.365243792533874512e-01 3.501176834106445312e-01 2.889721393585205078e-01 1.128071397542953491e-01 3.131567537784576416e-01 -2.378777414560317993e-01 1.568042784929275513e-01 -2.864204347133636475e-01 -9.349311143159866333e-02 2.645073831081390381e-01 -2.107296139001846313e-01 1.093413531780242920e-01 5.264455080032348633e-02 1.654505133628845215e-01 8.888597600162029266e-03
-2.083332389593124390e-01 -8.132970333099365234e-02 -1.059739962220191956e-01 -3.858793899416923523e-02 4.537314176559448242e-01 2.104799151420593262e-01 -2.326054275035858154e-01 4.324537217617034912e-01 -2.393477410078048706e-02 5.508616566658020020e-02 2.299441248178482056e-01 4.848259687423706055e-02 5.090019851922988892e-02 1.075972616672515869e-01 -1.557248979806900024e-01 2.827405929565429688e-01 -1.840966492891311646e-01 -1.917170435190200806e-01 -2.808761596679687500e-02 1.410311907529830933e-01 -1.875584274530410767e-01 -1.930860057473182678e-02 -1.816955655813217163e-01 -2.160278558731079102e-01 -1.604850590229034424e-01 8.958170562982559204e-02 7.543965429067611694e-02 5.115817114710807800e-02 5.703530460596084595e-02 -8.075292408466339111e-02 -3.290078416466712952e-02 -9.629078209400177002e-02
1.039005815982818604e-01 -1.350371092557907104e-01 4.649122431874275208e-02 9.576733224093914032e-03 2.290256768465042114e-01 1.429398357868194580e-01 -1.560716480016708374e-01 8.645591326057910919e-03 -1.257581412792205811e-01 -6.012090295553207397e-02 1.332290023565292358e-01 2.790670990943908691e-01 2.791456580162048340e-01 2.159198373556137085e-02 -3.276763558387756348e-01 -2.126447707414627075e-01 2.829108946025371552e-02 -1.715683192014694214e-01 4.154938161373138428e-01 -6.921817548573017120e-03 2.093087323009967804e-02 -1.829580776393413544e-02 -2.505314350128173828e-01 -2.393267303705215454e-01 -3.358126580715179443e-01 -1.829847693443298340e-02 -1.701187156140804291e-02 -1.904786527156829834e-01 -1.830953955650329590e-01 -4.943633452057838440e-02 -2.876624278724193573e-02 -1.231081262230873108e-01
-2.966560423374176025e-01 -2.764508314430713654e-02 2.130742073059082031e-01 6.526383757591247559e-02 3.060627579689025879e-01 5.257395282387733459e-02 1.887643337249755859e-01 2.110915631055831909e-02 9.907414764165878296e-02 -2.007921971380710602e-02 5.293428152799606323e-02 7.201599329710006714e-02 -1.796642877161502838e-02 -1.531804054975509644e-01 -2.516793608665466309e-01 2.773964777588844299e-02 -5.737153068184852600e-02 -2.071692608296871185e-02 1.346284598112106323e-01 1.795290857553482056e-01 -1.068373583257198334e-02 1.685913056135177612e-01 -3.454205691814422607e-01 -2.022691667079925537e-01 -3.723748326301574707e-01 3.548307120800018311e-01 -5.419870838522911072e-02 1.718063652515411377e-01 -4.531537997536361217e-04 2.812891900539398193e-01 -5.091228336095809937e-02 3.699529543519020081e-02
-1.209463179111480713e-01 -1.316241770982742310e-01 3.318749368190765381e-01 9.677381068468093872e-02 3.131722807884216309e-01 3.561902791261672974e-02 -1.379737854003906250e-01 1.298678666353225708e-01 2.084267735481262207e-01 1.467616409063339233e-01 -1.106341481208801270e-01 6.117257848381996155e-02 -1.070558279752731323e-01 -2.624872028827667236e-01 -3.686054050922393799e-01 -1.098956353962421417e-02 -8.716390281915664673e-02 1.709327101707458496e-02 2.320490628480911255e-01 -1.706038266420364380e-01 6.408002972602844238e-02 -1.800144463777542114e-01 -4.774699732661247253e-02 -1.264339685440063477e-01 -1.015405505895614624e-01 -9.808389842510223389e-02 -1.068274155259132385e-01 -2.481424808502197266e-01 1.268882155418395996e-01 3.638944774866104126e-02 1.854486763477325439e-01 -3.544385135173797607e-01
-2.304458916187286377e-01 1.235973685979843140e-01 8.436978794634342194e-03 -1.348830908536911011e-01 1.791383326053619385e-01 -1.471037976443767548e-02 -1.383004784584045410e-01 3.774612545967102051e-01 2.520268261432647705e-01 5.794468522071838379e-02 -2.169788181781768799e-01 -1.347646564245223999e-01 1.139444410800933838e-01 -2.202962189912796021e-01 -1.235643550753593445e-01 -6.427185982465744019e-02 -7.504567038267850876e-03 -1.552973240613937378e-01 2.861834764480590820e-01 1.029094532132148743e-01 -2.756610512733459473e-02 -1.292816549539566040e-01 3.036556541919708252e-01 -2.593419551849365234e-01 -2.905758917331695557e-01 -2.107914090156555176e-01 -2.176552079617977142e-02 -7.066580932587385178e-03 -2.118430286645889282e-01 2.869330905377864838e-02 9.493228048086166382e-02 1.694287061691284180e-01
-6.125457584857940674e-02 5.925795435905456543e-02 -4.008553922176361084e-02 1.455798000097274780e-01 2.770897448062896729e-01 1.272687762975692749e-01 1.422687713056802750e-02 3.453644812107086182e-01 8.022969216108322144e-02 -1.513989269733428955e-01 4.781722277402877808e-02 -2.474123090505599976e-01 -8.548080921173095703e-02 -1.857037544250488281e-01 1.191623061895370483e-01 -2.629851400852203369e-01 1.831102967262268066e-01 -8.320276439189910889e-02 -1.150876400060951710e-03 3.018018603324890137e-01 -1.411507725715637207e-01 -4.087936878204345703e-02 1.172606498003005981e-01 1.252208799123764038e-01 -3.369118869304656982e-01 2.946446239948272705e-01 1.275301426649093628e-01 -1.602081060409545898e-01 -5.523556098341941833e-02 2.443962097167968750e-01 2.035560607910156250e-01 1.021545827388763428e-01
-1.227721292525529861e-02 3.998144716024398804e-02 3.092398047447204590e-01 -1.621827110648155212e-02 9.756097942590713501e-02 2.463514357805252075e-01 -2.269205264747142792e-02 1.206692233681678772e-01 2.371046692132949829e-01 1.128978803753852844e-01 -1.387318521738052368e-01 1.095910593867301941e-01 -9.560845792293548584e-02 -2.625779211521148682e-01 -2.610361576080322266e-01 -1.304178312420845032e-02 2.350476980209350586e-01 -1.016388311982154846e-01 1.703588217496871948e-01 -1.102985888719558716e-01 -1.883798241615295410e-01 2.170554548501968384e-01 -2.290938794612884521e-02 -8.675961755216121674e-03 -3.892044723033905029e-01 1.706946492195129395e-01 3.169176727533340454e-02 -1.615377068519592285e-01 3.009407818317413330e-01 -4.145353659987449646e-02 -6.421747803688049316e-02 -2.763455212116241455e-01
-2.160030752420425415e-01 -2.335979789495468140e-01 -2.953606471419334412e-02 9.252849966287612915e-02 3.650225996971130371e-01 3.057467937469482422e-01 -3.377044498920440674e-01 2.534364759922027588e-01 9.649337828159332275e-02 -1.194428727030754089e-01 -3.736258447170257568e-01 -1.174462437629699707e-01 -1.378314495086669922e-01 -1.981283128261566162e-01 2.929468452930450439e-02 -1.117143929004669189e-01 2.473811805248260498e-01 -1.160582974553108215e-01 -7.160179316997528076e-02 -6.169693171977996826e-02 2.101670578122138977e-02 6.045448780059814453e-02 -1.763240098953247070e-01 -1.300260610878467560e-02 -2.134083360433578491e-01 1.144806668162345886e-01 -1.220421642065048218e-01 1.279896646738052368e-01 -5.925404652953147888e-02 -2.083196677267551422e-02 1.511987894773483276e-01 -9.953862987458705902e-03
-2.905238568782806396e-01 -2.091631293296813965e-03 -3.085411787033081055e-01 -3.532129898667335510e-02 3.169206380844116211e-01 2.336629927158355713e-01 6.730714812874794006e-03 2.200141549110412598e-02 8.068805932998657227e-02 -1.016352996230125427e-01 -7.550646364688873291e-02 1.030519790947437286e-02 -1.759809404611587524e-01 -1.000632997602224350e-02 -2.439118027687072754e-01 -3.050694763660430908e-01 -3.757835924625396729e-02 1.291565410792827606e-02 1.217137277126312256e-01 -1.635868996381759644e-01 -3.143426030874252319e-02 3.919877856969833374e-02 -1.768271625041961670e-01 -1.616551280021667480e-01 -3.221467733383178711e-01 -4.306570068001747131e-02 -2.267982065677642822e-01 4.918938130140304565e-02 4.932899773120880127e-02 3.875435888767242432e-01 1.973011791706085205e-01 -5.641126260161399841e-02
-2.650833725929260254e-01 2.495529651641845703e-01 2.046364396810531616e-01 -1.351690143346786499e-01 5.039805173873901367e-01 1.765792816877365112e-01 2.036683261394500732e-01 -1.313745826482772827e-01 -8.260853588581085205e-02 -2.171254307031631470e-01 2.262865006923675537e-02 -9.886881709098815918e-02 1.864915192127227783e-01 3.123167715966701508e-02 -1.597146838903427124e-01 -6.715949624776840210e-02 -1.028798669576644897e-01 -1.387953460216522217e-01 2.634359002113342285e-01 -9.106250479817390442e-03 -1.981712579727172852e-01 1.396828051656484604e-02 1.387479249387979507e-02 5.728660896420478821e-02 -3.394361138343811035e-01 -9.239547699689865112e-02 4.222718998789787292e-02 1.311489567160606384e-02 -1.244135797023773193e-01 -1.908966749906539917e-01 1.140537112951278687e-01 -2.129996381700038910e-02
1.818336993455886841e-01 -1.872800737619400024e-01 3.614790737628936768e-01 -9.558945149183273315e-02 4.082329869270324707e-01 5.357842147350311279e-02 -2.525620460510253906e-01 8.489053696393966675e-03 3.697898611426353455e-02 6.125278398394584656e-02 -1.306110322475433350e-01 1.814964264631271362e-01 1.092100515961647034e-01 -6.335847824811935425e-02 -7.028636988252401352e-03 2.211710512638092041e-01 -2.905434742569923401e-02 8.352003060281276703e-03 1.763920933008193970e-01 2.910311101004481316e-03 -4.565582051873207092e-02 8.701618760824203491e-02 -4.303217530250549316e-01 -1.134356707334518433e-01 -1.691057235002517700e-01 -6.971532106399536133e-02 1.248198226094245911e-01 -2.632568478584289551e-01 2.475499212741851807e-01 8.285135775804519653e-02 9.349723160266876221e-02 6.067578122019767761e-02
-9.801708161830902100e-02 7.818555086851119995e-02 -1.322655379772186279e-02 2.692376496270298958e-03 2.967907786369323730e-01 9.025508910417556763e-02 -3.958306089043617249e-02 -6.370913237333297729e-02 3.075065612792968750e-01 -1.005509570240974426e-01 -1.350661739706993103e-02 -4.140064418315887451e-01 1.792360544204711914e-01 -4.749179780483245850e-01 -2.049851864576339722e-01 6.540596485137939453e-02 -1.687552221119403839e-02 4.256509989500045776e-02 1.238132044672966003e-01 2.152107805013656616e-01 -1.965619772672653198e-01 -2.457139082252979279e-02 -2.067640274763107300e-01 -1.807320117950439453e-01 -6.531918793916702271e-02 -9.575938433408737183e-02 1.062061414122581482e-01 -1.126392111182212830e-01 -2.233194112777709961e-01 6.930212676525115967e-02 9.721244126558303833e-02 1.486301422119140625e-01
1.298605948686599731e-01 3.027998842298984528e-02 1.128347665071487427e-01 1.080839149653911591e-02 5.176192522048950195e-01 1.043421551585197449e-01 -1.680140346288681030e-01 4.282861351966857910e-01 -4.784185811877250671e-02 5.995961278676986694e-02 -3.685327768325805664e-01 -1.224714964628219604e-01 -5.563503876328468323e-02 1.322737149894237518e-02 1.185426861047744751e-01 -4.458185657858848572e-02 2.771180570125579834e-01 -5.335924401879310608e-02 3.846699744462966919e-02 1.268229335546493530e-01 2.111043781042098999e-01 -2.517750859260559082e-02 -5.158098414540290833e-02 -1.532698869705200195e-01 -2.409837096929550171e-01 6.056718900799751282e-02 -7.670017331838607788e-02 -4.586081579327583313e-02 -8.112163096666336060e-02 1.215793490409851074e-01 1.251125782728195190e-01 -1.660930663347244263e-01
2.337988913059234619e-01 7.033159956336021423e-03 -7.224612683057785034e-02 -1.550422459840774536e-01 1.809348911046981812e-01 2.190707251429557800e-02 -1.107175499200820923e-01 1.925961971282958984e-01 8.921973407268524170e-03 1.107797995209693909e-01 3.242622315883636475e-01 -9.544805623590946198e-03 6.476464867591857910e-02 -1.745568662881851196e-01 -4.237791895866394043e-01 -2.494067698717117310e-01 2.470704764127731323e-01 -1.599726080894470215e-02 1.311902105808258057e-01 1.452561020851135254e-01 -1.362796276807785034e-01 -5.108195822685956955e-03 -1.547914594411849976e-01 -2.060773372650146484e-01 -2.829401493072509766e-01 8.084758371114730835e-02 -2.019519358873367310e-01 -1.667901426553726196e-01 -8.566240221261978149e-02 2.125654518604278564e-01 -1.278403401374816895e-01 -1.752695739269256592e-01
3.210103884339332581e-02 3.090378828346729279e-02 -1.321377158164978027e-01 -2.475571036338806152e-01 1.580642759799957275e-01 1.631705164909362793e-01 3.426220733672380447e-03 1.726578772068023682e-01 -2.149737924337387085e-01 2.396099865436553955e-01 -2.051684260368347168e-01 -1.412679702043533325e-01 2.955653518438339233e-02 -6.415186822414398193e-02 -3.097304999828338623e-01 5.858318507671356201e-02 4.531597346067428589e-02 -1.138706281781196594e-01 4.861406981945037842e-01 1.791310012340545654e-01 -3.540329635143280029e-02 1.675426810979843140e-01 -3.011823398992419243e-03 1.233263984322547913e-01 -3.821115791797637939e-01 -1.053697690367698669e-01 -1.034619733691215515e-01 -7.062364369630813599e-02 -2.001589722931385040e-02 1.785332411527633667e-01 8.919996768236160278e-02 1.636709868907928467e-01
-4.853104427456855774e-02 2.054476737976074219e-01 1.914908885955810547e-01 6.855867803096771240e-02 2.219390273094177246e-01 1.861783564090728760e-01 3.589381650090217590e-02 2.342331781983375549e-02 7.012058049440383911e-02 -6.119443476200103760e-02 1.264505386352539062e-01 4.319456219673156738e-02 -6.684495508670806885e-02 -2.120366692543029785e-01 -1.422336325049400330e-02 -1.116744130849838257e-01 4.151482880115509033e-02 -2.797968685626983643e-01 2.877235412597656250e-01 3.306989669799804688e-01 -2.144334092736244202e-02 1.532638221979141235e-01 -2.709712982177734375e-01 1.719643175601959229e-02 -2.956583797931671143e-01 -2.257468700408935547e-01 2.408040910959243774e-01 -3.306756615638732910e-01 -5.867112800478935242e-02 -8.186997473239898682e-02 6.157480180263519287e-02 -2.240981310606002808e-01
-1.625955700874328613e-01 1.432293653488159180e-01 7.889069616794586182e-02 -1.566638648509979248e-01 3.058256208896636963e-01 1.455879211425781250e-01 -8.194056153297424316e-02 1.711207777261734009e-01 -6.435620784759521484e-02 2.708874642848968506e-01 -2.606598846614360809e-02 -4.391368478536605835e-03 -1.254092156887054443e-01 -9.148851037025451660e-02 -1.307404339313507080e-01 -2.686438523232936859e-02 8.157659322023391724e-03 -1.325690769590437412e-03 8.204793184995651245e-02 -1.824281513690948486e-01 -9.638208895921707153e-02 -1.314045488834381104e-01 -2.820268273353576660e-01 -1.204983331263065338e-02 -4.226759672164916992e-01 -3.027569316327571869e-02 -3.006513714790344238e-01 -8.005416393280029297e-02 -3.980457782745361328e-01 -2.268961668014526367e-01 1.301080435514450073e-01 4.339609667658805847e-02
-6.932027637958526611e-02 8.588334172964096069e-02 -5.665368959307670593e-02 -1.394800096750259399e-01 3.149672746658325195e-01 -3.553610295057296753e-02 -1.002810820937156677e-01 2.406319081783294678e-01 -9.719143807888031006e-02 -2.727433107793331146e-02 1.102510169148445129e-01 1.663938611745834351e-01 -8.333532512187957764e-02 1.532955169677734375e-01 -3.868357241153717041e-01 1.292630434036254883e-01 -3.604611009359359741e-02 4.160457104444503784e-02 1.738689690828323364e-01 -5.956205725669860840e-02 2.830728888511657715e-02 -1.178222000598907471e-01 -7.873583585023880005e-02 -2.114340662956237793e-01 -5.200436115264892578e-01 5.858424678444862366e-02 -1.500579062849283218e-02 1.744018048048019409e-01 -1.336494386196136475e-01 2.119983136653900146e-01 -2.800642251968383789e-01 4.176796227693557739e-02
-5.105033889412879944e-02 -2.095225965604186058e-03 -1.407206356525421143e-01 -9.567009657621383667e-02 7.938133925199508667e-02 -2.031342126429080963e-02 -6.704777944833040237e-03 2.997969686985015869e-01 1.572150588035583496e-01 -1.764843165874481201e-01 -4.725039005279541016e-03 1.177264153957366943e-01 -1.443783789873123169e-01 -2.032814770936965942e-01 -1.838941313326358795e-02 -2.025433778762817383e-01 3.349822461605072021e-01 9.387288987636566162e-02 3.577882945537567139e-01 2.677724114619195461e-04 -3.238530755043029785e-01 1.319871842861175537e-01 -1.976009309291839600e-01 4.857586696743965149e-02 -3.007733821868896484e-01 -1.792721217498183250e-03 5.622776970267295837e-02 -1.671274751424789429e-01 -1.043096184730529785e-01 9.289091825485229492e-02 3.774512410163879395e-01 4.729694128036499023e-02
3.317222464829683304e-03 1.796266585588455200e-01 3.799256309866905212e-02 1.270365267992019653e-01 2.266306877136230469e-01 2.717166841030120850e-01 -5.984872207045555115e-02 4.854628443717956543e-02 3.527099490165710449e-01 -3.203055560588836670e-01 6.984589993953704834e-02 -2.467176318168640137e-01 1.813717484474182129e-01 -1.564595997333526611e-01 -1.430746316909790039e-01 -4.031769931316375732e-02 -8.778855204582214355e-02 -1.862936094403266907e-02 1.713029593229293823e-01 1.606792397797107697e-02 -2.913249731063842773e-01 1.459629088640213013e-01 -3.673750162124633789e-02 4.207895696163177490e-02 -1.953677237033843994e-01 1.642995625734329224e-01 -1.323590055108070374e-02 -1.435984373092651367e-01 -1.883252859115600586e-01 -1.275168508291244507e-01 1.531495004892349243e-01 -3.724240064620971680e-01
-2.290973663330078125e-01 -4.282841086387634277e-02 -2.286590784788131714e-01 -8.118559606373310089e-03 3.038081824779510498e-01 1.736097782850265503e-01 3.091674670577049255e-02 4.694582149386405945e-02 2.841638028621673584e-01 2.650918066501617432e-01 9.509235620498657227e-02 7.040806114673614502e-02 -5.980622768402099609e-02 -2.134779840707778931e-02 -2.982738018035888672e-01 8.207363635301589966e-02 -1.110314950346946716e-01 -1.345699131488800049e-01 2.136360555887222290e-01 2.619853019714355469e-01 9.209270030260086060e-02 1.995736956596374512e-01 -2.700892388820648193e-01 -2.475206851959228516e-01 -1.774725317955017090e-01 1.812076754868030548e-02 -2.136277854442596436e-01 3.660412132740020752e-02 -2.093302011489868164e-01 2.109203487634658813e-01 9.137453883886337280e-02 1.657956652343273163e-02
-1.651690304279327393e-01 -1.540169864892959595e-01 1.581835299730300903e-01 -6.425967812538146973e-02 1.008812636137008667e-01 2.979094684123992920e-01 1.089654676616191864e-02 4.883239567279815674e-01 -2.256661504507064819e-01 1.085236296057701111e-02 -6.084497086703777313e-03 -1.686644107103347778e-01 -8.166409283876419067e-02 -2.494818530976772308e-02 -2.998542487621307373e-01 1.103785261511802673e-02 4.918931517750024796e-03 2.148748189210891724e-02 1.537723243236541748e-01 2.925729453563690186e-01 -2.682266831398010254e-01 -7.187140733003616333e-02 5.800672341138124466e-03 -1.744769811630249023e-01 -3.347474038600921631e-01 -2.205056995153427124e-01 -1.003291979432106018e-01 -6.383237242698669434e-02 9.917428344488143921e-02 1.952486857771873474e-02 -3.594491258263587952e-02 -4.291162639856338501e-02
2.024834156036376953e-01 1.297321617603302002e-01 1.637003570795059204e-01 -1.463932245969772339e-01 3.368626534938812256e-01 5.836724862456321716e-02 1.618726737797260284e-02 2.661218047142028809e-01 6.714380532503128052e-02 8.912524580955505371e-02 3.605892509222030640e-02 9.870979934930801392e-02 8.972034603357315063e-02 -5.517050623893737793e-01 -1.220042631030082703e-01 1.746957153081893921e-01 2.115244865417480469e-01 -8.863992244005203247e-02 9.005191735923290253e-03 1.778141409158706665e-01 -1.856532990932464600e-01 1.371356248855590820e-01 -2.616470754146575928e-01 1.908705830574035645e-01 -2.483756989240646362e-01 3.236494213342666626e-02 4.073950275778770447e-02 4.558934643864631653e-02 2.324878051877021790e-02 8.441229164600372314e-02 6.361337751150131226e-02 -6.321798264980316162e-02
6.196497380733489990e-02 -1.571946293115615845e-01 2.048518657684326172e-01 9.650124609470367432e-02 3.339027166366577148e-01 -1.719859540462493896e-01 -4.007476195693016052e-02 -1.619380339980125427e-02 -1.228645741939544678e-01 -1.436455547809600830e-01 1.104557514190673828e-01 -1.645274013280868530e-01 8.862187713384628296e-02 -1.516808569431304932e-01 -3.100150525569915771e-01 -2.257385663688182831e-02 7.045384496450424194e-02 -2.333832383155822754e-01 2.907995879650115967e-01 4.433083161711692810e-02 -1.577064767479896545e-02 2.673865854740142822e-01 -2.649132311344146729e-01 -4.768380522727966309e-02 -2.778937220573425293e-01 -2.065472863614559174e-02 8.362879604101181030e-02 -3.726361989974975586e-01 1.348070707172155380e-02 -2.433245629072189331e-01 -9.449231438338756561e-03 -4.020651429891586304e-02
1.194885224103927612e-01 -8.630396425724029541e-02 -1.486208941787481308e-02 -7.693886756896972656e-02 4.581547677516937256e-01 1.171565875411033630e-01 3.500869870185852051e-02 -7.349030673503875732e-02 6.403622031211853027e-02 -1.679873326793313026e-03 4.582321271300315857e-02 2.708638608455657959e-01 2.652413025498390198e-02 -3.780600428581237793e-01 -1.865230202674865723e-01 4.777094721794128418e-02 -1.513772159814834595e-01 -4.215767234563827515e-02 1.592658013105392456e-01 2.605302929878234863e-01 -2.494166195392608643e-01 9.969471395015716553e-02 -1.865428090095520020e-01 -7.268361747264862061e-02 -4.276971146464347839e-02 1.691754162311553955e-02 -3.134212195873260498e-01 -2.405028194189071655e-01 2.758657187223434448e-02 -1.996428370475769043e-01 1.672229468822479248e-01 1.570507735013961792e-01
-1.077477186918258667e-01 -2.011948078870773315e-01 2.652433514595031738e-01 3.581164404749870300e-02 2.898034453392028809e-01 1.120574697852134705e-01 -2.761604487895965576e-01 3.378355130553245544e-02 -5.088638514280319214e-02 -2.833079695701599121e-01 2.958500385284423828e-01 8.962208777666091919e-02 6.890949606895446777e-02 -1.586164981126785278e-01 -2.060389369726181030e-01 -8.571646362543106079e-02 1.809616456739604473e-03 -2.413166016340255737e-01 4.341302812099456787e-02 4.899885505437850952e-02 -4.222086444497108459e-02 1.945774555206298828e-01 -2.675457298755645752e-01 -3.485539928078651428e-02 -1.606465578079223633e-01 -2.123242020606994629e-01 -9.726932272315025330e-03 -3.236555457115173340e-01 -2.294608950614929199e-01 -1.964127123355865479e-01 -3.574451431632041931e-02 -3.163753822445869446e-02
-1.917329728603363037e-01 -9.917820803821086884e-03 1.103063225746154785e-01 -7.754347473382949829e-02 4.086253345012664795e-01 4.250552039593458176e-03 -3.572649136185646057e-02 1.942085176706314087e-01 6.918882019817829132e-03 5.088328942656517029e-02 -2.116306871175765991e-01 -1.070499643683433533e-01 -1.330731064081192017e-01 -2.165218144655227661e-01 2.992895059287548065e-02 4.250553250312805176e-02 -9.024788439273834229e-02 2.404022514820098877e-01 7.372028380632400513e-02 6.791840493679046631e-02 -1.215751767158508301e-01 -2.344238162040710449e-01 -1.212156191468238831e-01 7.263017445802688599e-02 -2.552516460418701172e-01 6.932680308818817139e-02 -2.239867746829986572e-01 -4.327530264854431152e-01 -8.248089998960494995e-02 -2.070260047912597656e-01 1.983181536197662354e-01 2.251890748739242554e-01
-3.023631572723388672e-01 -8.549001067876815796e-02 -1.271267235279083252e-01 8.684020489454269409e-02 2.841039001941680908e-01 2.589359879493713379e-01 -1.490156352519989014e-01 1.067168787121772766e-01 -2.906046062707901001e-02 -7.906139828264713287e-03 8.530032634735107422e-02 -1.976053118705749512e-01 1.629365049302577972e-02 -2.185838222503662109e-01 4.515535011887550354e-02 1.496161371469497681e-01 -8.825083822011947632e-02 9.390570968389511108e-02 2.467996254563331604e-02 8.809471875429153442e-02 -1.699728518724441528e-01 2.153085619211196899e-01 1.386622786521911621e-01 -9.838628023862838745e-02 -4.898403882980346680e-01 1.681326180696487427e-01 -2.625402808189392090e-01 -6.462757289409637451e-02 -2.181825786828994751e-01 -1.363319903612136841e-01 -6.375562399625778198e-02 -1.892251670360565186e-01
-9.867350757122039795e-02 -2.548504471778869629e-01 3.587517142295837402e-02 -2.120959311723709106e-01 3.875076472759246826e-01 3.561069071292877197e-02 -2.682692110538482666e-01 2.947224974632263184e-01 1.359864622354507446e-01 -9.079179912805557251e-02 1.044862121343612671e-01 6.929558515548706055e-02 2.762076444923877716e-02 3.254369646310806274e-02 -2.168551534414291382e-01 7.496441155672073364e-02 -3.432301059365272522e-02 -7.869184948503971100e-03 2.459196001291275024e-01 1.630228310823440552e-01 2.658018767833709717e-01 3.182396888732910156e-01 -7.020033430308103561e-03 1.290416270494461060e-01 -2.192686349153518677e-01 -4.616197943687438965e-02 1.961387693881988525e-01 -1.809148490428924561e-01 1.671249121427536011e-01 -1.917729228734970093e-01 -5.115418136119842529e-02 -7.877211272716522217e-02
-1.115704849362373352e-01 6.323185563087463379e-02 -9.725968539714813232e-02 2.447894960641860962e-01 9.451990574598312378e-02 3.473664522171020508e-01 -1.388983726501464844e-01 7.741494476795196533e-02 3.853255212306976318e-01 -1.004265174269676208e-01 9.555525332689285278e-02 -1.991449743509292603e-01 1.157837212085723877e-01 -2.388676553964614868e-01 -1.724825352430343628e-01 -2.852875180542469025e-02 7.305850833654403687e-02 -1.010927930474281311e-02 2.274194210767745972e-01 -3.217263221740722656e-01 -2.366926670074462891e-01 1.419052630662918091e-01 -1.993265300989151001e-01 4.511031135916709900e-02 -1.784097105264663696e-01 7.090818881988525391e-02 -4.306957498192787170e-02 -1.104588583111763000e-01 -1.922127306461334229e-01 1.077930182218551636e-01 1.991732269525527954e-01 -1.821202635765075684e-01
-6.956512480974197388e-02 1.144259721040725708e-01 -2.569836191833019257e-02 1.171341687440872192e-01 1.630998104810714722e-01 2.315486408770084381e-02 -1.107753440737724304e-01 3.014124631881713867e-01 3.215914666652679443e-01 -3.618803322315216064e-01 9.534348547458648682e-02 -2.159055024385452271e-01 -1.996128266910091043e-04 -1.285960432142019272e-02 -2.011284530162811279e-01 7.855659723281860352e-02 9.831891953945159912e-02 -1.505902707576751709e-01 4.452424943447113037e-01 8.182422816753387451e-02 -1.497536450624465942e-01 1.707305461168289185e-01 4.049986600875854492e-02 1.377844214439392090e-01 -9.592577815055847168e-03 8.541588485240936279e-02 -1.118235364556312561e-01 -1.368337422609329224e-01 -1.271710842847824097e-01 1.444829106330871582e-01 1.653101593255996704e-01 -2.967895865440368652e-01
-2.614114582538604736e-01 2.400875836610794067e-01 -5.703995376825332642e-02 -3.059108369052410126e-02 2.870029211044311523e-01 1.997435390949249268e-01 -2.412202358245849609e-01 2.074325829744338989e-02 1.738602370023727417e-01 -2.189235836267471313e-01 -1.124200448393821716e-01 -1.750381439924240112e-01 3.024488985538482666e-01 -1.810848712921142578e-01 -2.199962884187698364e-01 8.908335119485855103e-02 -1.631259769201278687e-01 -1.505107939010486007e-04 3.534094393253326416e-01 8.977830410003662109e-02 -9.554321318864822388e-02 2.893761731684207916e-02 -2.079156786203384399e-01 1.306734234094619751e-01 -3.441097587347030640e-02 3.649709373712539673e-02 5.639382451772689819e-02 7.731898128986358643e-02 -3.449380099773406982e-01 -1.333729475736618042e-01 8.497504144906997681e-02 3.754087164998054504e-02
-1.344784796237945557e-01 2.135452479124069214e-01 -8.574233204126358032e-02 1.359836608171463013e-01 3.550203740596771240e-01 4.533133655786514282e-02 -1.019315496087074280e-01 3.851522505283355713e-02 2.079245001077651978e-01 -2.090142667293548584e-01 9.700223803520202637e-02 -3.636354207992553711e-01 4.679710045456886292e-02 -8.251146227121353149e-02 -1.836163997650146484e-01 1.931407600641250610e-01 -7.963974028825759888e-02 -1.773420870304107666e-01 2.284466326236724854e-01 1.953608393669128418e-01 -2.153604924678802490e-01 5.569352954626083374e-02 3.059318475425243378e-02 1.898363381624221802e-01 -1.247340589761734009e-01 -5.182344838976860046e-02 -6.317271292209625244e-02 -1.336694657802581787e-01 -1.562653034925460815e-01 1.004454419016838074e-01 1.999209821224212646e-01 -3.643425703048706055e-01
-9.471196681261062622e-02 -8.980362117290496826e-02 3.006183169782161713e-02 3.805501386523246765e-02 3.982202410697937012e-01 2.267176657915115356e-01 1.459032744169235229e-01 4.383844882249832153e-02 2.443138509988784790e-01 -1.527233570814132690e-01 1.172634437680244446e-01 -5.988812446594238281e-02 -6.110718846321105957e-02 -1.985467523336410522e-01 -2.749433517456054688e-01 -6.263168156147003174e-02 8.272001892328262329e-02 -1.673342287540435791e-01 1.113939359784126282e-01 1.461386084556579590e-01 1.411606092005968094e-02 -2.666310966014862061e-02 -1.670626252889633179e-01 -2.915756702423095703e-01 -1.488463133573532104e-01 1.834201365709304810e-01 -1.098077446222305298e-01 -2.343807071447372437e-01 1.064806059002876282e-01 3.485278487205505371e-01 -1.778763085603713989e-01 2.339139431715011597e-01
3.183688223361968994e-02 7.531243562698364258e-02 1.478750854730606079e-01 -1.472069621086120605e-01 5.190640687942504883e-01 9.668598324060440063e-02 -1.756661236286163330e-01 3.694670498371124268e-01 1.095899846404790878e-02 7.883571833372116089e-02 -3.068781197071075439e-01 -2.381232380867004395e-01 9.975122660398483276e-02 -3.610777854919433594e-02 1.031158939003944397e-01 5.542023852467536926e-02 2.422500699758529663e-01 -3.646874800324440002e-02 1.997871398925781250e-01 9.143131971359252930e-02 2.584744989871978760e-01 2.885775081813335419e-02 1.630286127328872681e-02 -1.413958668708801270e-01 -1.702940911054611206e-01 -7.572124153375625610e-02 -8.213865756988525391e-02 -1.940798573195934296e-02 -4.578778892755508423e-02 1.893604993820190430e-01 9.806262701749801636e-02 -1.893390566110610962e-01
-1.009084135293960571e-01 -4.205312952399253845e-02 -1.818685531616210938e-01 7.109992951154708862e-02 4.546075463294982910e-01 -9.181756526231765747e-02 -1.799289286136627197e-01 2.287234812974929810e-01 -1.741837710142135620e-01 -1.798183917999267578e-01 -4.661324247717857361e-02 -3.248442113399505615e-01 1.517637670040130615e-01 -2.346334457397460938e-01 -2.110111862421035767e-01 1.948292404413223267e-01 1.266615837812423706e-01 -1.204804610460996628e-02 1.636688560247421265e-01 -1.244141627103090286e-02 -1.532376110553741455e-01 8.700414001941680908e-02 -1.973139643669128418e-01 -1.471371948719024658e-01 -1.748675405979156494e-01 -1.010764017701148987e-01 -2.776839137077331543e-01 1.014732792973518372e-01 -1.257441192865371704e-01 -1.811954379081726074e-01 -8.706352859735488892e-02 1.397746265865862370e-03
-1.778289228677749634e-01 1.490044146776199341e-01 -2.801243588328361511e-02 -6.542628258466720581e-02 2.783236205577850342e-01 3.083706833422183990e-02 -2.636880278587341309e-01 8.853803575038909912e-02 -2.093411050736904144e-02 -1.485913693904876709e-01 -1.299750208854675293e-01 -1.995693296194076538e-01 -1.037306059151887894e-02 -1.059021130204200745e-01 -2.411660850048065186e-01 2.560099661350250244e-01 8.626751368865370750e-04 1.350931823253631592e-01 6.848315149545669556e-02 7.053024321794509888e-02 -2.498855292797088623e-01 1.417746883817017078e-03 -1.150888800621032715e-01 -4.859840273857116699e-01 -2.509408295154571533e-01 -7.185475528240203857e-02 -1.973583102226257324e-01 -1.383522599935531616e-01 -2.806654870510101318e-01 -1.301323026418685913e-01 7.730469107627868652e-02 -5.800270289182662964e-02
-2.078464031219482422e-01 1.651976443827152252e-02 3.550198627635836601e-03 -8.520451188087463379e-02 3.703306019306182861e-01 2.128694057464599609e-01 -3.747105896472930908e-01 3.708446621894836426e-01 1.490198075771331787e-01 1.013195887207984924e-01 2.425496466457843781e-03 -2.657779455184936523e-01 2.467780560255050659e-02 1.055580656975507736e-02 2.376862615346908569e-02 2.088644653558731079e-01 5.824348703026771545e-02 -6.591713521629571915e-03 1.953136920928955078e-01 -6.771560758352279663e-02 -1.016235798597335815e-01 -2.230189442634582520e-01 -2.988228946924209595e-02 1.047200337052345276e-01 -1.916165053844451904e-01 1.409508138895034790e-01 -7.969420403242111206e-02 -1.447321027517318726e-01 5.886940285563468933e-02 -2.599208354949951172e-01 1.043192595243453979e-01 2.386509329080581665e-01
-1.519467234611511230e-01 3.319483399391174316e-01 1.821248382329940796e-01 -1.850271373987197876e-01 3.904909193515777588e-01 1.045510619878768921e-01 5.223080888390541077e-02 6.064007803797721863e-02 1.266551613807678223e-01 2.979433396831154823e-03 -2.791711688041687012e-01 -2.377932071685791016e-01 2.017306089401245117e-01 -1.179163977503776550e-01 -1.004188060760498047e-01 -6.621408462524414062e-02 -2.186134457588195801e-01 5.650090053677558899e-02 2.966748476028442383e-01 -9.898307919502258301e-02 -1.709682643413543701e-01 6.430938094854354858e-02 2.679957076907157898e-02 -2.303129881620407104e-01 -3.006649017333984375e-01 1.045112833380699158e-01 4.638546332716941833e-02 4.075720906257629395e-02 4.491048306226730347e-02 1.976105570793151855e-01 1.461188495159149170e-01 -8.012628555297851562e-02
-3.883980810642242432e-01 1.391337811946868896e-01 4.191122204065322876e-02 6.772545725107192993e-02 2.062958925962448120e-01 -3.059668838977813721e-02 -1.288756728172302246e-01 5.016491562128067017e-02 1.740828603506088257e-01 -8.771864324808120728e-02 3.445284813642501831e-02 -2.841117084026336670e-01 -3.229028582572937012e-01 -1.472518146038055420e-01 -1.360354721546173096e-01 -7.000762969255447388e-02 1.066742837429046631e-01 -1.879281550645828247e-01 2.513184845447540283e-01 6.098858639597892761e-02 -2.122745364904403687e-01 1.319198459386825562e-01 6.824753433465957642e-02 2.944394648075103760e-01 -1.896262168884277344e-01 1.269039809703826904e-01 -3.058977052569389343e-02 -1.561804115772247314e-01 7.799851894378662109e-02 2.785768806934356689e-01 1.591893732547760010e-01 -1.942947208881378174e-01
2.101967334747314453e-01 1.374599337577819824e-01 2.474199384450912476e-01 -1.537511497735977173e-01 2.188215255737304688e-01 -2.996586263179779053e-02 2.080497890710830688e-02 1.322505474090576172e-01 1.998014152050018311e-01 3.029438294470310211e-02 1.035615354776382446e-01 -1.306551694869995117e-01 5.890434607863426208e-03 -5.766178295016288757e-02 -2.003508508205413818e-01 2.065336257219314575e-01 2.180349677801132202e-01 -1.235236451029777527e-01 2.568783462047576904e-01 -5.137093365192413330e-02 -1.376714110374450684e-01 -6.994859874248504639e-02 -1.007144451141357422e-01 2.205696105957031250e-01 -3.391083180904388428e-01 1.454396732151508331e-02 -5.792266130447387695e-02 -3.523800969123840332e-01 -1.420458853244781494e-01 -1.756747439503669739e-02 -3.712729737162590027e-02 -3.897586464881896973e-01
-2.081484347581863403e-01 1.776392012834548950e-01 -2.353328764438629150e-01 -1.595058739185333252e-01 3.119111955165863037e-01 2.185030579566955566e-01 -2.077054828405380249e-01 8.452385663986206055e-02 -1.230956017971038818e-01 -1.226331591606140137e-01 -1.026370823383331299e-01 -1.725658029317855835e-01 1.044075414538383484e-01 -9.948401898145675659e-02 4.847803711891174316e-02 2.274701297283172607e-01 3.109715692698955536e-02 -1.543461382389068604e-01 1.208046004176139832e-01 -9.586304426193237305e-02 -5.415771901607513428e-02 8.047813177108764648e-02 -2.021269947290420532e-01 -1.247141361236572266e-01 -5.329467058181762695e-01 -8.343873172998428345e-02 -3.944084979593753815e-03 6.301078945398330688e-02 -2.050088495016098022e-01 -1.219421625137329102e-01 5.829215794801712036e-02 -1.841546595096588135e-01
5.859786272048950195e-02 -3.978359699249267578e-02 -8.751101791858673096e-02 -1.075457632541656494e-01 2.834401726722717285e-01 -5.787643045186996460e-02 -9.126887470483779907e-02 1.334015578031539917e-01 6.014790758490562439e-02 -2.012444436550140381e-01 1.252819895744323730e-01 -2.575894594192504883e-01 -2.830299735069274902e-01 -2.624633312225341797e-01 -1.610515564680099487e-01 -5.321738123893737793e-02 8.346480876207351685e-02 1.387889385223388672e-01 1.272778958082199097e-01 4.457903280854225159e-02 -1.287615895271301270e-01 -1.601578146219253540e-01 -2.434528432786464691e-02 -3.971856087446212769e-02 -5.460613965988159180e-01 -6.693960726261138916e-02 -4.364040493965148926e-02 -2.252168357372283936e-01 -1.305641233921051025e-01 1.137192547321319580e-01 -2.776218354701995850e-01 -1.041996851563453674e-01
-6.866443157196044922e-02 -2.228899598121643066e-01 3.204888999462127686e-01 -1.722310781478881836e-01 2.046966105699539185e-01 8.814432471990585327e-02 1.658685207366943359e-01 3.612870275974273682e-01 9.904153645038604736e-02 -1.613005995750427246e-01 -1.289298683404922485e-01 2.885713875293731689e-01 -1.941136270761489868e-02 2.155205607414245605e-02 -2.874138355255126953e-01 7.694591581821441650e-02 -2.007591724395751953e-01 2.116084285080432892e-02 7.963968813419342041e-02 1.243014857172966003e-01 3.505254164338111877e-02 6.806027144193649292e-02 -1.951006650924682617e-01 -2.273687273263931274e-01 -2.747336030006408691e-01 2.749353051185607910e-01 2.602633647620677948e-02 -4.738669469952583313e-02 -2.249920368194580078e-01 1.202689260244369507e-01 -4.080230742692947388e-02 3.894672170281410217e-02
-2.338547259569168091e-01 7.217713445425033569e-02 1.436280906200408936e-01 2.081211209297180176e-01 6.299670040607452393e-02 3.574409782886505127e-01 -1.580118685960769653e-01 1.304770708084106445e-01 1.840640674345195293e-03 -3.846334526315331459e-03 -5.012341588735580444e-02 -1.250979453325271606e-01 -8.485481888055801392e-02 -3.304361924529075623e-02 2.093651890754699707e-02 2.244485020637512207e-01 2.218751013278961182e-01 -1.194079369306564331e-01 3.313317596912384033e-01 2.426212467253208160e-02 -2.357124984264373779e-01 7.931228727102279663e-02 -2.077277898788452148e-01 4.245837405323982239e-02 -2.595166563987731934e-01 1.309764683246612549e-01 1.190203055739402771e-01 -2.122303247451782227e-01 -2.830787599086761475e-01 9.366989135742187500e-02 2.671806514263153076e-01 2.012003511190414429e-01
-2.486593276262283325e-01 9.674623608589172363e-02 -7.823035866022109985e-02 2.185262441635131836e-01 1.924064606428146362e-01 1.213699281215667725e-01 -2.130144983530044556e-01 1.573966145515441895e-01 -1.821874380111694336e-01 -1.315812766551971436e-01 -1.784128881990909576e-02 -2.266915440559387207e-01 6.196577847003936768e-02 -1.845815181732177734e-01 -3.068051300942897797e-02 9.498971700668334961e-02 -7.706791907548904419e-02 7.150302082300186157e-02 2.195786088705062866e-01 2.680304348468780518e-01 -1.692470312118530273e-01 2.524177357554435730e-02 7.076045125722885132e-02 -7.536311447620391846e-02 -4.979875981807708740e-01 1.655122488737106323e-01 -2.890469729900360107e-01 -5.476265028119087219e-02 -6.758662313222885132e-02 -1.226872727274894714e-01 -4.698388651013374329e-02 -2.193429917097091675e-01
-3.061582744121551514e-01 -1.198358833789825439e-01 1.727404743432998657e-01 1.986365765333175659e-02 2.241003364324569702e-01 2.525717206299304962e-02 -1.851884871721267700e-01 3.027274608612060547e-01 2.892667949199676514e-01 -1.359755396842956543e-01 1.164638474583625793e-01 -5.438877269625663757e-02 -7.347317039966583252e-02 -5.189631134271621704e-02 1.640568226575851440e-01 -2.698056213557720184e-02 2.249225229024887085e-01 -3.488520858809351921e-03 1.885863691568374634e-01 1.619059145450592041e-01 -2.735691070556640625e-01 -1.663476526737213135e-01 1.016062647104263306e-01 3.386214748024940491e-02 -2.080884873867034912e-01 3.361512720584869385e-02 1.493014395236968994e-01 -2.816987633705139160e-01 -3.560968339443206787e-01 9.936545044183731079e-02 1.458258926868438721e-01 8.492533117532730103e-03
-1.928861141204833984e-01 -7.227535545825958252e-02 -1.833145618438720703e-01 -4.946799576282501221e-02 2.810254991054534912e-01 3.911668956279754639e-01 9.682318195700645447e-03 1.758704930543899536e-01 2.998956143856048584e-01 -1.569455415010452271e-01 -3.397240340709686279e-01 -1.115059033036231995e-01 -1.182147786021232605e-01 -3.170564770698547363e-02 -1.867646574974060059e-01 -7.337256520986557007e-02 -2.108090370893478394e-02 1.003325581550598145e-01 9.037730842828750610e-02 -1.765381395816802979e-01 -7.130631804466247559e-02 8.727253228425979614e-02 -7.747168093919754028e-02 -1.125763654708862305e-01 -3.259415328502655029e-01 -1.883586049079895020e-01 -5.105653405189514160e-02 9.797988831996917725e-02 -2.403785288333892822e-01 2.403027713298797607e-01 9.587061405181884766e-02 -3.139560297131538391e-02
-3.077343106269836426e-03 1.946055740118026733e-01 2.497393786907196045e-01 -1.903741061687469482e-01 1.352180242538452148e-01 1.220896840095520020e-02 -5.905439704656600952e-02 1.246305480599403381e-01 -4.121448844671249390e-02 -1.251427382230758667e-01 -1.324024051427841187e-01 1.748479604721069336e-01 -1.601526588201522827e-01 -1.571418195962905884e-01 -3.080494403839111328e-01 4.575807228684425354e-02 -2.287647314369678497e-02 1.113055795431137085e-01 3.107311129570007324e-01 1.095288172364234924e-01 -1.110091954469680786e-01 2.090902179479598999e-01 -9.857535362243652344e-02 -1.372349411249160767e-01 -2.337181568145751953e-01 3.185164630413055420e-01 -2.459732443094253540e-01 -2.118747383356094360e-01 -3.322738409042358398e-01 1.652964204549789429e-01 1.391574088484048843e-02 -8.839485794305801392e-02
-2.268301397562026978e-01 -3.580533433705568314e-03 -2.801223993301391602e-01 -7.112650573253631592e-02 5.075599551200866699e-01 -1.689331680536270142e-01 -1.601287126541137695e-01 3.320367932319641113e-01 1.418934296816587448e-02 -7.167714089155197144e-02 -2.161808162927627563e-01 -2.227637469768524170e-01 1.669672727584838867e-01 -1.280769407749176025e-01 -6.119752675294876099e-02 1.155600026249885559e-01 5.866758525371551514e-02 -3.492387756705284119e-02 1.844170391559600830e-01 3.642516583204269409e-02 -3.005866110324859619e-01 -3.135638311505317688e-02 -1.661992818117141724e-01 2.392297424376010895e-02 -1.630834937095642090e-01 -4.718144237995147705e-02 -1.808585524559020996e-01 -1.763241179287433624e-02 -3.331251069903373718e-02 -1.817069649696350098e-01 -1.339049786329269409e-01 8.034984022378921509e-02
2.098221331834793091e-02 -1.747736483812332153e-01 2.273318022489547729e-01 1.568268239498138428e-01 3.167620599269866943e-01 2.946786582469940186e-01 2.932408079504966736e-02 1.062884628772735596e-01 3.801343142986297607e-01 5.343100428581237793e-02 -3.353193029761314392e-02 2.343468070030212402e-01 -1.046973168849945068e-01 -2.393508404493331909e-01 -1.688746660947799683e-01 1.040963605046272278e-01 1.129654143005609512e-02 -1.265839189291000366e-01 4.161468446254730225e-01 1.485782861709594727e-01 -4.112261533737182617e-02 -8.950095623731613159e-02 2.789718657732009888e-02 1.967011988162994385e-01 -1.575662493705749512e-01 4.075421020388603210e-02 -1.590784490108489990e-01 -4.370247945189476013e-02 -1.073023583739995956e-02 1.070508137345314026e-01 -2.323774248361587524e-01 5.049591511487960815e-02
-5.313377454876899719e-02 1.728786081075668335e-01 1.572609096765518188e-01 -1.400495618581771851e-01 4.075452983379364014e-01 8.067449182271957397e-02 -8.054917305707931519e-02 3.869718685746192932e-02 1.732436567544937134e-01 -2.092503011226654053e-02 -2.408281266689300537e-01 9.597325325012207031e-02 -6.038570031523704529e-02 5.680945701897144318e-03 -3.505312800407409668e-01 -2.620335221290588379e-01 1.124149933457374573e-01 -4.286293312907218933e-02 3.406371474266052246e-01 -5.260743945837020874e-02 -2.102020680904388428e-01 -1.036257371306419373e-01 -1.821209862828254700e-02 2.680843174457550049e-01 -5.864243209362030029e-02 3.674814105033874512e-02 -1.951275616884231567e-01 -1.967354267835617065e-01 -1.702107191085815430e-01 -3.504244610667228699e-02 -8.055550605058670044e-02 -2.661345601081848145e-01
-1.442424505949020386e-01 -1.033667027950286865e-01 3.975020349025726318e-02 -1.074487194418907166e-01 4.231176674365997314e-01 1.387483924627304077e-01 1.308402568101882935e-01 4.788039922714233398e-01 -4.665788728743791580e-03 -2.357815355062484741e-01 -7.513461261987686157e-02 -6.506189703941345215e-02 -5.929406359791755676e-02 -2.488394826650619507e-02 -1.232920363545417786e-01 6.353472918272018433e-02 4.301890358328819275e-02 1.304951906204223633e-01 3.819931298494338989e-02 1.181015074253082275e-01 -7.430418580770492554e-02 2.527997493743896484e-01 -2.212109863758087158e-01 1.033447217196226120e-02 -2.875697314739227295e-01 -2.927383184432983398e-01 -1.709364652633666992e-01 1.086316630244255066e-01 1.688302606344223022e-01 -1.480523645877838135e-01 -5.823355168104171753e-02 -7.670234888792037964e-02
-2.374494522809982300e-01 -1.211641728878021240e-01 -1.722215209156274796e-03 -1.770238578319549561e-01 2.082877457141876221e-01 1.267027556896209717e-01 -8.839550614356994629e-02 2.370305359363555908e-01 1.833310872316360474e-01 -1.870296448469161987e-01 2.062724381685256958e-01 2.905685603618621826e-01 6.546438485383987427e-02 4.804657027125358582e-02 -1.728353649377822876e-01 7.179987430572509766e-02 -8.846367895603179932e-02 -9.868928790092468262e-02 -1.013099029660224915e-02 -4.123149812221527100e-02 -3.243948519229888916e-01 -1.062579378485679626e-01 -3.691816329956054688e-01 2.103525958955287933e-02 -2.806247472763061523e-01 2.392865717411041260e-01 -1.492019891738891602e-01 8.230771124362945557e-02 2.578792572021484375e-01 -1.298312395811080933e-01 1.118751540780067444e-01 5.852734297513961792e-02
5.044374987483024597e-02 -1.301597505807876587e-01 9.553123265504837036e-02 -1.603093892335891724e-01 2.289096564054489136e-01 1.323897540569305420e-01 -2.936573326587677002e-01 -2.958247438073158264e-02 -7.313788682222366333e-02 -3.375171497464179993e-02 9.610526263713836670e-02 8.286213129758834839e-02 2.735038697719573975e-01 1.171569228172302246e-01 -3.416338264942169189e-01 1.964194700121879578e-02 2.326606363058090210e-01 -2.167363613843917847e-01 4.624054431915283203e-01 -4.116782173514366150e-02 -1.495581585913896561e-02 8.523928932845592499e-03 -8.526803553104400635e-02 -1.202323734760284424e-01 -2.229449599981307983e-01 -1.076577976346015930e-01 1.233195886015892029e-01 -2.080598771572113037e-01 -1.978549659252166748e-01 -8.908208459615707397e-02 1.827709525823593140e-01 1.466663777828216553e-01
-8.903611451387405396e-04 1.292601078748703003e-01 3.028872907161712646e-01 -2.245264202356338501e-01 2.444878369569778442e-01 1.642855703830718994e-01 -1.747016757726669312e-01 9.832623600959777832e-02 1.654791831970214844e-02 5.088239908218383789e-02 6.092579290270805359e-02 2.025372982025146484e-01 -1.414674818515777588e-01 -9.382323920726776123e-02 -7.932063192129135132e-02 8.577610552310943604e-02 1.869447827339172363e-01 -8.345966041088104248e-02 2.713387012481689453e-01 1.035300567746162415e-01 -6.188600882887840271e-02 4.904338717460632324e-02 -1.175123080611228943e-01 9.094862639904022217e-02 -2.981631755828857422e-01 4.328782260417938232e-01 -9.313859045505523682e-02 -1.133302673697471619e-01 -1.498803794384002686e-01 3.078381717205047607e-01 1.719200760126113892e-01 -1.579961031675338745e-01
-2.462314665317535400e-01 2.000107318162918091e-01 2.805084548890590668e-02 -7.843837887048721313e-02 4.085263907909393311e-01 -6.535773724317550659e-02 -2.856340110301971436e-01 2.155110687017440796e-01 2.909882366657257080e-01 8.558137714862823486e-02 1.576093435287475586e-01 -1.080323979258537292e-01 -2.108861953020095825e-01 -1.245176047086715698e-01 2.191750891506671906e-02 5.085091665387153625e-02 -3.518339246511459351e-02 -1.855596341192722321e-02 1.658173948526382446e-01 2.810143530368804932e-01 3.279725462198257446e-02 1.009276043623685837e-02 -9.462290443480014801e-03 -2.431210726499557495e-01 -2.464217245578765869e-01 -1.522204726934432983e-01 -2.129608988761901855e-01 8.446259424090385437e-03 -2.979317903518676758e-01 8.833951316773891449e-03 1.087685450911521912e-01 5.712597444653511047e-02
-2.636321187019348145e-01 1.776111274957656860e-01 2.742142677307128906e-01 -9.227272868156433105e-02 3.338632881641387939e-01 2.740340232849121094e-01 7.106723636388778687e-02 9.103167802095413208e-02 1.704237610101699829e-01 9.049389511346817017e-02 -8.375901728868484497e-02 -2.971101403236389160e-01 -6.141547858715057373e-02 -8.473964035511016846e-02 -9.334974922239780426e-03 7.581848651170730591e-02 -1.006735563278198242e-01 -4.529150202870368958e-02 1.643461138010025024e-01 -8.720153570175170898e-02 -7.939124107360839844e-02 -1.916763931512832642e-01 -2.025803178548812866e-02 1.614341586828231812e-01 -4.140167832374572754e-01 -1.163815557956695557e-01 -3.086865246295928955e-01 3.776855394244194031e-02 -1.131748482584953308e-01 1.868821978569030762e-01 -1.470742654055356979e-02 -1.417874842882156372e-01
-1.890553534030914307e-01 -6.880543380975723267e-02 8.580417186021804810e-02 -1.667059063911437988e-01 2.563395202159881592e-01 5.748869106173515320e-02 -2.804492413997650146e-01 3.710171878337860107e-01 -1.680362820625305176e-01 8.254764229059219360e-02 -4.650789499282836914e-01 -6.813278794288635254e-02 -4.111877456307411194e-02 -7.644005864858627319e-02 1.237849444150924683e-01 8.208923041820526123e-02 1.894131302833557129e-01 -1.398948878049850464e-01 8.351513743400573730e-02 1.896392405033111572e-01 -2.339030057191848755e-01 1.815403811633586884e-02 -1.985930055379867554e-01 -5.952351167798042297e-02 -1.108998507261276245e-01 2.265584766864776611e-01 -7.685332745313644409e-02 -1.644734144210815430e-01 -1.695598959922790527e-01 9.593859314918518066e-02 3.353001922369003296e-02 -1.462592631578445435e-01
-9.299945831298828125e-02 -2.120366990566253662e-01 2.734325230121612549e-01 1.444738507270812988e-01 4.447020590305328369e-01 1.327772736549377441e-01 -1.752587780356407166e-02 3.695813715457916260e-01 2.205246090888977051e-01 -1.110274270176887512e-01 -4.237692058086395264e-02 2.116285264492034912e-01 -8.674093335866928101e-02 3.999753668904304504e-02 -1.298958957195281982e-01 1.801401823759078979e-01 -9.012401849031448364e-02 1.124283820390701294e-01 -2.159982025623321533e-01 1.322223246097564697e-01 -8.195606991648674011e-03 1.746358275413513184e-01 -1.836011558771133423e-01 -2.358428984880447388e-01 -2.933034598827362061e-01 -9.898434579372406006e-02 7.276579737663269043e-02 3.239488601684570312e-02 1.024212688207626343e-01 -7.912310771644115448e-03 1.055388748645782471e-01 -6.181898713111877441e-02
-4.402319341897964478e-02 4.748153313994407654e-02 3.086346089839935303e-01 -4.262038320302963257e-02 2.703493833541870117e-01 2.012027204036712646e-01 1.197186764329671860e-02 7.824134826660156250e-02 1.002828627824783325e-01 7.476297020912170410e-02 -9.666626155376434326e-02 1.253881752490997314e-01 1.301967799663543701e-01 -5.685385465621948242e-01 -1.089353710412979126e-01 1.975500956177711487e-02 2.278924733400344849e-01 -1.855955123901367188e-01 6.772377993911504745e-03 -1.434147208929061890e-01 -9.560111165046691895e-02 1.356297731399536133e-01 -2.314859628677368164e-01 5.496771633625030518e-02 -3.428240418434143066e-01 -3.521349281072616577e-02 -7.127797603607177734e-02 -1.102837920188903809e-01 2.064824253320693970e-01 -5.606995429843664169e-03 1.199934780597686768e-01 3.910800069570541382e-02
4.412478208541870117e-02 2.501350641250610352e-01 1.284912810660898685e-03 1.650877892971038818e-01 2.683935761451721191e-01 1.470095217227935791e-01 -1.500129252672195435e-01 -7.790210656821727753e-03 -2.481616884469985962e-01 2.195925824344158173e-02 1.441735774278640747e-01 -5.234040785580873489e-03 -1.479567438364028931e-01 -2.368160337209701538e-01 -2.189189791679382324e-01 -9.028186649084091187e-02 -1.208622083067893982e-01 -2.881245613098144531e-01 1.306989341974258423e-01 4.278324916958808899e-02 -1.848297417163848877e-01 8.067558705806732178e-02 -9.126391261816024780e-02 7.210849784314632416e-03 -5.101669430732727051e-01 -1.667831689119338989e-01 -2.861271500587463379e-01 -1.703896224498748779e-01 -2.880877815186977386e-02 -5.183950439095497131e-02 3.658590093255043030e-02 7.521422952413558960e-02
-1.657615005970001221e-01 -1.138861756771802902e-02 7.871095091104507446e-02 -5.918199941515922546e-02 7.761419564485549927e-02 3.691094815731048584e-01 -1.891458965837955475e-02 5.125033855438232422e-01 -2.427992969751358032e-01 -1.038157641887664795e-01 -7.627455145120620728e-02 -1.146884933114051819e-01 -1.062897369265556335e-01 -1.319530159235000610e-01 -2.355880737304687500e-01 5.437959358096122742e-02 6.514956802129745483e-02 -1.379751861095428467e-01 4.906167834997177124e-02 1.626997590065002441e-01 -3.283081948757171631e-01 2.752169268205761909e-03 -1.269440054893493652e-01 -1.096756309270858765e-01 -2.894136309623718262e-01 -7.641262561082839966e-02 -2.989832870662212372e-02 -1.853517256677150726e-02 2.260408401489257812e-01 -4.382391646504402161e-02 -1.632341146469116211e-01 -1.514912694692611694e-01
-1.813604384660720825e-01 1.613810062408447266e-01 2.101623713970184326e-01 -1.321724355220794678e-01 4.379817545413970947e-01 9.616354107856750488e-02 1.692969501018524170e-01 -7.865635305643081665e-02 1.010305993258953094e-02 -2.622483074665069580e-01 -1.928524374961853027e-01 -2.806792780756950378e-02 2.586307190358638763e-02 4.411409795284271240e-02 -2.487193048000335693e-01 -6.462229043245315552e-02 2.672592177987098694e-02 -5.491337180137634277e-02 1.559404432773590088e-01 1.054954752326011658e-01 -3.865545094013214111e-01 9.150082617998123169e-02 -6.238250527530908585e-03 1.307402849197387695e-01 -3.051064610481262207e-01 -9.803030639886856079e-02 1.325191259384155273e-01 -1.299158036708831787e-01 -8.476950228214263916e-02 -3.299406468868255615e-01 -2.270853891968727112e-02 1.370150409638881683e-02
6.379256397485733032e-02 -8.315931074321269989e-03 5.108316615223884583e-02 -2.914825081825256348e-01 1.027883142232894897e-01 2.318074181675910950e-02 -6.932143121957778931e-02 1.809813082218170166e-01 1.187300309538841248e-01 -1.866384297609329224e-01 2.569656074047088623e-01 -1.838135272264480591e-01 -1.436208784580230713e-01 -1.240970790386199951e-01 -1.383820474147796631e-01 -7.622200995683670044e-02 -1.061321273446083069e-01 2.412590682506561279e-01 3.807293176651000977e-01 9.191735833883285522e-02 -2.288566976785659790e-01 -1.148275509476661682e-01 -1.193938255310058594e-01 -1.452701687812805176e-01 -2.066637724637985229e-01 -1.607377976179122925e-01 -1.998658627271652222e-01 -2.896506190299987793e-01 -5.210136249661445618e-02 1.526970118284225464e-01 3.222786188125610352e-01 -6.175803020596504211e-02
2.459624111652374268e-01 -1.890500038862228394e-01 -1.612035483121871948e-01 -3.020043671131134033e-01 2.944875955581665039e-01 2.702010795474052429e-02 1.680462434887886047e-02 1.034688651561737061e-01 -9.882412850856781006e-02 1.242379024624824524e-01 -1.264001429080963135e-01 3.217874839901924133e-02 -9.033946320414543152e-03 -2.196911275386810303e-01 -1.199133917689323425e-01 3.810538724064826965e-02 -9.792394191026687622e-02 -2.865630984306335449e-01 3.573271334171295166e-01 1.488141566514968872e-01 -6.201031059026718140e-02 1.469534486532211304e-01 3.928006812930107117e-02 4.246212542057037354e-02 -4.922296404838562012e-01 -1.212885454297065735e-01 3.890943527221679688e-02 -3.803874924778938293e-02 -1.873961687088012695e-01 1.160121858119964600e-01 -4.971770569682121277e-02 -2.013248391449451447e-02
1.122901588678359985e-01 1.672498285770416260e-01 6.331403553485870361e-02 -4.861517623066902161e-02 2.440453767776489258e-01 1.095545515418052673e-01 -2.130352258682250977e-01 1.906873285770416260e-01 -2.288895994424819946e-01 -3.724845871329307556e-02 1.815894991159439087e-02 -8.828729391098022461e-02 4.673017561435699463e-02 -1.854151673614978790e-02 -4.599025845527648926e-01 1.628461480140686035e-01 4.194156080484390259e-02 1.136064678430557251e-01 1.884409785270690918e-01 -1.419415324926376343e-01 5.752649530768394470e-02 -9.803830832242965698e-02 1.721438914537429810e-01 -1.029879897832870483e-01 -5.357657670974731445e-01 -1.463014781475067139e-01 -1.066795829683542252e-02 -5.990163236856460571e-02 -1.991070657968521118e-01 6.582892965525388718e-04 -1.482436805963516235e-01 5.117829423397779465e-03
1.749089211225509644e-01 2.110937833786010742e-01 3.824465274810791016e-01 -1.553883999586105347e-01 1.912709921598434448e-01 9.563880413770675659e-02 1.607227921485900879e-01 2.859948277473449707e-01 1.272248774766921997e-01 -1.715248078107833862e-01 6.018276140093803406e-02 8.136444725096225739e-03 5.592660605907440186e-02 -1.227749586105346680e-01 -1.240850239992141724e-01 4.925639554858207703e-02 1.948378682136535645e-01 -2.849240303039550781e-01 1.394841223955154419e-01 1.736341267824172974e-01 -8.845479227602481842e-03 -2.352757751941680908e-02 -2.350839972496032715e-01 -5.026231706142425537e-02 -1.323684453964233398e-01 1.284262388944625854e-01 5.570068210363388062e-02 -4.370052814483642578e-01 1.442917138338088989e-01 9.879348427057266235e-02 1.102766841650009155e-01 -1.332540661096572876e-01
2.023833841085433960e-01 -9.443982504308223724e-03 4.048971831798553467e-02 -3.554904460906982422e-02 3.682399392127990723e-01 1.815643459558486938e-01 -8.677661418914794922e-02 -1.417585313320159912e-01 3.600222244858741760e-02 2.287552133202552795e-02 -1.001553703099489212e-02 2.371931225061416626e-01 1.390298306941986084e-01 -4.089717864990234375e-01 -3.001623451709747314e-01 -4.476689733564853668e-03 -9.075406193733215332e-02 -2.000396698713302612e-01 1.968391090631484985e-01 2.606517374515533447e-01 -1.977061778306961060e-01 -4.480835422873497009e-02 -2.258068472146987915e-01 -6.707858294248580933e-02 -1.565170884132385254e-01 8.283760398626327515e-02 -1.552010327577590942e-01 -1.428811550140380859e-01 1.529653817415237427e-01 -1.533778309822082520e-01 2.250640839338302612e-01 -3.420531749725341797e-03
-3.169478103518486023e-02 -2.123759388923645020e-01 2.071947157382965088e-01 1.063455566763877869e-01 4.198928773403167725e-01 7.149706035852432251e-02 8.217286318540573120e-02 1.957845687866210938e-01 -1.461783051490783691e-02 -3.123636730015277863e-02 -1.942357607185840607e-02 -2.694190442562103271e-01 5.660469084978103638e-02 -3.072533197700977325e-02 -1.479129940271377563e-01 4.415866360068321228e-02 -1.119006425142288208e-01 -3.170302510261535645e-01 2.475239336490631104e-01 -4.951157793402671814e-02 -2.683477401733398438e-01 1.239323541522026062e-01 -5.350849032402038574e-02 -1.745724827051162720e-01 -7.528203725814819336e-02 -2.366198301315307617e-01 1.456543952226638794e-01 -2.616571187973022461e-01 -3.151485919952392578e-01 -3.687496855854988098e-02 1.247363239526748657e-01 -7.736949622631072998e-02
-1.772382855415344238e-01 4.343454539775848389e-02 3.198519647121429443e-01 -3.448862731456756592e-01 2.116603702306747437e-01 -8.365343511104583740e-02 -1.201267242431640625e-01 1.188379526138305664e-01 2.331133745610713959e-02 -2.864190638065338135e-01 -3.862231597304344177e-02 1.066408231854438782e-01 -1.633934676647186279e-01 -1.760279536247253418e-01 -9.230524301528930664e-02 2.094779461622238159e-01 1.722909659147262573e-01 -6.951466202735900879e-02 2.179216891527175903e-01 -1.029838994145393372e-01 -1.166281104087829590e-02 6.508357822895050049e-02 -6.240078434348106384e-02 -1.759076416492462158e-01 -3.333786129951477051e-01 3.252536058425903320e-01 1.629523001611232758e-02 4.499415308237075806e-02 -1.189649105072021484e-01 2.979545593261718750e-01 -5.128357093781232834e-03 -7.464152574539184570e-02
1.776764988899230957e-01 -1.463973969221115112e-01 2.790371477603912354e-01 -1.457220762968063354e-01 2.818624079227447510e-01 1.132905706763267517e-01 -4.057094082236289978e-02 3.725525736808776855e-01 -1.294202953577041626e-01 2.111584693193435669e-02 -3.730562031269073486e-01 -7.733090221881866455e-02 -1.738962680101394653e-01 -1.696416586637496948e-01 -5.804711580276489258e-02 -3.255564719438552856e-02 1.362385749816894531e-01 6.204585731029510498e-02 7.886941730976104736e-02 1.349203735589981079e-01 -1.640842854976654053e-02 -9.482096135616302490e-02 -2.150179445743560791e-01 -1.701902449131011963e-01 -3.095598816871643066e-01 1.950745284557342529e-01 -8.502079546451568604e-02 5.631990730762481689e-02 2.198019623756408691e-02 -1.526754051446914673e-01 2.693412005901336670e-01 -1.321881413459777832e-01
-9.668283909559249878e-02 5.998683348298072815e-02 2.003905624151229858e-01 1.382589936256408691e-01 4.892860651016235352e-01 4.561941698193550110e-02 9.908697009086608887e-02 4.007559269666671753e-02 2.921282052993774414e-01 -1.111308261752128601e-01 -3.904768824577331543e-02 -2.067029178142547607e-01 1.981570571660995483e-01 -2.816152013838291168e-02 -3.486264944076538086e-01 -9.950599074363708496e-02 8.181828260421752930e-02 3.719822689890861511e-02 4.502211883664131165e-02 3.193790838122367859e-02 -2.011290639638900757e-01 4.208754003047943115e-01 -1.654257811605930328e-02 1.334585994482040405e-01 -9.512048959732055664e-02 -1.953989639878273010e-02 -6.613992154598236084e-02 -8.538841456174850464e-02 3.047331608831882477e-02 1.361544709652662277e-03 7.378535717725753784e-02 -2.952387034893035889e-01
-3.895660340785980225e-01 1.996422857046127319e-01 4.534303396940231323e-02 -8.649629540741443634e-03 2.304087430238723755e-01 -9.973032772541046143e-02 -1.954611837863922119e-01 1.683820188045501709e-01 1.130429655313491821e-01 -9.822490811347961426e-02 -1.023722738027572632e-01 -1.591810435056686401e-01 1.643864661455154419e-01 -3.271447122097015381e-01 -6.355709861963987350e-03 -9.130965173244476318e-02 1.630504429340362549e-01 -7.978507876396179199e-02 2.889803647994995117e-01 -1.307801604270935059e-01 -6.749089807271957397e-02 -1.715016961097717285e-01 -9.673066437244415283e-02 -1.539637297391891479e-01 -3.812124729156494141e-01 1.833926290273666382e-01 -8.794381283223628998e-03 -1.730329543352127075e-01 -7.346986234188079834e-02 4.285278543829917908e-02 5.731239542365074158e-02 2.364366650581359863e-01
-1.931664347648620605e-02 -1.564738899469375610e-01 2.486817687749862671e-01 1.478056460618972778e-01 3.515073359012603760e-01 2.933818101882934570e-01 -2.694820463657379150e-01 1.856615096330642700e-01 3.006413578987121582e-01 2.337550818920135498e-01 -1.691979765892028809e-01 -1.737791113555431366e-02 -5.850399658083915710e-02 -2.024014443159103394e-01 -2.275694906711578369e-01 1.987189799547195435e-02 -3.383430093526840210e-02 -9.275604784488677979e-02 2.287183552980422974e-01 -5.522707104682922363e-02 2.984170569106936455e-03 -1.607998013496398926e-01 -2.627765201032161713e-02 1.626435667276382446e-01 -1.300532091408967972e-02 -5.005418881773948669e-02 6.525591760873794556e-02 -2.260925024747848511e-01 -2.740742173045873642e-03 2.235785275697708130e-01 -2.980028977617621422e-03 -2.793387472629547119e-01
-3.730786032974720001e-03 1.303169876337051392e-01 -5.610070005059242249e-02 7.111924886703491211e-02 4.551113247871398926e-01 6.163525581359863281e-02 -2.703909948468208313e-02 1.840754002332687378e-01 3.957757949829101562e-01 -2.256018072366714478e-01 4.068674519658088684e-02 -1.481598019599914551e-01 1.511104106903076172e-01 -1.018552035093307495e-01 -1.693479418754577637e-01 1.097413748502731323e-01 -6.931058317422866821e-02 -5.040694493800401688e-03 9.113566577434539795e-02 1.015229001641273499e-01 -2.689568698406219482e-01 1.092890370637178421e-02 3.279257193207740784e-02 2.930304706096649170e-01 -1.344352364540100098e-01 2.662277594208717346e-02 5.492107570171356201e-02 -2.177440375089645386e-01 -1.165928915143013000e-01 -7.611003518104553223e-02 1.953403055667877197e-01 -3.385112285614013672e-01
2.190879359841346741e-02 -1.114465221762657166e-01 -2.199153453111648560e-01 -3.211923837661743164e-01 1.728156805038452148e-01 -1.344093400985002518e-02 -1.036251038312911987e-01 1.803543120622634888e-01 -1.392700374126434326e-01 1.426922380924224854e-01 -2.385369688272476196e-01 -5.037052184343338013e-02 1.874437183141708374e-02 -2.168027311563491821e-01 -3.199922144412994385e-01 1.130087897181510925e-01 -3.532512346282601357e-03 -5.387521535158157349e-02 3.349968492984771729e-01 9.418464452028274536e-02 7.101889350451529026e-04 2.100058645009994507e-01 1.089306026697158813e-01 -2.253066748380661011e-02 -3.291953206062316895e-01 -5.153044685721397400e-02 -1.151238679885864258e-01 -1.646366417407989502e-01 -1.506550163030624390e-01 3.343594074249267578e-01 1.720098108053207397e-01 6.779550015926361084e-02
-3.285712003707885742e-01 9.746596962213516235e-02 2.552413642406463623e-01 1.036705896258354187e-01 3.218326866626739502e-01 1.522461920976638794e-01 -7.135847955942153931e-02 1.087378188967704773e-01 7.433475553989410400e-02 1.858011819422245026e-02 1.910988092422485352e-01 -1.631299704313278198e-01 -3.808447420597076416e-01 6.192656978964805603e-02 -2.055908739566802979e-01 -1.567807346582412720e-01 2.884483933448791504e-01 -9.118799865245819092e-02 2.494075596332550049e-01 8.275868743658065796e-02 -3.747552633285522461e-03 2.304662466049194336e-01 -2.710301280021667480e-01 -1.261934787034988403e-01 -1.508610439486801624e-03 4.762055352330207825e-03 1.090516969561576843e-01 -2.266541719436645508e-01 -2.744547836482524872e-02 -1.041168794035911560e-01 -1.682977005839347839e-02 -2.421506651444360614e-04
1.998282223939895630e-01 -1.145550832152366638e-01 -2.033107280731201172e-01 4.640823230147361755e-02 1.342660188674926758e-01 2.761057317256927490e-01 -2.673191390931606293e-02 3.104337155818939209e-01 1.516593694686889648e-01 -1.639796197414398193e-01 9.275209903717041016e-02 -1.786437816917896271e-02 1.795015037059783936e-01 9.893561899662017822e-02 -2.059095352888107300e-01 1.494836062192916870e-01 1.933967173099517822e-01 1.026359945535659790e-01 3.851161897182464600e-01 -6.334801018238067627e-02 -3.661246895790100098e-01 2.242817133665084839e-01 -1.217908188700675964e-01 1.048021297901868820e-02 -2.055327892303466797e-01 3.570935875177383423e-02 -1.599102318286895752e-01 -8.923421055078506470e-02 -3.703742846846580505e-02 2.228790372610092163e-01 1.288900971412658691e-01 -4.772485420107841492e-02
2.599943801760673523e-02 -1.116089448332786560e-01 7.656043767929077148e-02 -1.734771281480789185e-01 1.446383893489837646e-01 1.598646044731140137e-01 -1.074283942580223083e-01 2.083750069141387939e-01 2.218645066022872925e-01 -6.143104657530784607e-02 3.721265196800231934e-01 -2.715171501040458679e-02 -2.056563198566436768e-01 -1.948068290948867798e-01 5.540655553340911865e-02 -1.459302455186843872e-01 8.811489492654800415e-02 3.873884677886962891e-02 3.679204285144805908e-01 1.864741556346416473e-02 5.219910293817520142e-03 1.009948775172233582e-01 -5.973274260759353638e-02 4.385109990835189819e-02 -3.778057992458343506e-01 1.127138286828994751e-01 1.676840335130691528e-01 -1.390894055366516113e-01 -1.611742675304412842e-01 2.543592453002929688e-01 2.738923132419586182e-01 1.528285592794418335e-01
1.453205645084381104e-01 -1.694413423538208008e-01 1.330031901597976685e-01 -4.555963352322578430e-02 3.279278576374053955e-01 9.868038445711135864e-02 -8.701604604721069336e-02 1.719782315194606781e-02 4.458309337496757507e-02 3.834775835275650024e-02 2.106526345014572144e-01 2.484839111566543579e-01 3.354701697826385498e-01 -2.243392318487167358e-01 -1.559943854808807373e-01 -2.942808270454406738e-01 -7.493127882480621338e-02 -2.272601872682571411e-01 1.132398471236228943e-01 1.802040636539459229e-02 -6.826492398977279663e-02 1.199452555738389492e-03 -2.436711341142654419e-01 6.157525349408388138e-04 -3.718603253364562988e-01 -7.116818428039550781e-02 4.532279819250106812e-02 -1.200275346636772156e-01 -3.102554082870483398e-01 1.309698075056076050e-02 6.392953544855117798e-02 -1.646607518196105957e-01
-1.049024984240531921e-01 2.717007137835025787e-02 -1.198929026722908020e-01 9.192022681236267090e-02 2.789185345172882080e-01 1.945743709802627563e-01 -2.818423211574554443e-01 -1.075483113527297974e-01 1.679832935333251953e-01 -4.395882133394479752e-03 -1.219484955072402954e-01 -1.829604655504226685e-01 -1.143856048583984375e-01 -2.075096219778060913e-01 5.859701707959175110e-02 1.281422078609466553e-01 -3.482189029455184937e-02 -4.383959248661994934e-02 -9.154415689408779144e-03 8.259568363428115845e-02 -2.167410552501678467e-01 -9.905546158552169800e-02 -2.308121919631958008e-01 -2.421277761459350586e-02 -3.901186883449554443e-01 -1.984393298625946045e-01 5.520553886890411377e-02 -3.903773427009582520e-01 -1.418162975460290909e-02 -1.327624320983886719e-01 3.271306753158569336e-01 -1.168387532234191895e-01
-1.931249946355819702e-01 -2.491380460560321808e-02 -4.611349478363990784e-02 2.883668988943099976e-02 2.025423794984817505e-01 -2.526412345468997955e-02 1.356862112879753113e-02 1.530594676733016968e-01 9.851650893688201904e-02 -2.627829648554325104e-02 -2.100067436695098877e-01 -1.237600520253181458e-01 -1.366712003946304321e-01 -1.734452396631240845e-01 -3.635590374469757080e-01 9.430404007434844971e-02 3.223654031753540039e-01 7.763855159282684326e-02 8.521851897239685059e-02 -2.407534420490264893e-01 -7.298801094293594360e-02 2.932563051581382751e-02 -1.596150845289230347e-01 2.659433707594871521e-02 -4.475083947181701660e-01 9.062717109918594360e-02 -1.596690863370895386e-01 -8.651094883680343628e-02 -1.934176683425903320e-01 7.191447913646697998e-02 -3.712483346462249756e-01 -6.927371770143508911e-02
-1.681802868843078613e-01 -1.519920676946640015e-01 9.253680706024169922e-02 -7.893499732017517090e-02 9.158544987440109253e-02 2.520451247692108154e-01 -2.024495154619216919e-01 3.254677355289459229e-01 2.919135689735412598e-01 1.505946926772594452e-02 1.471856981515884399e-01 -2.591374218463897705e-01 1.753042489290237427e-01 -2.364004701375961304e-01 -1.718086749315261841e-01 4.913451895117759705e-02 1.183018321171402931e-03 -4.760862514376640320e-02 8.144320547580718994e-02 3.039370663464069366e-02 1.325648725032806396e-01 -1.103877648711204529e-01 -2.453756183385848999e-01 -3.431177437305450439e-01 -2.077931612730026245e-01 2.020296305418014526e-01 -1.951671391725540161e-01 -8.074725419282913208e-02 -1.859191805124282837e-01 1.392643749713897705e-01 7.967725396156311035e-02 1.254955381155014038e-01
-8.130993694067001343e-02 -3.025096952915191650e-01 4.848217591643333435e-02 -4.242586717009544373e-02 2.051082253456115723e-01 -7.575469464063644409e-02 -3.372291326522827148e-01 4.307082593441009521e-01 1.401198357343673706e-01 -9.913414716720581055e-03 -1.588405519723892212e-01 1.063446104526519775e-01 7.051691412925720215e-02 3.604836761951446533e-02 -3.072664737701416016e-01 1.190292015671730042e-01 1.331865042448043823e-01 5.854942277073860168e-02 1.127742677927017212e-01 2.210876494646072388e-01 -1.020922511816024780e-01 3.058685958385467529e-01 -6.462817639112472534e-02 1.844231933355331421e-01 -1.909358948469161987e-01 -2.238944545388221741e-02 2.462952733039855957e-01 -1.219234913587570190e-01 1.248736083507537842e-01 -1.948788017034530640e-02 4.734435677528381348e-02 -1.546925306320190430e-01
-7.264617085456848145e-02 -2.651289664208889008e-02 -4.818278551101684570e-02 -2.838157303631305695e-02 4.886232614517211914e-01 6.226719543337821960e-02 -3.668653666973114014e-01 -9.739380329847335815e-02 -1.426216810941696167e-01 1.203209161758422852e-01 1.070522889494895935e-01 -7.952918112277984619e-02 3.430837765336036682e-02 -2.549077570438385010e-01 1.049807220697402954e-01 3.441710770130157471e-02 -1.474617123603820801e-01 9.871870279312133789e-02 2.864728868007659912e-01 -1.854884997010231018e-02 1.009813398122787476e-01 -8.132978528738021851e-02 -1.243135333061218262e-01 -1.237539649009704590e-01 -4.796065986156463623e-01 3.306771861389279366e-03 -9.968338161706924438e-02 2.365170046687126160e-02 -5.780316889286041260e-02 -1.311020702123641968e-01 3.555557504296302795e-02 -2.223032861948013306e-01
-2.967417985200881958e-02 -1.603372395038604736e-02 3.121363222599029541e-01 -9.946615993976593018e-02 1.703163236379623413e-01 8.151014894247055054e-02 -3.636382892727851868e-02 1.916659176349639893e-01 6.364950537681579590e-02 9.665963053703308105e-02 -3.505149781703948975e-01 -7.009451091289520264e-02 1.626763939857482910e-01 -2.481213510036468506e-01 -9.219019860029220581e-02 1.414146721363067627e-01 4.915613681077957153e-02 -8.606121689081192017e-02 1.871658116579055786e-01 1.659240759909152985e-02 -2.239549607038497925e-01 -1.677010506391525269e-01 -4.078937470912933350e-01 6.581956893205642700e-02 -7.200036942958831787e-02 2.139812707901000977e-01 -5.656048655509948730e-02 -2.807113230228424072e-01 -2.314304411411285400e-01 1.818148791790008545e-02 -2.782042622566223145e-01 -4.195621609687805176e-02
-2.820189595222473145e-01 -3.073408007621765137e-01 -1.213500835001468658e-02 -6.423972547054290771e-02 3.017563223838806152e-01 8.081830292940139771e-02 -5.251292139291763306e-02 3.732348084449768066e-01 2.603057585656642914e-02 -4.537151753902435303e-02 -9.639211744070053101e-02 -1.803827732801437378e-01 1.723057404160499573e-02 7.740747928619384766e-02 1.350936144590377808e-01 1.021187752485275269e-01 -9.791141375899314880e-03 3.236520290374755859e-02 2.111780196428298950e-01 2.162214070558547974e-01 -8.398221433162689209e-02 2.502593696117401123e-01 -3.293457031250000000e-01 -1.454623341560363770e-01 -3.744144439697265625e-01 -1.123019009828567505e-01 -1.887633837759494781e-02 3.524557687342166901e-04 2.119212895631790161e-01 -1.021387893706560135e-02 -1.108893305063247681e-01 1.680133491754531860e-02
-4.025005102157592773e-01 -1.283240616321563721e-01 -8.026539534330368042e-02 -1.994508951902389526e-01 3.037952184677124023e-01 1.584557890892028809e-01 6.809356063604354858e-02 2.481076121330261230e-01 1.608099043369293213e-02 -7.996687293052673340e-02 2.037409320473670959e-02 9.110645204782485962e-02 -1.739471219480037689e-02 -3.520143330097198486e-01 -3.959598839282989502e-01 -6.807381752878427505e-03 2.987130312249064445e-03 -1.635652035474777222e-01 6.227449700236320496e-02 1.642872691154479980e-01 -2.662307918071746826e-01 9.671504795551300049e-02 -1.424663420766592026e-02 -6.627491861581802368e-02 -3.277964517474174500e-02 -1.327812671661376953e-02 1.077643111348152161e-01 1.494514048099517822e-01 2.596565335988998413e-02 5.913520604372024536e-02 -1.534435302019119263e-01 2.998642623424530029e-01
1.486452203243970871e-02 -7.791766524314880371e-02 1.029122993350028992e-01 -1.021728944033384323e-02 2.515647709369659424e-01 1.227922365069389343e-01 -1.893876791000366211e-01 1.926047354936599731e-01 3.416338860988616943e-01 1.953171044588088989e-01 -3.516909852623939514e-02 3.194776773452758789e-01 8.878822438418865204e-03 -1.604566425085067749e-01 -3.428087532520294189e-01 -6.122457981109619141e-02 -3.507498651742935181e-02 1.386106014251708984e-01 4.393874108791351318e-01 -7.181615382432937622e-02 -3.444921923801302910e-03 -2.035533189773559570e-01 -2.474362999200820923e-01 3.544488549232482910e-02 -1.372929960489273071e-01 9.077732264995574951e-02 1.903953403234481812e-01 -2.913905866444110870e-02 -1.074601635336875916e-01 -3.104246221482753754e-02 -4.105257987976074219e-02 -1.595424115657806396e-01
-2.982540130615234375e-01 6.067899987101554871e-02 -2.287071198225021362e-01 -3.407320380210876465e-01 3.329712152481079102e-01 6.606516987085342407e-02 -3.124371636658906937e-03 2.688051462173461914e-01 2.102874666452407837e-01 1.000712439417839050e-01 -2.041559852659702301e-02 1.571757644414901733e-01 1.489643356762826443e-03 -1.488453447818756104e-01 -1.767028868198394775e-01 -2.795777320861816406e-01 3.437908291816711426e-01 1.443934589624404907e-01 1.965086460113525391e-01 3.242469727993011475e-01 -4.617458954453468323e-02 9.465622901916503906e-02 -1.288309246301651001e-01 -3.334159031510353088e-02 -9.417217969894409180e-02 -1.023321691900491714e-02 -3.630561009049415588e-02 -8.360525220632553101e-02 -1.485971268266439438e-02 -4.727035388350486755e-02 6.420870870351791382e-02 7.143287360668182373e-02
-3.453579917550086975e-02 -3.846399188041687012e-01 1.175638735294342041e-01 1.034929789602756500e-02 2.387028336524963379e-01 1.714067310094833374e-01 -1.095463186502456665e-01 3.668663203716278076e-01 3.075573444366455078e-01 -1.976712048053741455e-01 -4.704926908016204834e-02 2.945744097232818604e-01 1.076159551739692688e-01 2.755737490952014923e-02 -4.099843204021453857e-01 -1.602593436837196350e-02 1.148563176393508911e-01 -2.822344191372394562e-02 7.417909801006317139e-03 7.153403013944625854e-03 1.325159240514039993e-02 -1.409652084112167358e-01 -6.672736257314682007e-02 -1.373907923698425293e-02 -1.589400917291641235e-01 -1.948677152395248413e-01 -1.788379251956939697e-01 -1.279472857713699341e-01 9.354422241449356079e-02 1.688612401485443115e-01 -5.675857141613960266e-02 9.891907870769500732e-02
-1.265924721956253052e-01 1.162401661276817322e-01 1.238153129816055298e-01 -9.830930829048156738e-02 6.433932185173034668e-01 1.178248971700668335e-01 -5.325339734554290771e-02 1.665392518043518066e-01 6.684276461601257324e-02 3.813582006841897964e-03 -5.775408074259757996e-02 -9.848770499229431152e-02 2.368777394294738770e-01 -2.673285603523254395e-01 3.073178231716156006e-02 -2.036579102277755737e-01 1.699662208557128906e-01 1.747974753379821777e-01 9.156890958547592163e-02 3.015579655766487122e-02 1.150850206613540649e-01 5.271106585860252380e-02 5.252240225672721863e-02 -3.116583526134490967e-01 -1.839871853590011597e-01 1.672972738742828369e-02 -1.435130368918180466e-02 1.728646922856569290e-03 -1.851884722709655762e-01 1.981948018074035645e-01 -7.196698337793350220e-02 -4.241942241787910461e-02
-1.169575452804565430e-01 1.440300345420837402e-01 1.868931204080581665e-01 -1.977752298116683960e-01 2.082020640373229980e-01 5.198804661631584167e-02 -2.005223371088504791e-02 1.030750423669815063e-01 5.623122677206993103e-02 -3.150399327278137207e-01 9.199202060699462891e-03 3.868508338928222656e-01 -1.552235931158065796e-01 -2.561845481395721436e-01 -2.055668532848358154e-01 8.465573936700820923e-02 7.739028334617614746e-02 3.653989732265472412e-02 2.257957309484481812e-01 2.090259194374084473e-01 2.118023037910461426e-01 1.133497357368469238e-01 -8.786382526159286499e-02 -2.397074848413467407e-01 -3.261509835720062256e-01 2.141993790864944458e-01 -1.560180038213729858e-01 -1.572121977806091309e-01 1.221231534145772457e-03 6.984049081802368164e-02 1.071938723325729370e-01 -2.417358197271823883e-02
-1.024824604392051697e-01 1.588353067636489868e-01 -9.328076615929603577e-03 1.654986143112182617e-01 3.076365292072296143e-01 2.777551114559173584e-01 -2.929194569587707520e-01 1.498358100652694702e-01 4.318513348698616028e-02 7.839352637529373169e-02 1.438634395599365234e-01 2.819640375673770905e-02 1.194088682532310486e-01 -1.214243993163108826e-01 -1.124826148152351379e-01 -2.468263059854507446e-01 -2.175781503319740295e-02 -1.080784797668457031e-01 1.284799128770828247e-01 3.376966118812561035e-01 -1.768520325422286987e-01 3.154383599758148193e-01 -5.912140756845474243e-02 -7.434122264385223389e-02 -1.084838807582855225e-01 -1.386374086141586304e-01 2.844533920288085938e-01 -2.894898951053619385e-01 -1.066628918051719666e-01 4.842505604028701782e-02 -1.632840484380722046e-01 -7.797247171401977539e-02
-3.313622176647186279e-01 1.286852806806564331e-01 2.906117141246795654e-01 1.198920160531997681e-01 2.340879738330841064e-01 1.042834073305130005e-01 -7.584056258201599121e-02 2.598620653152465820e-01 -6.617143005132675171e-02 -8.000791817903518677e-02 -5.177573859691619873e-02 1.709301918745040894e-01 -8.865817636251449585e-02 3.583934903144836426e-02 -1.968620866537094116e-01 -1.986277103424072266e-02 3.393600285053253174e-01 -3.412281721830368042e-02 2.579720020294189453e-01 -1.390697211027145386e-01 1.204869057983160019e-02 3.160047233104705811e-01 -2.375563979148864746e-01 7.022083550691604614e-02 -2.127985358238220215e-01 2.819470167160034180e-01 -1.944014579057693481e-01 -4.437158629298210144e-02 9.977461397647857666e-02 3.418254479765892029e-02 -2.456445433199405670e-02 7.094590365886688232e-02
-1.165181677788496017e-02 -7.123911380767822266e-02 9.701484814286231995e-03 6.537047028541564941e-02 2.883210182189941406e-01 -1.017919182777404785e-02 -4.419092833995819092e-02 3.294673562049865723e-01 3.591619133949279785e-01 5.589680746197700500e-02 1.299623697996139526e-01 1.709791719913482666e-01 1.481863558292388916e-01 6.872462108731269836e-03 -4.253790676593780518e-01 7.802385091781616211e-02 -1.844700574874877930e-01 -3.137466846965253353e-04 1.801209300756454468e-01 1.159010604023933411e-01 -3.104981966316699982e-02 -5.764224007725715637e-02 -1.602222323417663574e-01 -1.497461646795272827e-01 -1.691303551197052002e-01 -6.508879363536834717e-02 -3.146162331104278564e-01 -7.621870934963226318e-02 2.533887512981891632e-02 2.499047070741653442e-01 -1.370676755905151367e-01 2.399929463863372803e-01
4.458540305495262146e-02 6.006316095590591431e-02 2.716668844223022461e-01 -2.066852748394012451e-01 1.574453711509704590e-01 2.951479554176330566e-01 7.352917641401290894e-02 1.437831968069076538e-01 -7.745202630758285522e-02 5.582677200436592102e-03 3.474419564008712769e-02 -4.726969823241233826e-02 2.066076695919036865e-01 -9.646426141262054443e-02 -4.288882911205291748e-01 -2.137770317494869232e-02 1.865196377038955688e-01 -8.799146115779876709e-02 2.207257598638534546e-01 -6.908544898033142090e-02 -1.623516902327537537e-02 1.334275770932435989e-02 1.835566908121109009e-01 2.580416500568389893e-01 -3.518333137035369873e-01 3.249154388904571533e-01 -1.453303731977939606e-02 -1.330423951148986816e-01 -7.073871046304702759e-02 2.001763135194778442e-02 2.096801400184631348e-01 2.554000355303287506e-02
-2.903326451778411865e-01 -1.420011520385742188e-01 -8.710186183452606201e-02 8.877596259117126465e-02 4.034504294395446777e-01 1.367092579603195190e-01 -2.454136908054351807e-01 7.162501662969589233e-02 3.224134445190429688e-01 -1.411935091018676758e-01 -3.585440516471862793e-01 -9.303151746280491352e-04 -4.988325014710426331e-02 -8.492203056812286377e-02 8.414968848228454590e-02 -4.697887971997261047e-02 7.369554042816162109e-02 -1.819553971290588379e-01 6.976739317178726196e-02 -8.769541978836059570e-03 -6.683112680912017822e-02 1.500079929828643799e-01 -3.377775847911834717e-01 -1.735788583755493164e-01 -2.359163016080856323e-01 2.448954246938228607e-02 -1.998726576566696167e-01 1.729412525892257690e-01 -1.123036742210388184e-01 1.370038278400897980e-02 7.762125879526138306e-02 -4.702905565500259399e-02
1.091153621673583984e-01 3.829862549901008606e-02 1.955358982086181641e-01 -1.824773848056793213e-01 3.101267516613006592e-01 2.741157775744795799e-03 -3.892750013619661331e-03 1.732515245676040649e-01 1.225279569625854492e-01 1.929418742656707764e-01 2.472945302724838257e-01 1.201906204223632812e-01 8.587376028299331665e-02 -3.887171149253845215e-01 -3.377729654312133789e-01 -1.711320579051971436e-01 2.665079236030578613e-01 -7.049152255058288574e-02 -4.654677957296371460e-02 1.054760813713073730e-01 -3.085290789604187012e-01 1.385088264942169189e-01 -3.131088614463806152e-01 5.614698305726051331e-02 -1.349075883626937866e-01 1.483693998306989670e-02 -8.421679958701133728e-03 -7.606036961078643799e-02 -4.772707447409629822e-02 1.482931375503540039e-01 6.794840842485427856e-02 -3.422430157661437988e-02
-3.840810358524322510e-01 -1.902345865964889526e-01 7.139002531766891479e-02 -2.991615422070026398e-02 2.222465872764587402e-01 1.306264847517013550e-01 6.979819387197494507e-02 3.360189497470855713e-01 1.127865090966224670e-01 -3.875470757484436035e-01 2.159894257783889771e-01 1.548239439725875854e-01 -1.808102801442146301e-02 -6.223500240594148636e-03 -1.824243664741516113e-01 1.348778307437896729e-01 -2.423287834972143173e-03 -1.274109184741973877e-01 -1.069834157824516296e-01 7.377176731824874878e-02 -1.360316872596740723e-01 7.221213728189468384e-02 -3.735444247722625732e-01 -1.737132072448730469e-01 -2.316499650478363037e-01 1.252047717571258545e-01 6.088714674115180969e-02 1.154936105012893677e-01 -7.531924545764923096e-02 1.006079390645027161e-01 2.757173590362071991e-02 -1.058055087924003601e-01
-4.361903294920921326e-02 -3.408648073673248291e-02 -4.949396476149559021e-02 1.024858951568603516e-01 3.959805369377136230e-01 1.909166574478149414e-01 8.751373738050460815e-03 -3.324660658836364746e-02 -4.319443181157112122e-02 1.177128776907920837e-01 -5.418220162391662598e-02 -3.288471102714538574e-01 1.214452907443046570e-01 -4.446235597133636475e-01 1.817421056330204010e-02 1.661742180585861206e-01 -2.040410935878753662e-01 5.550211668014526367e-02 3.014924749732017517e-02 3.030622005462646484e-01 -1.126964762806892395e-01 1.177854486741125584e-03 6.213460862636566162e-02 -1.368897780776023865e-02 -3.903923630714416504e-01 7.019431143999099731e-02 -1.397199556231498718e-02 -2.303228974342346191e-01 -1.164844855666160583e-01 1.160348281264305115e-01 1.789643242955207825e-02 -1.738397777080535889e-01
-1.948978155851364136e-01 -3.747900575399398804e-02 6.551699247211217880e-03 6.944441050291061401e-02 1.001035273075103760e-01 3.375880420207977295e-01 -6.248763203620910645e-02 1.559424102306365967e-01 2.094370573759078979e-01 -1.714391708374023438e-01 -2.581838145852088928e-02 -2.758545577526092529e-01 6.722383946180343628e-02 -7.896097004413604736e-02 1.219026967883110046e-01 -9.612725675106048584e-02 3.014163374900817871e-01 -1.585763245820999146e-01 3.217127025127410889e-01 2.990745604038238525e-01 -2.259340584278106689e-01 -2.599877491593360901e-02 -8.535812050104141235e-02 -1.276707649230957031e-01 -3.260839581489562988e-01 1.354183554649353027e-01 -4.117998108267784119e-02 -2.081833183765411377e-01 -1.525039225816726685e-01 -7.383508980274200439e-02 1.782760173082351685e-01 6.493288278579711914e-02
-2.575094103813171387e-01 -8.904661238193511963e-02 8.144675195217132568e-02 7.640137523412704468e-02 3.868309855461120605e-01 1.792219728231430054e-01 -1.677479892969131470e-01 3.117989562451839447e-02 1.506042927503585815e-01 4.145569726824760437e-02 -8.758564293384552002e-02 4.141195490956306458e-02 -1.043555792421102524e-02 -5.524515174329280853e-03 -1.406414061784744263e-01 1.578484177589416504e-01 1.238158941268920898e-01 -2.445652484893798828e-01 1.122578531503677368e-01 2.823518514633178711e-01 9.986131638288497925e-02 -1.601517200469970703e-02 7.881405204534530640e-02 -9.555660933256149292e-02 -2.440365999937057495e-01 -2.091817855834960938e-01 -1.506303697824478149e-01 8.695997297763824463e-03 7.031244784593582153e-02 4.920084178447723389e-01 2.161373645067214966e-01 1.046460047364234924e-01
-2.045606821775436401e-01 1.366120725870132446e-01 -3.034354001283645630e-02 -1.181363537907600403e-01 5.108976364135742188e-01 1.588294953107833862e-01 -4.064538478851318359e-01 1.721033006906509399e-01 2.159103564918041229e-02 -6.870929151773452759e-02 1.312043517827987671e-01 -1.560990661382675171e-01 -6.663673371076583862e-02 -5.465175211429595947e-02 -2.685864083468914032e-02 1.791157424449920654e-01 1.074808537960052490e-01 1.023715361952781677e-01 2.241934090852737427e-01 -2.128271311521530151e-01 -1.012210026383399963e-01 -7.443376630544662476e-02 -4.871784523129463196e-02 -8.844916522502899170e-02 -9.461320191621780396e-02 -5.800472199916839600e-02 -2.059799730777740479e-01 -1.671894937753677368e-01 8.275923319160938263e-03 -8.550104498863220215e-02 2.670948207378387451e-01 2.270684242248535156e-01
-3.711012378334999084e-02 9.840074926614761353e-03 8.287819474935531616e-02 1.451943218708038330e-01 4.024296104907989502e-01 1.529185324907302856e-01 1.297276765108108521e-01 1.278849691152572632e-01 1.241724658757448196e-02 -5.277130752801895142e-02 -1.329288631677627563e-02 3.388437628746032715e-02 -7.995115220546722412e-02 -1.930603235960006714e-01 -2.040067911148071289e-01 -2.322697639465332031e-01 2.424266636371612549e-01 -2.806580066680908203e-01 9.579084068536758423e-02 3.120327293872833252e-01 2.453021705150604248e-02 1.703554391860961914e-01 -1.021121069788932800e-01 8.064545691013336182e-02 -1.389997154474258423e-01 -3.139514923095703125e-01 1.377857476472854614e-01 -2.187623232603073120e-01 -2.056989967823028564e-01 -6.921011954545974731e-02 1.145052760839462280e-01 -2.701610326766967773e-01
-1.501240730285644531e-01 6.687264144420623779e-02 1.638164967298507690e-01 1.784237101674079895e-02 2.603421211242675781e-01 -2.904573269188404083e-02 -1.071707457304000854e-01 8.079115301370620728e-02 -1.299635618925094604e-01 -1.942150294780731201e-01 -1.076958179473876953e-01 3.440946936607360840e-01 -1.528210490942001343e-01 -7.521767169237136841e-02 -1.266121417284011841e-01 2.971320413053035736e-02 2.202497422695159912e-01 -8.610761724412441254e-03 1.928826868534088135e-01 -7.767869625240564346e-03 -1.643448770046234131e-01 2.571383118629455566e-01 -1.948626637458801270e-01 3.981532156467437744e-02 -4.011161923408508301e-01 4.859925508499145508e-01 -5.962090939283370972e-02 -4.650405794382095337e-02 -5.478461086750030518e-02 1.069408282637596130e-02 4.606747627258300781e-02 4.576611518859863281e-02
-3.773545846343040466e-02 -1.063561290502548218e-01 1.398272812366485596e-01 -4.211233183741569519e-02 5.293282270431518555e-01 7.668977975845336914e-02 -2.047636061906814575e-01 1.901968121528625488e-01 6.111062597483396530e-03 -1.015305295586585999e-01 1.608165055513381958e-01 5.757517740130424500e-02 -5.485118925571441650e-02 -3.441124856472015381e-01 -7.078043371438980103e-02 1.709191650152206421e-01 -3.441343083977699280e-03 6.469321250915527344e-02 6.694944202899932861e-02 1.322408020496368408e-01 4.549171403050422668e-02 -9.639415144920349121e-02 -7.669391576200723648e-03 2.756156027317047119e-01 -2.080644108355045319e-02 1.162357181310653687e-01 1.766786575317382812e-01 -1.418997943401336670e-01 -1.180247589945793152e-01 -1.285923272371292114e-01 1.743653416633605957e-01 -4.085144102573394775e-01
-2.210352271795272827e-01 1.897455006837844849e-01 -3.429423272609710693e-02 -2.418367862701416016e-01 2.486461997032165527e-01 2.198728965595364571e-03 -1.360927820205688477e-01 1.663160771131515503e-01 2.848862409591674805e-01 -2.469978481531143188e-02 -1.589877754449844360e-01 -1.039159763604402542e-02 -4.495773091912269592e-02 -3.535003960132598877e-02 -1.259242147207260132e-01 -7.758726924657821655e-02 1.741550415754318237e-01 2.517798542976379395e-01 2.848654687404632568e-01 -2.659963816404342651e-02 -2.884898185729980469e-01 5.841489508748054504e-02 -2.881716191768646240e-01 1.205663830041885376e-01 -1.486846208572387695e-01 5.451346933841705322e-02 -1.140996739268302917e-01 -9.355539828538894653e-02 -2.638439238071441650e-01 -1.575564295053482056e-01 -3.008769750595092773e-01 -1.534685641527175903e-01
-1.917230635881423950e-01 -2.120781689882278442e-01 1.977304369211196899e-02 3.832260146737098694e-02 1.645141392946243286e-01 2.721391618251800537e-01 -1.976673603057861328e-01 4.523243308067321777e-01 -9.533150494098663330e-02 5.220135208219289780e-03 2.674414813518524170e-01 1.104742884635925293e-01 -1.883351355791091919e-01 8.795965462923049927e-02 -7.620331645011901855e-02 1.581512540578842163e-01 -6.011604517698287964e-02 -1.965497434139251709e-01 1.888808161020278931e-01 3.265259861946105957e-01 -2.724315226078033447e-01 -9.352788329124450684e-02 -1.802591830492019653e-01 -2.167519368231296539e-02 -2.706928253173828125e-01 -1.835200004279613495e-02 -6.306909490376710892e-03 1.769602671265602112e-02 1.150721684098243713e-01 -9.214971959590911865e-02 7.074300944805145264e-02 -5.973239243030548096e-02
-2.771969698369503021e-02 1.359351575374603271e-01 2.491133660078048706e-01 -1.925078965723514557e-02 4.182344675064086914e-01 1.805448979139328003e-01 1.571790128946304321e-01 6.189254298806190491e-02 1.083184108138084412e-01 -2.285816706717014313e-03 -1.390568614006042480e-01 -1.009592041373252869e-01 9.375064074993133545e-02 4.787853918969631195e-03 -3.438721299171447754e-01 -2.269820868968963623e-01 -1.907877773046493530e-01 1.479408144950866699e-01 7.380928844213485718e-02 -3.910503908991813660e-02 -2.523770928382873535e-01 2.393254041671752930e-01 -1.141025777906179428e-02 9.312178939580917358e-02 -2.359471172094345093e-01 4.120301827788352966e-02 8.469368517398834229e-02 -2.003301680088043213e-01 -4.930762574076652527e-02 -1.273431479930877686e-01 2.454880028963088989e-01 -2.894857823848724365e-01
-1.622782945632934570e-01 -3.438436985015869141e-01 -8.449602127075195312e-02 -7.445669919252395630e-02 3.557960987091064453e-01 6.296051293611526489e-02 3.710443899035453796e-02 5.216982960700988770e-01 -1.499891281127929688e-01 -7.594103459268808365e-03 4.985098913311958313e-02 1.282260119915008545e-01 -1.663362234830856323e-01 -5.372637137770652771e-02 -1.345134973526000977e-01 2.919387444853782654e-02 -4.186482983641326427e-04 2.830484183505177498e-03 -1.092404797673225403e-01 1.476829200983047485e-01 -2.508300542831420898e-01 -1.835309863090515137e-01 -1.528601944446563721e-01 -1.679572463035583496e-02 -3.281957507133483887e-01 -9.180073440074920654e-02 1.167041361331939697e-01 1.015718430280685425e-01 1.319372504949569702e-01 4.216776043176651001e-02 1.759115457534790039e-01 -5.886173248291015625e-02
1.728303916752338409e-02 9.095598757266998291e-02 -1.203321814537048340e-01 3.502694144845008850e-02 1.927381455898284912e-01 1.307673901319503784e-01 -1.795122176408767700e-01 2.305237054824829102e-01 -1.286890655755996704e-01 -8.343581855297088623e-02 -1.023666933178901672e-01 2.567791342735290527e-01 4.385510832071304321e-02 -9.465184807777404785e-02 -4.680306911468505859e-01 -8.128169178962707520e-02 1.760252416133880615e-01 2.924232184886932373e-01 1.868159770965576172e-01 -4.877139255404472351e-02 -5.530424416065216064e-02 1.458332985639572144e-01 -1.550860702991485596e-01 -1.937163770198822021e-01 -2.411763519048690796e-01 -1.155570447444915771e-01 -4.032027721405029297e-02 -2.611393034458160400e-01 1.293500065803527832e-01 1.440293341875076294e-01 2.117329090833663940e-02 2.840552926063537598e-01
-2.673068940639495850e-01 -2.904082238674163818e-01 -2.416818588972091675e-02 -1.025122702121734619e-01 3.529983460903167725e-01 5.843720585107803345e-02 3.830691566690802574e-03 2.970325648784637451e-01 6.481923907995223999e-02 -6.713633239269256592e-02 -2.253089286386966705e-02 -6.011707335710525513e-02 -2.752035111188888550e-02 -4.539089649915695190e-02 -1.421244591474533081e-01 5.220104008913040161e-02 -5.177815258502960205e-02 2.718508541584014893e-01 2.937604486942291260e-01 2.405825555324554443e-01 -7.815523073077201843e-03 1.610302925109863281e-01 -1.029235795140266418e-01 1.615891754627227783e-01 -2.151688039302825928e-01 -2.883220613002777100e-01 -7.267342507839202881e-02 5.212403088808059692e-02 2.274047434329986572e-01 -1.866920292377471924e-01 1.887425184249877930e-01 -1.876372545957565308e-01
-3.308027982711791992e-01 -1.064381226897239685e-01 9.619060903787612915e-02 1.729921065270900726e-02 1.375067383050918579e-01 1.403395459055900574e-02 7.224911358207464218e-03 2.226442396640777588e-01 1.187450066208839417e-01 -3.818514049053192139e-01 7.681397348642349243e-02 3.152866959571838379e-01 -5.767739191651344299e-02 6.109734531491994858e-03 -3.464038670063018799e-01 -1.499192416667938232e-01 -1.051068827509880066e-01 2.467671036720275879e-02 5.853817239403724670e-02 3.216756880283355713e-01 -5.188959464430809021e-02 1.018269434571266174e-01 -5.809512734413146973e-02 -2.098953723907470703e-01 -4.046430289745330811e-01 1.745584607124328613e-01 3.711144439876079559e-03 -3.372852876782417297e-02 -4.730566963553428650e-02 1.038135439157485962e-01 -3.456915542483329773e-02 -3.590955957770347595e-02
-1.439244747161865234e-01 -1.313636302947998047e-01 1.265583634376525879e-01 -8.780431002378463745e-02 3.870627880096435547e-01 1.948746442794799805e-01 1.103960126638412476e-01 5.028358846902847290e-02 -1.483314037322998047e-01 -1.231817156076431274e-01 5.033986642956733704e-02 -7.770750671625137329e-02 1.017788574099540710e-01 -2.286336570978164673e-01 5.571366474032402039e-02 1.575816422700881958e-01 -1.472884118556976318e-01 -1.739814877510070801e-01 2.390729486942291260e-01 1.864052563905715942e-02 -3.109031617641448975e-01 2.112575024366378784e-01 -2.194828726351261139e-02 -1.077048778533935547e-01 -2.076773345470428467e-01 -1.659787595272064209e-01 1.285152882337570190e-01 -2.306400537490844727e-01 -2.713780701160430908e-01 -3.128756582736968994e-01 1.134664714336395264e-01 -1.087905764579772949e-01
6.980688869953155518e-02 -5.656487122178077698e-02 -3.186349272727966309e-01 -8.616746217012405396e-02 3.560497164726257324e-01 2.257361710071563721e-01 -2.808873653411865234e-01 8.882338553667068481e-02 -1.875440329313278198e-01 3.120834007859230042e-02 -6.327386200428009033e-02 1.306672301143407822e-02 -1.790793538093566895e-01 -2.366099655628204346e-01 -3.044010102748870850e-01 -1.733834273181855679e-03 1.030151396989822388e-01 -8.692667633295059204e-02 3.615780174732208252e-01 -1.140225604176521301e-01 1.420144885778427124e-01 -1.163780316710472107e-01 8.657997846603393555e-02 3.237404162064194679e-03 -3.246062695980072021e-01 -1.914832442998886108e-01 -6.576826423406600952e-02 -3.712189570069313049e-02 1.262289285659790039e-02 1.654619872570037842e-01 -6.640580482780933380e-03 -1.377486139535903931e-01
-1.963402628898620605e-01 -4.744747653603553772e-02 1.744775474071502686e-01 -4.481263831257820129e-02 4.286064505577087402e-01 4.105585440993309021e-02 -1.381483525037765503e-01 1.192156374454498291e-01 -1.654730550944805145e-02 1.480266451835632324e-01 -1.701771169900894165e-01 -1.880987435579299927e-01 -1.555473506450653076e-01 -1.519277244806289673e-01 5.234075337648391724e-02 -6.129156798124313354e-02 5.843782797455787659e-02 2.390936166048049927e-01 1.118611246347427368e-01 7.559313625097274780e-02 -1.941301524639129639e-01 -2.060661613941192627e-01 -7.518079876899719238e-02 1.013359501957893372e-01 -2.492014765739440918e-01 5.254178866744041443e-02 -1.581106036901473999e-01 -4.512032568454742432e-01 -1.337013114243745804e-02 -1.298945546150207520e-01 1.737729161977767944e-01 2.284498661756515503e-01
1.040825247764587402e-01 -1.814833730459213257e-01 -6.621124595403671265e-02 2.730752155184745789e-02 4.308954179286956787e-01 -2.802994102239608765e-02 -1.615508198738098145e-01 2.102970480918884277e-01 3.546092212200164795e-01 6.574396044015884399e-02 -1.337734311819076538e-01 7.394674420356750488e-02 8.904250571504235268e-04 1.750607341527938843e-01 -1.671863645315170288e-01 3.247051239013671875e-01 9.856826066970825195e-02 -7.802987098693847656e-02 8.612903207540512085e-02 1.865216493606567383e-01 -6.944589782506227493e-03 1.644265353679656982e-01 -4.475422501564025879e-01 2.354944311082363129e-02 -1.229365691542625427e-01 1.668079756200313568e-02 1.266061365604400635e-01 -1.639827191829681396e-01 5.701803788542747498e-02 2.095071412622928619e-02 1.560391038656234741e-01 6.753284484148025513e-02
-1.636456400156021118e-01 7.746880501508712769e-02 -2.088930606842041016e-01 7.551929447799921036e-03 2.145438641309738159e-01 9.110350906848907471e-02 -1.037876307964324951e-01 2.905980944633483887e-01 -8.654693141579627991e-03 2.299616783857345581e-01 -1.892353892326354980e-01 -2.671266347169876099e-02 7.545013725757598877e-02 -2.788822948932647705e-01 -2.595532238483428955e-01 1.665144925937056541e-03 1.761018484830856323e-01 -9.072048217058181763e-02 3.303732350468635559e-02 1.655628383159637451e-01 -3.463197350502014160e-01 -1.882308721542358398e-01 -1.784327775239944458e-01 -3.804372251033782959e-02 -1.350200772285461426e-01 -1.513164192438125610e-01 -3.948349356651306152e-01 -8.443237096071243286e-02 -2.150489985942840576e-01 1.506066620349884033e-01 -6.464053690433502197e-02 -1.439107698388397694e-03
-3.277792930603027344e-01 1.251477398909628391e-03 -7.420585304498672485e-02 -1.473158746957778931e-01 3.008727729320526123e-01 1.296891868114471436e-01 -3.264132142066955566e-01 5.071858316659927368e-02 -1.565643399953842163e-01 -9.097445011138916016e-02 -2.257889956235885620e-01 9.155284613370895386e-03 -5.616826936602592468e-02 -1.492388993501663208e-01 -1.867696493864059448e-01 1.607515662908554077e-01 1.592090576887130737e-01 -2.676442090887576342e-04 3.867194429039955139e-02 -1.534084230661392212e-01 -1.621505469083786011e-01 -1.833177953958511353e-01 -1.074099838733673096e-01 -2.707613110542297363e-01 -1.365120559930801392e-01 -3.120090998709201813e-02 -2.114915251731872559e-01 -3.235609829425811768e-01 -2.600773274898529053e-01 7.378982752561569214e-02 2.027719765901565552e-01 2.301886864006519318e-02
1.612331867218017578e-01 2.361336722970008850e-02 -2.400454580783843994e-01 -1.577162444591522217e-01 2.192638516426086426e-01 -2.042234176769852638e-03 -5.343021452426910400e-02 1.957470178604125977e-01 -2.118166349828243256e-02 -2.251246571540832520e-01 -1.099163889884948730e-01 -8.151149749755859375e-02 -3.646626174449920654e-01 -1.523346751928329468e-01 -2.948493063449859619e-01 -1.183346435427665710e-01 2.995976805686950684e-01 -1.083457027561962605e-03 2.855178415775299072e-01 1.318633109331130981e-01 -1.486293692141771317e-02 2.501158788800239563e-02 6.724344193935394287e-02 -1.002205759286880493e-01 -3.447602391242980957e-01 1.063385531306266785e-01 -1.957189291715621948e-01 -1.219176054000854492e-01 -2.234042435884475708e-02 2.215375751256942749e-01 -1.212164163589477539e-01 -1.517523229122161865e-01
-1.961876451969146729e-02 1.177696064114570618e-01 7.067336887121200562e-02 -9.059751406311988831e-03 1.945757269859313965e-01 -1.306592748733237386e-04 -2.734435498714447021e-01 7.998782396316528320e-02 4.129109382629394531e-01 -1.915346831083297729e-01 -3.596644699573516846e-01 -1.124279201030731201e-01 1.767542064189910889e-01 -9.685538709163665771e-02 -2.933468110859394073e-02 8.374114334583282471e-02 6.626505404710769653e-02 -1.410722732543945312e-01 -9.549373644404113293e-04 1.708953976631164551e-01 -6.158059462904930115e-02 1.463532075285911560e-02 -4.702113568782806396e-01 -6.805905699729919434e-02 -2.550239861011505127e-01 -1.042090952396392822e-01 -4.432442411780357361e-02 -1.924039870500564575e-01 3.729395940899848938e-02 3.401728719472885132e-02 2.192444354295730591e-01 -1.234143748879432678e-01
-6.073192134499549866e-02 6.482875347137451172e-02 -5.857021361589431763e-02 -1.268970966339111328e-01 1.978128850460052490e-01 -1.079438179731369019e-01 -2.083966732025146484e-01 1.674559265375137329e-01 2.203363329172134399e-01 -3.192633092403411865e-01 -1.835536807775497437e-01 -3.255324438214302063e-02 -1.985092014074325562e-01 6.468947511166334152e-03 -2.686443738639354706e-02 5.703194439411163330e-02 1.580609083175659180e-01 -6.651917845010757446e-02 3.184505105018615723e-01 1.541323661804199219e-01 -3.622631728649139404e-02 1.780422031879425049e-02 1.480306982994079590e-01 5.464345216751098633e-02 -3.443402647972106934e-01 1.287291198968887329e-02 -1.933298110961914062e-01 -2.978482842445373535e-01 -4.077055305242538452e-02 3.484010696411132812e-01 4.870672523975372314e-02 -2.651877105236053467e-01
-8.612158894538879395e-02 8.521268516778945923e-02 1.987191289663314819e-01 -4.753090906888246536e-03 3.873113095760345459e-01 1.349614560604095459e-01 -2.689619362354278564e-01 3.371304646134376526e-02 1.654630303382873535e-01 -1.216714456677436829e-01 -2.503898143768310547e-01 -2.482183575630187988e-01 1.131038963794708252e-01 2.461927011609077454e-03 1.081862226128578186e-01 1.106324866414070129e-01 -6.823321431875228882e-02 -1.294785365462303162e-02 1.026579737663269043e-01 1.179906055331230164e-01 -4.554651677608489990e-02 2.753688395023345947e-01 -2.886922955513000488e-01 2.050392627716064453e-01 -4.103060960769653320e-01 1.075089536607265472e-02 -1.413559541106224060e-03 -2.287056893110275269e-01 -9.756295382976531982e-02 -1.837260574102401733e-01 7.882378064095973969e-03 -6.476891040802001953e-02
-2.580940723419189453e-01 -2.084562480449676514e-01 9.812824428081512451e-02 -4.214695468544960022e-02 2.788681089878082275e-01 -1.132553070783615112e-01 -3.798604756593704224e-02 1.353785675019025803e-02 -8.177299052476882935e-03 -1.727573871612548828e-01 2.125388979911804199e-01 1.560984104871749878e-01 -2.359677553176879883e-01 -2.276719659566879272e-01 -3.850139677524566650e-01 1.239081844687461853e-01 1.086266934871673584e-01 1.406147927045822144e-01 3.015662357211112976e-02 2.177846878767013550e-01 -2.038147449493408203e-01 -1.839509457349777222e-01 -1.264448016881942749e-01 -1.783013343811035156e-01 -3.208107948303222656e-01 -2.358293905854225159e-02 -2.054035812616348267e-01 7.426258921623229980e-02 -1.991475969552993774e-01 5.527238175272941589e-02 -1.051333844661712646e-01 -8.793587982654571533e-02
-5.196482315659523010e-02 1.726591438055038452e-01 3.333988785743713379e-01 1.559442095458507538e-02 1.095291823148727417e-01 3.029161691665649414e-02 -1.485444158315658569e-01 7.681265473365783691e-02 1.109397187829017639e-01 -3.575716018676757812e-01 8.792746812105178833e-02 2.032953947782516479e-01 -1.397132873535156250e-01 -2.308495044708251953e-01 -1.631795912981033325e-01 -8.851597085595130920e-03 2.145037949085235596e-01 3.685871139168739319e-02 2.235762923955917358e-01 -3.240626677870750427e-02 -1.819375008344650269e-01 1.205549091100692749e-01 -1.317777782678604126e-01 -6.705435365438461304e-02 -3.338410258293151855e-01 2.553867101669311523e-01 -1.386787891387939453e-01 -2.778211832046508789e-01 9.628840722143650055e-03 2.733033597469329834e-01 9.768395125865936279e-02 3.386044129729270935e-02
-2.071586437523365021e-02 5.870284512639045715e-02 7.018171250820159912e-02 -8.523172140121459961e-02 2.459813505411148071e-01 3.004523217678070068e-01 -1.937551647424697876e-01 -6.578284502029418945e-02 5.785618722438812256e-02 3.886720538139343262e-02 -1.206740215420722961e-01 -1.403216123580932617e-01 1.611956022679805756e-02 -7.774031907320022583e-02 -3.320825397968292236e-01 1.718154400587081909e-01 3.593761846423149109e-02 8.653386682271957397e-02 1.644995659589767456e-01 -1.797540783882141113e-01 -1.237895041704177856e-01 1.299466006457805634e-02 -3.962811827659606934e-02 1.648918539285659790e-01 -3.561794161796569824e-01 -1.316454708576202393e-01 -2.592969536781311035e-01 -3.819738328456878662e-01 1.610265076160430908e-01 7.886258512735366821e-02 -2.497318536043167114e-01 -2.045069634914398193e-01
-5.702544003725051880e-02 -8.999179303646087646e-02 9.195009479299187660e-04 3.379096984863281250e-01 2.409880608320236206e-01 3.486321270465850830e-01 1.225200947374105453e-02 9.944174438714981079e-02 -6.917512416839599609e-02 -6.446185708045959473e-02 -1.301327198743820190e-01 -1.131372302770614624e-01 2.671913504600524902e-01 -3.787349164485931396e-01 -1.035937517881393433e-01 3.220776319503784180e-01 -1.919655501842498779e-02 1.198452189564704895e-01 2.451142668724060059e-01 1.093943566083908081e-01 -5.152979120612144470e-02 9.639147669076919556e-02 8.558466099202632904e-03 -1.282226592302322388e-01 -4.013782441616058350e-01 3.914920613169670105e-02 -7.216908782720565796e-02 -8.378200232982635498e-02 -1.315101329237222672e-02 3.904304932802915573e-03 -8.303075283765792847e-02 -1.401697695255279541e-01
-1.006670147180557251e-01 -9.117966145277023315e-02 9.384278208017349243e-02 -2.947808504104614258e-01 1.682769656181335449e-01 -2.152522280812263489e-02 4.319189116358757019e-02 2.128316015005111694e-01 1.501451432704925537e-01 -8.595038205385208130e-02 -3.953477367758750916e-02 -1.728918701410293579e-01 7.469701766967773438e-02 -1.721981763839721680e-01 -1.464831549674272537e-02 -8.930642902851104736e-02 -4.813539609313011169e-02 -3.222571313381195068e-01 -3.994316980242729187e-02 2.061550617218017578e-01 6.099997460842132568e-02 -1.589384526014328003e-01 -3.502697050571441650e-01 -7.232803385704755783e-03 -3.862169682979583740e-01 -3.394300490617752075e-02 -1.864423304796218872e-01 -2.731359601020812988e-01 2.240969091653823853e-01 6.582660228013992310e-02 2.785551846027374268e-01 -1.062462627887725830e-01
-3.746961057186126709e-02 1.451553106307983398e-01 7.563243806362152100e-02 1.635659784078598022e-01 2.426254153251647949e-01 3.220548331737518311e-01 4.023151844739913940e-02 8.156371861696243286e-02 1.236857175827026367e-01 1.132382079958915710e-01 -8.446083962917327881e-02 4.950211197137832642e-02 -3.745206072926521301e-02 -4.375933110713958740e-01 -8.243559300899505615e-02 -1.223909556865692139e-01 1.943114101886749268e-01 -6.603302061557769775e-02 1.299992501735687256e-01 -1.980780251324176788e-02 -1.985102295875549316e-01 3.223820924758911133e-01 -2.141942977905273438e-01 2.486958168447017670e-02 -3.613935410976409912e-01 9.378942847251892090e-02 6.024445965886116028e-02 3.287812694907188416e-02 2.038053572177886963e-01 -2.382191717624664307e-01 2.879145555198192596e-03 -1.737076342105865479e-01
1.712481677532196045e-01 -2.973463572561740875e-02 7.523739337921142578e-02 -3.307019770145416260e-01 1.239057183265686035e-01 1.002414673566818237e-01 -1.789022088050842285e-01 1.323187202215194702e-01 1.764709055423736572e-01 -1.443049162626266479e-01 7.841826416552066803e-03 -1.966982930898666382e-01 -5.405550822615623474e-02 -2.507724165916442871e-01 -2.579948306083679199e-01 1.975660212337970734e-02 2.373605407774448395e-02 1.385884284973144531e-01 3.858258724212646484e-01 1.367031037807464600e-01 -3.219915628433227539e-01 -3.027222752571105957e-01 -1.125449091196060181e-01 -4.414348304271697998e-02 -1.454495340585708618e-01 -8.552474528551101685e-02 5.581558868288993835e-02 -8.947378396987915039e-02 -1.393613498657941818e-02 1.241765916347503662e-01 3.185303211212158203e-01 4.951584339141845703e-02
-3.045971989631652832e-01 7.712926715612411499e-02 -1.671085953712463379e-01 -6.546113640069961548e-02 1.439696252346038818e-01 2.779458761215209961e-01 -1.688133329153060913e-01 1.623879522085189819e-01 -1.515927314758300781e-01 -2.522499300539493561e-02 1.601169258356094360e-02 -3.048472702503204346e-01 2.143938690423965454e-01 -8.126428723335266113e-02 -1.425897926092147827e-01 1.472296416759490967e-01 -1.259424239397048950e-01 -2.733430010266602039e-04 1.750493645668029785e-01 -1.371927373111248016e-02 -9.901006519794464111e-02 1.942839324474334717e-01 -1.390553414821624756e-01 5.184714496135711670e-02 -4.429796040058135986e-01 1.006887946277856827e-02 6.143045425415039062e-02 -1.692639738321304321e-01 -1.752308569848537445e-02 2.546396851539611816e-01 -2.955281436443328857e-01 -8.557502180337905884e-02
-2.844721376895904541e-01 6.119240820407867432e-02 -1.804881840944290161e-01 -1.149597018957138062e-01 2.762242853641510010e-01 8.708661794662475586e-02 -9.487804025411605835e-02 2.342017740011215210e-01 -1.072329729795455933e-01 1.653285771608352661e-01 3.082027100026607513e-02 7.237753830850124359e-03 9.306772053241729736e-02 8.840182423591613770e-02 -3.685236275196075439e-01 -2.867998778820037842e-01 4.127240777015686035e-01 -3.661270812153816223e-02 2.404713034629821777e-01 1.241145357489585876e-01 -8.481333404779434204e-02 3.262179717421531677e-02 -1.878848969936370850e-01 6.230683252215385437e-02 -2.687000334262847900e-01 4.448425024747848511e-02 2.641694620251655579e-03 4.069488868117332458e-02 1.558182537555694580e-01 3.177164355292916298e-03 -1.012293249368667603e-02 2.341828644275665283e-01
-2.797808051109313965e-01 -1.942783966660499573e-02 -1.284363567829132080e-01 -1.749747432768344879e-02 4.874009191989898682e-01 3.514876961708068848e-01 -2.499503791332244873e-01 3.626889288425445557e-01 2.070834860205650330e-02 1.050027646124362946e-02 8.620202541351318359e-02 2.524440884590148926e-01 2.149357274174690247e-02 -1.303093135356903076e-01 -1.851910650730133057e-01 1.102853342890739441e-01 -8.263873308897018433e-02 -1.102374568581581116e-01 -2.056125849485397339e-01 1.956290155649185181e-01 -1.884489953517913818e-01 -1.784702204167842865e-02 -2.461081370711326599e-02 -1.433966755867004395e-01 4.494001716375350952e-02 7.320575416088104248e-02 -7.159096747636795044e-02 -7.961318641901016235e-02 1.688004434108734131e-01 2.831307426095008850e-02 -1.339090894907712936e-02 -9.474780410528182983e-02
-3.619524091482162476e-02 -8.972388505935668945e-02 4.460067451000213623e-01 2.738589048385620117e-01 3.108794093132019043e-01 2.215609997510910034e-01 -4.911494255065917969e-02 2.186193168163299561e-01 -1.637295931577682495e-01 -2.494088858366012573e-01 -1.536727845668792725e-01 -5.665596108883619308e-03 -2.239906638860702515e-01 -1.277392953634262085e-01 -5.245482549071311951e-02 -4.262242838740348816e-02 -5.826058331876993179e-03 1.401308178901672363e-01 1.983489096164703369e-01 5.619164183735847473e-02 7.763633131980895996e-02 5.925731360912322998e-02 -7.293198257684707642e-02 -2.059784382581710815e-01 -3.495396971702575684e-01 1.175561472773551941e-01 1.833764612674713135e-01 7.977521046996116638e-03 -2.176449820399284363e-02 1.357135623693466187e-01 1.593034863471984863e-01 6.039173528552055359e-02
-1.163243576884269714e-01 -1.331192404031753540e-01 2.374849840998649597e-02 -1.716201305389404297e-01 1.995833665132522583e-01 1.027408614754676819e-02 -2.066819369792938232e-01 2.157744020223617554e-01 4.061170220375061035e-01 -8.109515905380249023e-02 1.597986966371536255e-01 6.757319718599319458e-02 -7.157161086797714233e-02 1.263249069452285767e-01 -2.803877592086791992e-01 -1.422262042760848999e-01 -3.170038387179374695e-02 -2.167389690876007080e-01 1.556980758905410767e-01 1.647112518548965454e-01 9.146482497453689575e-02 3.707969486713409424e-01 1.730606108903884888e-01 4.302911460399627686e-02 -3.913099169731140137e-01 2.821363881230354309e-02 1.225576177239418030e-01 -8.503631502389907837e-02 -8.907729387283325195e-02 4.786213859915733337e-02 -7.045087218284606934e-02 -1.400364637374877930e-01
-1.103849038481712341e-01 1.716081053018569946e-01 1.540665924549102783e-01 8.171910792589187622e-02 2.387107312679290771e-01 1.097159385681152344e-01 -1.287025958299636841e-01 3.067876994609832764e-01 -3.039705567061901093e-02 6.399663537740707397e-02 -6.297562271356582642e-02 3.575678169727325439e-01 5.774326995015144348e-02 -4.578918516635894775e-01 -6.742077320814132690e-02 1.046569496393203735e-01 4.325061291456222534e-02 -1.768046766519546509e-01 9.833884984254837036e-02 7.725644111633300781e-02 -1.750598400831222534e-01 8.710578083992004395e-02 -3.811066448688507080e-01 6.688490509986877441e-02 -2.068234533071517944e-01 -1.771501749753952026e-01 1.023999303579330444e-01 4.550824686884880066e-02 -5.565860122442245483e-02 -1.251249313354492188e-01 1.604352146387100220e-01 -1.224037632346153259e-01
-1.944962143898010254e-01 -1.668832749128341675e-01 6.202015280723571777e-02 -2.538188695907592773e-01 1.152917742729187012e-01 1.122697368264198303e-01 1.253481209278106689e-01 -1.914974898099899292e-01 6.245909631252288818e-02 9.921522438526153564e-02 -1.575492769479751587e-01 4.055069014430046082e-02 1.165340766310691833e-01 -8.459746092557907104e-02 -2.987790703773498535e-01 2.155206352472305298e-02 2.928135395050048828e-01 -6.827014684677124023e-02 3.304321765899658203e-01 2.125768512487411499e-01 -4.252124428749084473e-01 -8.444987237453460693e-02 5.200603604316711426e-02 -2.874263003468513489e-02 -2.425715774297714233e-01 1.578172743320465088e-01 4.464454576373100281e-02 -1.960081160068511963e-01 -2.579140365123748779e-01 -7.455287128686904907e-02 6.692823022603988647e-02 1.137217227369546890e-02
6.867686659097671509e-02 1.636753827333450317e-01 2.374464273452758789e-01 1.356032676994800568e-02 4.230463504791259766e-01 -1.776234209537506104e-01 1.756828129291534424e-01 -5.765706673264503479e-02 7.323164492845535278e-02 1.181823313236236572e-01 -1.312145441770553589e-01 -2.048169523477554321e-01 7.100775092840194702e-02 -2.799389958381652832e-01 -1.140682175755500793e-01 -8.523950725793838501e-02 -2.176756709814071655e-01 -7.483360171318054199e-02 2.081935852766036987e-01 4.235223680734634399e-02 -7.441226392984390259e-02 3.082827478647232056e-02 -6.538645178079605103e-02 -1.368588954210281372e-01 -4.881058931350708008e-01 1.044407039880752563e-01 -8.999462588690221310e-04 -2.529330849647521973e-01 1.102683991193771362e-01 1.508812308311462402e-01 8.649218827486038208e-02 -4.346295818686485291e-02
-3.283485472202301025e-01 8.410745114088058472e-02 3.313708817586302757e-03 -1.724877581000328064e-02 3.925716578960418701e-01 2.503421306610107422e-01 -2.024255245923995972e-01 1.497773732990026474e-02 2.677825093269348145e-01 2.149363160133361816e-01 -2.864018976688385010e-01 -1.157029420137405396e-01 4.154381528496742249e-02 -9.199017286300659180e-02 2.632516250014305115e-02 -3.882212191820144653e-02 7.004835456609725952e-02 -6.231359392404556274e-02 2.020020186901092529e-01 1.171497404575347900e-01 1.615896373987197876e-01 2.153559327125549316e-01 -8.458555489778518677e-02 -2.822005748748779297e-01 -2.732737958431243896e-01 -8.558967709541320801e-02 -1.471352428197860718e-01 -1.925358921289443970e-01 -7.255300134420394897e-02 -6.747710704803466797e-02 -9.986211359500885010e-02 1.341695487499237061e-01
-3.686026036739349365e-01 -2.761774323880672455e-02 9.410596638917922974e-02 -1.836035698652267456e-01 2.831892669200897217e-01 8.666171133518218994e-02 9.222782403230667114e-02 3.673670887947082520e-01 1.268027871847152710e-01 -2.981425523757934570e-01 6.701784580945968628e-02 1.228967010974884033e-01 -2.307825908064842224e-02 1.240374818444252014e-01 -1.948069781064987183e-01 1.770188957452774048e-01 1.569500416517257690e-01 1.269608587026596069e-01 7.640365511178970337e-02 1.791417151689529419e-01 -7.872949540615081787e-02 -1.360696554183959961e-01 -2.714190185070037842e-01 -2.405990660190582275e-01 -2.432285100221633911e-01 3.634328395128250122e-02 -2.176543511450290680e-02 1.038643494248390198e-01 1.595717817544937134e-01 9.271097183227539062e-02 1.370315253734588623e-01 1.426056474447250366e-01
-3.835787177085876465e-01 1.754625439643859863e-01 -1.264415532350540161e-01 -8.393984287977218628e-02 1.460941284894943237e-01 7.155568152666091919e-02 -2.323381006717681885e-01 2.446628063917160034e-01 -7.397928088903427124e-02 -3.768518567085266113e-02 -2.238380759954452515e-01 -1.082772738300263882e-03 2.785105817019939423e-02 -1.988218426704406738e-01 -1.749430447816848755e-01 1.852842569351196289e-01 -8.489572256803512573e-02 -2.114578522741794586e-02 1.286167353391647339e-01 -3.891221061348915100e-02 -2.929977178573608398e-01 7.409642636775970459e-02 -6.625713407993316650e-02 -3.322663605213165283e-01 -3.297507762908935547e-01 -9.265475720167160034e-02 -2.314994335174560547e-01 -5.203054100275039673e-02 -1.923958361148834229e-01 -2.301343828439712524e-01 -1.089797914028167725e-02 3.077363036572933197e-02
3.073086142539978027e-01 -3.476040810346603394e-02 1.378808915615081787e-01 -3.327472507953643799e-01 3.509557247161865234e-01 5.783572793006896973e-02 -7.785826921463012695e-02 2.707686722278594971e-01 1.186138093471527100e-01 7.516386359930038452e-02 1.316297650337219238e-01 1.900274865329265594e-02 1.213649213314056396e-01 -3.009338676929473877e-01 -2.709516286849975586e-01 -3.067705780267715454e-02 1.017329394817352295e-01 -1.772069931030273438e-01 -1.185012534260749817e-01 2.424818873405456543e-01 -2.381114363670349121e-01 9.806477278470993042e-02 -2.099426537752151489e-01 -1.326212007552385330e-02 -1.836495101451873779e-01 -8.238448202610015869e-02 1.582288593053817749e-01 -4.481111094355583191e-02 -1.160144433379173279e-01 1.813420504331588745e-01 9.213706105947494507e-02 -6.423580646514892578e-02
-2.009096592664718628e-01 3.386864438652992249e-02 -5.380559712648391724e-03 2.635033428668975830e-01 1.510730236768722534e-01 3.394339978694915771e-01 -2.353637516498565674e-01 7.071273773908615112e-02 9.561585634946823120e-02 -5.542802438139915466e-02 1.484287530183792114e-01 -2.317607775330543518e-02 -3.441391885280609131e-02 -5.233777221292257309e-03 3.984554857015609741e-02 -8.477186411619186401e-02 2.853917479515075684e-01 -1.633956879377365112e-01 4.265554249286651611e-01 7.827408611774444580e-02 -1.348755359649658203e-01 -5.123146250844001770e-02 -7.070709764957427979e-02 -2.130352854728698730e-01 -2.825786769390106201e-01 3.034699261188507080e-01 2.337698824703693390e-03 -1.306160390377044678e-01 -1.555264890193939209e-01 -2.984889410436153412e-02 2.524826824665069580e-01 -2.370103262364864349e-02
-1.793311089277267456e-01 6.081019341945648193e-02 -2.055893093347549438e-02 -2.274905443191528320e-01 3.649961948394775391e-01 3.209523558616638184e-01 -3.414872288703918457e-02 2.462459802627563477e-01 -1.630314141511917114e-01 -7.305344194173812866e-02 1.916002668440341949e-02 1.738343238830566406e-01 -3.023688867688179016e-02 6.727527081966400146e-02 -2.569316327571868896e-01 2.624287903308868408e-01 -2.070902585983276367e-01 -1.149698570370674133e-01 -4.036081954836845398e-02 3.190906047821044922e-01 -2.114589810371398926e-01 1.798917949199676514e-01 -4.370313510298728943e-02 -3.409025445580482483e-02 -1.088671311736106873e-01 1.219752505421638489e-01 2.958173491060733795e-02 -1.207687184214591980e-01 2.032082229852676392e-01 -2.040171623229980469e-01 1.004427224397659302e-01 -1.902935951948165894e-01
-6.598374247550964355e-02 1.666065156459808350e-01 4.265578091144561768e-02 -1.364182829856872559e-01 2.106502801179885864e-01 1.110172420740127563e-01 -2.017008066177368164e-01 5.937900766730308533e-02 1.242908183485269547e-02 2.347015291452407837e-01 -1.381826847791671753e-01 9.368825703859329224e-02 -1.603615880012512207e-01 -1.043209359049797058e-01 1.570761203765869141e-03 -3.245532214641571045e-01 -1.599051430821418762e-02 -2.774501442909240723e-01 1.428969502449035645e-01 1.046379655599594116e-01 -2.293368875980377197e-01 1.396138668060302734e-01 -3.078073859214782715e-01 -2.263021888211369514e-03 -4.171451926231384277e-01 -1.488990038633346558e-01 -2.769924402236938477e-01 -1.455722898244857788e-01 -1.298955380916595459e-01 -5.444242432713508606e-02 1.679871529340744019e-01 6.252826750278472900e-02
-7.253111153841018677e-02 1.178110018372535706e-01 -1.364754289388656616e-01 -1.747653484344482422e-01 1.683530509471893311e-01 -4.809433221817016602e-02 -4.746126756072044373e-02 2.621487379074096680e-01 1.130098626017570496e-01 -7.181742112152278423e-04 3.767370283603668213e-01 -4.812599625438451767e-03 8.943066745996475220e-02 -2.165028452873229980e-01 -2.747842669486999512e-01 -8.962105959653854370e-02 1.673940122127532959e-01 8.478873642161488533e-04 4.334774911403656006e-01 7.547791302204132080e-02 -1.664838492870330811e-01 -7.179179042577743530e-02 1.298725418746471405e-02 -6.236476451158523560e-02 -4.417827725410461426e-02 1.785732209682464600e-01 -1.098902747035026550e-01 -3.418169319629669189e-01 1.738301217555999756e-01 6.057978048920631409e-02 2.360811531543731689e-01 -1.612445563077926636e-01
2.013980410993099213e-03 -7.196347415447235107e-02 2.110951542854309082e-01 -6.960247457027435303e-02 4.744443893432617188e-01 3.132548183202743530e-02 3.897280991077423096e-02 -6.492601335048675537e-02 1.653208136558532715e-01 -8.413200825452804565e-02 -4.250348731875419617e-02 -7.568979263305664062e-02 7.630278915166854858e-02 1.046222224831581116e-01 -3.031630218029022217e-01 -1.886651366949081421e-01 3.304191306233406067e-02 -1.035899892449378967e-01 1.210328936576843262e-01 3.278300762176513672e-01 -1.262255609035491943e-01 -2.500079274177551270e-01 3.997437283396720886e-02 2.012902647256851196e-01 -3.509939312934875488e-01 -8.487502485513687134e-02 -3.365575522184371948e-02 -1.080722287297248840e-01 -4.469558224081993103e-02 -1.483867410570383072e-02 3.209106922149658203e-01 1.564367413520812988e-01
2.238915264606475830e-01 -5.228320136666297913e-02 -2.764169275760650635e-01 -2.180103510618209839e-01 3.482358455657958984e-01 2.102282196283340454e-01 -2.890912592411041260e-01 2.283025085926055908e-01 -1.434401124715805054e-01 5.043664574623107910e-02 -2.327541075646877289e-02 4.684614017605781555e-02 -1.430017352104187012e-01 -2.442353367805480957e-01 -1.892290115356445312e-01 2.828249707818031311e-02 7.095133513212203979e-02 -1.554817110300064087e-01 3.966829180717468262e-01 -5.056644231081008911e-02 6.722413748502731323e-02 -4.377401247620582581e-02 1.075436398386955261e-01 5.574053153395652771e-03 -3.235284686088562012e-01 -1.773441582918167114e-01 -7.331196963787078857e-02 6.762115657329559326e-02 -5.066561698913574219e-02 1.182816401124000549e-01 9.843000769615173340e-02 -3.344570985063910484e-03
-9.205657988786697388e-02 -1.696880757808685303e-01 1.792690604925155640e-01 -1.636992394924163818e-02 3.087629675865173340e-01 1.729434169828891754e-02 6.008841469883918762e-02 4.751324355602264404e-01 -8.220969140529632568e-02 -2.400092184543609619e-01 -1.865272670984268188e-01 -4.024190828204154968e-03 -1.443890929222106934e-01 -1.216577831655740738e-02 -2.270353883504867554e-01 7.281329482793807983e-02 -1.111239269375801086e-01 -1.481720209121704102e-01 1.402514725923538208e-01 1.951181441545486450e-01 -1.402573939412832260e-02 2.335740178823471069e-01 -1.656088531017303467e-01 1.221572048962116241e-02 -2.429127693176269531e-01 -1.536939740180969238e-01 -1.340610831975936890e-01 1.493895947933197021e-01 2.134729623794555664e-01 -1.578503400087356567e-01 1.189550384879112244e-01 -2.153755128383636475e-01
-7.827597111463546753e-02 -1.996462494134902954e-01 -8.750329166650772095e-02 -7.933431118726730347e-02 2.207215726375579834e-01 3.032934367656707764e-01 -1.406476944684982300e-01 4.642984867095947266e-01 -2.340490520000457764e-01 -4.828775301575660706e-02 -3.721860796213150024e-02 1.500757932662963867e-01 -2.792010270059108734e-02 7.379206269979476929e-02 -1.399759203195571899e-01 2.235486917197704315e-02 -1.880784779787063599e-01 3.907842561602592468e-02 1.798013001680374146e-01 1.905513554811477661e-01 -2.929990887641906738e-01 -5.076345428824424744e-02 -8.106648921966552734e-03 -1.449958682060241699e-01 -4.080689251422882080e-01 -2.072429955005645752e-01 8.839055150747299194e-02 -5.105587095022201538e-02 6.659200787544250488e-02 1.933419704437255859e-02 -1.241090893745422363e-01 3.889189660549163818e-02
-3.522507846355438232e-02 -2.231423109769821167e-01 2.903480529785156250e-01 1.920801997184753418e-01 2.236200720071792603e-01 1.148928254842758179e-01 -2.222256213426589966e-01 2.195296883583068848e-01 3.547495603561401367e-01 2.088643014430999756e-01 -3.959516063332557678e-02 -5.254625901579856873e-02 -2.294212579727172852e-02 -2.943712472915649414e-01 -2.580104172229766846e-01 4.038096219301223755e-02 -8.970616757869720459e-02 -5.345650017261505127e-02 2.258073985576629639e-01 -8.739930391311645508e-02 3.196379542350769043e-02 -5.927750840783119202e-02 -1.199584677815437317e-01 1.836795657873153687e-01 -1.084595546126365662e-01 -5.571134388446807861e-03 -2.271383255720138550e-01 -3.631229102611541748e-01 4.959826171398162842e-02 1.399335265159606934e-02 -1.977501623332500458e-02 -1.315955966711044312e-01
-8.213124424219131470e-02 -1.145263109356164932e-02 1.232405006885528564e-02 9.149713441729545593e-03 3.064343929290771484e-01 3.995076119899749756e-01 -1.693583428859710693e-01 1.766203939914703369e-01 -1.479892283678054810e-01 -3.887534141540527344e-02 4.467519372701644897e-02 -2.216985076665878296e-01 1.382984071969985962e-01 -1.074975878000259399e-01 1.260438933968544006e-02 -2.358476221561431885e-01 6.179440766572952271e-02 3.379277884960174561e-02 1.741909980773925781e-01 8.127237856388092041e-02 -9.023373574018478394e-02 -1.068586390465497971e-02 1.507185846567153931e-01 -1.953527331352233887e-01 -4.331333935260772705e-01 1.815893501043319702e-02 -4.017269909381866455e-01 1.368808895349502563e-01 -2.867307513952255249e-02 -7.882898300886154175e-02 -1.595624387264251709e-01 -8.297114819288253784e-02
-1.556876897811889648e-01 -1.787614077329635620e-01 2.348957955837249756e-02 -1.515251249074935913e-01 3.315062522888183594e-01 2.559967041015625000e-01 -5.666315555572509766e-02 2.070134431123733521e-01 -1.301070153713226318e-01 9.083162993192672729e-02 1.139409989118576050e-01 1.737968176603317261e-01 -7.083861529827117920e-02 -8.091367199085652828e-04 -2.893950641155242920e-01 3.068206012248992920e-01 -2.280096560716629028e-01 -1.474268883466720581e-01 -1.257487386465072632e-01 3.121251165866851807e-01 -1.312611252069473267e-01 7.325289398431777954e-02 -6.141049042344093323e-02 -9.147139638662338257e-02 -2.205666899681091309e-01 1.083544343709945679e-01 9.567365050315856934e-02 -1.497221440076828003e-01 1.213960200548171997e-01 -3.543506190180778503e-02 1.010885313153266907e-01 -3.281174302101135254e-01
-8.844002336263656616e-02 -1.558415889739990234e-01 -2.025442011654376984e-02 5.452584475278854370e-02 3.376710116863250732e-01 1.341430842876434326e-01 1.066401135176420212e-02 2.821618020534515381e-01 1.936686038970947266e-01 -2.334166318178176880e-01 -1.915086209774017334e-01 4.156967997550964355e-02 1.453788429498672485e-01 6.500319391489028931e-02 1.084836944937705994e-01 6.984449923038482666e-02 -3.914587572216987610e-02 -4.974348470568656921e-02 -9.691083431243896484e-02 3.545419275760650635e-01 -4.394151270389556885e-02 3.057294189929962158e-01 -8.565533161163330078e-02 -3.418892920017242432e-01 -3.953016400337219238e-01 -7.168130576610565186e-02 2.564593218266963959e-02 -1.131515651941299438e-01 7.764530181884765625e-02 -3.609804203733801842e-03 1.944678723812103271e-01 -5.398667603731155396e-02
-1.405765712261199951e-01 -9.293149411678314209e-02 -2.453191764652729034e-02 -2.457761168479919434e-01 2.268263846635818481e-01 -2.265241369605064392e-02 9.217296540737152100e-02 1.315337568521499634e-01 -8.833409845829010010e-02 1.299057602882385254e-01 1.896858215332031250e-01 9.353635460138320923e-02 -2.348150014877319336e-01 -2.351598292589187622e-01 -4.486489668488502502e-02 -1.240059509873390198e-01 3.618700802326202393e-01 1.473620980978012085e-01 2.794088125228881836e-01 -3.919898718595504761e-02 -1.986245810985565186e-01 1.335867047309875488e-01 -2.231162786483764648e-01 -8.660252392292022705e-02 -3.209810256958007812e-01 -6.053150445222854614e-02 -1.277738809585571289e-02 -2.459368258714675903e-01 -1.200975403189659119e-01 9.888809919357299805e-02 3.050239980220794678e-01 6.453501433134078979e-02
-3.057833574712276459e-02 -1.573984771966934204e-01 2.985567450523376465e-01 -2.216979861259460449e-02 3.369256258010864258e-01 -1.712829917669296265e-01 -1.779201328754425049e-01 1.995889842510223389e-01 -3.258832544088363647e-02 -8.405332267284393311e-02 -8.394540846347808838e-02 1.606879830360412598e-01 7.408683747053146362e-02 -2.927166223526000977e-02 -2.341326624155044556e-01 -5.447672680020332336e-03 6.892064213752746582e-02 -6.576006114482879639e-02 2.702743709087371826e-01 1.557203382253646851e-01 5.001987144351005554e-02 2.261187732219696045e-01 -3.106958270072937012e-01 7.222212105989456177e-02 -1.733611375093460083e-01 1.582515984773635864e-02 2.422845065593719482e-01 -2.799517810344696045e-01 1.667271107435226440e-01 -1.687338389456272125e-02 3.100318312644958496e-01 1.216317713260650635e-01
-1.164401918649673462e-01 9.718115627765655518e-02 -5.123304575681686401e-02 -9.615118615329265594e-03 5.804244875907897949e-01 3.477184176445007324e-01 -1.327512413263320923e-01 1.502451486885547638e-02 3.228622302412986755e-02 8.531053364276885986e-02 -1.536770612001419067e-01 6.150214467197656631e-03 1.242463290691375732e-01 -1.321420371532440186e-01 1.010724809020757675e-03 -1.907220333814620972e-01 2.285703867673873901e-01 1.175108477473258972e-01 6.854235380887985229e-02 -5.082840844988822937e-02 1.307982206344604492e-01 9.884389489889144897e-02 9.868689626455307007e-02 -3.039074242115020752e-01 -3.644989132881164551e-01 -2.020078338682651520e-02 -1.514023542404174805e-01 -1.022518724203109741e-01 -1.555506289005279541e-01 -3.308648616075515747e-02 3.204188868403434753e-02 4.589642956852912903e-02
-3.164392709732055664e-01 1.020645052194595337e-01 -8.174987137317657471e-02 1.015476733446121216e-01 3.620918095111846924e-01 2.895794808864593506e-01 -3.528021872043609619e-01 -4.235463216900825500e-02 -8.644859492778778076e-02 -1.171359717845916748e-01 1.751164495944976807e-01 2.181051298975944519e-03 2.927817218005657196e-02 -2.273580580949783325e-01 5.976067483425140381e-02 1.754150539636611938e-01 -9.815851226449012756e-03 8.226420730352401733e-02 1.544653251767158508e-02 -3.849552944302558899e-02 -1.445200443267822266e-01 -2.663207938894629478e-03 -9.098149836063385010e-03 -7.834012806415557861e-02 -3.960242867469787598e-01 1.185697987675666809e-01 -1.901830285787582397e-01 -1.594181209802627563e-01 -1.818863451480865479e-01 -1.180165261030197144e-01 -1.380541324615478516e-01 -2.412966787815093994e-01
-1.648906469345092773e-01 8.436165004968643188e-02 -6.092729046940803528e-03 -3.181028962135314941e-01 4.012234807014465332e-01 -1.090670078992843628e-01 -2.499570399522781372e-01 2.789313793182373047e-01 3.567441552877426147e-02 -1.032396871596574783e-02 -4.568244516849517822e-02 -1.844258606433868408e-01 -9.208495169878005981e-02 -3.622151017189025879e-01 -1.977117061614990234e-01 2.027276605367660522e-01 -1.884066686034202576e-02 -8.892961591482162476e-02 2.470776438713073730e-02 -4.706268198788166046e-03 9.938678145408630371e-02 -2.181086316704750061e-02 -5.815117806196212769e-02 -4.165714140981435776e-03 -1.455110460519790649e-01 3.260501027107238770e-01 1.909517049789428711e-01 -1.348317116498947144e-01 -1.883637607097625732e-01 2.193704247474670410e-01 -5.629161745309829712e-02 4.917258769273757935e-02
-1.078980639576911926e-01 1.912433058023452759e-01 5.550755932927131653e-02 -1.766873151063919067e-01 3.101092576980590820e-01 9.336784482002258301e-02 8.168443292379379272e-02 -8.142146468162536621e-02 1.061422228813171387e-01 -3.349806666374206543e-01 -2.981350123882293701e-01 -6.820252537727355957e-02 4.176828265190124512e-02 -2.376601696014404297e-01 -1.929946392774581909e-01 1.084093004465103149e-01 -2.322201728820800781e-01 1.764273345470428467e-01 3.244138360023498535e-01 -1.963272225111722946e-04 -4.232944548130035400e-02 2.684789709746837616e-02 -1.076001115143299103e-02 1.928363591432571411e-01 -2.970139980316162109e-01 1.017077937722206116e-01 -1.709166169166564941e-01 -1.935764700174331665e-01 -2.140565216541290283e-01 -1.154249235987663269e-01 1.430517584085464478e-01 9.610164910554885864e-03
-2.016561329364776611e-01 -1.546226292848587036e-01 1.121744886040687561e-01 8.474273979663848877e-02 3.172583878040313721e-01 -2.422283738851547241e-01 -1.635931730270385742e-01 2.773809134960174561e-01 -1.264329701662063599e-01 -1.327946484088897705e-01 -5.590042844414710999e-02 3.549177348613739014e-01 -1.850334368646144867e-02 3.400500863790512085e-02 -8.256024122238159180e-02 1.265717148780822754e-01 -1.757299751043319702e-01 -1.312265992164611816e-01 2.645712494850158691e-01 3.092036247253417969e-01 -1.861946582794189453e-01 -1.201344430446624756e-01 8.513122797012329102e-02 -1.230514496564865112e-01 -2.719121575355529785e-01 2.589675486087799072e-01 -2.003242634236812592e-02 -6.957586109638214111e-02 -4.075222834944725037e-02 5.348179861903190613e-02 1.150508597493171692e-01 1.280208677053451538e-01
2.008919864892959595e-01 -1.360709518194198608e-01 3.664273917675018311e-01 7.577058672904968262e-02 4.179848432540893555e-01 1.368146091699600220e-01 -2.472454607486724854e-01 8.972007036209106445e-02 -8.973925374448299408e-03 -1.033824160695075989e-01 3.935931250452995300e-02 1.275353729724884033e-01 1.178086251020431519e-01 6.610229611396789551e-02 -2.407816648483276367e-01 1.265256702899932861e-01 -1.195929571986198425e-01 -2.856008410453796387e-01 -5.483002215623855591e-02 7.797075062990188599e-02 -1.519697457551956177e-01 -9.126192890107631683e-03 -2.903834581375122070e-01 -2.473595887422561646e-01 -1.570347547531127930e-01 -1.651723496615886688e-02 6.847698241472244263e-02 -2.931941747665405273e-01 -8.431725949048995972e-02 -9.150715172290802002e-02 -5.190202966332435608e-02 1.014228761196136475e-01
3.025728091597557068e-02 3.519504517316818237e-02 1.151654645800590515e-01 2.545936964452266693e-02 4.660197794437408447e-01 1.324995309114456177e-01 -2.317384630441665649e-02 8.711054176092147827e-02 1.771624982357025146e-01 -2.505604028701782227e-01 -3.838899359107017517e-02 -1.065046340227127075e-01 1.627634614706039429e-01 2.195248752832412720e-01 -2.836148440837860107e-01 -1.618969887495040894e-01 -4.909590631723403931e-02 1.652447134256362915e-01 5.651577934622764587e-02 -6.095174700021743774e-02 -3.821019828319549561e-01 2.845239639282226562e-01 -5.877239629626274109e-02 1.095073148608207703e-01 -1.232718452811241150e-01 -4.854709655046463013e-02 8.020867407321929932e-02 -1.724542826414108276e-01 1.716881245374679565e-02 -5.055405199527740479e-02 2.270434498786926270e-01 -2.561453282833099365e-01
-2.100559175014495850e-01 2.847475111484527588e-01 6.264501065015792847e-02 -8.099039644002914429e-02 3.195086419582366943e-01 2.637762129306793213e-01 -9.787880629301071167e-02 1.075568050146102905e-01 7.401885092258453369e-02 9.156443923711776733e-02 -2.479088902473449707e-01 -4.825555160641670227e-02 1.057760268449783325e-01 -1.174050569534301758e-02 6.057494133710861206e-02 -1.512762457132339478e-01 -8.729481138288974762e-03 2.518711425364017487e-02 5.321926623582839966e-02 -5.695366114377975464e-02 -1.058654561638832092e-01 -6.785418838262557983e-02 -3.474423885345458984e-01 5.502209812402725220e-02 -4.174340069293975830e-01 -3.196243643760681152e-01 -1.597166806459426880e-01 -1.764575093984603882e-01 -1.991227567195892334e-01 9.943118318915367126e-03 1.911419481039047241e-01 1.688572950661182404e-02
-3.777830395847558975e-03 1.750372722744941711e-02 4.474254846572875977e-01 2.405427023768424988e-02 5.099492669105529785e-01 -1.168612688779830933e-01 5.874871090054512024e-02 6.469260156154632568e-02 -1.113183870911598206e-01 -5.255585536360740662e-02 -2.007532268762588501e-01 1.104866605601273477e-04 1.416584998369216919e-01 -4.208462238311767578e-01 2.385977422818541527e-03 3.823248296976089478e-02 -1.098052933812141418e-01 -9.858739376068115234e-02 5.691041052341461182e-02 4.229591041803359985e-02 -3.071515858173370361e-01 9.320957958698272705e-02 -8.672662824392318726e-02 8.315702527761459351e-02 -2.956630885601043701e-01 -1.219770535826683044e-01 -3.827825654298067093e-03 -7.097026705741882324e-02 -3.583540022373199463e-02 7.336945831775665283e-02 -6.803830713033676147e-02 2.353435754776000977e-02
6.629831343889236450e-02 3.777971118688583374e-02 1.597187072038650513e-01 2.528799176216125488e-01 3.493896126747131348e-01 1.604662388563156128e-01 -1.872942745685577393e-01 2.559339404106140137e-01 3.984639048576354980e-02 4.025225341320037842e-02 -6.145269051194190979e-02 4.908680915832519531e-02 -1.288177818059921265e-01 -1.459400504827499390e-01 -2.888641655445098877e-01 -1.976459175348281860e-01 1.941879242658615112e-01 -1.696744561195373535e-01 2.182897031307220459e-01 1.022382155060768127e-01 1.796388328075408936e-01 1.265856623649597168e-01 -3.648341447114944458e-02 1.454569101333618164e-01 -2.519154362380504608e-02 -6.053741276264190674e-02 8.643478900194168091e-02 -4.997272789478302002e-01 1.363498531281948090e-02 9.171047061681747437e-02 3.917616233229637146e-02 -1.396736949682235718e-01
-2.694295346736907959e-01 -3.564488515257835388e-02 -2.014387845993041992e-01 -2.389839440584182739e-01 4.768189787864685059e-01 -2.171402331441640854e-03 -3.853396177291870117e-01 1.231729909777641296e-01 3.805826231837272644e-02 -2.313494682312011719e-01 1.451564766466617584e-02 -1.080566197633743286e-01 2.802159404382109642e-03 9.052074514329433441e-03 -5.275460705161094666e-02 1.408595144748687744e-01 -1.138186678290367126e-01 -1.327120233327150345e-02 1.861019879579544067e-01 -2.511860132217407227e-01 -1.574554294347763062e-01 -1.183413416147232056e-01 -8.801937848329544067e-02 3.732862696051597595e-02 -2.342711538076400757e-01 6.957627832889556885e-02 -1.750644445419311523e-01 -5.908118188381195068e-02 -1.294160187244415283e-01 -1.240794137120246887e-01 2.228302657604217529e-01 1.157526224851608276e-01
-2.069979906082153320e-01 -2.053739130496978760e-01 2.159608751535415649e-01 -1.635083407163619995e-01 4.576552212238311768e-01 1.329771280288696289e-01 3.926117345690727234e-02 2.443840950727462769e-01 3.041631281375885010e-01 6.673758476972579956e-02 -9.400185197591781616e-02 3.033519163727760315e-02 1.867288909852504730e-02 -9.177891165018081665e-02 -1.178961470723152161e-01 1.728920191526412964e-01 2.033024132251739502e-01 -1.782937347888946533e-01 1.629872173070907593e-01 7.215725490823388100e-04 2.489662729203701019e-02 5.745925754308700562e-02 5.599356442689895630e-02 2.950289845466613770e-01 -1.457217149436473846e-02 -8.934685960412025452e-03 -1.260846853256225586e-02 -1.444837003946304321e-01 1.096609085798263550e-01 1.885393559932708740e-01 4.314287565648555756e-03 -3.622312247753143311e-01
6.690401583909988403e-02 1.650433391332626343e-01 -5.326824635267257690e-02 -4.863563552498817444e-02 1.168313622474670410e-01 9.616700559854507446e-02 -1.379970610141754150e-01 1.661685556173324585e-01 1.785149872303009033e-01 -3.261678814888000488e-01 2.706191241741180420e-01 -8.672559261322021484e-02 -9.871183335781097412e-02 -1.054134741425514221e-01 -1.392864882946014404e-01 -3.360065817832946777e-02 1.066847145557403564e-01 2.092820703983306885e-01 4.440917670726776123e-01 8.542725443840026855e-02 -3.298249244689941406e-01 -6.550658494234085083e-02 -3.425725102424621582e-01 6.115137040615081787e-02 -1.459698975086212158e-01 -1.666108220815658569e-01 -5.350276827812194824e-02 -3.683917596936225891e-02 -2.040669880807399750e-02 8.624975383281707764e-02 2.698871195316314697e-01 7.270698249340057373e-02
1.070789769291877747e-01 -2.050516605377197266e-01 1.525842398405075073e-01 -2.239954471588134766e-01 1.688425391912460327e-01 2.920370697975158691e-01 -1.341706663370132446e-01 -2.723204158246517181e-02 8.435106277465820312e-02 -1.366463303565979004e-01 2.128915488719940186e-01 9.221315267495810986e-04 1.831046491861343384e-01 -1.046749725937843323e-01 -1.270593553781509399e-01 6.940177083015441895e-02 -2.973715588450431824e-02 -2.614900767803192139e-01 8.895560353994369507e-02 3.279635682702064514e-02 -2.891191840171813965e-01 1.362388879060745239e-01 -2.229651808738708496e-01 -8.339728415012359619e-02 -3.104193210601806641e-01 -1.534883975982666016e-01 -5.855805240571498871e-03 -4.058871567249298096e-01 -9.373131394386291504e-02 -2.112588584423065186e-01 8.242350071668624878e-02 -1.481982469558715820e-01
-1.312642097473144531e-01 -7.780463248491287231e-02 -5.545919016003608704e-02 1.298232823610305786e-01 1.400136798620223999e-01 1.346466988325119019e-01 -1.608157455921173096e-01 -1.556366980075836182e-01 9.574718773365020752e-02 -1.305371373891830444e-01 -4.001313820481300354e-02 9.838726371526718140e-02 -3.002797067165374756e-01 -2.962528914213180542e-02 -2.583864629268646240e-01 2.131990343332290649e-01 -7.103530317544937134e-02 -8.026759326457977295e-02 1.859657019376754761e-01 -1.920312829315662384e-02 -4.040588811039924622e-02 1.170725226402282715e-01 -1.287604123353958130e-01 1.588851213455200195e-01 -4.757801592350006104e-01 1.851207390427589417e-02 -2.081779390573501587e-01 -3.181653618812561035e-01 -1.205160245299339294e-01 2.671408057212829590e-01 -1.828263103961944580e-01 -1.844535470008850098e-01
-2.174115628004074097e-01 2.713738009333610535e-02 2.475861757993698120e-01 -2.539578080177307129e-01 3.858462870121002197e-01 3.011113703250885010e-01 -9.816890954971313477e-02 1.713358759880065918e-01 -6.479804217815399170e-02 1.248336210846900940e-01 1.451071500778198242e-01 -2.510845847427845001e-02 -3.940435498952865601e-02 -1.322810947895050049e-01 1.268748044967651367e-01 1.120217293500900269e-01 -1.605003178119659424e-01 -8.341374993324279785e-02 7.600796222686767578e-02 -1.274955570697784424e-01 -7.293079793453216553e-02 1.712933033704757690e-01 -1.437523663043975830e-01 1.974877268075942993e-01 -2.996933460235595703e-01 2.125174850225448608e-01 -1.670382022857666016e-01 3.837563097476959229e-02 -2.393483556807041168e-02 -7.239396870136260986e-02 -1.947070471942424774e-02 3.726577758789062500e-01
-2.210896462202072144e-01 1.071283742785453796e-01 2.857134044170379639e-01 3.458581492304801941e-02 3.527989387512207031e-01 2.239147871732711792e-01 2.514413930475711823e-02 -2.117436379194259644e-02 7.889629155397415161e-02 -2.471683360636234283e-02 9.414160996675491333e-02 1.208183988928794861e-01 -1.790444999933242798e-01 1.855837553739547729e-01 -1.230701282620429993e-01 -1.844581589102745056e-02 1.968827843666076660e-01 -1.416200548410415649e-01 3.431410789489746094e-01 -1.432156711816787720e-01 1.218508854508399963e-01 2.139364928007125854e-01 -2.255645692348480225e-01 -1.075210049748420715e-02 -2.607316970825195312e-01 5.906539782881736755e-02 -4.351169615983963013e-02 -2.284179776906967163e-01 2.791310660541057587e-02 -3.404584527015686035e-01 1.279639899730682373e-01 -3.947456181049346924e-02
4.164764285087585449e-02 -1.327279768884181976e-02 -1.894792765378952026e-01 1.017788052558898926e-01 2.606494128704071045e-01 -1.007159501314163208e-01 -1.060460582375526428e-01 3.525485992431640625e-01 1.326298713684082031e-01 8.873520791530609131e-02 -5.066628009080886841e-02 -7.920011878013610840e-02 -4.330307245254516602e-02 -1.002624556422233582e-01 -1.259834319353103638e-01 1.418962776660919189e-01 1.086493879556655884e-01 -3.393907845020294189e-01 2.933899164199829102e-01 9.264108538627624512e-02 8.063655346632003784e-02 8.322527259588241577e-02 -3.456602096557617188e-01 -3.153947591781616211e-01 -1.877550929784774780e-01 7.841335982084274292e-02 4.606664553284645081e-02 -2.656001448631286621e-01 1.449380666017532349e-01 2.184649407863616943e-01 8.373001962900161743e-02 -1.101191043853759766e-01
-1.909452974796295166e-01 2.122524976730346680e-01 2.041097134351730347e-01 8.761311322450637817e-02 3.201549947261810303e-01 1.549194604158401489e-01 -1.321078538894653320e-01 -1.512317508459091187e-01 2.221345007419586182e-01 1.715781539678573608e-02 1.615539193153381348e-01 8.240333944559097290e-02 -9.864433854818344116e-02 8.669966459274291992e-02 -1.217863187193870544e-01 -4.472969844937324524e-02 1.370587497949600220e-01 -8.410927653312683105e-02 1.305674910545349121e-01 2.591172456741333008e-01 -8.205734193325042725e-02 1.144601777195930481e-01 -2.922464907169342041e-01 -2.707193419337272644e-02 -2.764380276203155518e-01 -3.752421960234642029e-02 -1.925886422395706177e-02 -2.088152021169662476e-01 1.551966518163681030e-01 -1.487745670601725578e-03 -5.393835157155990601e-02 -4.699978530406951904e-01
-3.904341906309127808e-02 -8.526687324047088623e-02 1.445880383253097534e-01 -3.904496431350708008e-01 2.655046582221984863e-01 -1.479702591896057129e-01 -8.559642359614372253e-03 -2.406077273190021515e-02 -2.871838398277759552e-02 1.834213882684707642e-01 2.670404687523841858e-02 2.071656435728073120e-01 1.414153277873992920e-01 -3.501560091972351074e-01 -3.752308785915374756e-01 -2.165685594081878662e-01 2.630462050437927246e-01 3.489064052700996399e-02 2.100376933813095093e-01 -8.427660912275314331e-03 -2.243481129407882690e-01 2.122457697987556458e-02 -1.285130530595779419e-01 5.344088375568389893e-02 -2.314978837966918945e-01 1.198651865124702454e-01 -4.193954914808273315e-02 -7.287301123142242432e-02 -7.983960211277008057e-02 1.429819166660308838e-01 1.723128706216812134e-01 -1.059693843126296997e-02
1.046999171376228333e-02 2.870444394648075104e-02 3.899516761302947998e-01 1.425246894359588623e-01 4.230224490165710449e-01 -2.468272484838962555e-02 3.568611666560173035e-02 8.280290663242340088e-02 9.856995195150375366e-02 1.268112361431121826e-01 -1.363548040390014648e-01 -8.227407187223434448e-02 -7.309207320213317871e-02 -2.489702552556991577e-01 -5.758702009916305542e-02 -5.606267973780632019e-02 4.962114244699478149e-02 9.696311503648757935e-02 3.671581745147705078e-01 1.307283043861389160e-01 -2.614353299140930176e-01 2.564461529254913330e-01 -5.793040245771408081e-02 -4.957697913050651550e-02 -1.715682446956634521e-01 2.715386152267456055e-01 -7.527201622724533081e-02 -1.622672751545906067e-02 -6.254763901233673096e-02 -2.645558118820190430e-01 -4.472642391920089722e-02 -1.592816263437271118e-01
-1.536707282066345215e-01 -1.161422356963157654e-01 7.329728454351425171e-02 -1.249861940741539001e-01 1.806119829416275024e-01 1.188441962003707886e-01 -1.295092254877090454e-01 4.874474704265594482e-01 -1.473615877330303192e-02 -2.141780406236648560e-01 -1.737860441207885742e-01 -3.426650539040565491e-02 -6.976200733333826065e-03 -1.096714362502098083e-01 -2.013221383094787598e-01 1.236178725957870483e-01 -1.297823786735534668e-01 -1.031264886260032654e-01 3.403626382350921631e-02 2.944480180740356445e-01 -4.448592290282249451e-02 -8.060113340616226196e-02 -1.299884021282196045e-01 -1.176327317953109741e-01 -3.100180327892303467e-01 -2.084376364946365356e-01 -2.783891372382640839e-02 2.139095216989517212e-01 1.618121564388275146e-01 7.129110395908355713e-02 -6.655268371105194092e-02 -3.451018035411834717e-01
9.429223090410232544e-02 7.651460915803909302e-02 3.003091216087341309e-01 -1.423663925379514694e-02 2.935373187065124512e-01 2.240161150693893433e-01 -1.847359165549278259e-02 1.496623307466506958e-01 1.099913045763969421e-01 3.610124588012695312e-01 -1.265615671873092651e-01 -1.008462756872177124e-01 3.601143136620521545e-02 -9.960061311721801758e-02 -2.602300941944122314e-01 -3.578700870275497437e-02 1.163172721862792969e-01 -1.699890494346618652e-01 7.914081960916519165e-02 2.154087275266647339e-01 -4.494353234767913818e-01 2.755527496337890625e-01 -6.592082977294921875e-02 1.495085936039686203e-02 -1.379030644893646240e-01 -1.191579401493072510e-01 -3.824650496244430542e-02 -1.332429200410842896e-01 -7.360555976629257202e-02 2.025493048131465912e-02 -2.232572287321090698e-01 3.550391644239425659e-02
-6.483007222414016724e-02 -2.702549695968627930e-01 2.308864519000053406e-02 -1.126359626650810242e-01 3.579607009887695312e-01 3.290338441729545593e-02 -2.224251255393028259e-02 4.327906072139739990e-01 1.095379590988159180e-01 -1.831307560205459595e-01 -2.000133134424686432e-02 -2.619825601577758789e-01 -2.833421749528497458e-04 -9.440325945615768433e-02 -9.958107024431228638e-02 6.898239720612764359e-03 -3.400664031505584717e-02 2.993690073490142822e-01 1.788754463195800781e-01 7.187062501907348633e-02 -1.526211500167846680e-01 2.109095603227615356e-01 -2.112894207239151001e-01 -2.174242399632930756e-02 -2.609093487262725830e-01 -1.545643806457519531e-01 -5.244068801403045654e-02 1.219166889786720276e-01 2.249312847852706909e-01 -1.842056065797805786e-01 9.239256381988525391e-02 -1.249006614089012146e-01
1.693190038204193115e-01 -1.368388235569000244e-01 -6.996802240610122681e-02 -2.928873896598815918e-01 2.159235179424285889e-01 8.533179759979248047e-02 -4.543823748826980591e-02 9.789840131998062134e-02 7.740096747875213623e-02 -4.285297542810440063e-02 -2.830227278172969818e-02 -1.607158482074737549e-01 -5.625616386532783508e-02 -1.008073091506958008e-01 -1.111062839627265930e-01 6.978423148393630981e-02 3.209767863154411316e-02 3.534390404820442200e-02 3.981845974922180176e-01 4.519961774349212646e-02 -1.158498451113700867e-01 -1.240899041295051575e-01 -1.427762806415557861e-01 -1.627924144268035889e-01 -3.184081315994262695e-01 -7.998742908239364624e-02 2.061274051666259766e-01 -3.808792531490325928e-01 2.202709317207336426e-01 1.782204955816268921e-01 3.397204279899597168e-01 -4.201304540038108826e-02
-1.811054497957229614e-01 3.772429749369621277e-02 -2.548926174640655518e-01 8.698055148124694824e-02 3.141911923885345459e-01 4.383617639541625977e-01 -3.151953220367431641e-01 -4.066681116819381714e-02 -7.942236959934234619e-02 -4.730351641774177551e-02 3.625772520899772644e-02 -1.126409620046615601e-01 6.758466362953186035e-02 -3.180626630783081055e-01 -7.055529206991195679e-02 1.407896131277084351e-01 8.606709889136254787e-04 5.538646597415208817e-03 6.062999367713928223e-02 4.811700060963630676e-02 -1.723894178867340088e-01 3.839077427983283997e-02 -4.478966293390840292e-04 -9.408814460039138794e-02 -3.646246790885925293e-01 1.948164962232112885e-02 -1.193487867712974548e-01 -1.348885297775268555e-01 1.927713751792907715e-01 -2.141126543283462524e-01 -9.608659148216247559e-02 -2.102587968111038208e-01
-1.136890612542629242e-02 1.924158632755279541e-02 1.250910852104425430e-02 -1.795555651187896729e-01 4.684559404850006104e-01 4.791555106639862061e-01 -1.604251265525817871e-01 1.990249156951904297e-01 -6.602992117404937744e-02 -3.656833898276090622e-03 -1.880030147731304169e-02 -1.926171481609344482e-01 1.283561531454324722e-02 -1.242918372154235840e-01 1.097556278109550476e-01 -2.471069544553756714e-01 2.660787403583526611e-01 1.088694781064987183e-01 1.491128932684659958e-02 9.674081951379776001e-02 3.270281106233596802e-02 2.881681360304355621e-02 1.123378053307533264e-01 -2.238176167011260986e-01 -2.432064414024353027e-01 -1.402461901307106018e-03 -2.565525174140930176e-01 1.105262339115142822e-02 -1.709674000740051270e-01 -2.165314368903636932e-02 -1.010392680764198303e-01 -1.790073327720165253e-02
-1.414574831724166870e-01 -7.125456631183624268e-02 4.095127806067466736e-02 -1.033703610301017761e-01 2.849052846431732178e-01 -1.214188411831855774e-01 -2.041048407554626465e-01 1.219295561313629150e-01 3.590092062950134277e-01 -1.964520514011383057e-01 1.723408848047256470e-01 4.990493878722190857e-02 -7.345812767744064331e-02 4.544577002525329590e-02 -3.287803828716278076e-01 -1.438377350568771362e-01 2.720141410827636719e-02 -3.365928530693054199e-01 8.467262983322143555e-02 1.077007427811622620e-01 1.848108321428298950e-02 4.800978004932403564e-01 5.690973252058029175e-02 -2.229096833616495132e-03 -2.840909361839294434e-01 2.241742610931396484e-02 4.218985512852668762e-02 -1.218036636710166931e-01 -5.346205085515975952e-02 -6.661817431449890137e-02 1.582927815616130829e-02 -4.398971050977706909e-02
-3.486789390444755554e-02 -1.043394580483436584e-01 -8.177808672189712524e-02 -1.332416534423828125e-01 3.597672879695892334e-01 2.731993794441223145e-01 8.394880592823028564e-02 3.106478154659271240e-01 -2.412538677453994751e-01 1.089342236518859863e-01 -8.060716837644577026e-02 1.127914860844612122e-01 -1.927775144577026367e-01 1.560748517513275146e-01 -1.008808836340904236e-01 8.291981369256973267e-02 -1.016011182218790054e-02 5.252847447991371155e-02 3.880726099014282227e-01 2.196906059980392456e-01 -3.033277690410614014e-01 -1.151212230324745178e-01 -1.960122734308242798e-01 5.313703417778015137e-02 -2.425620555877685547e-01 -5.378356575965881348e-02 2.129195779561996460e-01 7.880449295043945312e-02 6.517007015645503998e-03 5.393929407000541687e-02 -1.372914165258407593e-01 -6.830622255802154541e-02
7.220851257443428040e-03 -8.874278515577316284e-02 2.444360256195068359e-01 -2.236681431531906128e-02 2.506473958492279053e-01 -3.490864764899015427e-03 1.539314258843660355e-02 2.571502029895782471e-01 9.962074458599090576e-02 -7.855450361967086792e-02 -8.893510699272155762e-02 1.783250868320465088e-01 4.637549445033073425e-02 -2.184306681156158447e-01 -1.706108301877975464e-01 4.693657532334327698e-02 6.267901510000228882e-02 6.600704044103622437e-02 1.882215142250061035e-01 -4.049093648791313171e-02 -5.262814834713935852e-02 1.440900117158889771e-01 -1.552930623292922974e-01 -3.565742075443267822e-01 -2.803507447242736816e-01 4.916738867759704590e-01 8.229868859052658081e-02 -1.075469478964805603e-01 -1.168206110596656799e-01 2.651465237140655518e-01 1.279583573341369629e-01 8.061121404170989990e-02
5.980002135038375854e-02 1.397056430578231812e-01 -1.331354975700378418e-01 -2.418286167085170746e-02 4.201458394527435303e-01 2.098648063838481903e-02 -1.791489124298095703e-01 3.381751179695129395e-01 3.477373346686363220e-02 7.253444637171924114e-04 2.721892893314361572e-01 7.366295903921127319e-02 -5.753059405833482742e-03 -8.034489303827285767e-02 -1.439715772867202759e-01 -7.324808835983276367e-02 -1.254083514213562012e-01 9.786283969879150391e-02 1.709658205509185791e-01 -1.388864815235137939e-01 3.973172605037689209e-02 -1.427878737449645996e-01 -2.272688895463943481e-01 6.326246261596679688e-02 -4.744133651256561279e-01 7.407183200120925903e-02 -3.066950663924217224e-02 3.139642179012298584e-01 1.268319338560104370e-01 -2.275026962161064148e-02 3.658975660800933838e-02 -1.497241258621215820e-01
6.310512125492095947e-02 2.384162507951259613e-02 1.773069798946380615e-01 -2.034296989440917969e-01 2.709812223911285400e-01 3.047406300902366638e-02 -2.205954492092132568e-02 9.249307215213775635e-02 7.210919260978698730e-02 -4.098581150174140930e-02 -7.229488343000411987e-02 -9.377799928188323975e-02 -2.559112608432769775e-01 -6.955710053443908691e-02 -2.008250206708908081e-01 -1.134892255067825317e-01 1.103191822767257690e-01 -3.467256575822830200e-02 5.194964408874511719e-01 -1.774984151124954224e-01 -3.231818675994873047e-01 3.364131972193717957e-02 -2.111634612083435059e-02 2.021421194076538086e-01 -1.699332296848297119e-01 4.722057655453681946e-02 -2.189899533987045288e-01 -1.395109593868255615e-01 -1.114882528781890869e-01 -3.277559950947761536e-02 2.341964840888977051e-02 -3.472284674644470215e-01
-2.447721958160400391e-01 -2.640261054039001465e-01 3.884269669651985168e-02 2.719622254371643066e-01 3.854520618915557861e-01 1.123970150947570801e-01 -5.421396717429161072e-02 2.587927579879760742e-01 1.377565879374742508e-02 9.155449271202087402e-02 8.388300240039825439e-02 3.495999276638031006e-01 -9.005046635866165161e-02 -1.138225197792053223e-01 2.657051756978034973e-02 8.115193247795104980e-02 -7.956562936305999756e-02 5.223114416003227234e-02 3.194123208522796631e-01 2.269153892993927002e-01 1.455304399132728577e-02 -1.642794162034988403e-01 -6.480897963047027588e-02 -8.845155686140060425e-02 -2.502259612083435059e-01 2.554685473442077637e-01 -5.808321014046669006e-02 -7.960700988769531250e-02 -1.249518897384405136e-02 2.130167186260223389e-01 8.194024860858917236e-02 7.725927233695983887e-02
7.019083201885223389e-02 -1.086653843522071838e-01 8.599159121513366699e-02 -1.568035185337066650e-01 3.960389494895935059e-01 7.900775969028472900e-02 -4.569108188152313232e-01 2.869881391525268555e-01 9.550485759973526001e-03 1.973482072353363037e-01 6.769725680351257324e-02 -4.497030377388000488e-02 7.414440065622329712e-02 1.095522567629814148e-01 -1.972669512033462524e-01 -1.116924658417701721e-01 -3.832621127367019653e-02 1.393311023712158203e-01 2.560345688834786415e-03 2.887490987777709961e-01 -2.723409831523895264e-01 2.557232081890106201e-01 -1.995418816804885864e-01 1.881666928529739380e-01 -1.183369010686874390e-01 -1.474125534296035767e-01 1.126686558127403259e-01 -5.447555333375930786e-02 -2.354958094656467438e-02 1.029221266508102417e-01 -3.823624458163976669e-03 -3.037885762751102448e-02
-1.863924413919448853e-01 -1.134164482355117798e-01 1.418043524026870728e-01 6.989601999521255493e-02 4.575516283512115479e-01 1.873971968889236450e-01 -1.571981310844421387e-01 -9.301724843680858612e-03 -1.152671948075294495e-01 -1.939077675342559814e-01 -2.384292520582675934e-02 -1.327664554119110107e-01 5.416771024465560913e-02 -1.339267045259475708e-01 5.299958586692810059e-02 2.865517139434814453e-02 -2.780877351760864258e-01 -3.196091949939727783e-01 1.627608090639114380e-01 -1.835775561630725861e-02 -1.544465124607086182e-01 5.520325154066085815e-02 -1.318424940109252930e-01 -1.368936747312545776e-01 -1.933576464653015137e-01 -1.574230045080184937e-01 -1.434516161680221558e-01 -3.605308532714843750e-01 -2.442513853311538696e-01 -1.307520568370819092e-01 4.098249226808547974e-02 -6.364128738641738892e-02
-1.414440125226974487e-01 -2.219269797205924988e-02 -2.002808451652526855e-02 -3.210455179214477539e-01 4.799475669860839844e-01 1.823636591434478760e-01 -3.101780712604522705e-01 1.667069941759109497e-01 9.147515147924423218e-02 -1.419696062803268433e-01 3.795003518462181091e-02 -1.687606722116470337e-01 4.112168401479721069e-02 3.640239685773849487e-02 5.839332565665245056e-02 1.607323884963989258e-01 -7.197840511798858643e-02 2.359186112880706787e-01 7.241605967283248901e-02 -1.406856477260589600e-01 -3.028609156608581543e-01 3.196906181983649731e-04 -1.073078289628028870e-01 -8.682350069284439087e-02 -1.841485649347305298e-01 5.818550009280443192e-03 -2.410849332809448242e-01 -1.267915219068527222e-01 -5.791353434324264526e-02 -7.263997942209243774e-02 2.084868848323822021e-01 2.020507305860519409e-01
-4.664053395390510559e-02 -1.809364557266235352e-02 1.652304232120513916e-01 -1.436691880226135254e-01 1.248710080981254578e-01 5.902222543954849243e-02 -2.431868612766265869e-01 9.161136299371719360e-02 1.130027994513511658e-01 -3.244692087173461914e-01 4.286093264818191528e-02 2.251590639352798462e-01 -7.659391965717077255e-03 -2.760762870311737061e-01 -3.201454579830169678e-01 -1.347807496786117554e-01 2.237982451915740967e-01 7.598656415939331055e-02 4.419830814003944397e-02 1.997346580028533936e-01 7.775727659463882446e-02 2.655217051506042480e-01 -5.369422212243080139e-02 -2.927798628807067871e-01 -2.855278849601745605e-01 2.034728080034255981e-01 -1.487091067247092724e-03 -1.867332309484481812e-01 -1.354054659605026245e-01 1.790753006935119629e-01 1.278511434793472290e-01 -8.956474810838699341e-02
-4.455883204936981201e-01 -2.810334563255310059e-01 -1.155650019645690918e-01 1.957832127809524536e-01 2.912588119506835938e-01 2.384369373321533203e-01 -1.138705480843782425e-02 2.433174252510070801e-01 -8.467734791338443756e-03 5.990044027566909790e-02 9.500752389430999756e-02 1.882597059011459351e-01 -4.652606323361396790e-03 -6.490311771631240845e-02 -2.072108238935470581e-01 -1.327699422836303711e-01 -1.378550231456756592e-01 4.552813619375228882e-02 2.577942907810211182e-01 7.314808666706085205e-02 5.137548781931400299e-03 -4.139745235443115234e-02 -1.900084018707275391e-01 -1.608840525150299072e-01 -2.262130081653594971e-01 8.461973629891872406e-03 1.773659884929656982e-01 -2.587170712649822235e-02 2.427970916032791138e-01 -2.355211675167083740e-01 4.018341749906539917e-02 2.867424301803112030e-02
-1.982873827219009399e-01 6.045701727271080017e-02 -2.789160795509815216e-02 -5.794143676757812500e-02 1.345594078302383423e-01 7.639247179031372070e-02 -3.023844659328460693e-01 1.368481665849685669e-01 1.404204778373241425e-02 -1.609402000904083252e-01 -1.598784327507019043e-02 -2.014020085334777832e-01 -2.330020070075988770e-02 -1.543197482824325562e-01 -3.800204098224639893e-01 -9.076167829334735870e-03 2.277462482452392578e-01 2.539813816547393799e-01 6.198769435286521912e-02 1.702136099338531494e-01 -3.760255575180053711e-01 1.422226279973983765e-01 -7.742112874984741211e-02 3.240859508514404297e-02 -1.417286545038223267e-01 -1.487259566783905029e-01 -2.296199202537536621e-01 -1.486277580261230469e-01 -3.205094933509826660e-01 1.394251361489295959e-02 -2.100337147712707520e-01 -3.316156193614006042e-02
-7.857371866703033447e-02 -1.716307997703552246e-01 1.396913379430770874e-01 -2.363459914922714233e-01 1.424746364355087280e-01 2.917442321777343750e-01 -2.045986205339431763e-01 9.117483347654342651e-02 3.292004466056823730e-01 -8.936056494712829590e-02 2.226872444152832031e-01 5.707245785742998123e-03 -1.237509176135063171e-01 -1.259633004665374756e-01 3.883309662342071533e-02 -1.065101101994514465e-01 6.095726042985916138e-02 1.549247205257415771e-01 3.267734944820404053e-01 1.063591241836547852e-01 7.094827294349670410e-02 1.260099261999130249e-01 -4.813288152217864990e-02 8.148313313722610474e-02 -3.357535004615783691e-01 7.258930057287216187e-02 1.226552203297615051e-01 -1.090651080012321472e-01 -1.569566428661346436e-01 3.746849000453948975e-01 1.205238327383995056e-01 1.524019539356231689e-01
3.989641088992357254e-03 1.932299137115478516e-01 7.688274979591369629e-02 -2.021757215261459351e-01 5.087891221046447754e-01 9.651735424995422363e-02 -1.048257276415824890e-01 2.123648487031459808e-02 2.573915421962738037e-01 -3.499116301536560059e-01 -1.328142136335372925e-01 -6.984440237283706665e-02 1.138622760772705078e-01 -1.355573534965515137e-01 -3.070303797721862793e-01 -1.288854144513607025e-02 -1.450528651475906372e-01 -3.561296314001083374e-02 1.441719084978103638e-01 1.344482898712158203e-01 -1.182883381843566895e-01 2.409576252102851868e-02 2.801631391048431396e-02 -1.617150306701660156e-01 -2.117131650447845459e-02 -1.351969093084335327e-01 2.130932211875915527e-01 -3.805240383371710777e-03 -2.628552019596099854e-01 -2.442419677972793579e-01 -1.310785650275647640e-03 -6.066378578543663025e-02
1.102988794445991516e-01 -4.028921574354171753e-02 1.714444160461425781e-01 1.525038573890924454e-02 4.333490431308746338e-01 2.920983545482158661e-02 -1.571651175618171692e-02 -6.426681578159332275e-02 4.423300549387931824e-02 1.154748257249593735e-02 1.869344562292098999e-01 -5.417113378643989563e-02 2.083918601274490356e-01 -2.128199934959411621e-01 -1.622603237628936768e-01 -1.382391899824142456e-01 -6.719012558460235596e-02 -3.277772665023803711e-01 1.165795996785163879e-01 -4.938338696956634521e-02 2.858528867363929749e-02 1.624061912298202515e-01 -3.774056732654571533e-01 4.526313394308090210e-02 -3.756602108478546143e-01 1.012366339564323425e-01 1.879229545593261719e-01 -1.502473205327987671e-01 -2.596410810947418213e-01 7.403320819139480591e-02 8.214458823204040527e-02 -2.961167320609092712e-02
-4.775635898113250732e-03 -1.954132169485092163e-01 1.593164056539535522e-01 1.022366136312484741e-01 3.150632083415985107e-01 -3.742997348308563232e-02 1.620649844408035278e-01 3.641831874847412109e-01 -2.681339979171752930e-01 -7.900475710630416870e-02 -2.326432019472122192e-01 6.036809086799621582e-02 -1.232655569911003113e-01 -6.081018596887588501e-02 -1.796820759773254395e-01 -3.548706695437431335e-02 -3.466447815299034119e-02 -8.980307728052139282e-02 5.363082513213157654e-02 2.616885304450988770e-01 8.223169483244419098e-03 3.089266419410705566e-01 -3.155517578125000000e-01 -1.751897782087326050e-01 -2.269682586193084717e-01 1.260622739791870117e-01 -8.670248091220855713e-02 -1.181966066360473633e-01 -1.073406636714935303e-02 -1.362092792987823486e-01 2.489868104457855225e-01 -4.590125009417533875e-02
7.379604130983352661e-02 8.381161838769912720e-02 1.822882294654846191e-01 -1.710373312234878540e-01 3.869234621524810791e-01 -9.334033727645874023e-02 -2.107997052371501923e-02 9.613719582557678223e-02 2.154936045408248901e-01 -3.190848603844642639e-02 -9.201599657535552979e-02 7.143999449908733368e-03 2.546071633696556091e-02 -5.006359890103340149e-02 -1.126745864748954773e-01 -2.026529461145401001e-01 8.867944777011871338e-02 -1.600034236907958984e-01 4.219807386398315430e-01 -7.802240550518035889e-02 -1.519677191972732544e-01 2.191544137895107269e-02 2.439732998609542847e-01 2.648622393608093262e-01 -4.108263552188873291e-01 2.199328690767288208e-01 -6.724513322114944458e-02 -9.312165528535842896e-02 -5.433684214949607849e-03 -8.343229442834854126e-02 -6.263425201177597046e-02 -1.786622554063796997e-01
-1.466853469610214233e-01 4.028732702136039734e-02 3.977639079093933105e-01 9.912817180156707764e-02 2.585541009902954102e-01 -8.785131573677062988e-02 -3.874800354242324829e-02 3.402346670627593994e-01 9.894447028636932373e-02 3.068168833851814270e-02 9.586279094219207764e-02 -4.781703278422355652e-02 6.446366757154464722e-02 -2.655391991138458252e-01 -1.956524550914764404e-01 -1.020958274602890015e-02 5.068111047148704529e-02 2.124979346990585327e-01 4.365726411342620850e-01 4.335172846913337708e-02 5.722248181700706482e-02 -3.945613279938697815e-02 -1.627764403820037842e-01 -2.513858973979949951e-01 -8.201368153095245361e-02 2.009614109992980957e-01 -2.006880640983581543e-01 -2.770697511732578278e-02 -2.555141039192676544e-02 1.747425049543380737e-01 2.387931942939758301e-02 1.646094173192977905e-01
6.461478769779205322e-02 1.832231283187866211e-01 -9.016373753547668457e-02 2.411097753793001175e-03 2.296390384435653687e-01 2.142394147813320160e-02 2.337929606437683105e-02 2.086120843887329102e-01 1.312741488218307495e-01 -4.956786632537841797e-01 1.079830080270767212e-01 -1.948857754468917847e-01 -2.012498527765274048e-01 -1.838598102331161499e-01 -1.405218541622161865e-01 -6.348507106304168701e-02 2.285173982381820679e-01 -3.952023573219776154e-03 3.048627376556396484e-01 1.514748334884643555e-01 -2.372456043958663940e-01 -1.862817816436290741e-02 -1.944703608751296997e-01 1.581718400120735168e-02 -6.768371909856796265e-02 -2.075108885765075684e-02 -1.925578415393829346e-01 -9.543284773826599121e-02 -1.026262193918228149e-01 8.198705315589904785e-02 3.361741602420806885e-01 -4.380203410983085632e-02
-2.411443740129470825e-01 -3.111649155616760254e-01 1.671478152275085449e-01 -6.072412803769111633e-02 3.236040472984313965e-01 -3.002463094890117645e-02 -2.708486840128898621e-02 3.306051194667816162e-01 4.660972952842712402e-02 -1.225776672363281250e-01 -3.307816386222839355e-02 -1.404928267002105713e-01 8.812851458787918091e-02 -2.808518148958683014e-02 -8.968200534582138062e-02 -1.213335394859313965e-01 1.575939171016216278e-02 8.758876472711563110e-02 8.980000764131546021e-02 1.276845484972000122e-01 -1.587899476289749146e-01 1.718198210000991821e-01 -3.328731656074523926e-01 -1.985536813735961914e-01 -2.994259893894195557e-01 -2.296642959117889404e-01 -1.075547263026237488e-01 1.662658900022506714e-01 2.247929871082305908e-01 -3.609490022063255310e-02 -1.282219141721725464e-01 -2.031105011701583862e-01
-3.733834251761436462e-02 -8.261785656213760376e-02 1.393106132745742798e-01 -1.221262067556381226e-01 4.896397292613983154e-01 9.316734969615936279e-03 -2.428741753101348877e-02 1.803047209978103638e-01 8.500494062900543213e-02 2.248507291078567505e-01 1.676210612058639526e-01 -2.620060462504625320e-03 -1.816611289978027344e-01 -5.095739662647247314e-02 -1.321956366300582886e-01 -1.228064149618148804e-01 1.755875945091247559e-01 -5.215923786163330078e-01 1.868093013763427734e-01 1.727188676595687866e-01 6.493201851844787598e-02 1.022503431886434555e-02 -1.224248558282852173e-01 -1.050222963094711304e-01 -6.260111182928085327e-02 3.256334364414215088e-02 6.718943268060684204e-02 -2.853342890739440918e-01 1.487354934215545654e-01 1.351937055587768555e-01 -1.846486143767833710e-02 2.958184666931629181e-02
-7.515817135572433472e-02 2.295705229043960571e-01 1.077060028910636902e-01 1.776894740760326385e-02 2.114219367504119873e-01 1.713786274194717407e-01 1.704300567507743835e-02 6.213998794555664062e-02 -4.319379106163978577e-02 -2.063817083835601807e-01 2.319882810115814209e-01 1.802548021078109741e-01 3.410520777106285095e-02 -1.043742895126342773e-01 -2.095561623573303223e-01 -1.161951720714569092e-01 2.971561253070831299e-01 -3.724155724048614502e-01 2.042760998010635376e-01 2.429524362087249756e-01 -1.009415090084075928e-01 2.146296203136444092e-01 -2.004060298204421997e-01 -5.341279879212379456e-02 -2.069261372089385986e-01 -2.209263443946838379e-01 -1.681558415293693542e-02 -3.228819966316223145e-01 -2.540557458996772766e-02 2.978954836726188660e-02 -8.200521767139434814e-02 -1.408137232065200806e-01
2.533305995166301727e-02 -1.188764050602912903e-01 9.227646142244338989e-02 -5.048768222332000732e-02 3.083060383796691895e-01 1.167969331145286560e-01 -3.539814651012420654e-01 1.177992224693298340e-01 2.078997939825057983e-01 5.023708939552307129e-02 4.041300341486930847e-02 8.480659127235412598e-02 -1.254865434020757675e-02 -1.270774304866790771e-01 -4.898450970649719238e-01 -1.931509822607040405e-01 1.735096424818038940e-02 -2.026762366294860840e-01 6.322243809700012207e-02 2.444450110197067261e-01 -2.033836022019386292e-02 6.562435068190097809e-03 -1.453981250524520874e-01 3.893453255295753479e-02 -3.853803128004074097e-02 -1.036338955163955688e-01 -3.739116191864013672e-01 -7.204509526491165161e-02 2.052441686391830444e-01 1.524953544139862061e-01 6.916967686265707016e-03 1.651069372892379761e-01
-9.306405484676361084e-02 -5.923339724540710449e-02 -2.759673632681369781e-02 -1.283050179481506348e-01 2.671915590763092041e-01 1.840605586767196655e-01 -2.251660674810409546e-01 1.613969951868057251e-01 -1.840869337320327759e-02 2.182024568319320679e-01 -2.751396596431732178e-01 -1.023131422698497772e-02 1.056458801031112671e-01 -2.957666814327239990e-01 -2.299999259412288666e-02 8.540643006563186646e-02 1.979282498359680176e-01 -8.273565024137496948e-02 -1.462053228169679642e-02 2.679719626903533936e-01 -2.749856114387512207e-01 -9.472306817770004272e-02 -2.799488008022308350e-01 1.020538061857223511e-01 -1.639761477708816528e-01 2.958716452121734619e-01 -1.971833109855651855e-01 -1.770645380020141602e-01 -2.127123922109603882e-01 -1.054578498005867004e-01 -1.536119133234024048e-01 -4.820140451192855835e-02
1.087591648101806641e-01 5.980303511023521423e-02 6.508365273475646973e-02 -2.306442707777023315e-02 3.585190176963806152e-01 2.241953760385513306e-01 1.334050744771957397e-01 2.071356773376464844e-01 1.354573071002960205e-01 2.228386104106903076e-01 -1.221452280879020691e-01 2.661592960357666016e-01 2.851811796426773071e-02 -4.672396779060363770e-01 -6.724120676517486572e-02 2.637425363063812256e-01 1.606412529945373535e-01 -4.950115457177162170e-02 3.704389184713363647e-02 6.484594941139221191e-02 -8.970761299133300781e-02 1.257775276899337769e-01 -3.061203658580780029e-01 1.578033715486526489e-01 -2.638048529624938965e-01 -5.969259887933731079e-02 2.265387587249279022e-02 -3.873566538095474243e-02 -4.830963164567947388e-02 1.376011818647384644e-01 1.086682081222534180e-02 -1.431217491626739502e-01
-1.971969380974769592e-02 -1.618193835020065308e-01 -1.700582504272460938e-01 -2.014609873294830322e-01 4.053109288215637207e-01 1.016452908515930176e-01 -6.087158620357513428e-02 6.573641300201416016e-02 -1.057725548744201660e-01 7.608584314584732056e-02 -2.285308986902236938e-01 1.552345603704452515e-02 -1.575916260480880737e-01 -3.159011602401733398e-01 -1.049297675490379333e-01 3.548154607415199280e-02 2.223677039146423340e-01 -1.015577018260955811e-01 1.920797079801559448e-01 1.157932952046394348e-01 -1.978543549776077271e-01 3.840631991624832153e-02 -2.014223039150238037e-01 2.038191705942153931e-01 -1.499626189470291138e-01 3.399397134780883789e-01 -2.050380110740661621e-01 -9.666753560304641724e-02 -6.910000741481781006e-02 9.494938887655735016e-03 -2.651264369487762451e-01 1.324887275695800781e-01
-1.663549840450286865e-01 -2.478249371051788330e-01 5.014201998710632324e-02 -7.709585130214691162e-02 4.689604640007019043e-01 2.654854953289031982e-02 4.561705514788627625e-02 3.050172626972198486e-01 1.835608482360839844e-01 -5.216775089502334595e-02 2.123689204454421997e-01 1.861776262521743774e-01 6.690517812967300415e-02 -1.374199241399765015e-01 -6.509932130575180054e-02 2.430217564105987549e-01 1.416887044906616211e-01 4.656679555773735046e-02 2.428590059280395508e-01 -1.191326230764389038e-01 5.800361931324005127e-02 5.220711603760719299e-02 1.393926292657852173e-01 3.691073656082153320e-01 -8.505836874246597290e-02 2.236397713422775269e-01 -6.093467772006988525e-02 -1.060943156480789185e-01 -5.549940466880798340e-02 -1.920204237103462219e-02 1.681921035051345825e-01 -1.507811099290847778e-01
-3.125619590282440186e-01 -1.066659167408943176e-01 -6.806146353483200073e-02 -2.190965116024017334e-01 3.942043706774711609e-02 3.608579933643341064e-02 -2.177159488201141357e-01 1.230764389038085938e-01 -2.760035097599029541e-01 1.150546148419380188e-01 -7.639101892709732056e-02 -2.342565059661865234e-01 -7.272703945636749268e-02 -1.207001656293869019e-01 -2.694731056690216064e-01 6.751322001218795776e-02 9.703224897384643555e-02 -6.826335936784744263e-02 1.304740756750106812e-01 1.152339577674865723e-01 -5.645458400249481201e-02 2.545949816703796387e-01 -1.334682852029800415e-01 -1.770891435444355011e-02 -4.864072799682617188e-01 6.264109164476394653e-02 -9.848079830408096313e-02 -2.735426723957061768e-01 -9.048095345497131348e-02 1.988113075494766235e-01 -1.475739181041717529e-01 2.621708065271377563e-02
-4.058166220784187317e-02 2.156896591186523438e-01 -1.397691015154123306e-02 7.655856013298034668e-02 4.350002408027648926e-01 3.722655400633811951e-02 6.110494583845138550e-02 2.393083572387695312e-01 -1.050303801894187927e-01 1.697034388780593872e-01 1.717963814735412598e-01 -1.885850131511688232e-01 -1.314368098974227905e-01 6.990046054124832153e-02 -3.170026540756225586e-01 -8.363351970911026001e-02 6.221541762351989746e-02 1.954768002033233643e-01 1.014682948589324951e-01 2.411309033632278442e-01 -1.762331277132034302e-02 -2.196630276739597321e-02 -7.957913726568222046e-02 -5.324123799800872803e-02 -3.587917387485504150e-01 2.147143483161926270e-01 -2.572296559810638428e-01 -9.903126209974288940e-02 1.273635625839233398e-01 1.713426858186721802e-01 -4.719733260571956635e-03 2.066709846258163452e-01
-9.935108572244644165e-02 1.976458281278610229e-01 -1.482843607664108276e-01 -1.542922854423522949e-01 2.639223635196685791e-01 2.508599460124969482e-01 -2.881327271461486816e-01 2.160537242889404297e-01 -1.501896511763334274e-02 1.738654635846614838e-02 1.297882385551929474e-02 1.224278956651687622e-01 -2.729918994009494781e-02 4.247478395700454712e-02 -5.730724334716796875e-01 1.393561214208602905e-01 1.448646485805511475e-01 2.161349207162857056e-01 1.638852655887603760e-01 4.665990546345710754e-02 1.879065185785293579e-01 9.205755591392517090e-02 -1.025052741169929504e-01 -9.493677318096160889e-02 -2.345438599586486816e-01 -9.685692191123962402e-02 -6.009675934910774231e-02 2.493280358612537384e-02 2.947069704532623291e-02 1.623515188694000244e-01 3.043879941105842590e-02 1.417800784111022949e-01
-3.602668642997741699e-01 6.593180447816848755e-02 6.817749701440334320e-03 -1.764178276062011719e-01 2.001036107540130615e-01 1.000894233584403992e-02 -4.605020582675933838e-02 1.310870498418807983e-01 -1.897706389427185059e-01 3.006479702889919281e-02 -2.469664365053176880e-01 -3.541738688945770264e-01 -3.588624298572540283e-02 -2.758981473743915558e-02 -2.055000960826873779e-01 -7.624253164976835251e-03 6.237080320715904236e-02 -1.730829477310180664e-01 -1.860022246837615967e-01 2.158907800912857056e-01 -1.018962934613227844e-01 1.388927102088928223e-01 -2.940829992294311523e-01 -1.379069089889526367e-01 -4.367465376853942871e-01 2.678221277892589569e-02 -6.873080134391784668e-02 -1.423831582069396973e-01 -1.423796266317367554e-01 7.358533143997192383e-02 1.231881678104400635e-01 2.208614256232976913e-03
-2.885452508926391602e-01 1.680154353380203247e-01 -1.314335912466049194e-01 -5.991665273904800415e-02 3.607013225555419922e-01 -7.871069759130477905e-02 -2.178164869546890259e-01 2.614090144634246826e-01 7.157237827777862549e-02 -6.761718541383743286e-02 1.326086372137069702e-01 -7.355374097824096680e-02 3.136770101264119148e-03 -4.317288100719451904e-01 2.146344259381294250e-02 2.092577051371335983e-03 3.268956393003463745e-02 -2.056047618389129639e-01 1.882629096508026123e-01 -9.755388647317886353e-02 -1.670000702142715454e-02 -3.028510138392448425e-02 1.284457892179489136e-01 1.656884849071502686e-01 -3.794799447059631348e-01 9.063178300857543945e-02 1.827901899814605713e-01 -1.515851467847824097e-01 8.790232241153717041e-02 1.120500043034553528e-01 -4.134655371308326721e-02 1.787847727537155151e-01
-2.898679971694946289e-01 -3.850026726722717285e-01 5.061996728181838989e-02 1.205391362309455872e-01 2.534748017787933350e-01 9.938720613718032837e-02 2.327882871031761169e-02 2.509845197200775146e-01 3.745713829994201660e-02 1.353699564933776855e-01 4.251489788293838501e-02 3.323225080966949463e-01 -1.292772293090820312e-01 -1.730313301086425781e-01 -8.709827065467834473e-02 5.732435267418622971e-03 -9.226116538047790527e-02 1.395107433199882507e-02 2.856302559375762939e-01 3.149631619453430176e-01 -4.195542633533477783e-02 -1.924668997526168823e-01 -8.338701725006103516e-02 -2.084994614124298096e-01 -2.250852137804031372e-01 1.830365806818008423e-01 1.489608138799667358e-01 -1.010641306638717651e-01 7.882720790803432465e-03 1.330766528844833374e-01 1.156275495886802673e-01 1.780688390135765076e-02
-2.447515958920121193e-03 -2.796427607536315918e-01 -1.499110013246536255e-01 -1.848363429307937622e-01 2.740958333015441895e-01 1.516657620668411255e-01 -3.463255465030670166e-01 2.785406708717346191e-01 2.013808339834213257e-01 4.253765568137168884e-02 1.752281486988067627e-01 2.115318328142166138e-01 1.039725691080093384e-01 5.164334550499916077e-03 -3.236937820911407471e-01 4.630089178681373596e-02 -1.340908408164978027e-01 -1.914670616388320923e-01 3.408565372228622437e-02 5.729379132390022278e-03 -1.589887738227844238e-01 3.307128250598907471e-01 -2.061067819595336914e-01 -1.831625252962112427e-01 -1.482741832733154297e-01 -5.130656436085700989e-02 1.219459176063537598e-01 3.078599087893962860e-02 1.481730937957763672e-01 3.666681423783302307e-02 3.583215922117233276e-02 -4.893565177917480469e-02
-1.726739704608917236e-01 -1.421823399141430855e-03 -5.331614986062049866e-03 2.960731834173202515e-02 2.118473500013351440e-01 1.537583023309707642e-01 -2.204802930355072021e-01 2.281346321105957031e-01 7.378905266523361206e-02 2.408678382635116577e-01 1.192699000239372253e-01 -2.417426705360412598e-01 -3.978905733674764633e-03 -8.847613632678985596e-02 -1.493957936763763428e-01 3.358227433636784554e-03 1.154139414429664612e-01 7.017134130001068115e-02 2.586685717105865479e-01 1.175586879253387451e-01 -8.347776532173156738e-02 -2.886912971735000610e-02 -1.726446896791458130e-01 -8.761679381132125854e-02 -2.703974843025207520e-01 -5.155975371599197388e-02 -4.160085320472717285e-01 4.425931721925735474e-02 -2.445783764123916626e-01 1.812638342380523682e-01 -2.552474737167358398e-01 -2.844600081443786621e-01
-1.826871782541275024e-01 -9.684120118618011475e-02 2.111279219388961792e-02 -8.620037138462066650e-02 3.356107771396636963e-01 -5.791938677430152893e-02 -9.765148907899856567e-02 2.866535186767578125e-01 1.150041520595550537e-01 -2.314758002758026123e-01 -5.664059426635503769e-04 3.832356035709381104e-01 -9.580765664577484131e-02 -1.241302266716957092e-01 -1.096780062653124332e-03 1.807261556386947632e-01 -3.799127414822578430e-02 1.327318996191024780e-01 1.386590581387281418e-02 2.387492358684539795e-01 -3.433024883270263672e-01 2.433826774358749390e-02 -6.985606998205184937e-02 -2.128971964120864868e-01 -2.893843352794647217e-01 2.731487751007080078e-01 -1.133894994854927063e-01 3.921773284673690796e-02 -1.483292132616043091e-02 -6.084940209984779358e-02 -1.458760946989059448e-01 1.669975817203521729e-01
-2.149934917688369751e-01 1.688861846923828125e-01 2.790099084377288818e-01 -2.482847124338150024e-01 2.749704718589782715e-01 2.521897852420806885e-01 -1.579355299472808838e-01 1.079179272055625916e-01 -1.553524732589721680e-01 -1.454396694898605347e-01 -9.612476080656051636e-02 -2.768532000482082367e-02 2.920156717300415039e-01 -1.437451094388961792e-01 -2.744540870189666748e-01 -5.868803337216377258e-02 9.123757481575012207e-02 -1.050718948245048523e-01 7.249912619590759277e-02 1.660121828317642212e-01 -1.234776675701141357e-01 1.052951142191886902e-01 -9.230092912912368774e-02 1.971438378095626831e-01 -3.922802396118640900e-03 1.171365194022655487e-02 1.373322308063507080e-01 -4.748383164405822754e-02 -1.194960400462150574e-01 -1.481469720602035522e-01 4.302431643009185791e-01 -3.825672715902328491e-02
1.200056001543998718e-01 7.429058849811553955e-02 7.018030434846878052e-02 -1.520311236381530762e-01 4.262724518775939941e-01 1.905159503221511841e-01 -1.102070212364196777e-01 -4.523249343037605286e-02 1.953623443841934204e-01 -2.733533382415771484e-01 -1.595712751150131226e-01 -4.878283292055130005e-02 6.144647672772407532e-02 -8.549077808856964111e-02 -3.096283078193664551e-01 9.441418945789337158e-02 -8.244233578443527222e-02 -1.314841955900192261e-01 1.812026351690292358e-01 -1.785147748887538910e-02 -1.682686507701873779e-01 1.208354234695434570e-01 -2.084747655317187309e-03 -6.848753243684768677e-02 -1.502552777528762817e-01 3.794069960713386536e-02 3.325032293796539307e-01 -2.452428452670574188e-02 -4.439256489276885986e-01 2.193739265203475952e-02 2.564996108412742615e-02 1.581517159938812256e-01
-1.424638479948043823e-01 1.779132783412933350e-01 -5.578225851058959961e-02 -9.914858639240264893e-02 4.998590946197509766e-01 1.131800860166549683e-01 -3.695293962955474854e-01 1.062911450862884521e-01 -1.034270599484443665e-01 -1.001632735133171082e-01 -2.049559801816940308e-01 -1.541033238172531128e-01 1.217710226774215698e-01 1.223857514560222626e-02 -4.229135811328887939e-02 -1.713203638792037964e-01 -5.721092969179153442e-02 2.155033499002456665e-02 1.208185106515884399e-01 -2.808172069489955902e-02 -1.889973282814025879e-01 -1.393418610095977783e-01 -2.348450422286987305e-01 -6.471095979213714600e-02 -1.483546346426010132e-01 -1.926934570074081421e-01 -2.514110505580902100e-01 -2.948025763034820557e-01 4.606077447533607483e-03 -1.420569270849227905e-01 1.335100978612899780e-01 1.053896993398666382e-01
1.009874865412712097e-01 2.236374318599700928e-01 8.708067238330841064e-02 -1.161380261182785034e-01 1.950636655092239380e-01 1.247549131512641907e-01 3.638709709048271179e-02 5.597536265850067139e-02 -4.032870754599571228e-02 -3.641115725040435791e-01 1.947223581373691559e-02 -1.409518271684646606e-01 1.418881863355636597e-01 -1.587415337562561035e-01 -2.989773750305175781e-01 -2.167724668979644775e-01 -3.108410723507404327e-02 -5.431175976991653442e-02 2.247543931007385254e-01 4.031792581081390381e-01 -2.912555634975433350e-01 -6.024616584181785583e-02 7.200690358877182007e-02 -2.815141342580318451e-02 -1.631630808115005493e-01 -1.164467856287956238e-01 -4.840282723307609558e-02 -2.159421294927597046e-01 -5.788674950599670410e-02 -1.190784424543380737e-01 1.697194725275039673e-01 -2.785226106643676758e-01
-1.339371129870414734e-02 -1.357128620147705078e-01 1.690995879471302032e-02 -8.230341225862503052e-02 4.911946356296539307e-01 1.850403100252151489e-01 -1.220315247774124146e-01 2.766919694840908051e-02 1.817725598812103271e-01 1.485579162836074829e-01 2.316375970840454102e-01 -8.177181333303451538e-02 -1.004670709371566772e-01 1.152339042164385319e-03 -3.682018220424652100e-01 -4.387294501066207886e-02 9.988708049058914185e-02 -4.215279519557952881e-01 8.214502781629562378e-02 8.128207176923751831e-02 3.622726351022720337e-02 9.917867928743362427e-02 -8.870395272970199585e-02 -1.067886725068092346e-01 1.189851388335227966e-02 1.385430395603179932e-01 -9.229639172554016113e-02 -3.358045816421508789e-01 6.388664990663528442e-02 1.028959974646568298e-01 -4.746093228459358215e-02 1.764881759881973267e-01
-2.272075787186622620e-02 2.123181074857711792e-01 1.840503960847854614e-01 -3.398435935378074646e-02 1.062884703278541565e-01 6.689763069152832031e-02 -5.595676600933074951e-02 1.104079037904739380e-01 2.074389755725860596e-01 -2.014872431755065918e-01 -1.629395633935928345e-01 -1.733897626399993896e-01 1.794636249542236328e-01 7.472000271081924438e-02 -1.200642064213752747e-01 -1.419022120535373688e-02 -2.967943623661994934e-02 -3.147010803222656250e-01 -3.013526089489459991e-02 1.661467254161834717e-01 -2.920615253970026970e-03 8.412846177816390991e-02 -4.078054130077362061e-01 -5.797217786312103271e-02 -4.210131764411926270e-01 3.605120629072189331e-02 -8.253753185272216797e-02 -3.353483378887176514e-01 1.889225691556930542e-01 1.500312834978103638e-01 6.224976480007171631e-02 -1.747906059026718140e-01
[truncated: 3,275,038 more chars]
