# Supplementary material for: The Language of Innovation
Source: PLoS One. 2020 Apr 30;15(4):e0230107. doi: 10.1371/journal.pone.0230107 (PMC7194493; doi:10.1371/journal.pone.0230107)
Supplement: S2 File — (GZ) [file pone.0230107.s002.tar.gz › 1980-1984/V2Run_20_VS_4500_embeddings1980-1984ED32.txt]

7.798025012016296387e-02 1.387603878974914551e-01 1.286082118749618530e-01 -2.910035550594329834e-01 1.440702974796295166e-01 3.021194040775299072e-02 -2.583278417587280273e-01 8.502221107482910156e-02 -5.358301475644111633e-02 -1.186803281307220459e-01 -6.947996467351913452e-02 -8.883224427700042725e-02 9.468949586153030396e-02 2.419839650392532349e-01 2.195961400866508484e-02 -3.841673731803894043e-01 -1.329703330993652344e-01 -7.758937031030654907e-02 -1.900500506162643433e-01 -2.965748310089111328e-01 1.528755277395248413e-01 -3.197221457958221436e-01 3.149456903338432312e-02 -2.372676879167556763e-01 -3.392167687416076660e-01 -1.008017137646675110e-01 -9.356884658336639404e-02 2.761671785265207291e-03 2.443927526473999023e-01 -3.825156390666961670e-02 2.898442745208740234e-02 -7.658793777227401733e-02
1.615510880947113037e-01 -1.024689078330993652e-01 -1.982996053993701935e-02 -3.876166641712188721e-01 1.332876235246658325e-01 -8.061485737562179565e-02 -1.966184228658676147e-01 2.636382728815078735e-02 5.316499248147010803e-02 1.151430699974298477e-02 6.898304820060729980e-02 -1.892980635166168213e-01 -7.528848946094512939e-02 -4.198585450649261475e-02 4.552734643220901489e-02 -1.358823031187057495e-01 2.980838343501091003e-02 1.897286176681518555e-01 9.667066484689712524e-02 -3.131030797958374023e-01 6.807271391153335571e-02 7.221456617116928101e-02 3.186801373958587646e-01 1.763204038143157959e-01 -1.380676180124282837e-01 -3.148157298564910889e-01 -3.521848022937774658e-01 1.236502677202224731e-01 1.093329265713691711e-01 -1.176258325576782227e-01 -2.119328528642654419e-01 -2.503291964530944824e-01
-3.845814615488052368e-02 2.719455026090145111e-02 3.646099269390106201e-01 -1.999541074037551880e-01 6.977891549468040466e-03 1.691107749938964844e-01 -4.214949905872344971e-01 8.426520228385925293e-02 -2.175721526145935059e-02 7.364919036626815796e-02 2.132252007722854614e-01 1.829147487878799438e-01 2.116739600896835327e-01 -5.000933259725570679e-02 -1.191942170262336731e-01 -3.677065074443817139e-01 4.823434352874755859e-02 5.946711823344230652e-02 4.748448356986045837e-02 -2.403323054313659668e-01 3.413050621747970581e-02 1.622694730758666992e-01 2.415831089019775391e-01 -9.442164748907089233e-02 -7.080814987421035767e-02 -6.956768035888671875e-02 -2.588379569351673126e-02 -4.706685990095138550e-02 1.772206462919712067e-02 -1.104701682925224304e-01 -2.233256548643112183e-01 -3.068043291568756104e-01
1.474503576755523682e-01 3.002599775791168213e-01 3.495032787322998047e-01 -2.739243023097515106e-02 3.693862855434417725e-01 -4.301891848444938660e-02 -2.186533063650131226e-01 1.106147915124893188e-01 4.739322140812873840e-02 1.336907893419265747e-01 2.142362445592880249e-01 -1.387469172477722168e-01 5.158118531107902527e-02 8.508083224296569824e-02 2.459096163511276245e-01 -3.503673970699310303e-01 1.640471369028091431e-01 1.745903044939041138e-01 1.441248953342437744e-01 -2.684479346498847008e-03 -2.456784807145595551e-02 1.875782161951065063e-01 1.422646194696426392e-01 6.984595209360122681e-02 -6.835316773504018784e-03 6.242866441607475281e-02 -2.199432067573070526e-02 7.631465792655944824e-02 7.640434056520462036e-02 -1.570483744144439697e-01 -3.069046437740325928e-01 -1.201631203293800354e-01
1.894444972276687622e-01 1.815145015716552734e-01 1.075416281819343567e-01 -1.836673468351364136e-01 -6.502052303403615952e-03 1.155724003911018372e-02 -2.153515368700027466e-01 1.075703129172325134e-01 -3.142166137695312500e-02 1.029758974909782410e-01 2.999799251556396484e-01 -2.970990240573883057e-01 4.239311069250106812e-02 4.839089140295982361e-02 1.229494884610176086e-01 -2.938541769981384277e-01 1.835955977439880371e-01 1.420189589262008667e-01 -2.401083707809448242e-01 6.208149716258049011e-02 -5.855901166796684265e-03 1.735635697841644287e-01 2.057674676179885864e-01 1.180289685726165771e-01 -1.050793975591659546e-01 -6.443500518798828125e-02 -1.654374599456787109e-01 -8.358112722635269165e-02 1.395158916711807251e-01 -5.398909375071525574e-02 -1.071083471179008484e-01 -4.970660805702209473e-01
4.095124900341033936e-01 2.192827165126800537e-01 5.033260583877563477e-02 -1.570010930299758911e-01 1.086470261216163635e-01 -1.047586798667907715e-01 -2.099596196785569191e-03 -7.199872285127639771e-02 1.384567189961671829e-02 1.567317098379135132e-01 2.929460108280181885e-01 -1.179482191801071167e-01 1.189040914177894592e-01 1.207711175084114075e-01 -3.342026099562644958e-02 -3.143088817596435547e-01 6.438233703374862671e-02 1.469724476337432861e-01 -1.902114301919937134e-01 -1.599864065647125244e-01 4.255920648574829102e-02 1.189997345209121704e-01 1.574348062276840210e-01 2.101220786571502686e-01 -4.198618233203887939e-01 1.520981043577194214e-01 -1.391752958297729492e-01 -9.956510039046406746e-04 1.943991780281066895e-01 -1.965128034353256226e-01 -8.353280276060104370e-02 -3.664478287100791931e-02
1.980858296155929565e-01 1.565786153078079224e-01 1.303199529647827148e-01 -2.456827461719512939e-02 2.080070413649082184e-02 -1.604239493608474731e-01 -3.442864120006561279e-01 2.183571457862854004e-02 -2.050919383764266968e-01 -1.402857750654220581e-01 1.125912219285964966e-01 1.736434698104858398e-01 -1.778241246938705444e-01 1.292495429515838623e-01 2.338973432779312134e-01 -2.041904628276824951e-01 -5.202230811119079590e-02 9.606090188026428223e-02 1.034298241138458252e-01 -1.506737768650054932e-01 -1.784094572067260742e-01 -2.158775478601455688e-01 1.946249306201934814e-01 -2.556286454200744629e-01 4.762506857514381409e-02 -1.117971315979957581e-01 -1.135369241237640381e-01 -2.932512015104293823e-02 4.081372618675231934e-01 -2.512059211730957031e-01 1.048437133431434631e-01 -1.673234850168228149e-01
9.131763875484466553e-02 3.254529833793640137e-01 -8.376818895339965820e-02 -2.093213945627212524e-01 -7.934390567243099213e-03 1.251205652952194214e-01 -2.074607461690902710e-01 -8.826213330030441284e-02 -2.392370849847793579e-01 6.104768067598342896e-02 5.095840990543365479e-02 8.926463127136230469e-02 -2.893142700195312500e-01 -8.780517615377902985e-03 2.617968320846557617e-01 -3.911755681037902832e-01 -3.961458057165145874e-02 -1.739649847149848938e-02 1.096738800406455994e-01 -1.360276192426681519e-01 -2.887649089097976685e-02 -1.930189430713653564e-01 3.848024457693099976e-02 -9.129900485277175903e-02 -2.012089244090020657e-04 -3.043038770556449890e-02 -1.260483860969543457e-01 1.305937021970748901e-01 4.381982386112213135e-01 -1.854236871004104614e-01 -5.303701385855674744e-02 -2.193328142166137695e-01
1.546149402856826782e-01 5.523853749036788940e-02 8.015452325344085693e-02 -4.582712650299072266e-01 9.613966196775436401e-02 -1.740675717592239380e-01 -1.069153472781181335e-01 1.037505716085433960e-01 1.633544862270355225e-01 6.740037817507982254e-03 1.935578137636184692e-01 1.174533041194081306e-03 1.252368837594985962e-01 1.119318790733814240e-02 1.901380866765975952e-01 -2.822325527667999268e-01 9.061969816684722900e-02 7.174617052078247070e-02 -1.348339319229125977e-01 -1.216506361961364746e-01 -1.414780616760253906e-01 -4.911585897207260132e-02 2.118577957153320312e-01 5.264578014612197876e-02 -1.065433993935585022e-01 -4.463131427764892578e-01 -1.620141416788101196e-01 -8.637786656618118286e-02 1.735765635967254639e-01 -4.935855045914649963e-02 -1.961382329463958740e-01 -2.595007419586181641e-01
1.509559992700815201e-02 8.928963541984558105e-02 5.520370230078697205e-02 -3.075346052646636963e-01 1.029106080532073975e-01 -1.675222218036651611e-01 2.302504330873489380e-02 1.454209983348846436e-01 -2.382336743175983429e-02 -1.344823092222213745e-01 1.408258527517318726e-01 -1.595313698053359985e-01 3.861146420240402222e-02 -4.827442765235900879e-02 2.630482316017150879e-01 -2.746717929840087891e-01 -5.561574921011924744e-02 4.284688085317611694e-02 -7.025823742151260376e-02 -3.053234517574310303e-01 -1.209206804633140564e-01 -4.489512741565704346e-02 2.551763057708740234e-01 5.294872075319290161e-02 -1.767290532588958740e-01 -4.486143887042999268e-01 -1.798830926418304443e-01 -3.410296887159347534e-02 2.478260248899459839e-01 -5.201301723718643188e-02 -1.231097579002380371e-01 -2.975158691406250000e-01
1.684375107288360596e-01 2.760936617851257324e-01 1.062729358673095703e-01 -4.145992994308471680e-01 2.416319586336612701e-02 -5.899130180478096008e-02 -2.608198821544647217e-01 -2.170797884464263916e-01 1.790527068078517914e-02 2.340231090784072876e-01 -1.173263862729072571e-01 -2.027990072965621948e-01 4.069547727704048157e-02 2.617650330066680908e-01 9.309510141611099243e-02 -1.120511218905448914e-01 -8.170679211616516113e-02 3.615213558077812195e-02 -7.385385036468505859e-02 -1.933218836784362793e-01 -1.656719148159027100e-01 3.245335221290588379e-01 7.206747680902481079e-02 -2.126214355230331421e-01 2.685810029506683350e-01 -7.801108807325363159e-02 -5.489692464470863342e-02 1.123301088809967041e-01 2.423582673072814941e-01 -1.357617322355508804e-02 3.145295009016990662e-02 6.224782764911651611e-02
9.365900605916976929e-02 -5.196255631744861603e-03 -4.163980856537818909e-02 -4.663436412811279297e-01 -7.548633217811584473e-02 -1.654752045869827271e-01 -3.417207673192024231e-02 1.143799498677253723e-01 1.294383406639099121e-01 6.976998597383499146e-02 2.272317260503768921e-01 -1.431411653757095337e-01 -1.936079859733581543e-01 -9.879701584577560425e-02 1.669284999370574951e-01 -3.267341554164886475e-01 -3.790825232863426208e-02 5.552638322114944458e-02 -3.207593783736228943e-02 -1.614831537008285522e-01 2.386069670319557190e-02 1.895299851894378662e-01 1.543304026126861572e-01 6.467342376708984375e-02 -1.638363301753997803e-01 -3.248623609542846680e-01 -1.752861440181732178e-01 2.457904517650604248e-01 3.013617992401123047e-01 2.953376621007919312e-02 -1.533332467079162598e-01 -1.192195266485214233e-01
1.458945274353027344e-01 -8.862636983394622803e-02 3.711163252592086792e-02 -2.833617031574249268e-01 -4.381847754120826721e-02 -5.771789699792861938e-02 -2.513534724712371826e-01 2.065632678568363190e-02 1.705629825592041016e-01 2.055702358484268188e-01 7.830716669559478760e-02 -3.623923659324645996e-02 4.572566598653793335e-02 -1.300660371780395508e-01 1.606384068727493286e-01 -3.746316134929656982e-01 -2.641665516421198845e-03 2.089487910270690918e-01 -1.315299719572067261e-01 -3.466878458857536316e-02 8.944781869649887085e-02 1.528054624795913696e-01 1.680886000394821167e-01 1.880346834659576416e-01 -7.964435033500194550e-03 -1.503662467002868652e-01 -2.746497094631195068e-01 3.178456127643585205e-01 2.575155794620513916e-01 -1.149359941482543945e-01 -3.411551117897033691e-01 6.482115387916564941e-02
2.297268360853195190e-01 1.514440178871154785e-01 4.041723310947418213e-01 -9.516084194183349609e-02 1.118181571364402771e-01 1.745955646038055420e-01 -4.240319430828094482e-01 -4.736865311861038208e-02 2.044038921594619751e-01 4.019490256905555725e-02 1.772867292165756226e-01 -8.366514742374420166e-02 1.278428882360458374e-01 -2.826445735991001129e-02 1.798989996314048767e-02 -3.051783442497253418e-01 1.145427301526069641e-01 5.251241847872734070e-02 7.123181596398353577e-03 -1.325454413890838623e-01 -9.556515514850616455e-02 4.204820469021797180e-02 2.252760678529739380e-01 -2.126269740983843803e-03 -1.056444197893142700e-01 -1.732780635356903076e-01 -9.557357430458068848e-02 -6.322979927062988281e-02 -1.149018406867980957e-01 5.183364450931549072e-02 -2.559735774993896484e-01 -3.217720687389373779e-01
-1.269368547946214676e-02 5.485653504729270935e-02 2.670346945524215698e-02 -9.435929358005523682e-02 2.520061843097209930e-02 1.791019691154360771e-03 -2.550910115242004395e-01 8.687128871679306030e-02 -2.660145759582519531e-01 1.657051146030426025e-01 2.221565097570419312e-01 2.102442085742950439e-02 9.611706435680389404e-02 2.846845984458923340e-02 1.254384070634841919e-01 -4.480581283569335938e-01 1.507091820240020752e-01 6.273944675922393799e-02 4.668184742331504822e-02 -4.918160289525985718e-02 -1.344117522239685059e-01 -5.429406091570854187e-02 5.718523263931274414e-02 1.031230315566062927e-01 -2.665529772639274597e-02 -2.970660030841827393e-01 -2.315021455287933350e-01 -6.409642100334167480e-02 1.674019396305084229e-01 -2.669659676030278206e-03 -5.035193562507629395e-01 -2.121566236019134521e-01
1.028409674763679504e-01 -4.060583934187889099e-02 -3.255917225033044815e-03 -3.435099720954895020e-01 6.877850741147994995e-02 -1.713127456605434418e-02 -1.187755689024925232e-01 1.253482401371002197e-01 1.744975149631500244e-01 2.877438068389892578e-01 2.968699634075164795e-01 -8.499492704868316650e-02 1.082331780344247818e-02 -6.658938713371753693e-03 1.747044622898101807e-01 -4.309598207473754883e-01 6.562750041484832764e-02 3.128291293978691101e-02 -1.652089208364486694e-01 -1.838996447622776031e-02 1.593257114291191101e-02 1.567916721105575562e-01 1.731941699981689453e-01 3.673874586820602417e-02 -3.406756371259689331e-02 -1.610260158777236938e-01 -1.602709442377090454e-01 2.920510172843933105e-01 2.768977582454681396e-01 -1.796044781804084778e-02 -3.182508051395416260e-01 6.678139418363571167e-02
8.202458918094635010e-02 9.412399679422378540e-02 3.470942974090576172e-01 -1.474555581808090210e-01 1.504745632410049438e-01 -6.816083192825317383e-02 -3.420218229293823242e-01 -1.253098435699939728e-02 1.646158844232559204e-01 2.798236608505249023e-01 7.077829539775848389e-02 2.260011732578277588e-01 9.723155200481414795e-02 3.865700215101242065e-02 2.277004569768905640e-01 -3.434531986713409424e-01 9.458503127098083496e-02 -1.939341872930526733e-01 1.968908496201038361e-02 -2.251780629158020020e-01 -5.529795587062835693e-02 4.812829196453094482e-02 1.937104463577270508e-01 2.063280940055847168e-01 -7.266920059919357300e-02 -1.004696637392044067e-01 -4.577954858541488647e-02 4.987021908164024353e-02 -4.515558481216430664e-02 -1.033338382840156555e-01 -2.289182990789413452e-01 -2.955195605754852295e-01
1.842481940984725952e-01 1.126476749777793884e-02 2.589610517024993896e-01 -2.967412173748016357e-01 -1.554067134857177734e-01 1.515170633792877197e-01 -2.202417850494384766e-01 -7.710897922515869141e-02 -2.297853231430053711e-01 -3.500537574291229248e-02 6.923189014196395874e-02 -2.062445729970932007e-01 4.439036548137664795e-02 4.766757134348154068e-03 2.194460928440093994e-01 -3.237367868423461914e-01 1.068703606724739075e-01 -5.477166920900344849e-02 -7.817643694579601288e-03 -5.190186202526092529e-02 -1.831251382827758789e-01 6.017667055130004883e-02 1.456617414951324463e-01 1.266691088676452637e-01 -2.933804988861083984e-01 -1.071912273764610291e-01 -2.761551737785339355e-01 -1.343246102333068848e-01 9.918823838233947754e-02 3.923235461115837097e-02 -3.827443122863769531e-01 1.077244803309440613e-01
-1.718293875455856323e-02 1.144742295145988464e-01 1.560486108064651489e-01 -2.655316591262817383e-01 -1.923116482794284821e-02 1.000591889023780823e-01 -2.311611622571945190e-01 -8.706239610910415649e-02 -1.372707337141036987e-01 -1.612948775291442871e-01 7.759112119674682617e-02 -1.890371143817901611e-01 3.935088589787483215e-02 1.226890385150909424e-01 4.657173529267311096e-02 -2.605165243148803711e-01 9.730657190084457397e-02 2.773229181766510010e-01 1.757940500974655151e-01 -1.671467721462249756e-01 -2.423030138015747070e-01 -2.429610043764114380e-01 7.564101368188858032e-02 2.399603128433227539e-01 2.295110560953617096e-02 1.328172236680984497e-01 -2.223376333713531494e-01 -5.889157950878143311e-02 2.833815217018127441e-01 -4.108906090259552002e-01 2.489569783210754395e-02 2.200582297518849373e-03
-9.807942062616348267e-02 7.509100437164306641e-02 1.841729581356048584e-01 -5.634623020887374878e-02 3.654396906495094299e-02 -6.940945237874984741e-02 -1.577443778514862061e-01 2.115011513233184814e-01 -2.285862565040588379e-01 1.105201691389083862e-01 1.610755026340484619e-01 5.118842795491218567e-02 5.983580648899078369e-02 6.537959724664688110e-02 3.280512988567352295e-01 -4.573502540588378906e-01 1.612218767404556274e-01 6.355829536914825439e-02 6.218818575143814087e-02 5.145128816366195679e-02 2.791392616927623749e-02 1.872527599334716797e-02 8.860640972852706909e-02 1.025364100933074951e-01 9.377549402415752411e-03 -1.663074493408203125e-01 -3.540882468223571777e-01 1.704834960401058197e-02 2.458095848560333252e-01 7.084456831216812134e-02 -3.189004659652709961e-01 -2.785836458206176758e-01
7.033259421586990356e-02 -4.381904378533363342e-02 5.272092297673225403e-02 -3.908923268318176270e-01 -7.979260385036468506e-02 -9.175149351358413696e-02 -2.201237231492996216e-01 2.013014107942581177e-01 1.579008810222148895e-02 6.030015647411346436e-02 1.116627603769302368e-01 -1.780162453651428223e-01 6.705015432089567184e-03 -2.787346020340919495e-02 2.853808701038360596e-01 -3.604153096675872803e-01 2.567298114299774170e-01 3.411869704723358154e-02 -2.227826863527297974e-01 4.524210467934608459e-02 5.849062278866767883e-02 3.789536952972412109e-01 5.603462085127830505e-02 -2.627918496727943420e-02 2.911700680851936340e-02 -1.706763356924057007e-01 -1.554819494485855103e-01 2.818094193935394287e-01 1.237313151359558105e-01 -1.531315594911575317e-01 -1.003820523619651794e-01 -1.468759477138519287e-01
-8.193450421094894409e-02 8.131700009107589722e-02 2.694058716297149658e-01 -2.525952160358428955e-01 1.633575558662414551e-02 1.522466540336608887e-01 -4.673791527748107910e-01 1.144728809595108032e-02 -1.228620707988739014e-01 2.155773192644119263e-01 5.082928016781806946e-02 2.925321087241172791e-02 5.321134626865386963e-02 3.593482822179794312e-02 -8.824442327022552490e-02 -3.080205917358398438e-01 -1.288525760173797607e-01 1.037892848253250122e-01 4.372523352503776550e-02 -1.576301753520965576e-01 6.200029328465461731e-02 5.000602081418037415e-02 3.186379671096801758e-01 -1.029750257730484009e-01 -1.585770696401596069e-01 -2.104883641004562378e-01 -8.709222823381423950e-02 -1.027814075350761414e-01 -4.241619631648063660e-02 -9.344738721847534180e-02 -2.141589373350143433e-01 -3.462166786193847656e-01
2.085487097501754761e-01 2.884963154792785645e-01 1.524624228477478027e-01 -2.418960332870483398e-01 1.125323623418807983e-01 2.020447850227355957e-01 -1.191358119249343872e-01 1.133423075079917908e-01 -4.116626456379890442e-02 5.017199553549289703e-03 2.547803223133087158e-01 -3.498472645878791809e-02 8.362732827663421631e-02 -3.872874379158020020e-02 9.521879255771636963e-02 -2.451460808515548706e-01 3.101694881916046143e-01 1.119140461087226868e-01 -4.339799582958221436e-01 1.174068525433540344e-01 -8.795856684446334839e-02 2.647946402430534363e-02 1.138312593102455139e-01 -5.029069632291793823e-02 -1.787641942501068115e-01 -8.752357959747314453e-02 -6.993412226438522339e-02 2.245018482208251953e-01 1.823013722896575928e-01 -3.091249801218509674e-02 -6.178320944309234619e-02 -3.127094805240631104e-01
2.546074092388153076e-01 3.302523791790008545e-01 1.604846119880676270e-01 -2.361538857221603394e-01 2.713060975074768066e-01 -9.615129977464675903e-02 -1.919391453266143799e-01 2.488331496715545654e-02 -2.568018436431884766e-01 1.616420038044452667e-02 2.538936138153076172e-01 -9.362153708934783936e-02 1.010425016283988953e-01 2.088136374950408936e-01 -9.982996433973312378e-02 -1.071316003799438477e-01 1.416811048984527588e-01 2.400175780057907104e-01 -1.572478711605072021e-01 -1.167456209659576416e-01 7.123681902885437012e-02 2.472557723522186279e-01 1.464531719684600830e-01 -1.397187709808349609e-01 -2.538945674896240234e-01 8.269032835960388184e-02 -1.525575965642929077e-01 -7.233668863773345947e-02 -7.707881927490234375e-02 -5.559159442782402039e-02 -1.066757291555404663e-01 -2.571865320205688477e-01
-2.000795118510723114e-02 2.741615772247314453e-01 -5.363691132515668869e-03 -3.540405929088592529e-01 -7.210092246532440186e-02 3.881402313709259033e-02 -2.656516432762145996e-01 4.175366461277008057e-02 7.677215337753295898e-02 1.728483736515045166e-01 7.613693922758102417e-02 1.418170928955078125e-01 1.733500063419342041e-01 -1.884454041719436646e-01 3.722720593214035034e-02 -4.479613155126571655e-02 -9.294547140598297119e-02 4.655492901802062988e-01 -1.999720744788646698e-02 -3.256876766681671143e-01 1.670380830764770508e-01 -5.971588194370269775e-02 1.859344989061355591e-01 -1.466363668441772461e-02 -1.362384557723999023e-01 -1.417284011840820312e-01 -1.263447850942611694e-01 3.367468714714050293e-01 3.700809553265571594e-02 -1.156482473015785217e-01 -6.012210249900817871e-02 7.027454674243927002e-02
1.408810466527938843e-01 -1.532365102320909500e-02 -2.291541360318660736e-02 -2.657506763935089111e-01 -1.005221456289291382e-01 1.167831793427467346e-01 -2.259932160377502441e-01 2.075854241847991943e-01 -8.649981766939163208e-02 -7.418730761855840683e-03 1.051003113389015198e-01 -6.295209378004074097e-02 2.246415168046951294e-01 2.271533906459808350e-01 1.289831697940826416e-01 -6.991660594940185547e-02 -2.994712069630622864e-02 2.818570472300052643e-02 -2.986809238791465759e-02 -4.454368948936462402e-01 2.136689424514770508e-01 1.621028035879135132e-01 3.868356719613075256e-02 2.753797471523284912e-01 -2.059460431337356567e-01 -2.154088206589221954e-02 -2.864274382591247559e-01 1.444996800273656845e-02 2.880726754665374756e-01 1.010503396391868591e-01 -2.690714299678802490e-01 -6.119304150342941284e-02
2.128800004720687866e-01 1.751145124435424805e-01 -3.770786523818969727e-02 -9.588955342769622803e-02 -8.160620927810668945e-02 -2.611628733575344086e-02 -1.378957033157348633e-01 -3.599595651030540466e-02 -4.119594767689704895e-02 3.781344890594482422e-01 1.070501804351806641e-01 1.446703821420669556e-02 -1.098784655332565308e-01 1.088092699646949768e-01 6.211242172867059708e-03 -2.129550874233245850e-01 -1.018108353018760681e-01 1.039423793554306030e-02 1.505371034145355225e-01 -3.206885159015655518e-01 -1.050727367401123047e-01 -8.372741937637329102e-02 5.085115134716033936e-02 -2.911912202835083008e-01 -1.506123542785644531e-01 -1.335233896970748901e-01 -4.047853052616119385e-01 9.029027074575424194e-03 4.023749530315399170e-01 -7.712508738040924072e-02 -1.970577985048294067e-01 -8.694253861904144287e-02
2.434181421995162964e-01 3.992771506309509277e-01 3.221329450607299805e-01 -1.674400120973587036e-01 3.363808691501617432e-01 -4.870406165719032288e-02 -2.269775867462158203e-01 3.032942712306976318e-01 8.644828200340270996e-02 6.246883049607276917e-02 4.895249754190444946e-02 -9.193859249353408813e-02 2.110811509191989899e-02 4.505785927176475525e-02 5.901607871055603027e-02 -3.096701204776763916e-01 9.599898755550384521e-02 2.050710916519165039e-01 1.001521423459053040e-01 7.196683436632156372e-02 -1.893767714500427246e-01 -2.320917509496212006e-02 -2.214264124631881714e-02 -3.972453624010086060e-02 -1.828761398792266846e-01 -1.116242632269859314e-01 -5.988576635718345642e-02 1.388314068317413330e-01 1.833199113607406616e-01 -1.324768960475921631e-01 -1.629135608673095703e-01 -1.224688887596130371e-01
2.911892253905534744e-03 -8.283483795821666718e-03 1.617897897958755493e-01 -4.932052195072174072e-01 1.438445299863815308e-01 2.190408529713749886e-03 -8.988918364048004150e-02 2.345629036426544189e-01 -1.014460902661085129e-02 -1.608133167028427124e-01 2.728753089904785156e-01 -2.430798858404159546e-01 1.873027384281158447e-01 8.598403632640838623e-02 8.933998644351959229e-03 -1.945483237504959106e-01 -9.363245964050292969e-02 2.689796984195709229e-01 1.615092754364013672e-01 -3.832658380270004272e-02 3.509133309125900269e-02 6.078432314097881317e-03 1.321901977062225342e-01 -4.129404202103614807e-02 -1.381518840789794922e-01 -1.918124705553054810e-01 -1.316726654767990112e-01 2.475574314594268799e-01 1.161057353019714355e-01 -5.465877801179885864e-02 -3.533408939838409424e-01 -4.295742139220237732e-02
-1.505639404058456421e-01 2.429234981536865234e-02 1.276758015155792236e-01 -3.915867209434509277e-01 2.595942094922065735e-02 8.180893957614898682e-02 1.174437254667282104e-02 1.029448434710502625e-01 1.001923456788063049e-01 2.526113204658031464e-02 4.013811703771352768e-04 -3.659199774265289307e-01 1.517563611268997192e-01 1.085642427206039429e-01 -9.971784800291061401e-02 -2.262644171714782715e-01 4.895733669400215149e-02 4.996964707970619202e-02 1.868358114734292030e-03 -2.752425074577331543e-01 -2.348481565713882446e-01 -1.160666942596435547e-01 4.017694666981697083e-02 1.867783814668655396e-01 -1.145333051681518555e-01 -7.317373994737863541e-03 -8.387323468923568726e-02 1.507005244493484497e-01 1.404828131198883057e-01 -5.155199766159057617e-01 -1.181774288415908813e-01 -1.425034254789352417e-01
1.966241374611854553e-02 7.471468299627304077e-02 3.440824747085571289e-01 -2.793114781379699707e-01 1.293715089559555054e-01 1.837103664875030518e-01 -3.764405846595764160e-01 7.878370583057403564e-02 -1.401023268699645996e-01 1.230689883232116699e-02 1.363776475191116333e-01 1.185173615813255310e-01 8.821175992488861084e-02 1.144780963659286499e-02 -2.638499438762664795e-01 -3.484765291213989258e-01 1.084931343793869019e-01 -6.120319291949272156e-02 7.918199151754379272e-02 -1.559655666351318359e-01 -3.391501493752002716e-03 7.433689385652542114e-02 2.717063724994659424e-01 -6.725478172302246094e-02 -7.490798365324735641e-03 -7.328359782695770264e-02 5.058252811431884766e-02 3.903818875551223755e-02 5.976812168955802917e-02 -2.359843403100967407e-01 -1.890099793672561646e-01 -3.366610705852508545e-01
-1.560836285352706909e-01 1.044580563902854919e-01 -1.332735363394021988e-02 -9.675960242748260498e-02 -5.344596505165100098e-02 2.340054512023925781e-01 -3.137904107570648193e-01 -1.003753691911697388e-01 -1.473063975572586060e-02 1.156197562813758850e-01 -4.902675747871398926e-02 4.618983715772628784e-02 1.131077334284782410e-01 1.328644156455993652e-01 2.519011497497558594e-01 -3.261405527591705322e-01 -1.180081814527511597e-01 -2.692226469516754150e-01 3.599425256252288818e-01 -1.670894622802734375e-01 -1.845447160303592682e-02 7.015613466501235962e-02 -1.176686957478523254e-02 -3.682760149240493774e-02 2.140446752309799194e-02 -1.142899692058563232e-01 -1.428612023591995239e-01 1.147577315568923950e-01 3.850758075714111328e-01 -3.165521025657653809e-01 1.275986433029174805e-01 9.017113596200942993e-02
2.082742452621459961e-01 1.907551437616348267e-01 2.050614804029464722e-01 -3.152010142803192139e-01 3.514651656150817871e-01 1.224322766065597534e-01 -1.508801728487014771e-01 3.750747144222259521e-01 3.103225119411945343e-02 -4.587508738040924072e-02 7.599016278982162476e-02 -6.142753735184669495e-02 1.653476208448410034e-01 2.074271589517593384e-01 1.599557511508464813e-02 -1.426409631967544556e-01 2.358485199511051178e-02 2.644180953502655029e-01 2.468452453613281250e-01 7.935697585344314575e-02 -3.654760867357254028e-02 9.582007303833961487e-03 1.784236729145050049e-01 3.232138231396675110e-02 -2.097873538732528687e-01 -1.023564189672470093e-01 2.860738709568977356e-02 1.178257167339324951e-01 2.187569588422775269e-01 -1.316142529249191284e-01 -2.126006633043289185e-01 -1.473438590764999390e-01
2.367704547941684723e-02 2.013487368822097778e-01 2.427803874015808105e-01 -2.273547649383544922e-01 4.122341051697731018e-02 -2.018544077873229980e-01 -4.010692834854125977e-01 2.228157781064510345e-02 -2.299916595220565796e-01 2.076159119606018066e-01 -1.670408248901367188e-01 -2.364928424358367920e-01 1.005270853638648987e-01 6.082594022154808044e-02 4.080601036548614502e-02 -1.977545768022537231e-01 -1.200016960501670837e-01 1.332718580961227417e-01 -2.979985475540161133e-01 -1.522172093391418457e-01 -1.362470537424087524e-01 2.072992324829101562e-01 2.551945671439170837e-02 1.844480633735656738e-02 6.923401355743408203e-02 -1.320007294416427612e-01 1.759102381765842438e-02 -2.869890257716178894e-02 4.203046560287475586e-01 -2.180026285350322723e-02 -4.405194893479347229e-02 3.119857050478458405e-02
2.121925354003906250e-01 4.951260983943939209e-02 9.787163697183132172e-03 -2.404673956334590912e-02 4.117778316140174866e-02 2.047420740127563477e-01 -2.461523711681365967e-01 5.404889583587646484e-02 -1.558503508567810059e-02 4.597993493080139160e-01 1.187001094222068787e-01 -2.348094731569290161e-01 -3.331249207258224487e-02 1.700113117694854736e-01 -5.816776677966117859e-02 -2.325494438409805298e-01 -7.176808267831802368e-02 -2.892521955072879791e-02 1.407374590635299683e-01 -2.255948632955551147e-01 -1.178701668977737427e-01 8.376516401767730713e-03 5.741522181779146194e-03 -3.135494291782379150e-01 -1.828356087207794189e-01 -6.518707424402236938e-02 -2.940238416194915771e-01 1.852842122316360474e-01 3.224037289619445801e-01 -6.400086730718612671e-02 -1.444343328475952148e-01 2.119784709066152573e-03
-5.573621392250061035e-02 -1.515295077115297318e-02 1.075374335050582886e-01 -1.498948633670806885e-01 -1.015360131859779358e-01 -5.550384521484375000e-02 -2.933284640312194824e-01 -1.173397153615951538e-01 1.355748027563095093e-01 -2.339636534452438354e-02 2.659237086772918701e-01 -1.560615599155426025e-01 -2.676630951464176178e-02 2.022135704755783081e-01 -1.042449697852134705e-01 -2.638114690780639648e-01 -7.921757549047470093e-02 2.985014617443084717e-01 -2.891173958778381348e-01 -2.335374355316162109e-01 4.583979025483131409e-02 1.118353977799415588e-01 1.757790893316268921e-02 -4.124462604522705078e-02 -1.337940096855163574e-01 -2.854771614074707031e-01 -2.706490755081176758e-01 3.256048262119293213e-01 1.789177656173706055e-01 1.586907804012298584e-01 1.185283362865447998e-01 -1.154356971383094788e-01
4.056653380393981934e-01 3.955204486846923828e-01 6.865364313125610352e-02 -1.471146792173385620e-01 1.697769165039062500e-01 -2.100415155291557312e-02 -1.004356667399406433e-01 8.494944311678409576e-03 -4.228864610195159912e-02 1.290714740753173828e-01 4.114277958869934082e-01 -1.175084933638572693e-01 1.243669167160987854e-01 -1.322789676487445831e-02 -8.061586320400238037e-02 -2.395691722631454468e-01 2.135603725910186768e-01 2.295040786266326904e-01 -3.180694952607154846e-02 -3.565577045083045959e-02 2.315588667988777161e-02 1.685054041445255280e-02 6.084628030657768250e-02 1.485111862421035767e-01 -1.590954661369323730e-01 -6.813939660787582397e-02 6.902684271335601807e-02 6.952007114887237549e-02 2.707707285881042480e-01 -6.034326553344726562e-02 -1.336492691189050674e-02 -2.971953153610229492e-01
1.772056370973587036e-01 4.552837461233139038e-02 2.731423266232013702e-02 -7.905194535851478577e-03 3.938761726021766663e-02 1.680006533861160278e-01 -2.041982561349868774e-01 4.388986900448799133e-02 -1.030423641204833984e-01 4.512748122215270996e-01 1.195840537548065186e-01 -2.199396938085556030e-01 -1.139337867498397827e-01 1.479974985122680664e-01 1.903004944324493408e-02 -3.291414082050323486e-01 -1.560232341289520264e-01 -3.576845303177833557e-02 9.074600040912628174e-02 -2.957438230514526367e-01 -8.503630012273788452e-02 2.977349609136581421e-02 3.550838306546211243e-02 -2.749761641025543213e-01 -2.156043499708175659e-01 -5.529790371656417847e-02 -2.426526993513107300e-01 9.603291749954223633e-02 3.550704717636108398e-01 -7.346922159194946289e-02 -1.277998536825180054e-01 -5.779531318694353104e-03
1.931885927915573120e-01 3.118761479854583740e-01 3.295446038246154785e-01 -2.339516878128051758e-01 2.759200334548950195e-01 -9.745004028081893921e-02 -2.269576191902160645e-01 2.166842669248580933e-02 2.415904849767684937e-01 -1.574570685625076294e-02 1.591235697269439697e-01 -1.188774630427360535e-01 2.257246151566505432e-02 2.640700526535511017e-02 2.109885811805725098e-01 -3.200451135635375977e-01 1.146254837512969971e-01 2.255956828594207764e-01 2.391515821218490601e-01 4.365908354520797729e-02 3.862668527290225029e-04 5.300598684698343277e-03 2.251631766557693481e-01 1.139996722340583801e-01 -4.572982713580131531e-02 1.113470494747161865e-01 -2.079565636813640594e-02 5.822472646832466125e-02 2.453001290559768677e-01 -1.056783199310302734e-01 -1.454724222421646118e-01 -1.434710770845413208e-01
1.693017333745956421e-01 2.859332561492919922e-01 3.351157903671264648e-01 -1.509503927081823349e-02 1.823163032531738281e-01 7.245220988988876343e-02 -1.632296741008758545e-01 2.622376568615436554e-02 2.509261369705200195e-01 1.304609179496765137e-01 3.205526471138000488e-01 -3.704403294250369072e-03 7.594705373048782349e-02 1.520519256591796875e-01 2.498384714126586914e-01 -3.127354979515075684e-01 1.819562464952468872e-01 2.403629124164581299e-01 1.723111271858215332e-01 -1.079981587827205658e-02 -4.628448560833930969e-02 -3.020254150032997131e-02 2.630509994924068451e-02 -1.818850263953208923e-02 -3.367283940315246582e-02 -6.708033382892608643e-02 -6.977470219135284424e-02 -1.364965736865997314e-01 2.071236521005630493e-01 -1.587299406528472900e-01 -2.195735573768615723e-01 -2.629782855510711670e-01
5.016828775405883789e-01 -8.434460498392581940e-03 1.379662305116653442e-01 -1.764277070760726929e-01 -9.369227290153503418e-02 1.716633560135960579e-03 -1.922562122344970703e-01 -8.066191524267196655e-02 -2.130930870771408081e-01 8.727905899286270142e-02 2.346613258123397827e-01 -3.136257827281951904e-02 2.258380204439163208e-01 1.767500191926956177e-01 6.716859526932239532e-03 -3.881636261940002441e-01 -4.714854992926120758e-03 1.297118216753005981e-01 2.985219703987240791e-03 -1.368923038244247437e-01 -6.601512432098388672e-02 2.682604640722274780e-02 9.602046012878417969e-02 3.408622443675994873e-01 -1.663860380649566650e-01 4.237320274114608765e-02 1.076319254934787750e-02 -1.746233552694320679e-02 1.573285907506942749e-01 1.333433687686920166e-01 -5.600419640541076660e-02 -2.492912113666534424e-01
-7.113812863826751709e-02 7.373902201652526855e-02 1.658403128385543823e-01 -4.475075602531433105e-01 -7.460118830204010010e-02 1.900670826435089111e-01 -2.588116824626922607e-01 -9.537846595048904419e-02 6.083329766988754272e-02 1.013206169009208679e-01 2.514836937189102173e-02 -2.243846356868743896e-01 3.532580286264419556e-02 3.453154116868972778e-02 7.842784374952316284e-02 -3.215331435203552246e-01 -5.881707370281219482e-02 2.900122702121734619e-01 1.536481827497482300e-01 -1.691122800111770630e-01 -1.267965286970138550e-01 -1.933992803096771240e-01 -2.449506148695945740e-02 3.741819560527801514e-01 -1.297450959682464600e-01 -1.811239272356033325e-01 -7.311802357435226440e-02 7.341268938034772873e-03 6.389688700437545776e-02 -2.333810478448867798e-01 -1.237952187657356262e-01 -6.527974456548690796e-02
9.835181385278701782e-02 1.082986779510974884e-02 1.868557333946228027e-01 -5.311201214790344238e-01 1.293798536062240601e-01 -9.793090820312500000e-02 -1.357439756393432617e-01 -1.939592063426971436e-01 3.115401603281497955e-02 -1.366814225912094116e-01 1.646305918693542480e-01 4.850997403264045715e-02 -1.252552587538957596e-02 -1.054976433515548706e-01 1.214728057384490967e-01 -2.748279273509979248e-01 4.747972264885902405e-02 -4.376200959086418152e-02 -4.122739285230636597e-02 -7.775172591209411621e-02 -6.730154156684875488e-02 1.622033417224884033e-01 3.137312084436416626e-02 2.437893114984035492e-02 -1.491918116807937622e-01 -2.941209673881530762e-01 -2.211001664400100708e-01 -9.100662171840667725e-02 2.146769464015960693e-01 3.688813745975494385e-02 -1.910441219806671143e-01 -3.820182085037231445e-01
8.279072493314743042e-02 1.354055553674697876e-01 9.217920154333114624e-02 -2.779693901538848877e-01 -1.141511872410774231e-01 -6.021823734045028687e-02 -4.595867097377777100e-01 -2.348520904779434204e-01 -1.839949488639831543e-01 1.057594642043113708e-01 1.891643255949020386e-01 -6.612387951463460922e-03 4.265623912215232849e-02 1.721001267433166504e-01 3.304032981395721436e-02 -6.099862977862358093e-02 1.476325988769531250e-01 1.691160947084426880e-01 -9.590141475200653076e-03 6.586966337636113167e-04 -6.609815359115600586e-02 1.873634308576583862e-01 9.799037873744964600e-02 2.354221642017364502e-01 -8.531271480023860931e-03 -2.285747826099395752e-01 -4.913230985403060913e-02 -1.542110145092010498e-01 1.034763082861900330e-01 -5.469985678791999817e-02 -2.770665585994720459e-01 -4.061169028282165527e-01
3.207506239414215088e-02 -9.579104930162429810e-02 -2.489127404987812042e-02 -3.904881477355957031e-01 1.879660040140151978e-01 3.460743129253387451e-01 -1.418593525886535645e-01 -1.947689801454544067e-01 2.982799708843231201e-02 3.910527750849723816e-02 3.086704015731811523e-02 -7.624153047800064087e-03 -9.776309877634048462e-02 1.227216199040412903e-01 1.799589395523071289e-01 -1.526288688182830811e-01 1.983399838209152222e-01 -2.754227221012115479e-01 7.535636425018310547e-02 -2.736029922962188721e-01 -5.856233462691307068e-02 2.110710553824901581e-02 1.150963902473449707e-01 -1.936011910438537598e-01 9.988654404878616333e-02 3.098114021122455597e-02 -4.242833331227302551e-02 2.242897897958755493e-01 3.214110136032104492e-01 -3.444009423255920410e-01 -3.187350463122129440e-03 -6.708555668592453003e-02
2.457709610462188721e-01 3.510957956314086914e-01 2.274164259433746338e-01 -2.173115462064743042e-01 2.878288328647613525e-01 -2.271763049066066742e-02 -1.836941242218017578e-01 3.054625093936920166e-01 8.186773210763931274e-02 -8.649288862943649292e-02 1.865257173776626587e-01 -7.439558953046798706e-02 8.352552354335784912e-02 1.216905936598777771e-01 1.415639668703079224e-01 -3.444969654083251953e-01 -1.042500603944063187e-02 1.662666052579879761e-01 2.335111051797866821e-01 5.271843075752258301e-02 -1.406252831220626831e-01 1.179019510746002197e-01 2.133502811193466187e-02 2.054753713309764862e-02 -9.573703259229660034e-02 -2.055145055055618286e-01 7.477527251467108727e-04 -5.118802189826965332e-02 2.469927072525024414e-01 -7.356437295675277710e-02 2.049587480723857880e-02 -2.269063293933868408e-01
-9.296230971813201904e-02 1.569531410932540894e-01 2.340291999280452728e-02 -2.158041149377822876e-01 1.004878804087638855e-01 1.519860178232192993e-01 -2.299251109361648560e-01 -1.252637654542922974e-01 -2.729261517524719238e-01 2.111249566078186035e-01 1.424451172351837158e-01 -6.794385146349668503e-03 4.671180248260498047e-01 1.957402825355529785e-01 1.893220543861389160e-01 1.541488021612167358e-01 2.540021948516368866e-02 -4.886327311396598816e-02 -4.473176784813404083e-03 -1.321889758110046387e-01 -8.996538817882537842e-03 3.674355447292327881e-01 -1.216283440589904785e-01 -2.185697108507156372e-01 -5.173953250050544739e-02 8.819756656885147095e-02 -2.645118832588195801e-01 6.888516247272491455e-02 1.392078995704650879e-01 -1.807764768600463867e-01 -4.925522953271865845e-02 6.706434488296508789e-02
1.029653251171112061e-01 2.361492365598678589e-01 2.223816812038421631e-01 -2.307182103395462036e-01 8.303497731685638428e-02 -1.237558946013450623e-01 6.736963987350463867e-02 3.805673122406005859e-02 1.616674358956515789e-03 -4.663856700062751770e-03 -1.951982383616268635e-03 -5.141208693385124207e-02 1.389592587947845459e-01 2.881411910057067871e-01 1.123565658926963806e-01 1.508651226758956909e-01 1.054854169487953186e-01 2.737420424818992615e-02 1.696745455265045166e-01 -1.170110628008842468e-01 -1.930340193212032318e-03 -1.457417160272598267e-01 2.192444540560245514e-02 -2.020887657999992371e-02 -1.069146841764450073e-01 6.321787089109420776e-02 -5.667140707373619080e-02 2.384101003408432007e-01 3.617787659168243408e-01 -4.280955791473388672e-01 -2.027423530817031860e-01 -3.938727974891662598e-01
3.340974152088165283e-01 2.755917310714721680e-01 -2.272056192159652710e-01 -4.956594482064247131e-02 2.631768397986888885e-02 6.799124181270599365e-03 -1.948240399360656738e-01 -9.623059630393981934e-02 6.169006228446960449e-02 1.566222906112670898e-01 4.846946895122528076e-02 -1.392538547515869141e-01 1.122681796550750732e-01 -1.259220391511917114e-01 6.542017683386802673e-03 -4.067826569080352783e-01 -1.304496377706527710e-01 -4.395259916782379150e-02 -1.779588460922241211e-01 -1.457361131906509399e-01 -1.203085556626319885e-01 1.259653419256210327e-01 1.925002038478851318e-01 -3.345241770148277283e-02 -2.526684105396270752e-01 1.454142928123474121e-01 -3.007768988609313965e-01 3.585358336567878723e-02 2.910729646682739258e-01 -2.495495975017547607e-01 -3.415778279304504395e-02 -3.259402140974998474e-02
6.810261309146881104e-02 1.389604210853576660e-01 2.058704495429992676e-01 -3.205374777317047119e-01 2.223298400640487671e-01 -9.575813263654708862e-02 8.522321283817291260e-02 -5.508362501859664917e-02 -9.576682746410369873e-02 1.778910905122756958e-01 1.220703944563865662e-01 -1.726961582899093628e-01 1.408919692039489746e-01 7.244564592838287354e-03 2.334765642881393433e-01 -2.836061418056488037e-01 1.150119900703430176e-01 1.478533148765563965e-01 1.814346946775913239e-02 -1.188551187515258789e-01 -8.344288915395736694e-02 7.236683368682861328e-02 2.758639156818389893e-01 -1.261193454265594482e-01 -1.104187294840812683e-01 -3.566221594810485840e-01 3.090183250606060028e-02 1.658738553524017334e-01 5.799523741006851196e-02 -1.148273423314094543e-01 -3.235973715782165527e-01 -2.806847989559173584e-01
7.116443663835525513e-02 1.845680177211761475e-01 1.719820662401616573e-03 -9.992969781160354614e-02 9.736171364784240723e-02 7.191148400306701660e-02 -1.848134994506835938e-01 8.274012943729758263e-04 -9.004841744899749756e-02 5.614350438117980957e-01 1.249427869915962219e-01 -1.764694452285766602e-01 -7.987494766712188721e-02 9.763428568840026855e-02 3.692863509058952332e-02 -2.292162030935287476e-01 -1.191248893737792969e-01 5.361309275031089783e-02 1.376187950372695923e-01 -3.273703455924987793e-01 -1.430781781673431396e-01 -3.941572457551956177e-02 2.341064997017383575e-02 -2.503280043601989746e-01 -2.177840918302536011e-01 -1.734101562760770321e-03 -2.264833301305770874e-01 1.230126023292541504e-01 3.375287652015686035e-01 -2.593334950506687164e-02 -6.793221831321716309e-02 -2.650327049195766449e-02
1.650460213422775269e-01 -3.702849522233009338e-02 1.139856800436973572e-01 -1.804170757532119751e-01 -6.672006845474243164e-02 2.505713999271392822e-01 -4.081482291221618652e-01 3.311710655689239502e-01 -5.969229340553283691e-02 1.245949566364288330e-01 1.404756307601928711e-01 3.522391617298126221e-02 7.005641609430313110e-02 1.975224167108535767e-01 -1.228180676698684692e-01 1.878832653164863586e-02 -1.584412530064582825e-02 8.988688886165618896e-02 -7.889217883348464966e-02 -1.067196875810623169e-01 -2.212824225425720215e-01 1.383413970470428467e-01 4.278250411152839661e-02 8.757526427507400513e-02 1.436943002045154572e-02 -9.458763152360916138e-02 -3.571600317955017090e-01 1.154866665601730347e-01 4.408489167690277100e-01 1.087267696857452393e-01 -1.119891256093978882e-01 1.030287444591522217e-01
1.535129845142364502e-01 3.416610956192016602e-01 2.485554963350296021e-01 -3.295050188899040222e-02 1.432419568300247192e-01 -2.651061490178108215e-02 -2.473902702331542969e-01 5.182843282818794250e-02 1.538670361042022705e-01 2.057592570781707764e-01 3.414424955844879150e-01 -1.425153911113739014e-01 1.914042630232870579e-03 1.246724054217338562e-01 2.643449008464813232e-01 -2.865587770938873291e-01 2.341797053813934326e-01 1.768100410699844360e-01 1.393923163414001465e-01 -3.699199296534061432e-03 -1.685387641191482544e-02 -5.576921626925468445e-02 -3.429924370720982552e-03 8.814681204967200756e-04 1.260571181774139404e-01 -3.722530230879783630e-02 -1.291485428810119629e-01 -1.174749284982681274e-01 1.783925145864486694e-01 -1.740770339965820312e-01 -2.100820988416671753e-01 -2.798400521278381348e-01
1.969857886433601379e-02 2.350316792726516724e-01 1.857161521911621094e-01 -8.267437666654586792e-02 7.761922478675842285e-02 -1.638203561305999756e-01 -2.864903807640075684e-01 2.293826043605804443e-01 7.377450913190841675e-02 -3.208433464169502258e-02 3.511757403612136841e-02 -2.686390653252601624e-02 2.096738368272781372e-01 -4.630346596240997314e-02 2.601908445358276367e-01 -2.835827469825744629e-01 -1.007935404777526855e-01 2.924354076385498047e-01 -1.273854821920394897e-02 7.472710311412811279e-02 2.462365180253982544e-01 1.155922338366508484e-01 1.149402633309364319e-01 -2.476717345416545868e-02 -2.034400999546051025e-01 -7.192762196063995361e-02 8.730097860097885132e-02 3.529204055666923523e-02 1.258111894130706787e-01 -4.546433687210083008e-01 -2.452041655778884888e-01 -7.425393164157867432e-02
1.344904601573944092e-01 1.409950256347656250e-01 -1.775787398219108582e-02 -8.947421610355377197e-02 1.289403587579727173e-01 5.699146166443824768e-02 -1.897536516189575195e-01 4.557451233267784119e-02 -1.225110888481140137e-01 5.204260945320129395e-01 1.535550355911254883e-01 -1.725953519344329834e-01 -1.101876497268676758e-01 1.718646883964538574e-01 2.921873331069946289e-02 -2.410055100917816162e-01 -1.716925650835037231e-01 5.619024485349655151e-02 1.292656958103179932e-01 -2.723533809185028076e-01 -1.352601647377014160e-01 -2.434063935652375221e-03 5.471197888255119324e-02 -3.160862624645233154e-01 -1.756477206945419312e-01 -4.403735697269439697e-02 -2.299509346485137939e-01 9.547705948352813721e-02 2.979936897754669189e-01 -9.416932612657546997e-02 -1.214033514261245728e-01 -6.324163824319839478e-02
6.302244961261749268e-02 -3.471099585294723511e-02 1.481275856494903564e-01 -2.492795437574386597e-01 6.445747613906860352e-02 -1.186966598033905029e-01 -2.055152207612991333e-01 2.680661380290985107e-01 -9.807965159416198730e-02 7.198144495487213135e-02 2.050360590219497681e-01 -1.546330451965332031e-01 7.956732064485549927e-02 1.002427190542221069e-01 1.309995055198669434e-01 -2.048397958278656006e-01 1.688517183065414429e-01 1.585980802774429321e-01 -3.552690148353576660e-01 1.420437991619110107e-01 -1.196008324623107910e-01 3.225803375244140625e-01 4.860484972596168518e-02 -5.070963874459266663e-02 6.048930436372756958e-02 -9.723282605409622192e-02 -1.952866166830062866e-01 3.568696379661560059e-01 1.848192214965820312e-01 -7.683520019054412842e-02 2.133911289274692535e-02 -2.822647094726562500e-01
9.266252745874226093e-04 -2.318264171481132507e-02 1.633652299642562866e-01 -7.539296150207519531e-02 -1.336013525724411011e-01 3.168060630559921265e-02 -1.711999177932739258e-01 1.122649461030960083e-01 -3.346687555313110352e-02 9.303384274244308472e-02 -4.301836714148521423e-03 -1.321357190608978271e-01 2.906080782413482666e-01 1.986176967620849609e-01 2.381987571716308594e-01 3.053170442581176758e-02 1.933683454990386963e-01 8.069626986980438232e-02 1.749051660299301147e-01 -3.755877614021301270e-01 4.982944950461387634e-02 3.010537028312683105e-01 1.108826845884323120e-01 -1.783842295408248901e-01 -8.514914661645889282e-02 7.398871332406997681e-02 1.521650850772857666e-01 1.254539191722869873e-01 1.883977800607681274e-01 -4.184030592441558838e-01 -2.565258182585239410e-02 -2.861347794532775879e-01
2.378449589014053345e-02 2.718502581119537354e-01 2.136911004781723022e-01 -1.974164545536041260e-01 4.010577797889709473e-01 -6.261741369962692261e-02 -1.994807273149490356e-01 2.192307710647583008e-01 1.699133515357971191e-01 -3.250322863459587097e-02 3.394245728850364685e-02 2.713390626013278961e-02 3.832646831870079041e-02 9.158962219953536987e-02 1.072632223367691040e-01 -3.719773590564727783e-01 1.747462600469589233e-01 2.606030106544494629e-01 1.890535354614257812e-01 6.994512677192687988e-02 -8.274473249912261963e-02 1.478395909070968628e-01 7.048842310905456543e-02 1.194543950259685516e-02 -8.113256096839904785e-02 -1.110435277223587036e-01 -1.632135212421417236e-01 2.638351023197174072e-01 1.985605657100677490e-01 -1.270379275083541870e-01 -9.702941775321960449e-02 -2.090156674385070801e-01
1.055064797401428223e-01 -2.152120461687445641e-03 -1.497379094362258911e-01 -1.363505721092224121e-01 -1.086510121822357178e-01 6.934363394975662231e-02 -3.469178378582000732e-01 -5.291918292641639709e-02 1.450866162776947021e-01 2.753460705280303955e-01 -3.163580968976020813e-02 -2.141770422458648682e-01 2.080525904893875122e-01 3.433397710323333740e-01 -5.103784799575805664e-02 -2.666113376617431641e-01 1.486211200244724751e-03 -3.655001521110534668e-02 -1.286741942167282104e-01 -1.427569091320037842e-01 -1.091476008296012878e-01 1.054605767130851746e-01 6.513433158397674561e-02 -9.144240617752075195e-02 1.222727634012699127e-02 -1.292236447334289551e-01 -2.086545377969741821e-01 2.432956546545028687e-01 4.502665400505065918e-01 1.569877117872238159e-01 -9.264196455478668213e-02 -5.693500395864248276e-03
1.162710785865783691e-01 -7.973926514387130737e-02 -6.678303331136703491e-02 -2.106957137584686279e-01 -2.401297912001609802e-02 6.769452989101409912e-02 -2.541862428188323975e-01 -9.717863053083419800e-02 1.213261708617210388e-01 3.113310039043426514e-01 -1.225926503539085388e-01 1.415071170777082443e-02 8.464994281530380249e-02 -1.607544720172882080e-02 5.671178549528121948e-02 -3.205900788307189941e-01 -2.331253439188003540e-01 1.539828479290008545e-01 -8.294857293367385864e-02 -3.543971478939056396e-02 6.499847769737243652e-02 -7.542420178651809692e-02 1.580224037170410156e-01 1.022171452641487122e-01 -2.836755812168121338e-01 -2.680850028991699219e-01 -2.274145185947418213e-01 -9.965962916612625122e-02 2.794316112995147705e-01 -1.960314065217971802e-01 -1.649558544158935547e-01 -3.500324189662933350e-01
-1.003090590238571167e-01 1.020775139331817627e-01 2.540773153305053711e-01 -3.595575690269470215e-01 -2.213695645332336426e-01 1.329995244741439819e-01 -2.829867601394653320e-01 1.308878511190414429e-01 2.682044804096221924e-01 -1.112691685557365417e-02 5.679251626133918762e-02 -2.505464293062686920e-02 -6.524298340082168579e-02 -4.713368415832519531e-02 2.936776578426361084e-01 -1.517906785011291504e-01 -9.332392364740371704e-02 6.847531348466873169e-02 2.312394529581069946e-01 -2.864564061164855957e-01 7.250037044286727905e-02 1.756017506122589111e-01 -1.418454349040985107e-01 -1.655488759279251099e-01 -4.199643060564994812e-02 -5.768887698650360107e-02 1.738466769456863403e-01 1.219151690602302551e-01 2.548822164535522461e-01 -2.073098868131637573e-01 -2.320848591625690460e-02 -1.972167640924453735e-01
1.022083535790443420e-01 4.748347774147987366e-02 2.492734938859939575e-01 -4.298214912414550781e-01 -2.533226311206817627e-01 -6.523975729942321777e-02 -2.803514897823333740e-01 -2.266352176666259766e-01 1.278457939624786377e-01 1.493477970361709595e-01 -2.056309767067432404e-02 -1.362602263689041138e-01 9.357448667287826538e-02 1.219374034553766251e-02 1.993834227323532104e-01 -1.593971848487854004e-01 -1.568882018327713013e-01 -1.570855379104614258e-01 3.620540723204612732e-02 -9.710801392793655396e-02 6.488972157239913940e-02 3.425080478191375732e-01 -1.067899838089942932e-01 -9.641739889048039913e-04 -3.177442401647567749e-02 -1.713981479406356812e-01 -9.215227328240871429e-03 -1.606076508760452271e-01 3.571923673152923584e-01 -1.405094936490058899e-02 2.939715608954429626e-02 -1.801335215568542480e-01
-6.661228835582733154e-02 1.402642279863357544e-01 1.343742907047271729e-01 -2.141646444797515869e-01 -9.855419397354125977e-02 -9.775851666927337646e-02 -3.910267353057861328e-01 -1.347354203462600708e-01 -3.961974754929542542e-02 1.418509781360626221e-01 1.740282215178012848e-02 -1.041316017508506775e-01 2.168828845024108887e-01 7.936269044876098633e-02 6.223877891898155212e-02 -3.145652115345001221e-01 1.857606023550033569e-01 -4.006492346525192261e-02 -2.332217805087566376e-02 -2.264137193560600281e-02 -9.335079044103622437e-02 1.628164649009704590e-01 1.261102110147476196e-01 1.632571071386337280e-01 -6.683439016342163086e-02 -2.307235449552536011e-01 -3.158776462078094482e-01 -2.155189961194992065e-01 2.391138076782226562e-01 1.493206024169921875e-01 -2.743416726589202881e-01 -2.429604232311248779e-01
-2.328278124332427979e-02 -1.017678007483482361e-01 2.592914998531341553e-01 -3.682124316692352295e-01 -2.029222548007965088e-01 -5.229670926928520203e-02 -3.566572368144989014e-01 -2.391745336353778839e-02 -1.498572528362274170e-01 -2.497522160410881042e-02 -1.506821662187576294e-01 5.855067446827888489e-02 1.351404786109924316e-01 3.120001554489135742e-01 2.499257773160934448e-01 -6.586815416812896729e-02 3.439085930585861206e-02 -3.411454334855079651e-02 -1.439790576696395874e-01 3.634668514132499695e-02 -1.134580839425325394e-02 1.598848104476928711e-01 -2.013405971229076385e-02 -1.846404969692230225e-01 -7.568141818046569824e-02 9.281527996063232422e-02 4.742510989308357239e-02 1.758502274751663208e-01 2.739444077014923096e-01 -2.351517975330352783e-01 -2.510890960693359375e-01 -2.397656440734863281e-01
1.183256786316633224e-02 7.188525795936584473e-02 1.600268334150314331e-01 -3.650610446929931641e-01 -1.212461963295936584e-01 1.843219697475433350e-01 -2.758986651897430420e-01 -5.699092894792556763e-02 -2.754812315106391907e-02 -7.873484492301940918e-02 -6.630183011293411255e-02 -1.536315865814685822e-02 1.691844016313552856e-01 3.020480871200561523e-01 1.980934888124465942e-01 -4.491901397705078125e-02 7.626757025718688965e-03 1.264840662479400635e-01 -2.055472731590270996e-01 6.197968870401382446e-02 6.146660819649696350e-02 2.581375837326049805e-01 2.014915496110916138e-01 -2.742490172386169434e-01 9.663967788219451904e-02 1.707244515419006348e-01 6.732154637575149536e-02 1.697341352701187134e-01 4.059803783893585205e-01 -9.618090838193893433e-02 1.307355463504791260e-01 -1.539589017629623413e-01
9.572733193635940552e-02 3.225373327732086182e-01 1.494856029748916626e-01 -1.987391263246536255e-01 3.858606815338134766e-01 -6.830177456140518188e-02 -2.456978559494018555e-01 3.307698369026184082e-01 1.153654903173446655e-01 9.233542717993259430e-03 3.374917805194854736e-02 -6.376749277114868164e-02 9.184262156486511230e-02 9.577996283769607544e-02 1.561461091041564941e-01 -3.445931375026702881e-01 -6.131146103143692017e-02 2.330072075128555298e-01 1.914573609828948975e-01 9.635939449071884155e-02 -7.250303030014038086e-02 9.686755016446113586e-03 1.497076153755187988e-01 -1.496869623661041260e-01 -1.118745431303977966e-01 -1.340248137712478638e-01 3.004218637943267822e-02 5.942804366350173950e-02 2.738816142082214355e-01 -2.201677560806274414e-01 -6.850910186767578125e-02 -7.103106379508972168e-02
9.320012480020523071e-02 -1.649705320596694946e-01 -3.366362303495407104e-02 -2.629801332950592041e-01 -6.582954525947570801e-02 -2.880265936255455017e-02 -7.649973034858703613e-02 2.695223093032836914e-01 -2.164869159460067749e-01 1.809995025396347046e-01 3.955220878124237061e-01 -1.555850952863693237e-01 2.225474566221237183e-01 6.968808174133300781e-02 2.780346274375915527e-01 -1.094278320670127869e-01 5.346782878041267395e-02 -2.664624340832233429e-02 -2.133442759513854980e-01 -4.193539172410964966e-02 4.669624567031860352e-02 7.188396155834197998e-02 2.762902379035949707e-01 -4.256254434585571289e-02 -2.102575451135635376e-01 -8.591289818286895752e-02 -2.519271569326519966e-03 3.134028613567352295e-01 2.367431074380874634e-01 -2.393540441989898682e-01 -6.223567947745323181e-02 5.337450653314590454e-02
1.370055973529815674e-01 3.540999591350555420e-01 8.508287370204925537e-02 -3.303257226943969727e-01 -3.498721634969115257e-03 -3.016385063529014587e-02 -1.211632788181304932e-01 -2.397187612950801849e-02 -8.707002550363540649e-02 1.689970344305038452e-01 2.267618291079998016e-02 -3.005935810506343842e-02 1.177425906062126160e-01 3.311931788921356201e-01 3.719539940357208252e-01 1.380959451198577881e-01 -6.233116611838340759e-02 -1.637671440839767456e-01 -2.731926739215850830e-01 -3.284117672592401505e-03 -1.261166632175445557e-01 2.361685633659362793e-01 8.646200597286224365e-02 -1.322578936815261841e-01 -3.414248526096343994e-01 -1.015792489051818848e-01 -1.283415853977203369e-01 2.193826250731945038e-02 4.220976307988166809e-02 8.182781934738159180e-02 -4.116479679942131042e-02 -2.208326905965805054e-01
1.365683376789093018e-01 1.101207137107849121e-01 4.088586568832397461e-02 -8.806939423084259033e-02 8.900717645883560181e-02 -5.352922528982162476e-02 -3.526700437068939209e-01 -1.344412863254547119e-01 -9.249617159366607666e-02 4.813376665115356445e-01 5.453882366418838501e-02 -5.798190459609031677e-02 3.548089042305946350e-02 1.778504438698291779e-02 -1.135488972067832947e-01 -3.451250195503234863e-01 -7.686030119657516479e-02 -7.267756387591362000e-03 1.515484154224395752e-01 -2.141959369182586670e-01 -1.659008264541625977e-01 4.510871320962905884e-02 -3.643441200256347656e-02 -2.123253941535949707e-01 -2.359044700860977173e-01 3.768814355134963989e-02 -3.074232637882232666e-01 8.486336469650268555e-02 3.220662176609039307e-01 -8.002699166536331177e-02 -5.604941025376319885e-02 -5.974585190415382385e-02
-4.128609318286180496e-03 7.431787252426147461e-02 1.383588463068008423e-01 -1.829148232936859131e-01 -1.166519522666931152e-01 5.872150417417287827e-03 -2.709344625473022461e-01 -1.519146412611007690e-01 1.258559674024581909e-01 -1.434735506772994995e-01 2.302967309951782227e-01 2.776027657091617584e-02 -2.268918901681900024e-01 -5.841581523418426514e-02 2.404142022132873535e-01 -3.534143269062042236e-01 2.180621773004531860e-02 2.134823054075241089e-01 2.791874669492244720e-02 -2.013139873743057251e-01 7.196105271577835083e-02 -1.046094894409179688e-01 -2.953379973769187927e-02 -1.740328967571258545e-01 -7.592115551233291626e-02 -2.965785861015319824e-01 -1.685522943735122681e-01 3.647194430232048035e-02 4.123036265373229980e-01 3.823299705982208252e-02 2.365442663431167603e-01 1.356391459703445435e-01
1.804166138172149658e-01 2.590796351432800293e-02 -7.166135311126708984e-02 -2.469104826450347900e-01 6.997697800397872925e-02 5.621611699461936951e-02 -3.395466208457946777e-01 -9.349808841943740845e-02 -1.469208020716905594e-02 2.817121148109436035e-01 8.360005915164947510e-02 -4.718105494976043701e-02 1.819158196449279785e-01 3.174834549427032471e-01 -1.408476755023002625e-02 -1.045668646693229675e-01 1.075038569979369640e-03 -2.000598311424255371e-01 -2.518698871135711670e-01 -2.864369451999664307e-01 -8.045490086078643799e-02 1.943980902433395386e-01 -2.340978756546974182e-02 2.821168676018714905e-02 2.079588621854782104e-01 -8.638620376586914062e-02 -1.028378307819366455e-02 2.998724579811096191e-01 3.791160285472869873e-01 8.216611295938491821e-02 -1.084453091025352478e-01 -2.601753361523151398e-02
1.545357406139373779e-01 4.114536941051483154e-02 5.341043695807456970e-02 -2.199786901473999023e-01 9.483008831739425659e-02 -2.852415433153510094e-03 -2.604984641075134277e-01 -1.454670429229736328e-01 1.302469372749328613e-01 3.365314900875091553e-01 9.809646010398864746e-02 -1.689262539148330688e-01 2.087076902389526367e-01 2.093654312193393707e-02 8.638367801904678345e-02 -1.426975131034851074e-01 -1.653735637664794922e-01 -1.262613236904144287e-01 -3.301115334033966064e-01 -5.046736449003219604e-02 -1.516253352165222168e-01 2.446869909763336182e-01 -4.096716642379760742e-02 1.707354933023452759e-02 -8.494741469621658325e-02 -2.678692340850830078e-01 -2.633740603923797607e-01 2.479398101568222046e-01 3.010405302047729492e-01 1.149729490280151367e-01 -1.675959825515747070e-01 5.981162935495376587e-02
6.616434454917907715e-02 2.222296893596649170e-01 1.764968782663345337e-01 -3.216229677200317383e-01 -6.080855429172515869e-02 -4.475395195186138153e-03 -3.296205401420593262e-01 -2.530776262283325195e-01 3.433162346482276917e-02 -4.205902293324470520e-02 8.393855392932891846e-02 -3.049375116825103760e-01 2.084104716777801514e-01 2.141243964433670044e-02 1.326099932193756104e-01 -1.880800426006317139e-01 -5.424394086003303528e-02 1.566922813653945923e-01 6.087619066238403320e-02 -1.546802669763565063e-01 1.863843649625778198e-01 -1.113763526082038879e-01 9.797631204128265381e-02 2.945910692214965820e-01 -1.657549291849136353e-01 -7.998751103878021240e-02 -4.012295603752136230e-02 9.853636473417282104e-02 -2.893117070198059082e-02 -2.763142623007297516e-02 -4.251797497272491455e-01 -9.576421976089477539e-02
2.344010770320892334e-01 2.154957354068756104e-01 -1.524086296558380127e-02 -1.738623976707458496e-01 -1.109152734279632568e-01 8.869574405252933502e-03 -4.078935980796813965e-01 -8.764465339481830597e-03 -1.594876199960708618e-01 7.195410132408142090e-02 -2.205246984958648682e-01 4.622432589530944824e-02 2.683722674846649170e-01 2.093227505683898926e-01 1.017185524106025696e-01 3.548705950379371643e-02 1.220522373914718628e-01 3.127221763134002686e-02 -2.288062125444412231e-01 3.769848123192787170e-02 -8.998330682516098022e-02 1.643028706312179565e-01 -1.946222931146621704e-01 -3.411941230297088623e-02 -3.381305187940597534e-02 -3.979963716119527817e-03 1.695992425084114075e-02 3.401354253292083740e-01 3.725523650646209717e-01 -3.831626102328300476e-02 -1.904840022325515747e-01 -2.074276357889175415e-01
1.347530335187911987e-01 3.623963892459869385e-01 -1.224153488874435425e-01 -2.336129695177078247e-01 -2.634266763925552368e-02 4.069323092699050903e-02 -1.502551287412643433e-01 -1.044303849339485168e-01 -1.285692155361175537e-01 -3.831592574715614319e-02 1.493483930826187134e-01 1.135857105255126953e-01 -3.775119185447692871e-01 3.013380989432334900e-02 1.868642866611480713e-01 -2.525895535945892334e-01 2.089281007647514343e-02 -2.529823780059814453e-01 6.271616369485855103e-02 -8.492416888475418091e-02 -1.006488129496574402e-01 -1.490260809659957886e-01 2.257192507386207581e-02 -9.316395968198776245e-02 -1.461380422115325928e-01 -8.464574813842773438e-02 -1.143282502889633179e-01 2.238432466983795166e-01 2.992682158946990967e-01 -1.984097510576248169e-01 -1.734756082296371460e-01 -2.862522006034851074e-01
6.689493358135223389e-02 2.650642991065979004e-01 2.140626758337020874e-01 -2.668724954128265381e-01 -2.243201434612274170e-02 -1.743568629026412964e-01 -1.229833737015724182e-01 -1.189931929111480713e-01 -1.238928213715553284e-01 -2.092730104923248291e-01 1.201369762420654297e-01 -1.250463575124740601e-01 3.420767784118652344e-01 1.612456738948822021e-01 1.898089498281478882e-01 -2.291695475578308105e-01 6.536106020212173462e-02 -8.299940824508666992e-02 6.892970204353332520e-02 -1.363550573587417603e-01 6.893561780452728271e-02 -2.837315388023853302e-02 1.936854273080825806e-01 2.466314285993576050e-01 -1.080133467912673950e-01 1.281868107616901398e-02 -2.007328160107135773e-02 1.494646072387695312e-01 4.361470416188240051e-02 -1.220158264040946960e-01 -4.459486603736877441e-01 -1.965206563472747803e-01
-5.038213729858398438e-02 1.673700660467147827e-01 2.607744745910167694e-02 -4.083011150360107422e-01 2.625058963894844055e-02 9.095070511102676392e-02 -1.393548399209976196e-01 -1.248626410961151123e-01 -2.064110040664672852e-01 1.177625879645347595e-01 6.867182999849319458e-02 -1.695953756570816040e-01 1.460300534963607788e-01 6.626208871603012085e-02 1.120489463210105896e-01 -2.982033193111419678e-01 3.179744482040405273e-01 6.808410584926605225e-02 -1.649824082851409912e-01 3.577016666531562805e-02 -2.945801019668579102e-01 2.308022528886795044e-01 2.229676693677902222e-01 1.083065867424011230e-01 -1.038094535470008850e-01 1.275295168161392212e-01 -1.458887457847595215e-01 2.413680404424667358e-01 1.813210546970367432e-01 3.269369527697563171e-02 1.448884010314941406e-01 -2.090096771717071533e-01
5.995849147439002991e-02 6.043537333607673645e-02 -9.190870076417922974e-02 -3.852283656597137451e-01 1.174046546220779419e-01 1.058663576841354370e-01 -1.487767249345779419e-01 1.053368598222732544e-01 1.014946401119232178e-01 9.403114765882492065e-02 3.085473477840423584e-01 -1.095261052250862122e-02 2.116699963808059692e-01 -2.652424387633800507e-03 6.553272157907485962e-02 -1.281303763389587402e-01 -1.325364559888839722e-01 -1.875815987586975098e-01 -1.239715591073036194e-01 -2.943066954612731934e-01 -1.457137465476989746e-01 9.612452238798141479e-02 1.844415366649627686e-01 -1.948691345751285553e-02 6.383507698774337769e-02 2.100573778152465820e-01 -2.519886791706085205e-01 1.180015057325363159e-01 1.073598042130470276e-01 -4.360506832599639893e-01 -2.230964004993438721e-01 -3.202958032488822937e-02
1.913605481386184692e-01 1.398396044969558716e-01 2.157241255044937134e-01 -3.257451653480529785e-01 1.075032353401184082e-01 2.382895536720752716e-02 -3.187115490436553955e-01 -1.023306772112846375e-01 4.354639351367950439e-02 1.822463423013687134e-01 4.731612280011177063e-03 -3.396832048892974854e-01 1.581403017044067383e-01 2.296512722969055176e-01 6.913030892610549927e-02 -2.531544864177703857e-01 -2.123968154191970825e-01 -5.518851801753044128e-02 -1.870251744985580444e-01 -1.607622057199478149e-01 3.635242953896522522e-02 1.726729124784469604e-01 6.533835083246231079e-02 -4.949469491839408875e-02 3.089842200279235840e-01 7.121642678976058960e-02 -1.195113584399223328e-01 8.051326125860214233e-02 2.963062822818756104e-01 9.600945562124252319e-02 6.581158190965652466e-02 1.956010609865188599e-02
9.291613101959228516e-02 1.195270866155624390e-01 -5.905626341700553894e-02 -1.435190290212631226e-01 4.138397052884101868e-02 6.633199751377105713e-02 -1.029969081282615662e-01 4.755211621522903442e-02 4.589915648102760315e-02 3.598104119300842285e-01 2.589997351169586182e-01 -1.532362997531890869e-01 -4.234044626355171204e-02 1.106673628091812134e-01 -1.218011900782585144e-01 -3.882260620594024658e-01 2.853123657405376434e-02 -8.566130883991718292e-03 3.485103696584701538e-02 -3.649606406688690186e-01 -2.141959220170974731e-02 9.594082087278366089e-02 -2.779020182788372040e-02 -2.320040017366409302e-01 -1.896726638078689575e-01 -8.655464649200439453e-02 -4.222427308559417725e-01 9.442837536334991455e-02 2.606650292873382568e-01 -1.679720282554626465e-01 -5.069520696997642517e-02 5.762949585914611816e-02
-1.528962701559066772e-01 -6.440846621990203857e-02 1.783220320940017700e-01 -2.388153523206710815e-01 -7.162643224000930786e-02 -1.550737675279378891e-02 -2.780880331993103027e-01 -1.955157667398452759e-01 8.712818473577499390e-02 1.315628993324935436e-03 1.974290013313293457e-01 -1.578822880983352661e-01 4.589644819498062134e-02 2.075547873973846436e-01 -1.451573707163333893e-02 -1.253910213708877563e-01 4.698616638779640198e-02 1.251625269651412964e-01 -1.550360769033432007e-01 -2.544999420642852783e-01 -1.422542929649353027e-01 4.572920501232147217e-02 -9.975279681384563446e-03 -1.076578199863433838e-01 -2.537642978131771088e-02 -3.017337620258331299e-01 -2.048378288745880127e-01 3.941802680492401123e-01 3.804623186588287354e-01 1.938288956880569458e-01 1.251283884048461914e-01 4.895265400409698486e-02
-9.810568392276763916e-02 4.189502447843551636e-02 2.897276878356933594e-01 -3.696531951427459717e-01 -1.066799759864807129e-01 1.287398040294647217e-01 -3.675799071788787842e-01 1.284342259168624878e-01 2.171771526336669922e-01 9.798029065132141113e-02 7.011693716049194336e-02 -1.159019023180007935e-01 8.759166114032268524e-03 -6.452050060033798218e-02 2.788001298904418945e-01 -6.310338526964187622e-02 -6.884603947401046753e-02 7.407233864068984985e-02 1.599249243736267090e-01 -2.395623922348022461e-01 9.289139509201049805e-02 2.553898096084594727e-01 -1.357403695583343506e-01 -1.925466656684875488e-01 -6.547711789608001709e-02 8.931753784418106079e-02 1.224736571311950684e-01 1.606070399284362793e-01 2.775939702987670898e-01 -1.508571952581405640e-01 8.947873860597610474e-02 -2.097038626670837402e-01
1.346627622842788696e-01 3.304431736469268799e-01 1.018992364406585693e-01 -7.249445468187332153e-02 -4.686756804585456848e-02 4.778093844652175903e-02 -2.279758602380752563e-01 -1.942863166332244873e-01 -2.819494009017944336e-01 6.700515747070312500e-02 -1.054023131728172302e-01 -2.825018763542175293e-02 -7.035162299871444702e-02 3.203435540199279785e-01 3.501958847045898438e-01 8.705499023199081421e-02 8.716431260108947754e-02 2.180812209844589233e-01 2.655204758048057556e-02 -2.037535049021244049e-02 -1.501276809722185135e-02 9.146017581224441528e-02 -1.746063530445098877e-01 -1.306104660034179688e-01 -3.164027929306030273e-01 -2.286285161972045898e-02 -2.505747675895690918e-01 2.325107008218765259e-01 1.154935881495475769e-01 -2.651550173759460449e-01 -1.115695983171463013e-01 -5.627235770225524902e-02
-1.838595047593116760e-02 1.897835880517959595e-01 3.450183868408203125e-01 -2.874728059396147728e-03 -2.915357612073421478e-02 -1.748229116201400757e-01 -1.399873048067092896e-01 -7.317861169576644897e-02 -3.781012594699859619e-01 2.347539216279983521e-01 -1.188435107469558716e-01 -1.381422579288482666e-01 9.284818172454833984e-02 2.933945059776306152e-01 2.865695357322692871e-01 -6.284584105014801025e-02 -9.215176105499267578e-04 1.436047554016113281e-01 1.267036944627761841e-01 -6.362632662057876587e-02 1.114286482334136963e-01 6.456932425498962402e-02 -5.122419446706771851e-02 -1.391012221574783325e-01 -3.409196138381958008e-01 -4.542751610279083252e-02 -2.466064244508743286e-01 1.979812234640121460e-01 1.887827664613723755e-01 -1.794605851173400879e-01 -6.014093384146690369e-02 -8.447956293821334839e-02
2.060833573341369629e-01 2.465941160917282104e-01 1.859987080097198486e-01 -2.638395726680755615e-01 2.641961276531219482e-01 4.488939594011753798e-04 -1.999209169298410416e-03 2.377828359603881836e-01 9.693166241049766541e-03 1.750112771987915039e-01 3.235382214188575745e-02 -1.559471637010574341e-01 1.351353377103805542e-01 4.310243576765060425e-02 8.071250468492507935e-02 -4.220392704010009766e-01 1.028305068612098694e-01 1.320680379867553711e-01 1.561836004257202148e-01 1.473591625690460205e-01 3.178038820624351501e-02 2.257085144519805908e-01 8.070325851440429688e-02 -1.227687820792198181e-01 7.373599335551261902e-03 -2.252190709114074707e-01 4.409127868711948395e-03 1.971723586320877075e-01 2.633419632911682129e-01 -1.023160517215728760e-01 -8.088315278291702271e-02 -2.857128083705902100e-01
-2.281078994274139404e-01 -2.740628123283386230e-01 2.656483054161071777e-01 -2.619343101978302002e-01 2.910746634006500244e-02 1.066728383302688599e-01 -3.159483969211578369e-01 1.951962113380432129e-01 5.850785598158836365e-02 -3.810219699516892433e-03 5.481406301259994507e-02 -8.508387953042984009e-02 9.005523473024368286e-02 2.711186930537223816e-02 1.231151297688484192e-01 -2.749937772750854492e-01 -1.332304924726486206e-01 -2.797994948923587799e-02 1.014603767544031143e-02 -2.690501511096954346e-01 -1.419142037630081177e-01 3.845555484294891357e-01 1.813225746154785156e-01 -3.198391199111938477e-02 -5.509168654680252075e-02 -4.202149808406829834e-03 -1.826260238885879517e-02 1.497334521263837814e-02 2.904854118824005127e-01 -1.249020397663116455e-01 -2.678132057189941406e-01 4.423525184392929077e-02
1.255508661270141602e-01 2.018708176910877228e-02 5.358565971255302429e-02 -3.718294799327850342e-01 -5.501684732735157013e-03 6.962355971336364746e-02 -1.925568431615829468e-01 1.700332760810852051e-01 -1.358938217163085938e-01 1.126415655016899109e-01 1.496024131774902344e-01 -8.479676395654678345e-02 2.510187625885009766e-01 1.708708554506301880e-01 -1.250254809856414795e-01 5.395465996116399765e-03 -7.149855792522430420e-02 3.669769316911697388e-02 -1.281609572470188141e-02 -5.187830924987792969e-01 9.236567467451095581e-02 1.062483564019203186e-01 -1.178210601210594177e-02 2.269218415021896362e-01 -1.369102299213409424e-01 1.010279729962348938e-01 -3.147993683815002441e-01 1.240207627415657043e-02 3.204539716243743896e-01 8.262413740158081055e-02 -6.779208779335021973e-02 -1.170953139662742615e-01
1.629024296998977661e-01 1.479211151599884033e-01 -1.036558523774147034e-01 -2.953447997570037842e-01 1.508767455816268921e-01 1.949619650840759277e-01 -2.316230535507202148e-01 -1.601669043302536011e-01 -8.125085383653640747e-02 -9.484403580427169800e-02 6.914816796779632568e-02 1.808698922395706177e-01 -2.258033156394958496e-01 -1.474393531680107117e-02 2.302555590867996216e-01 -2.088016122579574585e-01 2.836113609373569489e-02 -1.811247169971466064e-01 7.777459174394607544e-02 -8.068718761205673218e-02 3.693129634484648705e-03 -1.214487776160240173e-01 -3.133514896035194397e-02 -1.407872885465621948e-01 -1.176753416657447815e-01 -2.290134690701961517e-02 -1.191883459687232971e-01 2.790579199790954590e-01 3.270543515682220459e-01 -3.374407589435577393e-01 -2.038004845380783081e-01 -2.491317093372344971e-01
7.671671360731124878e-02 3.201870247721672058e-02 1.452857255935668945e-01 -1.265642195940017700e-01 1.221004277467727661e-01 -9.747441112995147705e-02 -4.240171611309051514e-01 -7.329557090997695923e-02 5.024251341819763184e-02 -9.184964001178741455e-02 2.446443885564804077e-01 -1.173936724662780762e-01 1.177990436553955078e-01 -2.232544422149658203e-01 1.512621045112609863e-01 1.908902674913406372e-01 -6.780794262886047363e-02 -6.468359846621751785e-03 -1.793050616979598999e-01 -4.230186343193054199e-01 -1.901337802410125732e-01 1.676747500896453857e-01 1.836381554603576660e-01 8.273235708475112915e-02 -2.543262839317321777e-01 -8.117630332708358765e-02 -1.696409657597541809e-02 1.068893373012542725e-01 1.699803769588470459e-01 -3.203923106193542480e-01 -3.912954032421112061e-02 4.616160318255424500e-02
-1.105088517069816589e-01 1.923841983079910278e-02 1.758832484483718872e-01 -4.116300940513610840e-01 -2.017242610454559326e-01 1.593908667564392090e-01 -1.843589097261428833e-01 -1.380444169044494629e-01 3.741737827658653259e-02 1.152162402868270874e-01 1.790481358766555786e-01 -2.610811218619346619e-02 -3.321584314107894897e-02 3.082141578197479248e-01 2.816827297210693359e-01 -4.160604253411293030e-02 2.083305269479751587e-03 1.160326451063156128e-01 -2.543254196643829346e-01 -6.422460824251174927e-02 1.539740115404129028e-01 1.461060345172882080e-01 1.851243227720260620e-01 -1.916607916355133057e-01 8.434604108333587646e-02 1.265825331211090088e-01 -8.457449264824390411e-03 1.723527908325195312e-01 3.056961894035339355e-01 -4.880178719758987427e-02 1.636083722114562988e-01 -2.635581493377685547e-01
1.046781465411186218e-01 -5.447696894407272339e-02 2.909014821052551270e-01 -3.907475173473358154e-01 -3.735312819480895996e-02 1.442531496286392212e-02 -2.182709574699401855e-01 1.678078770637512207e-01 -1.505985707044601440e-01 3.137950226664543152e-02 3.012213110923767090e-01 -1.268580853939056396e-01 3.868083655834197998e-02 -1.231426522135734558e-01 3.448341786861419678e-02 -3.931705057621002197e-01 3.281260430812835693e-01 4.641498997807502747e-02 8.101477287709712982e-03 -3.257348388433456421e-02 -5.348476767539978027e-02 1.944874376058578491e-01 -8.083648979663848877e-02 -1.953872889280319214e-01 -8.946210145950317383e-02 -7.940790802240371704e-02 -2.115861922502517700e-01 3.232264220714569092e-01 3.642671555280685425e-02 -3.616584837436676025e-02 3.363508731126785278e-02 6.909741461277008057e-02
-2.107207179069519043e-01 -6.936340034008026123e-02 2.709825634956359863e-01 -1.118858978152275085e-01 1.119106560945510864e-01 9.969426691532135010e-02 -1.937017589807510376e-01 6.535661220550537109e-02 -5.283583700656890869e-02 1.366162300109863281e-02 5.900580808520317078e-02 -1.399211585521697998e-01 -5.712009221315383911e-02 -1.250812113285064697e-01 4.811778664588928223e-01 -2.350926399230957031e-01 -3.684382140636444092e-02 3.533913493156433105e-01 -1.140863001346588135e-01 -1.987123191356658936e-01 -1.033073961734771729e-01 2.561393380165100098e-01 2.136364281177520752e-01 -7.243012636899948120e-02 -6.969163566827774048e-02 2.395877800881862640e-02 -1.928152143955230713e-02 -1.051997113972902298e-02 3.573376536369323730e-01 -6.548202782869338989e-02 -1.381582170724868774e-01 -7.709111273288726807e-02
5.592514947056770325e-02 1.335225719958543777e-02 -2.044826447963714600e-01 -1.959604769945144653e-01 7.104671746492385864e-02 -9.145286167040467262e-04 -2.736575603485107422e-01 1.216644942760467529e-01 -1.465252973139286041e-02 2.974427640438079834e-01 2.048037648200988770e-01 -1.227459013462066650e-01 1.791111752390861511e-02 2.333074510097503662e-01 1.594042219221591949e-02 -1.473836153745651245e-01 1.417821552604436874e-02 -2.096567749977111816e-01 -3.991509228944778442e-02 -2.299118489027023315e-01 -2.060943245887756348e-01 4.440359026193618774e-02 -1.435181349515914917e-01 -1.416028942912817001e-02 -9.367829561233520508e-02 -9.324004501104354858e-02 -2.561081647872924805e-01 1.169441342353820801e-01 4.743281900882720947e-01 -7.875564694404602051e-02 -3.167632818222045898e-01 8.482011407613754272e-02
3.963640630245208740e-01 6.801158934831619263e-02 9.502476453781127930e-02 7.436275482177734375e-02 3.637604042887687683e-02 -4.835078120231628418e-02 -3.957106471061706543e-01 -1.002606153488159180e-01 3.605449199676513672e-02 1.898662894964218140e-01 1.788052022457122803e-01 1.110593378543853760e-01 -4.120373353362083435e-02 2.329031191766262054e-02 2.157729613827541471e-04 -4.621195197105407715e-01 -7.101080566644668579e-02 -3.784741833806037903e-02 3.684909641742706299e-02 -1.680755913257598877e-01 -4.984655603766441345e-02 -4.128812253475189209e-02 9.617408365011215210e-02 3.510874807834625244e-01 -4.071002826094627380e-02 -1.425876170396804810e-01 -4.158177226781845093e-02 1.376985460519790649e-01 1.719256639480590820e-01 4.861437715590000153e-03 -6.846588850021362305e-02 -3.259285986423492432e-01
-1.546375602483749390e-01 2.592474520206451416e-01 3.152858316898345947e-01 -7.785598933696746826e-02 1.082020252943038940e-02 2.044859975576400757e-01 -4.117017984390258789e-01 3.310615569353103638e-02 -7.872410118579864502e-03 4.953262954950332642e-02 4.956458136439323425e-02 1.002845093607902527e-01 2.634012699127197266e-02 7.902427017688751221e-02 -2.218746691942214966e-01 -1.423406600952148438e-01 -5.222679674625396729e-02 1.823511421680450439e-01 -2.653983607888221741e-02 -2.183006703853607178e-01 1.956115514039993286e-01 1.759012490510940552e-01 4.854523837566375732e-01 6.275211460888385773e-03 -1.154231429100036621e-01 -9.037185460329055786e-02 -1.102499216794967651e-01 1.397616267204284668e-01 1.268765032291412354e-01 -5.191398039460182190e-02 -1.698861420154571533e-01 -9.668825566768646240e-02
4.558027088642120361e-01 3.120333850383758545e-01 3.300006687641143799e-02 -2.717724144458770752e-01 -6.882064789533615112e-02 4.329038038849830627e-02 -8.869941532611846924e-02 -1.283147484064102173e-01 -1.922877579927444458e-01 1.122147217392921448e-01 3.285314738750457764e-01 4.253781586885452271e-02 2.005829960107803345e-01 9.560891985893249512e-02 -1.388213317841291428e-02 -2.439281791448593140e-01 -3.986087068915367126e-02 1.204373687505722046e-01 9.118571132421493530e-02 -3.615182591602206230e-03 1.972789764404296875e-01 2.338928580284118652e-01 6.854058057069778442e-02 1.734784841537475586e-01 -9.808675944805145264e-02 9.438121318817138672e-02 -1.013369038701057434e-01 3.675556182861328125e-02 -9.117153473198413849e-03 -2.043122649192810059e-01 -2.256015129387378693e-02 -3.086840212345123291e-01
3.031121492385864258e-01 -1.028912514448165894e-01 1.318599730730056763e-01 -1.956452578306198120e-01 -4.254944249987602234e-02 9.421571344137191772e-02 -4.397531449794769287e-01 4.132614284753799438e-02 2.868302399292588234e-03 2.748961150646209717e-01 1.158272549510002136e-01 -1.397534012794494629e-01 5.547031015157699585e-02 1.885445415973663330e-01 2.150376439094543457e-01 6.327953934669494629e-02 6.590013951063156128e-02 -1.673675030469894409e-01 -4.387861117720603943e-02 -2.285952866077423096e-01 1.123079061508178711e-01 -4.397574067115783691e-02 1.452612280845642090e-01 6.002587080001831055e-02 -1.127379462122917175e-01 8.886487782001495361e-02 -3.469508588314056396e-01 1.300353836268186569e-02 3.405573964118957520e-01 7.351120561361312866e-02 -2.114879041910171509e-01 7.518044114112854004e-02
8.078975230455398560e-02 3.210672736167907715e-01 -1.804102808237075806e-01 -2.208146005868911743e-01 7.422155700623989105e-03 -5.109540745615959167e-02 -3.761334121227264404e-01 -2.007740288972854614e-01 2.777909673750400543e-02 -8.649893105030059814e-03 1.332264244556427002e-01 5.598375573754310608e-02 -4.873506724834442139e-02 -7.054026424884796143e-02 -3.235426917672157288e-02 -1.804498434066772461e-01 -1.084236726164817810e-01 1.554193943738937378e-01 9.579618275165557861e-02 -2.911761105060577393e-01 -1.906227469444274902e-01 -1.833870857954025269e-01 1.921562254428863525e-01 -2.755832970142364502e-01 -1.178866177797317505e-01 -1.087703332304954529e-01 -2.917616441845893860e-02 -9.262583404779434204e-02 3.602840602397918701e-01 -1.320864111185073853e-01 2.259118109941482544e-01 -1.256318241357803345e-01
3.155426681041717529e-01 4.079561233520507812e-01 1.225870549678802490e-01 -2.095131129026412964e-01 1.091293394565582275e-01 -1.070286110043525696e-01 -1.017351597547531128e-01 6.136886030435562134e-02 -2.071184217929840088e-01 -1.891042664647102356e-02 4.551973044872283936e-01 -1.030280962586402893e-01 3.654819726943969727e-02 5.739709362387657166e-02 -1.171619538217782974e-02 -3.391693532466888428e-01 1.386202573776245117e-01 2.481331974267959595e-01 -7.887339591979980469e-02 -1.118008792400360107e-01 8.232331275939941406e-02 2.119197882711887360e-02 -9.691231697797775269e-02 2.097084820270538330e-01 -8.418185263872146606e-02 9.332931786775588989e-02 -4.207006841897964478e-02 5.158254504203796387e-02 1.192842051386833191e-01 2.540030283853411674e-03 -1.515392027795314789e-02 -2.488533258438110352e-01
2.160532921552658081e-01 -1.092705279588699341e-01 -3.008718788623809814e-02 -3.164176642894744873e-01 2.652459405362606049e-02 -1.032354533672332764e-01 -3.874400258064270020e-01 -1.061575040221214294e-01 1.069782674312591553e-02 1.538044959306716919e-01 -2.699101902544498444e-02 -1.607455015182495117e-01 -2.389634214341640472e-02 6.892824172973632812e-02 1.134431809186935425e-01 -3.620753884315490723e-01 -1.744151860475540161e-01 -8.793381601572036743e-02 1.228392943739891052e-01 -2.592592537403106689e-01 -1.924481242895126343e-01 -1.188332214951515198e-01 -1.455412898212671280e-02 -6.813056021928787231e-02 -2.842606604099273682e-01 2.040458619594573975e-01 -1.905668377876281738e-01 7.845627516508102417e-02 1.682165265083312988e-01 -1.518220305442810059e-01 -6.057164072990417480e-02 -2.675681412220001221e-01
2.559959590435028076e-01 1.651170104742050171e-01 7.919140160083770752e-02 -1.401485055685043335e-01 2.423613369464874268e-01 -6.611990183591842651e-02 8.192168921232223511e-02 2.683986127376556396e-01 5.568435043096542358e-02 2.784248441457748413e-02 1.945998519659042358e-01 -1.143784150481224060e-01 9.555879235267639160e-02 7.899067550897598267e-02 2.362734675407409668e-01 -3.316945433616638184e-01 2.902795746922492981e-02 1.291442364454269409e-01 9.787555038928985596e-02 -1.586687713861465454e-01 -1.552971899509429932e-01 1.414720118045806885e-01 1.706352084875106812e-01 1.097382083535194397e-01 -2.037846446037292480e-01 -4.728523790836334229e-01 -1.351956576108932495e-01 -3.407799825072288513e-02 2.032007724046707153e-01 -1.567596495151519775e-01 -7.890035957098007202e-02 -9.577125310897827148e-02
1.182563602924346924e-01 1.282255202531814575e-01 9.036733210086822510e-02 -1.535615921020507812e-01 -1.137494668364524841e-02 -6.432403624057769775e-02 -4.138949215412139893e-01 -5.865687504410743713e-02 -1.426435410976409912e-01 -6.960335373878479004e-02 2.092890292406082153e-01 -3.132822811603546143e-01 2.228320240974426270e-01 -1.539217829704284668e-01 2.098925411701202393e-01 6.226862967014312744e-02 -3.575977087020874023e-01 1.696940213441848755e-01 -1.359780281782150269e-01 9.874746948480606079e-02 4.843742772936820984e-02 1.525893807411193848e-01 3.975501656532287598e-02 -1.267600804567337036e-01 -2.545368671417236328e-01 -2.794751524925231934e-01 -1.015921607613563538e-01 1.697933673858642578e-01 7.839952409267425537e-02 -2.221202254295349121e-01 -6.740839034318923950e-02 1.124081388115882874e-02
2.138461023569107056e-01 2.564238905906677246e-01 3.894475996494293213e-01 -7.717009633779525757e-02 2.556740939617156982e-01 9.402021020650863647e-02 -2.673716247081756592e-01 5.540951620787382126e-03 6.950391083955764771e-02 1.953752487897872925e-01 4.516020789742469788e-02 1.562212854623794556e-01 9.597020596265792847e-02 9.578645229339599609e-02 7.615196704864501953e-02 -3.861748576164245605e-01 2.083478420972824097e-01 4.319434240460395813e-02 1.453908979892730713e-01 -1.032893359661102295e-01 -1.043751090764999390e-01 1.121956631541252136e-01 2.043602019548416138e-01 1.654341965913772583e-01 4.881707206368446350e-02 -8.680714666843414307e-02 -3.180154040455818176e-02 -5.452674999833106995e-02 6.667207181453704834e-02 -1.536813378334045410e-01 -2.855369448661804199e-01 -2.218322902917861938e-01
1.647706180810928345e-01 2.956634163856506348e-01 1.055630892515182495e-01 -1.240480914711952209e-01 2.053153887391090393e-02 5.099547654390335083e-02 -1.448216587305068970e-01 4.141322150826454163e-02 2.821591123938560486e-02 1.146309524774551392e-01 3.808269798755645752e-01 -1.637037843465805054e-01 9.240836650133132935e-02 8.098366111516952515e-02 1.162222176790237427e-01 -1.793325394392013550e-01 2.103436738252639771e-01 -9.785084053874015808e-03 -9.070707857608795166e-02 -3.130494430661201477e-02 7.702339440584182739e-02 -4.530542995780706406e-03 2.782585620880126953e-01 1.483131498098373413e-01 -6.983967870473861694e-02 -1.273055076599121094e-01 -2.039925307035446167e-01 -2.989574372768402100e-01 3.413914442062377930e-01 2.472267253324389458e-03 -1.234630569815635681e-01 -3.792967200279235840e-01
-1.661768555641174316e-01 1.435290426015853882e-01 5.384568497538566589e-02 -9.819074720144271851e-02 2.748847194015979767e-02 8.832202106714248657e-02 -3.601761460304260254e-01 -9.162290394306182861e-02 2.179562300443649292e-01 -4.214681684970855713e-02 1.844192892313003540e-01 -5.938920378684997559e-02 8.493944257497787476e-02 2.207590788602828979e-01 1.845563296228647232e-03 -1.627668142318725586e-01 1.181227341294288635e-01 1.048853471875190735e-01 -1.320244669914245605e-01 -1.543069928884506226e-01 -2.110574580729007721e-02 8.492237329483032227e-02 -1.400978863239288330e-01 -9.490370005369186401e-02 -6.404642015695571899e-03 -3.157814145088195801e-01 -3.087749779224395752e-01 4.240169525146484375e-01 3.419594168663024902e-01 1.001056507229804993e-01 1.285794079303741455e-01 4.933209717273712158e-02
1.690285652875900269e-01 2.401482760906219482e-01 1.407790631055831909e-01 -8.594416081905364990e-02 1.099324747920036316e-01 -1.152804046869277954e-01 -2.658952176570892334e-01 2.367464452981948853e-02 -2.371187955141067505e-01 3.949143365025520325e-02 3.524876832962036133e-01 -2.434025555849075317e-01 1.231918558478355408e-01 1.622133404016494751e-01 -1.851171702146530151e-01 -2.864198684692382812e-01 -4.172861203551292419e-02 8.793195337057113647e-02 -5.851508677005767822e-02 -1.913689374923706055e-01 7.213994115591049194e-02 1.248264461755752563e-01 1.773988641798496246e-02 1.635301262140274048e-01 -2.154095172882080078e-01 3.071259707212448120e-02 -2.574893534183502197e-01 2.766656577587127686e-01 9.284233674407005310e-03 2.371516972780227661e-01 8.549479395151138306e-02 -1.991440355777740479e-01
3.408919274806976318e-01 -1.843029633164405823e-02 1.521191895008087158e-01 -3.504320681095123291e-01 -7.217669486999511719e-02 -7.478084415197372437e-02 2.682936377823352814e-02 1.527871489524841309e-01 -1.350511461496353149e-01 1.437590084969997406e-02 3.564401566982269287e-01 -1.940809488296508789e-01 8.198656141757965088e-03 -1.645237579941749573e-02 3.178517818450927734e-01 -2.275196164846420288e-01 -3.433572873473167419e-02 2.620765008032321930e-02 2.497962117195129395e-02 -3.738708049058914185e-02 1.196873784065246582e-01 8.098848164081573486e-02 1.848473846912384033e-01 -1.434426456689834595e-01 -1.221954673528671265e-01 -2.184488326311111450e-01 1.044922769069671631e-01 1.753268241882324219e-01 1.505088293924927711e-03 -3.037106692790985107e-01 4.436057806015014648e-02 -2.971757948398590088e-01
1.522992085665464401e-02 5.135747790336608887e-02 7.389917224645614624e-02 -3.457638025283813477e-01 2.105815522372722626e-02 -4.915048927068710327e-02 -3.125503063201904297e-01 1.877868771553039551e-01 5.712531879544258118e-02 7.746145129203796387e-02 -1.882386580109596252e-02 -1.134158000349998474e-01 8.567481487989425659e-02 -1.013908982276916504e-01 4.037312418222427368e-02 -2.294756174087524414e-01 3.260031715035438538e-02 3.113040626049041748e-01 -1.350455284118652344e-01 -1.718166917562484741e-01 2.603648602962493896e-01 1.189902871847152710e-01 1.733545660972595215e-01 5.880715698003768921e-02 -6.167864799499511719e-02 -1.986951828002929688e-01 -3.938464522361755371e-01 3.767551779747009277e-01 7.903249934315681458e-03 4.753803834319114685e-03 -2.007406055927276611e-01 -6.040831794962286949e-04
6.432931404560804367e-03 3.587386012077331543e-01 2.539426684379577637e-01 -2.165856808423995972e-01 1.287243068218231201e-01 -7.599975913763046265e-02 -7.337375730276107788e-02 -5.469134449958801270e-02 -1.629817858338356018e-02 -4.600252956151962280e-02 8.232107013463973999e-02 -2.723435461521148682e-01 3.126655519008636475e-01 1.985647529363632202e-01 1.587366014719009399e-01 -5.558281019330024719e-02 -1.195136159658432007e-01 1.156919673085212708e-01 1.680954359471797943e-02 -2.595236599445343018e-01 9.072675555944442749e-02 7.193679362535476685e-02 2.202450484037399292e-01 1.768941283226013184e-01 -8.487514406442642212e-02 1.528403162956237793e-01 -1.009379699826240540e-01 2.225258350372314453e-01 -6.448416411876678467e-02 -2.172822207212448120e-01 -3.800996541976928711e-01 -7.562848180532455444e-02
2.436101138591766357e-01 1.661826074123382568e-01 -1.315443366765975952e-01 1.024924591183662415e-01 -4.123077541589736938e-02 -4.634512215852737427e-02 -2.421899884939193726e-01 9.177453815937042236e-02 -5.975664407014846802e-02 3.963088989257812500e-01 1.446842551231384277e-01 -1.223244294524192810e-01 4.461230337619781494e-02 1.377151012420654297e-01 -5.643494054675102234e-02 -3.502177298069000244e-01 1.082394197583198547e-01 -6.760066747665405273e-02 6.111347116529941559e-03 -3.053141236305236816e-01 -7.939550280570983887e-02 -1.684879884123802185e-02 -6.380276288837194443e-03 -6.262993067502975464e-02 -3.382826447486877441e-01 -6.712660193443298340e-02 -3.161859214305877686e-01 1.427806615829467773e-01 2.641945183277130127e-01 -5.604747682809829712e-02 -1.530946940183639526e-01 -1.233350187540054321e-01
1.662299185991287231e-01 2.463091462850570679e-01 1.682290136814117432e-01 -1.417004615068435669e-01 -5.283671617507934570e-02 1.923255473375320435e-01 -2.982579171657562256e-01 -5.294663831591606140e-02 1.634152084589004517e-01 4.408498108386993408e-02 2.866787910461425781e-01 -2.763666510581970215e-01 9.879130125045776367e-02 1.306421011686325073e-01 2.392697930335998535e-01 -1.852998137474060059e-01 2.499581873416900635e-01 2.973985075950622559e-01 3.205396234989166260e-03 8.881037682294845581e-02 -3.945611789822578430e-02 -1.324099153280258179e-01 1.939533948898315430e-01 5.716855451464653015e-02 -1.969674676656723022e-01 -5.173103883862495422e-02 -1.277659237384796143e-01 2.758121676743030548e-02 5.290050804615020752e-02 5.554207786917686462e-02 -1.067811250686645508e-01 -3.626465499401092529e-01
-1.766673624515533447e-01 -1.543296873569488525e-02 1.547112017869949341e-01 -1.408794522285461426e-01 -8.693818002939224243e-02 1.161731220781803131e-02 -3.673517704010009766e-01 1.813167631626129150e-01 1.511376500129699707e-01 -6.509502232074737549e-02 1.161709502339363098e-01 -1.650047898292541504e-01 1.195668950676918030e-01 3.187053501605987549e-01 1.043838113546371460e-01 2.129703387618064880e-02 6.487711519002914429e-02 7.588254660367965698e-02 -7.062783092260360718e-02 -8.739171177148818970e-02 -8.278745412826538086e-02 1.139370426535606384e-01 -2.435988001525402069e-02 2.178416848182678223e-01 -8.013118803501129150e-02 -1.689394712448120117e-01 -1.856147199869155884e-01 5.489377379417419434e-01 2.374829947948455811e-01 9.152827411890029907e-02 3.814191743731498718e-02 -1.636350154876708984e-01
-4.513096436858177185e-02 2.027111500501632690e-01 3.794786334037780762e-01 -3.256915211677551270e-01 -1.214935258030891418e-01 2.174366563558578491e-01 -2.296229600906372070e-01 -2.140724472701549530e-02 -1.756138801574707031e-01 2.396197319030761719e-01 2.097264081239700317e-01 1.576345711946487427e-01 1.025626435875892639e-01 2.724809944629669189e-01 2.122882753610610962e-01 2.637680768966674805e-01 9.104703366756439209e-02 1.994086802005767822e-02 -9.339158423244953156e-03 1.985719986259937286e-02 -4.240155220031738281e-02 2.282394617795944214e-01 6.927340477705001831e-02 4.591199383139610291e-02 -1.024184562265872955e-02 6.031565368175506592e-02 -3.580534458160400391e-02 3.722316026687622070e-02 3.288316130638122559e-01 -1.837157309055328369e-01 4.176663607358932495e-02 1.227526068687438965e-01
1.684931516647338867e-01 2.788439393043518066e-01 1.419949531555175781e-01 -2.772743701934814453e-01 9.501107037067413330e-02 4.221588373184204102e-02 -3.850113227963447571e-02 3.913215175271034241e-02 -2.931746542453765869e-01 1.088334992527961731e-01 2.424238771200180054e-01 -6.898150593042373657e-02 1.289619505405426025e-01 1.679074466228485107e-01 -5.592833831906318665e-02 -3.416270911693572998e-01 6.772553920745849609e-02 1.573048382997512817e-01 -2.735091745853424072e-01 5.771475657820701599e-02 2.086887322366237640e-02 3.873202502727508545e-01 -5.890492722392082214e-02 9.211063385009765625e-02 -1.431428790092468262e-01 -1.899617910385131836e-02 -1.827432215213775635e-01 1.777318716049194336e-01 9.500418603420257568e-02 -6.293779611587524414e-02 -5.103548057377338409e-03 -2.971205115318298340e-01
1.033111587166786194e-01 1.517541706562042236e-01 1.342742294073104858e-01 -6.399193406105041504e-02 -1.928115338087081909e-01 1.430617421865463257e-01 -1.219833120703697205e-01 1.296945959329605103e-01 -1.088797524571418762e-01 7.875554263591766357e-02 3.988959193229675293e-01 1.537707298994064331e-01 9.911642223596572876e-02 3.804385364055633545e-01 2.220420539379119873e-01 -1.425493806600570679e-01 1.805574148893356323e-01 -2.051085084676742554e-01 -8.612482994794845581e-02 -5.955126881599426270e-02 1.803165376186370850e-01 3.556602597236633301e-01 1.626176387071609497e-01 -1.448093503713607788e-01 -1.987418383359909058e-01 -1.908366084098815918e-01 3.666808083653450012e-02 1.721070110797882080e-01 1.051279604434967041e-01 -1.059801802039146423e-01 -9.046082198619842529e-02 2.054717950522899628e-02
-1.591194421052932739e-01 1.252923011779785156e-01 2.379663884639739990e-01 -9.648588299751281738e-02 -9.014083771035075188e-04 7.804841548204421997e-02 -4.010137021541595459e-01 3.195115132257342339e-03 2.151663787662982941e-02 -8.409339189529418945e-02 1.612695306539535522e-01 -8.204296976327896118e-02 -5.822544917464256287e-02 2.701737880706787109e-01 -1.962645053863525391e-01 -1.838211268186569214e-01 -1.235965862870216370e-01 1.195508539676666260e-01 -6.285189092159271240e-02 -1.964041441679000854e-01 -8.465344458818435669e-02 1.228956133127212524e-01 -9.149967133998870850e-02 -3.773674741387367249e-02 -1.233336403965950012e-01 -4.007553160190582275e-01 -1.927139759063720703e-01 4.177490174770355225e-01 1.768296509981155396e-01 1.091719269752502441e-01 1.303942501544952393e-02 4.666474834084510803e-02
-2.165034562349319458e-01 3.098227083683013916e-02 2.207315862178802490e-01 -1.447728425264358521e-01 1.275039613246917725e-01 -1.021176800131797791e-01 -6.874055415391921997e-02 -1.507654488086700439e-01 6.532985717058181763e-02 -1.919821798801422119e-01 2.045904844999313354e-01 -7.890745066106319427e-03 2.582879364490509033e-01 2.194502055644989014e-01 1.462845355272293091e-01 -2.780268490314483643e-01 1.711678951978683472e-01 2.747542560100555420e-01 1.856055408716201782e-01 -1.399559229612350464e-01 -2.801044583320617676e-01 8.308113552629947662e-03 2.706704437732696533e-01 1.186995729804039001e-01 -1.989865899085998535e-01 8.765351772308349609e-02 -1.437047272920608521e-01 1.240197867155075073e-01 1.972914785146713257e-01 -1.405709087848663330e-01 -2.688559889793395996e-02 -2.535893023014068604e-01
-1.365193426609039307e-01 -7.679345551878213882e-03 3.170835375785827637e-01 -1.648914366960525513e-01 2.714035809040069580e-01 1.612770259380340576e-01 -2.272925376892089844e-01 -4.307192750275135040e-03 -6.354761868715286255e-02 -5.583588033914566040e-02 -1.055003404617309570e-01 -2.289180904626846313e-01 3.153677657246589661e-02 -9.149629622697830200e-02 4.247734546661376953e-01 -1.671871840953826904e-01 6.650090962648391724e-02 2.024065256118774414e-01 -1.882314532995223999e-01 -1.996740102767944336e-01 -4.158524796366691589e-02 2.075824886560440063e-01 1.662044785916805267e-02 -1.330317109823226929e-01 1.076872497797012329e-01 -1.041593253612518311e-01 5.456089600920677185e-02 1.720022037625312805e-02 4.171397387981414795e-01 -1.125486418604850769e-01 -1.328207999467849731e-01 -1.625760830938816071e-02
1.818045079708099365e-01 1.565887033939361572e-01 1.994974166154861450e-01 -3.234748840332031250e-01 9.794734418392181396e-02 -1.335025131702423096e-01 -2.868088185787200928e-01 -2.382712960243225098e-01 -1.245244070887565613e-01 9.377665072679519653e-02 -8.319644629955291748e-02 -2.381165474653244019e-01 1.261668056249618530e-01 2.091522812843322754e-01 2.221251726150512695e-01 -2.645355165004730225e-01 1.874220557510852814e-02 3.194035962224006653e-02 -2.077438235282897949e-01 -2.576475143432617188e-01 3.674876689910888672e-02 2.871886193752288818e-01 6.438826769590377808e-02 7.016370072960853577e-03 3.353621661663055420e-01 -5.146050453186035156e-02 -3.597779572010040283e-02 4.449255764484405518e-02 9.282018989324569702e-02 -8.901374787092208862e-02 1.751730740070343018e-01 -9.544218890368938446e-03
-6.270514428615570068e-02 -6.369972974061965942e-02 1.974568814039230347e-01 -3.536827266216278076e-01 1.865193694829940796e-01 7.088685035705566406e-02 -1.161826327443122864e-01 -1.012681275606155396e-01 -2.503886632621288300e-02 -9.472235292196273804e-02 2.804360091686248779e-01 -1.103757247328758240e-01 2.006646990776062012e-01 8.842911571264266968e-02 -1.115584895014762878e-01 -6.961671262979507446e-02 -1.810297369956970215e-01 1.539614349603652954e-01 1.153978556394577026e-01 3.454212471842765808e-02 1.417177021503448486e-01 -2.187126316130161285e-02 2.222793400287628174e-01 2.695618011057376862e-02 -2.990482747554779053e-01 -2.008032500743865967e-01 -3.989378511905670166e-01 -1.017256453633308411e-02 2.477250248193740845e-01 -2.114373743534088135e-01 4.597831144928932190e-02 -2.442962825298309326e-01
1.025372743606567383e-01 -1.009062361845280975e-05 1.336678862571716309e-01 -2.648449540138244629e-01 -1.171647533774375916e-01 -3.606222942471504211e-02 -2.178249210119247437e-01 2.789034694433212280e-02 -2.258057296276092529e-01 -1.730251312255859375e-02 2.903826236724853516e-01 -8.149798959493637085e-02 1.952687203884124756e-01 -9.949786961078643799e-02 -4.371989518404006958e-02 -3.074591159820556641e-01 1.918207406997680664e-01 -5.055376887321472168e-02 -7.388279587030410767e-02 8.042494952678680420e-02 -6.157549796625971794e-04 2.158646285533905029e-01 1.411408185958862305e-01 -1.425371021032333374e-01 -1.489132735878229141e-02 -9.863855689764022827e-02 -3.334739804267883301e-01 4.336651265621185303e-01 1.755639910697937012e-01 -1.398552954196929932e-01 -1.379504650831222534e-01 1.864172220230102539e-01
6.228319928050041199e-02 4.814177006483078003e-02 1.370534002780914307e-01 -1.778904646635055542e-01 -1.862041503190994263e-01 1.910042613744735718e-01 -3.522397577762603760e-01 9.269027411937713623e-02 -1.251052469015121460e-01 2.530939579010009766e-01 2.292869538068771362e-01 -5.490307882428169250e-02 1.562339998781681061e-02 2.757014632225036621e-01 2.543883863836526871e-03 -2.651360929012298584e-01 8.621019124984741211e-02 2.988322377204895020e-01 -1.138833537697792053e-01 1.917980909347534180e-01 2.433604001998901367e-02 1.080903559923171997e-01 1.059507131576538086e-01 -1.242281496524810791e-02 -8.326531201601028442e-02 -3.123797476291656494e-01 -8.761738985776901245e-02 -8.828550577163696289e-02 8.438228815793991089e-02 -1.933938860893249512e-01 -3.315714001655578613e-02 -3.492150306701660156e-01
2.274824827909469604e-01 -1.267690062522888184e-01 2.729265578091144562e-02 -2.584865093231201172e-01 -8.471610024571418762e-03 2.386490115895867348e-03 -3.752587437629699707e-01 -8.387927711009979248e-02 -1.079678013920783997e-01 3.123983442783355713e-01 5.196511000394821167e-02 -4.588479176163673401e-02 8.298078924417495728e-02 2.280335426330566406e-01 2.492853701114654541e-01 4.099209234118461609e-02 8.262518048286437988e-02 -1.819738000631332397e-01 -1.761236041784286499e-02 -3.901498019695281982e-01 1.919438391923904419e-01 4.962410032749176025e-02 1.259345114231109619e-01 1.208875924348831177e-01 -9.641331434249877930e-02 2.604024484753608704e-02 -2.720955312252044678e-01 2.237450145184993744e-02 3.069662451744079590e-01 1.030376330018043518e-01 -1.278316229581832886e-01 1.094617098569869995e-01
-4.678858071565628052e-02 6.621520966291427612e-02 2.558415234088897705e-01 -1.232807636260986328e-01 5.250190943479537964e-02 -2.588402852416038513e-02 -2.319254130125045776e-01 -2.022507600486278534e-02 6.174120306968688965e-02 3.044236898422241211e-01 3.651209473609924316e-01 -1.967185437679290771e-01 1.312821507453918457e-01 -1.078680530190467834e-01 1.785903424024581909e-01 -1.130310297012329102e-01 8.650438487529754639e-02 -1.068375259637832642e-02 -2.415679097175598145e-01 -6.093074753880500793e-02 -9.527421742677688599e-02 6.348540075123310089e-03 1.209676563739776611e-01 2.583734691143035889e-02 -5.428735166788101196e-02 -1.770979464054107666e-01 -4.592870175838470459e-01 -1.737538129091262817e-01 1.950787454843521118e-01 -2.169451266527175903e-01 -9.853611141443252563e-02 -2.207972407341003418e-01
1.669897437095642090e-01 2.480055987834930420e-01 4.943735525012016296e-02 -1.993917822837829590e-01 -4.787560179829597473e-02 4.108795896172523499e-02 -3.540505766868591309e-01 6.530367536470293999e-04 -2.451784908771514893e-01 5.235658213496208191e-02 -1.693392693996429443e-01 -1.614816933870315552e-01 2.663495838642120361e-01 1.495562195777893066e-01 1.296979840844869614e-02 2.032518200576305389e-02 9.066465497016906738e-02 -1.433383077383041382e-01 -1.444573104381561279e-01 -2.377782389521598816e-02 -1.162595599889755249e-01 1.960722953081130981e-01 7.610868662595748901e-02 -3.606536611914634705e-02 1.471409667283296585e-02 3.140349639579653740e-03 -1.402793265879154205e-02 3.374998271465301514e-01 4.299042224884033203e-01 2.063856124877929688e-01 -2.631438672542572021e-01 -8.566068112850189209e-02
1.546911001205444336e-01 1.044394448399543762e-01 8.089581131935119629e-02 6.735940277576446533e-02 -1.171245202422142029e-01 5.992957577109336853e-02 -1.171402484178543091e-01 -2.829117141664028168e-02 -1.227689534425735474e-01 3.985755443572998047e-01 1.489091515541076660e-01 -1.262860149145126343e-01 4.657570272684097290e-02 1.497791260480880737e-01 -1.046149879693984985e-01 -2.794249057769775391e-01 -1.156940236687660217e-01 -9.389972686767578125e-02 1.118770912289619446e-01 -3.802385926246643066e-01 -1.307536363601684570e-01 1.569551527500152588e-01 -9.153404273092746735e-03 -1.795142143964767456e-01 -1.238137036561965942e-01 -5.549004301428794861e-02 -3.574012517929077148e-01 -5.339075997471809387e-02 3.578220009803771973e-01 -1.413631141185760498e-01 -1.641870439052581787e-01 -1.387584656476974487e-01
-1.181819513440132141e-01 1.355419158935546875e-01 -5.998535454273223877e-02 -2.095170021057128906e-01 -7.955133914947509766e-02 -1.101680025458335876e-01 -2.462984472513198853e-01 8.730284124612808228e-02 -7.905587553977966309e-02 -1.908964067697525024e-01 4.629074037075042725e-02 -2.705942280590534210e-02 -1.367921978235244751e-01 1.821829378604888916e-01 1.205091327428817749e-01 -1.083213984966278076e-01 2.582381367683410645e-01 -1.227949094027280807e-02 -7.932311296463012695e-02 -1.430823802947998047e-01 -7.778254151344299316e-02 -9.376157075166702271e-02 1.190103441476821899e-01 -6.087443232536315918e-02 -1.005591228604316711e-01 -8.708813786506652832e-02 -2.888329625129699707e-01 -2.669757604598999023e-02 5.229557752609252930e-01 -3.351200819015502930e-01 2.862723171710968018e-01 -1.174910664558410645e-01
-4.410468041896820068e-02 1.385001391172409058e-01 2.179383486509323120e-01 -1.714010983705520630e-01 1.877687424421310425e-01 1.945818960666656494e-02 -1.528459042310714722e-01 2.734083235263824463e-01 -1.647487133741378784e-01 8.389347791671752930e-02 2.849810123443603516e-01 1.068251430988311768e-01 1.772475987672805786e-01 1.687287986278533936e-01 2.649858593940734863e-01 -3.639229238033294678e-01 3.108690977096557617e-01 1.954762190580368042e-01 5.561504140496253967e-02 -2.040504850447177887e-02 5.535959731787443161e-03 -1.759830266237258911e-01 1.258208304643630981e-01 -3.365777083672583103e-04 -7.592397928237915039e-02 -1.067073792219161987e-01 -2.028554230928421021e-01 -1.094848364591598511e-01 5.261502042412757874e-02 -7.682175934314727783e-02 -2.573673427104949951e-01 -2.202506512403488159e-01
-7.184443622827529907e-02 -2.171789705753326416e-01 2.985692620277404785e-01 -2.704129517078399658e-01 -1.543987691402435303e-01 -3.314565122127532959e-02 -2.941216528415679932e-01 2.452155649662017822e-01 -5.065417289733886719e-02 -5.300850048661231995e-02 3.661431372165679932e-02 -4.280773550271987915e-02 8.797945827245712280e-02 5.589171499013900757e-02 2.207224965095520020e-01 -1.915057152509689331e-01 -3.440408501774072647e-03 1.103008687496185303e-01 1.406729668378829956e-01 -2.090726643800735474e-01 1.252633333206176758e-01 1.730407476425170898e-01 1.551405340433120728e-01 -1.113918330520391464e-02 -1.063773557543754578e-01 1.369197070598602295e-01 1.845144480466842651e-01 -1.286379247903823853e-02 3.636916279792785645e-01 -2.864515781402587891e-01 -2.322646677494049072e-01 -1.759850680828094482e-01
1.171555966138839722e-01 1.035998761653900146e-01 2.634598687291145325e-02 1.093360874801874161e-02 1.921339780092239380e-01 7.612723112106323242e-02 -2.263379842042922974e-01 -5.986481904983520508e-02 6.963534746319055557e-03 4.429729282855987549e-01 3.672100231051445007e-02 -1.591072082519531250e-01 5.914716981351375580e-03 2.462882399559020996e-01 -3.263481333851814270e-02 -2.747223675251007080e-01 -2.443700283765792847e-02 1.676400937139987946e-02 1.829269230365753174e-01 -2.343944013118743896e-01 -2.283867150545120239e-01 2.751958556473255157e-02 7.175046205520629883e-02 -2.403041869401931763e-01 -3.137849569320678711e-01 -4.027511551976203918e-02 -2.289355099201202393e-01 1.797447949647903442e-01 3.112006187438964844e-01 -6.990831345319747925e-02 -1.588778197765350342e-01 -1.288754492998123169e-02
2.699459195137023926e-01 -1.368616614490747452e-02 1.819738447666168213e-01 -3.456092476844787598e-01 2.360861897468566895e-01 1.014681681990623474e-01 -3.247683122754096985e-02 1.735163629055023193e-01 -2.488019615411758423e-01 6.033978611230850220e-02 2.104555964469909668e-01 -1.446898132562637329e-01 1.026410683989524841e-01 -8.059972524642944336e-02 1.398835331201553345e-01 -2.274652123451232910e-01 1.840502582490444183e-02 5.950206145644187927e-02 -7.003898918628692627e-02 -8.899260312318801880e-02 1.631761789321899414e-01 8.562785387039184570e-02 2.174700349569320679e-01 -1.016921252012252808e-01 -1.202001981437206268e-02 -2.928445339202880859e-01 1.372418403625488281e-01 7.828048616647720337e-02 8.483988046646118164e-02 -3.341507315635681152e-01 -1.108870655298233032e-01 -3.282738327980041504e-01
7.544047385454177856e-02 2.055607587099075317e-01 1.065923869609832764e-01 7.420878857374191284e-03 1.849378645420074463e-01 -5.893524736166000366e-02 -1.983113437891006470e-01 -1.818299666047096252e-02 -2.047471888363361359e-02 1.408789157867431641e-01 3.212213814258575439e-01 -1.397664397954940796e-01 2.300709038972854614e-01 -2.535222768783569336e-01 2.944556176662445068e-01 4.018131271004676819e-02 -1.820162087678909302e-01 -1.013556867837905884e-01 -1.882400214672088623e-01 -3.583552539348602295e-01 -3.061143159866333008e-01 1.666006147861480713e-01 2.795923501253128052e-03 9.901522845029830933e-02 -1.651417016983032227e-01 -2.026910036802291870e-01 -8.071735501289367676e-02 -2.542266063392162323e-02 2.155035585165023804e-01 -2.251470386981964111e-01 -3.027799911797046661e-02 -5.194606259465217590e-02
1.972769647836685181e-01 -8.094611763954162598e-02 2.449065633118152618e-02 -3.504052162170410156e-01 -4.612493515014648438e-02 -6.111785769462585449e-02 -1.016699150204658508e-01 1.934641152620315552e-01 1.584323197603225708e-01 6.907197088003158569e-02 2.687048912048339844e-01 -1.529498994350433350e-01 8.901693858206272125e-03 1.423287838697433472e-01 1.350415050983428955e-01 -2.790163457393646240e-01 -1.158038675785064697e-01 -2.697848016396164894e-03 -1.950066387653350830e-01 -1.614889651536941528e-01 -1.147284284234046936e-01 2.973477356135845184e-02 4.296715855598449707e-01 -1.288421601057052612e-01 -1.831400208175182343e-02 -2.082579210400581360e-02 -2.392333298921585083e-01 2.313945740461349487e-01 1.171985194087028503e-01 -2.028986066579818726e-01 -2.389217913150787354e-01 1.389466524124145508e-01
7.369434833526611328e-02 8.428397588431835175e-03 -1.071245223283767700e-01 -2.238001674413681030e-01 2.255486845970153809e-01 -3.060829639434814453e-02 -2.019901573657989502e-01 -2.029625922441482544e-01 -2.205905690789222717e-02 1.387534663081169128e-02 3.563714921474456787e-01 -1.371084153652191162e-01 3.372476994991302490e-01 1.450325711630284786e-03 -1.006136685609817505e-01 -1.204704120755195618e-01 -1.014480665326118469e-01 -9.681665152311325073e-02 -2.390504255890846252e-02 -2.001080811023712158e-01 7.154227793216705322e-02 1.929209977388381958e-01 2.680729627609252930e-01 1.486280560493469238e-01 -1.477721184492111206e-01 -2.456813901662826538e-01 -3.159470558166503906e-01 3.134539723396301270e-02 2.425284534692764282e-01 -1.411393135786056519e-01 -1.607413142919540405e-01 -1.735829263925552368e-01
7.059639692306518555e-02 -7.939646020531654358e-03 4.479244723916053772e-02 -1.904172301292419434e-01 9.486404806375503540e-02 -4.071768745779991150e-02 -4.480684399604797363e-01 -1.190343052148818970e-01 7.294487208127975464e-02 -2.004645913839340210e-01 2.079446613788604736e-01 -1.007018610835075378e-01 9.602499008178710938e-02 -2.311950922012329102e-01 1.212371140718460083e-01 8.834901452064514160e-02 -8.748698979616165161e-02 6.844651699066162109e-02 -1.708932965993881226e-01 -3.945492506027221680e-01 -1.709623187780380249e-01 1.571471840143203735e-01 2.678284049034118652e-01 -2.262437716126441956e-02 -2.597116529941558838e-01 -5.132147297263145447e-02 6.851783394813537598e-02 1.052130833268165588e-01 1.445145308971405029e-01 -3.415053784847259521e-01 1.230429112911224365e-02 -1.189941912889480591e-02
5.516475066542625427e-02 2.994866669178009033e-01 1.414637416601181030e-01 -2.458816915750503540e-01 -1.397590190172195435e-01 4.908737028017640114e-04 -2.857151329517364502e-01 1.636556684970855713e-01 -1.333111375570297241e-01 -3.177420049905776978e-02 -1.323583424091339111e-01 -2.023207396268844604e-01 1.649500280618667603e-01 2.292944639921188354e-01 -7.232474535703659058e-02 -5.210577324032783508e-02 2.327679544687271118e-01 -1.491805613040924072e-01 -1.393714547157287598e-01 -1.705069094896316528e-03 -5.522475019097328186e-02 4.049214422702789307e-01 3.804481029510498047e-02 -1.571667045354843140e-01 1.367773860692977905e-01 -1.575895100831985474e-01 -2.335017621517181396e-01 1.936491578817367554e-01 2.940162420272827148e-01 -1.303330063819885254e-02 -9.843719750642776489e-02 -1.139635443687438965e-01
-3.087992593646049500e-02 -1.574884057044982910e-01 1.572161912918090820e-01 -1.230616047978401184e-01 1.095614135265350342e-01 3.821939602494239807e-02 -2.830874323844909668e-01 5.642072064802050591e-04 2.808729745447635651e-02 -3.546548634767532349e-02 2.864886522293090820e-01 -2.492005378007888794e-01 2.300275675952434540e-02 -1.183276772499084473e-01 4.038293957710266113e-01 -1.960858404636383057e-01 4.124602675437927246e-02 2.593770623207092285e-01 -1.448383778333663940e-01 -2.443610280752182007e-01 2.935025282204151154e-02 2.014292329549789429e-01 2.941612303256988525e-01 -8.613995462656021118e-02 4.194445535540580750e-02 -1.592316664755344391e-02 7.279958575963973999e-02 2.714588306844234467e-03 3.405302464962005615e-01 -1.695497781038284302e-01 -1.851821839809417725e-01 8.439818024635314941e-02
1.898866593837738037e-01 -1.005340591073036194e-01 2.629196345806121826e-01 -3.477738499641418457e-01 1.867179945111274719e-02 -1.856860667467117310e-01 3.606188297271728516e-02 5.536330118775367737e-02 -1.920195519924163818e-01 -9.670361131429672241e-02 2.500832974910736084e-01 -2.993784844875335693e-01 1.602538228034973145e-01 1.721586883068084717e-01 6.158584728837013245e-02 -1.453595906496047974e-01 -1.655568368732929230e-02 6.931645423173904419e-02 -8.060660958290100098e-02 -1.682799309492111206e-01 -2.034840919077396393e-02 6.557540595531463623e-02 1.575018018484115601e-01 -1.906786113977432251e-01 -1.833576560020446777e-01 -3.943810164928436279e-01 1.806608289480209351e-01 1.311853975057601929e-01 1.963367015123367310e-01 -1.475769877433776855e-01 -1.136977076530456543e-01 -1.670401692390441895e-01
-2.386254072189331055e-02 1.908640265464782715e-01 1.944166421890258789e-01 -3.900439441204071045e-01 4.374675452709197998e-02 -1.274631023406982422e-01 -3.246106505393981934e-01 -3.176297619938850403e-02 -3.452472090721130371e-01 1.639621704816818237e-01 -1.820536255836486816e-01 -1.487114131450653076e-01 1.424367278814315796e-01 6.427478045225143433e-02 1.166690140962600708e-01 1.347070932388305664e-02 1.090013906359672546e-01 8.759945631027221680e-02 -2.388411760330200195e-01 -2.019593864679336548e-01 -8.306229859590530396e-02 1.777127236127853394e-01 1.146524846553802490e-01 -1.537746340036392212e-01 1.255236268043518066e-01 -6.216836348176002502e-02 9.301596134901046753e-02 1.242377087473869324e-01 4.116758108139038086e-01 4.833866655826568604e-02 -1.740334741771221161e-02 -2.218550257384777069e-02
2.625140845775604248e-01 1.779068708419799805e-01 2.120342999696731567e-01 -4.021924734115600586e-01 -1.203441619873046875e-01 3.029976412653923035e-02 -3.006638586521148682e-01 3.776802867650985718e-02 5.339550226926803589e-02 1.623620539903640747e-01 -2.684558331966400146e-01 -1.177390739321708679e-01 8.062350004911422729e-02 8.054077625274658203e-03 1.749656200408935547e-01 -8.759640902280807495e-02 -5.356915667653083801e-02 4.579093307256698608e-02 -8.394116163253784180e-02 -5.084893107414245605e-02 -1.030051931738853455e-01 3.158710002899169922e-01 1.728337816894054413e-02 -1.478451788425445557e-01 6.973566859960556030e-02 -2.332046478986740112e-01 -1.166464686393737793e-01 -1.680875569581985474e-01 3.845548927783966064e-01 3.034023102372884750e-03 1.295716911554336548e-01 -1.121156886219978333e-01
2.729661166667938232e-01 2.810631990432739258e-01 -1.585699766874313354e-01 -3.273873031139373779e-01 1.041421145200729370e-01 1.442116103135049343e-03 -2.811027467250823975e-01 -7.804992794990539551e-02 6.454832106828689575e-02 1.488273590803146362e-01 -1.538725644350051880e-01 -3.758006095886230469e-01 3.174827620387077332e-02 2.069021910429000854e-01 1.179346814751625061e-01 -2.677051126956939697e-01 -1.267941594123840332e-01 -8.475815877318382263e-03 -1.675042957067489624e-01 -2.413284629583358765e-01 -1.635022088885307312e-02 2.284130752086639404e-01 8.394522219896316528e-02 7.158824801445007324e-02 2.805570960044860840e-01 3.861221298575401306e-02 -3.609957173466682434e-02 5.911774188280105591e-02 1.791935563087463379e-01 -9.052100777626037598e-02 2.554189786314964294e-02 -6.769370287656784058e-02
-9.094121865928173065e-03 7.236012071371078491e-02 2.505789399147033691e-01 -1.726349145174026489e-01 1.062144339084625244e-02 7.402345538139343262e-02 -4.392288029193878174e-01 -2.026110738515853882e-01 -2.993666827678680420e-01 1.270135492086410522e-01 3.097113072872161865e-01 -8.261545002460479736e-02 1.861874312162399292e-01 -3.255219385027885437e-02 5.416589975357055664e-02 -2.625684142112731934e-01 8.018928766250610352e-02 1.052795574069023132e-01 2.278972566127777100e-01 -2.758656395599246025e-03 3.256680443882942200e-02 7.137908786535263062e-02 1.001192852854728699e-01 1.809614896774291992e-01 -2.203949391841888428e-01 -1.293292939662933350e-01 -1.554721146821975708e-01 -1.305701732635498047e-01 1.021147593855857849e-01 7.521444559097290039e-02 -1.698758304119110107e-01 -2.767209112644195557e-01
-1.724625676870346069e-01 9.240577369928359985e-02 1.947648823261260986e-01 -3.667249679565429688e-01 4.904225841164588928e-02 1.560130715370178223e-01 -1.544179469347000122e-01 4.623587802052497864e-02 1.071090400218963623e-01 5.204322934150695801e-02 2.019339352846145630e-01 -2.531524300575256348e-01 6.123324111104011536e-02 -9.878019243478775024e-02 1.034069731831550598e-01 1.949702203273773193e-02 1.441577263176441193e-02 1.251966059207916260e-01 4.192931205034255981e-02 -3.561653792858123779e-01 -1.823397167026996613e-02 5.131026729941368103e-02 -8.339322358369827271e-02 -1.251842379570007324e-01 -1.093918383121490479e-01 1.787923648953437805e-02 3.288573622703552246e-01 1.060082241892814636e-01 3.239748477935791016e-01 -2.635539472103118896e-01 -9.799715876579284668e-02 -3.273613452911376953e-01
3.482140228152275085e-02 3.144562542438507080e-01 1.693383008241653442e-01 -2.631071805953979492e-01 7.346328347921371460e-02 9.762087464332580566e-02 3.107570856809616089e-02 -3.776742815971374512e-01 6.841663271188735962e-02 2.110077291727066040e-01 1.103474348783493042e-01 -3.339732438325881958e-02 2.771558165550231934e-01 1.861747205257415771e-01 1.180800795555114746e-01 -1.959663182497024536e-01 1.842455416917800903e-01 1.021055057644844055e-01 -1.150036603212356567e-01 5.546784400939941406e-02 -3.540153503417968750e-01 -1.405284088104963303e-02 3.883126378059387207e-02 1.449580937623977661e-01 -3.287401050329208374e-02 -1.334934681653976440e-01 1.908567734062671661e-02 1.446322500705718994e-01 1.838183552026748657e-01 -1.114502921700477600e-01 -2.248719483613967896e-01 -2.673449516296386719e-01
-6.597632914781570435e-02 3.857463598251342773e-01 9.410258382558822632e-02 -1.795582622289657593e-01 1.928641796112060547e-01 -1.454987656325101852e-02 -4.735022783279418945e-01 -1.097223460674285889e-01 2.645672559738159180e-01 1.159777566790580750e-01 2.044116258621215820e-01 -1.762477606534957886e-01 1.148589104413986206e-01 -1.240388257429003716e-03 1.665079593658447266e-01 -2.867243885993957520e-01 9.061011672019958496e-02 1.877026557922363281e-01 2.037922739982604980e-01 -1.028297021985054016e-01 -3.243397455662488937e-03 7.526598125696182251e-02 1.397144049406051636e-01 1.395711898803710938e-01 -2.824140191078186035e-01 -1.871359162032604218e-02 7.580579072237014771e-02 -6.492925807833671570e-03 2.553152106702327728e-02 5.821104720234870911e-02 -6.645119190216064453e-02 -1.345307826995849609e-01
-1.152151636779308319e-02 1.318613737821578979e-01 5.893171299248933792e-03 -2.862546741962432861e-01 -1.533048879355192184e-02 -1.869051903486251831e-01 -4.230514466762542725e-01 7.757128775119781494e-02 -1.638743132352828979e-01 -1.123701967298984528e-02 -2.475070655345916748e-01 2.613323740661144257e-02 2.680602669715881348e-01 1.425698846578598022e-01 3.386138379573822021e-02 -2.255626916885375977e-01 5.185508728027343750e-02 4.820546507835388184e-02 -2.467318326234817505e-01 -1.232639886438846588e-02 -8.712999522686004639e-02 1.697510033845901489e-01 2.784305624663829803e-02 -1.781242638826370239e-01 -7.877252250909805298e-02 -1.062084659934043884e-01 1.178310886025428772e-01 1.291423290967941284e-02 3.623391687870025635e-01 -6.226191297173500061e-02 -3.747742176055908203e-01 7.143861800432205200e-02
1.907107234001159668e-01 4.066041437909007072e-04 1.686918288469314575e-01 -4.235733300447463989e-02 -6.298147141933441162e-02 -8.283878862857818604e-02 -3.170953989028930664e-01 -7.992739230394363403e-02 -1.587909162044525146e-01 -1.394746010191738605e-03 9.591607749462127686e-02 1.481468230485916138e-01 1.502984948456287384e-02 2.013956904411315918e-01 7.788488268852233887e-02 -3.519570231437683105e-01 -1.304626613855361938e-01 1.600486338138580322e-01 1.167645677924156189e-01 -2.745534479618072510e-01 -2.265979200601577759e-01 -2.119900882244110107e-01 1.871510446071624756e-01 -1.414479017257690430e-01 -4.278404638171195984e-02 6.045218557119369507e-02 -8.540817350149154663e-02 1.165742892771959305e-02 3.930287957191467285e-01 3.842933475971221924e-02 3.599268198013305664e-01 -8.450693637132644653e-02
-7.167317718267440796e-02 5.186050385236740112e-02 1.531233042478561401e-01 -2.864471077919006348e-01 4.002633690834045410e-02 2.895785570144653320e-01 -1.648873537778854370e-01 -1.866554026491940022e-03 -5.924433097243309021e-02 -8.573291450738906860e-02 2.674615085124969482e-01 -2.441673576831817627e-01 2.354584485292434692e-01 8.721505105495452881e-02 2.066160887479782104e-01 -3.653134033083915710e-02 -3.038474917411804199e-02 2.401245534420013428e-01 2.243288159370422363e-01 -2.414057403802871704e-01 -6.438191980123519897e-02 -1.708663403987884521e-01 1.348145753145217896e-01 2.600278258323669434e-01 9.134645015001296997e-02 3.172056004405021667e-02 -2.062342017889022827e-01 -2.440665848553180695e-02 1.610980629920959473e-01 -3.252159953117370605e-01 1.995277404785156250e-01 -1.209104135632514954e-01
2.383493334054946899e-01 7.452841848134994507e-02 4.977659881114959717e-02 4.147766157984733582e-02 -6.072478741407394409e-02 5.342530459165573120e-02 -1.490334421396255493e-01 -6.613232940435409546e-02 -1.428622752428054810e-01 4.084339141845703125e-01 2.011579871177673340e-01 -1.734487861394882202e-01 -3.265883401036262512e-02 1.593344807624816895e-01 -8.708649128675460815e-02 -2.739203870296478271e-01 3.229724615812301636e-02 -1.015921495854854584e-02 1.890834271907806396e-01 -3.813493549823760986e-01 -1.161651462316513062e-01 1.451690644025802612e-01 2.217483706772327423e-02 -1.621888577938079834e-01 -1.264756619930267334e-01 7.938338094390928745e-04 -3.402346670627593994e-01 -6.182787194848060608e-02 3.295356035232543945e-01 -1.982814520597457886e-01 -5.976979061961174011e-02 -5.206852778792381287e-02
1.842535585165023804e-01 3.385845422744750977e-01 1.835380448028445244e-03 -3.227878510951995850e-01 -1.322264373302459717e-01 -1.805375814437866211e-01 -3.511040806770324707e-01 -1.106829419732093811e-01 3.519492968916893005e-02 -1.012930087745189667e-02 2.368405833840370178e-02 -1.543476283550262451e-01 1.177027374505996704e-01 1.813835203647613525e-01 2.719700634479522705e-01 -7.647640258073806763e-02 -4.659418389201164246e-02 2.024438418447971344e-02 5.544959008693695068e-02 -3.496552705764770508e-01 -3.768052160739898682e-02 2.481426298618316650e-01 1.541338860988616943e-01 6.536459922790527344e-02 2.082063406705856323e-01 -1.363140940666198730e-01 -7.501167804002761841e-02 2.702618837356567383e-01 -1.162877231836318970e-01 6.095604971051216125e-02 1.215538233518600464e-01 1.332873404026031494e-01
4.946721345186233521e-02 3.950705528259277344e-01 2.638106048107147217e-01 -3.024207353591918945e-01 9.662514925003051758e-02 -8.486729115247726440e-02 -2.739160656929016113e-01 -2.451865077018737793e-01 5.264678224921226501e-02 -1.776643991470336914e-01 3.640093607828021049e-03 -2.360253185033798218e-01 1.790433526039123535e-01 1.380188018083572388e-01 7.019980251789093018e-02 -1.962977275252342224e-02 -1.007282268255949020e-02 1.859766840934753418e-01 -2.994904480874538422e-02 -1.134928911924362183e-01 1.536711007356643677e-01 5.961640924215316772e-02 2.057630419731140137e-01 1.738382279872894287e-01 -1.105754077434539795e-01 6.355669349431991577e-02 -1.589777916669845581e-01 8.653188496828079224e-02 -4.431714117527008057e-02 -2.135291695594787598e-01 -3.633991777896881104e-01 -7.359869033098220825e-02
3.393411636352539062e-03 1.841969043016433716e-01 2.561694011092185974e-02 -2.501150369644165039e-01 6.986182928085327148e-02 -8.527284860610961914e-02 -4.898737072944641113e-01 7.079487293958663940e-02 -2.918360531330108643e-01 4.040775820612907410e-02 -2.064564973115921021e-01 -5.084349773824214935e-03 3.702633976936340332e-01 1.369925886392593384e-01 -1.463638246059417725e-02 -1.168383434414863586e-01 2.623450756072998047e-01 1.275238692760467529e-01 -2.552470564842224121e-01 -1.464073359966278076e-01 -1.272410899400711060e-01 6.693595647811889648e-02 -5.342701077461242676e-02 -9.284975379705429077e-02 2.718059718608856201e-02 4.949418082833290100e-02 5.246669426560401917e-02 2.224542200565338135e-01 2.556707859039306641e-01 4.083441942930221558e-02 -1.342294961214065552e-01 -4.720253124833106995e-02
-3.925386816263198853e-02 2.688617631793022156e-02 1.317056268453598022e-02 -4.061518311500549316e-01 -1.573979556560516357e-01 -9.300880879163742065e-02 -4.882920682430267334e-01 -3.301014006137847900e-02 3.820847347378730774e-02 1.006114557385444641e-01 6.567706167697906494e-02 -6.405033916234970093e-02 2.613736987113952637e-01 1.345141232013702393e-01 4.264624789357185364e-02 9.950601309537887573e-02 -4.213741049170494080e-02 1.245093122124671936e-01 1.861243993043899536e-01 -4.985877126455307007e-02 -1.724644750356674194e-01 2.843577601015567780e-02 -8.899166435003280640e-02 -7.395748049020767212e-02 1.182499080896377563e-01 -1.912029087543487549e-01 -8.901936560869216919e-02 4.691376388072967529e-01 1.060666665434837341e-01 -1.884267628192901611e-01 1.248342916369438171e-01 4.783516004681587219e-02
-1.339445821940898895e-02 7.829040288925170898e-02 2.832306623458862305e-01 -6.612391024827957153e-02 1.326263695955276489e-01 -1.716638505458831787e-01 -8.301008492708206177e-02 4.229064658284187317e-02 -5.610525980591773987e-02 2.513670325279235840e-01 4.500224068760871887e-02 -1.115677207708358765e-01 -4.436606913805007935e-02 1.531091779470443726e-01 2.824786603450775146e-01 -4.491433501243591309e-01 2.136640399694442749e-01 1.677934825420379639e-01 -4.166873171925544739e-02 -1.785665154457092285e-01 1.511575132608413696e-01 2.742325663566589355e-01 1.326443850994110107e-01 -8.184715360403060913e-02 -1.503520905971527100e-01 5.804105103015899658e-02 -4.941179230809211731e-02 2.689340710639953613e-01 1.773062199354171753e-01 9.790683537721633911e-02 -2.692290842533111572e-01 -1.469607800245285034e-01
2.765176892280578613e-01 7.575971633195877075e-02 -4.734828323125839233e-02 -4.580967724323272705e-01 7.716139405965805054e-02 1.064882650971412659e-01 -1.372240036725997925e-01 1.214755028486251831e-01 -1.398781090974807739e-01 2.353678047657012939e-01 1.499767005443572998e-01 7.577989250421524048e-02 3.080564439296722412e-01 1.960053145885467529e-01 3.095179423689842224e-02 5.337562179192900658e-04 -1.213053837418556213e-01 -2.437195368111133575e-02 -1.753251254558563232e-01 -3.414160311222076416e-01 9.977303445339202881e-02 1.133674196898937225e-02 -6.904806941747665405e-02 2.329361438751220703e-01 -9.673245251178741455e-02 1.077217399142682552e-03 -1.886171847581863403e-01 5.872833356261253357e-02 3.019964396953582764e-01 9.875067323446273804e-02 -1.899901628494262695e-01 1.388246007263660431e-02
1.076353490352630615e-01 1.994157582521438599e-01 7.266596704721450806e-02 -2.590485289692878723e-02 3.766229748725891113e-02 3.366681039333343506e-01 -4.944377020001411438e-02 -1.405148208141326904e-01 -1.225002557039260864e-01 3.297077119350433350e-01 2.866123616695404053e-01 1.144960150122642517e-01 2.609420716762542725e-01 2.541915774345397949e-01 2.014990448951721191e-01 2.727476879954338074e-02 -8.012488484382629395e-02 -4.535238444805145264e-02 -1.165801808238029480e-01 -2.451379299163818359e-01 9.090831875801086426e-02 3.377955555915832520e-01 2.329040784388780594e-03 -1.167190596461296082e-01 -3.075025081634521484e-01 -7.742798328399658203e-02 -2.371552735567092896e-01 8.474045991897583008e-02 2.488512359559535980e-02 -1.282674372196197510e-01 -7.851708680391311646e-02 8.574158698320388794e-02
2.556729912757873535e-01 1.479724198579788208e-01 -8.167446404695510864e-02 4.044971987605094910e-02 -3.759114444255828857e-02 1.507733315229415894e-01 -3.805934786796569824e-01 -2.892613708972930908e-01 -2.322488576173782349e-01 -6.940524280071258545e-02 4.170292243361473083e-02 1.916957646608352661e-01 -7.885856181383132935e-02 1.329984515905380249e-01 9.538932144641876221e-02 -8.608038723468780518e-02 1.696756631135940552e-01 1.551712453365325928e-01 5.066119134426116943e-02 -2.021117359399795532e-01 -3.972770180553197861e-03 -1.790039986371994019e-01 1.742845475673675537e-01 -2.266815453767776489e-01 8.349878340959548950e-02 -2.825102508068084717e-01 -1.850043088197708130e-01 6.441530585289001465e-02 2.956160902976989746e-01 -2.246271222829818726e-01 -1.774321645498275757e-01 -9.752006083726882935e-02
1.273786425590515137e-01 -2.923920110333710909e-04 1.894346177577972412e-01 -3.039695918560028076e-01 4.674833640456199646e-02 -8.232178539037704468e-02 -2.331563532352447510e-01 6.939457356929779053e-02 -1.933024376630783081e-01 -7.487899810075759888e-02 -1.311416774988174438e-01 -2.459874898195266724e-01 1.548163313418626785e-02 2.483869194984436035e-01 2.346504926681518555e-01 -2.226250022649765015e-01 3.395259678363800049e-01 9.233077615499496460e-02 1.580882072448730469e-02 1.309206187725067139e-01 -3.505940362811088562e-02 1.482445299625396729e-01 -2.281321585178375244e-01 -8.335947245359420776e-02 -2.488907128572463989e-01 -5.265918746590614319e-02 4.594463482499122620e-02 3.424563705921173096e-01 1.235257089138031006e-01 -5.819847807288169861e-02 -2.141537219285964966e-01 -1.676501482725143433e-01
1.470300182700157166e-02 2.102029919624328613e-01 2.067951261997222900e-01 -1.238927990198135376e-01 -6.132754683494567871e-02 -1.640136837959289551e-01 -1.939127780497074127e-02 6.675081700086593628e-02 -8.309436589479446411e-02 1.758846789598464966e-01 -1.366478204727172852e-01 -4.975729156285524368e-03 1.459794491529464722e-01 2.959087193012237549e-01 2.797488868236541748e-01 -1.717070639133453369e-01 1.726753711700439453e-01 1.476604044437408447e-01 -1.265180706977844238e-01 -7.868281751871109009e-02 1.010276451706886292e-01 3.047057092189788818e-01 7.337428629398345947e-02 -1.923463344573974609e-01 -1.633430570363998413e-01 1.204552724957466125e-01 -3.610513806343078613e-01 2.053309977054595947e-01 1.469223499298095703e-01 -1.140084937214851379e-01 -1.918360590934753418e-01 -2.906779646873474121e-01
-1.778319478034973145e-01 2.548619210720062256e-01 -1.215388439595699310e-02 -3.126201927661895752e-01 1.707549691200256348e-01 -1.974665522575378418e-01 -1.139156371355056763e-01 1.520850509405136108e-01 -2.606243491172790527e-01 -6.416179984807968140e-02 2.015446573495864868e-01 -3.748692944645881653e-02 4.430800210684537888e-03 2.559743225574493408e-01 2.039195299148559570e-01 2.919348422437906265e-03 9.666454279795289040e-04 9.330126456916332245e-03 1.662383042275905609e-02 -2.974158227443695068e-01 -7.403942197561264038e-02 2.715837061405181885e-01 -2.082712501287460327e-01 -1.182174682617187500e-01 -2.970365285873413086e-01 -3.759875148534774780e-02 -2.824749648571014404e-01 1.505192518234252930e-01 3.331689909100532532e-02 -2.469048798084259033e-01 6.933188531547784805e-03 2.141606807708740234e-02
-3.858403116464614868e-02 3.423815369606018066e-01 2.802369296550750732e-01 5.565512925386428833e-02 -9.285649284720420837e-03 -2.238098680973052979e-01 -2.989173680543899536e-02 -2.109206318855285645e-01 -3.239570260047912598e-01 1.806283593177795410e-01 -5.683829635381698608e-02 -7.821439951658248901e-02 6.188081204891204834e-02 2.559434473514556885e-01 3.376004695892333984e-01 -7.978914678096771240e-02 8.811639994382858276e-02 1.510023176670074463e-01 4.320596531033515930e-02 -9.360793232917785645e-02 6.139897555112838745e-02 2.408801950514316559e-02 -1.343473512679338455e-02 -2.343669682741165161e-01 -1.776923686265945435e-01 -7.755281776189804077e-02 -2.474654763936996460e-01 2.669497430324554443e-01 1.247912645339965820e-01 -2.464704513549804688e-01 -4.729781299829483032e-02 -1.348947137594223022e-01
3.216018378734588623e-01 -8.282524347305297852e-02 4.939604550600051880e-04 -1.490346342325210571e-02 3.293835371732711792e-02 2.145661227405071259e-02 -3.810638785362243652e-01 -1.588370949029922485e-01 -8.403436839580535889e-02 1.908286213874816895e-01 8.197066932916641235e-02 1.418471783399581909e-01 3.304278850555419922e-02 1.068316698074340820e-01 6.249005720019340515e-02 -3.552703261375427246e-01 -2.633685767650604248e-01 1.940037012100219727e-01 -4.234816587995737791e-04 3.036625124514102936e-02 4.468140657991170883e-03 -6.244125217199325562e-02 1.821214407682418823e-01 1.706191301345825195e-01 -5.951321870088577271e-02 -1.520084589719772339e-01 -2.090468555688858032e-01 -8.891711384057998657e-02 3.567751944065093994e-01 -6.583572179079055786e-02 -1.778906732797622681e-01 -2.981910705566406250e-01
4.232091084122657776e-02 2.100608497858047485e-02 1.576182544231414795e-01 -3.065367937088012695e-01 -1.457518786191940308e-01 -1.443896591663360596e-01 -3.767156004905700684e-01 -1.415954679250717163e-01 -1.743505522608757019e-02 1.461155563592910767e-01 4.100038856267929077e-02 -8.619547821581363678e-03 1.770003437995910645e-01 1.789754480123519897e-01 6.226620636880397797e-03 8.071895688772201538e-02 -5.705853924155235291e-02 2.189986854791641235e-01 5.704639106988906860e-02 -1.604629158973693848e-01 -1.808829605579376221e-01 2.158109284937381744e-02 -8.590339124202728271e-02 -1.280941516160964966e-01 6.553760915994644165e-02 -3.101970553398132324e-01 -7.411716878414154053e-02 5.048347115516662598e-01 8.799511194229125977e-02 -1.809915304183959961e-01 1.997775286436080933e-01 5.574190616607666016e-02
1.317598074674606323e-01 1.003620401024818420e-01 1.469493284821510315e-02 8.486422896385192871e-02 4.571355506777763367e-02 1.926162093877792358e-02 -1.905519217252731323e-01 -2.283759415149688721e-03 1.310397684574127197e-01 4.424517750740051270e-01 7.198235392570495605e-02 -2.181016206741333008e-01 -6.412073224782943726e-02 1.768463850021362305e-01 9.407732635736465454e-02 -2.875551581382751465e-01 -3.163101384416222572e-03 -1.044197827577590942e-01 -2.014613943174481392e-03 -2.905860543251037598e-01 -1.590275466442108154e-01 1.517249923199415207e-02 4.360802099108695984e-02 -2.790277600288391113e-01 -3.128253221511840820e-01 -1.151028797030448914e-01 -1.487682759761810303e-01 4.821909964084625244e-02 4.078326821327209473e-01 -1.287126094102859497e-01 -1.042685508728027344e-01 6.160895898938179016e-02
1.957890689373016357e-01 1.491956785321235657e-02 -7.988331839442253113e-03 -1.680367439985275269e-01 -2.027706205844879150e-01 1.025791838765144348e-01 -3.572615981101989746e-01 1.222413405776023865e-01 -1.110066771507263184e-01 2.351397573947906494e-01 2.151467651128768921e-01 -2.311778366565704346e-01 2.293806821107864380e-01 -9.166909009218215942e-02 1.723376512527465820e-01 -1.888667792081832886e-01 1.320236772298812866e-01 -4.287244752049446106e-02 1.231528595089912415e-01 6.511561572551727295e-02 -1.353148221969604492e-01 1.143032088875770569e-01 2.533700466156005859e-01 -1.363518834114074707e-01 -2.657288014888763428e-01 -2.192581631243228912e-02 -2.525667250156402588e-01 2.019394785165786743e-01 1.538011878728866577e-01 -8.486794307827949524e-03 -2.706129252910614014e-01 1.404766887426376343e-01
1.621077070012688637e-03 6.323909759521484375e-02 2.800190448760986328e-01 -5.383161902427673340e-01 6.753859668970108032e-02 7.871189713478088379e-02 -3.833189979195594788e-02 -4.164810478687286377e-02 -1.500837951898574829e-01 4.027207195758819580e-02 -9.376183897256851196e-02 -1.107142269611358643e-01 5.100553110241889954e-02 1.823394447565078735e-01 1.705227494239807129e-01 7.266916334629058838e-02 -1.202334463596343994e-01 1.576335430145263672e-01 -8.435464650392532349e-02 -6.080949679017066956e-02 6.006734445691108704e-02 2.321432977914810181e-01 2.849445343017578125e-01 -1.928429901599884033e-01 2.363385111093521118e-01 -1.380228847265243530e-01 -1.214215811342000961e-02 1.320649087429046631e-01 3.378852605819702148e-01 -2.014590352773666382e-01 1.243229731917381287e-01 -9.867564588785171509e-02
3.526191115379333496e-01 -1.225033476948738098e-01 4.091356322169303894e-02 -2.710083127021789551e-01 1.393996179103851318e-01 9.245283901691436768e-02 -3.406940698623657227e-01 1.522523164749145508e-01 -2.076618522405624390e-01 1.771780252456665039e-01 9.137364476919174194e-02 -1.833521276712417603e-01 -1.287948247045278549e-02 2.268898338079452515e-01 3.966045752167701721e-02 -1.262311786413192749e-01 1.080942451953887939e-01 -1.344727724790573120e-01 -1.325120627880096436e-01 -4.049934446811676025e-01 8.868993818759918213e-02 2.845354564487934113e-02 -1.268069297075271606e-01 1.115916967391967773e-01 2.479248680174350739e-02 8.017401560209691525e-04 -1.683496087789535522e-01 8.878509700298309326e-02 3.094480931758880615e-01 -4.081135615706443787e-02 -2.204369157552719116e-01 -3.542729094624519348e-02
5.993297696113586426e-02 -2.707464434206485748e-02 3.664713501930236816e-01 -4.741729497909545898e-01 -1.201098561286926270e-01 1.295001152902841568e-02 -2.057072818279266357e-01 6.947039067745208740e-02 -8.977454155683517456e-02 2.814790420234203339e-02 -8.453172445297241211e-02 9.275759756565093994e-02 -8.319696784019470215e-02 2.624188959598541260e-01 3.447791039943695068e-01 -2.000874280929565430e-01 5.597455054521560669e-02 1.496165692806243896e-01 -1.214075610041618347e-01 -5.593463405966758728e-02 -2.708504721522331238e-02 7.562085241079330444e-02 1.412551105022430420e-01 -8.788899332284927368e-02 -1.120222546160221100e-02 1.672203391790390015e-01 2.362343370914459229e-01 7.859224826097488403e-02 1.702879369258880615e-01 -2.053869515657424927e-01 -1.382406353950500488e-01 -2.400488257408142090e-01
-2.987321279942989349e-02 -1.352822333574295044e-01 1.751927733421325684e-01 -3.841667622327804565e-02 8.836534619331359863e-02 -1.815949380397796631e-01 -1.203996911644935608e-01 7.254686951637268066e-02 -1.667597442865371704e-01 1.957490891218185425e-01 1.992707103490829468e-01 -3.672541584819555283e-03 3.961842358112335205e-01 2.513119280338287354e-01 1.202291157096624374e-02 -1.088369339704513550e-01 2.339740842580795288e-01 5.714242160320281982e-02 -1.943682134151458740e-02 -3.501504957675933838e-01 -3.657828271389007568e-02 2.981932759284973145e-01 2.522545456886291504e-01 3.076109290122985840e-02 -3.512329235672950745e-02 -1.257359832525253296e-01 -5.638106167316436768e-02 4.904641583561897278e-02 -1.741124317049980164e-02 -3.721796274185180664e-01 -1.430309563875198364e-01 -1.800021678209304810e-01
-1.119844093918800354e-01 3.031829893589019775e-01 -4.626928642392158508e-02 -4.248275458812713623e-01 -1.600314527750015259e-01 4.339247196912765503e-02 -2.147021517157554626e-02 -3.101837635040283203e-01 2.215459756553173065e-02 7.796425372362136841e-02 1.378829330205917358e-01 -2.350717186927795410e-01 2.296925336122512817e-01 7.549279928207397461e-02 1.100988686084747314e-01 -1.764731109142303467e-01 1.280780229717493057e-02 1.739711314439773560e-01 2.827863208949565887e-02 5.260916799306869507e-02 -2.468990981578826904e-01 7.898886501789093018e-02 1.418737173080444336e-01 2.564131915569305420e-01 -2.786194719374179840e-02 5.169258266687393188e-02 -7.039158046245574951e-02 2.151104211807250977e-01 2.137761861085891724e-01 -3.113746047019958496e-01 1.257007475942373276e-02 -1.470737904310226440e-01
2.362879514694213867e-01 2.429197728633880615e-01 2.912645637989044189e-01 -2.710490822792053223e-01 -4.685361310839653015e-02 -1.124053820967674255e-01 -5.149831622838973999e-02 6.951878219842910767e-02 8.944660425186157227e-02 1.699763685464859009e-01 2.067554146051406860e-01 8.363648504018783569e-02 -3.001185506582260132e-02 1.606788188219070435e-01 1.190730021335184574e-03 1.830624341964721680e-01 -1.182555556297302246e-01 2.675645053386688232e-01 -2.987425774335861206e-02 -1.288869380950927734e-01 -4.486351460218429565e-02 1.722658984363079071e-02 -3.411237001419067383e-01 -1.485368311405181885e-01 -8.017490059137344360e-02 -1.142438054084777832e-01 -1.342660784721374512e-01 4.230345785617828369e-01 1.257619112730026245e-01 -2.405258715152740479e-01 1.133510693907737732e-01 -1.042729690670967102e-01
-1.394814625382423401e-02 1.793813556432723999e-01 -2.101178765296936035e-01 -2.149929255247116089e-01 -5.325624346733093262e-02 1.143963485956192017e-01 -2.836166620254516602e-01 1.002273261547088623e-01 -2.489671707153320312e-01 -1.216779798269271851e-01 1.682994961738586426e-01 -1.318371947854757309e-02 -1.783097833395004272e-01 3.844702988862991333e-02 2.038319408893585205e-01 -3.444674313068389893e-01 -1.966399885714054108e-02 5.921963229775428772e-02 1.130001395940780640e-01 -9.980782121419906616e-02 -1.899809241294860840e-01 -1.734683513641357422e-01 1.781229302287101746e-02 -2.770603895187377930e-01 -1.727678328752517700e-01 -2.121090441942214966e-01 -2.427342981100082397e-01 -5.405776202678680420e-03 3.058869540691375732e-01 -1.168798804283142090e-01 -1.520591378211975098e-01 -1.950826346874237061e-01
2.837132215499877930e-01 2.947071194648742676e-01 1.378487497568130493e-01 -3.248676657676696777e-02 -6.491041183471679688e-02 2.876245044171810150e-02 -1.357139348983764648e-01 1.732959747314453125e-01 -1.458297818899154663e-01 -4.820561781525611877e-02 -2.066071927547454834e-01 -8.358508348464965820e-02 4.672386348247528076e-01 2.602716088294982910e-01 3.223537802696228027e-01 -9.705220162868499756e-02 1.453702300786972046e-01 3.031185567378997803e-01 4.343681409955024719e-02 -1.686860918998718262e-01 -6.451801955699920654e-02 1.807196140289306641e-01 -8.283762633800506592e-02 -9.561047703027725220e-02 -4.982024058699607849e-02 -2.502599731087684631e-02 -6.134009733796119690e-02 2.134140431880950928e-01 1.939472556114196777e-02 -1.896245330572128296e-01 -2.037228830158710480e-02 -3.336248546838760376e-02
6.917344778776168823e-02 3.891015946865081787e-01 2.107510119676589966e-01 -2.463562637567520142e-01 1.769168525934219360e-01 1.156367734074592590e-02 -3.660594224929809570e-01 -1.507139503955841064e-01 2.641209065914154053e-01 -9.243663400411605835e-03 1.491707116365432739e-01 -8.192303776741027832e-02 2.119377255439758301e-01 3.396539017558097839e-02 1.006229668855667114e-01 -3.295815885066986084e-01 1.133464742451906204e-03 2.517198920249938965e-01 1.934512406587600708e-01 4.320884868502616882e-02 -4.997569322586059570e-02 -4.240472614765167236e-02 1.886914372444152832e-01 9.842847287654876709e-02 -2.180886566638946533e-01 -1.379214972257614136e-01 -1.054006665945053101e-01 -1.315874904394149780e-01 9.368662722408771515e-03 -5.176791921257972717e-02 -7.555577158927917480e-02 -1.766423285007476807e-01
7.868779450654983521e-02 2.112703025341033936e-01 1.663735806941986084e-01 -1.775997430086135864e-01 1.516738086938858032e-01 1.354108005762100220e-01 -1.192077398300170898e-01 1.027036309242248535e-01 -2.005421221256256104e-01 1.231999024748802185e-01 2.715815044939517975e-02 1.441427320241928101e-01 1.685336977243423462e-01 -3.516389429569244385e-02 2.991212904453277588e-01 2.729829866439104080e-03 -2.513191103935241699e-01 2.618048489093780518e-01 8.135544136166572571e-03 -4.612904489040374756e-01 2.561017870903015137e-01 8.220465481281280518e-02 1.978021264076232910e-01 1.818131096661090851e-02 -4.481223225593566895e-02 2.448952943086624146e-01 -2.813125252723693848e-01 1.801039837300777435e-02 1.535165607929229736e-01 -5.799547769129276276e-03 -7.905201613903045654e-02 1.294078677892684937e-02
-2.847994118928909302e-02 3.222697377204895020e-01 -6.148606911301612854e-02 -1.485296785831451416e-01 -5.449620634317398071e-02 -5.326812714338302612e-02 -3.197926580905914307e-01 9.850195795297622681e-02 -3.070586360991001129e-02 -2.182515710592269897e-01 -8.574388176202774048e-02 6.198855116963386536e-02 2.464825510978698730e-01 -6.290728598833084106e-02 2.465641796588897705e-01 -1.347529739141464233e-01 -1.165439784526824951e-01 3.037120401859283447e-01 -1.237718388438224792e-01 -4.712696373462677002e-02 1.473571509122848511e-01 1.122598126530647278e-01 1.457800120115280151e-01 -5.757468938827514648e-02 -4.190684854984283447e-01 -8.842165768146514893e-02 -2.361921407282352448e-02 1.542804241180419922e-01 6.990236788988113403e-02 -3.327111601829528809e-01 -2.055922150611877441e-01 -1.955585554242134094e-02
-2.926066052168607712e-03 2.210111469030380249e-01 2.979434728622436523e-01 -1.437170952558517456e-01 -8.375291526317596436e-02 1.947284787893295288e-01 -3.327882587909698486e-01 1.354937255382537842e-01 3.979270905256271362e-02 2.450039684772491455e-01 4.898085258901119232e-03 3.744239732623100281e-02 1.107192486524581909e-01 -1.118298396468162537e-01 -3.130695223808288574e-01 -1.696504801511764526e-01 -5.846010893583297729e-02 1.635585427284240723e-01 4.073852300643920898e-02 -4.673175811767578125e-01 3.316407650709152222e-02 -1.367775909602642059e-02 1.858739107847213745e-01 1.409559138119220734e-02 -1.713198870420455933e-01 -2.104863971471786499e-01 -2.371534518897533417e-02 1.454936712980270386e-01 1.151745840907096863e-01 -6.642150878906250000e-02 -1.370950192213058472e-01 -1.870255023241043091e-01
8.599288761615753174e-02 1.352785229682922363e-01 1.685295850038528442e-01 -2.486978769302368164e-01 -3.436641991138458252e-01 -1.996998116374015808e-02 -2.448627203702926636e-01 -1.936674863100051880e-01 -2.991375699639320374e-02 1.080129072070121765e-01 -8.490788936614990234e-02 -1.644943356513977051e-01 -1.079895645380020142e-01 2.348009496927261353e-02 -4.927293583750724792e-02 -3.084523677825927734e-01 -1.812561601400375366e-02 1.839142106473445892e-02 -8.922043442726135254e-02 -3.195172548294067383e-01 1.006545126438140869e-01 3.130097687244415283e-01 -1.394212245941162109e-01 -2.940967977046966553e-01 1.132379546761512756e-01 -4.749733954668045044e-02 -2.438804209232330322e-01 -3.234446421265602112e-02 2.876169383525848389e-01 8.913418278098106384e-03 8.842266350984573364e-02 -1.431441009044647217e-01
3.199557587504386902e-02 1.657792329788208008e-01 -3.882741034030914307e-01 -1.944983452558517456e-01 1.146091595292091370e-01 8.550480008125305176e-02 -3.325618803501129150e-01 -9.348568320274353027e-02 -1.129198148846626282e-01 2.146203964948654175e-01 1.384108662605285645e-01 1.568978466093540192e-02 1.662545204162597656e-01 9.465347230434417725e-02 -1.082863099873065948e-02 -2.257535010576248169e-01 -1.645929366350173950e-01 -6.836859881877899170e-02 1.281694229692220688e-02 -1.778239458799362183e-01 -1.958354264497756958e-01 3.188884630799293518e-02 -1.881609857082366943e-02 -2.092263996601104736e-01 -1.974747749045491219e-03 -1.605810821056365967e-01 -4.110587239265441895e-01 -1.284011900424957275e-01 2.772943973541259766e-01 -1.779877692461013794e-01 9.841161966323852539e-02 -2.595629543066024780e-02
2.653455138206481934e-01 8.849113434553146362e-02 -2.625789344310760498e-01 -1.875743865966796875e-01 1.919147558510303497e-02 -9.209606051445007324e-02 -1.796137690544128418e-01 -7.987596839666366577e-02 -1.137290596961975098e-01 2.446390837430953979e-01 5.178597196936607361e-02 6.137717887759208679e-02 -3.030692599713802338e-02 1.303916126489639282e-01 1.859840750694274902e-01 -2.398855835199356079e-01 -4.787995014339685440e-03 -1.069544181227684021e-01 -1.684865057468414307e-01 -3.621603548526763916e-01 -1.155753508210182190e-01 -4.245500266551971436e-02 1.201239302754402161e-01 -5.118077248334884644e-02 -1.067990660667419434e-01 1.594815105199813843e-01 -3.999163210391998291e-01 7.339537143707275391e-02 3.588351905345916748e-01 3.926457837224006653e-03 8.142417669296264648e-02 -2.001581192016601562e-01
1.347503960132598877e-01 4.165542423725128174e-01 8.769775182008743286e-02 -3.316173851490020752e-01 5.174000188708305359e-02 -1.472204625606536865e-01 -5.385604500770568848e-02 -1.108226329088211060e-01 -3.067387342453002930e-01 -1.281836181879043579e-01 2.166498303413391113e-01 1.117531880736351013e-01 4.024419486522674561e-01 1.506073623895645142e-01 1.979281604290008545e-01 -6.041507795453071594e-02 1.853523552417755127e-01 -5.976895987987518311e-02 7.971478998661041260e-02 -7.257584482431411743e-02 1.135134398937225342e-01 -6.279484927654266357e-02 1.096999496221542358e-01 8.752646297216415405e-02 -1.234207078814506531e-01 -5.792263522744178772e-02 9.592407941818237305e-02 1.053606718778610229e-01 8.315321058034896851e-02 -6.224204599857330322e-02 -2.899431884288787842e-01 -1.841173171997070312e-01
1.429071724414825439e-01 2.125765010714530945e-02 -1.816192716360092163e-01 -3.049204945564270020e-01 -1.949122995138168335e-01 1.251956820487976074e-01 -1.175032928586006165e-01 1.751514151692390442e-02 4.829983413219451904e-02 2.714823484420776367e-01 2.462087720632553101e-01 -1.468893140554428101e-01 -5.510684475302696228e-02 1.034494563937187195e-01 9.269774705171585083e-02 -2.251959443092346191e-01 -3.640855103731155396e-02 -1.810831129550933838e-01 -1.178122907876968384e-01 -2.254535257816314697e-01 -8.975600451231002808e-02 1.404356677085161209e-02 3.716427385807037354e-01 -1.006107851862907410e-01 -2.349213361740112305e-01 7.622256875038146973e-02 -2.703244388103485107e-01 1.254032701253890991e-01 1.156359687447547913e-01 -1.898684650659561157e-01 -3.076817095279693604e-01 7.000444084405899048e-02
2.255155444145202637e-01 2.827987633645534515e-02 6.112905591726303101e-02 -3.464785814285278320e-01 -7.446259260177612305e-02 -1.220988202840089798e-02 -4.217590093612670898e-01 1.711649447679519653e-01 -1.958944201469421387e-01 3.110418654978275299e-02 6.064587831497192383e-02 -3.417706489562988281e-01 9.934530407190322876e-02 9.255135804414749146e-02 1.781249195337295532e-01 -3.212808072566986084e-01 1.596605330705642700e-01 1.182923242449760437e-01 -1.731593348085880280e-02 7.051876187324523926e-02 -1.962182857096195221e-02 3.483147621154785156e-01 1.819966547191143036e-02 -2.452511489391326904e-01 8.831370621919631958e-03 8.368707448244094849e-02 -7.704166322946548462e-02 1.984828412532806396e-01 9.606619179248809814e-02 1.172882504761219025e-02 3.693768009543418884e-02 9.157981723546981812e-02
1.230012550950050354e-01 3.555320948362350464e-02 4.764284938573837280e-02 -4.145762324333190918e-02 -2.355592511594295502e-02 1.967474967241287231e-01 -2.073450833559036255e-01 -4.621102660894393921e-02 -2.797308266162872314e-01 5.455956980586051941e-02 -3.051062524318695068e-01 1.185814440250396729e-01 1.858157068490982056e-01 3.219596147537231445e-01 1.190491393208503723e-01 -3.455347418785095215e-01 1.231134906411170959e-01 5.752641707658767700e-02 -8.214261382818222046e-02 -2.028847336769104004e-01 -4.106345027685165405e-02 2.731494605541229248e-01 -2.029424011707305908e-01 1.659243851900100708e-01 -1.305417716503143311e-01 -1.068647652864456177e-01 -2.966029569506645203e-02 2.059655487537384033e-01 2.152726799249649048e-01 -1.563094258308410645e-01 -1.906891167163848877e-01 -2.116768807172775269e-01
3.031035959720611572e-01 4.114297330379486084e-01 -1.333411410450935364e-02 -4.226792231202125549e-02 -1.401585191488265991e-01 1.049611940979957581e-01 -1.733782589435577393e-01 4.179169982671737671e-02 -3.237926587462425232e-02 -3.976182639598846436e-02 -1.558921039104461670e-01 -4.850823804736137390e-02 4.087145924568176270e-01 1.666972041130065918e-01 4.046444296836853027e-01 -1.133556291460990906e-01 1.264571249485015869e-01 2.702354192733764648e-01 1.232061386108398438e-01 -1.746175885200500488e-01 8.979074656963348389e-02 -6.192985922098159790e-02 -5.310061573982238770e-02 1.400244655087590218e-03 1.977309025824069977e-02 -1.559551954269409180e-01 -6.759297847747802734e-02 2.506434023380279541e-01 1.313124876469373703e-02 -1.589255779981613159e-01 8.174077421426773071e-02 -9.506764821708202362e-03
2.645131051540374756e-01 1.649557948112487793e-01 1.731536537408828735e-01 -2.140867114067077637e-01 3.497300744056701660e-01 1.730191707611083984e-01 -2.278210371732711792e-01 9.914174675941467285e-02 -5.471799522638320923e-02 1.698323176242411137e-04 1.319835633039474487e-01 -1.246848404407501221e-01 -6.824270635843276978e-02 -4.638575762510299683e-02 1.744866967201232910e-01 -1.922447532415390015e-01 1.658281683921813965e-01 3.140868842601776123e-01 8.921480178833007812e-02 -2.168694585561752319e-01 -1.526192426681518555e-01 -7.898868620395660400e-02 1.533595770597457886e-01 -2.719481103122234344e-02 -2.708775699138641357e-01 3.457839414477348328e-02 5.993393063545227051e-02 3.412161171436309814e-01 -5.921116843819618225e-02 -8.466437458992004395e-02 -1.959364861249923706e-02 -2.495516538619995117e-01
2.699028253555297852e-01 3.295218050479888916e-01 6.360691785812377930e-02 -2.196041047573089600e-01 1.507653743028640747e-01 6.032870709896087646e-02 1.064947918057441711e-01 6.840376555919647217e-02 7.002548128366470337e-02 4.150993749499320984e-02 2.240094840526580811e-01 -1.506849229335784912e-01 3.032053112983703613e-01 -6.764675676822662354e-02 1.531046330928802490e-01 -2.095561623573303223e-01 9.582290053367614746e-02 1.359526906162500381e-02 1.459508538246154785e-01 -8.665564656257629395e-02 -1.504085510969161987e-01 3.404098004102706909e-02 2.066966742277145386e-01 -1.150389760732650757e-01 -1.663056910037994385e-01 -1.705898642539978027e-01 3.698477894067764282e-02 1.405935287475585938e-01 1.876975148916244507e-01 -2.460422925651073456e-02 -2.704208195209503174e-01 -4.192326068878173828e-01
3.267790079116821289e-01 7.020466774702072144e-02 -1.189446821808815002e-01 -1.386786252260208130e-01 1.527052521705627441e-01 2.641826681792736053e-02 -4.823491573333740234e-01 -1.485873311758041382e-01 2.638325393199920654e-01 -1.494522765278816223e-02 -1.482022404670715332e-01 -2.522849142551422119e-01 9.452330321073532104e-02 -4.532204195857048035e-02 -1.367017719894647598e-02 -8.199515938758850098e-02 -2.667887136340141296e-02 -4.303044080734252930e-02 -3.920536860823631287e-02 -2.034999579191207886e-01 -1.035812422633171082e-01 2.351710349321365356e-01 1.565005332231521606e-01 5.246388167142868042e-02 -1.009407564997673035e-01 -5.557475239038467407e-02 -3.335686624050140381e-01 1.098245680332183838e-01 3.341639339923858643e-01 -2.955520525574684143e-02 -1.217101365327835083e-01 7.659239694476127625e-03
1.667890399694442749e-01 -6.550936400890350342e-02 -1.038657277822494507e-01 -1.220405101776123047e-01 1.573885679244995117e-01 -1.821673959493637085e-01 -1.469564735889434814e-01 1.083025112748146057e-01 -2.410326749086380005e-01 2.051953971385955811e-01 4.546810984611511230e-01 -6.342362612485885620e-02 2.356147021055221558e-01 5.561318248510360718e-02 1.040708124637603760e-01 -2.794876135885715485e-02 2.935521863400936127e-02 1.025917232036590576e-01 -1.038059815764427185e-01 -2.984637618064880371e-01 5.161701515316963196e-02 2.066694200038909912e-01 3.776106536388397217e-01 7.169362902641296387e-02 -1.628746241331100464e-01 -1.502299457788467407e-01 -2.050704658031463623e-01 6.950634717941284180e-02 1.014531403779983521e-01 -2.086817026138305664e-01 -1.241186410188674927e-01 1.304037123918533325e-02
1.145589426159858704e-01 2.950567901134490967e-01 -5.262804031372070312e-02 -8.965959399938583374e-02 2.225725166499614716e-02 1.019403338432312012e-01 -2.250903099775314331e-01 -1.619336754083633423e-01 -1.065576970577239990e-01 -1.188143268227577209e-01 2.430778443813323975e-01 -3.397954255342483521e-02 -3.490500152111053467e-01 8.495435863733291626e-02 2.503959238529205322e-01 -2.518128752708435059e-01 -4.515929147601127625e-02 -1.515976041555404663e-01 2.168466150760650635e-02 -1.983072757720947266e-01 -2.293020337820053101e-01 -1.447431445121765137e-01 -7.142560929059982300e-02 -1.683663278818130493e-01 -1.897559762001037598e-01 -4.989538341760635376e-02 -1.583944708108901978e-01 1.294044107198715210e-01 2.340046763420104980e-01 -2.495171576738357544e-01 -1.433426439762115479e-01 -2.658359408378601074e-01
1.109390333294868469e-01 4.116284549236297607e-01 2.660011053085327148e-01 -1.228408142924308777e-01 1.253552585840225220e-01 1.771789491176605225e-01 -1.908377408981323242e-01 7.761567365378141403e-03 7.484930753707885742e-02 -1.475482136011123657e-01 -4.270790144801139832e-03 -9.679795056581497192e-02 1.876704841852188110e-01 2.003999948501586914e-01 2.265554666519165039e-01 1.963808238506317139e-01 5.034741014242172241e-02 -2.512573301792144775e-01 -2.128956140950322151e-03 -1.970461010932922363e-01 -4.394160956144332886e-02 -1.717675924301147461e-01 3.600044583436101675e-04 -2.164637744426727295e-01 -3.947011828422546387e-01 -9.486808627843856812e-02 -9.597446769475936890e-02 5.932417511940002441e-02 1.366407275199890137e-01 -8.130830526351928711e-02 -6.587068736553192139e-02 -2.384525388479232788e-01
-3.195690363645553589e-02 2.817776203155517578e-01 -4.908479005098342896e-02 -5.629337206482887268e-02 1.484363526105880737e-01 1.540715098381042480e-01 -3.319106996059417725e-01 3.034345805644989014e-02 -7.475504279136657715e-02 9.089920669794082642e-03 -1.537673473358154297e-01 -4.210137948393821716e-02 2.301952838897705078e-01 2.349247932434082031e-01 2.944316864013671875e-01 6.569670140743255615e-02 1.521590352058410645e-01 6.458048522472381592e-02 -2.561063170433044434e-01 -2.585570514202117920e-01 -2.225299924612045288e-01 2.616335749626159668e-01 2.331842184066772461e-01 -2.966816127300262451e-01 -1.645064204931259155e-01 -2.332929288968443871e-03 -1.506620198488235474e-01 2.648395486176013947e-02 -4.476840794086456299e-02 -5.163446068763732910e-02 -1.457143276929855347e-01 -1.742659807205200195e-01
7.215216755867004395e-02 1.518538892269134521e-01 2.186934351921081543e-01 -9.309161454439163208e-02 -2.593866549432277679e-02 -1.810875833034515381e-01 -3.369957804679870605e-01 2.668629772961139679e-02 -2.411091178655624390e-01 6.799146533012390137e-02 -2.505608499050140381e-01 -1.067887768149375916e-01 2.232032567262649536e-01 -2.214639261364936829e-02 1.475843191146850586e-01 -2.627661228179931641e-01 -1.175397541373968124e-02 3.018147349357604980e-01 -2.834827005863189697e-01 -1.617203354835510254e-01 -2.457518726587295532e-01 2.618049681186676025e-01 2.689612098038196564e-02 -1.190460175275802612e-01 -3.194821998476982117e-02 -6.473152339458465576e-02 8.045634627342224121e-02 1.337311565876007080e-01 3.168358206748962402e-01 -6.980703026056289673e-02 1.069663241505622864e-01 -3.967714682221412659e-02
1.190306060016155243e-02 5.085387453436851501e-02 2.787245810031890869e-01 -2.477406561374664307e-01 -2.942025065422058105e-01 3.453250229358673096e-02 -3.706663846969604492e-01 -7.029170542955398560e-02 1.103950887918472290e-01 2.050758600234985352e-01 5.368887446820735931e-03 2.328167855739593506e-01 -5.286009050905704498e-03 2.154882401227951050e-01 3.548054099082946777e-01 -2.560477517545223236e-02 8.266603574156761169e-03 1.312469784170389175e-02 2.091078646481037140e-02 -1.951092332601547241e-01 -1.171623840928077698e-01 8.468368649482727051e-02 1.866514421999454498e-02 -2.066718786954879761e-01 8.419138938188552856e-02 -9.019967913627624512e-02 2.736037075519561768e-01 6.589419394731521606e-02 2.106757014989852905e-01 -1.986715346574783325e-01 -1.249788105487823486e-01 -2.236982882022857666e-01
-1.242998018860816956e-01 1.063877120614051819e-01 7.949310541152954102e-02 -2.148642688989639282e-01 1.607845574617385864e-01 -6.200541555881500244e-02 -1.597222387790679932e-01 -1.496288925409317017e-01 -4.488066304475069046e-03 -4.089939221739768982e-02 2.333535999059677124e-01 -9.197694063186645508e-02 2.638128399848937988e-01 1.503056436777114868e-01 1.234511509537696838e-01 -1.811274886131286621e-01 1.600305587053298950e-01 2.234145551919937134e-01 1.706236153841018677e-01 4.074227472301572561e-04 -4.490630924701690674e-01 4.690234735608100891e-02 9.351154416799545288e-02 1.655927896499633789e-01 -1.873734444379806519e-01 -5.896675586700439453e-02 -3.876190632581710815e-02 -1.364857540465891361e-03 2.567882537841796875e-01 -2.098807096481323242e-01 1.979202330112457275e-01 -3.231007754802703857e-01
-1.690487116575241089e-01 2.424817532300949097e-01 3.451980948448181152e-01 -4.676890373229980469e-02 2.180421352386474609e-02 1.746590584516525269e-01 -3.842691481113433838e-01 -1.698900479823350906e-03 3.780245780944824219e-02 1.881595700979232788e-02 7.347784191370010376e-02 5.920709297060966492e-02 -7.184200733900070190e-02 9.601612389087677002e-02 -2.374821305274963379e-01 -1.919368207454681396e-01 -1.497489809989929199e-01 2.338889241218566895e-01 -1.982589252293109894e-02 -2.476931810379028320e-01 1.277700960636138916e-01 2.463205456733703613e-01 3.243447542190551758e-01 -1.618780568242073059e-02 -1.004847288131713867e-01 -1.827702224254608154e-01 -1.564272642135620117e-01 1.595344990491867065e-01 1.319410353899002075e-01 -9.623648226261138916e-02 -1.804279834032058716e-01 -1.426267772912979126e-01
4.612276330590248108e-02 2.926001250743865967e-01 2.774758636951446533e-01 -2.115579992532730103e-01 2.167423442006111145e-02 1.784264594316482544e-01 -3.528008162975311279e-01 8.055189251899719238e-02 2.966559678316116333e-02 2.842800915241241455e-01 -1.470614597201347351e-02 1.059174388647079468e-01 1.516480594873428345e-01 -4.589062556624412537e-02 -2.519418001174926758e-01 -1.476829499006271362e-01 -1.080196127295494080e-01 7.328302413225173950e-02 -4.565883427858352661e-02 -2.466988265514373779e-01 1.593279242515563965e-01 1.062509641051292419e-01 4.279603064060211182e-01 -1.140513494610786438e-01 -1.696304231882095337e-01 -3.606719151139259338e-02 -7.340310839936137199e-04 1.631064414978027344e-01 1.008848845958709717e-01 -3.423485532402992249e-02 -1.445470750331878662e-01 -1.482840031385421753e-01
1.619995981454849243e-01 2.605208456516265869e-01 3.636682331562042236e-01 -3.893778920173645020e-01 5.099949240684509277e-02 -1.506424546241760254e-01 -2.360150516033172607e-01 1.207842081785202026e-01 -1.003938168287277222e-01 1.321487277746200562e-01 1.031130403280258179e-01 -1.582902371883392334e-01 -1.065020486712455750e-01 -2.892263419926166534e-02 1.505488753318786621e-01 -1.562928557395935059e-01 1.376662254333496094e-01 2.527076303958892822e-01 -1.938910335302352905e-01 1.788712590932846069e-01 -1.134791299700737000e-01 -6.912583857774734497e-02 4.728979244828224182e-02 -7.987969554960727692e-03 -2.565368115901947021e-01 4.036391526460647583e-02 1.483292579650878906e-01 1.607605516910552979e-01 1.894698441028594971e-01 -1.344574838876724243e-01 -1.283474117517471313e-01 -2.140863090753555298e-01
1.134870499372482300e-01 -1.777338981628417969e-01 2.813827805221080780e-02 -3.993039429187774658e-01 1.397994067519903183e-02 -1.187258884310722351e-01 -3.499535918235778809e-01 1.566621102392673492e-02 -1.804226636886596680e-01 1.254789531230926514e-01 9.223160147666931152e-02 -1.575000584125518799e-01 1.152400858700275421e-02 3.127576112747192383e-01 5.857912451028823853e-02 -3.053936362266540527e-02 3.320326656103134155e-02 -1.312033385038375854e-01 -5.049436166882514954e-02 -4.559461176395416260e-01 6.673099845647811890e-02 1.525412648916244507e-01 3.884030133485794067e-02 2.418932318687438965e-01 8.499613404273986816e-02 -1.317307632416486740e-02 -1.758449226617813110e-01 4.886301234364509583e-02 2.722080945968627930e-01 1.192800253629684448e-01 -1.256028860807418823e-01 -1.142946183681488037e-01
1.801837119273841381e-03 -2.102158814668655396e-01 1.527860611677169800e-01 -2.133817970752716064e-01 -8.199167996644973755e-02 4.316661879420280457e-02 -5.979406088590621948e-02 1.904845237731933594e-01 2.649099826812744141e-01 -5.004811100661754608e-03 2.593733966350555420e-01 6.948846857994794846e-04 5.055347084999084473e-02 1.706547737121582031e-01 -2.987779863178730011e-02 -3.236625194549560547e-01 -1.067362725734710693e-01 6.289280951023101807e-02 1.000337228178977966e-01 -1.618999093770980835e-01 -3.060961365699768066e-01 8.017268031835556030e-02 2.668370902538299561e-01 -9.656475484371185303e-02 -4.654116183519363403e-02 -5.701631680130958557e-02 -1.735777705907821655e-01 3.010313212871551514e-01 7.563196867704391479e-02 -3.619401454925537109e-01 -2.496503144502639771e-01 -7.906302064657211304e-02
-4.913862422108650208e-02 5.061978474259376526e-02 3.255628943443298340e-01 -1.834878176450729370e-01 -7.904789596796035767e-02 2.509129047393798828e-01 -2.513445317745208740e-01 -3.809921443462371826e-02 -1.066756770014762878e-01 1.445163339376449585e-01 7.696599513292312622e-02 1.452658474445343018e-01 -1.109602279029786587e-03 3.091138899326324463e-01 3.678618073463439941e-01 1.137181818485260010e-01 1.112173963338136673e-02 2.108340710401535034e-02 3.361238911747932434e-02 -1.866073757410049438e-01 -2.232010215520858765e-01 1.786637604236602783e-01 6.531021092087030411e-03 -4.497875869274139404e-01 -1.574568003416061401e-01 -1.370220184326171875e-01 1.746598444879055023e-02 2.404132671654224396e-02 1.526626646518707275e-01 7.284409552812576294e-02 -1.559188663959503174e-01 -2.122371271252632141e-02
-1.894293576478958130e-01 3.114825189113616943e-01 2.398885637521743774e-01 -4.113019108772277832e-01 -3.617784706875681877e-03 1.181817501783370972e-01 -3.096633255481719971e-01 1.073388755321502686e-01 -3.368901014328002930e-01 -4.454980790615081787e-02 -3.899313975125551224e-03 -1.834593266248703003e-01 -7.592383027076721191e-02 1.225062645971775055e-02 8.593612164258956909e-02 -1.770178377628326416e-01 2.573222517967224121e-01 -1.084459424018859863e-01 6.208847835659980774e-02 -1.274969726800918579e-01 1.759847253561019897e-01 1.610175222158432007e-01 7.885794341564178467e-02 -1.836051791906356812e-02 -1.788242906332015991e-01 -1.997434794902801514e-01 -9.622459858655929565e-02 1.283755451440811157e-01 2.123860120773315430e-01 1.050902158021926880e-01 -9.435325860977172852e-02 3.148639574646949768e-02
2.636212408542633057e-01 2.364016771316528320e-01 4.430615305900573730e-01 -1.358866393566131592e-01 2.087909430265426636e-01 -5.036225914955139160e-02 -3.463995456695556641e-01 -8.266205340623855591e-02 6.395397335290908813e-02 1.792518943548202515e-01 3.159861639142036438e-02 2.168927192687988281e-01 2.006860636174678802e-02 6.173957511782646179e-02 4.980941116809844971e-02 -3.787979781627655029e-01 9.092836081981658936e-02 2.287736162543296814e-02 1.195973008871078491e-01 -1.281149685382843018e-01 9.170898795127868652e-02 1.688183248043060303e-01 1.801654696464538574e-02 -7.021395023912191391e-03 6.723412126302719116e-02 -1.707690507173538208e-01 9.734800457954406738e-02 1.751231104135513306e-01 -1.748223416507244110e-02 -4.798405617475509644e-02 -2.311922907829284668e-01 -2.139398902654647827e-01
3.454405069351196289e-01 -1.320841461420059204e-01 1.447848603129386902e-02 -1.935759484767913818e-01 1.152662634849548340e-01 2.613885328173637390e-02 -4.585276544094085693e-01 9.588310867547988892e-02 -1.130603849887847900e-01 1.073421239852905273e-01 1.423958986997604370e-01 -1.484884768724441528e-01 1.691263616085052490e-01 -1.730158478021621704e-01 1.921451687812805176e-01 4.305434972047805786e-02 6.898203492164611816e-02 -7.051698863506317139e-02 1.325563937425613403e-01 -1.847757846117019653e-01 -5.084896832704544067e-02 2.144797518849372864e-02 2.447844296693801880e-01 4.087033867835998535e-02 -1.851702481508255005e-01 -3.177504613995552063e-02 -3.693630993366241455e-01 1.525983363389968872e-01 1.112022995948791504e-01 2.916013635694980621e-02 -3.034805655479431152e-01 4.220269247889518738e-02
-1.794732213020324707e-01 -1.353469043970108032e-01 2.978180050849914551e-01 -2.591585218906402588e-01 -1.811914145946502686e-01 -1.475415844470262527e-02 -7.549880445003509521e-02 5.203691869974136353e-02 -3.885216265916824341e-02 -1.141071766614913940e-01 1.594085246324539185e-01 -1.063203439116477966e-01 1.030290126800537109e-01 -6.416618078947067261e-02 3.872877061367034912e-01 -2.092450112104415894e-01 -2.013038657605648041e-02 2.432006597518920898e-01 -1.112509891390800476e-01 -4.138025343418121338e-01 -2.173436246812343597e-02 3.291644528508186340e-02 -1.208345070481300354e-01 -1.664886176586151123e-01 -1.139411255717277527e-01 -5.835829302668571472e-02 -7.486857473850250244e-02 5.526082217693328857e-02 3.784526586532592773e-01 3.213075548410415649e-02 -5.942630395293235779e-02 1.803584992885589600e-01
9.937563538551330566e-02 2.465582042932510376e-01 3.083688616752624512e-01 -3.032245337963104248e-01 -1.519850939512252808e-01 -1.962423622608184814e-01 -2.126455456018447876e-01 5.546473711729049683e-02 -2.390080392360687256e-01 1.265697628259658813e-01 -1.630319058895111084e-01 -3.587115556001663208e-02 1.292879581451416016e-01 1.227070540189743042e-01 4.418493807315826416e-02 -2.861569225788116455e-01 -1.188277006149291992e-01 1.728870868682861328e-01 -2.448125183582305908e-01 -2.018984407186508179e-01 -3.249680995941162109e-02 2.032801210880279541e-01 8.866899460554122925e-02 -1.481063663959503174e-01 -7.878835313022136688e-03 -7.347469776868820190e-02 4.892351105809211731e-02 -8.361185342073440552e-02 3.778871893882751465e-01 1.611548960208892822e-01 -1.226430162787437439e-01 1.523564383387565613e-02
1.039369627833366394e-01 2.276260107755661011e-01 -9.231579303741455078e-02 -2.197509557008743286e-01 -4.669447243213653564e-02 4.260981082916259766e-02 -4.108633995056152344e-01 -1.573805510997772217e-01 -2.013508379459381104e-01 2.835639566183090210e-02 2.394713759422302246e-01 2.532859100028872490e-03 -2.249333560466766357e-01 6.088956724852323532e-03 3.016422986984252930e-01 -1.086271107196807861e-01 4.373190551996231079e-02 -6.489060074090957642e-02 1.171012222766876221e-01 -1.047774404287338257e-01 7.964986562728881836e-02 -3.756152391433715820e-01 5.678891390562057495e-02 -1.695467978715896606e-01 -2.959473058581352234e-02 -7.988765090703964233e-02 -8.885057270526885986e-02 4.345563054084777832e-02 2.643543183803558350e-01 -2.049874812364578247e-01 -9.344334155321121216e-02 -2.880734503269195557e-01
1.956013888120651245e-01 7.552153617143630981e-02 -2.343100607395172119e-01 -2.241498082876205444e-01 -1.189023181796073914e-01 -2.245072871446609497e-01 -1.752969175577163696e-01 -8.592742681503295898e-02 -1.017811987549066544e-02 2.763697803020477295e-01 1.276168525218963623e-01 -1.430992186069488525e-01 -1.257004439830780029e-01 -1.907762140035629272e-01 6.012148037552833557e-02 -2.904007136821746826e-01 1.441703438758850098e-01 -4.393486306071281433e-02 -1.885604299604892731e-02 -3.049986958503723145e-01 -8.869101107120513916e-02 -6.501590460538864136e-02 2.088407613337039948e-02 -3.911798447370529175e-02 -2.014835178852081299e-01 -7.888680696487426758e-02 -2.835917472839355469e-01 2.604900896549224854e-01 3.730591833591461182e-01 -1.275103986263275146e-01 -8.457244932651519775e-02 -8.372937887907028198e-02
1.901939809322357178e-01 1.380403246730566025e-02 3.771051168441772461e-01 -1.292522400617599487e-01 -1.957671158015727997e-02 2.555962800979614258e-01 -1.624867469072341919e-01 -5.517965182662010193e-03 1.130526661872863770e-01 -2.178465276956558228e-01 -8.245047181844711304e-02 -1.319993883371353149e-01 1.278260946273803711e-01 3.907421827316284180e-01 1.689705550670623779e-01 1.628185212612152100e-01 1.397900879383087158e-01 -2.368008717894554138e-02 -1.769274100661277771e-02 -7.573171705007553101e-02 -5.650643631815910339e-02 1.849566400051116943e-02 2.369799464941024780e-02 -1.431888043880462646e-01 -2.581515312194824219e-01 4.501433111727237701e-03 -1.164826527237892151e-01 7.137210667133331299e-02 4.647397696971893311e-01 -1.290740072727203369e-01 -1.428561806678771973e-01 -1.221091002225875854e-01
1.477391272783279419e-01 2.214968800544738770e-01 1.612493395805358887e-01 -1.402775794267654419e-01 1.974424421787261963e-01 1.412069648504257202e-01 -2.515208423137664795e-01 9.497862309217453003e-02 -1.385087519884109497e-01 2.578938379883766174e-02 7.400577422231435776e-03 -1.629502475261688232e-01 -9.089707583189010620e-02 -8.253034949302673340e-02 2.254391759634017944e-01 -4.197654724121093750e-01 1.973648071289062500e-01 2.244359850883483887e-01 -1.866905540227890015e-01 -7.380900532007217407e-02 -2.020043134689331055e-01 1.573040783405303955e-01 2.691743075847625732e-01 -8.919163048267364502e-02 -1.479206085205078125e-01 4.289033636450767517e-02 -2.618140354752540588e-02 3.135397434234619141e-01 -8.146223425865173340e-02 1.648419536650180817e-02 1.140622347593307495e-01 -2.131977528333663940e-01
1.185135766863822937e-01 7.906080782413482666e-02 -4.623621702194213867e-02 5.539723858237266541e-02 1.518725454807281494e-01 -9.348967671394348145e-02 -2.051198780536651611e-01 6.740918010473251343e-02 2.221685089170932770e-02 2.368370592594146729e-01 3.258315920829772949e-01 -1.483993679285049438e-01 6.798417866230010986e-02 -7.567200809717178345e-02 2.516579926013946533e-01 -2.573664784431457520e-01 -1.710868626832962036e-01 -9.534423053264617920e-02 -2.249367088079452515e-01 -3.264861404895782471e-01 -1.459858417510986328e-01 2.089948058128356934e-01 1.792576313018798828e-01 1.694052666425704956e-01 -2.350010871887207031e-01 8.230789005756378174e-02 -8.950284868478775024e-02 -9.652608074247837067e-03 1.503902673721313477e-01 -3.953067958354949951e-01 2.442236617207527161e-02 -2.058356627821922302e-02
3.075028657913208008e-01 4.148582369089126587e-02 1.304720994085073471e-02 -2.707398235797882080e-01 3.079595277085900307e-03 2.835776507854461670e-01 -4.656316339969635010e-01 1.026977449655532837e-01 7.747420668601989746e-02 2.014075219631195068e-01 1.336716488003730774e-02 -2.467781752347946167e-01 2.832770347595214844e-01 4.071538150310516357e-02 -3.377656266093254089e-02 -4.320798814296722412e-02 2.963993884623050690e-02 5.208348855376243591e-02 -1.024416908621788025e-01 -2.483434081077575684e-01 -2.807194180786609650e-02 5.331167206168174744e-02 5.527441855520009995e-03 1.911270767450332642e-01 2.077816240489482880e-02 -2.024652212858200073e-01 -5.371522530913352966e-02 8.421369642019271851e-02 3.188011646270751953e-01 1.133243143558502197e-01 -1.345283687114715576e-01 1.731547564268112183e-01
1.133381500840187073e-01 -1.096918284893035889e-01 -1.655606180429458618e-02 -2.392371892929077148e-01 1.943942345678806305e-02 1.449540108442306519e-01 -3.955528140068054199e-01 2.141977846622467041e-01 -1.504796594381332397e-01 1.099176034331321716e-01 2.757043242454528809e-01 -2.798779308795928955e-02 2.153157740831375122e-01 1.504322439432144165e-01 -2.005730383098125458e-02 7.348662614822387695e-02 -1.506475359201431274e-01 9.735698997974395752e-02 4.184355214238166809e-02 -2.986594736576080322e-01 1.421871334314346313e-01 5.707225203514099121e-02 5.077298730611801147e-02 4.767467826604843140e-02 -1.968336403369903564e-01 2.137997597455978394e-01 -1.596924811601638794e-01 3.296092152595520020e-02 4.086543917655944824e-01 7.597009837627410889e-02 -2.290232032537460327e-01 -1.409105956554412842e-01
1.125606745481491089e-01 -1.442381888628005981e-01 1.036548838019371033e-01 -1.951479166746139526e-01 -1.375346444547176361e-02 2.605388164520263672e-01 -1.523598134517669678e-01 3.882082179188728333e-02 -3.468537032604217529e-01 6.132605951279401779e-03 -2.339700013399124146e-01 9.913337230682373047e-02 1.807217299938201904e-02 3.242052197456359863e-01 8.827910572290420532e-02 -2.672796249389648438e-01 9.067029505968093872e-02 3.238691762089729309e-02 -7.074513286352157593e-02 -2.313868999481201172e-01 -2.404109090566635132e-01 3.181363642215728760e-01 4.056064784526824951e-02 1.742501258850097656e-01 -1.589007861912250519e-02 -2.605894207954406738e-02 -1.711771637201309204e-01 2.448707520961761475e-01 1.972244828939437866e-01 -1.287267208099365234e-01 -5.870638787746429443e-02 -2.176825702190399170e-01
8.164396136999130249e-02 2.233226895332336426e-01 1.732318997383117676e-01 -1.679123491048812866e-01 -1.235843971371650696e-01 -4.643822461366653442e-02 3.339858260005712509e-03 3.986990451812744141e-02 -2.922201156616210938e-01 -4.217792674899101257e-02 2.430636584758758545e-01 1.290645897388458252e-01 7.283161580562591553e-02 4.466652870178222656e-01 2.424687594175338745e-01 -7.796064019203186035e-02 1.232774481177330017e-01 -8.280512690544128418e-02 -1.228709146380424500e-01 -9.845760464668273926e-02 2.104975432157516479e-01 2.093025445938110352e-01 1.186890229582786560e-01 -6.075313314795494080e-02 -3.947915434837341309e-01 -2.342081218957901001e-01 2.499880269169807434e-02 -1.749042421579360962e-02 1.190197169780731201e-01 -2.069945335388183594e-01 -1.014448702335357666e-01 -4.411862045526504517e-02
3.331914171576499939e-02 3.569472730159759521e-01 2.160642892122268677e-01 -2.521497905254364014e-01 -1.587778180837631226e-01 1.075276359915733337e-01 -2.846576459705829620e-02 1.393060293048620224e-02 -8.157030493021011353e-02 -5.159783363342285156e-02 5.790745094418525696e-02 -1.255353391170501709e-01 2.716727852821350098e-01 2.867769896984100342e-01 3.082593083381652832e-01 2.958860099315643311e-01 2.817012369632720947e-02 -5.348024144768714905e-02 -4.814077913761138916e-02 -1.124012656509876251e-02 -2.812677808105945587e-02 -2.796685695648193359e-02 -4.960007965564727783e-03 -3.668587654829025269e-02 -2.385254949331283569e-02 -3.201159089803695679e-02 -1.536373347043991089e-01 3.184301853179931641e-01 2.673463225364685059e-01 5.445623397827148438e-02 -2.289125770330429077e-01 -3.064520061016082764e-01
1.789409965276718140e-01 4.074555635452270508e-01 3.205744028091430664e-01 -2.197276651859283447e-01 1.243075579404830933e-01 7.758811116218566895e-02 -3.132888972759246826e-01 3.185175657272338867e-01 1.447338908910751343e-01 5.662475898861885071e-02 4.164370521903038025e-02 -1.423170417547225952e-01 2.310342714190483093e-02 -4.733478277921676636e-02 6.476359069347381592e-02 -2.333759516477584839e-01 1.127603277564048767e-01 1.934302151203155518e-01 3.465470671653747559e-02 -1.364142808597534895e-04 -1.958550959825515747e-01 -1.159659326076507568e-01 7.079251855611801147e-02 -5.728971213102340698e-02 -1.457459032535552979e-01 -3.591952379792928696e-03 -1.292225252836942673e-02 2.747123539447784424e-01 1.939797699451446533e-01 1.371065974235534668e-01 -1.812796592712402344e-01 -1.570072025060653687e-01
2.945018112659454346e-01 4.053314030170440674e-01 1.645614206790924072e-01 -2.396741509437561035e-01 8.369860053062438965e-02 6.705201417207717896e-02 -1.515204608440399170e-01 -2.342087216675281525e-02 -2.058168500661849976e-01 2.750074677169322968e-02 3.587065339088439941e-01 4.700474068522453308e-02 1.418216973543167114e-01 2.783791720867156982e-01 -2.035010457038879395e-01 -2.721887528896331787e-01 1.200683563947677612e-01 6.769332289695739746e-02 7.372321933507919312e-02 5.543491616845130920e-02 1.504835486412048340e-01 1.579365283250808716e-01 8.289983496069908142e-03 1.514186859130859375e-01 -2.641646265983581543e-01 -6.666641682386398315e-02 4.448987916111946106e-02 1.039294153451919556e-01 3.014806658029556274e-02 -1.254729628562927246e-01 6.078557576984167099e-03 -2.013660520315170288e-01
2.489707916975021362e-01 2.971169948577880859e-01 2.963446378707885742e-01 -1.896742135286331177e-01 2.199364602565765381e-01 1.186575219035148621e-01 -3.224490955471992493e-02 9.084680676460266113e-02 -1.281082630157470703e-02 4.854729771614074707e-02 1.393865942955017090e-01 -2.545877695083618164e-01 4.193431511521339417e-02 -1.086259707808494568e-01 9.273776412010192871e-02 -1.683396250009536743e-01 -2.632645191624760628e-03 5.561994016170501709e-02 -1.014270707964897156e-01 -3.780292719602584839e-02 -2.608227729797363281e-01 -8.194185048341751099e-02 1.690088808536529541e-01 7.685355842113494873e-02 -3.527026176452636719e-01 4.539675544947385788e-03 8.599720895290374756e-02 1.509325653314590454e-01 3.883201181888580322e-01 3.424151241779327393e-02 -2.644496858119964600e-01 -1.280937343835830688e-01
1.341317147016525269e-01 7.616157084703445435e-02 1.102438792586326599e-01 -1.447129100561141968e-01 2.476375782862305641e-03 -4.865482449531555176e-03 -3.030550479888916016e-01 5.586916953325271606e-02 -2.595697939395904541e-01 -3.137823939323425293e-02 5.283809453248977661e-02 1.439318805932998657e-01 -1.156027764081954956e-01 9.871377050876617432e-02 8.742228150367736816e-02 -2.972052097320556641e-01 1.479693651199340820e-01 9.040357917547225952e-02 7.329591363668441772e-02 -1.607054024934768677e-01 -1.981872022151947021e-01 1.560769695788621902e-02 1.841206252574920654e-01 -4.441134259104728699e-02 -2.331941127777099609e-01 1.077396646142005920e-01 -1.198020428419113159e-01 -1.185677945613861084e-01 4.692452251911163330e-01 -3.118108808994293213e-01 2.965161502361297607e-01 2.774639427661895752e-02
-1.677857525646686554e-02 1.205590814352035522e-01 1.867479234933853149e-01 -4.338717758655548096e-01 1.837999969720840454e-01 -2.562754228711128235e-02 -1.174179464578628540e-01 2.461637742817401886e-02 -1.984753757715225220e-01 3.196280822157859802e-02 2.328374981880187988e-01 -1.304782740771770477e-02 1.742097374517470598e-04 -1.164944395422935486e-01 2.711813449859619141e-01 -3.124855458736419678e-01 2.320930734276771545e-02 -5.075928941369056702e-02 4.590785875916481018e-02 -2.020785212516784668e-01 -4.354039579629898071e-02 2.913553714752197266e-01 5.799238756299018860e-02 1.469962000846862793e-01 -6.409957259893417358e-02 -2.527202665805816650e-01 -2.046026885509490967e-01 8.985771983861923218e-02 7.323355227708816528e-02 2.343699634075164795e-01 -2.874821126461029053e-01 -1.225262805819511414e-01
3.870087116956710815e-02 3.266611695289611816e-02 1.633682548999786377e-01 -2.546456158161163330e-01 1.143016442656517029e-01 4.235039651393890381e-02 -8.876028656959533691e-02 -7.116558402776718140e-02 -1.183903887867927551e-01 -1.270005404949188232e-01 1.498363614082336426e-01 -4.038069024682044983e-02 -1.025050282478332520e-01 1.343227475881576538e-01 -1.431233286857604980e-01 -2.617481946945190430e-01 -1.979737356305122375e-02 1.240623295307159424e-01 -7.208316028118133545e-02 7.342067360877990723e-02 1.022294387221336365e-01 1.921559125185012817e-01 -2.662906050682067871e-01 -1.846022903919219971e-01 -7.925157994031906128e-02 -2.633059620857238770e-01 -2.402254343032836914e-01 2.902422845363616943e-01 4.310701191425323486e-01 -3.092932701110839844e-02 -3.333017826080322266e-01 -1.102983355522155762e-01
1.296794265508651733e-01 3.828004747629165649e-02 1.200133413076400757e-01 -2.529747188091278076e-01 2.336416095495223999e-01 6.579477339982986450e-02 5.250317975878715515e-02 -5.927191302180290222e-02 7.142183184623718262e-02 -1.189274862408638000e-01 2.341236025094985962e-01 1.528364717960357666e-01 -1.320284307003021240e-01 8.610568195581436157e-02 -7.120314985513687134e-02 -2.882120907306671143e-01 -2.764547765254974365e-01 8.285941928625106812e-02 -1.565830707550048828e-01 -2.612205743789672852e-01 -4.634914174675941467e-02 5.385319143533706665e-02 -1.958662420511245728e-01 -1.596988290548324585e-01 -1.397754438221454620e-02 -4.706430807709693909e-02 -8.641072362661361694e-02 2.222727835178375244e-01 4.136195480823516846e-01 -2.080035656690597534e-01 -3.247039020061492920e-01 -6.088711321353912354e-02
2.400403469800949097e-01 9.723714739084243774e-02 3.588584959506988525e-01 -3.280697762966156006e-01 -2.828191779553890228e-02 1.092996671795845032e-01 -1.064406856894493103e-01 -1.125177368521690369e-01 -1.878706663846969604e-01 4.262945055961608887e-02 3.701054677367210388e-02 -9.117828309535980225e-02 -5.070231482386589050e-02 -1.747944653034210205e-01 1.601025611162185669e-01 -2.142285108566284180e-01 2.258750945329666138e-01 1.070659086108207703e-01 -3.342469036579132080e-02 1.105491295456886292e-01 -2.295460104942321777e-01 1.819651387631893158e-02 4.453054443001747131e-02 1.739482283592224121e-01 -3.431161046028137207e-01 -2.248260676860809326e-01 -5.965130403637886047e-02 1.394242048263549805e-01 2.140700817108154297e-01 -2.240423671901226044e-02 -2.507083714008331299e-01 -2.163190394639968872e-01
-1.157433465123176575e-01 2.705213129520416260e-01 2.281783819198608398e-01 -3.225018382072448730e-01 1.946121454238891602e-02 3.633095324039459229e-02 -2.211441546678543091e-01 7.899751514196395874e-02 -2.784783542156219482e-01 7.403690367937088013e-02 -1.078493744134902954e-01 -1.262814998626708984e-01 1.318696290254592896e-01 9.954202920198440552e-02 3.982188180088996887e-02 -1.513299345970153809e-01 3.659943044185638428e-01 -7.028453797101974487e-02 6.295992434024810791e-02 -1.034556999802589417e-01 -1.655318588018417358e-02 1.828150898218154907e-01 -9.021809697151184082e-02 -1.418836563825607300e-01 -3.536124825477600098e-01 -1.467857658863067627e-01 -5.550178512930870056e-02 1.378742456436157227e-01 1.886660605669021606e-01 1.678383499383926392e-01 -2.194283753633499146e-01 -2.049260288476943970e-01
1.790706813335418701e-02 -1.791690103709697723e-02 4.210235476493835449e-01 -1.708202660083770752e-01 1.440064311027526855e-01 -3.345486149191856384e-02 -6.248522549867630005e-02 3.522124513983726501e-02 -1.586119085550308228e-01 1.779883354902267456e-01 8.694316446781158447e-02 -2.162549644708633423e-01 1.544594317674636841e-01 1.733156889677047729e-01 2.628698647022247314e-01 -3.656889498233795166e-01 1.423891633749008179e-01 8.856655098497867584e-03 -1.082420647144317627e-01 -9.729399345815181732e-03 3.741975501179695129e-02 2.436909675598144531e-01 8.303967863321304321e-02 -3.057783842086791992e-01 -1.065168157219886780e-01 -7.390075176954269409e-02 1.984170824289321899e-02 3.465085923671722412e-01 7.507457584142684937e-02 -7.663692533969879150e-02 -2.348079383373260498e-01 2.773321978747844696e-02
2.465298026800155640e-01 1.560536772012710571e-01 1.187381669878959656e-01 6.367478519678115845e-02 -1.163806468248367310e-01 -4.112469777464866638e-02 -2.119153738021850586e-01 2.031771689653396606e-01 -2.724501490592956543e-01 -7.746483385562896729e-02 -1.163351461291313171e-01 -1.647882312536239624e-01 2.738312184810638428e-01 2.327398955821990967e-01 3.872275352478027344e-01 -2.406115457415580750e-02 -7.606964558362960815e-02 2.098749130964279175e-01 2.208377867937088013e-01 -3.751598596572875977e-01 1.056430339813232422e-01 1.372078210115432739e-01 1.759486459195613861e-02 -1.344673186540603638e-01 -1.955084502696990967e-01 9.748853743076324463e-03 3.613216429948806763e-02 1.667622625827789307e-01 4.567894712090492249e-02 -1.546747982501983643e-01 -6.969325989484786987e-02 -9.311529994010925293e-02
5.316144600510597229e-02 2.620178163051605225e-01 2.221321016550064087e-01 -1.137722805142402649e-01 9.213802218437194824e-02 3.355434909462928772e-02 -3.012955784797668457e-01 4.558112099766731262e-02 -1.369226425886154175e-01 -1.563645601272583008e-01 3.508066534996032715e-01 7.340379059314727783e-02 3.173549175262451172e-01 -4.489567875862121582e-02 3.515320643782615662e-02 -4.464820772409439087e-02 -2.808618545532226562e-01 -5.027886107563972473e-02 -3.019010089337825775e-02 -2.790450155735015869e-01 -1.255369633436203003e-01 1.406165361404418945e-01 2.669387497007846832e-02 1.868940144777297974e-01 -1.046712324023246765e-01 -9.156014770269393921e-03 -2.153129316866397858e-02 1.803290396928787231e-01 -6.770844571292400360e-03 -3.618756532669067383e-01 -1.883624494075775146e-01 2.104420363903045654e-01
1.386779248714447021e-01 9.067717194557189941e-02 -2.073886990547180176e-01 -1.316928267478942871e-01 2.556451596319675446e-03 1.775317788124084473e-01 -4.274809658527374268e-01 -9.146491438150405884e-02 -1.304768584668636322e-02 3.148012161254882812e-01 9.953881055116653442e-02 -1.761024445295333862e-01 1.744635999202728271e-01 1.926021426916122437e-01 -3.651195764541625977e-02 -3.176301121711730957e-01 3.793378546833992004e-02 -1.302337795495986938e-01 -1.434036493301391602e-01 -1.463941186666488647e-01 -1.096960827708244324e-01 1.496866345405578613e-01 1.634670644998550415e-01 -1.646714098751544952e-02 1.264212727546691895e-01 -2.637111544609069824e-01 -1.008929535746574402e-01 1.692887693643569946e-01 2.579040527343750000e-01 2.032427191734313965e-01 -1.595454663038253784e-01 -1.222743093967437744e-02
2.998353242874145508e-01 1.795436441898345947e-01 8.618137240409851074e-02 -1.639934629201889038e-01 -8.027466945350170135e-03 2.527990937232971191e-01 -2.574860453605651855e-01 -9.321290999650955200e-02 5.968314409255981445e-02 -2.051407098770141602e-02 8.537137508392333984e-02 -2.578294575214385986e-01 1.786735653877258301e-01 2.164487689733505249e-01 2.306000888347625732e-01 1.662241369485855103e-01 1.463409364223480225e-01 -1.605132371187210083e-01 -5.678035318851470947e-02 6.951165199279785156e-02 -1.522468775510787964e-01 4.529517143964767456e-02 -8.192275464534759521e-02 -4.035213589668273926e-01 -1.191955581307411194e-01 -1.133170793764293194e-03 -3.044434078037738800e-02 1.552105396986007690e-01 2.985247969627380371e-01 -2.593945860862731934e-01 -1.353919655084609985e-01 5.732987076044082642e-02
1.824566125869750977e-01 1.643405854701995850e-01 2.683562934398651123e-01 -1.205447167158126831e-01 6.406114250421524048e-02 -1.578335762023925781e-01 -7.091510295867919922e-02 -2.452043071389198303e-02 2.107829414308071136e-02 -2.625672705471515656e-02 -9.153077006340026855e-02 -6.832527369260787964e-02 3.045128285884857178e-01 1.373634338378906250e-01 2.087490558624267578e-01 1.384454816579818726e-01 1.806690692901611328e-01 -1.380925029516220093e-01 5.193440243601799011e-02 -1.723568737506866455e-01 7.831671833992004395e-02 -4.110163822770118713e-02 -1.077923253178596497e-01 -2.563119828701019287e-01 -9.749218076467514038e-02 -7.797316461801528931e-02 -1.598495095968246460e-01 1.870301812887191772e-01 3.440954983234405518e-01 -3.410741090774536133e-01 -2.792362272739410400e-01 -2.681687176227569580e-01
8.309885859489440918e-02 2.049376517534255981e-01 8.284959942102432251e-02 -2.516190409660339355e-01 7.291454821825027466e-03 1.887571960687637329e-01 -3.911509737372398376e-02 9.693563729524612427e-02 -3.374133631587028503e-02 5.889949947595596313e-02 5.798866623081266880e-04 9.997261222451925278e-04 3.445290029048919678e-01 1.630475819110870361e-01 1.493082344532012939e-01 1.696468591690063477e-01 -1.038264855742454529e-01 -1.692308932542800903e-01 1.166118159890174866e-01 -1.419114023447036743e-01 3.757858276367187500e-02 -2.394749373197555542e-01 3.940116986632347107e-02 -1.108252778649330139e-01 -2.441574335098266602e-01 4.064502194523811340e-03 -1.898036152124404907e-01 2.491782158613204956e-01 1.604336798191070557e-01 -4.047701060771942139e-01 -7.044263184070587158e-02 -3.678413629531860352e-01
7.889600843191146851e-02 2.722945511341094971e-01 1.761481314897537231e-01 4.533853009343147278e-02 1.194475591182708740e-01 -9.864477813243865967e-02 -1.322351545095443726e-01 1.579329371452331543e-01 1.718308776617050171e-01 2.722730040550231934e-01 1.607925742864608765e-01 -9.893257915973663330e-02 1.628925800323486328e-01 1.676303148269653320e-01 -1.729484088718891144e-02 -4.208771884441375732e-01 -8.212870359420776367e-02 2.465841732919216156e-02 -1.355753000825643539e-02 -6.729922443628311157e-02 -8.236811310052871704e-02 1.011324971914291382e-01 3.790350854396820068e-01 1.988533884286880493e-01 -1.933570206165313721e-01 -1.861533522605895996e-01 -1.295194625854492188e-01 2.343084067106246948e-01 1.959134340286254883e-01 8.705531805753707886e-02 1.326508522033691406e-01 -1.708430051803588867e-01
2.089374065399169922e-01 1.988849043846130371e-01 2.800857126712799072e-01 -3.150670230388641357e-01 1.290781050920486450e-01 3.216575458645820618e-02 -1.141442582011222839e-01 7.002881914377212524e-02 -8.270408026874065399e-03 -9.425070136785507202e-02 2.567346692085266113e-01 -2.953161001205444336e-01 -4.601719230413436890e-02 -1.338049322366714478e-01 8.810829371213912964e-02 -1.624817997217178345e-01 2.315461933612823486e-01 1.429245173931121826e-01 -1.681456416845321655e-01 -4.391388967633247375e-02 -1.171663478016853333e-01 -8.902532607316970825e-02 1.851052939891815186e-01 -1.648495644330978394e-01 -4.212022721767425537e-01 2.366486005485057831e-02 5.686947703361511230e-02 2.172384262084960938e-01 1.961636692285537720e-01 -1.094964817166328430e-01 -1.220241338014602661e-01 -7.805553078651428223e-02
1.606760770082473755e-01 1.467469036579132080e-01 1.153004467487335205e-01 6.926315836608409882e-04 -6.556347757577896118e-02 -1.692031472921371460e-01 -3.447471261024475098e-01 -1.595360785722732544e-02 -1.942299306392669678e-01 -2.729454636573791504e-01 -1.426420407369732857e-03 1.776228547096252441e-01 -1.379941254854202271e-01 1.597611308097839355e-01 1.921578794717788696e-01 -8.164399862289428711e-02 1.657563000917434692e-01 -5.393401905894279480e-02 9.211555868387222290e-02 -1.837371736764907837e-01 -2.252137511968612671e-01 -2.144738882780075073e-01 2.992252409458160400e-01 -9.499277919530868530e-02 2.761172130703926086e-02 -8.513612300157546997e-02 -2.493129968643188477e-01 1.386399418115615845e-01 3.636455535888671875e-01 -2.283430695533752441e-01 1.170422211289405823e-01 -3.669687546789646149e-03
-2.731283307075500488e-01 1.936846971511840820e-01 2.830964326858520508e-01 -2.539058923721313477e-01 -2.823881804943084717e-02 1.415684670209884644e-01 -1.539243608713150024e-01 -3.664725646376609802e-02 -3.077358752489089966e-02 4.172422364354133606e-02 1.120740622282028198e-01 -3.067759610712528229e-02 3.659395277500152588e-01 6.490629166364669800e-02 3.786717951297760010e-01 -9.659773856401443481e-02 2.162203192710876465e-02 1.430511125363409519e-03 1.943523436784744263e-01 -1.591517776250839233e-01 -1.489911526441574097e-01 9.775140322744846344e-03 -1.153205782175064087e-01 1.759384274482727051e-01 7.564108818769454956e-02 -3.904211334884166718e-03 3.546709893271327019e-03 3.980625271797180176e-01 -3.110937401652336121e-02 -1.702080219984054565e-01 -2.486345469951629639e-01 -6.544639915227890015e-02
1.403444111347198486e-01 2.733661234378814697e-02 -1.254486143589019775e-01 -1.514863520860671997e-01 -8.970183879137039185e-02 -4.647391662001609802e-02 -2.291690856218338013e-01 1.336285471916198730e-01 -1.122221797704696655e-01 1.766125299036502838e-02 4.053674042224884033e-01 1.554209291934967041e-01 2.232347279787063599e-01 2.939380705356597900e-01 1.789108514785766602e-01 -1.770183444023132324e-01 2.657885849475860596e-01 -1.707009226083755493e-01 3.012830950319766998e-02 -6.866655498743057251e-02 1.541530787944793701e-01 1.733312606811523438e-01 2.957602441310882568e-01 -1.752930879592895508e-01 -1.530927717685699463e-01 -2.220903933048248291e-01 -3.098095068708062172e-03 1.421248167753219604e-01 2.323815226554870605e-01 -1.089189350605010986e-01 -9.769732505083084106e-02 1.163339540362358093e-01
-2.708351910114288330e-01 -3.354176506400108337e-02 3.937529623508453369e-01 -3.113875091075897217e-01 1.247494220733642578e-01 -2.160696089267730713e-01 -1.127763167023658752e-01 1.077948957681655884e-01 1.218918338418006897e-01 -1.391650736331939697e-01 2.801464796066284180e-01 -7.926164567470550537e-02 8.170389384031295776e-02 3.257941082119941711e-02 1.879402399063110352e-01 -1.845162659883499146e-01 -2.326315268874168396e-02 9.512418508529663086e-02 -2.515672007575631142e-03 -1.842976957559585571e-01 -1.850467324256896973e-01 -7.052710652351379395e-02 1.428294330835342407e-01 4.229835420846939087e-02 7.923230528831481934e-02 1.193393021821975708e-01 -3.168705105781555176e-02 1.827297210693359375e-01 2.919999361038208008e-01 -2.043133825063705444e-01 -2.220191061496734619e-01 -2.337893843650817871e-01
1.785681545734405518e-01 1.271835267543792725e-01 9.735173732042312622e-02 -1.430090516805648804e-01 3.401687741279602051e-01 1.541801095008850098e-01 -2.216637134552001953e-01 2.255266308784484863e-01 -2.083698660135269165e-01 -2.512148953974246979e-02 1.765325516462326050e-01 -4.174311459064483643e-02 -1.641527563333511353e-01 -5.634439364075660706e-02 8.984261006116867065e-02 -2.101675271987915039e-01 2.226521521806716919e-01 2.537561357021331787e-01 8.614382892847061157e-02 -1.439682692289352417e-01 -2.062854170799255371e-01 4.317833855748176575e-02 1.837292611598968506e-01 -4.429396986961364746e-02 -2.674129009246826172e-01 -3.131573647260665894e-02 2.894099801778793335e-02 3.273532092571258545e-01 3.770797699689865112e-02 -1.658736765384674072e-01 -6.244626641273498535e-02 -2.960298359394073486e-01
-8.944734185934066772e-02 3.791206181049346924e-01 -8.400536328554153442e-02 -3.157784342765808105e-01 -1.501808762550354004e-01 -2.563796192407608032e-02 -2.707251310348510742e-01 3.087517023086547852e-01 -3.633649647235870361e-02 1.321535855531692505e-01 -2.607839182019233704e-02 2.722707018256187439e-02 2.659540772438049316e-01 5.774906836450099945e-03 1.518987715244293213e-01 7.056608330458402634e-03 -1.360780745744705200e-01 7.731602340936660767e-02 -1.776284277439117432e-01 -1.265548318624496460e-01 2.392660379409790039e-01 1.212788596749305725e-01 1.093554124236106873e-01 5.304892733693122864e-02 -2.061337530612945557e-01 -7.041482627391815186e-02 -2.616542875766754150e-01 3.452962338924407959e-01 8.374351263046264648e-02 -1.365744173526763916e-01 -7.753010094165802002e-02 9.978639334440231323e-02
1.662750244140625000e-01 1.399213168770074844e-02 -8.919636905193328857e-02 -3.740049898624420166e-01 1.153202950954437256e-01 1.082326471805572510e-01 -2.491777539253234863e-01 2.408963292837142944e-01 -8.226747810840606689e-02 1.263595372438430786e-01 2.313993871212005615e-01 -1.031683683395385742e-01 2.072997391223907471e-01 2.486223727464675903e-01 7.653079181909561157e-02 -5.914608761668205261e-02 7.127761840820312500e-02 -1.366060972213745117e-01 -2.857197225093841553e-01 -3.778675496578216553e-01 -6.166461482644081116e-02 1.557148993015289307e-01 -1.726832836866378784e-01 4.356095939874649048e-02 -4.335809499025344849e-02 -2.336938977241516113e-01 -7.103869318962097168e-02 -2.266159653663635254e-02 2.557023465633392334e-01 4.313179478049278259e-02 -1.917776018381118774e-01 6.417407840490341187e-02
-9.413802064955234528e-03 3.817538022994995117e-01 2.140203565359115601e-01 -2.507446706295013428e-01 -4.991025477647781372e-02 -3.594858571887016296e-02 -4.129582345485687256e-01 -1.121965125203132629e-01 -1.663303934037685394e-02 -3.315498530864715576e-01 2.044920250773429871e-02 -2.476991713047027588e-01 1.851573586463928223e-01 1.451866328716278076e-01 1.386027634143829346e-01 -6.285188347101211548e-02 -8.887055329978466034e-03 7.664467394351959229e-02 -2.254375070333480835e-02 -1.495508253574371338e-01 1.844964176416397095e-01 6.443694978952407837e-02 1.419570147991180420e-01 1.349521577358245850e-01 4.274012148380279541e-02 1.948076486587524414e-01 -2.628031671047210693e-01 1.666240245103836060e-01 -1.137417629361152649e-01 -4.786511883139610291e-02 -1.999494433403015137e-01 -1.043921038508415222e-01
1.141842231154441833e-01 2.153625637292861938e-01 2.922785878181457520e-01 -3.156329691410064697e-01 -1.477259844541549683e-01 -4.078151658177375793e-02 -1.688307896256446838e-02 -2.369995787739753723e-02 2.742041461169719696e-02 -1.220543012022972107e-01 1.474089734256267548e-02 -1.049646362662315369e-01 4.180413782596588135e-01 4.103003069758415222e-02 2.230784296989440918e-02 -1.070163846015930176e-01 1.469461023807525635e-01 -5.089522898197174072e-02 1.581561416387557983e-01 -1.028015986084938049e-01 -1.142605692148208618e-01 -1.043762043118476868e-01 1.030135601758956909e-01 1.442193984985351562e-01 4.009248223155736923e-03 1.388179808855056763e-01 1.786433756351470947e-01 3.203229606151580811e-01 4.382836520671844482e-01 -2.275399565696716309e-01 -3.655462339520454407e-02 -4.224919527769088745e-02
4.824208840727806091e-02 -4.411113262176513672e-02 3.543913066387176514e-01 -1.970944404602050781e-01 -1.460593938827514648e-01 -8.191589266061782837e-02 -2.608911991119384766e-01 1.324899196624755859e-01 -3.228624761104583740e-01 9.687849879264831543e-02 -1.588310673832893372e-02 5.299151409417390823e-03 1.128521189093589783e-01 3.312065005302429199e-01 4.318811893463134766e-01 2.354551665484905243e-02 1.515940949320793152e-02 1.187431886792182922e-01 2.467808276414871216e-01 -1.613478809595108032e-01 -1.707704812288284302e-01 -6.836481392383575439e-02 1.328661888837814331e-01 -1.145432144403457642e-01 -1.203915774822235107e-01 -4.790640622377395630e-02 2.417475730180740356e-01 1.434428393840789795e-01 9.194164723157882690e-02 -1.043449640274047852e-01 -1.042012497782707214e-01 -4.828603565692901611e-02
1.857463568449020386e-01 3.205025494098663330e-01 7.791770994663238525e-02 -2.039773166179656982e-01 -3.724532946944236755e-02 1.012896895408630371e-01 -1.766819804906845093e-01 -4.249635338783264160e-02 -1.418779343366622925e-01 -6.351940333843231201e-02 3.213465511798858643e-01 -1.515747606754302979e-01 1.156201809644699097e-01 3.165932893753051758e-01 -2.552927136421203613e-01 -4.165656864643096924e-01 3.792066127061843872e-02 3.181074932217597961e-02 -2.054666168987751007e-02 -1.200616359710693359e-01 1.036867126822471619e-01 2.331220656633377075e-01 -4.192705452442169189e-02 2.264258861541748047e-01 -1.838060170412063599e-01 9.490156918764114380e-02 1.865766197443008423e-02 1.315778344869613647e-01 -3.811009461060166359e-03 -1.563525944948196411e-01 -6.184737198054790497e-03 -2.176349461078643799e-01
1.289313882589340210e-01 1.700471490621566772e-01 4.186483100056648254e-02 -3.402814865112304688e-01 -7.250116765499114990e-02 4.739942029118537903e-03 -2.249124050140380859e-01 -1.594317704439163208e-01 -9.388116002082824707e-02 1.045866906642913818e-01 1.195188313722610474e-01 1.019534394145011902e-01 1.354220360517501831e-01 4.815773293375968933e-02 8.500164002180099487e-02 5.563712120056152344e-02 3.706925362348556519e-02 3.341285586357116699e-01 1.432659178972244263e-01 -3.825703561305999756e-01 1.289396136999130249e-01 -1.176448911428451538e-01 6.381916254758834839e-02 -9.523157775402069092e-02 3.882154449820518494e-02 -2.331925630569458008e-01 -4.719674214720726013e-02 4.417142868041992188e-01 -5.752383545041084290e-02 -2.395936995744705200e-01 2.000415623188018799e-01 5.252297967672348022e-02
7.604854647070169449e-03 4.394918084144592285e-01 4.251991212368011475e-02 -1.004816964268684387e-02 -2.212609052658081055e-01 1.962329000234603882e-01 -1.415880471467971802e-01 -2.094864547252655029e-01 -2.398575842380523682e-01 6.942933052778244019e-02 1.940120458602905273e-01 -5.717516317963600159e-02 -5.894674360752105713e-02 3.353827595710754395e-01 2.543265223503112793e-01 5.153036862611770630e-02 7.369754463434219360e-02 1.980341970920562744e-01 2.193170133978128433e-03 -6.991088390350341797e-02 1.225044950842857361e-01 1.802052110433578491e-01 -9.051530063152313232e-02 -2.468246966600418091e-01 -2.262639850378036499e-01 9.385708719491958618e-02 -2.355046272277832031e-01 2.323913723230361938e-01 1.081491932272911072e-01 -1.217117682099342346e-01 -6.927578151226043701e-02 3.073237603530287743e-03
8.411176502704620361e-02 1.289866399019956589e-02 2.961766123771667480e-01 -4.303716719150543213e-01 1.887850910425186157e-01 1.119261533021926880e-01 9.079921059310436249e-03 3.330625826492905617e-03 -8.400607109069824219e-02 -2.174771726131439209e-01 1.734933555126190186e-01 -1.741811749525368214e-03 3.757416969165205956e-03 1.446872502565383911e-01 -6.644694507122039795e-02 -2.871476411819458008e-01 -1.629855483770370483e-01 5.481707304716110229e-02 7.704118639230728149e-02 -2.180684730410575867e-02 1.102934107184410095e-01 1.773124188184738159e-02 -2.723623812198638916e-01 -2.155713289976119995e-01 -2.061289921402931213e-02 -1.732305735349655151e-01 -2.595559656620025635e-01 1.992900371551513672e-01 2.917497754096984863e-01 -2.276896685361862183e-02 -2.841383218765258789e-01 -7.925891131162643433e-02
-5.151757225394248962e-02 2.085878849029541016e-01 -1.053027436137199402e-01 -8.394952118396759033e-02 -3.464210778474807739e-02 4.766603931784629822e-02 -2.471170872449874878e-01 -1.011401712894439697e-01 2.288008667528629303e-02 -1.023309677839279175e-01 -1.590489223599433899e-02 9.158448129892349243e-02 -3.156324625015258789e-01 1.123590767383575439e-01 3.342253565788269043e-01 -3.274160623550415039e-01 -1.373496651649475098e-01 -1.051222383975982666e-01 1.169529035687446594e-01 -1.486607044935226440e-01 -8.458115160465240479e-02 -1.143678650259971619e-01 6.286633014678955078e-02 -1.950032413005828857e-01 -1.782384961843490601e-01 -2.186943441629409790e-01 -5.856982618570327759e-02 -3.088429570198059082e-02 3.864360153675079346e-01 -2.519142329692840576e-01 -1.813147962093353271e-01 -2.293149083852767944e-01
6.663709878921508789e-02 1.197547912597656250e-01 -2.839586883783340454e-02 -3.019009232521057129e-01 8.971355110406875610e-02 9.843336790800094604e-02 -3.175659179687500000e-01 1.437916047871112823e-02 -4.166505858302116394e-02 3.268883228302001953e-01 3.485343605279922485e-02 -2.324960380792617798e-01 2.655394375324249268e-01 1.492220610380172729e-01 -6.739551573991775513e-02 -1.264607459306716919e-01 -6.119847670197486877e-02 -1.140037551522254944e-01 -2.346252948045730591e-01 -1.905821412801742554e-01 -2.041724324226379395e-02 1.972877234220504761e-01 3.384672477841377258e-02 -2.955970168113708496e-02 4.513225704431533813e-02 -1.799499988555908203e-01 4.240710660815238953e-02 1.917249262332916260e-01 4.321655929088592529e-01 1.940343827009201050e-01 2.154732197523117065e-01 -3.013315377756953239e-03
2.504965364933013916e-01 -7.421559840440750122e-02 3.269393444061279297e-01 -2.860038280487060547e-01 1.482408791780471802e-01 5.267512053251266479e-02 1.394457649439573288e-02 1.313659697771072388e-01 -3.393329977989196777e-01 -1.531989127397537231e-01 3.010770380496978760e-01 -2.820093929767608643e-01 2.046844512224197388e-01 6.789121776819229126e-02 4.688449576497077942e-02 -9.761326014995574951e-02 2.478889375925064087e-02 2.283635884523391724e-01 1.302166376262903214e-02 -1.328104585409164429e-01 -7.091170549392700195e-02 -5.922333151102066040e-02 7.186636328697204590e-02 -2.624126672744750977e-01 -9.638418257236480713e-02 -2.060673683881759644e-01 4.718391969799995422e-02 1.530104130506515503e-01 1.938724070787429810e-01 -7.543360441923141479e-02 -2.050097584724426270e-01 -1.341561079025268555e-01
2.454350590705871582e-01 9.462842345237731934e-02 4.156106710433959961e-02 -3.886464536190032959e-01 6.670396029949188232e-02 4.914058744907379150e-02 -2.534800469875335693e-01 1.596667617559432983e-01 1.014462336897850037e-01 3.044747412204742432e-01 2.729467749595642090e-01 1.674104668200016022e-02 9.304187260568141937e-03 2.570270299911499023e-01 5.497271195054054260e-03 2.576505206525325775e-02 8.398021012544631958e-02 -8.182427287101745605e-02 -2.332464605569839478e-01 -3.397569656372070312e-01 -2.569878846406936646e-02 1.371832787990570068e-01 -2.113247662782669067e-01 1.198753491044044495e-01 -2.915558032691478729e-02 -2.649389579892158508e-02 -1.461284756660461426e-01 -9.056721627712249756e-02 3.544935584068298340e-01 2.589505165815353394e-02 -7.639946043491363525e-02 -1.069047451019287109e-01
3.091425299644470215e-01 -1.472324319183826447e-02 -9.534442797303199768e-03 -2.621820569038391113e-01 1.292312145233154297e-01 1.615869253873825073e-01 -3.719280660152435303e-01 1.726350486278533936e-01 8.617290854454040527e-02 3.017980158329010010e-01 5.147714912891387939e-02 -1.693897843360900879e-01 2.861962020397186279e-01 1.062952652573585510e-01 3.647432848811149597e-02 -1.077719703316688538e-01 -2.278613485395908356e-02 -3.393392264842987061e-02 -1.592127680778503418e-01 -2.104600965976715088e-01 -1.690719090402126312e-02 2.269932441413402557e-02 -3.116517886519432068e-02 2.130127698183059692e-01 1.177441850304603577e-01 -1.987916976213455200e-01 -1.126280333846807480e-02 1.798306405544281006e-01 3.832721412181854248e-01 1.148061752319335938e-01 -1.549510359764099121e-01 6.425081286579370499e-03
1.464293897151947021e-01 2.513917982578277588e-01 2.176526933908462524e-01 -1.696257591247558594e-01 1.261395961046218872e-01 2.307001799345016479e-01 -1.040892079472541809e-01 -5.088870599865913391e-02 -1.885274797677993774e-02 6.434674561023712158e-02 2.611299045383930206e-02 -1.064053922891616821e-01 2.064966112375259399e-01 -7.935827225446701050e-02 1.891663223505020142e-01 -2.849401533603668213e-01 1.431481242179870605e-01 1.777522563934326172e-01 -3.299358785152435303e-01 3.205721732228994370e-03 -1.124556735157966614e-01 -2.117813080549240112e-01 1.111675724387168884e-01 -1.340502202510833740e-01 -3.960561454296112061e-01 -1.374222934246063232e-01 7.592126727104187012e-02 2.656774222850799561e-01 1.075566932559013367e-01 3.828252106904983521e-02 3.212809935212135315e-02 -2.435222864151000977e-01
2.326463758945465088e-01 2.606686055660247803e-01 1.555502861738204956e-01 -2.829853594303131104e-01 1.155971586704254150e-01 1.690055727958679199e-01 1.159595549106597900e-01 2.537601254880428314e-02 -1.568735949695110321e-02 -7.683838158845901489e-02 3.409759998321533203e-01 -1.914949566125869751e-01 -3.699336573481559753e-02 -3.098127432167530060e-02 2.704312279820442200e-02 -2.678070068359375000e-01 2.463806569576263428e-01 -4.351183027029037476e-02 -1.678190976381301880e-01 -2.021033763885498047e-01 -4.546619206666946411e-02 7.850335538387298584e-02 3.036354184150695801e-01 3.759741783142089844e-02 -1.615011394023895264e-01 -3.189879357814788818e-01 1.271752268075942993e-02 1.231533735990524292e-01 5.728089436888694763e-02 -2.418601661920547485e-01 -1.226972937583923340e-01 -1.741526424884796143e-01
5.935585498809814453e-02 1.465055048465728760e-01 2.596046328544616699e-01 -2.661764919757843018e-01 1.165984943509101868e-01 2.293566763401031494e-01 -1.299079060554504395e-01 -2.304087430238723755e-01 1.444673836231231689e-01 -4.064874351024627686e-02 1.634372621774673462e-01 -3.960311412811279297e-01 1.709434539079666138e-01 5.011159181594848633e-02 1.032116413116455078e-01 -1.698454022407531738e-01 -1.309361308813095093e-01 2.840617597103118896e-01 1.443631201982498169e-01 -1.057416549883782864e-03 2.950817905366420746e-02 -4.100744798779487610e-02 1.950699388980865479e-01 7.755591720342636108e-02 -4.598743841052055359e-02 -4.345006123185157776e-02 -2.945507466793060303e-01 -7.358606904745101929e-02 1.499549448490142822e-01 -1.479081064462661743e-01 1.383504420518875122e-01 -3.135563731193542480e-01
7.247207686305046082e-03 -1.906384229660034180e-01 -5.818564072251319885e-02 -3.961582183837890625e-01 1.034195125102996826e-01 1.407161653041839600e-01 -3.027175068855285645e-01 -3.280619978904724121e-01 -1.241642832756042480e-01 -9.854693710803985596e-02 1.388229131698608398e-01 -1.700298488140106201e-01 8.220186457037925720e-03 5.823376029729843140e-02 1.623517274856567383e-01 -1.299759894609451294e-01 -1.533757150173187256e-01 -2.617511749267578125e-01 6.726279109716415405e-02 -1.216068491339683533e-01 8.977647125720977783e-02 -8.120571821928024292e-02 2.679456770420074463e-02 8.523683249950408936e-02 -2.252642363309860229e-01 -1.173010617494583130e-01 -2.111357003450393677e-01 1.075521111488342285e-02 3.457571864128112793e-01 -1.907947361469268799e-01 1.190752070397138596e-02 -2.328523695468902588e-01
1.124920547008514404e-01 8.215878158807754517e-02 1.974837183952331543e-01 -3.527695536613464355e-01 -2.813273072242736816e-01 1.296043992042541504e-01 -3.669137358665466309e-01 1.063697934150695801e-01 -8.877781778573989868e-02 -2.155037373304367065e-01 1.835038065910339355e-01 -4.593740031123161316e-02 2.154563553631305695e-03 5.893901735544204712e-02 3.729270398616790771e-01 4.667377844452857971e-02 -2.692931890487670898e-01 -2.099717259407043457e-01 -1.073298230767250061e-02 -1.134835463017225266e-02 6.621625274419784546e-03 1.551258563995361328e-01 -2.034951560199260712e-02 -1.526408344507217407e-01 -8.479441702365875244e-02 6.834398210048675537e-02 3.968633711338043213e-02 3.052428662776947021e-01 2.341529875993728638e-01 -1.123629882931709290e-01 1.437793299555778503e-02 3.856231644749641418e-02
2.791121602058410645e-01 1.362048834562301636e-01 -4.927211254835128784e-02 -1.826181560754776001e-01 -6.819853931665420532e-02 1.599875986576080322e-01 -4.020156860351562500e-01 2.676286399364471436e-01 -2.632851153612136841e-02 2.404683530330657959e-01 1.866312026977539062e-01 -1.014332100749015808e-01 -5.398816987872123718e-02 3.463901877403259277e-01 -5.962445586919784546e-02 1.641073450446128845e-02 3.699489310383796692e-02 -2.175172790884971619e-02 -1.382830590009689331e-01 -1.100767925381660461e-01 -1.024958491325378418e-01 -4.399097058922052383e-03 8.036827296018600464e-02 5.312304571270942688e-02 -9.878201782703399658e-02 2.524400129914283752e-03 -2.751408517360687256e-01 6.393856555223464966e-02 3.168725073337554932e-01 3.659194568172097206e-03 -3.436581194400787354e-01 1.138042584061622620e-01
1.960595101118087769e-01 -2.162810228765010834e-02 2.117471396923065186e-01 -3.105997443199157715e-01 1.511701047420501709e-01 -1.522164419293403625e-02 -2.213568985462188721e-01 -2.695651650428771973e-01 -2.830766513943672180e-02 -4.511411488056182861e-02 1.733132898807525635e-01 1.776215285062789917e-01 -1.130200251936912537e-01 -5.028301104903221130e-02 -2.157180160284042358e-01 -3.059702217578887939e-01 3.440225496888160706e-03 -1.418686211109161377e-01 -1.542474329471588135e-01 -2.414478957653045654e-01 -1.173475533723831177e-01 -5.963612813502550125e-03 2.707205116748809814e-01 3.403186053037643433e-02 -1.178984567523002625e-01 -2.146637290716171265e-01 -1.045702919363975525e-01 -1.507463455200195312e-01 2.991627752780914307e-01 -1.654883772134780884e-01 -1.271042823791503906e-01 -1.949259787797927856e-01
-1.981590688228607178e-01 2.436944097280502319e-01 1.487571746110916138e-01 -3.225118154659867287e-03 -2.652416704222559929e-03 -2.430566847324371338e-01 -4.208007156848907471e-01 2.339196577668190002e-02 -1.661909222602844238e-01 1.209681257605552673e-01 -2.372322231531143188e-02 5.704677477478981018e-02 2.457459419965744019e-01 3.350670933723449707e-01 -3.314061090350151062e-02 -1.624521762132644653e-01 2.814811766147613525e-01 1.897356510162353516e-01 -2.304740548133850098e-01 -1.257344037294387817e-01 7.448422256857156754e-03 1.467314064502716064e-01 3.959638252854347229e-02 -1.387957781553268433e-01 -6.805279850959777832e-02 5.206948146224021912e-02 2.787953987717628479e-02 2.814526557922363281e-01 2.440795600414276123e-01 -8.089464157819747925e-02 -7.940010726451873779e-02 -9.973956644535064697e-02
-4.255396127700805664e-02 3.834166796877980232e-03 2.452105432748794556e-01 -1.710701137781143188e-01 -1.580290794372558594e-01 3.763422667980194092e-01 -2.153799235820770264e-01 5.013028159737586975e-02 -3.544772742316126823e-03 2.234399914741516113e-01 -2.297246083617210388e-02 -1.544371992349624634e-02 1.709214895963668823e-01 3.467441499233245850e-01 2.592037320137023926e-01 -1.828495413064956665e-02 -2.168491184711456299e-01 -7.904432713985443115e-02 2.971392571926116943e-01 -1.860621124505996704e-01 1.049435362219810486e-01 6.294947117567062378e-02 -1.142589375376701355e-01 1.371644288301467896e-01 -5.177701637148857117e-02 -9.729821234941482544e-02 -2.353688031435012817e-01 1.172799542546272278e-01 1.295019686222076416e-01 -2.966378629207611084e-01 1.207899302244186401e-01 -4.380624368786811829e-02
1.367051601409912109e-01 3.025078177452087402e-01 -2.002308964729309082e-01 -2.772825658321380615e-01 -5.438621155917644501e-03 1.682666391134262085e-01 -1.804539114236831665e-01 -1.925571560859680176e-01 -1.150786206126213074e-01 -1.248624548316001892e-01 4.473676159977912903e-02 3.404547646641731262e-02 -2.614984810352325439e-01 7.584083825349807739e-02 2.597903013229370117e-01 -2.859415411949157715e-01 -2.003945223987102509e-02 -1.867762356996536255e-01 1.290792822837829590e-01 -1.497412919998168945e-01 -1.308447867631912231e-01 -8.329742401838302612e-02 1.459091156721115112e-01 -1.210980787873268127e-01 -2.488477528095245361e-01 3.981519490480422974e-02 -1.371538192033767700e-01 1.222373470664024353e-01 2.135354280471801758e-01 -2.474639713764190674e-01 -1.414691805839538574e-01 -2.469002008438110352e-01
8.285121619701385498e-02 3.113765418529510498e-01 2.451823949813842773e-01 1.104166265577077866e-02 -9.666258096694946289e-02 2.737304568290710449e-01 -1.179304048418998718e-01 -2.886322885751724243e-02 9.496208280324935913e-02 -5.662077665328979492e-02 8.382057398557662964e-02 -1.345464140176773071e-01 3.403352797031402588e-01 5.718856677412986755e-02 2.087363600730895996e-01 1.323362588882446289e-01 -1.852461546659469604e-01 -2.334820330142974854e-01 -4.744228906929492950e-03 -1.748770475387573242e-01 -1.055479273200035095e-01 7.691019773483276367e-02 9.141981601715087891e-03 -1.246843039989471436e-01 -2.862238287925720215e-01 7.458800822496414185e-02 -2.634084224700927734e-01 1.606947034597396851e-01 3.601819872856140137e-01 -8.781787753105163574e-02 -1.805747896432876587e-01 -1.205499321222305298e-01
9.764494746923446655e-02 -3.509278967976570129e-02 -2.475080937147140503e-01 -8.786554634571075439e-02 1.784595251083374023e-01 6.005316600203514099e-02 -3.433028161525726318e-01 -1.461260616779327393e-01 8.051744103431701660e-02 8.673169463872909546e-02 1.420798897743225098e-01 -1.203671172261238098e-01 2.390038222074508667e-01 2.036912143230438232e-01 -1.666951924562454224e-01 -1.314421445131301880e-01 2.055277489125728607e-02 -5.754218995571136475e-02 -7.758347317576408386e-03 -1.251729130744934082e-01 -1.269071251153945923e-01 2.170326560735702515e-02 1.103889122605323792e-01 8.887032419443130493e-02 -1.920941919088363647e-01 -5.623052641749382019e-02 -4.067999422550201416e-01 8.511511981487274170e-02 5.051734447479248047e-01 -6.333699822425842285e-02 -1.131614074110984802e-01 -1.109038591384887695e-01
1.264958381652832031e-01 2.535904645919799805e-01 2.480807900428771973e-01 -2.537561357021331787e-01 8.715760707855224609e-02 -1.162894442677497864e-01 -1.797608137130737305e-01 -2.189289778470993042e-02 -2.723652720451354980e-01 9.602032601833343506e-02 -2.137525230646133423e-01 -3.249758481979370117e-01 6.951709091663360596e-02 4.360658582299947739e-03 -4.569845646619796753e-02 -5.486941337585449219e-02 -2.006843835115432739e-01 2.154371887445449829e-01 -2.307524681091308594e-01 -3.755822479724884033e-01 -1.230766624212265015e-01 2.524063885211944580e-01 6.902813166379928589e-02 -2.974777296185493469e-02 1.297713965177536011e-01 -1.426883637905120850e-01 -5.848227068781852722e-03 1.131030917167663574e-02 2.846918404102325439e-01 -6.903486698865890503e-02 1.283600833266973495e-02 -7.964389026165008545e-02
7.371769845485687256e-02 1.848689764738082886e-01 2.681873738765716553e-01 -1.939791738986968994e-01 -6.588616967201232910e-02 1.018217112869024277e-02 -2.704715132713317871e-01 -1.562901139259338379e-01 -1.090879738330841064e-01 1.723695397377014160e-01 2.412190586328506470e-01 2.482156902551651001e-01 2.125984281301498413e-01 6.761282682418823242e-02 1.843473017215728760e-01 -9.834734350442886353e-02 1.013320311903953552e-01 4.271284490823745728e-02 1.003704890608787537e-01 -4.096677526831626892e-02 -1.466758698225021362e-01 9.464030712842941284e-02 2.360849082469940186e-01 2.117462754249572754e-01 -2.997130751609802246e-01 -1.842298209667205811e-01 -4.332559928297996521e-02 -1.358041912317276001e-01 7.397095859050750732e-02 2.906723134219646454e-02 -3.614987730979919434e-01 -2.408343404531478882e-01
2.748806476593017578e-01 2.671045064926147461e-01 3.748535513877868652e-01 -2.100185751914978027e-01 9.334050863981246948e-02 -2.142520695924758911e-01 -3.219284415245056152e-01 -3.866622224450111389e-02 -4.433720931410789490e-02 1.680290848016738892e-01 1.233458593487739563e-01 -4.286198318004608154e-02 8.576092123985290527e-02 -5.674945190548896790e-02 -1.760000288486480713e-01 -1.244258657097816467e-01 -2.532974816858768463e-02 1.164000630378723145e-01 -1.764648258686065674e-01 -3.952322602272033691e-01 1.324690133333206177e-01 7.457777112722396851e-02 9.395468235015869141e-02 -9.945803880691528320e-02 -3.093075156211853027e-01 -4.541533067822456360e-02 -8.672316558659076691e-03 -5.692931637167930603e-02 -1.625621132552623749e-02 3.390015289187431335e-02 -2.405090779066085815e-01 -2.762444131076335907e-02
-8.122576028108596802e-02 -7.671666145324707031e-02 1.467626988887786865e-01 -1.156265139579772949e-01 -2.172636538743972778e-01 -1.091198474168777466e-01 -3.158457875251770020e-01 -2.599222064018249512e-01 -9.550752490758895874e-02 8.046253770589828491e-02 1.736863330006599426e-02 -3.723817691206932068e-02 1.051784604787826538e-01 2.177815884351730347e-01 1.723230630159378052e-01 -7.815643399953842163e-02 2.117042690515518188e-01 1.470266729593276978e-01 -1.729717850685119629e-01 -2.255777567625045776e-01 -7.776259630918502808e-02 2.584782838821411133e-01 1.998666077852249146e-01 -8.254922926425933838e-02 2.554121315479278564e-01 -1.461901515722274780e-01 2.825997769832611084e-02 2.182274907827377319e-01 4.089285731315612793e-01 -8.028160035610198975e-02 -8.363680541515350342e-02 1.790233403444290161e-01
1.054150983691215515e-01 8.028556406497955322e-02 3.557864725589752197e-01 -1.281045563519001007e-02 4.808840900659561157e-02 7.808231562376022339e-02 -2.775025367736816406e-01 -2.323196083307266235e-01 1.496785730123519897e-01 -1.933997310698032379e-02 1.066607981920242310e-01 -2.513951361179351807e-01 1.640249937772750854e-01 7.993279397487640381e-02 1.601422429084777832e-01 -2.388053238391876221e-01 1.171997040510177612e-01 2.574502527713775635e-01 4.269489645957946777e-02 -5.803043488413095474e-03 -1.052721738815307617e-01 8.810657076537609100e-03 2.555294334888458252e-01 1.988676749169826508e-02 -3.150191903114318848e-02 -1.000345125794410706e-02 -2.192514091730117798e-01 8.761947043240070343e-03 3.519175946712493896e-02 -1.027854382991790771e-01 2.125683426856994629e-01 -4.878843128681182861e-01
-1.972131878137588501e-01 1.083803698420524597e-01 1.135762482881546021e-01 -1.285898089408874512e-01 2.173391729593276978e-01 3.561830520629882812e-02 -3.730736970901489258e-01 -7.088762521743774414e-02 5.711988359689712524e-02 2.262626290321350098e-01 4.123890399932861328e-02 -2.238219976425170898e-01 5.026592873036861420e-03 -2.023075819015502930e-01 1.304431110620498657e-01 -1.924603246152400970e-02 9.606296569108963013e-02 8.516068756580352783e-02 -2.576739192008972168e-01 -1.631803661584854126e-01 4.397029429674148560e-02 -5.120071396231651306e-02 1.926110088825225830e-01 1.869811266660690308e-01 -1.338859647512435913e-01 -7.278118282556533813e-02 -4.360945224761962891e-01 -6.670079380273818970e-02 2.062335610389709473e-01 -2.574923932552337646e-01 -2.066511064767837524e-01 -8.431326597929000854e-02
8.114252239465713501e-03 2.816105484962463379e-01 1.688663810491561890e-01 -4.094877839088439941e-02 1.146522238850593567e-01 -9.850174188613891602e-02 -1.566895395517349243e-01 -1.890558302402496338e-01 -2.790850102901458740e-01 2.197861485183238983e-02 -8.446242660284042358e-02 6.234893947839736938e-02 4.967607185244560242e-02 2.614497244358062744e-01 2.960348725318908691e-01 -6.411158293485641479e-02 1.972886547446250916e-02 1.580922156572341919e-01 9.885238111019134521e-02 -2.870696410536766052e-02 -8.615808933973312378e-02 1.296254992485046387e-01 -1.874047517776489258e-01 -1.613816469907760620e-01 -1.258033961057662964e-01 -5.153256468474864960e-03 -2.755305767059326172e-01 3.116294145584106445e-01 5.185749009251594543e-02 -2.347231507301330566e-01 -2.900260686874389648e-01 -3.212181627750396729e-01
1.885171234607696533e-02 -2.578323334455490112e-02 2.624909281730651855e-01 -4.408805072307586670e-01 6.324321031570434570e-02 4.531805515289306641e-01 -1.146792918443679810e-01 2.883608452975749969e-02 1.213168874382972717e-01 2.335829287767410278e-02 -6.815694738179445267e-03 -6.266827136278152466e-02 1.029258966445922852e-01 3.520120978355407715e-01 1.657939404249191284e-01 -2.415855787694454193e-02 1.208625584840774536e-01 -3.635543957352638245e-02 -8.812142536044120789e-03 -2.646358683705329895e-02 1.140981912612915039e-01 -2.519156085327267647e-03 2.539728581905364990e-01 -7.651959359645843506e-02 1.341168433427810669e-01 1.050888225436210632e-01 -1.549350023269653320e-01 1.935275644063949585e-01 2.677445709705352783e-01 -2.372406870126724243e-01 1.093580052256584167e-01 -5.023120902478694916e-03
2.503804564476013184e-01 1.690140068531036377e-01 -8.767943829298019409e-03 -2.207493335008621216e-01 -4.671608563512563705e-03 -1.725165992975234985e-01 -2.376452386379241943e-01 -3.859924618154764175e-03 -8.775354176759719849e-02 -1.698147319257259369e-02 -8.385828137397766113e-02 -2.586963959038257599e-02 3.526704311370849609e-01 1.349761784076690674e-01 2.024930864572525024e-01 -2.046403139829635620e-01 -2.427864670753479004e-01 2.138033956289291382e-01 -7.813165336847305298e-02 5.869222804903984070e-02 2.181432843208312988e-01 1.207576096057891846e-01 1.825320869684219360e-01 9.084929525852203369e-02 -2.331199795007705688e-01 -2.164984820410609245e-03 -1.057885307818651199e-02 -1.039147078990936279e-01 2.837241068482398987e-02 -2.262754887342453003e-01 -2.428121864795684814e-01 -3.719222247600555420e-01
-9.135284274816513062e-02 -3.798905014991760254e-02 1.006287112832069397e-01 1.220734789967536926e-02 -1.347529441118240356e-01 1.187506318092346191e-01 -1.715406775474548340e-01 -2.111359238624572754e-01 -2.366659790277481079e-02 9.211798012256622314e-02 4.791246652603149414e-01 -1.970078498125076294e-01 1.060782670974731445e-01 2.478274703025817871e-01 2.527080774307250977e-01 -2.210017442703247070e-01 6.678930670022964478e-02 2.550732493400573730e-01 1.224464550614356995e-01 3.255023807287216187e-02 -2.449127137660980225e-01 2.198341935873031616e-01 4.001539573073387146e-02 3.206840902566909790e-02 -1.870927065610885620e-01 -2.313989847898483276e-01 -1.184249222278594971e-01 -1.154789552092552185e-01 1.891344338655471802e-01 -1.678336262702941895e-01 6.327783688902854919e-03 -1.856758445501327515e-01
1.347588747739791870e-01 -1.430566459894180298e-01 1.699787974357604980e-01 -2.570712864398956299e-01 -7.425767928361892700e-02 9.887027740478515625e-02 -2.187037169933319092e-01 8.807139098644256592e-02 8.083196729421615601e-02 1.389282941818237305e-01 1.556370258331298828e-01 -4.933781921863555908e-02 8.523099124431610107e-02 -1.545921564102172852e-01 3.863263726234436035e-01 -1.293096691370010376e-02 -2.675071060657501221e-01 5.430464446544647217e-02 -6.193277984857559204e-02 -3.876238688826560974e-02 9.202945977449417114e-03 1.126818135380744934e-01 7.396969944238662720e-02 4.962092265486717224e-02 -2.545505948364734650e-02 -2.554797828197479248e-01 -3.075821995735168457e-01 4.083537161350250244e-01 1.903683990240097046e-01 -2.104158401489257812e-01 -2.072671204805374146e-01 1.055157706141471863e-01
1.795435845851898193e-01 1.242038011550903320e-01 -3.174225986003875732e-02 -2.385733574628829956e-01 1.191859971731901169e-02 -1.225201934576034546e-01 -2.017372697591781616e-01 5.489977821707725525e-02 -8.208606392145156860e-02 -6.437233835458755493e-02 3.300076127052307129e-01 2.827132940292358398e-01 9.053538739681243896e-02 3.513318300247192383e-01 3.059958219528198242e-01 -7.913007587194442749e-02 2.848027646541595459e-01 -1.377193033695220947e-01 -7.039663195610046387e-02 -1.349449306726455688e-01 2.261745929718017578e-01 2.565819621086120605e-01 2.032914161682128906e-01 -6.632204353809356689e-02 -7.898829132318496704e-02 -1.705110073089599609e-01 -3.314843773841857910e-02 4.970915243029594421e-02 7.387213408946990967e-02 -2.183790504932403564e-01 -1.492423415184020996e-01 6.359939277172088623e-02
3.113315626978874207e-02 -9.480768442153930664e-02 2.269622683525085449e-01 3.566014021635055542e-02 -1.960342824459075928e-01 8.217214792966842651e-02 -3.343917727470397949e-01 3.979485854506492615e-02 -3.077822364866733551e-02 -2.507658489048480988e-02 7.917287200689315796e-02 -2.144943326711654663e-01 2.240246683359146118e-01 1.697181165218353271e-01 2.183624655008316040e-01 9.207468479871749878e-02 2.015683986246585846e-02 2.032429873943328857e-01 2.876950502395629883e-01 -2.906385660171508789e-01 -7.373430579900741577e-02 1.667381227016448975e-01 2.589705400168895721e-02 -2.046080231666564941e-01 -1.042698845267295837e-01 1.187956929206848145e-01 1.667245924472808838e-01 2.713687419891357422e-01 2.718838155269622803e-01 -2.295455336570739746e-01 -1.049933657050132751e-01 -2.022053897380828857e-01
-9.246403351426124573e-03 6.572274863719940186e-02 5.772989708930253983e-03 -9.267675131559371948e-02 2.619213461875915527e-01 1.162154600024223328e-02 -3.583927080035209656e-02 3.295244276523590088e-02 -2.820522896945476532e-02 -6.215534359216690063e-02 1.460456401109695435e-01 3.856358677148818970e-02 1.447106152772903442e-01 1.093323603272438049e-01 2.158741801977157593e-01 -3.719899952411651611e-01 3.168558478355407715e-01 4.167740046977996826e-01 2.926760725677013397e-02 -5.105820670723915100e-02 2.139314450323581696e-02 2.370346151292324066e-02 2.013907879590988159e-01 -6.996887736022472382e-03 9.045025706291198730e-02 -4.534195736050605774e-02 -2.026321291923522949e-01 2.807670831680297852e-01 3.644494414329528809e-01 -2.648089267313480377e-02 -2.414373606443405151e-01 -1.714183688163757324e-01
2.278229892253875732e-01 -8.057994395494461060e-02 -9.251632541418075562e-02 -2.231287211179733276e-02 1.765362918376922607e-01 -2.705897204577922821e-02 -1.096833944320678711e-01 5.367318913340568542e-02 2.244830504059791565e-02 5.490278825163841248e-02 2.762660384178161621e-01 -9.899631887674331665e-02 3.442500531673431396e-02 2.669144794344902039e-02 1.259626895189285278e-01 -4.010916948318481445e-01 -1.898765861988067627e-01 -1.475489139556884766e-01 -8.770160377025604248e-03 -3.294412791728973389e-01 -7.785510271787643433e-02 1.050085294991731644e-02 4.811127856373786926e-02 -1.705376505851745605e-01 -1.676233559846878052e-01 -1.264821290969848633e-01 -3.036031723022460938e-01 3.418527841567993164e-01 1.319938600063323975e-01 -3.508890792727470398e-02 -3.723671138286590576e-01 -5.487912520766258240e-02
3.427005931735038757e-02 3.370651006698608398e-01 1.540197879076004028e-01 -9.462738782167434692e-02 1.151089370250701904e-01 1.018631309270858765e-01 -2.803569138050079346e-01 1.426718682050704956e-01 -1.317800879478454590e-01 1.500151455402374268e-01 -9.512325632385909557e-04 1.408175230026245117e-01 1.700307875871658325e-01 -2.088305950164794922e-01 1.470271199941635132e-01 1.847312040627002716e-02 -1.056926473975181580e-01 2.746696472167968750e-01 -2.180014103651046753e-01 -4.191105961799621582e-01 2.483781725168228149e-01 1.570905745029449463e-01 3.110165596008300781e-01 -4.108465462923049927e-02 -9.535405039787292480e-02 6.653713062405586243e-03 -1.939788013696670532e-01 8.340571820735931396e-02 1.584316343069076538e-01 -3.761865943670272827e-02 -2.656499296426773071e-02 1.585848815739154816e-02
2.569783329963684082e-01 2.749578952789306641e-01 2.155998535454273224e-02 -1.361227631568908691e-01 -2.166313827037811279e-01 -8.271403610706329346e-02 -6.952276825904846191e-02 -8.745624683797359467e-03 -1.850866377353668213e-01 8.576514199376106262e-03 -2.451484352350234985e-01 -1.389737129211425781e-01 1.630691736936569214e-01 1.317014396190643311e-01 1.483917534351348877e-01 -5.770776793360710144e-02 -1.295464336872100830e-01 3.765196204185485840e-01 1.960318237543106079e-01 -1.473369747400283813e-01 1.667924970388412476e-02 2.480738162994384766e-01 6.848046183586120605e-02 -3.057478740811347961e-02 -1.875705718994140625e-01 -1.653518676757812500e-01 -1.024072393774986267e-01 4.358538985252380371e-01 1.613492667675018311e-01 -3.068925626575946808e-02 -1.106022372841835022e-01 -9.663780033588409424e-02
1.233611479401588440e-01 -4.877225682139396667e-02 -5.656503140926361084e-02 -3.593639433383941650e-01 2.004574388265609741e-01 1.567216813564300537e-01 -1.529871672391891479e-01 -3.312257826328277588e-01 3.881919756531715393e-02 -8.250010758638381958e-02 3.003732860088348389e-01 -3.695742413401603699e-02 4.209643229842185974e-02 -5.255892872810363770e-02 5.462842434644699097e-02 -3.144887834787368774e-02 -8.613346517086029053e-02 -6.548546254634857178e-02 8.721671067178249359e-03 -3.471541404724121094e-01 -1.626393944025039673e-02 1.455472260713577271e-01 1.761793792247772217e-01 7.825259119272232056e-02 6.504326593130826950e-03 -3.273263871669769287e-01 -3.802756965160369873e-01 2.390346303582191467e-02 9.781542420387268066e-02 -1.013300344347953796e-01 -2.088795006275177002e-01 -1.924769282341003418e-01
2.016948163509368896e-01 1.676125824451446533e-01 1.388339847326278687e-01 2.586335688829421997e-02 1.947314292192459106e-02 -7.241884618997573853e-02 -1.993066519498825073e-01 9.709247946739196777e-02 -2.468061745166778564e-01 1.075437888503074646e-01 1.645827442407608032e-01 1.173118948936462402e-01 -2.394337505102157593e-01 2.064324021339416504e-01 1.611222177743911743e-01 -2.817356884479522705e-01 1.291541010141372681e-01 1.009219959378242493e-01 -4.671222716569900513e-02 -1.712019145488739014e-01 -5.140960216522216797e-02 -1.904156059026718140e-01 1.241690665483474731e-01 -2.209114581346511841e-01 -3.737278282642364502e-02 4.064251855015754700e-02 -5.428098374977707863e-04 -1.508748978376388550e-01 4.360667467117309570e-01 -3.267073631286621094e-01 2.004700154066085815e-02 -2.309021800756454468e-01
1.073179394006729126e-01 3.277010843157768250e-02 2.963024675846099854e-01 -1.399097889661788940e-01 -3.123550415039062500e-01 1.149976551532745361e-01 -2.568755447864532471e-01 -2.009339779615402222e-01 2.757497131824493408e-02 7.771153748035430908e-02 1.696575582027435303e-01 6.354086846113204956e-02 4.569454118609428406e-02 2.134445160627365112e-01 3.732852935791015625e-01 -1.886267662048339844e-01 -2.528419494628906250e-01 -1.545579582452774048e-01 -1.597156375646591187e-01 6.244635209441184998e-02 7.154393196105957031e-02 2.216970771551132202e-01 1.313856570050120354e-03 -8.078414946794509888e-02 5.771268904209136963e-02 9.021366946399211884e-03 1.795242875814437866e-01 2.150440067052841187e-01 3.331263661384582520e-01 -1.546340286731719971e-01 -3.476886451244354248e-02 -6.855426728725433350e-02
1.105030998587608337e-02 -1.743150525726377964e-03 1.634168326854705811e-01 -1.194495707750320435e-01 -2.378726750612258911e-02 1.152210310101509094e-01 -2.980261445045471191e-01 2.499327212572097778e-01 3.774689510464668274e-03 1.039538811892271042e-02 -5.426921998150646687e-04 9.242311120033264160e-02 2.276553064584732056e-01 4.481913745403289795e-01 3.616122901439666748e-01 2.786231637001037598e-01 -3.035593777894973755e-02 -3.815808892250061035e-02 1.680994778871536255e-01 -9.208413213491439819e-02 -1.142120584845542908e-01 -6.970481574535369873e-02 1.242584139108657837e-01 1.079882681369781494e-01 -7.000977545976638794e-02 -2.634383924305438995e-02 -1.091243550181388855e-01 3.075773119926452637e-01 2.143927216529846191e-01 -2.048454284667968750e-01 -1.161351986229419708e-02 -1.993122398853302002e-01
-2.440621517598628998e-02 2.816244065761566162e-01 2.133751958608627319e-01 -4.764756932854652405e-02 1.473868340253829956e-01 1.173865199089050293e-01 -4.284713566303253174e-01 9.583411365747451782e-02 -1.407538354396820068e-01 1.528387665748596191e-01 5.630892887711524963e-02 1.478804945945739746e-01 2.038493156433105469e-01 2.923629283905029297e-01 3.269189000129699707e-01 3.051378950476646423e-02 -1.324871033430099487e-01 1.632166504859924316e-01 2.115811593830585480e-02 -2.349879741668701172e-01 -1.015883609652519226e-01 -1.019018590450286865e-01 -1.456791758537292480e-01 -1.502676159143447876e-01 -8.796801418066024780e-02 -2.511630952358245850e-01 2.079107761383056641e-01 -1.461600810289382935e-01 1.453040987253189087e-01 -4.033876582980155945e-02 -1.259638369083404541e-01 -5.084594711661338806e-02
2.500690892338752747e-02 6.431614607572555542e-02 1.188307851552963257e-01 1.704306714236736298e-02 4.943315684795379639e-02 2.249621152877807617e-01 -6.398396939039230347e-02 1.195220127701759338e-01 7.742858678102493286e-02 3.555633593350648880e-03 -4.705358669161796570e-02 -6.430666148662567139e-02 9.287483990192413330e-02 1.941978633403778076e-01 1.858285516500473022e-01 2.294326871633529663e-01 1.867811083793640137e-01 1.773426122963428497e-02 1.933559924364089966e-01 -2.655891776084899902e-01 -4.132178053259849548e-02 -9.422913938760757446e-02 -2.676308341324329376e-02 -2.083630114793777466e-01 -2.364645749330520630e-01 -1.404188275337219238e-01 -1.356472522020339966e-01 3.032869994640350342e-01 4.249978661537170410e-01 -3.802727162837982178e-01 -7.185858488082885742e-02 -2.219783365726470947e-01
1.610705405473709106e-01 3.196176588535308838e-01 9.132052958011627197e-02 -5.301217734813690186e-02 2.602387666702270508e-01 -1.113499049097299576e-02 -2.759640514850616455e-01 -1.251027882099151611e-01 -1.367886215448379517e-01 -1.316853519529104233e-02 4.870244860649108887e-02 -2.502025961875915527e-01 -7.889446616172790527e-02 -4.999227821826934814e-02 2.843092083930969238e-01 -3.064231574535369873e-01 4.318673312664031982e-01 2.187727838754653931e-01 5.120051652193069458e-02 -6.950695067644119263e-02 -9.858553111553192139e-02 6.903269141912460327e-02 1.256861686706542969e-01 7.709022611379623413e-02 -1.322265267372131348e-01 -7.278400659561157227e-02 2.338925749063491821e-01 5.845173820853233337e-02 2.582980096340179443e-01 -4.756974428892135620e-02 -6.328897923231124878e-02 -4.300800338387489319e-02
2.226787954568862915e-01 -7.727474439889192581e-03 1.141285970807075500e-01 -2.453615218400955200e-01 2.056061625480651855e-01 4.461544007062911987e-02 -3.333759307861328125e-02 -1.281102001667022705e-02 -1.819015294313430786e-01 1.210689917206764221e-01 3.384121060371398926e-01 -1.530761271715164185e-01 1.677628904581069946e-01 1.145564485341310501e-03 2.514289319515228271e-01 -1.762715727090835571e-01 -1.932924985885620117e-02 6.432143598794937134e-02 -5.057220533490180969e-02 -5.601468682289123535e-02 7.285138219594955444e-02 6.277045607566833496e-02 1.938275843858718872e-01 -2.403299063444137573e-01 6.286975461989641190e-03 -3.725985884666442871e-01 6.613825261592864990e-02 1.485907733440399170e-01 -5.211150646209716797e-02 -2.378660142421722412e-01 -2.546389028429985046e-02 -4.282568991184234619e-01
-7.505580037832260132e-02 1.245698258280754089e-01 -1.246239021420478821e-01 -3.508628308773040771e-01 -1.236015632748603821e-01 1.034114062786102295e-01 -3.067293465137481689e-01 -1.689494103193283081e-01 -3.952511027455329895e-02 -6.523767951875925064e-03 1.351429964415729046e-03 -5.295164510607719421e-02 2.256378680467605591e-01 3.217173218727111816e-01 2.737904191017150879e-01 -2.402286380529403687e-01 1.039744839072227478e-01 -1.922636181116104126e-01 4.369055852293968201e-02 -1.307510733604431152e-01 1.037215441465377808e-01 -1.534188538789749146e-01 -5.589607357978820801e-02 -2.896275545936077833e-04 1.185882613062858582e-01 -1.308048218488693237e-01 -5.342024937272071838e-02 7.857638411223888397e-03 3.547390997409820557e-01 -3.087211847305297852e-01 1.700052767992019653e-01 1.085339188575744629e-01
-1.179194152355194092e-01 3.379671275615692139e-01 1.784538328647613525e-01 -1.637097150087356567e-01 -2.572366781532764435e-02 3.319368883967399597e-02 -4.459059983491897583e-02 2.956081926822662354e-02 -7.684552669525146484e-02 1.816415190696716309e-01 -7.487917691469192505e-02 -6.165773048996925354e-02 5.881335213780403137e-02 3.076860494911670685e-02 6.864606402814388275e-04 -2.100492268800735474e-01 -2.533678412437438965e-01 5.627917051315307617e-01 9.732116945087909698e-03 -1.674245893955230713e-01 1.524076312780380249e-01 2.096590548753738403e-01 1.855781972408294678e-01 -2.290635369718074799e-03 -6.342732161283493042e-02 -1.698618829250335693e-01 -1.449684053659439087e-01 2.956598401069641113e-01 9.193410724401473999e-02 1.866527646780014038e-02 -2.322677522897720337e-02 -2.245776802301406860e-01
4.725328087806701660e-02 3.474899530410766602e-01 -1.059073805809020996e-01 -1.288860738277435303e-01 -1.727794855833053589e-01 7.614195346832275391e-02 -3.107901811599731445e-01 2.061822563409805298e-01 -2.302505970001220703e-01 -2.820977754890918732e-02 2.324625966139137745e-04 1.061837282031774521e-02 3.627859354019165039e-01 1.154263466596603394e-01 1.599057614803314209e-01 -5.568724125623703003e-02 -1.119747906923294067e-01 2.515306174755096436e-01 9.193816035985946655e-02 -2.805274724960327148e-01 -7.720536738634109497e-02 2.102327644824981689e-01 3.171579241752624512e-01 3.699090331792831421e-02 2.211589366197586060e-02 -1.033436134457588196e-01 -7.435328513383865356e-02 3.137328624725341797e-01 -1.289822161197662354e-01 2.957250690087676048e-03 -8.025095798075199127e-03 -7.131891907192766666e-04
1.860799193382263184e-01 2.662729024887084961e-01 -8.987512439489364624e-02 -2.455644011497497559e-01 4.381863772869110107e-02 6.672064960002899170e-02 -1.271038800477981567e-01 -1.446602493524551392e-01 5.966475605964660645e-02 1.211108043789863586e-01 -6.655509024858474731e-02 -8.861266076564788818e-02 3.119786381721496582e-01 2.168988138437271118e-01 2.724469304084777832e-01 -2.119091153144836426e-01 -1.078768000006675720e-01 4.002265930175781250e-01 -5.437790974974632263e-02 2.297020517289638519e-02 1.419736444950103760e-01 2.805403433740139008e-02 -9.609285742044448853e-02 -7.768585532903671265e-02 -2.985265552997589111e-01 -1.935405097901821136e-02 1.106314808130264282e-01 7.921528071165084839e-02 1.241326853632926941e-01 6.522405426949262619e-03 -3.248558640480041504e-01 -2.193544059991836548e-01
2.033914774656295776e-01 2.839517593383789062e-01 1.476968228816986084e-01 -1.650643646717071533e-01 -3.364654481410980225e-01 -6.966843456029891968e-02 -2.088209837675094604e-01 1.024099141359329224e-01 -1.953268349170684814e-01 -1.592212766408920288e-01 8.408069610595703125e-03 -1.016056835651397705e-01 1.508860886096954346e-01 1.355668902397155762e-01 2.540284395217895508e-01 -1.983604729175567627e-01 -1.453966498374938965e-01 3.170107305049896240e-01 1.620392352342605591e-01 -2.036087960004806519e-01 -7.381155341863632202e-02 1.521348804235458374e-01 1.317599713802337646e-01 3.061239048838615417e-02 -2.552967071533203125e-01 4.184136539697647095e-02 2.359921112656593323e-02 3.208888173103332520e-01 -9.732440859079360962e-02 4.030622914433479309e-02 -9.470230340957641602e-02 -1.053851619362831116e-01
2.216128259897232056e-01 2.238157205283641815e-02 -2.171628624200820923e-01 -2.226229161024093628e-01 1.898519992828369141e-01 -4.567060619592666626e-02 -5.343353748321533203e-01 -1.740839481353759766e-01 2.185920774936676025e-01 -1.273043453693389893e-01 -1.041020452976226807e-01 2.864158898591995239e-02 3.067631088197231293e-02 2.199973352253437042e-02 -2.823895774781703949e-02 -1.508913338184356689e-01 -1.520903408527374268e-01 -4.579965397715568542e-02 -8.249840885400772095e-02 -2.528279125690460205e-01 -6.477954448200762272e-04 1.527963280677795410e-01 1.070100888609886169e-01 9.996238350868225098e-02 -1.677835732698440552e-01 -1.003634855151176453e-01 -7.542731612920761108e-02 4.367529228329658508e-02 3.734585046768188477e-01 2.708750963211059570e-02 -2.415174096822738647e-01 -1.182176768779754639e-01
-1.218690052628517151e-01 1.601072698831558228e-01 1.385512501001358032e-01 -9.903879463672637939e-02 -2.113541811704635620e-01 5.737010389566421509e-02 -2.901090085506439209e-01 -3.022874295711517334e-01 -9.356107562780380249e-02 9.429000318050384521e-02 4.370289742946624756e-01 -2.932401597499847412e-01 2.632942982017993927e-02 1.315186917781829834e-01 2.435612827539443970e-01 -1.574472039937973022e-01 2.109203338623046875e-01 1.901988685131072998e-01 1.016053482890129089e-01 -2.307776175439357758e-02 -1.041777506470680237e-01 1.388383656740188599e-01 4.295420646667480469e-02 1.111947745084762573e-01 -1.448016464710235596e-01 -2.812739014625549316e-01 -6.101349834352731705e-03 -9.190380573272705078e-02 1.292582750320434570e-01 -1.758772134780883789e-01 -1.115176305174827576e-01 -7.599121332168579102e-02
1.419824808835983276e-01 2.251551002264022827e-01 1.105330809950828552e-01 -3.497200906276702881e-01 4.732815921306610107e-02 1.615091413259506226e-01 4.265940189361572266e-02 8.208837360143661499e-02 -8.384144306182861328e-02 -6.761678308248519897e-02 2.751970589160919189e-01 -2.638866305351257324e-01 5.263476818799972534e-02 3.551717475056648254e-02 5.779841169714927673e-02 -1.737101227045059204e-01 1.947222352027893066e-01 -5.020634457468986511e-02 -2.828950881958007812e-01 -2.444763779640197754e-01 -6.235183775424957275e-02 7.334776967763900757e-02 3.307635188102722168e-01 1.863227784633636475e-02 -1.362945735454559326e-01 -3.388220667839050293e-01 1.610399931669235229e-01 1.200349256396293640e-01 1.127896755933761597e-01 -9.864668548107147217e-02 -7.415398955345153809e-02 -2.495933026075363159e-01
9.916373342275619507e-02 2.148430496454238892e-01 1.260770112276077271e-01 -2.429083287715911865e-01 2.338124215602874756e-01 1.167328059673309326e-01 1.276470422744750977e-01 7.430092990398406982e-02 1.316099315881729126e-01 1.424497459083795547e-03 1.113769114017486572e-01 -1.356559246778488159e-01 1.848572045564651489e-01 -3.898847848176956177e-02 2.405591160058975220e-01 -2.360948175191879272e-01 2.144113183021545410e-02 1.342188417911529541e-01 1.102760806679725647e-01 -9.095851331949234009e-02 -2.241976857185363770e-01 3.465929254889488220e-02 2.875219285488128662e-01 -3.984324634075164795e-03 -1.518917828798294067e-01 -4.412218630313873291e-01 -2.260900102555751801e-02 1.607425659894943237e-01 2.048651576042175293e-01 -1.562040597200393677e-01 -2.578715085983276367e-01 -1.776062101125717163e-01
7.222001254558563232e-02 3.558235764503479004e-01 2.335346043109893799e-01 -1.455244272947311401e-01 2.029736787080764771e-01 1.142028793692588806e-01 -2.668164074420928955e-01 2.210773974657058716e-01 1.593186333775520325e-02 1.443229913711547852e-01 5.247947573661804199e-02 -2.238837778568267822e-01 -1.345355510711669922e-01 -8.325229585170745850e-02 2.379967719316482544e-01 -2.603737115859985352e-01 1.160207241773605347e-01 2.707605361938476562e-01 -1.141142472624778748e-01 -1.928751915693283081e-01 -1.777623146772384644e-01 -1.071934998035430908e-01 2.430317550897598267e-01 4.507249966263771057e-02 -2.303285151720046997e-01 1.059689521789550781e-01 1.725399866700172424e-02 1.241925209760665894e-01 4.975581541657447815e-03 1.183515693992376328e-02 -3.017927706241607666e-02 -2.691916227340698242e-01
-9.612497687339782715e-02 8.361417800188064575e-02 -1.791543513536453247e-02 -2.087797969579696655e-01 -1.665805876255035400e-01 -4.853521659970283508e-02 -4.152222871780395508e-01 -1.425528824329376221e-01 -1.829573959112167358e-01 6.225172430276870728e-02 -1.159762218594551086e-01 6.634652614593505859e-02 2.344458699226379395e-01 1.890249848365783691e-01 2.214757055044174194e-01 -3.155317604541778564e-01 3.620280623435974121e-01 5.340502038598060608e-02 -1.698802597820758820e-02 -5.496429651975631714e-02 -2.222524955868721008e-02 2.122086584568023682e-01 -2.163841575384140015e-02 2.399650029838085175e-02 -2.465339004993438721e-01 -1.532673388719558716e-01 -2.208064496517181396e-02 -7.754353433847427368e-02 1.651862114667892456e-01 6.862077862024307251e-02 -1.712019890546798706e-01 -2.943511903285980225e-01
2.284046709537506104e-01 -1.879292540252208710e-02 1.127085089683532715e-01 -1.516478359699249268e-01 -6.851541250944137573e-02 -4.309180751442909241e-02 -5.574139952659606934e-01 1.418688893318176270e-01 -1.424216032028198242e-01 -8.847133815288543701e-02 1.893241852521896362e-01 -2.464917004108428955e-01 -2.613062970340251923e-02 1.064859181642532349e-01 8.097805827856063843e-02 -1.933601945638656616e-01 -7.401886582374572754e-02 2.460838109254837036e-01 -9.413723647594451904e-02 -2.546389997005462646e-01 5.352696403861045837e-02 2.346941381692886353e-01 -1.764643192291259766e-02 -5.507084354758262634e-02 -2.477193027734756470e-01 -2.320653796195983887e-01 -2.486829832196235657e-02 4.771985113620758057e-02 -1.484369337558746338e-01 1.898428350687026978e-01 5.047725141048431396e-02 -1.180795580148696899e-01
2.026262283325195312e-01 2.369107007980346680e-01 -1.694122329354286194e-02 -4.331328570842742920e-01 -1.173550188541412354e-01 7.024648040533065796e-02 -3.690656423568725586e-01 2.013009190559387207e-01 4.572248086333274841e-02 -2.300130873918533325e-01 -3.857145085930824280e-02 -2.188049554824829102e-01 3.927793353796005249e-02 1.470456719398498535e-01 2.667677402496337891e-01 -6.001699343323707581e-02 1.257352083921432495e-01 2.457552403211593628e-02 -9.402707964181900024e-02 6.279433518648147583e-02 -1.396819353103637695e-01 4.097519218921661377e-01 2.802397869527339935e-02 -2.185019552707672119e-01 -1.528383940458297729e-01 -4.827493429183959961e-02 -9.404552727937698364e-02 1.131084710359573364e-01 5.341009795665740967e-02 -1.475329976528882980e-03 2.346300333738327026e-02 3.643515333533287048e-02
2.786590158939361572e-01 5.951004102826118469e-02 1.763219982385635376e-01 -3.071288466453552246e-01 1.207894980907440186e-01 1.837519705295562744e-01 1.715663075447082520e-02 1.001481860876083374e-01 -2.232262790203094482e-01 -1.905305236577987671e-01 3.807792961597442627e-01 -1.217882484197616577e-01 3.005441427230834961e-01 -1.408232655376195908e-02 5.973387137055397034e-02 -2.016192376613616943e-01 8.597239106893539429e-02 2.368956953287124634e-01 7.635298371315002441e-02 -1.314495801925659180e-01 -2.895521372556686401e-02 -9.506067633628845215e-02 1.012744754552841187e-01 -1.131118834018707275e-01 4.154509305953979492e-02 -1.349421441555023193e-01 -6.612375378608703613e-02 1.786925643682479858e-01 6.288301665335893631e-04 -1.009708195924758911e-01 -2.340199649333953857e-01 -3.365495204925537109e-01
1.508315056562423706e-01 5.600551515817642212e-02 2.294683903455734253e-01 -3.191775977611541748e-01 1.442619692534208298e-02 -4.521976038813591003e-02 -2.125738263130187988e-01 7.836341857910156250e-02 -8.548282831907272339e-02 2.206756360828876495e-02 2.349120974540710449e-01 2.652961201965808868e-02 1.232061535120010376e-01 -1.285378038883209229e-01 4.425633698701858521e-02 -5.290581583976745605e-01 2.237883955240249634e-01 9.972464293241500854e-03 -1.265599299222230911e-02 7.153974473476409912e-02 -3.708940744400024414e-02 9.853835403919219971e-02 1.251459717750549316e-01 1.446073874831199646e-02 4.035030305385589600e-02 -1.393099427223205566e-01 -1.523442417383193970e-01 4.215080142021179199e-01 1.505031734704971313e-01 -1.427828893065452576e-02 -1.046440601348876953e-01 2.249974757432937622e-01
2.872166037559509277e-01 -4.187115654349327087e-02 -3.792380541563034058e-02 -2.728584110736846924e-01 1.728783696889877319e-01 6.769468635320663452e-02 -2.619798779487609863e-01 -6.473958492279052734e-02 1.251531094312667847e-01 3.424701392650604248e-01 8.822909742593765259e-02 1.020580008625984192e-01 -9.907037019729614258e-02 2.253760248422622681e-01 -2.765021286904811859e-02 -1.148436143994331360e-01 8.855574578046798706e-02 -2.030729949474334717e-01 -6.619668006896972656e-02 -3.825794160366058350e-01 -1.711492836475372314e-01 4.625329002737998962e-02 1.733339275233447552e-03 -8.082907646894454956e-02 -1.109518948942422867e-02 6.870527565479278564e-02 -2.906481027603149414e-01 7.243275642395019531e-02 3.656419813632965088e-01 -6.572993844747543335e-02 1.880717650055885315e-02 -1.900661885738372803e-01
-1.353916972875595093e-01 4.526090025901794434e-01 2.281466275453567505e-01 3.646248579025268555e-02 7.278661429882049561e-02 1.894076764583587646e-01 -3.495913147926330566e-01 1.891872882843017578e-01 7.332473248243331909e-02 1.442406475543975830e-01 1.574030518531799316e-01 2.549429982900619507e-02 6.051836535334587097e-03 3.846677765250205994e-02 -2.019342929124832153e-01 -2.207204252481460571e-01 7.196588814258575439e-02 2.501837611198425293e-01 1.725268065929412842e-01 -2.232396155595779419e-01 4.788058251142501831e-02 -2.064320631325244904e-02 1.408861875534057617e-01 4.827938601374626160e-02 -3.029059432446956635e-02 -3.109018206596374512e-01 5.787197872996330261e-02 2.688409984111785889e-01 1.440387964248657227e-01 -8.185105025768280029e-02 -3.623282164335250854e-02 -8.604214340448379517e-02
1.986156404018402100e-01 6.604579836130142212e-02 8.687014877796173096e-02 -2.738965451717376709e-01 1.009292751550674438e-01 -8.387279510498046875e-02 5.635480582714080811e-02 4.827429354190826416e-02 -8.975096046924591064e-02 6.350965797901153564e-02 3.028888404369354248e-01 -2.574508190155029297e-01 1.468661725521087646e-01 -6.187484413385391235e-02 3.083153665065765381e-01 -2.453059107065200806e-01 6.367025524377822876e-02 2.758201677352190018e-03 1.102986857295036316e-01 -2.527178823947906494e-01 1.231149584054946899e-01 -1.879794523119926453e-02 1.571448743343353271e-01 -2.800512611865997314e-01 -1.539336983114480972e-02 -3.297279179096221924e-01 1.404475420713424683e-01 1.614101380109786987e-01 -3.627905622124671936e-02 -2.781677246093750000e-01 -7.225914299488067627e-02 -2.505493164062500000e-01
1.631216704845428467e-01 4.246901571750640869e-01 4.003969728946685791e-01 -7.429578900337219238e-02 1.608479768037796021e-01 -3.222254663705825806e-02 -3.219412565231323242e-01 -2.305591478943824768e-02 1.410804241895675659e-01 7.558649778366088867e-02 4.004006460309028625e-02 3.063287436962127686e-01 7.946349680423736572e-02 8.495936542749404907e-02 -4.407385364174842834e-02 -2.773769199848175049e-01 9.777702391147613525e-02 1.164019294083118439e-02 1.118263974785804749e-02 -2.959838211536407471e-01 1.056565046310424805e-01 1.493681520223617554e-01 7.470589131116867065e-02 1.615629345178604126e-02 -6.615860760211944580e-02 -2.272232025861740112e-01 -1.586088091135025024e-01 1.414252072572708130e-02 -7.774274796247482300e-02 -8.348032087087631226e-02 -2.258052080869674683e-01 -2.291103824973106384e-02
-7.558583281934261322e-03 4.311102256178855896e-02 2.882301807403564453e-01 -6.004819273948669434e-02 1.450608670711517334e-01 1.230343207716941833e-01 -3.221139609813690186e-01 9.938552975654602051e-02 9.230245486833155155e-04 2.902262508869171143e-01 2.779264450073242188e-01 -1.662954390048980713e-01 1.500209718942642212e-01 8.533459156751632690e-03 2.361308187246322632e-01 -1.353325992822647095e-01 1.293482929468154907e-01 3.095456399023532867e-02 -1.783188879489898682e-01 -7.150710374116897583e-02 3.795010596513748169e-02 -1.756360679864883423e-01 1.804071962833404541e-01 2.534579299390316010e-02 -5.899208784103393555e-02 -1.473665386438369751e-01 -4.219903945922851562e-01 -2.362017780542373657e-01 6.223758682608604431e-02 -2.093767523765563965e-01 -3.886901214718818665e-02 -2.178100794553756714e-01
2.536597847938537598e-01 -7.778815180063247681e-02 2.785527892410755157e-02 -2.634048461914062500e-01 1.052304059267044067e-01 9.798369556665420532e-02 -3.415947556495666504e-01 2.987655699253082275e-01 -2.842671275138854980e-01 7.765270769596099854e-02 4.507533088326454163e-02 -1.105959415435791016e-01 1.294770240783691406e-01 3.144255280494689941e-01 1.619991660118103027e-02 -1.014972701668739319e-01 2.510750479996204376e-02 -1.566326320171356201e-01 -7.345808297395706177e-02 -2.786123156547546387e-01 1.476513147354125977e-01 1.704551279544830322e-01 4.222111403942108154e-02 7.268233597278594971e-02 -4.564937204122543335e-02 3.343203105032444000e-03 -1.814558655023574829e-01 2.035724520683288574e-01 2.611536979675292969e-01 1.306581348180770874e-01 -2.769122719764709473e-01 -3.178833797574043274e-02
1.384031623601913452e-01 3.976062238216400146e-01 1.249649077653884888e-01 -2.433360219001770020e-01 9.130370616912841797e-02 2.108625471591949463e-01 -7.763085514307022095e-02 -1.197929978370666504e-01 -1.802956610918045044e-01 5.050985608249902725e-03 3.510674834251403809e-01 -1.861510574817657471e-01 1.449055671691894531e-01 -1.561106294393539429e-01 5.708513781428337097e-02 -2.122808098793029785e-01 2.379116714000701904e-01 -2.715271152555942535e-02 -2.366286069154739380e-01 1.443098671734333038e-02 -1.075364053249359131e-01 2.061371691524982452e-02 3.006744980812072754e-01 1.487190555781126022e-02 -1.505721062421798706e-01 -1.853806525468826294e-01 1.112074330449104309e-01 1.435135602951049805e-01 1.278267651796340942e-01 -1.368537396192550659e-01 -4.479936137795448303e-02 -2.177007943391799927e-01
1.849618703126907349e-01 2.417938858270645142e-01 6.314617116004228592e-03 -3.041779398918151855e-01 -4.501709342002868652e-02 -3.857203572988510132e-02 -2.245925515890121460e-01 9.680104255676269531e-02 2.076808065176010132e-01 2.259003221988677979e-01 2.888128347694873810e-02 -8.048938214778900146e-02 1.188616752624511719e-01 2.997823953628540039e-01 1.664915587753057480e-03 -2.342819869518280029e-01 -2.179955244064331055e-01 3.982295840978622437e-02 -6.724170595407485962e-02 -1.322648525238037109e-01 6.217590346932411194e-02 1.773556470870971680e-01 9.874249249696731567e-02 -1.061306297779083252e-01 3.668376505374908447e-01 1.447168737649917603e-01 -1.177745386958122253e-01 1.004046648740768433e-01 3.761383593082427979e-01 -7.300367206335067749e-02 1.556711643934249878e-01 -1.144768521189689636e-01
1.234582290053367615e-01 2.191917747259140015e-01 2.094518542289733887e-01 -1.723340749740600586e-01 -2.261656820774078369e-01 -2.582812681794166565e-02 -8.334550261497497559e-02 6.949514895677566528e-02 -6.425607204437255859e-02 7.051351666450500488e-02 -7.297030836343765259e-02 -2.034777998924255371e-01 6.980215013027191162e-02 3.662229478359222412e-01 2.702301144599914551e-01 -1.533429324626922607e-01 1.761555373668670654e-01 7.608579844236373901e-02 -1.896698921918869019e-01 -1.948092877864837646e-01 -1.802871376276016235e-01 3.568961620330810547e-01 -1.523880511522293091e-01 -7.736213505268096924e-02 1.629287600517272949e-01 -1.429485231637954712e-01 -3.270961940288543701e-01 4.342807829380035400e-02 1.246397122740745544e-01 -1.385580301284790039e-01 -9.396386332809925079e-03 1.329705268144607544e-01
1.443479061126708984e-01 7.587793469429016113e-02 1.252978146076202393e-01 -9.542122483253479004e-02 -4.455077275633811951e-02 3.973930701613426208e-02 -2.825275659561157227e-01 9.034993499517440796e-02 -2.505212128162384033e-01 1.570688444189727306e-03 2.089248783886432648e-02 -1.020382507704198360e-03 -3.579636663198471069e-02 1.327392458915710449e-02 1.815137416124343872e-01 -2.814999520778656006e-01 2.500345408916473389e-01 -5.534416413865983486e-04 7.185245305299758911e-02 -9.298329055309295654e-02 -1.429539769887924194e-01 -3.807478398084640503e-02 1.056870073080062866e-01 2.918181195855140686e-02 -1.753147095441818237e-01 1.119298115372657776e-01 -1.698204874992370605e-01 -5.791711807250976562e-02 4.673307240009307861e-01 -4.277863204479217529e-01 3.018059730529785156e-01 4.503877088427543640e-02
7.757592946290969849e-02 1.403638571500778198e-01 4.334080964326858521e-02 -2.116398513317108154e-01 1.453195977956056595e-02 -4.967234283685684204e-02 -3.652250170707702637e-01 1.148571297526359558e-01 4.932714998722076416e-02 1.145943701267242432e-01 1.506368629634380341e-03 -2.261276692152023315e-01 -1.699982434511184692e-01 3.935884311795234680e-02 1.745407730340957642e-01 -3.046214282512664795e-01 -7.331290096044540405e-02 -1.340103894472122192e-01 9.252983145415782928e-03 -2.403259873390197754e-01 -2.471500635147094727e-01 -1.708143502473831177e-01 -1.605339944362640381e-01 -2.242476642131805420e-01 -1.963374167680740356e-01 2.711702883243560791e-01 -2.498893141746520996e-01 9.727229923009872437e-02 4.839490354061126709e-02 -2.421371638774871826e-01 -1.718385517597198486e-01 -1.896260678768157959e-01
3.966955468058586121e-02 2.822241485118865967e-01 1.747129857540130615e-01 4.065515846014022827e-02 9.867831319570541382e-02 6.195161491632461548e-02 -1.020731255412101746e-01 -3.788020089268684387e-02 1.387885063886642456e-01 -8.451718837022781372e-02 1.927501410245895386e-01 -2.649560570716857910e-01 1.035129576921463013e-01 2.769857943058013916e-01 3.326370120048522949e-01 2.308498471975326538e-01 -1.833390891551971436e-01 -1.231223046779632568e-01 -1.419300287961959839e-01 -3.362885713577270508e-01 1.146204471588134766e-01 2.846162021160125732e-02 1.540733873844146729e-02 -1.798699349164962769e-01 -9.387928992509841919e-02 3.284757211804389954e-02 -2.500474154949188232e-01 1.845058500766754150e-01 2.097607105970382690e-01 -1.581226438283920288e-01 -2.028172314167022705e-01 -1.757664233446121216e-01
2.684826552867889404e-01 1.047316659241914749e-02 1.257918775081634521e-01 -2.819510102272033691e-01 -9.571529808454215527e-04 2.349586337804794312e-01 -4.094756841659545898e-01 2.760096490383148193e-01 -1.005834862589836121e-01 -2.060894854366779327e-02 1.993572711944580078e-01 1.520341634750366211e-02 4.421582818031311035e-02 1.619036048650741577e-01 -5.941418185830116272e-02 6.843408942222595215e-02 -3.013527311850339174e-04 -3.064373135566711426e-02 -2.260617315769195557e-01 -1.484054625034332275e-01 -3.440224379301071167e-02 1.556117534637451172e-01 -6.184561178088188171e-02 9.665412455797195435e-02 -1.381350755691528320e-01 -2.518697381019592285e-01 -2.407944351434707642e-01 7.867138832807540894e-03 4.122599959373474121e-01 1.440018266439437866e-01 4.014959931373596191e-02 3.207879513502120972e-02
1.502459198236465454e-01 -3.431937843561172485e-02 3.232721090316772461e-01 -2.865458428859710693e-01 1.690881699323654175e-01 -4.579818621277809143e-02 -2.249811440706253052e-01 -4.026105627417564392e-02 -2.810004949569702148e-01 -9.561959654092788696e-02 1.904874444007873535e-01 -7.544076442718505859e-02 2.026892825961112976e-02 2.706548199057579041e-02 2.084348350763320923e-01 -2.026573419570922852e-01 -1.095275506377220154e-01 -9.047815948724746704e-02 3.081765398383140564e-02 -8.527813106775283813e-02 -9.300918877124786377e-02 1.011735722422599792e-01 1.220557242631912231e-01 3.631158769130706787e-01 -2.132918685674667358e-01 -3.570831418037414551e-01 -8.270681649446487427e-02 1.113839223980903625e-01 6.017567589879035950e-02 2.052015624940395355e-02 -2.280780076980590820e-01 -2.204928398132324219e-01
-1.528633087873458862e-01 2.216486185789108276e-01 3.590689003467559814e-01 -1.928807199001312256e-01 1.168430130928754807e-02 8.721359074115753174e-02 -1.633262336254119873e-01 1.642918735742568970e-01 -2.654650509357452393e-01 5.632831156253814697e-02 1.543124765157699585e-01 -9.725322015583515167e-03 2.553440034389495850e-01 9.595817327499389648e-02 3.173210322856903076e-01 -4.081869423389434814e-01 1.586357057094573975e-01 -6.013717502355575562e-02 -1.221181824803352356e-01 -2.754652313888072968e-02 -1.297773607075214386e-02 1.751005649566650391e-01 7.969974726438522339e-02 8.018721640110015869e-02 1.347320806235074997e-02 -3.561320900917053223e-02 -2.781194448471069336e-01 -2.847786247730255127e-02 1.152263879776000977e-01 2.324837893247604370e-01 -1.338054835796356201e-01 -8.824295550584793091e-02
-5.328306928277015686e-02 1.877254992723464966e-01 1.429998874664306641e-01 -1.812202185392379761e-01 4.813512042164802551e-02 -9.772811830043792725e-02 -1.303517520427703857e-01 -3.667511641979217529e-01 4.658365249633789062e-02 -2.473543956875801086e-02 1.738774925470352173e-01 -2.364681959152221680e-01 1.272704452276229858e-01 2.459175735712051392e-01 1.198631301522254944e-01 -1.707937866449356079e-01 1.816662698984146118e-01 3.770345821976661682e-02 6.356889009475708008e-02 9.250275790691375732e-02 -4.167405366897583008e-01 4.699420556426048279e-02 2.058631926774978638e-01 1.365284621715545654e-01 -5.837516859173774719e-02 -1.003571376204490662e-01 4.258047044277191162e-02 8.405135571956634521e-02 2.970796227455139160e-01 -7.502643018960952759e-02 6.361175328493118286e-02 -3.631937205791473389e-01
-8.388028480112552643e-03 -7.997777429409325123e-04 -5.185578763484954834e-02 -1.999503672122955322e-01 6.560923904180526733e-02 2.257456034421920776e-01 -1.435859650373458862e-01 -4.931884258985519409e-02 7.046427577733993530e-02 1.116608735173940659e-02 2.072211205959320068e-01 7.355486601591110229e-02 -1.260635852813720703e-01 1.462066024541854858e-01 1.244052127003669739e-01 -3.986791968345642090e-01 -6.298554688692092896e-02 -1.781433969736099243e-01 2.424346655607223511e-01 -2.454079091548919678e-01 -2.711654901504516602e-01 4.078703466802835464e-03 1.780735552310943604e-01 -8.622642606496810913e-02 2.399524673819541931e-02 1.249806061387062073e-01 -2.969299554824829102e-01 2.704638242721557617e-01 2.438740283250808716e-01 -2.256655097007751465e-01 2.382264882326126099e-01 -4.188119992613792419e-02
-1.569452285766601562e-01 3.054892271757125854e-02 2.630852460861206055e-01 -1.539100706577301025e-01 -3.173306584358215332e-01 4.833056405186653137e-02 -2.541732490062713623e-01 -2.339607924222946167e-01 1.413732916116714478e-01 -3.069427795708179474e-02 1.138287633657455444e-01 -2.282580919563770294e-02 9.254829585552215576e-02 2.825253903865814209e-01 2.782306373119354248e-01 -1.350845098495483398e-01 8.442930132150650024e-02 -4.190637543797492981e-02 -2.352122068405151367e-01 -9.861546009778976440e-02 4.036362469196319580e-02 1.592192798852920532e-01 2.598482966423034668e-01 -4.443253204226493835e-02 2.306065857410430908e-01 1.046185046434402466e-01 2.266273088753223419e-02 2.226604670286178589e-01 3.004102706909179688e-01 -1.480386704206466675e-01 -1.642119288444519043e-01 -1.301973909139633179e-01
1.063542533665895462e-02 -1.987902969121932983e-01 3.695673644542694092e-01 -1.660534888505935669e-01 -1.359061300754547119e-01 3.269450739026069641e-02 -1.148466300219297409e-02 1.741140633821487427e-01 -1.226408854126930237e-01 -1.248982772231101990e-01 3.040752708911895752e-01 -2.725127935409545898e-01 -9.978918731212615967e-02 1.920173317193984985e-01 1.497267931699752808e-01 -2.533242702484130859e-01 6.011121906340122223e-03 2.662376873195171356e-02 5.848586559295654297e-02 -2.268749475479125977e-01 -1.984153091907501221e-01 2.410999387502670288e-01 7.562652230262756348e-02 -2.008616626262664795e-01 -4.853418562561273575e-03 -1.881273090839385986e-02 -1.303807832300662994e-02 1.896875947713851929e-01 2.685368955135345459e-01 -8.263118565082550049e-02 -2.842367589473724365e-01 -1.413635164499282837e-01
1.855497211217880249e-01 2.883152067661285400e-01 2.088715583086013794e-01 2.994078397750854492e-02 1.371745616197586060e-01 -1.265667080879211426e-01 -3.535799384117126465e-01 -7.409382611513137817e-02 -2.998403906822204590e-01 6.057797465473413467e-03 1.230947300791740417e-01 1.995672881603240967e-01 -2.161029577255249023e-01 1.512010544538497925e-01 7.126881927251815796e-02 -2.251658290624618530e-01 -4.452526196837425232e-02 -3.466157615184783936e-02 -2.225755341351032257e-02 -1.198001950979232788e-01 -5.014977604150772095e-02 -1.141542792320251465e-01 -8.824394643306732178e-02 -1.943976283073425293e-01 -1.374229341745376587e-01 -1.009182631969451904e-01 7.346699386835098267e-02 -1.356995701789855957e-01 4.260036349296569824e-01 -2.587948441505432129e-01 -3.695119544863700867e-02 -1.430387198925018311e-01
6.845766305923461914e-02 1.868363767862319946e-01 1.427960395812988281e-01 -6.174591928720474243e-02 4.921093583106994629e-02 -1.636478006839752197e-01 -1.439964324235916138e-01 -2.038617879152297974e-01 -2.941360771656036377e-01 2.836901843547821045e-01 -1.646788120269775391e-01 -3.185435384511947632e-02 2.528520524501800537e-01 2.604634761810302734e-01 2.750571370124816895e-01 -1.217760145664215088e-01 8.112718909978866577e-02 1.379383802413940430e-01 1.783561520278453827e-02 -5.404937639832496643e-02 1.309456527233123779e-01 1.820259094238281250e-01 -1.400425732135772705e-01 -2.770925760269165039e-01 -2.738164365291595459e-01 7.569344248622655869e-03 -2.130471020936965942e-01 1.617932468652725220e-01 2.153732627630233765e-01 -1.940975189208984375e-01 -6.711126863956451416e-02 -1.289629638195037842e-01
-1.019274443387985229e-02 1.231753677129745483e-01 4.865751788020133972e-02 -6.492616981267929077e-02 -1.149510666728019714e-01 3.583969920873641968e-02 -2.456965148448944092e-01 1.894373297691345215e-01 -6.195364147424697876e-02 -1.504852622747421265e-01 1.214814931154251099e-02 -8.850651979446411133e-02 2.994711399078369141e-01 2.107696048915386200e-02 1.043939292430877686e-01 -1.597699373960494995e-01 -1.356362998485565186e-01 4.702475666999816895e-02 -2.994663417339324951e-01 -2.509474754333496094e-01 3.724634349346160889e-01 5.256479233503341675e-02 2.985469996929168701e-01 -4.211540892720222473e-02 9.174781292676925659e-02 -1.246880367398262024e-01 -3.067204058170318604e-01 1.639735698699951172e-01 9.327124059200286865e-02 -2.700933516025543213e-01 -2.027444988489151001e-01 -1.817377805709838867e-01
1.425777673721313477e-01 3.867255523800849915e-02 2.293715775012969971e-01 -1.589371711015701294e-01 -1.408863663673400879e-01 4.603147879242897034e-02 -2.532593309879302979e-01 1.906087398529052734e-01 -2.303275279700756073e-02 6.756251677870750427e-03 3.804022371768951416e-01 1.972288042306900024e-01 4.452496021986007690e-02 3.270462453365325928e-01 3.479160070419311523e-01 3.978573903441429138e-02 2.265099138021469116e-01 -2.250153273344039917e-01 5.421148985624313354e-02 1.756730861961841583e-02 1.564128845930099487e-01 2.813853621482849121e-01 1.990495920181274414e-01 -1.141580864787101746e-01 -2.248001694679260254e-01 -8.556275069713592529e-02 -5.300386250019073486e-02 5.447208881378173828e-02 1.488446891307830811e-01 -9.687682986259460449e-02 -8.944628760218620300e-03 -7.333514839410781860e-02
1.109198778867721558e-01 -6.428340822458267212e-02 2.713871598243713379e-01 -8.752082288265228271e-02 1.326731294393539429e-01 1.949257962405681610e-02 -2.771705016493797302e-02 -1.580819785594940186e-01 9.918531030416488647e-02 1.099661439657211304e-01 2.175464481115341187e-01 -1.021562740206718445e-01 1.505980044603347778e-01 -7.912945002317428589e-03 2.745586931705474854e-01 -2.962700724601745605e-01 -5.051740258932113647e-02 3.896875306963920593e-02 -9.830821305513381958e-02 -3.259392678737640381e-01 6.128490902483463287e-03 1.616109311580657959e-01 1.006888374686241150e-01 -3.398835659027099609e-01 -2.020627856254577637e-01 3.151604905724525452e-02 -1.773941665887832642e-01 4.264017641544342041e-01 -9.417343884706497192e-02 3.180306032299995422e-02 -2.300885170698165894e-01 -5.659532174468040466e-02
1.311068683862686157e-01 2.867051213979721069e-02 -7.662391290068626404e-03 -2.531057298183441162e-01 -5.692476406693458557e-02 2.793521881103515625e-01 -4.277708828449249268e-01 -1.479169875383377075e-01 2.977124531753361225e-04 -4.513709619641304016e-02 -5.491867661476135254e-02 -2.725346386432647705e-01 2.327978461980819702e-01 1.594004333019256592e-01 3.333792388439178467e-01 2.224630415439605713e-01 5.231445282697677612e-02 1.532683372497558594e-01 2.269784063100814819e-01 -1.186188682913780212e-01 -8.853684365749359131e-02 2.368885427713394165e-01 8.476388454437255859e-02 -3.521281108260154724e-02 -1.877000369131565094e-02 1.532466411590576172e-01 -8.135899901390075684e-02 1.562609076499938965e-01 2.754514515399932861e-01 -6.053481623530387878e-02 -7.945641875267028809e-02 8.506882935762405396e-02
1.451709866523742676e-02 1.976710408926010132e-01 3.077900111675262451e-01 -5.934994295239448547e-02 5.198008194565773010e-02 2.802406549453735352e-01 -3.644038140773773193e-01 -1.605463959276676178e-02 -2.021072506904602051e-01 3.503682315349578857e-01 9.019508957862854004e-02 1.574754267930984497e-01 1.429581493139266968e-01 1.793731153011322021e-01 3.856323659420013428e-01 1.042675003409385681e-01 1.375127211213111877e-02 1.207325235009193420e-01 5.397392809391021729e-02 -8.247682452201843262e-02 -2.117819339036941528e-02 5.419594049453735352e-02 -1.486790478229522705e-01 -1.719704568386077881e-01 -1.290624737739562988e-01 -1.419941484928131104e-01 2.123822420835494995e-01 2.469572238624095917e-02 2.639233171939849854e-01 4.505371674895286560e-02 -2.921105548739433289e-02 -6.941671669483184814e-02
7.739952206611633301e-02 4.034047722816467285e-01 6.479112058877944946e-02 -1.660710871219635010e-01 -6.627750396728515625e-02 -9.194686263799667358e-02 -6.855429708957672119e-02 9.860788285732269287e-02 -1.317757517099380493e-01 1.145695298910140991e-01 5.611196160316467285e-02 -6.175231537781655788e-04 1.995653212070465088e-01 4.100071191787719727e-01 8.814261108636856079e-02 1.453364044427871704e-01 -1.593689993023872375e-02 -4.449270665645599365e-02 1.122704818844795227e-01 -7.788264006376266479e-02 1.004871651530265808e-01 -1.372733712196350098e-01 -1.317808777093887329e-02 -9.543512761592864990e-02 2.376765757799148560e-02 1.064120419323444366e-02 -1.536285579204559326e-01 1.088966354727745056e-01 2.825488448143005371e-01 -3.490827381610870361e-01 -1.687096059322357178e-02 -4.522383511066436768e-01
2.707363069057464600e-01 6.059245672076940536e-03 -3.102152608335018158e-02 -3.522830307483673096e-01 -2.409169077873229980e-01 4.553430899977684021e-02 -3.843345642089843750e-01 5.406695976853370667e-02 -1.337010711431503296e-01 9.677947312593460083e-02 2.230637520551681519e-01 -1.041016951203346252e-01 1.038790047168731689e-01 3.320172429084777832e-01 -2.014963924884796143e-01 -1.061671897768974304e-01 5.878230556845664978e-02 6.229400634765625000e-02 -5.184403434395790100e-02 -1.920725852251052856e-01 -6.457970291376113892e-02 9.068353474140167236e-02 -8.305618166923522949e-02 1.843869835138320923e-01 -1.491366922855377197e-01 -3.806681931018829346e-02 -3.296276926994323730e-01 6.223620474338531494e-02 2.149444669485092163e-01 8.916966617107391357e-02 -1.987929344177246094e-01 -4.161855671554803848e-03
-5.699359998106956482e-02 -4.906046390533447266e-02 1.836874037981033325e-01 1.430383920669555664e-01 -8.814960718154907227e-02 5.296895653009414673e-02 -1.942404508590698242e-01 -9.330756962299346924e-02 -1.021644994616508484e-01 -3.373492276296019554e-03 2.788329720497131348e-01 -4.909758642315864563e-02 2.865065932273864746e-01 3.411678671836853027e-01 2.246447503566741943e-01 -1.840377151966094971e-01 8.705164492130279541e-02 2.055379003286361694e-01 -1.519075334072113037e-01 -7.248868048191070557e-02 -3.941835463047027588e-01 3.108833730220794678e-02 2.127744108438491821e-01 -3.167007863521575928e-02 -1.212006360292434692e-01 -1.152046173810958862e-01 -2.365910261869430542e-01 -6.507769227027893066e-02 2.218067795038223267e-01 -1.871464401483535767e-01 1.840591877698898315e-01 -1.505275070667266846e-01
1.308950036764144897e-01 1.063921153545379639e-01 9.441878646612167358e-02 -2.126210480928421021e-01 -3.121818602085113525e-01 -2.031388878822326660e-01 -3.249997794628143311e-01 -3.054921627044677734e-01 -1.178821697831153870e-01 -6.915719807147979736e-02 -2.768604457378387451e-01 3.483296185731887817e-02 2.902758717536926270e-01 2.444236576557159424e-01 9.159209579229354858e-02 8.610992692410945892e-03 9.824664890766143799e-02 2.058721184730529785e-01 9.157354384660720825e-02 -2.119640856981277466e-01 -1.131325140595436096e-01 1.095928996801376343e-01 5.024271551519632339e-03 8.721910417079925537e-02 -1.475751698017120361e-01 -1.643043309450149536e-01 -8.933726698160171509e-02 3.151147663593292236e-01 1.458516120910644531e-01 -6.024634838104248047e-02 1.026205122470855713e-01 -3.824702277779579163e-02
1.437139213085174561e-01 3.275466859340667725e-01 1.676716506481170654e-01 -1.212825328111648560e-01 9.616924822330474854e-02 6.621046364307403564e-02 -3.064622581005096436e-01 -1.640992611646652222e-02 5.638816952705383301e-02 2.679322957992553711e-01 1.057322472333908081e-01 -6.920908391475677490e-02 3.946692347526550293e-01 3.043531253933906555e-02 -5.469400901347398758e-03 -3.479774296283721924e-01 1.173376664519309998e-01 2.585425376892089844e-01 1.028455048799514771e-01 -6.210532784461975098e-02 -2.392845973372459412e-02 9.484744817018508911e-02 1.832249164581298828e-01 3.570703864097595215e-01 -2.462276369333267212e-01 -7.454429566860198975e-02 5.214376747608184814e-02 7.879422605037689209e-02 3.957976028323173523e-02 -1.523661892861127853e-02 -7.760319858789443970e-02 -6.364906579256057739e-02
7.276407629251480103e-02 2.557375431060791016e-01 3.301836550235748291e-01 -3.039030134677886963e-01 -7.526470720767974854e-02 2.630899846553802490e-02 -1.798212677240371704e-01 -1.235781982541084290e-01 -8.858686685562133789e-02 2.610324621200561523e-01 -1.541642993688583374e-01 -2.180127054452896118e-01 7.915244251489639282e-02 2.135297209024429321e-01 2.165098115801811218e-02 -2.461744993925094604e-01 -6.248973682522773743e-02 1.673003733158111572e-01 1.511701010167598724e-02 -1.499624252319335938e-01 -1.959289051592350006e-02 3.733580410480499268e-01 1.100727077573537827e-02 -3.912296518683433533e-02 2.025480419397354126e-01 -1.727733761072158813e-01 3.624744713306427002e-02 -2.490615239366889000e-03 2.202858775854110718e-01 -2.232629656791687012e-01 2.137334197759628296e-01 3.813831135630607605e-02
2.448637634515762329e-01 3.988070487976074219e-01 3.312365710735321045e-02 -5.591610446572303772e-02 -3.040099740028381348e-01 -1.130743026733398438e-01 -1.067224144935607910e-01 6.862987577915191650e-02 -1.009774059057235718e-01 -1.420870274305343628e-01 -8.809443563222885132e-02 -1.305954158306121826e-01 1.859418153762817383e-01 2.661805450916290283e-01 2.723540067672729492e-01 -1.077181398868560791e-01 -1.229172646999359131e-01 3.681961596012115479e-01 1.038447953760623932e-02 -2.889302372932434082e-01 -2.108146846294403076e-01 1.107657477259635925e-01 5.169349163770675659e-02 5.268239974975585938e-02 -1.459277719259262085e-01 -9.765218198299407959e-02 -4.265364632010459900e-02 2.235337644815444946e-01 -4.106135666370391846e-02 -1.209789291024208069e-01 4.699013009667396545e-02 -1.071597635746002197e-01
1.489151865243911743e-01 4.754667729139328003e-02 -9.281450510025024414e-02 -1.472618430852890015e-01 -3.907577693462371826e-02 -8.659000694751739502e-02 -2.089029699563980103e-01 1.787015646696090698e-01 -2.084621042013168335e-01 -7.004504650831222534e-02 3.941684067249298096e-01 2.727750241756439209e-01 1.303676962852478027e-01 2.384407073259353638e-01 1.900425404310226440e-01 -6.511492282152175903e-02 1.827474981546401978e-01 2.844885177910327911e-02 -7.893697917461395264e-02 -2.319343835115432739e-01 2.612380683422088623e-01 2.243608087301254272e-01 2.390032559633255005e-01 -3.590296208858489990e-02 -1.221058443188667297e-01 -2.637016773223876953e-01 -1.282828450202941895e-01 8.283035457134246826e-02 2.273988872766494751e-01 -1.082703694701194763e-01 -4.454463720321655273e-02 1.546351611614227295e-01
-2.215309590101242065e-01 -4.983856901526451111e-02 4.538758471608161926e-02 -1.299826502799987793e-01 1.805366575717926025e-01 1.582857966423034668e-01 -4.992777407169342041e-01 1.106308847665786743e-01 5.232892930507659912e-02 -1.063669621944427490e-01 5.062113702297210693e-02 -7.504136860370635986e-02 1.092446222901344299e-01 2.555094361305236816e-01 -1.837193220853805542e-02 -9.562403708696365356e-02 -8.321707695722579956e-02 2.803398370742797852e-01 2.033563889563083649e-02 -3.454418778419494629e-01 5.746901035308837891e-02 -3.733963519334793091e-02 -7.556252181529998779e-02 8.145100623369216919e-02 -2.281515114009380341e-02 -3.532658815383911133e-01 -6.702287495136260986e-02 2.338967174291610718e-01 1.330506652593612671e-01 8.440006524324417114e-03 1.761103272438049316e-01 -2.139318138360977173e-01
2.235975116491317749e-01 1.592035442590713501e-01 7.921575009822845459e-02 -2.445111721754074097e-01 -1.898349970579147339e-01 8.965129405260086060e-02 -2.462454736232757568e-01 -1.186861246824264526e-01 1.088232323527336121e-01 1.431908607482910156e-01 8.219729177653789520e-03 1.237945109605789185e-01 1.648563891649246216e-01 -8.986918628215789795e-02 9.004866331815719604e-02 -1.954507082700729370e-01 -2.770015299320220947e-01 4.483391344547271729e-01 5.187853053212165833e-02 -1.731240153312683105e-01 2.649167180061340332e-01 7.029622793197631836e-02 1.535389721393585205e-01 -9.688741713762283325e-02 -8.860548585653305054e-02 -1.120532397180795670e-02 -4.500414431095123291e-02 3.686825335025787354e-01 1.702457517385482788e-01 6.491695344448089600e-02 2.383754961192607880e-02 1.109839007258415222e-01
2.270798981189727783e-01 2.215214520692825317e-01 2.634511888027191162e-01 -1.886166036128997803e-01 -1.362865120172500610e-01 1.987240612506866455e-01 -1.980673819780349731e-01 1.940445899963378906e-01 8.771783858537673950e-02 1.674035564064979553e-02 7.107464969158172607e-02 1.682965606451034546e-01 6.235072761774063110e-02 -9.296226501464843750e-02 8.214233070611953735e-02 -1.429636031389236450e-01 2.708854898810386658e-02 1.450708657503128052e-01 -2.836513817310333252e-01 -4.739675223827362061e-01 8.247254043817520142e-02 -6.116496399044990540e-02 1.173117235302925110e-01 7.263445109128952026e-02 2.261696150526404381e-03 -3.414820432662963867e-01 -2.183793485164642334e-01 -1.053157225251197815e-01 8.368310332298278809e-02 -7.011194527149200439e-02 -1.797115057706832886e-01 4.786805063486099243e-02
-9.452757984399795532e-02 1.719237565994262695e-01 2.004784196615219116e-01 3.863438963890075684e-02 -1.802453994750976562e-01 3.249293267726898193e-01 -3.385144174098968506e-01 -1.609011553227901459e-02 -3.057615645229816437e-02 -8.152227103710174561e-02 9.768713265657424927e-03 -3.969153913203626871e-04 2.522865533828735352e-01 5.669663101434707642e-02 3.323431611061096191e-01 4.730345681309700012e-02 -2.135184258222579956e-01 -1.759767532348632812e-01 -6.181564554572105408e-02 1.055812165141105652e-01 -6.875579804182052612e-02 3.698363155126571655e-02 -1.896656863391399384e-02 -2.273118048906326294e-01 -2.245383262634277344e-01 4.563156515359878540e-02 -5.454899370670318604e-02 1.548714637756347656e-01 3.547251522541046143e-01 -2.534372210502624512e-01 -1.737986654043197632e-01 -1.740584373474121094e-01
3.702322766184806824e-02 1.379762142896652222e-01 2.732496857643127441e-01 -1.982584893703460693e-01 1.496881842613220215e-01 -2.911025844514369965e-02 -2.533904612064361572e-01 2.519076168537139893e-01 5.986076779663562775e-03 -7.019270211458206177e-02 7.428026199340820312e-02 -7.585884630680084229e-02 1.183760389685630798e-01 1.312420815229415894e-01 3.162332177162170410e-01 -2.862853556871414185e-02 6.905074417591094971e-02 4.166336953639984131e-01 8.635609596967697144e-02 6.705059856176376343e-02 9.382842481136322021e-02 2.515505254268646240e-02 1.372040659189224243e-01 7.693219184875488281e-02 -1.497230231761932373e-01 -8.441375195980072021e-02 1.967774480581283569e-01 5.690449848771095276e-02 1.980886310338973999e-01 -3.552604317665100098e-01 -2.917289435863494873e-01 -1.409423053264617920e-01
1.213771700859069824e-01 2.229810133576393127e-02 3.540098667144775391e-02 -1.940349489450454712e-01 6.307344138622283936e-02 1.073985993862152100e-01 -1.296237707138061523e-01 1.725435107946395874e-01 -2.035460993647575378e-02 2.362370789051055908e-01 2.797553837299346924e-01 -3.098286092281341553e-01 1.115218400955200195e-01 -2.140605449676513672e-02 1.133493427187204361e-02 -4.263178706169128418e-01 7.051994651556015015e-02 5.030144378542900085e-02 -3.827121555805206299e-01 -3.904182231053709984e-03 -1.003265157341957092e-01 2.620507180690765381e-01 6.662539392709732056e-02 -1.746754050254821777e-01 3.184314817190170288e-02 -2.117722779512405396e-01 -2.327444106340408325e-01 1.387712061405181885e-01 2.306345999240875244e-01 -2.437948994338512421e-02 -1.143280938267707825e-01 -6.864049285650253296e-02
8.022056519985198975e-02 -5.000819452106952667e-03 1.168406903743743896e-01 -1.917779743671417236e-01 4.922576621174812317e-02 1.857468932867050171e-01 -3.569159507751464844e-01 -4.908576235175132751e-02 2.671639919281005859e-01 5.947824567556381226e-02 8.690162003040313721e-02 2.163570746779441833e-02 5.589847266674041748e-02 1.617328226566314697e-01 1.775615811347961426e-01 -3.967968225479125977e-01 -2.101542651653289795e-01 2.182105183601379395e-01 1.593803912401199341e-01 -6.677174940705299377e-03 1.043438166379928589e-01 1.395955123007297516e-02 2.802042067050933838e-01 3.118222057819366455e-01 -1.789568960666656494e-01 -1.497050374746322632e-01 -2.289907187223434448e-01 -1.606632024049758911e-02 1.438843756914138794e-01 -2.613862976431846619e-02 -1.409298032522201538e-01 -1.508533358573913574e-01
-1.437710691243410110e-02 9.053423255681991577e-02 1.371634751558303833e-01 -2.308516651391983032e-01 9.735720604658126831e-02 2.855994105339050293e-01 -2.910177111625671387e-01 -1.072248518466949463e-01 -9.226907044649124146e-02 -2.029383182525634766e-02 7.522194832563400269e-02 3.689804673194885254e-02 3.068082928657531738e-01 1.243853345513343811e-01 9.201024472713470459e-02 -2.410836964845657349e-01 -1.218431425513699651e-04 -1.531526744365692139e-01 -2.815360203385353088e-02 -1.128624677658081055e-01 1.111400201916694641e-01 -1.327188909053802490e-01 -7.827034592628479004e-02 -7.604075223207473755e-02 1.769414395093917847e-01 -2.530168592929840088e-01 -8.950606733560562134e-02 4.821882024407386780e-02 2.912858128547668457e-01 -4.222226142883300781e-01 1.828665435314178467e-01 2.429777979850769043e-01
2.508367002010345459e-01 1.677142456173896790e-02 3.044082522392272949e-01 -4.561176300048828125e-01 1.526516675949096680e-01 8.600270003080368042e-02 3.737688809633255005e-02 -7.590900640934705734e-03 -2.361421585083007812e-01 -1.989575177431106567e-01 1.287311911582946777e-01 6.441765278577804565e-02 -1.914805918931961060e-02 1.531029939651489258e-01 9.147184342145919800e-02 -1.847103387117385864e-01 -1.499530393630266190e-02 1.595457792282104492e-01 1.883480884134769440e-02 5.220812186598777771e-02 1.849007159471511841e-01 3.919265791773796082e-02 -4.222717136144638062e-02 -1.799339503049850464e-01 -4.280618578195571899e-02 -3.562596738338470459e-01 -1.576478034257888794e-02 3.141733705997467041e-01 1.160835549235343933e-01 1.992323901504278183e-03 -1.048381850123405457e-01 -2.660009562969207764e-01
1.879218667745590210e-01 2.512438893318176270e-01 1.087033748626708984e-01 -3.809251487255096436e-01 7.362499088048934937e-02 9.193543344736099243e-02 6.589010357856750488e-03 -3.310526907444000244e-01 -6.689619272947311401e-02 7.452226430177688599e-02 1.461524963378906250e-01 -2.095334529876708984e-01 1.850623041391372681e-01 2.389177829027175903e-01 7.335336506366729736e-02 2.553999982774257660e-02 1.222876608371734619e-01 2.159155718982219696e-02 -1.930450946092605591e-01 1.179754212498664856e-01 -2.893127799034118652e-01 2.192867100238800049e-01 1.921460181474685669e-01 -7.453422993421554565e-02 8.941479772329330444e-02 8.207332342863082886e-02 -3.071580082178115845e-02 1.306901723146438599e-01 4.031047821044921875e-01 5.086490139365196228e-02 8.993116766214370728e-02 -4.100425168871879578e-02
-9.903978556394577026e-02 5.527966469526290894e-02 2.661810815334320068e-02 -1.333677470684051514e-01 6.955876015126705170e-03 2.240760475397109985e-01 -1.610052436590194702e-01 3.615709394216537476e-02 -1.126594096422195435e-01 -1.078300699591636658e-01 -4.638127051293849945e-03 -1.551592908799648285e-02 -8.580154180526733398e-02 1.598183512687683105e-01 1.903988271951675415e-01 -2.456564158201217651e-01 6.963676214218139648e-02 2.589372992515563965e-01 -1.132071539759635925e-01 -2.233971953392028809e-01 -2.482086867094039917e-01 -2.299554944038391113e-01 1.218130886554718018e-01 2.542406320571899414e-01 3.281966224312782288e-02 4.118844866752624512e-02 -1.880102455615997314e-01 -1.598716340959072113e-02 3.681601881980895996e-01 -4.692911803722381592e-01 6.606752425432205200e-02 -9.982609003782272339e-02
3.032523989677429199e-01 1.891258209943771362e-01 -1.628119796514511108e-01 -5.193570256233215332e-02 1.137641146779060364e-01 2.169590890407562256e-01 -1.105673704296350479e-02 -4.812342301011085510e-02 -2.895650565624237061e-01 7.000140100717544556e-02 7.244888693094253540e-02 -2.007348649203777313e-02 2.011334300041198730e-01 -5.173717811703681946e-02 -4.702955484390258789e-03 -1.640900671482086182e-01 -1.437793076038360596e-01 7.638863474130630493e-02 -8.391148597002029419e-02 -2.832803130149841309e-01 -9.586664289236068726e-02 -3.382694721221923828e-02 9.324020147323608398e-02 -7.643462717533111572e-02 -4.502767324447631836e-01 2.927933633327484131e-02 -3.271163105964660645e-01 -8.976735174655914307e-03 1.436733156442642212e-01 -3.458153009414672852e-01 8.666771650314331055e-02 -1.379597932100296021e-01
3.715740144252777100e-01 3.586676120758056641e-01 1.208980083465576172e-01 -2.740176022052764893e-01 -7.221382111310958862e-02 7.108034193515777588e-02 -1.929430514574050903e-01 -5.281213298439979553e-02 -1.348562538623809814e-01 1.048773080110549927e-01 -1.605208218097686768e-01 -3.094381988048553467e-01 -4.121709149330854416e-03 8.990445057861506939e-04 5.062108114361763000e-02 -5.472397059202194214e-02 -1.010421961545944214e-01 -1.740783601999282837e-01 -1.402688026428222656e-01 -1.654966175556182861e-01 2.020911127328872681e-02 1.764736771583557129e-01 2.000055275857448578e-02 -6.917168200016021729e-02 2.131057530641555786e-01 -2.147851735353469849e-01 -1.082192808389663696e-01 -2.572660706937313080e-02 4.131483733654022217e-01 -1.530463434755802155e-02 1.389256268739700317e-01 -1.362578421831130981e-01
2.864688336849212646e-01 2.103017270565032959e-01 3.465610742568969727e-01 -1.063785701990127563e-01 2.502817213535308838e-01 -9.708759933710098267e-02 -3.035552203655242920e-01 -1.311229169368743896e-01 -1.779130995273590088e-01 -7.944330573081970215e-02 2.067792862653732300e-01 1.521590948104858398e-01 -3.459820896387100220e-02 -6.924866884946823120e-02 1.013863533735275269e-01 8.711981028318405151e-02 -2.363602519035339355e-01 1.133789792656898499e-01 -8.924858272075653076e-02 -2.014575451612472534e-01 -2.299025654792785645e-01 1.431526988744735718e-01 1.488102972507476807e-01 -1.648969762027263641e-02 -2.304005920886993408e-01 -3.642690181732177734e-02 -4.760533943772315979e-02 1.013691499829292297e-01 6.731063872575759888e-02 -2.948189377784729004e-01 -1.308273822069168091e-01 2.111687511205673218e-01
1.999136805534362793e-01 1.619013249874114990e-01 1.091171279549598694e-01 -3.793112933635711670e-01 1.151826009154319763e-01 3.733582329005002975e-03 -2.788037359714508057e-01 -2.125266790390014648e-01 8.130981773138046265e-02 -5.884805321693420410e-02 1.583675891160964966e-01 2.959530102089047432e-03 1.700731664896011353e-01 2.006038874387741089e-01 -1.223137751221656799e-01 -3.052256703376770020e-01 -1.770262867212295532e-01 -1.264157444238662720e-01 -7.213221490383148193e-02 -1.551525294780731201e-01 -6.974200904369354248e-02 1.032802909612655640e-01 -1.162294205278158188e-02 -1.001530140638351440e-01 5.553885549306869507e-02 2.125251740217208862e-01 -4.100155830383300781e-01 1.071922630071640015e-01 9.160149842500686646e-02 -2.406448572874069214e-01 1.292157024145126343e-01 1.275225430727005005e-01
2.285655215382575989e-02 5.715075507760047913e-02 -6.073373556137084961e-02 -3.227981626987457275e-01 -1.616745740175247192e-01 3.459021821618080139e-02 -4.076410830020904541e-01 -1.822030246257781982e-01 -1.535679847002029419e-01 1.584105044603347778e-01 3.339385092258453369e-01 -9.366632252931594849e-02 -1.927756704390048981e-02 2.757055461406707764e-01 1.910995095968246460e-01 -2.075459063053131104e-01 8.961196243762969971e-02 2.401856929063796997e-01 -1.102557703852653503e-01 -2.601066417992115021e-02 -2.667004428803920746e-02 1.068508774042129517e-01 5.413560941815376282e-02 1.213751062750816345e-01 2.983329258859157562e-02 -1.924996823072433472e-01 -6.076071038842201233e-02 -1.104773879051208496e-01 1.352593302726745605e-02 3.319863928481936455e-03 -1.244599297642707825e-01 -3.985022306442260742e-01
5.790385976433753967e-02 -6.578209809958934784e-03 -2.031430602073669434e-03 -1.490518599748611450e-01 -4.789017140865325928e-02 -5.140848457813262939e-02 -3.089812994003295898e-01 5.585452914237976074e-02 6.654167082160711288e-03 3.244889900088310242e-02 8.497413247823715210e-02 -2.322375476360321045e-01 2.165729701519012451e-01 2.748502790927886963e-01 -7.492328435182571411e-02 4.261591238901019096e-04 -4.983266815543174744e-02 -1.533856689929962158e-01 -1.174488291144371033e-02 -5.843317508697509766e-01 1.455475836992263794e-01 9.584850072860717773e-02 -6.514439731836318970e-02 1.631195694208145142e-01 -1.988737881183624268e-01 -1.872610859572887421e-02 -2.240153849124908447e-01 4.364200308918952942e-02 3.369471728801727295e-01 -1.106940489262342453e-02 -2.098365277051925659e-01 -4.532675072550773621e-02
2.366312406957149506e-02 1.924060098826885223e-02 2.034507840871810913e-01 -2.112454324960708618e-01 1.294790208339691162e-01 1.573175936937332153e-01 -1.719050705432891846e-01 1.351981516927480698e-02 7.900825887918472290e-02 3.670261055231094360e-02 2.062411904335021973e-01 8.342928253114223480e-03 1.431086212396621704e-01 -4.761500656604766846e-02 1.561996936798095703e-01 8.579885587096214294e-03 -2.962290076538920403e-03 1.974397711455821991e-02 2.683829963207244873e-01 -4.072498083114624023e-01 1.111664324998855591e-01 2.019339799880981445e-01 -8.656485378742218018e-02 -8.622056245803833008e-02 -1.945215463638305664e-01 -4.760599508881568909e-02 3.493769466876983643e-01 2.183703035116195679e-01 2.905426621437072754e-01 -2.657915353775024414e-01 -2.227406203746795654e-02 -2.695128023624420166e-01
-1.355617791414260864e-01 5.712872836738824844e-03 6.524769216775894165e-02 -7.697796821594238281e-02 -5.870679020881652832e-02 1.168526113033294678e-01 -3.239127397537231445e-01 6.163479387760162354e-02 1.005505174398422241e-01 1.371997445821762085e-01 6.680447608232498169e-02 -9.486736357212066650e-02 1.444171741604804993e-02 1.904853582382202148e-01 -1.455214619636535645e-02 -1.229352504014968872e-01 8.171666413545608521e-03 2.270326763391494751e-01 -1.898927688598632812e-01 -3.155219554901123047e-01 -1.600002199411392212e-01 6.285001989454030991e-03 -9.351801127195358276e-02 1.187826842069625854e-01 -1.291838195174932480e-02 -4.171659424901008606e-02 -3.596419692039489746e-01 4.034987688064575195e-01 3.749053180217742920e-01 2.124421447515487671e-01 -1.400413066148757935e-01 -1.276594102382659912e-01
1.450171768665313721e-01 8.884117007255554199e-02 -1.356807202100753784e-01 -3.964512944221496582e-01 2.340364456176757812e-01 1.033200025558471680e-01 -2.419158369302749634e-01 -1.490709632635116577e-01 3.108206987380981445e-01 1.022650822997093201e-01 5.305892974138259888e-02 -1.496956944465637207e-01 2.176094567403197289e-03 7.455409318208694458e-02 4.288391023874282837e-02 -2.945264577865600586e-01 -1.519451886415481567e-01 -1.062586344778537750e-02 -1.064260825514793396e-01 -2.968426644802093506e-01 -1.116777956485748291e-01 1.822411864995956421e-01 5.928139016032218933e-02 1.128338798880577087e-01 1.368380784988403320e-01 -2.789831720292568207e-02 -3.144249618053436279e-01 8.976284414529800415e-02 8.143428713083267212e-02 -2.541957795619964600e-01 -1.987620145082473755e-01 3.335575386881828308e-02
1.092788428068161011e-01 2.507914006710052490e-01 -1.312400102615356445e-01 -2.448113411664962769e-01 1.386640965938568115e-01 -5.925632547587156296e-03 -1.835763007402420044e-01 1.642076671123504639e-01 -2.008573263883590698e-01 1.495438367128372192e-01 5.484139081090688705e-03 1.355407834053039551e-01 2.945675328373908997e-02 1.422370970249176025e-01 3.142074048519134521e-01 1.361026167869567871e-01 -1.010316330939531326e-02 -8.186314254999160767e-02 -2.745918035507202148e-01 -2.037718743085861206e-01 -2.914813458919525146e-01 3.367263376712799072e-01 -2.225832268595695496e-02 -9.564325213432312012e-02 -1.377217173576354980e-01 -2.780871689319610596e-01 -1.778438985347747803e-01 8.367133140563964844e-02 1.416478008031845093e-01 1.274378597736358643e-02 -9.968429803848266602e-02 -2.276214212179183960e-01
1.368173360824584961e-01 1.421843022108078003e-01 2.542155086994171143e-01 -3.696109652519226074e-01 4.652999341487884521e-02 2.783811390399932861e-01 -1.328222453594207764e-01 -3.102486133575439453e-01 1.388008445501327515e-01 -5.267148464918136597e-02 1.020532250404357910e-01 -1.425187587738037109e-01 1.707668304443359375e-01 -8.199251443147659302e-02 1.268843710422515869e-01 -1.161621585488319397e-01 5.210102349519729614e-02 7.609585672616958618e-02 8.877338469028472900e-02 6.973902136087417603e-02 -7.331845164299011230e-02 -4.201455786824226379e-02 2.899684906005859375e-01 9.809515625238418579e-02 -1.305117737501859665e-02 -1.590086519718170166e-01 -2.282734513282775879e-01 -3.507769107818603516e-02 1.405349522829055786e-01 -2.441973090171813965e-01 1.053816080093383789e-01 -3.957909643650054932e-01
1.435479819774627686e-01 2.129271067678928375e-02 2.966642379760742188e-01 -2.590380609035491943e-01 -2.234343737363815308e-01 9.473259560763835907e-04 -3.488717675209045410e-01 -5.447771400213241577e-02 4.392134957015514374e-03 2.413030341267585754e-02 2.176360189914703369e-01 3.437365964055061340e-02 -6.834056228399276733e-02 -1.051779091358184814e-01 3.846500813961029053e-01 7.050649076700210571e-02 -2.056118249893188477e-01 -2.779435813426971436e-01 -1.410760432481765747e-01 -6.697677075862884521e-02 1.347745060920715332e-01 2.078636884689331055e-01 2.572830021381378174e-02 -4.161980375647544861e-02 -1.587868854403495789e-02 4.457863047719001770e-02 -4.100208356976509094e-02 3.029075264930725098e-01 3.003133237361907959e-01 -1.709748655557632446e-01 5.819411575794219971e-02 -7.249466329813003540e-02
1.483328640460968018e-01 -1.209505349397659302e-01 -2.001532763242721558e-01 -1.866992861032485962e-01 1.672874838113784790e-01 1.957423985004425049e-01 -2.733718454837799072e-01 4.385891556739807129e-02 -1.756234094500541687e-02 1.364270746707916260e-01 1.266438961029052734e-01 -1.740824133157730103e-01 -3.548228368163108826e-02 8.816070854663848877e-02 1.764738261699676514e-01 -2.783803343772888184e-01 -1.710531115531921387e-01 6.640581786632537842e-02 1.431002765893936157e-01 -8.141585439443588257e-02 -3.588176369667053223e-01 -1.155720874667167664e-01 9.592291899025440216e-03 -6.229659542441368103e-02 -2.372302412986755371e-01 6.360846012830734253e-02 -3.740558028221130371e-01 9.760907292366027832e-02 2.954499125480651855e-01 -6.942020356655120850e-02 2.238904498517513275e-02 -2.309215664863586426e-01
1.369661241769790649e-01 1.992790848016738892e-01 1.569030284881591797e-01 -1.421879231929779053e-01 -9.140912443399429321e-03 -1.805551201105117798e-01 -3.118966221809387207e-01 1.098373532295227051e-01 -1.749012321233749390e-01 6.072874739766120911e-02 1.620222926139831543e-01 -4.287456721067428589e-02 1.620074808597564697e-01 1.419071853160858154e-01 5.372024327516555786e-02 -1.081098169088363647e-01 6.142651289701461792e-02 1.868379674851894379e-02 -4.657884687185287476e-02 6.167520955204963684e-02 4.083097353577613831e-02 2.410879582166671753e-01 2.390620261430740356e-01 -2.686948478221893311e-01 -1.636309623718261719e-01 -2.759668827056884766e-01 3.290979564189910889e-01 1.637322753667831421e-01 1.968270912766456604e-02 -2.545531690120697021e-01 -1.643606424331665039e-01 -3.191544115543365479e-01
-4.603236168622970581e-02 3.607914149761199951e-01 3.892267942428588867e-01 -1.782573163509368896e-01 -1.846559345722198486e-02 2.111883014440536499e-01 -3.214742839336395264e-01 -1.249479055404663086e-01 2.549628354609012604e-02 -2.076461538672447205e-02 7.973300665616989136e-02 5.798885971307754517e-02 1.001140773296356201e-01 -4.856653884053230286e-02 -2.617388367652893066e-01 -3.040226399898529053e-01 -6.785129755735397339e-02 1.514004766941070557e-01 1.253817379474639893e-01 -1.967466175556182861e-01 1.601323932409286499e-01 1.205391511321067810e-01 2.423335313796997070e-01 1.822112128138542175e-02 -9.743070602416992188e-02 -6.621784716844558716e-02 -3.165366500616073608e-02 9.252075105905532837e-02 1.217976063489913940e-01 -1.066929996013641357e-01 -3.215919137001037598e-01 -4.641117528080940247e-02
1.643217504024505615e-01 8.255448192358016968e-02 1.715685725212097168e-01 -1.836126595735549927e-01 -8.073218166828155518e-03 1.781534552574157715e-01 -2.286903113126754761e-01 -2.342201769351959229e-01 -5.135227739810943604e-02 -2.600983716547489166e-02 3.522807955741882324e-01 1.238442491739988327e-02 9.018004685640335083e-02 -3.876677155494689941e-02 3.151420354843139648e-01 -2.338285893201828003e-01 6.620344519615173340e-02 -9.900009632110595703e-02 -6.040613632649183273e-03 -2.016404867172241211e-01 -8.036910742521286011e-02 3.595946729183197021e-02 -2.224010527133941650e-01 1.850106865167617798e-01 -2.765843570232391357e-01 -1.258686482906341553e-01 -2.089468389749526978e-01 -1.134595945477485657e-01 1.545784473419189453e-01 -1.901762187480926514e-01 -2.881126999855041504e-01 1.860386133193969727e-01
1.082457378506660461e-01 3.081805706024169922e-01 2.944801449775695801e-01 -2.550572752952575684e-01 1.526977866888046265e-01 1.011964678764343262e-01 -2.861854434013366699e-01 2.104174792766571045e-01 -2.418895624577999115e-02 6.148185208439826965e-02 9.856041520833969116e-02 -1.540676355361938477e-01 -5.386504158377647400e-02 -4.089917242527008057e-02 1.462153047323226929e-01 -1.857949942350387573e-01 1.716144979000091553e-01 2.038713097572326660e-01 4.777706041932106018e-02 1.093647181987762451e-01 -2.747108638286590576e-01 -1.724255532026290894e-01 6.490605324506759644e-02 9.218600392341613770e-02 -3.034836947917938232e-01 1.295611541718244553e-02 -1.228818297386169434e-01 2.952625453472137451e-01 2.232425957918167114e-01 4.344892874360084534e-02 -1.608715355396270752e-01 -9.050021320581436157e-02
-1.657778397202491760e-02 -4.966655001044273376e-02 5.375188961625099182e-02 -1.001938804984092712e-01 -1.327061206102371216e-01 -7.503273338079452515e-02 -4.079299271106719971e-01 6.729909032583236694e-02 -6.706633139401674271e-03 2.623696066439151764e-02 1.255699098110198975e-01 -6.950958818197250366e-02 1.821229308843612671e-01 2.546845376491546631e-01 3.448003530502319336e-01 2.986968029290437698e-03 5.245055258274078369e-02 9.489751607179641724e-02 2.869774103164672852e-01 -3.427479565143585205e-01 1.257008165121078491e-01 2.256963700056076050e-01 -1.357914507389068604e-01 -5.003043636679649353e-02 -1.532652378082275391e-01 1.688392311334609985e-01 6.764321774244308472e-02 6.208640057593584061e-03 9.587748348712921143e-02 -3.249829113483428955e-01 1.028801128268241882e-01 -2.657426595687866211e-01
2.028037607669830322e-01 -4.110817983746528625e-02 8.594578504562377930e-02 -1.178978532552719116e-01 -4.206172376871109009e-02 2.010311335325241089e-01 -2.851124107837677002e-01 1.965422779321670532e-01 4.181287810206413269e-02 2.125242650508880615e-01 -4.766172543168067932e-02 8.022015541791915894e-02 6.869588047266006470e-02 2.685055136680603027e-01 8.980793878436088562e-03 3.352748602628707886e-02 1.121222451329231262e-01 2.002712190151214600e-01 9.130205027759075165e-03 -1.775790750980377197e-01 -1.056754365563392639e-01 -4.120687767863273621e-02 -3.480701893568038940e-02 7.422360032796859741e-02 -9.831203520298004150e-02 3.593830764293670654e-02 -3.882972002029418945e-01 2.316901683807373047e-01 4.764391779899597168e-01 6.053700670599937439e-02 -2.987301945686340332e-01 3.095842339098453522e-02
2.589862048625946045e-01 3.264434337615966797e-01 1.984198391437530518e-01 -8.658468723297119141e-02 -2.817030549049377441e-01 1.212545037269592285e-01 -2.082396298646926880e-01 1.422381550073623657e-01 -8.447206765413284302e-02 1.934175342321395874e-01 3.405123203992843628e-02 -2.685434743762016296e-02 2.130879759788513184e-01 4.101654291152954102e-01 9.514883160591125488e-02 -1.874050050973892212e-01 -9.108330309391021729e-02 -3.461570665240287781e-02 2.022223472595214844e-01 -8.122640103101730347e-02 -1.461991220712661743e-01 -1.459353566169738770e-01 -1.202610060572624207e-01 -9.911880642175674438e-02 1.075737625360488892e-01 -2.989921569824218750e-01 -3.068474587053060532e-03 1.909296363592147827e-01 5.486277118325233459e-02 2.826158888638019562e-04 2.023468613624572754e-01 -1.107488274574279785e-01
2.025710642337799072e-01 8.308258652687072754e-02 1.740577220916748047e-01 -2.182313054800033569e-01 -1.073938757181167603e-01 1.575922816991806030e-01 -4.923934862017631531e-02 3.981832042336463928e-02 -6.791218649595975876e-03 1.488275527954101562e-01 -1.344640702009201050e-01 -6.363825500011444092e-02 3.011084198951721191e-01 2.114755958318710327e-01 2.565211951732635498e-01 -2.703077197074890137e-01 3.582500219345092773e-01 4.905371367931365967e-02 -3.834693431854248047e-01 8.732693642377853394e-02 -1.680820137262344360e-01 -5.650128796696662903e-02 2.148793041706085205e-01 -1.985325850546360016e-02 -1.486050337553024292e-01 -2.424332797527313232e-01 -3.293953463435173035e-02 1.782963722944259644e-01 1.778178811073303223e-01 -4.269527271389961243e-02 -6.173432245850563049e-02 2.753625996410846710e-02
2.099819779396057129e-01 1.929756700992584229e-01 -1.321883052587509155e-01 -2.886159531772136688e-02 -1.352523118257522583e-01 1.068732291460037231e-01 -3.968470394611358643e-01 -1.735037714242935181e-01 3.356680646538734436e-02 -1.488292706198990345e-03 2.164732813835144043e-01 1.494805067777633667e-01 -1.874343752861022949e-01 2.059278450906276703e-02 2.266479581594467163e-01 -2.634950280189514160e-01 5.863485485315322876e-02 -9.768962115049362183e-02 -9.315532445907592773e-02 6.748949736356735229e-02 -1.622260460862889886e-04 -1.149933785200119019e-01 2.340912073850631714e-01 -2.300292104482650757e-01 -4.380882531404495239e-02 -1.792198717594146729e-01 -1.247245222330093384e-01 -1.314470078796148300e-02 4.169242680072784424e-01 -1.994038224220275879e-01 -1.414814777672290802e-02 -2.136832028627395630e-01
1.569200903177261353e-01 1.826037764549255371e-01 -5.472459271550178528e-02 -1.659593433141708374e-01 -1.177750527858734131e-01 -1.305543035268783569e-01 -2.583985924720764160e-01 2.481447719037532806e-02 -2.969664633274078369e-01 5.672599375247955322e-02 -2.300193309783935547e-01 -9.334669448435306549e-03 3.492411077022552490e-01 2.683495581150054932e-01 4.907441511750221252e-02 8.204859495162963867e-02 8.117270469665527344e-02 2.060278654098510742e-01 -1.323467791080474854e-01 -9.792365878820419312e-02 -1.927168518304824829e-01 1.724244952201843262e-01 -5.675346031785011292e-02 -1.024630367755889893e-01 -3.164598643779754639e-01 -1.011267974972724915e-01 3.390811756253242493e-02 2.026277184486389160e-01 2.739872932434082031e-01 -9.402113407850265503e-02 1.253159046173095703e-01 -2.382111996412277222e-01
3.821040689945220947e-01 1.043512076139450073e-01 5.023885890841484070e-02 1.028568744659423828e-01 -5.783847346901893616e-02 8.734580874443054199e-02 -1.825171709060668945e-01 -1.132925897836685181e-01 -1.674284487962722778e-01 -2.856399305164813995e-02 1.558520346879959106e-01 -5.173755064606666565e-02 -2.587590217590332031e-01 -1.850301027297973633e-02 1.846578270196914673e-01 -1.778041124343872070e-01 -5.633310601115226746e-02 -6.562797352671623230e-03 1.220861226320266724e-01 -2.338645905256271362e-01 -2.262077778577804565e-01 -1.467909961938858032e-01 4.373379796743392944e-02 -2.839852571487426758e-01 -1.821341738104820251e-02 -4.227086529135704041e-02 -3.177500069141387939e-01 1.359405815601348877e-01 3.285298645496368408e-01 -3.413966298103332520e-01 -1.319946313742548227e-04 -9.958120435476303101e-02
7.160529494285583496e-02 7.797201722860336304e-02 1.041538938879966736e-01 -1.518402844667434692e-01 3.079538643360137939e-01 6.324795633554458618e-02 -1.349164545536041260e-01 5.793968215584754944e-02 1.428393423557281494e-01 1.619121246039867401e-02 3.621097505092620850e-01 6.567090749740600586e-02 1.649385243654251099e-01 1.053700521588325500e-01 2.779090106487274170e-01 -2.659926377236843109e-02 -3.827148675918579102e-01 1.173273473978042603e-02 -2.160567790269851685e-01 -3.961325287818908691e-01 7.046037912368774414e-02 1.843895167112350464e-01 1.955016106367111206e-01 -8.414185047149658203e-02 -1.433118283748626709e-01 1.643384248018264771e-01 -1.763555407524108887e-01 -9.705226868391036987e-03 1.391644030809402466e-01 -1.602254062891006470e-01 -5.608557909727096558e-02 -2.728024497628211975e-02
-8.414856344461441040e-02 1.199893653392791748e-01 4.034346342086791992e-02 -1.532496958971023560e-01 -1.338169574737548828e-01 -4.775857180356979370e-02 -2.502250373363494873e-01 -6.665266305208206177e-02 -3.738715127110481262e-02 -1.881870031356811523e-01 1.166708096861839294e-01 -1.083108596503734589e-02 2.715741284191608429e-02 1.691899299621582031e-01 1.648415774106979370e-01 -1.855078935623168945e-01 1.526301056146621704e-01 -9.141790866851806641e-02 -8.745801448822021484e-02 -1.535477787256240845e-01 -9.643776342272758484e-03 -2.959273196756839752e-02 -1.297893375158309937e-01 -1.046572774648666382e-01 -2.499535307288169861e-02 -5.681381002068519592e-02 -3.378966450691223145e-01 -1.031528711318969727e-01 4.749186038970947266e-01 -3.558765947818756104e-01 3.864379525184631348e-01 -5.321579426527023315e-02
2.196491062641143799e-01 -1.178138852119445801e-01 -7.070741057395935059e-02 -8.591577410697937012e-02 3.358628973364830017e-02 4.192014038562774658e-02 -2.882943153381347656e-01 -6.934270262718200684e-02 -3.171347826719284058e-02 2.966245114803314209e-01 1.361378431320190430e-01 -1.613736450672149658e-01 1.283159404993057251e-01 6.748616695404052734e-02 8.160384744405746460e-02 -1.383138895034790039e-01 -1.159284934401512146e-01 -1.445979177951812744e-01 2.127036452293395996e-01 -4.887910187244415283e-01 -1.854854524135589600e-01 -1.316384971141815186e-01 1.381194684654474258e-03 -9.156593680381774902e-02 -1.526935398578643799e-01 -5.804295465350151062e-02 -2.849815487861633301e-01 1.723932661116123199e-02 3.912631273269653320e-01 -4.699725285172462463e-02 -8.930613100528717041e-02 -6.492608040571212769e-02
1.021188423037528992e-01 2.154693454504013062e-01 2.842831611633300781e-01 -1.667235195636749268e-01 -5.902718380093574524e-02 -1.815471649169921875e-01 -7.281567901372909546e-02 -1.255576033145189285e-02 -2.277377694845199585e-01 5.089745670557022095e-02 -1.265546381473541260e-01 -3.551152348518371582e-02 1.618731319904327393e-01 3.745944201946258545e-01 2.653130292892456055e-01 1.057602390646934509e-01 1.092493534088134766e-01 7.690867781639099121e-02 1.858330331742763519e-02 -5.406259372830390930e-02 1.217613071203231812e-01 -2.188905328512191772e-01 3.852449357509613037e-03 -9.458945691585540771e-02 -1.312256455421447754e-01 -1.917047500610351562e-01 4.332826659083366394e-02 2.844353914260864258e-01 2.402476966381072998e-01 -2.868965864181518555e-01 -1.003883630037307739e-01 -3.051519095897674561e-01
2.273293882608413696e-01 5.258106812834739685e-02 1.515782624483108521e-01 1.048290450125932693e-02 -4.996700212359428406e-02 -1.879546791315078735e-01 -1.661528050899505615e-01 1.799897700548171997e-01 6.634913384914398193e-02 -9.484552592039108276e-02 3.211093544960021973e-01 1.403361707925796509e-01 1.320178993046283722e-02 7.324837893247604370e-02 2.186798155307769775e-01 -2.173747569322586060e-01 1.959303766489028931e-01 -5.774414166808128357e-02 -4.676778987050056458e-02 -2.900353372097015381e-01 1.246517337858676910e-02 2.584384083747863770e-01 -5.690453201532363892e-02 -2.253004759550094604e-01 -2.929176092147827148e-01 -2.613716721534729004e-01 1.446279883384704590e-02 3.920527994632720947e-01 1.087143346667289734e-01 1.938281022012233734e-02 -9.887006878852844238e-02 9.409100562334060669e-02
1.970617100596427917e-02 2.569090425968170166e-01 1.390829980373382568e-01 -6.791707873344421387e-02 2.184033989906311035e-01 4.134050570428371429e-03 -3.423789441585540771e-01 -1.317598521709442139e-01 -2.377652749419212341e-02 1.116045638918876648e-01 -1.608538813889026642e-02 -2.836614847183227539e-01 -2.598826773464679718e-02 -9.781713038682937622e-02 3.426712751388549805e-01 -2.301868647336959839e-01 4.314938485622406006e-01 1.298693120479583740e-01 1.167946904897689819e-01 -1.928025484085083008e-02 -1.131483986973762512e-01 1.713097393512725830e-01 1.163552552461624146e-01 4.183413460850715637e-02 -1.625278145074844360e-01 -3.853840380907058716e-02 1.826830208301544189e-01 1.603866815567016602e-01 2.427412867546081543e-01 -4.573546350002288818e-02 -6.912194192409515381e-02 -1.601895242929458618e-01
-1.874491386115550995e-02 1.007270142436027527e-01 -4.518253728747367859e-02 -2.070360630750656128e-01 -4.892358183860778809e-02 3.463876247406005859e-01 -3.473232984542846680e-01 -1.836018450558185577e-02 3.534987568855285645e-02 -2.093968354165554047e-02 1.711647808551788330e-01 -8.904109895229339600e-02 8.675573021173477173e-02 2.737798914313316345e-02 1.241195723414421082e-01 -2.122863940894603729e-02 4.774734005331993103e-02 -1.824190765619277954e-01 1.994184404611587524e-01 -1.830791123211383820e-02 -3.193072229623794556e-02 7.122423499822616577e-02 3.790839314460754395e-01 7.516329735517501831e-02 1.001138687133789062e-01 -2.424437701702117920e-01 -2.059377729892730713e-01 3.072317838668823242e-01 1.252324730157852173e-01 -3.539158105850219727e-01 2.415371537208557129e-01 4.704497754573822021e-02
5.949938669800758362e-02 2.560429871082305908e-01 1.481910049915313721e-02 -3.934741914272308350e-01 5.818424001336097717e-02 -1.995340734720230103e-01 2.465303987264633179e-02 2.323837578296661377e-02 -3.581299260258674622e-02 2.513074316084384918e-02 3.017260134220123291e-01 -1.019832268357276917e-01 -7.785022258758544922e-02 4.351847618818283081e-02 7.376745343208312988e-02 -2.844905257225036621e-01 1.665513403713703156e-02 -1.371419802308082581e-02 -2.157487422227859497e-01 -2.020309492945671082e-02 -2.331749796867370605e-01 6.086897570639848709e-03 3.545328676700592041e-01 1.809890568256378174e-02 1.909993588924407959e-01 -5.844592303037643433e-02 -1.339398771524429321e-01 1.271586269140243530e-01 3.652835190296173096e-01 -1.787070482969284058e-01 -1.383059471845626831e-01 -2.178905755281448364e-01
2.294934988021850586e-01 3.325513005256652832e-01 9.386664628982543945e-02 -3.231271803379058838e-01 2.492408901453018188e-01 4.235678911209106445e-02 -1.414909064769744873e-01 1.396823227405548096e-01 2.781821787357330322e-01 -8.730351179838180542e-02 1.846008151769638062e-01 -3.870270401239395142e-02 8.516301959753036499e-02 1.172327548265457153e-01 1.179382875561714172e-01 -3.241401314735412598e-01 4.612727463245391846e-02 1.999995559453964233e-01 2.143870145082473755e-01 2.188439108431339264e-02 -1.628965288400650024e-01 -1.875702664256095886e-02 3.002312183380126953e-01 -6.218209490180015564e-02 1.272858865559101105e-02 -7.586017996072769165e-02 1.533130556344985962e-01 1.728614419698715210e-01 2.761194109916687012e-01 -3.643844276666641235e-02 -9.188394248485565186e-02 -6.887087970972061157e-02
1.923117339611053467e-01 -6.247098371386528015e-02 1.689663231372833252e-01 -1.708807647228240967e-01 -1.619879007339477539e-01 3.309913352131843567e-02 -2.265564948320388794e-01 2.284743040800094604e-01 -2.434470057487487793e-01 7.519499957561492920e-02 1.920348405838012695e-01 1.955281570553779602e-02 -4.211940243840217590e-02 -9.096188843250274658e-02 7.338363677263259888e-02 -2.497705519199371338e-01 8.902237564325332642e-02 6.100482307374477386e-03 8.168072253465652466e-02 -1.892261207103729248e-01 1.243065819144248962e-01 2.760348618030548096e-01 1.198208108544349670e-01 7.595656812191009521e-02 -1.476886868476867676e-01 -1.433159112930297852e-01 -3.716871142387390137e-01 3.747513592243194580e-01 7.026853412389755249e-02 -8.886647969484329224e-02 -7.331409305334091187e-02 2.985555529594421387e-01
-3.167171962559223175e-03 2.703558504581451416e-01 1.378651410341262817e-01 -3.793397247791290283e-01 -1.895995438098907471e-01 2.710448503494262695e-01 -2.582756876945495605e-01 2.179166860878467560e-02 2.049286663532257080e-02 -1.163393482565879822e-01 9.938970208168029785e-02 -1.544251888990402222e-01 1.895317435264587402e-01 -4.848288744688034058e-02 2.391573935747146606e-01 1.007567346096038818e-01 -4.303902760148048401e-02 2.251783609390258789e-01 1.268727183341979980e-01 8.173167705535888672e-02 -2.985115051269531250e-01 1.266661882400512695e-01 2.245431095361709595e-01 1.989319175481796265e-01 9.741852991282939911e-03 -5.025296658277511597e-02 -4.060692340135574341e-02 1.615901738405227661e-01 3.406275063753128052e-02 -3.109091818332672119e-01 -1.047263965010643005e-01 -1.563396006822586060e-01
2.931848764419555664e-01 9.656360745429992676e-02 1.523238513618707657e-02 -2.507421970367431641e-01 -1.330455541610717773e-01 2.431892752647399902e-01 -2.701923549175262451e-01 5.968269333243370056e-02 -2.423192858695983887e-01 -9.035590291023254395e-02 8.282878249883651733e-02 -3.085720539093017578e-01 2.184327542781829834e-01 -6.544626317918300629e-03 1.314924508333206177e-01 -2.236327528953552246e-01 1.306068748235702515e-01 2.138444632291793823e-01 6.268912553787231445e-02 -2.083556950092315674e-01 6.998417526483535767e-02 1.091350093483924866e-01 -4.960415512323379517e-02 4.642030596733093262e-02 -9.561328589916229248e-02 -1.423030197620391846e-01 -2.655456960201263428e-01 8.137812465429306030e-02 -7.547926157712936401e-02 1.776007004082202911e-02 -2.068771272897720337e-01 3.424845635890960693e-01
-7.226699590682983398e-02 1.923733204603195190e-01 2.924894392490386963e-01 -3.738870024681091309e-01 -1.828603595495223999e-01 3.960940986871719360e-02 3.448766469955444336e-02 8.476991951465606689e-02 -1.641954667866230011e-02 2.445389889180660248e-02 7.379656285047531128e-02 -1.665418595075607300e-01 1.095262244343757629e-01 9.762448072433471680e-02 1.815162003040313721e-01 -9.606570005416870117e-02 2.598459720611572266e-01 4.007504284381866455e-01 -6.397456675767898560e-02 -2.321729063987731934e-01 -2.025146186351776123e-01 1.225067581981420517e-02 -1.933244913816452026e-01 -5.189028102904558182e-03 -7.833067327737808228e-02 -5.654880777001380920e-03 -2.156041935086250305e-02 2.402799725532531738e-01 5.504993721842765808e-02 -2.256735414266586304e-01 -4.103052243590354919e-02 -3.265000283718109131e-01
6.265198439359664917e-02 1.779338121414184570e-01 -1.780193895101547241e-01 -2.214753329753875732e-01 -6.088382378220558167e-02 -2.430410236120223999e-01 -1.675893962383270264e-01 -2.635535970330238342e-02 1.605465114116668701e-01 3.530851304531097412e-01 1.229205057024955750e-01 -2.031163275241851807e-01 2.001236751675605774e-02 -1.748432517051696777e-01 -3.222419181838631630e-03 -3.202337920665740967e-01 1.164520606398582458e-01 -6.769316643476486206e-02 -1.229457650333642960e-02 -3.980101943016052246e-01 -1.132014244794845581e-01 -8.100275695323944092e-02 -9.300468862056732178e-02 -7.647891342639923096e-02 -2.024264782667160034e-01 -8.017937093973159790e-02 -2.137868106365203857e-01 2.088224291801452637e-01 2.915458679199218750e-01 -1.150653809309005737e-01 -7.747782021760940552e-02 1.531026884913444519e-02
2.745313048362731934e-01 9.581720829010009766e-02 5.812988430261611938e-02 -2.951892316341400146e-01 -8.984274417161941528e-02 3.583559989929199219e-01 -2.819053530693054199e-01 9.789912402629852295e-02 4.951734095811843872e-02 7.783114910125732422e-02 -7.810822874307632446e-02 -2.452829927206039429e-01 1.344858705997467041e-01 1.078824847936630249e-01 -3.419271856546401978e-02 -5.489518865942955017e-02 7.376638799905776978e-02 1.115712001919746399e-01 -1.906035691499710083e-01 -3.075781166553497314e-01 9.280591458082199097e-02 3.807337209582328796e-02 -3.387592732906341553e-02 2.129067033529281616e-01 -1.091323047876358032e-01 -1.791294291615486145e-02 -2.051978260278701782e-01 1.687161326408386230e-01 3.738718330860137939e-01 1.342557519674301147e-01 -1.619151383638381958e-01 1.360957622528076172e-01
1.805981248617172241e-02 9.394451230764389038e-02 4.822269454598426819e-02 -2.391298413276672363e-01 9.956362098455429077e-02 -6.848385930061340332e-02 -1.387461125850677490e-01 7.380320876836776733e-02 -2.534956932067871094e-01 -7.504743337631225586e-02 1.072129756212234497e-01 -2.413155883550643921e-01 2.885049283504486084e-01 6.272352486848831177e-02 1.779024153947830200e-01 -3.878330588340759277e-01 1.134282443672418594e-02 1.262307465076446533e-01 -1.424785107374191284e-01 9.695877134799957275e-02 7.061631232500076294e-02 3.348604142665863037e-01 1.315727084875106812e-01 -3.827307522296905518e-01 6.216849386692047119e-02 4.020520672202110291e-02 -4.968842491507530212e-02 2.866900265216827393e-01 2.198005318641662598e-01 -1.276109665632247925e-01 1.312931906431913376e-02 3.999156132340431213e-02
3.398461043834686279e-01 1.277831345796585083e-01 2.119316756725311279e-01 -3.433211147785186768e-01 -1.178284063935279846e-01 -1.872695982456207275e-01 -7.160821557044982910e-02 1.152007281780242920e-01 2.319489046931266785e-02 1.312258839607238770e-02 1.575574725866317749e-01 -1.018466949462890625e-01 2.156402170658111572e-01 2.500990927219390869e-01 2.155037224292755127e-01 -1.636846512556076050e-01 -1.016567572951316833e-01 -2.852009423077106476e-02 1.178430169820785522e-01 -3.082562610507011414e-02 -5.135191977024078369e-02 1.753564178943634033e-01 2.156240791082382202e-01 -1.015854328870773315e-01 -1.048697531223297119e-01 -1.918670982122421265e-01 2.184582501649856567e-01 6.290205568075180054e-02 -2.424323372542858124e-02 -4.088712334632873535e-01 9.197520464658737183e-02 -1.671769767999649048e-01
6.413527578115463257e-02 3.224219381809234619e-01 8.926498889923095703e-02 -3.388178646564483643e-01 -2.265769056975841522e-02 -5.542085506021976471e-03 -1.997501105070114136e-01 -3.632780164480209351e-02 -1.192414686083793640e-01 -9.657630324363708496e-02 7.443853467702865601e-02 -4.258248507976531982e-01 8.788774162530899048e-02 -1.191119756549596786e-02 2.395699024200439453e-01 6.066228076815605164e-02 4.505567252635955811e-02 2.113231271505355835e-01 2.364974915981292725e-01 -2.103448361158370972e-01 -1.503473669290542603e-01 -5.823035910725593567e-02 1.700480729341506958e-01 1.437179744243621826e-01 -8.780757337808609009e-02 1.679744720458984375e-01 -3.451593518257141113e-01 3.847052529454231262e-02 -5.685256794095039368e-03 -2.326298207044601440e-01 -1.028966978192329407e-01 6.588587164878845215e-02
-1.614055335521697998e-01 2.617477672174572945e-03 2.723760604858398438e-01 -1.188061386346817017e-01 -2.946968972682952881e-01 -7.537187635898590088e-02 -2.479436397552490234e-01 -3.213457763195037842e-01 1.422999054193496704e-01 -7.537832856178283691e-02 -2.490616589784622192e-02 1.480646431446075439e-01 4.445857554674148560e-02 2.511515617370605469e-01 1.461794823408126831e-01 -2.463375478982925415e-01 1.637813895940780640e-01 1.168952360749244690e-01 -4.153338074684143066e-02 -1.233473047614097595e-01 -1.339577585458755493e-01 2.101777791976928711e-01 1.300613731145858765e-01 -4.557037353515625000e-02 9.706260636448860168e-03 -1.111802607774734497e-01 1.814905554056167603e-01 2.814095318317413330e-01 3.468815982341766357e-01 -1.505358815193176270e-01 -1.633325070142745972e-01 -1.111158984713256359e-03
1.449293643236160278e-01 3.509238064289093018e-01 1.541480515152215958e-02 -1.124603301286697388e-01 -1.718650013208389282e-01 7.404016703367233276e-02 -1.445952802896499634e-01 -1.839825883507728577e-02 -9.359293431043624878e-02 5.330566316843032837e-02 -3.917469829320907593e-02 -1.867768168449401855e-01 2.663106322288513184e-01 1.182607002556324005e-02 2.343006283044815063e-01 -2.009696215391159058e-01 -1.899157613515853882e-01 2.700439468026161194e-02 -3.302599489688873291e-01 -2.008945494890213013e-01 3.877241313457489014e-01 1.275891363620758057e-01 1.254955381155014038e-01 7.315178960561752319e-02 -6.617904454469680786e-02 -1.872595846652984619e-01 -1.679787933826446533e-01 -4.906476940959692001e-03 -2.798613393679261208e-03 -2.732554078102111816e-01 -8.134400099515914917e-02 -2.222883999347686768e-01
2.870497405529022217e-01 -1.302536926232278347e-03 -1.242618560791015625e-01 -8.062401413917541504e-02 -4.027364030480384827e-02 -2.774667926132678986e-02 1.364211086183786392e-02 2.082321196794509888e-01 -2.110055387020111084e-01 -7.459884509444236755e-03 5.432880520820617676e-01 -1.538440436124801636e-01 1.963577866554260254e-01 1.696947216987609863e-01 1.666746586561203003e-01 -6.352063734084367752e-03 -5.861230939626693726e-02 1.061612740159034729e-01 -6.915046274662017822e-02 -4.703214392066001892e-02 3.703459724783897400e-02 4.229393973946571350e-02 2.003930956125259399e-01 -6.687863171100616455e-02 -2.732187211513519287e-01 -1.117293909192085266e-02 4.014186933636665344e-02 2.726111114025115967e-01 2.016300112009048462e-01 -1.609504371881484985e-01 -2.306241393089294434e-01 -2.262740433216094971e-01
7.143420726060867310e-02 9.906199574470520020e-02 1.928955614566802979e-01 5.776461958885192871e-02 1.756229549646377563e-01 -7.954862713813781738e-02 -3.444417417049407959e-01 8.932295441627502441e-02 1.535989530384540558e-02 -1.368757430464029312e-02 1.363845765590667725e-01 6.778287142515182495e-02 1.941482722759246826e-01 -2.156659662723541260e-01 2.575036883354187012e-01 -2.082416089251637459e-03 -2.587353438138961792e-02 -8.089902251958847046e-02 -1.558347940444946289e-01 -2.542645335197448730e-01 -3.810380399227142334e-01 1.425534933805465698e-01 1.045551449060440063e-01 2.229470163583755493e-01 -1.043997555971145630e-01 -7.586102187633514404e-02 -1.523387432098388672e-01 1.089174076914787292e-01 3.070811331272125244e-01 -3.357305824756622314e-01 -6.254182755947113037e-02 1.471892744302749634e-01
9.101850539445877075e-02 2.561825513839721680e-01 -4.636592790484428406e-02 -3.225486278533935547e-01 -8.735153824090957642e-02 1.039184480905532837e-01 -8.454965054988861084e-02 2.968905307352542877e-02 -1.881843656301498413e-01 5.663287267088890076e-02 1.491829305887222290e-01 1.387501209974288940e-01 -1.766533702611923218e-01 -3.657566756010055542e-02 1.785637289285659790e-01 -3.417577147483825684e-01 -8.656773716211318970e-02 -2.511050701141357422e-01 1.131911501288414001e-01 -2.736784517765045166e-01 -2.836714265868067741e-04 -1.991119831800460815e-01 -1.438207477331161499e-01 7.801868766546249390e-02 -4.074309021234512329e-02 5.707360431551933289e-02 -1.015968620777130127e-01 3.415488600730895996e-01 2.043296396732330322e-01 -2.691762149333953857e-01 -9.569005668163299561e-02 -2.283621132373809814e-01
1.070194095373153687e-01 -4.487771540880203247e-03 4.360972344875335693e-02 -1.435438394546508789e-01 -6.782879680395126343e-02 1.724391579627990723e-01 -2.252578437328338623e-01 -4.421909525990486145e-02 9.484100737608969212e-04 7.502826303243637085e-02 2.348964661359786987e-01 5.894280038774013519e-03 -3.708740696310997009e-02 2.692734599113464355e-01 -1.113267093896865845e-01 -2.865383028984069824e-01 -2.191715408116579056e-03 1.630199998617172241e-01 -1.559750288724899292e-01 -4.887280762195587158e-01 -3.454815447330474854e-01 -1.575203090906143188e-01 1.725972890853881836e-01 1.214632391929626465e-01 4.641328938305377960e-03 3.685981407761573792e-02 6.343232840299606323e-02 1.892910301685333252e-01 2.530240714550018311e-01 1.034279316663742065e-01 2.173672914505004883e-01 -8.992274105548858643e-02
9.221005439758300781e-02 -1.137457489967346191e-01 2.035639882087707520e-01 -2.505658864974975586e-01 -2.162647247314453125e-02 -3.545439615845680237e-02 -2.782569825649261475e-01 -2.955480217933654785e-01 -7.508568465709686279e-02 2.278719693422317505e-01 1.566439568996429443e-01 2.975481934845447540e-02 2.224745154380798340e-01 2.200841158628463745e-01 3.811211884021759033e-01 -6.036317721009254456e-02 1.215304955840110779e-01 -2.095058709383010864e-01 1.594968698918819427e-02 -3.095659017562866211e-01 1.743213832378387451e-01 -1.769713163375854492e-01 8.415878564119338989e-02 1.636690795421600342e-01 -3.633645549416542053e-02 -1.859055161476135254e-01 -1.454088836908340454e-01 3.716981410980224609e-02 1.477938890457153320e-01 -7.521434873342514038e-02 1.852818578481674194e-01 8.637767285108566284e-02
5.834743008017539978e-02 7.871529459953308105e-02 2.867469191551208496e-01 -1.657883524894714355e-01 -2.801038920879364014e-01 1.373178064823150635e-01 -1.837524026632308960e-01 -1.074422523379325867e-01 1.356852650642395020e-01 2.137295454740524292e-01 -5.087539926171302795e-02 1.483428031206130981e-01 -1.121211946010589600e-01 3.065118491649627686e-01 3.424952328205108643e-01 -5.314717441797256470e-02 -4.241000860929489136e-02 1.142762303352355957e-01 -9.100632369518280029e-02 -1.511031240224838257e-01 7.198575884103775024e-02 1.508290767669677734e-01 6.741698086261749268e-02 3.221889259293675423e-03 5.141140148043632507e-02 -4.026437178254127502e-02 1.094368249177932739e-01 -5.264653638005256653e-02 3.049610555171966553e-01 -2.987180650234222412e-01 -2.440691739320755005e-01 -2.888931632041931152e-01
2.504169046878814697e-01 4.008785486221313477e-01 1.633018404245376587e-01 -7.991309463977813721e-02 -8.845698088407516479e-02 -6.721259560436010361e-03 -7.296878099441528320e-02 -1.285569667816162109e-01 -1.884804964065551758e-01 -1.420977264642715454e-01 2.022673934698104858e-01 -1.104065924882888794e-01 -1.211650297045707703e-01 2.553207576274871826e-01 1.969433575868606567e-01 7.064981758594512939e-02 -1.893334686756134033e-01 1.012833267450332642e-01 -3.318009972572326660e-01 -1.898372471332550049e-01 1.158860921859741211e-01 2.992036342620849609e-01 6.928297132253646851e-02 -1.934056133031845093e-01 -2.724750339984893799e-01 5.854674801230430603e-02 -1.730003654956817627e-01 9.440018236637115479e-02 1.414029598236083984e-01 1.185320131480693817e-02 -3.763329610228538513e-02 -7.674945890903472900e-02
-1.141737326979637146e-01 -1.110213175415992737e-01 1.215521618723869324e-01 -3.004004061222076416e-01 -8.393587917089462280e-02 5.087224766612052917e-02 -4.752377569675445557e-01 -4.538140445947647095e-02 -1.352997869253158569e-01 -6.705719977617263794e-02 -5.891214683651924133e-02 6.860022991895675659e-02 2.809910476207733154e-01 2.317467927932739258e-01 1.012633275240659714e-02 -9.236138314008712769e-02 8.527755737304687500e-02 5.637621507048606873e-02 -2.007337100803852081e-02 1.160600855946540833e-01 -1.380332931876182556e-02 3.850866854190826416e-01 -2.979445829987525940e-02 -1.675278246402740479e-01 -3.389681577682495117e-01 -1.352297812700271606e-01 3.437850251793861389e-02 3.781268000602722168e-02 1.621487289667129517e-01 -1.210637837648391724e-01 -2.597052752971649170e-01 -1.176944822072982788e-01
-1.083783358335494995e-01 6.976270675659179688e-02 3.088833093643188477e-01 -5.490428209304809570e-01 -2.154015563428401947e-02 1.244523003697395325e-01 -2.230023294687271118e-01 -1.368350386619567871e-01 6.481756269931793213e-02 -7.698617130517959595e-02 2.399490028619766235e-01 -9.783245623111724854e-02 6.821672618389129639e-02 1.348085850477218628e-01 1.008097305893898010e-01 -1.604515463113784790e-01 -3.940811753273010254e-02 1.232110261917114258e-01 4.427429288625717163e-03 -7.450684159994125366e-02 -1.864875555038452148e-01 -7.571379095315933228e-02 -1.028530951589345932e-02 2.745277062058448792e-02 -1.359413564205169678e-01 -2.781637012958526611e-01 4.794764891266822815e-02 -1.962690353393554688e-01 9.409938752651214600e-02 -4.004047438502311707e-02 -2.644916176795959473e-01 -2.921498715877532959e-01
1.365755051374435425e-01 3.301708772778511047e-02 -4.376721382141113281e-02 -1.777214556932449341e-01 5.197735037654638290e-03 -1.061097159981727600e-01 -4.399833679199218750e-01 -2.202494442462921143e-01 -1.841430813074111938e-01 1.375250369310379028e-01 4.155083000659942627e-02 7.119478285312652588e-02 4.404600709676742554e-02 -4.876292869448661804e-02 1.169871073216199875e-02 -4.421472847461700439e-01 -1.232941374182701111e-01 4.055170714855194092e-02 8.482466638088226318e-02 -8.137096464633941650e-02 -3.485925793647766113e-01 -4.757903888821601868e-02 -9.243275225162506104e-02 -5.108247324824333191e-02 -2.348732352256774902e-01 1.715749502182006836e-01 -2.499269247055053711e-01 4.705489426851272583e-02 2.329399734735488892e-01 -1.298767328262329102e-01 -1.391743719577789307e-01 -1.686224788427352905e-01
2.723042964935302734e-01 2.242942154407501221e-01 7.620038837194442749e-02 -2.444051653146743774e-01 1.794026643037796021e-01 7.996484637260437012e-02 1.437393873929977417e-01 1.076456531882286072e-01 -3.840630874037742615e-02 7.052290439605712891e-02 1.724604368209838867e-01 -9.635963290929794312e-02 2.299520373344421387e-01 5.930120125412940979e-02 1.501049697399139404e-01 -2.641109824180603027e-01 -3.308156505227088928e-02 1.790701225399971008e-02 1.032232642173767090e-01 1.683219894766807556e-02 -2.783558666706085205e-01 -6.076479330658912659e-02 3.299869000911712646e-01 -1.084104329347610474e-01 -1.503279805183410645e-01 -2.510512769222259521e-01 -6.266342103481292725e-02 1.763463020324707031e-01 1.163845583796501160e-01 -1.080204099416732788e-01 -2.318376898765563965e-01 -3.622603416442871094e-01
2.230498753488063812e-02 1.329052299261093140e-01 3.191078603267669678e-01 -2.688920199871063232e-01 -1.651905775070190430e-01 1.312853097915649414e-01 -3.358033001422882080e-01 6.949268281459808350e-02 -2.888821437954902649e-02 -5.862324312329292297e-02 1.802156567573547363e-01 -1.418315321207046509e-01 -3.463032469153404236e-02 9.746409952640533447e-03 2.874203026294708252e-01 -3.046210110187530518e-02 -3.397843241691589355e-01 -3.325955569744110107e-01 -8.874746970832347870e-03 -1.055772751569747925e-01 7.389447093009948730e-02 1.254269629716873169e-01 2.870376594364643097e-02 -2.133714407682418823e-01 -9.608728811144828796e-03 -4.087458923459053040e-02 1.022499352693557739e-01 1.468140631914138794e-01 3.428596258163452148e-01 -1.850921809673309326e-01 1.150035038590431213e-01 -1.546412333846092224e-02
-9.421404451131820679e-02 2.770487368106842041e-01 2.516146302223205566e-01 -9.901263564825057983e-02 1.056783869862556458e-01 2.216158956289291382e-01 -4.031172990798950195e-01 4.169606789946556091e-02 1.043829414993524551e-02 1.710260510444641113e-01 8.595723658800125122e-02 8.223950862884521484e-02 -5.647796764969825745e-02 -1.170314326882362366e-01 -2.455051541328430176e-01 -1.920040547847747803e-01 -8.872614055871963501e-02 2.017423659563064575e-01 2.064263373613357544e-01 -3.565115928649902344e-01 -5.260612070560455322e-02 4.684206098318099976e-02 2.050540745258331299e-01 2.602308988571166992e-02 -1.446905583143234253e-01 -3.371300399303436279e-01 -6.594334542751312256e-02 1.623687446117401123e-01 6.469538807868957520e-02 -2.748888544738292694e-02 -1.136180609464645386e-01 -1.003507971763610840e-01
1.092913150787353516e-01 2.584503591060638428e-01 -1.961405426263809204e-01 -1.485176235437393188e-01 1.837256401777267456e-01 8.840141445398330688e-02 -1.526306569576263428e-01 -8.692572265863418579e-02 -1.165630891919136047e-01 -8.727810531854629517e-02 1.757018268108367920e-01 2.291690744459629059e-02 -1.959385126829147339e-01 4.627214744687080383e-02 3.178573250770568848e-01 -2.289212495088577271e-01 8.155073225498199463e-02 -8.486834168434143066e-02 3.253203630447387695e-02 -1.641774028539657593e-01 -1.108763962984085083e-01 -2.429588139057159424e-01 -2.027633041143417358e-01 -4.328956082463264465e-02 -8.249839395284652710e-02 -2.423957288265228271e-01 -4.871269315481185913e-02 1.924088597297668457e-01 3.635903000831604004e-01 -2.237217724323272705e-01 6.985749304294586182e-02 -3.057383000850677490e-01
-1.992730796337127686e-01 1.194174867123365402e-02 3.987964093685150146e-01 -2.710881233215332031e-01 4.772213101387023926e-02 -9.859357029199600220e-02 -1.349474638700485229e-01 1.273002922534942627e-01 6.523550301790237427e-02 -1.243985742330551147e-01 3.911004066467285156e-01 -1.868785172700881958e-01 1.354670077562332153e-01 7.695271074771881104e-02 2.361123412847518921e-01 -6.814316660165786743e-02 -1.051876768469810486e-01 1.016787514090538025e-01 5.231339111924171448e-02 -2.058179080486297607e-01 -1.156314089894294739e-01 1.450735181570053101e-01 9.231312572956085205e-02 1.862882673740386963e-01 1.545122414827346802e-01 1.465428918600082397e-01 4.027963802218437195e-02 1.023705229163169861e-01 3.356115221977233887e-01 -2.277180366218090057e-02 -1.441001892089843750e-01 -2.311155945062637329e-01
1.466428488492965698e-01 1.561366766691207886e-01 5.126851797103881836e-02 -8.577508479356765747e-02 -1.850665509700775146e-01 6.400270760059356689e-02 -4.446757137775421143e-01 -1.213832665234804153e-02 -1.832556426525115967e-01 -1.499897986650466919e-01 -4.756405204534530640e-02 -1.958557367324829102e-01 1.615737192332744598e-02 -1.393433958292007446e-01 1.008010059595108032e-01 2.475720830261707306e-02 -2.512485682964324951e-01 1.167816668748855591e-01 -2.345872968435287476e-01 -3.794991225004196167e-02 6.710747629404067993e-02 1.209877058863639832e-01 1.731711328029632568e-01 -1.132327765226364136e-01 -2.982361055910587311e-02 -3.333232700824737549e-01 -1.843661665916442871e-01 3.536873161792755127e-01 3.574598580598831177e-03 -3.317541480064392090e-01 -6.627564132213592529e-02 -4.086666740477085114e-03
-1.128422170877456665e-01 3.554359674453735352e-01 -4.610954597592353821e-02 -2.694248557090759277e-01 2.091754376888275146e-01 -1.449653208255767822e-01 -5.796683579683303833e-02 6.264621019363403320e-02 -3.701822757720947266e-01 -6.145486980676651001e-02 1.403903514146804810e-01 7.182898372411727905e-02 6.935859471559524536e-02 2.610089182853698730e-01 3.636327087879180908e-01 -8.338477462530136108e-02 1.596144959330558777e-02 1.416013836860656738e-01 -1.888065598905086517e-02 -3.192673921585083008e-01 7.846442610025405884e-02 1.281130611896514893e-01 -1.384332776069641113e-01 -6.673970818519592285e-02 -2.445200383663177490e-01 5.161586776375770569e-02 -1.740034967660903931e-01 1.701435446739196777e-01 4.530715942382812500e-02 -1.387974619865417480e-01 1.053809821605682373e-01 1.161006763577461243e-01
1.980409622192382812e-01 -6.400983780622482300e-02 5.526471883058547974e-02 1.585202664136886597e-02 -9.943982958793640137e-02 -2.092223428189754486e-02 -2.318388521671295166e-01 2.671609520912170410e-01 6.263286620378494263e-02 -1.098395735025405884e-01 3.350121676921844482e-01 2.858705222606658936e-01 1.162488758563995361e-01 2.229410707950592041e-01 2.074585407972335815e-01 -3.091718852519989014e-01 1.294738203287124634e-01 -1.693605929613113403e-01 -1.491120737046003342e-02 -1.264475435018539429e-01 -6.871454534120857716e-04 1.912520080804824829e-01 3.943971544504165649e-02 -2.269797325134277344e-01 -1.331380903720855713e-01 -2.624347507953643799e-01 -4.221578314900398254e-02 3.829449713230133057e-01 8.935646712779998779e-02 -1.085165441036224365e-01 4.710087087005376816e-03 -4.572955891489982605e-03
-1.769087649881839752e-02 8.962700515985488892e-02 8.122050762176513672e-02 -1.394322961568832397e-01 6.071127951145172119e-02 -7.832471281290054321e-02 -1.819201409816741943e-01 -6.405318528413772583e-02 -1.005712002515792847e-01 6.220970768481492996e-03 7.760077714920043945e-02 2.240324169397354126e-01 -1.896789995953440666e-03 2.025114744901657104e-01 1.451896578073501587e-01 -1.732398271560668945e-01 1.232534870505332947e-01 1.044728308916091919e-01 2.265658974647521973e-01 -1.859104335308074951e-01 -2.600745856761932373e-01 -5.813445895910263062e-02 2.278380095958709717e-01 -6.734402477741241455e-02 -1.184292361140251160e-01 -2.555545046925544739e-02 -2.131799310445785522e-01 -7.336112856864929199e-02 4.661666750907897949e-01 -3.683737814426422119e-01 3.120415210723876953e-01 6.909412145614624023e-02
2.910311222076416016e-01 1.994159221649169922e-01 -8.654457330703735352e-02 -1.395467817783355713e-01 -2.244628779590129852e-02 3.237738832831382751e-02 -3.903799653053283691e-01 -8.001670986413955688e-02 -3.395887911319732666e-01 -2.479569986462593079e-02 2.793276123702526093e-02 1.793090701103210449e-01 -1.415380984544754028e-01 2.299799621105194092e-01 3.303899243474006653e-02 -2.889752686023712158e-01 2.583479508757591248e-02 8.077944070100784302e-02 -1.617307960987091064e-02 -1.259592920541763306e-01 -9.677729103714227676e-04 -2.901421189308166504e-01 2.895745933055877686e-01 -2.961886227130889893e-01 1.171619072556495667e-02 2.049267292022705078e-02 -1.547184889204800129e-03 2.305194549262523651e-02 1.828169077634811401e-01 -1.954539269208908081e-01 -1.250270009040832520e-01 -1.199937537312507629e-01
4.965432453900575638e-03 2.116852849721908569e-01 6.006627809256315231e-03 -2.530197203159332275e-01 3.449363866820931435e-04 2.141325501725077629e-03 -2.479580789804458618e-01 7.114929705858230591e-02 -1.761621534824371338e-01 1.645165979862213135e-01 -1.961990296840667725e-01 -3.642103672027587891e-01 8.512824028730392456e-02 2.197767049074172974e-01 1.481955647468566895e-01 -2.923609316349029541e-01 -9.308492392301559448e-02 2.335520684719085693e-01 -4.263821989297866821e-02 -1.828292161226272583e-01 4.985140264034271240e-02 2.972481250762939453e-01 2.341423183679580688e-01 -1.322069321759045124e-03 3.241688609123229980e-01 7.487537711858749390e-02 -8.872040361166000366e-02 4.397646710276603699e-02 1.746656149625778198e-01 -1.531746834516525269e-01 1.108277365565299988e-01 -3.820688650012016296e-02
-6.394605338573455811e-02 7.034254074096679688e-02 2.418338805437088013e-01 -2.486868202686309814e-01 1.956033334136009216e-02 1.482794582843780518e-01 -1.847946196794509888e-01 1.258859187364578247e-01 -1.314809620380401611e-01 1.401513367891311646e-01 3.434148132801055908e-01 -1.446261256933212280e-01 -1.485483795404434204e-01 1.497383117675781250e-01 2.457170933485031128e-01 -2.526276409626007080e-01 8.104258030652999878e-02 -1.256973594427108765e-01 -3.240527212619781494e-02 -2.079456858336925507e-02 1.880346685647964478e-01 5.240593478083610535e-02 1.355520933866500854e-01 1.036560535430908203e-02 -1.462864875793457031e-02 -3.574121892452239990e-01 6.685222685337066650e-02 1.631131172180175781e-01 -1.784348040819168091e-01 -3.158775269985198975e-01 -1.413512527942657471e-01 -2.504729628562927246e-01
1.468380987644195557e-01 2.757101058959960938e-01 -2.306657284498214722e-01 -1.234906464815139771e-01 1.875543445348739624e-01 1.218218430876731873e-01 -3.652410209178924561e-01 -2.683955244719982147e-02 -2.211523801088333130e-01 -9.983905591070652008e-03 1.705430001020431519e-01 -7.873351871967315674e-02 -2.087652832269668579e-01 9.606233239173889160e-02 2.562161982059478760e-01 -1.763049513101577759e-01 1.127079874277114868e-01 -2.525484263896942139e-01 6.745612621307373047e-02 -1.195784732699394226e-01 -1.075983941555023193e-01 -2.087403386831283569e-01 -1.097262352705001831e-01 1.743104122579097748e-02 4.475572612136602402e-03 -1.471049487590789795e-01 -7.309792097657918930e-03 1.336760073900222778e-01 2.560303807258605957e-01 -2.657397687435150146e-01 1.313392072916030884e-01 -2.452872097492218018e-01
-5.214289948344230652e-02 3.827821090817451477e-02 -2.423105575144290924e-02 -2.414185255765914917e-01 -1.926740258932113647e-02 2.878291308879852295e-01 -1.694114063866436481e-03 1.462456770241260529e-02 -8.669081144034862518e-03 7.241883128881454468e-02 1.528088003396987915e-01 -1.146251410245895386e-01 -1.874721958301961422e-03 -6.350023299455642700e-02 2.698116004467010498e-01 -3.105391860008239746e-01 2.443976104259490967e-01 8.982129395008087158e-02 4.178571999073028564e-01 -3.750449419021606445e-01 -2.102016210556030273e-01 -1.573413908481597900e-01 -4.617426544427871704e-03 5.067881569266319275e-02 1.066858414560556412e-02 -2.882800297811627388e-03 -1.870183199644088745e-01 9.511790424585342407e-02 2.319723218679428101e-01 -2.205206900835037231e-01 7.821346819400787354e-02 -1.764628738164901733e-01
2.082459181547164917e-01 1.718327254056930542e-01 1.894869208335876465e-01 8.651497773826122284e-03 7.037854194641113281e-02 1.888717859983444214e-01 -2.129464447498321533e-01 1.069699302315711975e-01 -1.711942255496978760e-01 5.750026553869247437e-03 1.320962160825729370e-01 2.567726075649261475e-01 1.106388941407203674e-01 -2.431102246046066284e-01 3.151683807373046875e-01 -1.022618561983108521e-01 5.696901679039001465e-02 8.297417312860488892e-02 -2.746148109436035156e-01 -3.193833231925964355e-01 2.956528663635253906e-01 2.024393677711486816e-01 5.827828124165534973e-02 1.564466357231140137e-01 2.940990403294563293e-02 -1.397543996572494507e-01 -1.506148725748062134e-01 1.690289378166198730e-01 2.897661924362182617e-01 -4.555738065391778946e-03 9.704068303108215332e-03 1.771398633718490601e-02
-5.702576891053467989e-05 1.476636622101068497e-02 2.128065526485443115e-01 -1.900371015071868896e-01 1.130322515964508057e-01 4.199164509773254395e-01 -2.296021580696105957e-01 7.075478881597518921e-02 2.631250210106372833e-02 1.485162675380706787e-01 1.125159785151481628e-01 5.969258025288581848e-02 1.634083390235900879e-01 3.929492831230163574e-01 3.355576992034912109e-01 -3.262588381767272949e-02 -9.203018993139266968e-02 2.196436934173107147e-02 2.096998244524002075e-01 -4.345879703760147095e-02 1.277111768722534180e-01 -2.125625312328338623e-02 -8.901702612638473511e-02 6.578601151704788208e-02 6.545071303844451904e-02 -3.539152443408966064e-02 -2.929380834102630615e-01 8.827724307775497437e-02 2.416935563087463379e-01 -1.864397972822189331e-01 2.476925402879714966e-01 -1.751401834189891815e-02
-1.726389117538928986e-02 1.298680156469345093e-01 4.068719968199729919e-02 -3.572041690349578857e-01 -2.731503248214721680e-01 -2.507402561604976654e-02 -2.722056508064270020e-01 1.222189739346504211e-01 -3.951999545097351074e-02 2.068737000226974487e-01 2.921811342239379883e-01 -1.273049116134643555e-01 -5.050012841820716858e-02 2.471193671226501465e-01 1.747858524322509766e-02 -1.932288259267807007e-01 9.420564770698547363e-02 1.075995415449142456e-01 1.337990760803222656e-01 1.609698683023452759e-01 5.477914214134216309e-02 -8.492062240839004517e-02 1.329651772975921631e-01 9.857995063066482544e-02 -9.572193771600723267e-02 -2.844527065753936768e-01 4.109635949134826660e-02 7.311871647834777832e-02 7.729773968458175659e-02 -1.405431628227233887e-01 -2.435683459043502808e-02 -4.656277000904083252e-01
2.330807149410247803e-01 -1.051011309027671814e-02 1.693680286407470703e-01 -3.691563606262207031e-01 4.164087772369384766e-01 -4.133653268218040466e-02 -2.884327992796897888e-02 1.386387944221496582e-01 -1.880676597356796265e-01 8.898268640041351318e-02 1.301337778568267822e-01 -2.204006761312484741e-01 7.578425109386444092e-02 6.107255071401596069e-02 2.186788469552993774e-01 -3.044146895408630371e-01 4.093671962618827820e-02 1.207559108734130859e-01 1.092160269618034363e-01 5.932628735899925232e-02 1.503961831331253052e-01 1.470875591039657593e-01 5.706779658794403076e-02 -1.185592934489250183e-01 -1.668779253959655762e-01 -1.794617623090744019e-01 6.677454710006713867e-02 1.689886599779129028e-01 2.278094142675399780e-01 -1.165714636445045471e-01 8.796747028827667236e-02 -2.590661346912384033e-01
3.457250893115997314e-01 1.944071799516677856e-01 1.448811292648315430e-01 -3.808568418025970459e-01 -9.351859986782073975e-02 3.194103948771953583e-03 -5.903254263103008270e-03 -8.700156211853027344e-02 -2.238112837076187134e-01 1.515620499849319458e-01 2.824709713459014893e-01 -6.028577219694852829e-03 1.058648228645324707e-01 2.179227918386459351e-01 -2.353442311286926270e-01 -1.666865050792694092e-01 1.406925171613693237e-01 9.944861382246017456e-02 -1.285498589277267456e-02 -5.053551122546195984e-02 1.119230762124061584e-01 4.528953507542610168e-02 6.782643496990203857e-02 3.742826282978057861e-01 -2.139883041381835938e-01 -1.081168651580810547e-02 -2.107293754816055298e-01 1.068049818277359009e-01 1.981963813304901123e-01 -1.076840534806251526e-01 1.379858106374740601e-01 -4.701685532927513123e-02
2.716757953166961670e-01 1.434490680694580078e-01 4.334112629294395447e-02 -2.928412854671478271e-01 4.081567004323005676e-02 -1.028707530349493027e-02 -2.249743491411209106e-01 -8.227854222059249878e-02 -1.211211085319519043e-01 1.922431141138076782e-01 -7.522986829280853271e-02 -7.318037748336791992e-02 -2.000911720097064972e-02 1.867181956768035889e-01 2.333683669567108154e-01 -1.068831458687782288e-01 2.734377384185791016e-01 6.662087887525558472e-02 -1.711430847644805908e-01 -1.443408578634262085e-01 1.646116524934768677e-01 2.399071753025054932e-01 -2.869691550731658936e-01 -9.247405454516410828e-03 -2.503672540187835693e-01 -1.529704686254262924e-02 2.971094101667404175e-02 2.020279616117477417e-01 9.314902126789093018e-02 1.472295261919498444e-02 -4.100667238235473633e-01 -1.301904469728469849e-01
1.004642993211746216e-01 1.488070189952850342e-01 -9.848659858107566833e-03 1.836337149143218994e-01 1.246370822191238403e-01 -7.034423202276229858e-02 -1.901760995388031006e-01 -8.588740229606628418e-02 -9.943245351314544678e-02 2.667633295059204102e-01 3.186462819576263428e-01 -2.723421156406402588e-02 2.095927000045776367e-01 2.852554023265838623e-01 1.123144701123237610e-01 -1.887870728969573975e-01 1.162423789501190186e-01 -5.946981906890869141e-02 -9.822050482034683228e-02 -3.736686408519744873e-01 -1.051422487944364548e-02 -2.807880342006683350e-01 3.118232265114784241e-02 1.345501746982336044e-02 -2.035501413047313690e-02 7.387731224298477173e-02 -1.487309485673904419e-01 6.313344091176986694e-02 3.931172788143157959e-01 -1.336103677749633789e-01 -2.096084654331207275e-01 1.352753043174743652e-01
1.366565376520156860e-01 6.724784523248672485e-02 1.504898369312286377e-01 -3.370267748832702637e-01 2.888466604053974152e-02 2.489820718765258789e-01 -7.450687885284423828e-02 -1.007768511772155762e-01 1.159489080309867859e-01 -2.537808567285537720e-02 7.762552797794342041e-02 -1.700426042079925537e-01 5.093716830015182495e-02 2.908945977687835693e-01 1.579904854297637939e-01 1.261433213949203491e-01 1.014862880110740662e-01 -1.995363235473632812e-01 3.933184966444969177e-02 -2.720453031361103058e-02 -8.065928518772125244e-02 -2.005142122507095337e-01 6.144277378916740417e-02 -3.350042998790740967e-01 -1.184973120689392090e-01 1.168817803263664246e-01 -1.355949640274047852e-01 2.961189150810241699e-01 2.741516828536987305e-01 -3.508682847023010254e-01 -1.926364451646804810e-01 2.551336772739887238e-02
2.523927986621856689e-01 2.090770006179809570e-01 2.021378837525844574e-02 -1.866697371006011963e-01 -2.083132714033126831e-01 -2.485496252775192261e-01 -2.974335849285125732e-01 -1.475545912981033325e-01 -5.534879490733146667e-02 7.209833711385726929e-02 -1.717323958873748779e-01 3.592076711356639862e-03 2.817254960536956787e-01 2.272408157587051392e-01 -3.669950645416975021e-03 1.340327113866806030e-01 6.364215910434722900e-02 2.338033020496368408e-01 -7.057919632643461227e-03 -2.835496664047241211e-01 -6.751982867717742920e-02 1.785077713429927826e-02 -9.052451699972152710e-03 -1.363909840583801270e-01 -2.985579371452331543e-01 -1.429023891687393188e-01 -8.431476354598999023e-02 3.328922092914581299e-01 5.218995735049247742e-02 -1.797881275415420532e-01 1.627542674541473389e-01 -5.848557874560356140e-02
-1.130937337875366211e-01 1.914459615945816040e-01 2.760940790176391602e-01 -2.211198955774307251e-01 -1.215104945003986359e-02 4.703500866889953613e-02 -4.657672345638275146e-02 1.004602089524269104e-01 -1.411427408456802368e-01 -8.228982985019683838e-02 2.336013615131378174e-01 7.156119495630264282e-02 1.662753671407699585e-01 -4.848399385809898376e-02 4.291661679744720459e-01 -2.474746257066726685e-01 1.860490739345550537e-01 2.617160081863403320e-01 5.164195597171783447e-02 -7.177073508501052856e-02 6.712539494037628174e-02 2.847651205956935883e-02 -1.018768548965454102e-01 2.120508849620819092e-01 8.854825049638748169e-02 6.004569306969642639e-02 -1.574781537055969238e-01 8.722172677516937256e-02 1.758156418800354004e-01 -8.523237705230712891e-02 -2.876562178134918213e-01 -3.356219828128814697e-01
-1.187892705202102661e-01 -1.315309107303619385e-01 2.906635403633117676e-01 -3.728420436382293701e-01 -8.506853878498077393e-02 1.831292733550071716e-02 -2.496414035558700562e-01 2.838002890348434448e-02 -1.471725553274154663e-01 1.115533802658319473e-02 -7.039086520671844482e-02 1.197178810834884644e-01 1.605029851198196411e-01 3.948267698287963867e-01 8.166804164648056030e-02 -1.345833092927932739e-01 -2.527566254138946533e-02 -3.127508563920855522e-03 -1.210857704281806946e-01 1.147189289331436157e-01 -9.221915155649185181e-02 1.939707696437835693e-01 8.363648504018783569e-02 -1.613970994949340820e-01 -4.675546661019325256e-02 1.121925935149192810e-01 -8.239693194627761841e-02 2.333780825138092041e-01 2.126673460006713867e-01 -3.189617395401000977e-01 -1.944894194602966309e-01 -2.417206615209579468e-01
-1.759400218725204468e-02 -8.386371284723281860e-02 1.393952965736389160e-01 -1.828517019748687744e-01 -1.958617009222507477e-02 5.787390843033790588e-02 -3.462399244308471680e-01 2.126259058713912964e-01 -6.955183576792478561e-03 2.244606465101242065e-01 -5.833271890878677368e-03 -2.411577105522155762e-01 7.289861142635345459e-02 4.098105430603027344e-01 9.448783844709396362e-02 1.019416283816099167e-02 1.314440555870532990e-02 2.396762222051620483e-01 1.902609765529632568e-01 -2.419299036264419556e-01 1.012041568756103516e-01 2.837695479393005371e-01 -6.814787536859512329e-02 -4.543418437242507935e-02 4.011804610490798950e-02 -1.494326144456863403e-01 3.983611613512039185e-02 -4.303264990448951721e-02 3.208234906196594238e-01 -1.989855170249938965e-01 2.453989535570144653e-01 1.046209130436182022e-02
2.205118238925933838e-01 3.322085738182067871e-01 1.931865513324737549e-01 -1.864411085844039917e-01 1.299268901348114014e-01 1.499713957309722900e-01 -2.294382601976394653e-01 2.506039440631866455e-01 3.999892994761466980e-02 -7.745602726936340332e-02 1.638619750738143921e-01 -1.521422564983367920e-01 1.670990288257598877e-01 -6.481863558292388916e-02 3.244619071483612061e-02 -2.207120656967163086e-01 -1.057635527104139328e-03 2.000807225704193115e-01 -1.378696709871292114e-01 9.433138370513916016e-02 -2.239211797714233398e-01 -1.409407407045364380e-01 8.500090241432189941e-02 7.344441860914230347e-02 -1.976690888404846191e-01 -1.148440688848495483e-01 1.471764743328094482e-01 3.205574750900268555e-01 2.567766904830932617e-01 5.496091023087501526e-02 -1.401114612817764282e-01 -2.424792796373367310e-01
1.114477142691612244e-01 3.805819749832153320e-01 1.266912817955017090e-01 -1.097190901637077332e-01 -2.762622945010662079e-02 -2.471317350864410400e-01 -4.884298443794250488e-01 -2.030999772250652313e-02 -1.263675000518560410e-02 2.059592455625534058e-01 5.222374945878982544e-02 -6.060351803898811340e-02 1.812163740396499634e-01 1.295680403709411621e-01 1.010101884603500366e-01 -1.541535705327987671e-01 1.931470073759555817e-02 1.749025583267211914e-01 1.558136492967605591e-01 -1.762040555477142334e-01 -2.771631628274917603e-02 2.600236833095550537e-01 -4.559827223420143127e-02 -1.600774824619293213e-01 1.852902472019195557e-01 2.376175485551357269e-02 -7.908152788877487183e-02 5.972361192107200623e-02 7.402560114860534668e-02 -1.981143206357955933e-01 3.148500621318817139e-01 1.015375182032585144e-01
-8.153166621923446655e-02 2.680409252643585205e-01 -7.192298769950866699e-02 -1.395431160926818848e-01 -1.502559781074523926e-01 3.683438152074813843e-02 -2.362102717161178589e-01 1.433347910642623901e-01 -4.817124456167221069e-02 6.381023675203323364e-02 2.352265454828739166e-02 5.374979600310325623e-02 2.574189901351928711e-01 -3.571509569883346558e-02 3.098302483558654785e-01 -6.440807133913040161e-02 -1.799116134643554688e-01 2.954052388668060303e-01 -2.452502697706222534e-01 -3.569503426551818848e-01 3.040527403354644775e-01 -7.881177216768264771e-02 2.903326153755187988e-01 1.132674049586057663e-02 -9.622283279895782471e-03 -1.152457892894744873e-01 -4.364407062530517578e-02 1.570974588394165039e-01 5.925223231315612793e-02 -2.511422932147979736e-01 -1.424655318260192871e-01 -4.423972219228744507e-02
2.894545206800103188e-03 2.405046224594116211e-01 1.202594861388206482e-01 -1.405115425586700439e-01 8.842537179589271545e-03 1.159484907984733582e-01 -8.458801358938217163e-02 9.597468189895153046e-03 -3.341875271871685982e-03 9.316645562648773193e-03 2.128061093389987946e-02 -2.527555823326110840e-02 2.119468599557876587e-01 1.843559145927429199e-01 2.644873559474945068e-01 3.454471826553344727e-01 1.588838547468185425e-01 5.028804764151573181e-02 2.962850593030452728e-02 -1.654300838708877563e-01 3.733460605144500732e-02 -1.282573044300079346e-01 -3.400297090411186218e-02 -2.146071642637252808e-01 -1.612980812788009644e-01 -1.152979135513305664e-01 4.080318904016166925e-04 3.907618299126625061e-02 5.031217336654663086e-01 -3.375115096569061279e-01 -2.964619696140289307e-01 -3.067920356988906860e-02
2.221312969923019409e-01 -9.338804334402084351e-02 -1.440607607364654541e-01 -3.006863594055175781e-01 -1.780728697776794434e-01 1.441836804151535034e-01 -9.738489240407943726e-02 9.404619038105010986e-02 -1.152465939521789551e-01 4.787223413586616516e-03 1.976801455020904541e-01 -4.066154956817626953e-01 3.283935189247131348e-01 2.091723829507827759e-01 1.273165345191955566e-01 -3.328504562377929688e-01 -1.682034507393836975e-02 -2.281266637146472931e-02 2.414993941783905029e-03 -9.560818970203399658e-02 -2.430966682732105255e-02 1.803479939699172974e-01 1.181418076157569885e-01 -1.468839645385742188e-01 -5.604825541377067566e-02 -5.778330937027931213e-02 -9.018911421298980713e-02 2.360714077949523926e-01 1.951943486928939819e-01 -2.278283610939979553e-02 -2.148529887199401855e-01 1.729338169097900391e-01
8.542766422033309937e-02 3.357446193695068359e-01 6.059036031365394592e-02 -1.270266994833946228e-02 1.036356016993522644e-01 1.114915385842323303e-01 7.371215522289276123e-02 2.870751079171895981e-03 5.821215361356735229e-02 1.516884751617908478e-02 3.430402874946594238e-01 -7.067973166704177856e-02 -1.024277061223983765e-01 2.936362326145172119e-01 9.169685840606689453e-02 -1.303196102380752563e-01 1.011502593755722046e-01 2.498371452093124390e-01 2.176400423049926758e-01 -1.027148440480232239e-01 -5.533545836806297302e-02 1.479277610778808594e-01 6.097742170095443726e-02 4.938350245356559753e-02 -3.919596970081329346e-01 -3.225921690464019775e-01 -3.825152060016989708e-03 1.922490596771240234e-01 3.518696427345275879e-01 1.084722876548767090e-01 7.987350225448608398e-02 2.892403863370418549e-02
-2.282288670539855957e-01 1.013512313365936279e-01 -2.043972490355372429e-03 -3.475790470838546753e-02 -9.055558592081069946e-02 2.539926171302795410e-01 -3.903961181640625000e-01 -1.592393219470977783e-01 -2.220506779849529266e-02 -4.273081198334693909e-02 1.138349846005439758e-01 -1.804069727659225464e-01 3.834054991602897644e-02 2.431977987289428711e-01 2.586098611354827881e-01 1.083250865340232849e-01 3.966993093490600586e-02 1.566357612609863281e-01 -4.350452870130538940e-02 -2.456095814704895020e-01 -7.625043392181396484e-02 -6.801290065050125122e-02 -9.471271932125091553e-02 1.151400357484817505e-01 4.154876992106437683e-02 -2.703764662146568298e-02 -2.144359350204467773e-01 5.174424052238464355e-01 2.233102917671203613e-01 7.409644871950149536e-02 1.188952568918466568e-02 -7.884825021028518677e-02
1.139393821358680725e-02 -2.403197623789310455e-02 -9.582074731588363647e-02 -3.031565248966217041e-01 -8.324752748012542725e-02 1.982298493385314941e-01 -3.499459624290466309e-01 5.896227434277534485e-03 -1.657117716968059540e-02 1.425001025199890137e-01 1.148226484656333923e-01 4.855586960911750793e-02 -2.568543329834938049e-02 6.345293670892715454e-02 8.559550344944000244e-02 -1.079805418848991394e-01 -9.591881185770034790e-02 2.386212050914764404e-01 2.441751062870025635e-01 -3.020105138421058655e-02 1.417265683412551880e-01 2.521281540393829346e-01 2.030131816864013672e-01 3.498451709747314453e-01 -1.619815677404403687e-01 -2.702684700489044189e-01 -1.014724224805831909e-01 8.460468612611293793e-03 2.543191611766815186e-01 -2.746796905994415283e-01 2.142725735902786255e-01 -7.971661165356636047e-03
-9.085050225257873535e-02 -9.162285178899765015e-02 8.068191260099411011e-02 -1.156095191836357117e-01 -7.543917745351791382e-02 -1.755746006965637207e-01 -2.237721383571624756e-01 -1.753577776253223419e-02 -1.240264400839805603e-01 4.935682937502861023e-02 1.589429974555969238e-01 -1.366180032491683960e-01 4.770030677318572998e-01 -9.998913155868649483e-04 1.746344864368438721e-01 1.222501415759325027e-02 -1.035487577319145203e-01 1.369481086730957031e-01 3.067505061626434326e-01 -1.357870697975158691e-01 -1.665008366107940674e-01 1.075350269675254822e-01 -8.981562405824661255e-02 -1.512384414672851562e-01 1.672193109989166260e-01 -2.513439655303955078e-01 -1.168207526206970215e-01 2.850074470043182373e-01 3.341764211654663086e-01 -1.752011924982070923e-01 4.581311717629432678e-02 -1.180411875247955322e-01
1.846700459718704224e-01 2.122186124324798584e-01 2.072411477565765381e-01 -2.769658267498016357e-01 -3.237929195165634155e-02 4.334360361099243164e-03 -1.886874884366989136e-01 7.743061333894729614e-02 -2.145912796258926392e-01 1.092951297760009766e-01 1.341203898191452026e-01 1.817831955850124359e-02 -6.405983865261077881e-02 -1.731316745281219482e-02 3.205343186855316162e-01 9.790092706680297852e-02 -1.174196824431419373e-01 -1.393264085054397583e-01 -4.455863237380981445e-01 -1.021689921617507935e-01 1.046469509601593018e-01 3.018949329853057861e-01 -1.412638425827026367e-01 6.359007209539413452e-02 -1.079130768775939941e-01 -4.050994291901588440e-02 -1.281087547540664673e-01 2.536142468452453613e-01 2.937517762184143066e-01 -8.123388141393661499e-02 9.236002713441848755e-02 4.217219352722167969e-02
-1.149035468697547913e-01 7.824447751045227051e-02 6.354071199893951416e-02 -2.004169970750808716e-01 -1.130222454667091370e-01 1.098831295967102051e-01 -1.919376999139785767e-01 -1.800563372671604156e-02 -1.738837361335754395e-02 7.681884616613388062e-02 -2.994342446327209473e-01 1.063879281282424927e-01 2.124468609690666199e-02 2.468556463718414307e-01 -1.398310214281082153e-01 -2.084791958332061768e-01 1.525169909000396729e-01 5.805556476116180420e-02 -1.268769204616546631e-01 -2.190375030040740967e-01 -1.129194721579551697e-01 2.809428274631500244e-01 -5.786451697349548340e-02 3.991901502013206482e-02 -2.297921292483806610e-02 9.749992936849594116e-02 3.629532456398010254e-02 4.119653403759002686e-01 4.566997587680816650e-01 -1.761089414358139038e-01 -1.866992563009262085e-01 5.364041775465011597e-03
1.765868663787841797e-01 2.745679020881652832e-01 2.355016469955444336e-01 -1.518160570412874222e-02 9.906200319528579712e-02 -1.640120893716812134e-01 -1.409568041563034058e-01 -4.871371388435363770e-02 -7.532130181789398193e-02 -5.671370774507522583e-02 4.465379938483238220e-02 2.471705377101898193e-01 -1.278011053800582886e-01 2.773357927799224854e-02 2.170172184705734253e-01 -2.082304060459136963e-01 8.427271991968154907e-02 -1.368426904082298279e-02 7.288377732038497925e-02 -5.159923434257507324e-02 -2.236189097166061401e-01 -2.469670921564102173e-01 1.913514435291290283e-01 -1.816043071448802948e-02 -2.777361497282981873e-02 -1.601913571357727051e-01 -3.056297600269317627e-01 -2.657986432313919067e-02 4.747226536273956299e-01 -2.775867283344268799e-01 7.326567173004150391e-02 -8.779402822256088257e-02
-1.308211535215377808e-01 -8.507545292377471924e-02 2.611270248889923096e-01 -3.398013710975646973e-01 -1.740693463943898678e-03 2.527751624584197998e-01 -3.743740916252136230e-01 3.272566571831703186e-02 4.953239113092422485e-02 1.449788510799407959e-01 2.370017021894454956e-02 -9.046818315982818604e-02 -9.564968198537826538e-02 -2.078343778848648071e-01 3.155896067619323730e-01 2.084644883871078491e-02 -8.085547387599945068e-02 1.156727597117424011e-01 -5.634050816297531128e-02 -2.779908180236816406e-01 1.863830140791833401e-03 2.416359484195709229e-01 -2.755039371550083160e-02 -1.769401282072067261e-01 5.452826619148254395e-02 1.052776202559471130e-01 -1.916161179542541504e-02 1.132586523890495300e-01 2.537499368190765381e-01 -1.623880714178085327e-01 6.308826804161071777e-02 -2.990932762622833252e-01
-6.144176051020622253e-02 5.620732158422470093e-02 3.602482378482818604e-02 -1.402783244848251343e-01 9.676026180386543274e-03 2.476193197071552277e-02 -3.600419461727142334e-01 -1.476127561181783676e-02 -1.997321397066116333e-01 -1.797104030847549438e-01 -3.908332809805870056e-02 -4.698953032493591309e-02 4.154199361801147461e-02 4.389711096882820129e-02 1.589030474424362183e-01 -1.201945394277572632e-01 2.164767235517501831e-01 2.855934575200080872e-02 -1.283369660377502441e-01 -6.444384157657623291e-02 -1.371495574712753296e-01 -5.660131946206092834e-02 2.472222223877906799e-02 4.674664884805679321e-02 7.022748701274394989e-03 6.874661147594451904e-02 -3.453881740570068359e-01 1.004843413829803467e-02 5.418545603752136230e-01 -4.114967584609985352e-01 1.971254199743270874e-01 -5.644525587558746338e-02
5.477970466017723083e-02 3.273147940635681152e-01 1.824145764112472534e-01 -4.381705075502395630e-02 -1.268433332443237305e-01 2.140515148639678955e-01 -1.276766508817672729e-01 -2.736153826117515564e-02 5.587304756045341492e-02 5.387796834111213684e-02 6.187382712960243225e-02 3.093208069913089275e-04 2.722990512847900391e-01 4.636199772357940674e-02 2.137661278247833252e-01 -4.369213804602622986e-02 -1.120150014758110046e-01 1.231590285897254944e-01 -1.834260672330856323e-01 3.533295542001724243e-02 4.637248516082763672e-01 2.202809900045394897e-01 1.981718540191650391e-01 2.115663141012191772e-02 -2.730611525475978851e-02 -1.883508414030075073e-01 -1.419935524463653564e-01 9.828305989503860474e-02 1.997796446084976196e-01 -3.463359475135803223e-01 2.051375806331634521e-01 -8.988506346940994263e-02
3.479168117046356201e-01 -4.238111898303031921e-02 2.404095083475112915e-01 -3.353331685066223145e-01 1.440366655588150024e-01 -5.715548992156982422e-02 3.988496214151382446e-02 2.136689871549606323e-01 -3.386923372745513916e-01 -1.511448994278907776e-02 1.017752885818481445e-01 -1.110002622008323669e-01 1.744689941406250000e-01 -4.671058151870965958e-03 2.474402487277984619e-01 -2.142309844493865967e-01 -2.048579789698123932e-02 7.554562389850616455e-02 -5.322536826133728027e-02 2.683737874031066895e-02 1.395855844020843506e-01 -7.073337584733963013e-02 9.713207930326461792e-02 -1.249605342745780945e-01 -8.013142645359039307e-02 -1.407947838306427002e-01 2.425846457481384277e-01 8.583670854568481445e-02 3.120206296443939209e-01 -2.925478816032409668e-01 -1.498759631067514420e-02 -1.600275337696075439e-01
-9.242811053991317749e-02 1.413734555244445801e-01 9.453344345092773438e-02 -2.935895025730133057e-01 -1.547214537858963013e-01 8.118164539337158203e-02 -3.534489572048187256e-01 -1.159384846687316895e-02 -4.970297589898109436e-02 2.138896733522415161e-01 2.945170998573303223e-01 -1.858123987913131714e-01 -5.160944163799285889e-02 2.227945774793624878e-01 1.118712201714515686e-01 -3.621502518653869629e-01 7.667044550180435181e-02 5.761079490184783936e-02 9.818673133850097656e-02 1.873616725206375122e-01 7.575084269046783447e-02 -3.065608441829681396e-02 1.969285309314727783e-01 2.325754612684249878e-03 -9.088523685932159424e-02 -3.229230344295501709e-01 -3.757948055863380432e-02 -4.925538320094347000e-03 -1.095548942685127258e-01 -2.206602245569229126e-01 1.303057372570037842e-02 -2.846916615962982178e-01
9.441097080707550049e-02 -1.187402606010437012e-01 1.123975068330764771e-01 -3.452714681625366211e-01 -1.303194556385278702e-03 -5.546848475933074951e-02 -2.271953672170639038e-01 -3.115532994270324707e-01 -4.920710623264312744e-02 1.463688462972640991e-01 1.204954683780670166e-01 -1.941719464957714081e-02 2.116889506578445435e-01 2.429626286029815674e-01 3.633392155170440674e-01 5.402569100260734558e-02 1.454843580722808838e-01 -8.082292973995208740e-02 1.038529351353645325e-01 -3.832494020462036133e-01 1.378016471862792969e-01 -1.355323195457458496e-01 5.719546973705291748e-02 2.216179817914962769e-01 -1.197256743907928467e-01 -9.280500560998916626e-02 -1.334727257490158081e-01 1.585384607315063477e-01 1.595345437526702881e-01 -1.070710867643356323e-01 1.458490788936614990e-01 1.291122138500213623e-01
1.791122108697891235e-01 3.018506765365600586e-01 -7.787170819938182831e-03 1.073242351412773132e-01 -1.437448263168334961e-01 2.889449596405029297e-01 -2.325163036584854126e-01 -1.910074651241302490e-01 -2.124433964490890503e-01 5.551969259977340698e-02 -3.388826968148350716e-03 2.382794320583343506e-01 -7.657726109027862549e-02 1.940253823995590210e-01 8.872637897729873657e-02 -2.529843449592590332e-01 7.924290746450424194e-02 7.766924798488616943e-02 -1.759891025722026825e-02 -2.917200922966003418e-01 4.713502153754234314e-02 -8.695410937070846558e-02 2.284382879734039307e-01 -3.108738660812377930e-01 1.615776568651199341e-01 -1.503311842679977417e-01 -2.079079449176788330e-01 1.502865180373191833e-02 2.083631604909896851e-01 -1.593797206878662109e-01 -1.004260629415512085e-01 -1.508223265409469604e-01
3.144761323928833008e-01 1.510558091104030609e-02 1.793593354523181915e-02 -3.053488433361053467e-01 6.981015205383300781e-02 1.931550204753875732e-01 -3.234945535659790039e-01 3.812913969159126282e-02 1.203802749514579773e-01 2.086946964263916016e-01 1.367668658494949341e-01 2.329329401254653931e-02 1.249614134430885315e-01 2.543700039386749268e-01 -2.046672850847244263e-01 -2.105148043483495712e-03 1.166725382208824158e-01 -1.344600617885589600e-01 -2.371620237827301025e-01 -3.136964738368988037e-01 3.598536178469657898e-02 -2.901339530944824219e-02 -5.607921257615089417e-02 2.379709482192993164e-01 -2.329305931925773621e-02 -2.975930087268352509e-02 -1.623206734657287598e-01 4.397382214665412903e-02 3.350140750408172607e-01 4.135933145880699158e-02 4.412757698446512222e-03 -2.599952518939971924e-01
1.808702796697616577e-01 -9.513872861862182617e-02 2.460193186998367310e-01 -1.796365231275558472e-01 2.059047520160675049e-01 1.284754574298858643e-01 -7.834237068891525269e-02 -2.233745902776718140e-02 -2.427638880908489227e-02 -1.717850267887115479e-01 1.660632491111755371e-01 -4.233500361442565918e-02 -6.529817730188369751e-02 1.875830441713333130e-01 -1.492494195699691772e-01 -2.766776084899902344e-01 -2.315992116928100586e-01 4.529646411538124084e-02 -8.692385628819465637e-03 -1.811982691287994385e-01 1.000748872756958008e-01 1.438384689390659332e-02 -1.877209097146987915e-01 -1.678592860698699951e-01 -6.375367194414138794e-02 -1.038335487246513367e-01 -1.946843713521957397e-01 2.791156470775604248e-01 2.183028757572174072e-01 -2.373867779970169067e-01 -4.377259612083435059e-01 -1.168444380164146423e-01
1.481933742761611938e-01 1.496542543172836304e-01 6.617268919944763184e-02 -2.226546555757522583e-01 -2.939429879188537598e-01 1.300167441368103027e-01 -1.459103524684906006e-01 8.813448995351791382e-02 -1.174795329570770264e-01 -1.873216480016708374e-01 -3.601758182048797607e-02 -2.241107821464538574e-01 2.179920375347137451e-01 2.840243875980377197e-01 1.442140638828277588e-01 -1.239985749125480652e-01 2.889665961265563965e-01 7.582943886518478394e-02 -2.339161634445190430e-01 -2.485299408435821533e-01 -1.022248640656471252e-01 3.249524831771850586e-01 1.316515207290649414e-01 -5.624415725469589233e-02 1.373453885316848755e-01 -1.350154280662536621e-01 -3.277511298656463623e-01 1.103092357516288757e-01 1.223421748727560043e-02 -1.534133311361074448e-02 -7.107919454574584961e-02 -1.233823224902153015e-02
1.510041356086730957e-01 2.395634353160858154e-01 1.542257610708475113e-02 5.914916843175888062e-02 1.714556515216827393e-01 -1.303872466087341309e-01 -3.063585162162780762e-01 -1.044690236449241638e-01 1.113037765026092529e-02 1.455606371164321899e-01 2.722106873989105225e-01 3.489832207560539246e-02 1.761022806167602539e-01 1.070253401994705200e-01 -5.914362519979476929e-02 -1.527258455753326416e-01 -1.283385604619979858e-01 -4.660535976290702820e-02 -2.078822553157806396e-01 -3.081629574298858643e-01 -1.837587803602218628e-01 -2.447723597288131714e-01 9.789235889911651611e-02 -8.177762478590011597e-02 5.494536831974983215e-02 2.854846045374870300e-02 -1.301234005950391293e-03 1.093081906437873840e-01 4.867816269397735596e-01 -6.858765333890914917e-02 -2.521147429943084717e-01 1.058557182550430298e-01
4.576053842902183533e-02 1.500280350446701050e-01 1.042461097240447998e-01 -3.808819949626922607e-01 1.578278392553329468e-01 2.978848814964294434e-01 -2.641665339469909668e-01 1.618171669542789459e-02 1.695137619972229004e-01 -1.729191094636917114e-01 -1.577510847710072994e-03 -1.590231955051422119e-01 6.716358661651611328e-02 -2.400909923017024994e-02 9.090358391404151917e-03 -1.576201915740966797e-01 -5.099438503384590149e-02 8.433159440755844116e-02 -2.519107423722743988e-02 -3.108305037021636963e-01 1.629914939403533936e-01 -8.619603514671325684e-02 6.985172629356384277e-03 -2.191872894763946533e-01 2.232672832906246185e-02 -9.089064598083496094e-02 2.064777761697769165e-01 1.559861153364181519e-01 1.851743012666702271e-01 -4.509540200233459473e-01 5.474716797471046448e-02 1.280888319015502930e-01
2.662354893982410431e-02 2.920858860015869141e-01 2.584862411022186279e-01 -1.426706165075302124e-01 4.759984090924263000e-02 -7.192157208919525146e-03 -7.647299766540527344e-02 1.180634275078773499e-01 -2.135911211371421814e-02 5.491285119205713272e-03 -1.705919206142425537e-02 -1.148236840963363647e-01 1.750323027372360229e-01 3.042390048503875732e-01 9.183636307716369629e-02 1.156249865889549255e-01 9.177950024604797363e-02 3.059179708361625671e-02 1.032365038990974426e-01 -1.835655048489570618e-02 1.120567172765731812e-01 -1.909715086221694946e-01 1.030758097767829895e-01 4.524429142475128174e-02 -2.140830010175704956e-01 -5.535820871591567993e-02 4.697798192501068115e-02 2.988465428352355957e-01 3.205240368843078613e-01 -2.996014952659606934e-01 -3.390116691589355469e-01 -3.403665721416473389e-01
1.728091686964035034e-01 2.500221133232116699e-01 1.434327960014343262e-01 -2.222224324941635132e-01 3.432266414165496826e-01 1.048558950424194336e-02 -2.094323486089706421e-01 1.494448482990264893e-01 -1.276906765997409821e-02 7.075430452823638916e-02 1.004558354616165161e-01 -2.122797220945358276e-01 -6.046430766582489014e-02 6.444969773292541504e-02 2.171488255262374878e-01 -1.180548816919326782e-01 1.484551727771759033e-01 1.148365139961242676e-01 -1.269895881414413452e-01 5.267277732491493225e-02 -1.286019682884216309e-01 -3.277005553245544434e-01 -1.569032296538352966e-02 1.156650334596633911e-01 -3.583508133888244629e-01 -1.358774453401565552e-01 -9.182782843708992004e-03 2.952196896076202393e-01 1.799450963735580444e-01 -5.083771422505378723e-03 -1.295491755008697510e-01 -2.221544831991195679e-01
8.094293624162673950e-02 -1.138863861560821533e-01 3.764704614877700806e-02 -3.569413423538208008e-01 -1.338022649288177490e-01 8.763573318719863892e-02 -1.347081065177917480e-01 1.521537303924560547e-01 2.647089026868343353e-02 1.758852452039718628e-01 6.661383807659149170e-02 -5.165214836597442627e-02 2.228641957044601440e-01 1.957780718803405762e-01 6.926614046096801758e-02 5.543734133243560791e-02 -1.355160772800445557e-01 1.112449262291193008e-02 3.657537698745727539e-02 -5.521370768547058105e-01 1.443588584661483765e-01 -2.398449927568435669e-02 1.905795000493526459e-02 1.436655074357986450e-01 -1.193599179387092590e-01 -4.025618080049753189e-03 -3.958408534526824951e-01 -2.472648769617080688e-02 3.103395998477935791e-01 -7.719650119543075562e-02 -5.651992931962013245e-02 -7.768714427947998047e-02
-5.104331672191619873e-02 3.598240911960601807e-01 -1.770364046096801758e-01 -9.661895036697387695e-02 -7.637568563222885132e-02 5.240217223763465881e-02 -4.440275728702545166e-01 4.620329663157463074e-02 1.383626163005828857e-01 -1.159610226750373840e-02 2.149703800678253174e-01 -7.607546448707580566e-02 -7.495842128992080688e-02 -7.236556708812713623e-02 4.514783248305320740e-02 -2.387795746326446533e-01 -1.530532836914062500e-01 -3.085205145180225372e-02 4.863160848617553711e-02 -2.407931089401245117e-01 -1.972568631172180176e-01 -1.936138868331909180e-01 3.060528934001922607e-01 -1.482006013393402100e-01 1.469628959894180298e-01 1.510626729577779770e-02 -2.259610891342163086e-01 -1.522293779999017715e-02 3.438659906387329102e-01 -9.691623598337173462e-02 1.869004033505916595e-02 1.809264160692691803e-02
9.733870625495910645e-02 1.346095651388168335e-01 1.632564663887023926e-01 -1.321758776903152466e-01 -2.731232158839702606e-02 1.078097373247146606e-01 -1.457252074033021927e-02 1.074616238474845886e-01 2.549092471599578857e-01 8.046603761613368988e-03 2.527060806751251221e-01 -2.381857335567474365e-01 2.936748787760734558e-02 1.250684112310409546e-01 8.689104020595550537e-02 -1.130296364426612854e-01 3.026707768440246582e-01 -2.198169007897377014e-02 -3.071415722370147705e-01 -8.676965534687042236e-02 -8.895355463027954102e-02 -6.287419819273054600e-04 1.754521429538726807e-01 -2.354260981082916260e-01 -1.800465583801269531e-01 -3.032332360744476318e-01 -2.349952757358551025e-01 2.409867346286773682e-01 2.875681035220623016e-02 -2.926280200481414795e-01 -2.478800266981124878e-01 -8.966381847858428955e-02
1.990441232919692993e-01 1.362474858760833740e-01 3.762038946151733398e-01 -1.958126872777938843e-01 -1.491823792457580566e-01 1.134154275059700012e-01 -2.249805927276611328e-01 3.103832304477691650e-01 1.429675817489624023e-01 9.054558724164962769e-02 2.039464712142944336e-01 1.224969923496246338e-01 1.790843717753887177e-02 3.564826399087905884e-02 5.298331007361412048e-02 -9.741937369108200073e-02 -5.508997477591037750e-03 3.547027334570884705e-02 -2.444917559623718262e-01 -4.256964921951293945e-01 6.416930258274078369e-02 -1.201554089784622192e-01 -4.085056483745574951e-03 1.492921262979507446e-01 3.788236901164054871e-02 -2.779991924762725830e-01 -2.789952456951141357e-01 -1.752063632011413574e-01 3.617572039365768433e-02 -8.843585103750228882e-02 -3.493747860193252563e-02 1.861609343905001879e-04
4.200973808765411377e-01 2.652986347675323486e-01 1.355173736810684204e-01 6.782366428524255753e-03 -1.667468100786209106e-01 -2.292394638061523438e-02 -2.845739722251892090e-01 -1.441995054483413696e-01 -2.379078790545463562e-02 -6.638867408037185669e-02 4.128094762563705444e-03 -3.145101964473724365e-01 2.194599062204360962e-01 1.625548601150512695e-01 1.614098399877548218e-01 -5.407150834798812866e-02 8.625461161136627197e-02 1.921057254076004028e-01 1.354529857635498047e-01 -1.411499828100204468e-01 1.503571271896362305e-01 4.566098377108573914e-02 -1.902549564838409424e-01 -2.096861898899078369e-01 -1.580838710069656372e-01 2.652322873473167419e-04 -6.927355378866195679e-02 1.179926767945289612e-01 -1.493232138454914093e-02 -1.393421739339828491e-01 -2.301014214754104614e-01 -3.055763244628906250e-01
-1.026824042201042175e-01 1.461958438158035278e-01 1.898027360439300537e-01 -1.303564757108688354e-01 -3.007410466670989990e-01 1.687612831592559814e-01 -4.711614847183227539e-01 7.527912408113479614e-02 -1.005898788571357727e-01 -5.642610415816307068e-02 1.405007392168045044e-01 -2.028084397315979004e-01 1.169254481792449951e-01 1.806177943944931030e-01 2.390445321798324585e-01 1.170544028282165527e-01 -1.622071722522377968e-03 -1.710539609193801880e-01 -1.021204441785812378e-01 1.937539875507354736e-01 -2.065295726060867310e-02 -3.944694995880126953e-02 -1.212126985192298889e-01 -6.534247100353240967e-02 -1.265168040990829468e-01 9.656713902950286865e-02 -5.321128293871879578e-02 2.576049864292144775e-01 2.572475671768188477e-01 -2.576332986354827881e-01 -1.551327407360076904e-01 -1.668845862150192261e-01
8.146800845861434937e-02 -1.394113302230834961e-01 8.664271235466003418e-02 5.482553504407405853e-03 1.179899796843528748e-01 1.923693269491195679e-01 -1.790536642074584961e-01 -8.888090401887893677e-02 -3.137418627738952637e-02 2.997360564768314362e-02 2.427427619695663452e-01 1.121522784233093262e-01 1.345391273498535156e-01 4.034515917301177979e-01 3.118648827075958252e-01 -1.483497023582458496e-01 2.475198656320571899e-01 8.915796130895614624e-02 1.888974010944366455e-01 -2.374667376279830933e-01 -3.056053221225738525e-01 -5.801069736480712891e-02 -5.277639254927635193e-03 1.203005015850067139e-01 -3.713591024279594421e-02 7.333667576313018799e-02 -1.820068061351776123e-01 1.032143309712409973e-01 3.202801048755645752e-01 -2.308779358863830566e-01 1.516231149435043335e-01 -4.266444128006696701e-03
-1.399879436939954758e-02 3.045265376567840576e-01 3.564308583736419678e-02 -1.661032885313034058e-01 -1.711628884077072144e-01 1.474215984344482422e-01 -1.377552151679992676e-01 1.494030952453613281e-01 -2.731281816959381104e-01 -6.887182593345642090e-02 -5.486357025802135468e-03 -1.819827109575271606e-01 1.676069349050521851e-01 2.850411534309387207e-01 5.561540834605693817e-03 -2.815513685345649719e-02 2.280961275100708008e-01 -5.102774128317832947e-02 -9.346965700387954712e-02 -1.856749802827835083e-01 -6.920383125543594360e-02 4.330729246139526367e-01 -4.386602714657783508e-02 -1.338244229555130005e-01 9.032674878835678101e-02 -3.137209415435791016e-01 -2.686078250408172607e-01 1.339466273784637451e-01 1.332559585571289062e-01 -1.006586626172065735e-01 -1.562913805246353149e-01 -6.495475769042968750e-02
2.732937633991241455e-01 1.406343579292297363e-01 5.771378427743911743e-02 -1.953389197587966919e-01 5.935438722372055054e-02 -6.074814125895500183e-03 -2.770251035690307617e-01 -1.100330948829650879e-01 1.759614199399948120e-01 3.787818923592567444e-02 1.502156350761651993e-02 -5.798474699258804321e-02 6.443467736244201660e-02 2.987601459026336670e-01 4.016756638884544373e-02 -3.479528427124023438e-01 -1.671077162027359009e-01 -9.602525830268859863e-02 -2.177686244249343872e-01 -2.146014124155044556e-01 1.120970845222473145e-01 1.788376271724700928e-02 1.719505935907363892e-01 4.274543821811676025e-01 -7.725283969193696976e-03 -8.423674106597900391e-02 -1.171410083770751953e-01 1.360289156436920166e-01 2.730507850646972656e-01 2.090787142515182495e-01 -6.555048376321792603e-02 -4.258574172854423523e-02
-1.425704807043075562e-01 3.515684902667999268e-01 -4.174663498997688293e-02 -1.551686525344848633e-01 -1.613519787788391113e-01 2.257080376148223877e-02 -2.433955669403076172e-01 1.663790345191955566e-01 -1.225657910108566284e-01 -1.342000365257263184e-01 -8.251845836639404297e-02 9.085449390113353729e-03 1.707779467105865479e-01 -6.305546313524246216e-02 4.911772161722183228e-02 -1.003604233264923096e-01 -1.733610630035400391e-01 1.124599352478981018e-01 -3.872331604361534119e-02 -2.603708803653717041e-01 1.394674777984619141e-01 1.348689496517181396e-01 4.575798511505126953e-01 6.446380168199539185e-02 -2.810397148132324219e-01 -1.268343478441238403e-01 -1.602072715759277344e-01 2.989702224731445312e-01 9.819855540990829468e-02 -1.978222578763961792e-01 -5.492724478244781494e-02 7.844137400388717651e-02
1.074011176824569702e-01 5.573294311761856079e-02 7.793480902910232544e-02 -1.619011312723159790e-01 8.272121101617813110e-02 -1.149562969803810120e-01 -3.364536464214324951e-01 -1.643916405737400055e-02 -8.937196433544158936e-02 -4.828380420804023743e-03 -1.183667704463005066e-01 -3.819415718317031860e-02 -2.817013859748840332e-02 1.744672954082489014e-01 -2.503388188779354095e-02 -2.961600720882415771e-01 1.592039912939071655e-01 2.552115730941295624e-02 6.666859239339828491e-02 -1.697134077548980713e-01 -3.185264766216278076e-01 -1.342228204011917114e-01 7.140030711889266968e-02 1.454602926969528198e-01 2.703537046909332275e-02 -5.597329512238502502e-02 -1.457275599241256714e-01 -1.397757977247238159e-01 4.122480750083923340e-01 -4.564118385314941406e-01 1.804599165916442871e-01 -1.267045587301254272e-01
4.385540261864662170e-02 -5.944939702749252319e-02 -5.544836074113845825e-02 -2.343214452266693115e-01 1.109833642840385437e-01 1.940778940916061401e-01 -4.325523972511291504e-01 -1.005687341094017029e-01 -1.966405846178531647e-02 -4.730875790119171143e-02 -9.143984317779541016e-02 5.577297136187553406e-02 2.698266133666038513e-02 1.220934242010116577e-01 8.875570446252822876e-02 -7.481432706117630005e-02 3.067844361066818237e-02 2.050435841083526611e-01 7.321529835462570190e-02 -3.945467770099639893e-01 1.777794510126113892e-01 3.350859880447387695e-01 -9.822410345077514648e-02 5.546346306800842285e-02 -2.702403366565704346e-01 -9.070830047130584717e-02 7.930350303649902344e-02 5.205286666750907898e-02 2.476138621568679810e-01 -2.688505649566650391e-01 2.474257200956344604e-01 -2.151309698820114136e-02
2.048767730593681335e-02 -6.373070925474166870e-02 1.711838394403457642e-01 -4.895605519413948059e-02 -8.710507303476333618e-02 6.232506781816482544e-02 -3.229752779006958008e-01 -1.483327895402908325e-01 -4.005428403615951538e-03 5.530494824051856995e-02 1.138243675231933594e-01 -1.525587141513824463e-01 5.056450963020324707e-01 1.323216110467910767e-01 1.261465847492218018e-01 1.894635707139968872e-01 1.914902403950691223e-02 2.609330229461193085e-02 5.345632135868072510e-02 -4.399207532405853271e-01 1.319653391838073730e-01 7.482353597879409790e-02 8.332931995391845703e-02 -2.267014533281326294e-01 9.327688813209533691e-02 4.630371928215026855e-02 5.598403140902519226e-02 8.841139823198318481e-02 2.183202058076858521e-01 -2.388910055160522461e-01 -3.180613368749618530e-02 -2.353816479444503784e-01
1.157680712640285492e-02 1.605061143636703491e-01 -8.029830455780029297e-02 -3.167320489883422852e-01 4.894074425101280212e-02 1.772065609693527222e-01 -4.806631803512573242e-01 -1.739146858453750610e-01 2.652408182621002197e-01 -1.235144659876823425e-01 2.783962190151214600e-01 -9.999588876962661743e-02 1.464457511901855469e-01 4.659537225961685181e-02 8.560533076524734497e-02 -1.073050349950790405e-01 -6.394406408071517944e-02 -3.434266522526741028e-02 -1.140015721321105957e-01 -3.508750498294830322e-01 3.433339530602097511e-03 2.895558178424835205e-01 1.582667827606201172e-01 1.227896381169557571e-02 6.328848004341125488e-02 9.624396264553070068e-02 9.090051800012588501e-02 1.521238982677459717e-01 9.208108298480510712e-03 -2.240273803472518921e-01 2.868482843041419983e-02 1.023883447051048279e-01
-1.027151420712471008e-01 1.750544309616088867e-01 -7.951105013489723206e-03 -3.858535587787628174e-01 1.048485040664672852e-01 -5.462279170751571655e-02 3.673326969146728516e-02 -1.804135292768478394e-01 -1.693795919418334961e-01 2.041777223348617554e-01 9.353651851415634155e-02 -2.652366645634174347e-02 1.958611309528350830e-01 3.181166946887969971e-03 1.825000941753387451e-01 -9.029742330312728882e-02 1.388424783945083618e-01 1.494635641574859619e-01 -1.166322603821754456e-01 -4.669952392578125000e-02 -4.271855652332305908e-01 6.645420938730239868e-02 3.485202193260192871e-01 1.042332649230957031e-01 2.206986397504806519e-02 5.537039414048194885e-02 -1.750859618186950684e-01 1.756738871335983276e-01 3.417817056179046631e-01 -2.572453767061233521e-02 4.233605042099952698e-02 -2.033434510231018066e-01
7.473336905241012573e-02 8.782860636711120605e-02 2.230226844549179077e-01 -4.145762324333190918e-01 -2.835113406181335449e-01 1.181280463933944702e-01 -2.034781873226165771e-01 -2.124743908643722534e-01 -2.184646762907505035e-02 5.268200114369392395e-02 3.783734142780303955e-02 -2.577424049377441406e-02 -8.579441159963607788e-02 2.945025563240051270e-01 3.558380603790283203e-01 -1.038906425237655640e-01 -2.259137034416198730e-01 -4.564191028475761414e-02 -2.007704675197601318e-01 -1.167919263243675232e-01 -4.585407208651304245e-03 2.325815707445144653e-01 3.797698020935058594e-02 -1.391585469245910645e-01 9.151607751846313477e-02 -1.409018933773040771e-01 1.774755716323852539e-01 3.962531313300132751e-02 2.401549071073532104e-01 -1.376142073422670364e-02 -9.406948089599609375e-02 -1.932634264230728149e-01
1.678614877164363861e-02 2.183573096990585327e-01 -1.143308356404304504e-01 -3.766582012176513672e-01 -4.485952481627464294e-02 7.795967906713485718e-02 -8.987310528755187988e-02 -2.812314964830875397e-02 -1.020936220884323120e-01 2.604264020919799805e-01 2.710053697228431702e-02 7.792564481496810913e-02 2.031518369913101196e-01 -1.090339049696922302e-01 4.401812620926648378e-04 -2.827497720718383789e-01 3.394535779953002930e-01 -7.503662258386611938e-02 -2.364340983331203461e-02 -1.659153103828430176e-01 -2.585867643356323242e-01 3.495913445949554443e-01 2.540796995162963867e-01 7.490830123424530029e-02 -1.215651258826255798e-01 4.396378248929977417e-02 2.250622585415840149e-02 1.403505355119705200e-01 2.910842299461364746e-01 -1.199086308479309082e-01 1.112431511282920837e-01 -7.338047772645950317e-02
1.211352050304412842e-01 5.627822875976562500e-01 -3.276657685637474060e-02 -2.456273883581161499e-02 2.496251463890075684e-02 5.041159316897392273e-02 -4.410166740417480469e-01 5.817719548940658569e-02 1.145903840661048889e-01 2.188373953104019165e-01 4.979871585965156555e-02 -3.992702439427375793e-02 1.968194842338562012e-01 1.671395748853683472e-01 6.070315092802047729e-02 -1.705483347177505493e-01 3.428542753681540489e-03 -5.726990476250648499e-02 -2.460453659296035767e-02 -2.243564724922180176e-01 -1.657653301954269409e-01 5.557872727513313293e-02 -2.791728638112545013e-02 -1.590320467948913574e-01 2.163384109735488892e-01 1.115095615386962891e-01 2.138645201921463013e-02 1.857785284519195557e-01 -1.549019198864698410e-02 -1.301729679107666016e-01 2.797799706459045410e-01 -2.829707041382789612e-02
9.034185856580734253e-02 -1.967389583587646484e-01 -1.508371978998184204e-01 -2.309616208076477051e-01 -9.403736889362335205e-02 -1.470515131950378418e-01 -8.802857249975204468e-02 3.402065858244895935e-02 -1.369211971759796143e-01 2.024396359920501709e-01 2.933969199657440186e-01 -6.493859738111495972e-02 3.257966637611389160e-01 1.210036128759384155e-01 1.009452491998672485e-01 -1.394128352403640747e-01 2.938312292098999023e-01 1.127134338021278381e-01 -1.006473749876022339e-01 -2.080410122871398926e-01 -2.024716511368751526e-02 1.621983796358108521e-01 3.286431133747100830e-01 -6.552205234766006470e-02 -2.904071211814880371e-01 -3.506447002291679382e-02 -2.720867283642292023e-02 1.285454332828521729e-01 2.098796069622039795e-01 -2.852419614791870117e-01 -1.191099956631660461e-01 -5.766176432371139526e-02
1.249755918979644775e-01 -3.816711902618408203e-02 1.371230334043502808e-01 -9.611585736274719238e-02 1.579229831695556641e-01 -1.547251045703887939e-01 -9.381520003080368042e-02 -1.466684341430664062e-01 1.583490967750549316e-01 1.414088755846023560e-01 8.238662034273147583e-02 1.109444722533226013e-01 2.521665990352630615e-01 -8.929715305566787720e-02 1.202999502420425415e-01 -2.039735466241836548e-01 -1.207242980599403381e-01 3.586328029632568359e-02 1.519577056169509888e-01 -3.264762759208679199e-01 6.803015246987342834e-03 3.151084780693054199e-01 1.781574785709381104e-01 9.959759563207626343e-02 -1.073065474629402161e-01 -1.489117592573165894e-01 -3.024822175502777100e-01 3.141344189643859863e-01 3.537098467350006104e-01 -3.470192104578018188e-02 -1.658944934606552124e-01 1.401625126600265503e-01
9.642725437879562378e-02 1.162433400750160217e-01 8.778554201126098633e-02 -2.426614798605442047e-02 3.164957463741302490e-01 1.632878631353378296e-01 -2.462107390165328979e-01 9.271530807018280029e-02 2.830844745039939880e-02 -9.406764805316925049e-02 4.640258550643920898e-01 -3.263127803802490234e-02 1.042083948850631714e-01 -7.817225158214569092e-02 2.595998644828796387e-01 -2.421942502260208130e-01 -3.216505944728851318e-01 -1.626134812831878662e-01 -1.077359914779663086e-01 -2.606438994407653809e-01 -8.032182604074478149e-02 2.396898269653320312e-01 2.465209923684597015e-02 4.360787570476531982e-03 -2.022062987089157104e-01 -1.617587171494960785e-03 -1.991972178220748901e-01 1.152578368782997131e-01 1.107946485280990601e-01 -1.035792902112007141e-01 -1.014402136206626892e-01 -5.165465176105499268e-02
3.649741038680076599e-02 5.986111238598823547e-02 -3.122447058558464050e-02 -1.779296398162841797e-01 8.295987546443939209e-02 -1.230274140834808350e-01 1.933866925537586212e-02 -1.806334406137466431e-02 -2.309163659811019897e-01 -7.907208055257797241e-02 2.196474969387054443e-01 -2.190163284540176392e-01 3.809429407119750977e-01 9.530135989189147949e-02 5.914691463112831116e-02 -2.761538326740264893e-01 1.527093052864074707e-01 2.415803223848342896e-01 1.862190961837768555e-01 -2.421770095825195312e-01 -1.913627833127975464e-01 -2.173823490738868713e-02 2.358857542276382446e-01 1.104414537549018860e-01 -2.415981143712997437e-01 4.281232506036758423e-02 -8.781822025775909424e-02 6.791166961193084717e-02 9.735871106386184692e-02 -3.149189949035644531e-01 -8.675726503133773804e-02 -2.851999402046203613e-01
9.646335989236831665e-02 3.036898374557495117e-01 1.949121952056884766e-01 -2.096855789422988892e-01 7.796441018581390381e-02 7.570800930261611938e-02 -2.373981624841690063e-01 -4.301370307803153992e-02 -3.146467357873916626e-02 6.429661065340042114e-02 2.949088215827941895e-01 -8.863295614719390869e-02 1.840272992849349976e-01 2.209395766258239746e-01 -1.439767479896545410e-01 -2.928236126899719238e-01 3.290507569909095764e-02 2.331637591123580933e-02 -3.183727711439132690e-02 1.619624532759189606e-02 2.058477103710174561e-01 3.405427932739257812e-01 5.358912795782089233e-02 2.926736772060394287e-01 -2.941401302814483643e-01 5.721957609057426453e-02 -7.831569761037826538e-02 2.125148624181747437e-01 5.482093617320060730e-02 -7.688722759485244751e-02 1.054500490427017212e-01 -2.156018316745758057e-01
1.339074820280075073e-01 2.358522415161132812e-01 -8.636078238487243652e-02 -6.750818341970443726e-03 4.426316916942596436e-02 -6.026902049779891968e-02 -3.465520441532135010e-01 -4.735580831766128540e-02 4.782287031412124634e-02 7.086884975433349609e-02 3.140551447868347168e-01 3.551018238067626953e-02 1.684950292110443115e-01 1.160565689206123352e-01 -8.599916100502014160e-02 -7.806818187236785889e-02 -2.252782881259918213e-01 -1.459228899329900742e-02 -1.535846590995788574e-01 -2.999336123466491699e-01 -2.528261542320251465e-01 -2.686301767826080322e-01 1.473454236984252930e-01 -1.685858517885208130e-01 6.563340872526168823e-02 4.024895653128623962e-02 -1.095323935151100159e-01 3.757436946034431458e-02 4.572861790657043457e-01 -3.634235262870788574e-02 -2.158233374357223511e-01 3.715067729353904724e-02
1.062368527054786682e-01 2.734942175447940826e-02 3.932468593120574951e-02 -3.433278799057006836e-01 2.374251335859298706e-01 7.162269949913024902e-02 -3.086646497249603271e-01 -3.445479571819305420e-01 -6.481546908617019653e-02 -8.934044092893600464e-02 1.553469300270080566e-01 -1.613818258047103882e-01 -1.064965799450874329e-01 8.162639290094375610e-02 1.559669524431228638e-01 -2.338836938142776489e-01 -1.117165386676788330e-01 -1.066767796874046326e-01 2.141548395156860352e-01 -1.651630848646163940e-01 1.719804257154464722e-01 -1.518766134977340698e-01 -1.665433347225189209e-01 -3.158003836870193481e-02 -8.759750425815582275e-02 1.640223897993564606e-02 1.702439039945602417e-02 3.021869063377380371e-01 1.543005257844924927e-01 -3.612741827964782715e-01 8.466574363410472870e-03 3.658930212259292603e-02
2.766267359256744385e-01 6.168694235384464264e-03 1.575138568878173828e-01 -4.762343466281890869e-01 7.787246257066726685e-02 -2.682219445705413818e-01 -1.162589490413665771e-01 8.233078755438327789e-03 7.437490671873092651e-02 -5.499109253287315369e-02 2.280381619930267334e-01 -3.694714233279228210e-02 -4.088206589221954346e-02 -1.320509314537048340e-01 3.162871599197387695e-01 -3.442132472991943359e-01 9.522872976958751678e-03 -2.568363398313522339e-02 -1.235833019018173218e-01 -1.544297635555267334e-01 1.474909782409667969e-01 5.318880826234817505e-02 1.857955604791641235e-01 -3.180279582738876343e-02 1.095261499285697937e-01 -2.157476395368576050e-01 -1.557748913764953613e-01 1.900672316551208496e-01 9.928342700004577637e-02 8.703413605690002441e-02 -4.403475672006607056e-02 -2.059030383825302124e-01
3.002935647964477539e-01 1.248923130333423615e-02 -1.974239498376846313e-01 1.187959238886833191e-01 -1.543151587247848511e-01 3.968165069818496704e-02 -1.848175823688507080e-01 5.836878344416618347e-02 -5.796202644705772400e-02 1.872761547565460205e-01 8.074482530355453491e-02 -4.939547926187515259e-02 2.922505512833595276e-02 1.188899651169776917e-01 1.905254274606704712e-01 -2.740566432476043701e-01 1.559304744005203247e-01 -2.566961757838726044e-02 1.373488828539848328e-02 -3.656121194362640381e-01 -2.285628318786621094e-01 -2.359447628259658813e-01 4.605780914425849915e-02 1.166334524750709534e-01 -2.492144703865051270e-01 -4.910484328866004944e-02 -3.103820085525512695e-01 1.908288002014160156e-01 3.451266884803771973e-01 -3.088261559605598450e-02 -1.415084451436996460e-01 -2.687635365873575211e-03
1.233657971024513245e-01 2.961284816265106201e-01 -1.332890838384628296e-01 -6.743700802326202393e-02 1.115492135286331177e-01 1.206243410706520081e-01 -3.148521482944488525e-01 5.591217800974845886e-02 -1.543204393237829208e-02 -1.046047657728195190e-01 -2.090992182493209839e-01 -1.365074664354324341e-01 1.378620117902755737e-01 1.552859842777252197e-01 3.637216389179229736e-01 7.430435717105865479e-02 2.135837972164154053e-01 1.515970081090927124e-01 -7.952202856540679932e-02 -2.761119306087493896e-01 -8.386404812335968018e-02 8.942308276891708374e-02 9.098938852548599243e-02 -1.931446939706802368e-01 -1.644452512264251709e-01 -7.260611653327941895e-02 -1.161458939313888550e-01 -8.569290488958358765e-02 -4.252978414297103882e-02 -8.569793403148651123e-02 -3.528647422790527344e-01 -3.040786981582641602e-01
4.166353344917297363e-01 3.151573240756988525e-01 2.341628372669219971e-01 -2.218338251113891602e-01 -7.575855404138565063e-02 -9.393223375082015991e-02 -1.516733914613723755e-01 -9.871006011962890625e-02 2.516960352659225464e-02 9.794496744871139526e-02 1.221628580242395401e-02 -2.004695534706115723e-01 1.459670960903167725e-01 1.783257871866226196e-01 2.840804457664489746e-01 5.932810902595520020e-02 3.078364394605159760e-02 1.413035094738006592e-01 -1.355859488248825073e-01 -9.842370450496673584e-02 7.847298681735992432e-02 -6.381259858608245850e-02 -3.159210979938507080e-01 -1.865673959255218506e-01 -1.431443840265274048e-01 -6.434687972068786621e-02 -1.606286317110061646e-01 -6.747999042272567749e-02 -3.822315111756324768e-02 -2.610429227352142334e-01 -1.307868659496307373e-01 -2.287379354238510132e-01
1.075703129172325134e-01 3.044933974742889404e-01 3.138073384761810303e-01 -4.131471514701843262e-01 9.591532498598098755e-02 -9.413869678974151611e-02 -9.717648476362228394e-02 1.170195788145065308e-01 -1.513361930847167969e-01 -1.740128397941589355e-01 1.291082203388214111e-01 -1.452299058437347412e-01 7.691308110952377319e-02 -1.235485449433326721e-01 2.665683031082153320e-01 -2.563723921775817871e-01 1.129410713911056519e-01 8.244352042675018311e-02 -1.015837043523788452e-01 -1.322618573904037476e-01 -8.807104080915451050e-03 -1.444931328296661377e-01 4.254946112632751465e-02 1.304132491350173950e-01 -1.278068274259567261e-01 2.069177031517028809e-01 1.724759340286254883e-01 2.267508953809738159e-01 1.506645232439041138e-01 -1.100764572620391846e-01 -2.379300445318222046e-01 -1.325114965438842773e-01
-2.523601613938808441e-02 2.950646281242370605e-01 -2.219851873815059662e-02 2.103109611198306084e-03 -8.854143321514129639e-02 8.711864054203033447e-02 -1.107971072196960449e-01 2.780526503920555115e-02 -1.925795525312423706e-01 -1.636965386569499969e-02 -1.552712768316268921e-01 -2.999903559684753418e-01 3.488885760307312012e-01 2.277449220418930054e-01 2.926167249679565430e-01 -4.007738083600997925e-02 -9.661977738142013550e-02 1.202111616730690002e-01 -4.752357490360736847e-03 -4.474788010120391846e-01 4.819046333432197571e-02 1.769096851348876953e-01 1.258151084184646606e-01 -2.089664191007614136e-01 -1.881153434514999390e-01 6.958658993244171143e-02 1.853527128696441650e-02 1.620459556579589844e-01 -1.917481422424316406e-02 -1.718107163906097412e-01 -2.387011647224426270e-01 1.362945977598428726e-02
8.631002902984619141e-02 5.554355680942535400e-02 -7.386486232280731201e-02 -2.974978983402252197e-01 2.705499827861785889e-01 9.937637299299240112e-02 -4.404248297214508057e-01 -2.003321498632431030e-01 1.479052901268005371e-01 -1.468092799186706543e-01 5.867112427949905396e-02 2.171031571924686432e-02 1.006683520972728729e-02 2.477317750453948975e-01 1.791495680809020996e-01 1.768176816403865814e-02 -1.132418066263198853e-01 7.231900840997695923e-02 3.528314828872680664e-02 -4.037101864814758301e-01 1.641820669174194336e-01 2.789981365203857422e-01 -9.195251762866973877e-02 1.242015361785888672e-01 -2.035907208919525146e-01 -1.125765964388847351e-01 4.118424654006958008e-02 -1.371884997934103012e-02 1.710225194692611694e-01 -1.229177415370941162e-01 1.456179618835449219e-01 -6.764243543148040771e-02
-1.142690777778625488e-01 9.632454812526702881e-02 4.232985526323318481e-02 -3.969990313053131104e-01 -2.658083736896514893e-01 1.870058029890060425e-01 -2.243083417415618896e-01 -3.181898593902587891e-02 7.425073534250259399e-03 4.146356508135795593e-02 1.269419938325881958e-01 -2.820587456226348877e-01 3.577904999256134033e-01 -8.452162146568298340e-02 1.570931375026702881e-01 1.376121938228607178e-01 1.757823973894119263e-01 2.178538292646408081e-01 1.919086128473281860e-01 -4.077024757862091064e-02 -1.381863802671432495e-01 9.730274975299835205e-02 1.008671596646308899e-01 1.931910589337348938e-02 -6.283392757177352905e-02 4.450302198529243469e-02 -2.042476236820220947e-01 2.185055166482925415e-01 1.834907829761505127e-01 -2.890506088733673096e-01 -1.268417239189147949e-01 2.081457152962684631e-02
2.732726335525512695e-01 7.886273413896560669e-02 4.815069958567619324e-02 -3.753577172756195068e-01 -1.857028901576995850e-01 1.862972229719161987e-01 -2.067058831453323364e-01 7.774373143911361694e-02 4.749829322099685669e-02 1.820837855339050293e-01 1.248311549425125122e-01 1.791812032461166382e-01 1.716729849576950073e-01 -1.026168931275606155e-02 -1.188901066780090332e-01 -3.283421695232391357e-02 -8.895268291234970093e-02 2.317974865436553955e-01 1.842031255364418030e-02 -4.246706962585449219e-01 2.090582251548767090e-01 -1.290848199278116226e-02 2.170497179031372070e-01 -2.611845433712005615e-01 2.331838384270668030e-02 2.517015486955642700e-02 5.545457825064659119e-03 2.460390776395797729e-01 1.779456734657287598e-01 1.302678734064102173e-01 -1.270828843116760254e-01 -4.453200474381446838e-02
[truncated: 3,272,767 more chars]
