# Supplementary material for: The Language of Innovation
Source: PLoS One. 2020 Apr 30;15(4):e0230107. doi: 10.1371/journal.pone.0230107 (PMC7194493; doi:10.1371/journal.pone.0230107)
Supplement: S2 File — (GZ) [file pone.0230107.s002.tar.gz › 1980-1984/V2Run_21_VS_4500_embeddings1980-1984ED32.txt]

-1.323012411594390869e-01 -5.406603217124938965e-03 -5.263201892375946045e-02 2.642343752086162567e-02 1.805381178855895996e-01 -3.327618911862373352e-02 1.502400338649749756e-01 1.928886324167251587e-01 2.201850563287734985e-01 -5.018872767686843872e-02 -1.281738877296447754e-01 -1.004846841096878052e-01 -1.593599766492843628e-01 -1.197362318634986877e-03 -2.669616639614105225e-01 1.153152883052825928e-01 1.075020208954811096e-01 -6.358612328767776489e-02 -1.807561665773391724e-01 4.303027093410491943e-01 4.251673072576522827e-02 3.035918772220611572e-01 -2.803475596010684967e-03 3.132475307211279869e-03 -2.610019035637378693e-02 -2.112315893173217773e-01 -3.351744115352630615e-01 -1.047840639948844910e-01 4.175997078418731689e-01 2.593531832098960876e-02 -2.410200191661715508e-03 -1.640554070472717285e-01
-2.472853511571884155e-01 1.387771219015121460e-01 1.297832429409027100e-01 -4.287633672356605530e-02 2.189093530178070068e-01 -2.035205252468585968e-02 1.835039854049682617e-01 -3.134129643440246582e-01 4.747772961854934692e-02 2.058673352003097534e-01 2.635618150234222412e-01 -1.901616528630256653e-02 -1.276246756315231323e-01 -2.559192851185798645e-02 1.714023947715759277e-02 -2.084869742393493652e-01 1.627555489540100098e-01 4.550576210021972656e-02 -1.077304035425186157e-01 4.683248102664947510e-01 -1.376327360048890114e-03 1.007572282105684280e-02 -8.316870033740997314e-02 -2.124022096395492554e-01 3.031222820281982422e-01 -9.979834407567977905e-02 -1.904496848583221436e-01 4.117796197533607483e-02 2.161407917737960815e-01 2.064646333456039429e-01 3.973083943128585815e-02 5.607437342405319214e-02
-1.583319455385208130e-01 1.518083512783050537e-01 8.067750185728073120e-02 -1.224692985415458679e-01 -3.807062515988945961e-03 1.518918871879577637e-01 2.333419322967529297e-01 -4.693059623241424561e-02 -1.163143143057823181e-01 3.854694664478302002e-01 1.952236890792846680e-01 -6.173671409487724304e-02 -3.910257667303085327e-02 -1.278468072414398193e-01 -1.343246363103389740e-02 -6.711619347333908081e-02 1.417506635189056396e-01 -1.081092376261949539e-02 -8.845651149749755859e-02 4.349002242088317871e-01 -1.971112787723541260e-01 3.721686899662017822e-01 -1.974198669195175171e-01 3.452785685658454895e-02 -1.760782897472381592e-01 1.365785300731658936e-01 -7.943613827228546143e-02 -5.760656669735908508e-02 2.723458707332611084e-01 5.867156013846397400e-02 1.346063017845153809e-01 -1.852604150772094727e-01
-1.763551831245422363e-01 2.484011799097061157e-01 2.916285395622253418e-02 -9.347320348024368286e-02 1.160179153084754944e-01 4.224616587162017822e-01 1.369561702013015747e-01 2.171175628900527954e-01 2.151857763528823853e-01 1.175857335329055786e-02 3.157970011234283447e-01 -1.595549732446670532e-01 -6.068884208798408508e-02 6.420139688998460770e-03 -1.235087066888809204e-01 1.826519221067428589e-01 8.414672315120697021e-02 -1.363368630409240723e-01 -2.577379345893859863e-01 3.486546874046325684e-01 3.686325624585151672e-02 1.424269825220108032e-01 2.582744508981704712e-02 -1.467764973640441895e-01 -9.350713342428207397e-03 1.451676040887832642e-01 -1.882839053869247437e-01 6.040847301483154297e-02 2.231047302484512329e-01 1.992669403553009033e-01 -2.775330096483230591e-02 8.821122348308563232e-02
-1.835789531469345093e-01 2.273776233196258545e-01 2.693920433521270752e-01 5.194640904664993286e-02 -6.627821177244186401e-02 3.269831538200378418e-01 2.953702807426452637e-01 -3.835100308060646057e-02 1.335060447454452515e-01 2.054698020219802856e-01 5.291188135743141174e-02 -2.598021030426025391e-01 9.867856651544570923e-02 -2.056435309350490570e-02 1.846652626991271973e-01 -1.866886951029300690e-02 1.958382725715637207e-01 -1.087714508175849915e-01 -2.411203980445861816e-01 2.698674798011779785e-01 1.003235131502151489e-01 8.241748064756393433e-02 8.853148669004440308e-02 -6.434786319732666016e-02 1.240644752979278564e-01 1.730716973543167114e-01 -2.955310642719268799e-01 -4.941711202263832092e-02 2.135882079601287842e-01 1.413176059722900391e-01 -9.802141785621643066e-02 2.098604589700698853e-01
-3.982249796390533447e-01 1.768939644098281860e-01 1.003489270806312561e-01 1.564959585666656494e-01 1.530467122793197632e-01 1.123110949993133545e-01 3.471699059009552002e-01 1.965223103761672974e-01 -4.578192159533500671e-02 -1.563640981912612915e-01 1.056364402174949646e-01 -1.910250633955001831e-01 -1.035659834742546082e-01 -2.636130154132843018e-02 2.266518622636795044e-01 -1.669526547193527222e-01 2.671697735786437988e-01 -1.307765245437622070e-01 -1.447806656360626221e-01 3.474238216876983643e-01 -1.870636194944381714e-01 -1.305459886789321899e-01 7.853877544403076172e-02 1.498778909444808960e-01 -1.340294815599918365e-02 -5.646438524127006531e-02 -1.769119501113891602e-01 -1.083808913826942444e-01 4.183009266853332520e-02 2.105859816074371338e-01 1.098349466919898987e-01 1.154159102588891983e-02
-1.923766434192657471e-01 -7.703722268342971802e-02 1.994928568601608276e-01 7.352413982152938843e-02 -1.086064055562019348e-01 1.522813737392425537e-01 2.302860841155052185e-02 -7.990717887878417969e-02 -9.982693940401077271e-02 -3.202404081821441650e-02 1.261134594678878784e-01 -3.239836096763610840e-01 -2.039251625537872314e-01 7.191375363618135452e-03 -1.441076993942260742e-01 -3.512296825647354126e-02 2.642423808574676514e-01 -4.028391838073730469e-01 -2.154415249824523926e-01 -2.769570797681808472e-02 -8.791991323232650757e-02 3.166500329971313477e-01 -3.989251796156167984e-03 -8.327159285545349121e-02 4.559414088726043701e-02 -3.191010057926177979e-01 -1.006093323230743408e-01 -1.157629210501909256e-02 3.420827686786651611e-01 -1.052972115576267242e-02 -1.659063845872879028e-01 1.463021636009216309e-01
-2.591046392917633057e-01 -6.174176186323165894e-02 2.171021848917007446e-01 8.673297241330146790e-03 -7.162044942378997803e-02 1.725959940813481808e-03 1.323743760585784912e-01 1.254542381502687931e-03 2.157267481088638306e-01 -1.738193184137344360e-01 2.737352848052978516e-01 -1.997817903757095337e-01 -3.021401464939117432e-01 5.733906105160713196e-02 -2.834893763065338135e-02 -1.142040193080902100e-01 3.235225975513458252e-01 -3.777947127819061279e-01 -7.684786617755889893e-02 5.159522965550422668e-02 -2.068570107221603394e-01 1.191954091191291809e-01 -9.543451666831970215e-02 9.122854471206665039e-02 6.132365018129348755e-02 -2.363513112068176270e-01 -4.577324911952018738e-02 1.896932572126388550e-01 3.576666414737701416e-01 -5.249076522886753082e-03 -2.525842562317848206e-02 4.986383765935897827e-02
-3.737559616565704346e-01 2.461771517992019653e-01 1.188995838165283203e-01 7.365676015615463257e-02 1.131726428866386414e-01 7.458648830652236938e-02 1.902717351913452148e-01 5.045522749423980713e-02 2.586715519428253174e-01 2.866511642932891846e-01 2.356520444154739380e-01 -1.762301623821258545e-01 -1.919726133346557617e-01 -1.258962601423263550e-01 -9.515250474214553833e-02 -1.898260265588760376e-01 4.041543230414390564e-02 -2.447778433561325073e-01 -8.659412711858749390e-02 2.741156518459320068e-01 9.970099478960037231e-02 -6.438147276639938354e-03 -1.683809310197830200e-01 -2.028099745512008667e-01 2.922928035259246826e-01 -2.024142071604728699e-03 -1.646023690700531006e-01 -8.786249160766601562e-02 1.451768577098846436e-01 7.836337387561798096e-02 -4.404481127858161926e-02 1.284413486719131470e-01
-3.415696024894714355e-01 1.476362049579620361e-01 1.638219654560089111e-01 3.217568695545196533e-01 5.581736192107200623e-02 -1.916159130632877350e-02 2.460066042840480804e-02 -6.321252137422561646e-02 3.319751918315887451e-01 1.527134180068969727e-01 2.793667614459991455e-01 -7.672224938869476318e-02 -2.859032340347766876e-02 1.490219868719577789e-02 -1.072117462754249573e-01 -1.467861235141754150e-01 8.638139814138412476e-02 -2.288921326398849487e-01 -1.658304184675216675e-01 3.388809263706207275e-01 2.186930365860462189e-02 5.889109149575233459e-02 -5.944141373038291931e-02 -1.964750289916992188e-01 2.938352525234222412e-01 -1.093784794211387634e-01 -1.010039821267127991e-01 3.547168523073196411e-02 1.365662068128585815e-01 1.194268390536308289e-01 4.106146097183227539e-02 2.809030711650848389e-01
5.676015838980674744e-02 2.365572452545166016e-01 1.056349724531173706e-01 2.299634516239166260e-01 -2.251582741737365723e-01 -2.558196783065795898e-01 6.802277173846960068e-03 -1.404708772897720337e-01 -4.394691064953804016e-02 -7.056590169668197632e-02 -6.275080144405364990e-02 -2.029210180044174194e-01 -5.434568598866462708e-02 -4.153853952884674072e-01 6.798746436834335327e-02 8.003835380077362061e-02 1.759000569581985474e-01 -4.344338178634643555e-02 -1.562038958072662354e-01 8.670417219400405884e-02 -2.066154330968856812e-01 1.358507871627807617e-01 4.080511257052421570e-02 -1.302194595336914062e-01 1.888260096311569214e-01 -5.428462103009223938e-02 -3.469253480434417725e-01 8.719023317098617554e-02 1.876834183931350708e-01 2.867569327354431152e-01 -5.579146742820739746e-02 -2.658281326293945312e-01
-1.214976608753204346e-01 3.145950138568878174e-01 9.180966019630432129e-02 2.185448408126831055e-01 2.874216996133327484e-02 6.986952573060989380e-02 1.422624588012695312e-01 -1.121548190712928772e-01 6.311596184968948364e-02 -4.455671086907386780e-02 9.748910367488861084e-02 -1.061342582106590271e-01 -8.470425009727478027e-02 1.327581144869327545e-02 -2.280747741460800171e-01 -3.790228366851806641e-01 1.998930275440216064e-01 -2.500275336205959320e-02 -1.827451735734939575e-01 4.434230029582977295e-01 1.145970150828361511e-01 1.772991009056568146e-02 -1.910607218742370605e-01 -3.153893649578094482e-01 2.774385809898376465e-01 -3.664542362093925476e-02 -1.539407074451446533e-01 -4.330521821975708008e-02 5.619550496339797974e-02 1.622807532548904419e-01 4.470426589250564575e-02 7.989957183599472046e-02
-2.311839908361434937e-02 3.231345713138580322e-01 1.397140324115753174e-01 -7.338709384202957153e-02 -1.487333420664072037e-02 1.085006967186927795e-01 2.038174718618392944e-01 -1.144282743334770203e-01 -2.081510275602340698e-01 1.206007376313209534e-01 2.445023804903030396e-01 -1.298348307609558105e-01 -1.476692408323287964e-01 1.508426070213317871e-01 -1.095217391848564148e-01 -2.113682962954044342e-02 1.759464144706726074e-01 8.588771522045135498e-02 -3.246249854564666748e-01 3.520667552947998047e-01 -4.506875947117805481e-02 -2.103143604472279549e-03 -2.111013382673263550e-01 -2.479346692562103271e-01 3.505434393882751465e-01 -1.023436561226844788e-01 -2.094047069549560547e-01 -1.508713960647583008e-01 1.304698288440704346e-01 1.029701456427574158e-01 1.270180474966764450e-02 -9.226202964782714844e-02
-2.404100596904754639e-01 2.072664052248001099e-01 1.895844638347625732e-01 -1.120540425181388855e-01 3.653836995363235474e-02 3.347948193550109863e-01 1.428436487913131714e-01 1.219136342406272888e-01 -1.229250431060791016e-01 4.240288734436035156e-01 1.938930004835128784e-01 -1.781272739171981812e-01 3.289692476391792297e-02 -7.858881354331970215e-02 -1.538490690290927887e-02 -4.927001520991325378e-02 1.297901272773742676e-01 -2.080615013837814331e-01 -2.905375957489013672e-01 3.088489472866058350e-01 -6.221416220068931580e-02 2.501934766769409180e-01 -6.145667284727096558e-02 -1.381068527698516846e-01 4.621526971459388733e-02 7.742848247289657593e-02 3.589728102087974548e-02 2.311509568244218826e-03 2.041687518358230591e-01 2.025091797113418579e-01 5.197928473353385925e-02 6.183332204818725586e-02
-3.259939700365066528e-02 1.769687369232997298e-04 2.663059830665588379e-01 -1.023804210126399994e-02 -1.045632213354110718e-01 1.139683946967124939e-01 1.166270375251770020e-01 2.533483207225799561e-01 2.318530231714248657e-01 2.395154833793640137e-01 2.745501995086669922e-01 -2.139721065759658813e-01 -7.713331282138824463e-02 3.136844933032989502e-02 -3.539995476603507996e-02 6.170408055186271667e-02 2.438217699527740479e-01 -2.201655507087707520e-01 -1.219834834337234497e-01 4.762151241302490234e-01 -1.856296956539154053e-01 -1.612872332334518433e-01 -2.461817264556884766e-01 7.420990616083145142e-02 1.715498566627502441e-01 -2.379192411899566650e-02 -1.118494272232055664e-01 2.059470629319548607e-03 1.670499593019485474e-01 7.051809877157211304e-02 7.158401608467102051e-02 1.588860750198364258e-01
-1.770076453685760498e-01 3.132793605327606201e-01 5.612947046756744385e-02 7.026957720518112183e-02 -8.757819980382919312e-02 5.466251820325851440e-02 1.872218549251556396e-01 -1.800634898245334625e-02 -5.769339203834533691e-02 -3.640421107411384583e-02 2.425424754619598389e-01 -2.612497210502624512e-01 -1.227833107113838196e-01 6.554512679576873779e-02 -1.491559296846389771e-01 -7.749946415424346924e-02 2.329850494861602783e-01 1.864437572658061981e-02 -1.626814454793930054e-01 3.656328022480010986e-01 -4.020301997661590576e-02 -4.584994539618492126e-02 -2.915714085102081299e-01 -1.416735351085662842e-01 3.492745161056518555e-01 1.197935361415147781e-02 -1.967505514621734619e-01 -2.961307764053344727e-01 1.186151728034019470e-01 1.542545408010482788e-01 6.154726445674896240e-02 -1.525316983461380005e-01
-2.056206464767456055e-01 1.336936205625534058e-01 8.899016678333282471e-02 -5.708443745970726013e-02 3.036562539637088776e-02 1.434037536382675171e-01 8.593996055424213409e-03 2.167156636714935303e-01 -1.265687495470046997e-01 2.247224450111389160e-01 2.763953506946563721e-01 -2.893347442150115967e-01 -3.475207835435867310e-02 -6.881133466958999634e-02 -1.471386104822158813e-01 -9.620575606822967529e-02 1.099621802568435669e-01 -1.020359918475151062e-01 -3.617361187934875488e-01 3.535201549530029297e-01 -1.000266596674919128e-01 2.321010231971740723e-01 -2.060084491968154907e-01 4.825929645448923111e-03 -9.636185318231582642e-02 2.080754637718200684e-01 -1.516340523958206177e-01 -2.583537995815277100e-01 2.264342159032821655e-01 3.643682971596717834e-02 -9.757550060749053955e-02 8.690190315246582031e-02
-2.740123681724071503e-02 2.063313275575637817e-01 -6.330548971891403198e-02 4.785586148500442505e-02 2.239249646663665771e-01 5.566241219639778137e-02 -6.194419041275978088e-02 1.298747956752777100e-01 -4.114644974470138550e-02 3.310907781124114990e-01 1.449243128299713135e-01 -1.487733274698257446e-01 2.552179396152496338e-01 -9.377093054354190826e-03 2.010038644075393677e-01 -3.121705166995525360e-02 1.444635391235351562e-01 -2.567079365253448486e-01 1.860077725723385811e-03 4.138510227203369141e-01 -2.354439198970794678e-01 -5.033539608120918274e-02 -2.553692758083343506e-01 -1.567793488502502441e-01 2.349916547536849976e-01 4.117224738001823425e-02 -2.350503057241439819e-01 -6.366627663373947144e-02 2.676279246807098389e-01 1.070348173379898071e-01 9.675639867782592773e-02 3.024736791849136353e-02
-2.099182158708572388e-01 1.140587925910949707e-01 6.313837319612503052e-02 2.599909603595733643e-01 1.086467877030372620e-01 1.860563457012176514e-01 -6.625453382730484009e-02 -1.489099711179733276e-01 -8.346715569496154785e-02 1.473215222358703613e-01 2.115968465805053711e-01 -3.275279700756072998e-01 -2.376800216734409332e-02 9.563977271318435669e-02 1.712185740470886230e-01 2.650607936084270477e-02 -1.689845174551010132e-01 -3.230310603976249695e-02 -2.697846889495849609e-01 4.979258403182029724e-02 -3.126295283436775208e-02 2.516744434833526611e-01 -1.197555586695671082e-01 1.226892098784446716e-01 1.539997756481170654e-01 -2.621619999408721924e-01 -1.581368148326873779e-01 2.352587729692459106e-01 4.066780805587768555e-01 1.319773495197296143e-01 -1.492171436548233032e-01 -3.829446434974670410e-02
1.068400144577026367e-01 4.711154103279113770e-02 2.362698465585708618e-01 1.353056076914072037e-02 3.267677128314971924e-02 1.546472609043121338e-01 3.095121979713439941e-01 1.507079154253005981e-01 1.189024001359939575e-01 1.628157198429107666e-01 3.748047053813934326e-01 -1.510421782732009888e-01 -6.515580415725708008e-02 4.702662117779254913e-03 -2.702240273356437683e-02 1.230460107326507568e-01 4.248563647270202637e-01 -2.259610742330551147e-01 -1.001435294747352600e-01 3.601572811603546143e-01 -3.571255877614021301e-02 -5.601257085800170898e-02 -2.850196361541748047e-01 -7.008054852485656738e-02 1.127827093005180359e-01 1.239025369286537170e-01 -1.589351892471313477e-01 -8.618642389774322510e-02 1.541899442672729492e-01 -3.561692428775131702e-04 3.459715470671653748e-02 1.232576742768287659e-01
-9.238921850919723511e-02 4.093743264675140381e-01 -7.025209069252014160e-02 2.948656678199768066e-01 -1.820741295814514160e-01 1.134490147233009338e-01 2.800102233886718750e-01 -1.002819314599037170e-01 -7.300269603729248047e-02 2.938552014529705048e-02 1.521733403205871582e-02 -1.986571997404098511e-01 9.928219765424728394e-02 -7.447630912065505981e-02 -1.395509690046310425e-01 -6.281568855047225952e-02 1.939114779233932495e-01 -2.080617845058441162e-02 -1.747408956289291382e-01 3.937328457832336426e-01 1.050867587327957153e-01 2.451488189399242401e-02 -1.229021102190017700e-01 -2.736326754093170166e-01 1.631305962800979614e-01 1.209651008248329163e-01 -1.429843157529830933e-01 -1.914661526679992676e-01 1.817438006401062012e-01 1.729492396116256714e-01 -1.143383532762527466e-01 -1.149648725986480713e-01
-3.462608754634857178e-01 1.372900307178497314e-01 1.866743266582489014e-01 -1.098968461155891418e-01 4.254451766610145569e-02 1.641678363084793091e-01 1.168964356184005737e-01 -8.909408003091812134e-02 -3.946284577250480652e-02 5.013882517814636230e-01 5.428855121135711670e-02 -8.979550004005432129e-02 -6.787205487489700317e-02 -1.719886809587478638e-02 -1.429749876260757446e-01 5.104384571313858032e-02 2.481952607631683350e-01 2.962204813957214355e-02 -6.483298540115356445e-02 2.753441631793975830e-01 -2.246611863374710083e-01 2.409843802452087402e-01 -1.141795217990875244e-01 2.592542907223105431e-03 2.241497673094272614e-02 1.621088236570358276e-01 -1.677066385746002197e-01 6.345700006932020187e-03 3.348914384841918945e-01 3.717951104044914246e-02 1.980410516262054443e-01 1.645389385521411896e-02
-2.530822455883026123e-01 2.787061035633087158e-01 -7.783660292625427246e-02 8.229404687881469727e-02 -3.081592544913291931e-02 1.926854103803634644e-01 2.789674699306488037e-01 -5.562927201390266418e-02 1.800957918167114258e-01 -7.686362415552139282e-02 9.095319360494613647e-02 -2.173721790313720703e-01 3.013436915352940559e-03 -4.129153117537498474e-02 3.095874786376953125e-01 1.780488193035125732e-01 1.713436096906661987e-01 -2.509043514728546143e-01 -3.433727324008941650e-01 1.636213362216949463e-01 1.441653966903686523e-01 2.337010353803634644e-01 -1.404680460691452026e-01 -1.134309396147727966e-01 2.407240569591522217e-01 3.120413608849048615e-02 -9.426855295896530151e-02 -2.003793269395828247e-01 1.957861632108688354e-01 1.022544056177139282e-01 1.077575236558914185e-02 -3.834917396306991577e-02
-3.213202655315399170e-01 6.931798905134201050e-02 2.488068304955959320e-03 4.446817934513092041e-02 -1.175626963376998901e-01 2.530643641948699951e-01 4.267442524433135986e-01 1.940633915364742279e-02 3.635289147496223450e-02 -6.789816170930862427e-02 6.526237726211547852e-02 -1.284349858760833740e-01 1.511492729187011719e-01 -3.280097991228103638e-02 1.700979024171829224e-01 5.151303112506866455e-02 1.524841040372848511e-01 -8.210200816392898560e-02 -3.045600950717926025e-01 2.744648456573486328e-01 -1.962025761604309082e-01 -2.774598635733127594e-02 2.679709494113922119e-01 -9.800085797905921936e-03 -7.984687387943267822e-02 1.865188777446746826e-01 -2.337973415851593018e-01 -6.955137848854064941e-02 3.334834277629852295e-01 1.537272036075592041e-01 5.160146951675415039e-02 -7.175230421125888824e-04
-3.141952753067016602e-01 3.681356310844421387e-01 2.559200823307037354e-01 -8.785655349493026733e-02 1.477127969264984131e-01 1.573401242494583130e-01 -1.727723181247711182e-01 -2.091532647609710693e-01 -4.779775440692901611e-02 1.109361499547958374e-01 -1.296943575143814087e-01 7.601448148488998413e-02 -7.467415183782577515e-02 -2.919726539403200150e-03 -2.213259637355804443e-01 -1.203960031270980835e-01 -2.088363282382488251e-02 -2.253722101449966431e-01 -3.646927177906036377e-01 1.333830803632736206e-01 -8.758956938982009888e-02 -7.516397535800933838e-02 -1.874536462128162384e-02 -2.489991337060928345e-01 4.507773369550704956e-02 -1.380630023777484894e-02 -2.026946395635604858e-01 2.771417796611785889e-02 3.100440204143524170e-01 1.499828696250915527e-01 2.130596525967121124e-02 -1.589719951152801514e-01
-2.635046280920505524e-02 2.209905385971069336e-01 6.159899290651082993e-03 -1.217454746365547180e-01 1.794285625219345093e-01 -2.328694015741348267e-01 2.862725257873535156e-01 1.219199672341346741e-01 -5.439563654363155365e-03 1.575046628713607788e-01 -2.818685770034790039e-02 -1.629524677991867065e-01 -1.985556185245513916e-01 5.686479434370994568e-02 -1.601793617010116577e-01 -8.441707491874694824e-02 -6.797084957361221313e-02 -2.684591412544250488e-01 -4.246686771512031555e-02 3.787116408348083496e-01 -2.256349287927150726e-02 -1.152436286211013794e-01 3.714637830853462219e-02 -1.708056777715682983e-01 6.423211097717285156e-02 4.368929192423820496e-02 -2.827930748462677002e-01 2.439793199300765991e-01 2.377275079488754272e-01 3.820112347602844238e-01 9.718237072229385376e-02 -3.253086656332015991e-02
-2.647544443607330322e-02 1.833784207701683044e-02 8.425373584032058716e-02 -3.128539398312568665e-02 -1.203458607196807861e-01 -1.540944874286651611e-01 2.163373529911041260e-01 2.398421615362167358e-01 7.964198291301727295e-02 -1.868779957294464111e-02 3.011833131313323975e-01 -2.671838104724884033e-01 -1.405189037322998047e-01 1.341820061206817627e-01 -1.259313374757766724e-01 -2.231986373662948608e-01 1.639022976160049438e-01 -3.644147515296936035e-02 -8.879952877759933472e-02 1.683358103036880493e-01 -2.461998909711837769e-01 2.878458201885223389e-01 3.345883684232831001e-03 -9.385569393634796143e-02 1.877989768981933594e-01 -7.713767141103744507e-02 -3.465251028537750244e-01 1.690913140773773193e-01 3.148208856582641602e-01 1.633629351854324341e-01 -2.049421519041061401e-01 -4.145740345120429993e-02
-1.254332810640335083e-01 3.416487276554107666e-01 -2.430086024105548859e-02 -6.149334087967872620e-02 1.828409433364868164e-01 3.158646225929260254e-01 7.561060786247253418e-02 3.252704069018363953e-02 1.073927804827690125e-01 5.407522618770599365e-02 1.979463994503021240e-01 -8.514100313186645508e-02 -1.652849465608596802e-01 4.696274176239967346e-02 3.933558985590934753e-02 1.036712303757667542e-01 2.432961016893386841e-01 -3.286554813385009766e-01 -1.069973260164260864e-01 4.112955331802368164e-01 2.279817312955856323e-01 1.842528395354747772e-02 2.115857228636741638e-02 -2.403035946190357208e-02 5.933637265115976334e-03 9.425567835569381714e-02 7.316742092370986938e-03 1.693926304578781128e-01 3.384357094764709473e-01 2.259002923965454102e-01 -1.127749681472778320e-01 -5.805858224630355835e-02
-3.849905431270599365e-01 2.290609329938888550e-01 -3.196544945240020752e-02 7.145497947931289673e-02 2.527992725372314453e-01 8.932984620332717896e-02 8.167304843664169312e-02 7.128693629056215286e-03 2.497177720069885254e-01 9.260742366313934326e-02 1.164454221725463867e-01 -1.372522413730621338e-01 1.064313352108001709e-01 2.505826950073242188e-01 -1.268251091241836548e-01 -2.117444388568401337e-02 -3.698404505848884583e-02 3.301396593451499939e-02 -2.593471109867095947e-01 4.339001178741455078e-01 5.281877890229225159e-02 -6.973275542259216309e-02 -1.972576677799224854e-01 -2.015979290008544922e-01 1.486590206623077393e-01 9.048569202423095703e-02 -1.006915122270584106e-01 7.080336660146713257e-02 2.775710225105285645e-01 8.414485305547714233e-02 -3.079020790755748749e-02 -2.118637263774871826e-01
-2.367774993181228638e-01 8.244245499372482300e-02 -4.406321421265602112e-02 2.523894011974334717e-01 2.272266298532485962e-01 -4.119728133082389832e-02 9.786795079708099365e-02 -8.301064372062683105e-02 2.402902990579605103e-01 8.980640769004821777e-02 1.823898255825042725e-01 -1.550824195146560669e-01 -3.369262069463729858e-02 1.278880089521408081e-01 1.751624643802642822e-01 1.802340149879455566e-02 -1.882656812667846680e-01 1.260979324579238892e-01 -1.458889693021774292e-01 1.418345719575881958e-01 -1.564424932003021240e-01 2.848744690418243408e-01 -3.096371293067932129e-01 -6.527478806674480438e-03 1.851492375135421753e-01 -8.503109216690063477e-02 -3.173592388629913330e-01 2.401243448257446289e-01 2.922072708606719971e-01 1.362211704254150391e-01 -7.333358377218246460e-02 -1.630465090274810791e-01
-9.285511821508407593e-02 2.109992951154708862e-01 1.150346398353576660e-01 -9.375814348459243774e-02 8.500652015209197998e-02 1.209047362208366394e-01 1.509609967470169067e-01 -1.358557641506195068e-01 1.167255789041519165e-01 2.720471918582916260e-01 1.788364499807357788e-01 -1.478760540485382080e-01 -1.692510843276977539e-01 -9.090350568294525146e-02 -6.243503093719482422e-02 -3.440420329570770264e-02 1.097651347517967224e-01 -1.461999770253896713e-02 -1.515699326992034912e-01 4.507618248462677002e-01 -1.743810623884201050e-01 4.459445476531982422e-01 -9.860216826200485229e-02 1.944140493869781494e-01 -7.360546290874481201e-02 2.191957831382751465e-01 -4.301753267645835876e-02 -3.654602542519569397e-02 2.085008621215820312e-01 -1.493033394217491150e-02 1.691690683364868164e-01 -1.846277564764022827e-01
-8.160130679607391357e-02 2.031869739294052124e-01 -6.628560367971658707e-03 3.913112282752990723e-01 1.971144676208496094e-01 -1.865667849779129028e-01 -5.581592023372650146e-02 -6.084818765521049500e-02 8.116427809000015259e-02 1.106041669845581055e-01 3.206803500652313232e-01 -1.789064556360244751e-01 -2.318881303071975708e-01 1.488725771196186543e-03 1.260140985250473022e-01 -1.913059204816818237e-01 2.551646530628204346e-01 -2.112845778465270996e-01 2.908976003527641296e-02 -2.198910899460315704e-02 3.127147629857063293e-02 1.374883204698562622e-01 2.196427136659622192e-01 5.512429401278495789e-02 -4.782540723681449890e-02 -1.120949164032936096e-02 -1.448347419500350952e-01 1.685329899191856384e-02 4.714523255825042725e-01 -7.953292131423950195e-02 3.991306200623512268e-02 -1.496332287788391113e-01
-2.878010869026184082e-01 2.595995068550109863e-01 -4.349816590547561646e-02 4.488799721002578735e-02 2.824333310127258301e-01 2.448453009128570557e-01 3.142793774604797363e-01 -1.000382676720619202e-01 2.474319487810134888e-01 1.864738948643207550e-02 1.865982115268707275e-01 -4.163691774010658264e-02 -1.831061393022537231e-01 6.043322011828422546e-02 -2.918714843690395355e-02 7.169286161661148071e-02 1.619532257318496704e-01 -1.404354721307754517e-01 -2.079447805881500244e-01 4.399087727069854736e-01 4.467611014842987061e-02 1.308534890413284302e-01 4.664773494005203247e-02 -4.679561778903007507e-02 -8.071364462375640869e-02 -2.346973679959774017e-02 5.573438107967376709e-02 1.728477180004119873e-01 2.040847688913345337e-01 2.134952247142791748e-01 -1.023792997002601624e-01 -1.101053729653358459e-01
1.867189705371856689e-01 2.401860803365707397e-01 -2.946685627102851868e-02 3.240291029214859009e-02 1.202576700598001480e-02 -1.127098947763442993e-01 -6.190003827214241028e-02 -1.988178864121437073e-02 4.859841242432594299e-02 -5.804715678095817566e-02 1.501208692789077759e-01 -2.387439310550689697e-01 1.325199306011199951e-01 -3.656911849975585938e-01 8.159655332565307617e-02 1.196749955415725708e-01 2.584553360939025879e-01 -2.175640314817428589e-01 -6.954043358564376831e-02 2.614908814430236816e-01 -1.754293963313102722e-02 -1.192808151245117188e-01 8.949246257543563843e-02 -1.562248766422271729e-01 4.622961580753326416e-02 2.255643606185913086e-01 -3.127415180206298828e-01 6.739841401576995850e-02 2.808640003204345703e-01 2.764841020107269287e-01 1.525453329086303711e-01 -2.503072023391723633e-01
-1.394429057836532593e-01 9.204442054033279419e-02 1.416779682040214539e-02 7.047388702630996704e-02 -1.804929226636886597e-01 -1.579856574535369873e-01 9.658279269933700562e-02 2.242370098829269409e-01 8.070803247392177582e-03 -2.018711119890213013e-01 1.100045666098594666e-01 -3.759982287883758545e-01 -1.320433467626571655e-01 1.117206290364265442e-01 -8.879374712705612183e-02 -3.147020637989044189e-01 1.538727581501007080e-01 3.323415294289588928e-02 -6.470265239477157593e-02 2.739386260509490967e-01 -1.775598227977752686e-01 2.396816611289978027e-01 -8.301208168268203735e-02 -1.327780932188034058e-01 6.356857717037200928e-02 7.802885374985635281e-04 -3.058298826217651367e-01 2.641902565956115723e-01 2.891226708889007568e-01 2.215011417865753174e-01 1.235125213861465454e-02 -3.088652715086936951e-02
-2.254454195499420166e-01 1.255434453487396240e-01 -4.041923582553863525e-02 1.857136785984039307e-01 7.986486703157424927e-02 2.196662276983261108e-01 1.957098692655563354e-01 -1.179422289133071899e-01 -2.904110252857208252e-01 -2.139851599931716919e-01 -3.196643292903900146e-02 -4.666486009955406189e-02 -1.100346222519874573e-01 -5.574834719300270081e-02 -4.224612563848495483e-02 -2.172558009624481201e-01 7.862693071365356445e-02 -1.547070890665054321e-01 -1.334235370159149170e-01 2.362818457186222076e-02 9.571014344692230225e-02 1.333903223276138306e-01 2.891992963850498199e-02 -2.051760554313659668e-01 3.070321381092071533e-01 1.079732850193977356e-01 -3.777624666690826416e-01 6.258767843246459961e-02 2.874822914600372314e-01 3.184328675270080566e-01 1.748825460672378540e-01 -8.588211983442306519e-02
-3.477251231670379639e-01 2.414149641990661621e-01 2.978856265544891357e-01 -5.108090117573738098e-02 8.033313602209091187e-02 2.660588622093200684e-01 2.850673794746398926e-01 1.287230551242828369e-01 1.972710043191909790e-01 -1.583891659975051880e-01 1.198375299572944641e-01 -2.280832827091217041e-01 -3.107025474309921265e-02 -8.769673109054565430e-02 2.154502719640731812e-01 -2.185918949544429779e-02 1.782080233097076416e-01 -3.302536904811859131e-01 -2.323239594697952271e-01 1.665439456701278687e-01 6.441605091094970703e-02 3.214139863848686218e-02 -2.264204062521457672e-02 1.613410413265228271e-01 7.702098041772842407e-02 1.463350802659988403e-01 -1.562184840440750122e-01 9.237115830183029175e-02 1.209468767046928406e-01 1.971766501665115356e-01 1.610917970538139343e-02 1.167570240795612335e-02
-9.965747594833374023e-02 2.794054709374904633e-02 8.778685331344604492e-02 5.229993164539337158e-02 -1.250529587268829346e-01 -1.754601895809173584e-01 8.617736399173736572e-02 1.789629459381103516e-01 2.857179194688796997e-02 -2.197803258895874023e-01 1.567119657993316650e-01 -3.711357414722442627e-01 -1.689427345991134644e-01 1.076597571372985840e-01 -1.415287852287292480e-01 -3.179978430271148682e-01 8.209492266178131104e-02 3.496395191177725792e-03 -9.735684841871261597e-02 2.238277047872543335e-01 -1.916723698377609253e-01 1.901571601629257202e-01 -2.442724816501140594e-02 -1.970628350973129272e-01 1.636793836951255798e-02 -5.278412252664566040e-02 -3.827148675918579102e-01 2.247127145528793335e-01 2.629501521587371826e-01 2.658942341804504395e-01 -3.883515670895576477e-02 1.526448875665664673e-02
-3.451245725154876709e-01 3.104338645935058594e-01 -1.884252578020095825e-02 -4.520997405052185059e-02 2.638998031616210938e-01 3.101598024368286133e-01 2.297058887779712677e-02 7.988534122705459595e-02 -1.962874829769134521e-02 3.145357593894004822e-02 2.712078988552093506e-01 -2.080723643302917480e-01 9.222687035799026489e-02 -3.187497146427631378e-03 -1.091519817709922791e-01 1.912367194890975952e-01 2.557031214237213135e-01 -7.747364789247512817e-02 -2.441217005252838135e-01 3.716982007026672363e-01 1.044050529599189758e-01 1.081385836005210876e-01 1.342577487230300903e-01 -3.047941066324710846e-02 2.596152946352958679e-02 -5.987252667546272278e-02 -1.312206983566284180e-01 1.179451718926429749e-01 2.478408664464950562e-01 3.953276947140693665e-02 -1.099298745393753052e-01 1.139932051301002502e-01
-1.198820397257804871e-01 2.927939891815185547e-01 2.213761508464813232e-01 7.593064755201339722e-02 8.558934181928634644e-02 3.472270965576171875e-01 2.153522223234176636e-01 2.296455800533294678e-01 1.363898515701293945e-01 1.298219859600067139e-01 2.321240603923797607e-01 -1.443661004304885864e-01 -4.457344859838485718e-02 -1.907896846532821655e-01 -2.363978773355484009e-01 1.164534986019134521e-01 2.674021124839782715e-01 -1.549733430147171021e-01 -2.310105562210083008e-01 2.469694465398788452e-01 1.048654615879058838e-01 1.492606103420257568e-01 7.880143821239471436e-02 -9.453329443931579590e-02 -3.566532954573631287e-02 -5.390627309679985046e-02 -1.299001723527908325e-01 1.018733158707618713e-01 2.260122001171112061e-01 -3.779644146561622620e-02 -6.781460344791412354e-02 2.307988852262496948e-01
-3.292051553726196289e-01 -2.386591956019401550e-02 9.058827906847000122e-02 -1.333790719509124756e-01 1.280472874641418457e-01 1.228909119963645935e-01 1.511665433645248413e-01 -2.878913655877113342e-02 -8.207688480615615845e-02 -6.293387152254581451e-03 1.121505275368690491e-01 -3.043135702610015869e-01 -3.071925044059753418e-01 -1.903631240129470825e-01 1.748384237289428711e-01 4.290685430169105530e-02 3.393307700753211975e-02 -2.680343389511108398e-01 -1.105777248740196228e-01 3.561167418956756592e-01 -1.596704870462417603e-01 5.490875616669654846e-02 -1.023692339658737183e-01 1.419660896062850952e-01 3.692723345011472702e-03 1.157353147864341736e-01 -1.520231962203979492e-01 -7.746113836765289307e-02 8.656846731901168823e-02 4.055701494216918945e-01 7.667359709739685059e-02 2.081841677427291870e-01
-2.238971740007400513e-01 1.997525840997695923e-01 1.770882904529571533e-01 5.023779720067977905e-02 2.518030703067779541e-01 1.508596390485763550e-01 -9.409943968057632446e-02 -1.013578325510025024e-01 -1.449438091367483139e-02 2.961790561676025391e-01 5.211396142840385437e-02 -2.706039547920227051e-01 1.281634345650672913e-02 -1.462534535676240921e-02 9.417261183261871338e-02 -6.418910622596740723e-02 -1.598660349845886230e-01 9.769937396049499512e-02 -2.619334757328033447e-01 1.841229647397994995e-01 3.680313751101493835e-02 5.217596516013145447e-02 -3.517831265926361084e-01 1.113081648945808411e-01 1.080910935997962952e-01 -1.229317113757133484e-01 -2.453186213970184326e-01 2.096767574548721313e-01 3.381078541278839111e-01 2.458632886409759521e-01 9.891741722822189331e-02 -1.515080220997333527e-02
-9.131782501935958862e-02 3.431385755538940430e-01 -4.314963519573211670e-02 1.215958669781684875e-01 9.324242174625396729e-02 -3.852305561304092407e-02 2.321327179670333862e-01 8.732946217060089111e-02 2.854646146297454834e-01 2.968188524246215820e-01 1.881025135517120361e-01 -8.074451237916946411e-02 1.255659200251102448e-02 -1.829338520765304565e-01 1.481354888528585434e-02 -2.723020911216735840e-01 1.293761730194091797e-01 -3.807763755321502686e-02 -9.737588465213775635e-02 4.052123725414276123e-01 2.584350481629371643e-02 9.944257140159606934e-02 -1.609745621681213379e-01 -3.554578498005867004e-02 7.634944468736648560e-02 -1.337560862302780151e-01 -2.868176698684692383e-01 -1.306275278329849243e-01 1.598617732524871826e-01 1.856135129928588867e-01 1.575787961483001709e-01 1.691389530897140503e-01
-1.370352059602737427e-01 2.775965332984924316e-01 4.002664089202880859e-01 -2.652815170586109161e-02 -5.608987808227539062e-02 6.309784948825836182e-02 1.261420100927352905e-01 -1.316157262772321701e-02 9.718881547451019287e-02 2.778925299644470215e-01 4.210083186626434326e-02 -1.652100682258605957e-01 -9.160656481981277466e-02 -9.834308922290802002e-02 1.328047811985015869e-01 1.027925610542297363e-01 -8.482921123504638672e-02 -2.373266816139221191e-01 -5.771081778220832348e-04 2.501499652862548828e-01 -1.019726321101188660e-01 6.312948465347290039e-02 -1.195120289921760559e-01 1.767435856163501740e-02 1.102634668350219727e-01 2.232601046562194824e-01 -3.306714296340942383e-01 -5.623766779899597168e-02 2.609754502773284912e-01 2.361025810241699219e-01 1.303196102380752563e-01 2.959883511066436768e-01
1.105755791068077087e-01 4.156245663762092590e-02 1.586786359548568726e-01 2.606194913387298584e-01 1.225538924336433411e-01 -1.860185563564300537e-01 -9.480123966932296753e-02 3.098351880908012390e-02 2.714005112648010254e-02 -2.056599128991365433e-03 1.244024410843849182e-01 -2.407732754945755005e-01 -3.023015558719635010e-01 -1.578025072813034058e-01 2.131332755088806152e-01 -4.090847447514533997e-02 3.392556011676788330e-01 -1.165686398744583130e-01 1.419613063335418701e-01 2.069523036479949951e-01 1.827595569193363190e-02 1.179438978433609009e-01 -3.415624499320983887e-01 8.271967619657516479e-02 2.875260077416896820e-02 -1.322800815105438232e-01 -5.113449692726135254e-02 2.399467378854751587e-01 4.050446748733520508e-01 3.899220004677772522e-02 3.344040736556053162e-02 -1.454923897981643677e-01
-2.041086256504058838e-01 2.872526049613952637e-01 -3.528030589222908020e-03 9.524767100811004639e-02 1.406326889991760254e-01 2.185832262039184570e-01 2.333960980176925659e-01 1.075589191168546677e-02 1.896131187677383423e-01 3.210575133562088013e-02 3.463664054870605469e-01 -2.412667572498321533e-01 -1.517187505960464478e-01 4.128720238804817200e-02 -1.516194492578506470e-01 3.016514703631401062e-02 5.977546796202659607e-02 -2.654311358928680420e-01 -1.369671821594238281e-01 3.566321730613708496e-01 2.385854125022888184e-01 1.394052803516387939e-01 1.352324485778808594e-01 9.962565451860427856e-02 -2.438423968851566315e-02 -5.677540786564350128e-03 -2.035642974078655243e-02 2.681833803653717041e-01 2.199013829231262207e-01 1.843097805976867676e-01 -2.698569558560848236e-02 1.577722094953060150e-02
7.487983256578445435e-02 1.581514626741409302e-01 -4.402291402220726013e-02 3.849742412567138672e-01 -1.963817924261093140e-01 -4.042518436908721924e-01 6.596935540437698364e-02 3.866877779364585876e-02 8.886040002107620239e-02 1.332735121250152588e-01 -3.220896050333976746e-02 -3.740108385682106018e-02 6.161440908908843994e-02 8.130233734846115112e-02 -1.124873235821723938e-01 4.879380390048027039e-02 6.082649156451225281e-02 -1.667864769697189331e-01 -1.893221735954284668e-01 2.476589530706405640e-01 -2.801229655742645264e-01 3.459207341074943542e-02 -1.620830297470092773e-01 -2.133603990077972412e-01 -1.246662959456443787e-01 -1.001429408788681030e-01 -2.333646714687347412e-01 2.098386585712432861e-01 2.479220777750015259e-01 2.313069254159927368e-01 -7.057516276836395264e-02 1.835900992155075073e-01
-2.925698459148406982e-01 3.039736151695251465e-01 1.533463001251220703e-01 1.619878858327865601e-01 2.749735116958618164e-01 -5.592269450426101685e-02 2.079606205224990845e-01 1.675439774990081787e-01 1.229307055473327637e-01 -8.103896677494049072e-02 2.440197616815567017e-01 -1.491015106439590454e-01 -3.340046852827072144e-02 4.895650967955589294e-02 8.701828122138977051e-02 2.475574910640716553e-01 2.932142280042171478e-02 -6.433098018169403076e-02 -1.919366605579853058e-02 -1.588181778788566589e-02 -2.381967902183532715e-01 2.801221609115600586e-01 -2.402600347995758057e-01 -1.808140426874160767e-01 -9.374503791332244873e-02 1.420639902353286743e-01 -2.872869139537215233e-03 1.378272473812103271e-01 3.868280947208404541e-01 1.207610666751861572e-01 -1.962825842201709747e-02 -5.042864009737968445e-02
-1.524436473846435547e-01 -2.826813980937004089e-02 1.152874156832695007e-01 2.159684896469116211e-01 2.283655107021331787e-01 -1.159698516130447388e-01 1.062729060649871826e-01 2.193314135074615479e-01 -3.120370209217071533e-03 -2.061888128519058228e-01 2.509053051471710205e-01 -2.973250448703765869e-01 -6.391869485378265381e-02 1.072996109724044800e-01 1.276750713586807251e-01 -2.377671152353286743e-01 2.376055419445037842e-01 -4.780633747577667236e-02 -2.793224155902862549e-01 1.556487679481506348e-01 -1.677256524562835693e-01 1.525848358869552612e-01 -7.915901951491832733e-03 3.118406422436237335e-02 1.497965604066848755e-01 3.857064619660377502e-02 -3.252018690109252930e-01 -1.902843415737152100e-01 1.459572464227676392e-01 2.189803868532180786e-01 6.041908264160156250e-02 -2.376555204391479492e-01
-2.218966782093048096e-01 3.485271036624908447e-01 7.611741125583648682e-02 2.193292602896690369e-02 6.706426292657852173e-02 2.496274411678314209e-01 2.694949693977832794e-02 -5.617544800043106079e-02 4.883816242218017578e-01 4.603364691138267517e-02 1.735436469316482544e-01 -2.595980167388916016e-01 5.467370152473449707e-02 -7.126531749963760376e-02 -2.101366221904754639e-02 1.138132661581039429e-01 2.046267129480838776e-02 -1.833571940660476685e-01 4.342642799019813538e-02 3.600989282131195068e-01 -1.960317604243755341e-02 8.585318177938461304e-02 -4.924926161766052246e-02 -2.693815529346466064e-01 1.249717026948928833e-01 7.609041035175323486e-02 -8.506322652101516724e-02 -1.182552054524421692e-01 2.022821754217147827e-01 2.156685888767242432e-01 1.081861108541488647e-01 -5.108495056629180908e-02
1.098977401852607727e-02 1.629942655563354492e-01 8.705780655145645142e-02 9.759453684091567993e-02 -1.132092475891113281e-01 -8.707798272371292114e-02 7.940547913312911987e-02 1.004605889320373535e-01 -2.896517328917980194e-02 -1.939576864242553711e-01 2.898900806903839111e-01 -3.370652794837951660e-01 -1.339540481567382812e-01 1.756111681461334229e-01 -2.180733233690261841e-01 -2.249314486980438232e-01 8.779156208038330078e-02 -2.320791967213153839e-02 -1.329980343580245972e-01 2.424295246601104736e-01 -2.193340808153152466e-01 2.419114410877227783e-01 3.488228097558021545e-02 -1.150227412581443787e-01 1.139008328318595886e-01 2.809900045394897461e-02 -2.670949995517730713e-01 3.713791370391845703e-01 2.367630600929260254e-01 2.013856470584869385e-01 -5.423871800303459167e-02 8.949355036020278931e-02
-4.942523688077926636e-02 3.858920335769653320e-01 9.363438189029693604e-02 -7.767973840236663818e-02 -2.331618219614028931e-02 -2.124245017766952515e-01 7.789335399866104126e-02 3.231911957263946533e-01 -1.579214930534362793e-01 -9.631456434726715088e-02 -2.144543379545211792e-01 -1.878982633352279663e-01 -1.928253322839736938e-01 1.625252887606620789e-02 -8.906668983399868011e-03 -9.136792272329330444e-02 -3.243112936615943909e-03 -1.836491078138351440e-01 -4.439111426472663879e-02 2.588119804859161377e-01 -8.893088996410369873e-02 -1.029460355639457703e-01 1.927259415388107300e-01 -1.169190183281898499e-01 2.028333544731140137e-01 6.490091234445571899e-02 -2.790010869503021240e-01 4.805137962102890015e-02 4.472943246364593506e-01 -1.913166791200637817e-02 1.023404896259307861e-01 -8.855690807104110718e-02
-1.025506556034088135e-01 2.368377000093460083e-01 2.562930285930633545e-01 5.314851179718971252e-02 1.400157511234283447e-01 3.542327880859375000e-01 2.288186699151992798e-01 2.338445633649826050e-01 8.848861604928970337e-02 1.287557482719421387e-01 2.395785301923751831e-01 -2.154596000909805298e-01 -1.080496683716773987e-01 -1.092838793992996216e-01 -1.283064335584640503e-01 1.409429907798767090e-01 2.829887270927429199e-01 -1.369991600513458252e-01 -2.011983841657638550e-01 2.816502153873443604e-01 1.784549653530120850e-01 8.159951120615005493e-02 2.421959675848484039e-02 -2.077877223491668701e-01 -5.210452899336814880e-02 -4.009244963526725769e-02 -1.636534780263900757e-01 5.278743430972099304e-02 2.477415204048156738e-01 -2.290092222392559052e-02 -9.259840846061706543e-02 1.388803869485855103e-01
-2.398516535758972168e-01 5.286291837692260742e-01 2.791113406419754028e-02 2.336334437131881714e-02 1.347960084676742554e-01 1.299967467784881592e-01 1.974432021379470825e-01 -4.657255485653877258e-02 1.068695932626724243e-01 -5.096545070409774780e-02 3.289640843868255615e-01 2.094664573669433594e-01 -1.589013189077377319e-01 -5.243679508566856384e-02 -5.193143710494041443e-02 1.632180660963058472e-01 -2.310476079583168030e-02 -2.431993186473846436e-01 -1.283746510744094849e-01 3.460767269134521484e-01 6.653095781803131104e-02 -3.238991647958755493e-02 1.178350523114204407e-01 -1.589567810297012329e-01 5.270505324006080627e-03 1.178989931941032410e-01 -1.709822863340377808e-01 6.636304897256195545e-04 2.407790720462799072e-01 -1.158758848905563354e-01 6.789643317461013794e-02 4.791100323200225830e-02
-5.207916349172592163e-02 1.126070171594619751e-01 9.968898445367813110e-02 1.192252486944198608e-01 -1.574350148439407349e-01 -1.007661372423171997e-01 -5.998170468956232071e-03 1.678902804851531982e-01 -5.018385872244834900e-02 -1.726753562688827515e-01 2.397023439407348633e-01 -3.572972118854522705e-01 -1.346195787191390991e-01 1.461396962404251099e-01 -2.143953442573547363e-01 -2.625973224639892578e-01 5.200500413775444031e-02 -6.920374184846878052e-02 -1.557402461767196655e-01 2.489402294158935547e-01 -2.309085279703140259e-01 1.628016978502273560e-01 1.305220182985067368e-02 -1.511552929878234863e-01 1.104045510292053223e-01 1.427343301475048065e-02 -3.062296211719512939e-01 2.949018776416778564e-01 2.427480071783065796e-01 2.270149141550064087e-01 -1.307235658168792725e-01 9.048522263765335083e-02
-5.662058293819427490e-02 3.002032339572906494e-01 -1.394326984882354736e-01 3.001909255981445312e-01 -3.515914082527160645e-02 1.914462894201278687e-01 3.503910899162292480e-01 -1.229473128914833069e-01 -8.239670097827911377e-02 -4.160171002149581909e-02 4.054230079054832458e-02 -4.355413615703582764e-01 -4.049913957715034485e-02 -6.502585113048553467e-02 4.473215714097023010e-02 1.774037629365921021e-01 1.625161916017532349e-01 -1.142843514680862427e-01 -8.952132612466812134e-02 2.046682834625244141e-01 2.574688196182250977e-01 -5.941057577729225159e-02 -4.521239176392555237e-02 -2.027839571237564087e-01 1.403263062238693237e-01 6.298954784870147705e-02 -2.443689256906509399e-01 -5.558548122644424438e-02 1.918945461511611938e-01 1.962924152612686157e-01 -1.042401790618896484e-01 -8.420588076114654541e-02
-3.203237801790237427e-02 5.682044625282287598e-01 5.478733032941818237e-02 2.548561096191406250e-01 -6.275091320276260376e-02 -5.312100425362586975e-02 3.261322677135467529e-01 1.061190366744995117e-01 1.105879023671150208e-01 1.572859585285186768e-01 1.000824868679046631e-01 -3.542163595557212830e-02 -1.011638864874839783e-01 -6.594051420688629150e-02 -1.023625582456588745e-01 -9.948895126581192017e-02 3.568425402045249939e-02 1.233483664691448212e-02 -7.870077341794967651e-02 -2.050873935222625732e-01 -6.183158978819847107e-02 2.051188945770263672e-01 -2.396590858697891235e-01 -1.062732040882110596e-01 -1.848659962415695190e-01 5.924623459577560425e-02 -2.440343946218490601e-01 8.764028549194335938e-03 3.601098358631134033e-01 9.380011260509490967e-02 1.479669380933046341e-02 1.624891348183155060e-02
-4.167921841144561768e-03 3.507293462753295898e-01 -1.540247499942779541e-01 -9.579264372587203979e-02 1.284852474927902222e-01 3.172903358936309814e-01 1.577834039926528931e-01 6.132542341947555542e-02 1.123444065451622009e-01 2.226177044212818146e-02 3.002400994300842285e-01 -1.358413249254226685e-01 -1.414311528205871582e-01 1.897561550140380859e-02 -4.005436226725578308e-02 1.524464339017868042e-01 1.156525760889053345e-01 -2.010803222656250000e-01 -1.683541536331176758e-01 4.971475899219512939e-01 1.046011522412300110e-01 1.124363541603088379e-01 -8.685706555843353271e-02 -4.159280657768249512e-02 1.198035180568695068e-01 -6.340965628623962402e-02 -1.539607644081115723e-01 2.187735140323638916e-01 1.886070221662521362e-01 9.175754338502883911e-02 -1.464960128068923950e-01 -1.172817796468734741e-01
1.139586642384529114e-01 2.320426553487777710e-01 1.674930006265640259e-01 2.007399685680866241e-02 2.314662560820579529e-02 -1.074949651956558228e-01 1.879848726093769073e-02 3.210676014423370361e-01 -2.347188144922256470e-01 -1.060161814093589783e-01 2.342529781162738800e-02 -3.074349164962768555e-01 -1.281208842992782593e-01 -1.862561851739883423e-01 -6.365055218338966370e-03 -1.134085878729820251e-01 2.830209434032440186e-01 -1.042705252766609192e-01 -2.811449766159057617e-02 1.597255468368530273e-01 -9.438408911228179932e-02 8.582031726837158203e-02 1.274596992880105972e-02 -1.793555468320846558e-01 2.631271183490753174e-01 4.721423983573913574e-02 -4.371228814125061035e-01 2.133543044328689575e-02 2.493058443069458008e-01 2.534990012645721436e-01 8.154198527336120605e-02 -4.286534339189529419e-02
-3.842417001724243164e-01 9.233735501766204834e-03 2.737598419189453125e-01 2.623766846954822540e-02 1.801970787346363068e-02 -6.147356331348419189e-02 -5.606834217905998230e-02 1.010755002498626709e-01 5.811733007431030273e-02 3.478707075119018555e-01 1.429705321788787842e-01 -1.359041333198547363e-01 -1.915252953767776489e-01 1.386901289224624634e-01 -1.233169734477996826e-01 4.874659702181816101e-02 1.661987900733947754e-01 1.515616029500961304e-01 -1.585396379232406616e-01 2.670522332191467285e-01 -3.617389500141143799e-02 2.030022144317626953e-01 2.653267979621887207e-02 -7.579109072685241699e-02 3.104024231433868408e-01 -8.059459179639816284e-02 -2.053689062595367432e-01 5.435790400952100754e-03 2.475970387458801270e-01 2.947070002555847168e-01 1.536970138549804688e-01 9.763452410697937012e-02
-3.250142559409141541e-02 2.874015569686889648e-01 3.015761375427246094e-01 4.117437601089477539e-01 1.751605607569217682e-02 -1.157326996326446533e-01 2.087186276912689209e-01 1.385593116283416748e-01 2.269827872514724731e-01 -7.464688271284103394e-02 -1.299805492162704468e-01 1.609576679766178131e-02 -9.292788058519363403e-02 -1.008339077234268188e-01 1.223340779542922974e-01 -1.404673308134078979e-01 1.336931884288787842e-01 -2.458425909280776978e-01 -1.364558637142181396e-01 1.366537064313888550e-01 1.890810579061508179e-01 3.607146069407463074e-02 -1.005899682641029358e-01 -1.566172093152999878e-01 -1.564948409795761108e-01 9.754911065101623535e-02 -2.493160367012023926e-01 3.319894522428512573e-02 3.323993682861328125e-01 -1.906508058309555054e-01 -9.720968455076217651e-02 -1.038845106959342957e-01
3.055947832763195038e-02 2.837246954441070557e-01 2.957688570022583008e-01 2.484966963529586792e-01 1.638136804103851318e-01 -2.536261379718780518e-01 -6.302338838577270508e-02 -1.780606247484683990e-02 1.076040789484977722e-01 9.512236714363098145e-02 2.235600911080837250e-02 -1.435584127902984619e-01 -7.936330139636993408e-02 -2.601968646049499512e-01 2.644605338573455811e-01 -4.642558749765157700e-03 1.288002431392669678e-01 -2.589290402829647064e-02 3.927408158779144287e-02 2.063113898038864136e-01 4.763608798384666443e-02 1.347349882125854492e-01 8.252296596765518188e-02 -2.464996874332427979e-01 -1.298797577619552612e-01 1.952421367168426514e-01 -4.616884291172027588e-01 -1.432808190584182739e-01 2.064666748046875000e-01 -3.387873992323875427e-03 5.160230025649070740e-02 6.964750587940216064e-02
-3.300616890192031860e-02 6.989236176013946533e-02 2.752727866172790527e-01 -3.031205013394355774e-02 -8.567728102207183838e-02 -6.158019974827766418e-02 8.300993591547012329e-02 2.247474491596221924e-01 7.047713547945022583e-02 2.729563713073730469e-01 1.587459295988082886e-01 -2.487591356039047241e-01 -3.695210814476013184e-02 -2.586470544338226318e-01 6.815043836832046509e-02 6.078452244400978088e-02 1.221873834729194641e-01 -4.036380723118782043e-02 -9.168051183223724365e-03 3.651931583881378174e-01 -2.844357676804065704e-02 5.390155687928199768e-02 -2.255028784275054932e-01 -1.512411609292030334e-02 1.912808269262313843e-01 2.213380038738250732e-01 -4.070548713207244873e-01 -4.702705517411231995e-02 2.349785119295120239e-01 6.461322307586669922e-03 1.776752173900604248e-01 2.460231631994247437e-01
-1.900186575949192047e-02 1.937703788280487061e-01 1.186530590057373047e-01 1.436557322740554810e-01 -1.050635129213333130e-01 -1.517357826232910156e-01 1.911811828613281250e-01 1.770819723606109619e-02 5.785824730992317200e-02 -6.831608712673187256e-02 1.003718972206115723e-01 -2.220362573862075806e-01 -6.257282942533493042e-02 -2.358914166688919067e-01 -1.007766872644424438e-01 -3.576000779867172241e-02 1.068420484662055969e-01 -4.157217219471931458e-02 -1.619444340467453003e-01 2.120393663644790649e-01 8.413850516080856323e-02 1.081195473670959473e-01 -2.392425388097763062e-01 -3.436150848865509033e-01 -1.798606961965560913e-01 4.069657325744628906e-01 -1.338494103401899338e-02 8.072346448898315430e-02 4.331147670745849609e-01 1.551567669957876205e-02 7.953443378210067749e-02 2.020833045244216919e-01
9.527622908353805542e-02 2.173777520656585693e-01 1.062806770205497742e-01 3.740587830543518066e-01 -6.525512784719467163e-02 -1.150266975164413452e-01 1.172956004738807678e-01 -1.771186441183090210e-01 -1.051924824714660645e-01 -2.519248751923441887e-03 -8.533655852079391479e-02 -2.076568454504013062e-01 -6.475471705198287964e-02 -2.634456455707550049e-01 -3.211075067520141602e-02 -2.099825441837310791e-02 3.039174973964691162e-01 -6.433790922164916992e-02 1.011879090219736099e-02 2.999675571918487549e-01 4.002566274721175432e-04 1.562422066926956177e-01 -2.469139099121093750e-01 -6.892390549182891846e-02 -6.983722001314163208e-02 2.557190060615539551e-01 -3.782606497406959534e-02 1.970503032207489014e-01 3.744179308414459229e-01 1.880993098020553589e-01 -1.132549624890089035e-02 1.742021292448043823e-01
-2.317937165498733521e-01 3.105149567127227783e-01 -1.604216843843460083e-01 -1.043581068515777588e-01 2.349036931991577148e-01 1.489278674125671387e-01 1.474415957927703857e-01 -2.609564550220966339e-02 2.065512388944625854e-01 -9.832022339105606079e-02 2.405109852552413940e-01 -9.550829231739044189e-02 -1.700000911951065063e-01 -6.317375600337982178e-02 -1.226103678345680237e-01 1.794213801622390747e-01 1.151569560170173645e-01 -3.117162287235260010e-01 -1.275289505720138550e-01 4.377938807010650635e-01 1.157979443669319153e-01 1.777999550104141235e-01 1.771796196699142456e-01 -9.510309435427188873e-03 7.475303113460540771e-02 -2.436249516904354095e-02 -7.919901609420776367e-02 2.272726744413375854e-01 1.952330321073532104e-01 3.248673677444458008e-02 -1.247692629694938660e-01 -1.808895915746688843e-02
-3.275884091854095459e-01 2.889394462108612061e-01 1.434275694191455841e-02 3.176640868186950684e-01 -3.393774107098579407e-02 6.706584990024566650e-02 1.866133809089660645e-01 -6.399609893560409546e-02 -1.293970737606287003e-02 1.548263989388942719e-02 6.341574341058731079e-02 -4.856547117233276367e-01 -1.309255957603454590e-01 -2.397669106721878052e-02 -7.440904621034860611e-03 -9.617898613214492798e-02 -1.268442627042531967e-02 2.458367310464382172e-02 -7.624112069606781006e-02 1.896414458751678467e-01 -9.479646384716033936e-02 -1.201601475477218628e-01 -9.330098330974578857e-02 -2.435478419065475464e-01 1.044170185923576355e-01 -6.335848011076450348e-03 -2.198921144008636475e-01 -1.918913722038269043e-01 2.243192493915557861e-01 -1.774054318666458130e-01 3.552155569195747375e-02 -2.881735563278198242e-01
-1.493038237094879150e-01 1.361801624298095703e-01 -1.722772233188152313e-02 1.714133471250534058e-01 -1.712715625762939453e-01 -1.309199780225753784e-01 2.530561983585357666e-01 -6.484447419643402100e-02 -1.775740087032318115e-01 -1.029289886355400085e-01 -6.689461320638656616e-02 -3.682385385036468506e-01 1.520411949604749680e-02 -2.854609191417694092e-01 -6.108281668275594711e-04 2.010111957788467407e-01 1.862948387861251831e-01 -7.342611998319625854e-02 -3.144940733909606934e-01 3.230457305908203125e-01 -2.657060027122497559e-01 4.092958569526672363e-02 1.317124515771865845e-01 -1.316228359937667847e-01 -2.338849008083343506e-01 -1.116731166839599609e-01 4.069431498646736145e-02 -9.069296717643737793e-02 2.710468471050262451e-01 4.361684992909431458e-02 5.183275416493415833e-02 7.086440175771713257e-02
-1.150470152497291565e-01 6.730061769485473633e-02 -1.920371316373348236e-02 1.239272058010101318e-01 -6.995762139558792114e-02 -2.260516434907913208e-01 3.471622988581657410e-02 3.007837533950805664e-01 -4.900958016514778137e-02 -1.154100224375724792e-01 3.249866366386413574e-01 -2.593472599983215332e-01 -1.181877702474594116e-01 4.868728667497634888e-02 -7.695744186639785767e-02 -2.757692933082580566e-01 7.389701902866363525e-02 -1.017438545823097229e-01 -7.539073377847671509e-02 2.953333854675292969e-01 -1.770050376653671265e-01 3.209201395511627197e-01 1.463853716850280762e-01 -1.156182140111923218e-01 7.194194197654724121e-02 -2.534139715135097504e-02 -2.813216745853424072e-01 1.642490476369857788e-01 2.725207805633544922e-01 2.344891428947448730e-01 1.599504426121711731e-02 1.124679744243621826e-01
-1.645109653472900391e-01 -5.826595053076744080e-02 1.073790937662124634e-01 -3.441664576530456543e-02 7.261542975902557373e-02 2.643846869468688965e-01 1.186751946806907654e-02 -2.340356446802616119e-02 -8.601955324411392212e-02 -9.027856588363647461e-02 5.950143188238143921e-02 3.365703392773866653e-03 2.444229321554303169e-03 8.071403950452804565e-02 -6.612978875637054443e-02 -2.321678996086120605e-01 2.093629539012908936e-01 -2.966086864471435547e-01 -1.180440038442611694e-01 -1.151118129491806030e-01 -1.062479615211486816e-02 2.229765206575393677e-01 -7.683052122592926025e-02 -1.376686394214630127e-01 -1.419939547777175903e-01 -8.726804703474044800e-02 -3.946093022823333740e-01 1.346351951360702515e-01 4.437770247459411621e-01 1.441749632358551025e-01 -8.321788907051086426e-02 -3.702917695045471191e-01
1.588307917118072510e-01 1.383107006549835205e-01 1.592368781566619873e-01 -6.191164627671241760e-02 -4.894243925809860229e-02 -2.262206971645355225e-01 5.857504531741142273e-02 -3.902444988489151001e-02 -1.978566795587539673e-01 -2.048606872558593750e-01 3.444008901715278625e-02 -3.957125842571258545e-01 -3.045773319900035858e-02 -2.403790950775146484e-01 -6.182821467518806458e-02 -1.089243404567241669e-02 2.462398111820220947e-01 -2.162147760391235352e-01 -4.939671978354454041e-02 1.780920177698135376e-01 -1.315588504076004028e-01 1.950723379850387573e-01 -2.108701132237911224e-02 -9.885200858116149902e-02 2.918156385421752930e-01 -1.489401049911975861e-02 -2.636117041110992432e-01 -1.036827340722084045e-01 2.226206660270690918e-01 1.974999308586120605e-01 2.769101858139038086e-01 -1.685392111539840698e-01
3.197870776057243347e-02 1.901774704456329346e-01 1.367482542991638184e-01 1.256528943777084351e-01 -1.220671925693750381e-02 -1.083757504820823669e-01 -6.960062775760889053e-03 4.061516374349594116e-02 -2.515174746513366699e-01 -2.000410258769989014e-01 -4.035775735974311829e-02 -2.456670403480529785e-01 -2.732159197330474854e-01 -8.304847776889801025e-02 -7.050119340419769287e-02 -5.276718735694885254e-02 2.485448271036148071e-01 1.503188814967870712e-02 -2.085752487182617188e-01 3.484734892845153809e-01 -1.522118449211120605e-01 7.783069740980863571e-03 -1.743989251554012299e-02 -2.890773713588714600e-01 1.502097845077514648e-01 6.041520833969116211e-02 -4.083156287670135498e-01 -1.936552375555038452e-01 5.540582817047834396e-03 2.202307432889938354e-01 2.171369194984436035e-01 4.133283626288175583e-03
-1.218916922807693481e-01 3.250683844089508057e-01 2.011982351541519165e-01 3.307997807860374451e-02 3.469178974628448486e-01 1.474105268716812134e-01 5.100755766034126282e-02 2.042728709056973457e-03 -8.279138803482055664e-02 2.046150565147399902e-01 6.985814869403839111e-02 -4.222333058714866638e-02 5.066811572760343552e-03 -1.197506114840507507e-01 6.991385668516159058e-02 1.105782985687255859e-01 -1.866541206836700439e-01 -2.024424029514193535e-03 -3.658174574375152588e-01 2.957113385200500488e-01 -1.779009848833084106e-01 -9.120395779609680176e-02 -1.761370897293090820e-01 -1.190144685097038746e-03 1.610451191663742065e-01 8.672364801168441772e-02 -2.041087448596954346e-01 4.145891591906547546e-02 3.169478774070739746e-01 2.545103728771209717e-01 1.296211183071136475e-01 1.427266746759414673e-01
2.363736331462860107e-01 1.613403111696243286e-01 -1.404136884957551956e-02 -5.609105573967099190e-05 -2.594933658838272095e-02 -2.260237038135528564e-01 1.080208644270896912e-01 8.779875189065933228e-02 -3.846727311611175537e-02 -8.086287230253219604e-02 -7.005250453948974609e-02 -3.574265539646148682e-01 -5.013676732778549194e-02 -2.619637548923492432e-01 -6.946440786123275757e-02 3.266964852809906006e-02 1.464122086763381958e-01 -1.217085793614387512e-01 -4.785229861736297607e-01 1.513871699571609497e-01 -1.272765249013900757e-01 -1.665607839822769165e-02 -1.301600486040115356e-01 -8.343438804149627686e-02 1.872558332979679108e-02 2.532731294631958008e-01 -4.905634000897407532e-02 1.402034163475036621e-01 4.061244428157806396e-01 7.188641279935836792e-02 1.831020712852478027e-01 1.016241461038589478e-01
-2.730785608291625977e-01 -4.946620017290115356e-02 3.254173099994659424e-01 -5.084348842501640320e-02 2.617600373923778534e-02 -4.919435456395149231e-02 1.147015467286109924e-01 4.931055754423141479e-02 2.708143591880798340e-01 -2.557674646377563477e-01 2.960361242294311523e-01 -1.917665749788284302e-01 -2.717819511890411377e-01 -1.339417845010757446e-01 1.192029286175966263e-02 -2.759086526930332184e-02 2.609366476535797119e-01 -2.372174710035324097e-01 -1.436625421047210693e-01 1.856794022023677826e-02 -1.664756983518600464e-01 2.891124784946441650e-02 -7.223336398601531982e-02 2.953270822763442993e-02 2.728571556508541107e-02 -2.826841771602630615e-01 -1.043701097369194031e-01 4.988037422299385071e-02 3.873016238212585449e-01 -6.941527873277664185e-02 -6.336084008216857910e-02 -8.409918099641799927e-02
-1.717044264078140259e-01 2.968176007270812988e-01 2.105596214532852173e-01 1.319992244243621826e-01 2.373458594083786011e-01 1.456309109926223755e-01 1.110393106937408447e-01 1.717491745948791504e-01 1.409059613943099976e-01 9.587316960096359253e-02 1.471239626407623291e-01 -6.478734314441680908e-02 8.776526153087615967e-02 -1.567124128341674805e-01 1.243514269590377808e-01 1.641088426113128662e-01 -1.140610799193382263e-01 2.756499312818050385e-02 -1.608419269323348999e-01 3.689005672931671143e-01 -4.070007503032684326e-01 -1.876562088727951050e-01 -1.102797314524650574e-01 -1.457210481166839600e-01 2.373108826577663422e-02 7.070657610893249512e-02 -9.821728616952896118e-02 7.544102519750595093e-02 3.180953860282897949e-01 1.761888712644577026e-01 5.499912053346633911e-02 7.484983652830123901e-02
-7.816114276647567749e-02 3.556504845619201660e-01 8.255901932716369629e-02 1.721126586198806763e-01 -1.523866951465606689e-01 -4.369915928691625595e-03 3.019618690013885498e-01 1.052439734339714050e-01 -1.776094920933246613e-02 -1.514671444892883301e-01 -4.083376750349998474e-02 -2.018892019987106323e-01 1.982467919588088989e-01 -1.417652666568756104e-01 1.018897294998168945e-01 1.766030937433242798e-01 2.529492834582924843e-03 -6.614163517951965332e-02 -1.179884225130081177e-01 4.403847157955169678e-01 6.897229701280593872e-03 3.312396407127380371e-01 -1.520198136568069458e-01 8.168145269155502319e-02 2.414280027151107788e-01 -1.164928227663040161e-01 -2.004186660051345825e-01 -5.401838943362236023e-02 1.648824959993362427e-01 1.785585731267929077e-01 -9.479385614395141602e-02 6.343444436788558960e-02
-2.413242161273956299e-01 9.190423041582107544e-02 1.666388660669326782e-01 2.638174593448638916e-01 -1.650118082761764526e-02 -1.187000870704650879e-01 -1.290992349386215210e-01 -1.016685962677001953e-01 5.296060815453529358e-03 4.143496043980121613e-03 2.105627655982971191e-01 -1.472135782241821289e-01 -6.683745980262756348e-02 1.688769645988941193e-02 2.282485738396644592e-02 -9.024805575609207153e-02 4.450483620166778564e-02 -1.652871668338775635e-01 5.322465300559997559e-02 2.472557723522186279e-01 -2.722797691822052002e-01 -1.134158968925476074e-01 -2.901282012462615967e-01 1.609567739069461823e-02 4.518537968397140503e-02 -5.548257008194923401e-02 -5.297811031341552734e-01 -1.280730068683624268e-01 1.065603494644165039e-01 1.167771443724632263e-01 -2.634382843971252441e-01 -2.320064306259155273e-01
4.976879060268402100e-02 2.755334675312042236e-01 2.367305308580398560e-01 -1.874326355755329132e-02 -1.886639446020126343e-01 -2.097754627466201782e-01 -1.018788740038871765e-01 -3.127922862768173218e-02 -9.838499873876571655e-02 -4.906144365668296814e-02 -5.639507621526718140e-02 -2.368538677692413330e-01 -2.905447036027908325e-02 -4.032478928565979004e-01 1.185618564486503601e-01 4.809828475117683411e-02 2.791406512260437012e-01 -1.598773002624511719e-01 -1.277131736278533936e-01 2.257224768400192261e-01 -6.216654181480407715e-02 5.514970794320106506e-02 -3.410810232162475586e-02 -1.726077646017074585e-01 4.166604578495025635e-02 -4.521312937140464783e-02 -3.322577476501464844e-01 -1.463288534432649612e-02 1.018307507038116455e-01 2.085378170013427734e-01 6.806194037199020386e-02 -3.762713670730590820e-01
-4.319406673312187195e-02 7.988166064023971558e-02 4.378252848982810974e-02 1.469628512859344482e-01 -1.140629500150680542e-02 -2.282582223415374756e-01 1.590651124715805054e-01 1.054284796118736267e-01 -2.026548795402050018e-02 -1.073671355843544006e-01 3.331645429134368896e-01 -4.162839353084564209e-01 1.394243724644184113e-02 1.431538313627243042e-01 -2.029292136430740356e-01 -2.091843038797378540e-01 2.585655152797698975e-01 7.457206398248672485e-02 -4.542930051684379578e-02 3.262986838817596436e-01 -1.038779541850090027e-01 8.415558189153671265e-02 -5.928594991564750671e-02 -1.677787676453590393e-02 -3.674757899716496468e-03 -6.519385427236557007e-02 -3.213666379451751709e-01 1.307304352521896362e-01 2.359598129987716675e-01 2.391085475683212280e-01 -1.512870490550994873e-01 -1.214293017983436584e-01
-1.587083446793258190e-03 2.567865420132875443e-03 5.530223250389099121e-02 1.842942833900451660e-01 1.584362238645553589e-01 1.555598080158233643e-01 6.404978036880493164e-02 -3.725260496139526367e-02 -3.485682010650634766e-01 -1.872330158948898315e-01 -5.804509669542312622e-02 -7.883493602275848389e-02 -1.578019261360168457e-01 -2.622935175895690918e-01 8.668942749500274658e-02 -1.766208559274673462e-01 1.502679735422134399e-01 -1.786855906248092651e-01 -2.854551374912261963e-02 5.249572545289993286e-02 -1.623668149113655090e-02 1.988362520933151245e-01 -5.756261199712753296e-02 -2.940414845943450928e-01 1.769566535949707031e-01 -6.257375236600637436e-03 -3.618939220905303955e-01 9.887090325355529785e-02 3.721430301666259766e-01 2.241505682468414307e-01 1.563261896371841431e-01 -1.915922015905380249e-01
-2.116062678396701813e-02 3.683575093746185303e-01 2.673285901546478271e-01 3.918507397174835205e-01 6.613530963659286499e-02 -7.492691278457641602e-02 2.025180011987686157e-01 5.228364095091819763e-02 1.502202898263931274e-01 -7.622772245667874813e-04 -1.178158894181251526e-01 -3.753227367997169495e-02 -1.413668692111968994e-01 -1.936824768781661987e-01 5.702354758977890015e-02 -4.269390180706977844e-02 1.867444366216659546e-01 -2.767852842807769775e-01 -8.583394438028335571e-02 1.144450232386589050e-01 1.326107233762741089e-01 -6.313264369964599609e-02 -1.747661083936691284e-01 -1.585199683904647827e-01 -1.510595083236694336e-01 1.630492210388183594e-01 -2.823749780654907227e-01 1.067518740892410278e-01 2.341382950544357300e-01 -1.892609298229217529e-01 -2.015666067600250244e-01 -6.077591702342033386e-02
6.275109946727752686e-02 1.135803237557411194e-01 1.764489114284515381e-01 4.737603291869163513e-02 -2.938232012093067169e-02 -8.266901224851608276e-02 5.214477702975273132e-02 -1.371006518602371216e-01 -1.006120909005403519e-02 -1.537423729896545410e-01 -2.473421767354011536e-02 -1.679777950048446655e-01 2.426652163267135620e-01 1.515724696218967438e-02 -1.100770905613899231e-01 2.375886142253875732e-01 2.119309902191162109e-01 -2.088800072669982910e-01 -3.227865993976593018e-01 1.451295465230941772e-01 -1.941121667623519897e-01 1.945139169692993164e-01 -1.427847594022750854e-01 -1.512292772531509399e-01 -3.416678011417388916e-01 -5.822003632783889771e-02 -8.223418891429901123e-02 1.872684508562088013e-01 4.307304620742797852e-01 -2.580471150577068329e-02 2.334665209054946899e-01 7.134620100259780884e-02
-1.398493051528930664e-01 2.100027203559875488e-01 7.948666810989379883e-02 -5.389737710356712341e-02 -3.847956284880638123e-02 -8.791697770357131958e-02 3.358129560947418213e-01 -7.652054727077484131e-02 1.122677922248840332e-01 -5.125461518764495850e-02 1.345407217741012573e-01 -2.012751251459121704e-01 2.388795763254165649e-01 2.453383803367614746e-02 -1.014411151409149170e-01 8.406378328800201416e-02 1.080146580934524536e-01 -2.078005820512771606e-01 -2.635507881641387939e-01 -3.664791956543922424e-02 -6.558185070753097534e-02 1.300305128097534180e-01 -1.202275678515434265e-01 -2.471826374530792236e-01 -2.927717864513397217e-01 -5.186032503843307495e-02 -6.652435660362243652e-02 2.982886731624603271e-01 3.827920258045196533e-01 1.781838238239288330e-01 2.565456032752990723e-01 4.583963379263877869e-02
-1.247840747237205505e-01 4.735612571239471436e-01 -1.170406714081764221e-01 7.351373881101608276e-02 2.941280603408813477e-02 2.614356577396392822e-01 2.044440060853958130e-01 3.233738988637924194e-02 3.068682551383972168e-01 9.522292017936706543e-02 2.236978262662887573e-01 -2.106660306453704834e-01 5.466333031654357910e-02 -4.362679645419120789e-02 -1.154017373919487000e-01 4.847321659326553345e-02 2.377222031354904175e-01 -2.208054065704345703e-01 -1.742982491850852966e-02 3.988062739372253418e-01 6.202550977468490601e-02 8.500319905579090118e-03 5.929400399327278137e-02 2.982160262763500214e-02 1.056829020380973816e-01 4.162361100316047668e-02 -6.969698518514633179e-02 3.315350785851478577e-02 1.379378736019134521e-01 1.052643209695816040e-01 -1.913018375635147095e-01 -2.286711633205413818e-01
4.782733693718910217e-02 1.746168881654739380e-01 2.044681310653686523e-01 4.168279096484184265e-02 -5.116697773337364197e-02 -6.660202145576477051e-02 2.446671277284622192e-01 7.548208534717559814e-02 -5.837973207235336304e-02 1.907418482005596161e-02 1.514147222042083740e-01 -2.749744430184364319e-02 -1.979987369850277901e-03 -1.561852097511291504e-01 -5.510384589433670044e-02 -2.294512093067169189e-01 -5.157340690493583679e-02 -5.131734535098075867e-02 6.618304550647735596e-02 3.672343492507934570e-01 -4.573162645101547241e-02 1.261258423328399658e-01 -4.175327122211456299e-01 -9.697191417217254639e-02 -5.216955021023750305e-02 3.177598714828491211e-01 -2.766215205192565918e-01 -6.545887142419815063e-02 3.353872597217559814e-01 -7.148090749979019165e-02 -8.514700829982757568e-02 -2.965041995048522949e-01
-1.213648840785026550e-01 1.690878719091415405e-01 1.955567300319671631e-01 -1.635237932205200195e-01 1.594801992177963257e-01 -2.990767955780029297e-01 1.617230027914047241e-01 1.415486354380846024e-02 -5.607118830084800720e-02 5.881180241703987122e-02 -1.706912219524383545e-01 -1.463214010000228882e-01 -1.918746531009674072e-01 1.049779653549194336e-01 -1.221703886985778809e-01 -2.684434317052364349e-02 -1.254479885101318359e-01 -2.649772763252258301e-01 3.134761005640029907e-02 3.778683543205261230e-01 -6.963918358087539673e-02 -6.213931366801261902e-03 -2.350984886288642883e-02 1.235025562345981598e-02 1.789240725338459015e-02 9.346316009759902954e-02 -4.372116029262542725e-01 1.834632754325866699e-01 1.913052499294281006e-01 3.338836431503295898e-01 4.145552963018417358e-02 -1.041995659470558167e-01
-1.198309585452079773e-01 -1.066096201539039612e-01 3.178167939186096191e-01 4.503617808222770691e-02 5.299303308129310608e-02 -1.296852380037307739e-01 -1.400583609938621521e-02 -4.432063177227973938e-02 2.710398137569427490e-01 -1.553788036108016968e-01 2.383363246917724609e-01 -2.590600550174713135e-01 -3.603330850601196289e-01 -1.200750321149826050e-01 1.229396834969520569e-01 6.723862141370773315e-02 2.939373850822448730e-01 -2.658210992813110352e-01 -1.411423534154891968e-01 7.423475384712219238e-02 -1.420572996139526367e-01 3.919103741645812988e-02 -2.399054914712905884e-01 1.100194454193115234e-01 -6.963215768337249756e-03 -1.396412849426269531e-01 -1.383565962314605713e-01 1.276913136243820190e-01 3.419118821620941162e-01 2.243404276669025421e-02 -1.037794128060340881e-01 -8.365046232938766479e-02
-8.198373019695281982e-02 -8.378630504012107849e-03 2.287549227476119995e-01 1.035703271627426147e-01 -1.420089602470397949e-01 -3.969755396246910095e-02 -3.461537184193730354e-03 -1.178477555513381958e-01 2.827113680541515350e-02 2.469718642532825470e-02 7.591013610363006592e-02 -2.970600314438343048e-02 -1.915447413921356201e-01 -6.943896412849426270e-02 7.039428502321243286e-02 -7.641847431659698486e-02 -3.104981966316699982e-02 -6.272647529840469360e-02 -5.672203302383422852e-01 4.319072663784027100e-01 -8.949010074138641357e-02 -1.602331176400184631e-02 -8.607602864503860474e-02 -1.614519953727722168e-01 -2.393748462200164795e-01 -5.693127587437629700e-02 -2.651813030242919922e-01 6.254479289054870605e-02 1.087858006358146667e-01 8.690497279167175293e-02 -2.506217546761035919e-02 -3.527579307556152344e-01
-1.298859366215765476e-03 1.812746524810791016e-01 8.756793290376663208e-02 4.703260660171508789e-01 5.135606601834297180e-02 -7.638876885175704956e-02 6.310727447271347046e-02 -1.331995576620101929e-01 -1.806569546461105347e-01 9.345459751784801483e-03 -6.486736238002777100e-02 -3.065381050109863281e-01 5.577515345066785812e-03 -3.161991536617279053e-01 3.881011530756950378e-02 -9.676918387413024902e-02 2.457342147827148438e-01 -1.879225671291351318e-01 1.067760065197944641e-01 3.261799216270446777e-01 -9.428527206182479858e-03 1.650436967611312866e-01 -1.150067672133445740e-01 -9.295940399169921875e-02 -1.453827619552612305e-01 1.662751436233520508e-01 -1.053490638732910156e-01 1.313370317220687866e-01 3.090626299381256104e-01 8.986227214336395264e-02 -6.596426665782928467e-02 1.360730975866317749e-01
-2.030194252729415894e-01 3.654680252075195312e-01 -5.155504494905471802e-02 1.947329193353652954e-01 -1.018545851111412048e-01 4.828744754195213318e-02 2.513066828250885010e-01 6.998663395643234253e-02 8.607669919729232788e-02 -3.126975893974304199e-02 -1.496865749359130859e-01 -1.270498186349868774e-01 3.691302239894866943e-02 3.041365146636962891e-01 -2.882094681262969971e-02 -2.831616438925266266e-02 -9.786010719835758209e-03 -2.516859173774719238e-01 -5.653287470340728760e-02 3.151470124721527100e-01 8.951496332883834839e-03 1.030162721872329712e-01 -3.636845648288726807e-01 -2.132220417261123657e-01 1.918553113937377930e-01 1.886313855648040771e-01 -1.825808137655258179e-01 -2.211016789078712463e-02 1.595093458890914917e-01 2.348126769065856934e-01 -4.354877397418022156e-02 -1.355740129947662354e-01
-7.275716960430145264e-02 9.257604926824569702e-02 2.911586463451385498e-01 1.905035525560379028e-01 2.237430028617382050e-02 2.134155780076980591e-01 2.536667287349700928e-01 -9.808439016342163086e-02 8.594604581594467163e-02 -3.638304397463798523e-02 1.771662235260009766e-01 7.455068826675415039e-02 1.417185217142105103e-01 -2.171910256147384644e-01 -8.345889300107955933e-02 3.893313184380531311e-02 1.674490571022033691e-01 -2.130560427904129028e-01 -1.966195367276668549e-02 3.062319159507751465e-01 -1.180962659418582916e-02 1.739002913236618042e-01 -2.030520439147949219e-01 -1.320151388645172119e-01 -9.154566377401351929e-02 2.018644660711288452e-01 -1.309584528207778931e-01 -9.334909915924072266e-02 2.595721185207366943e-01 1.531573534011840820e-01 -3.068944811820983887e-01 -3.271313011646270752e-01
3.598909452557563782e-02 2.351327985525131226e-01 1.396289318799972534e-01 1.616218499839305878e-02 -6.016394868493080139e-02 -3.454161882400512695e-01 -3.320262953639030457e-02 1.549462527036666870e-01 -8.610559999942779541e-02 -5.025309324264526367e-02 2.062601745128631592e-01 -3.292725682258605957e-01 -1.547397375106811523e-01 1.878941059112548828e-01 -1.448097638785839081e-02 -3.317259997129440308e-02 2.608653604984283447e-01 -6.647741794586181641e-02 1.496890336275100708e-01 2.821685969829559326e-01 -1.760053783655166626e-01 -6.457649916410446167e-02 2.480773627758026123e-02 -1.136329323053359985e-01 2.435585409402847290e-01 -1.138212084770202637e-01 -2.759418189525604248e-01 3.422676771879196167e-02 3.704202473163604736e-01 1.466872245073318481e-01 1.492752134799957275e-01 -1.951105520129203796e-02
-1.965938210487365723e-01 2.844920847564935684e-03 1.471080929040908813e-01 -8.432242274284362793e-02 -1.821612119674682617e-01 1.116444766521453857e-01 -1.302139163017272949e-01 2.825650274753570557e-01 -1.791472919285297394e-02 1.335178166627883911e-01 2.786028087139129639e-01 -8.239284902811050415e-02 -1.470194011926651001e-01 -4.755390062928199768e-02 -2.784112654626369476e-02 -1.859145611524581909e-01 1.838506907224655151e-01 -2.479007542133331299e-01 -2.841874063014984131e-01 2.124964743852615356e-01 3.779141604900360107e-02 2.973254919052124023e-01 -3.342162817716598511e-02 1.512787044048309326e-01 1.699835211038589478e-01 1.852351427078247070e-01 -1.732977330684661865e-01 -1.012358963489532471e-01 1.761371046304702759e-01 3.974967002868652344e-01 1.828556763939559460e-03 2.915261872112751007e-02
-2.987554669380187988e-01 3.608590066432952881e-01 1.746607720851898193e-01 -1.279757022857666016e-01 -3.980616852641105652e-02 2.010723650455474854e-01 8.000381290912628174e-02 -2.052926085889339447e-02 -3.584768995642662048e-02 2.046418786048889160e-01 -1.712947487831115723e-01 -6.977751851081848145e-02 -3.350903689861297607e-01 -1.414330303668975830e-01 -3.117452561855316162e-01 -3.833491355180740356e-02 1.246721670031547546e-01 -3.337446600198745728e-02 -2.254613786935806274e-01 1.155652776360511780e-01 -2.186704427003860474e-01 1.769470423460006714e-01 -1.258440315723419189e-01 5.129474774003028870e-02 -6.174298003315925598e-02 1.101906597614288330e-01 -3.216226994991302490e-01 5.559903383255004883e-02 1.442372500896453857e-01 5.044288933277130127e-02 2.218491733074188232e-01 -5.472636967897415161e-02
-3.272331655025482178e-01 2.457622289657592773e-01 1.897736638784408569e-01 -1.108392421156167984e-02 8.069075644016265869e-02 7.836426049470901489e-02 2.675741910934448242e-01 -1.212893426418304443e-01 9.474980831146240234e-02 -4.694495722651481628e-02 1.262743622064590454e-01 -1.168964430689811707e-01 -8.049071580171585083e-02 -7.980197668075561523e-02 1.263367086648941040e-01 -1.331271417438983917e-02 1.263919472694396973e-01 -1.688081324100494385e-01 -1.734606921672821045e-01 2.519112825393676758e-01 -1.452946513891220093e-01 6.532626599073410034e-02 1.275912225246429443e-01 1.908924132585525513e-01 -2.521380782127380371e-01 2.091094851493835449e-01 -4.787584841251373291e-01 -7.172208745032548904e-03 6.808631867170333862e-02 1.726057529449462891e-01 -4.347845166921615601e-02 1.965961158275604248e-01
4.858450032770633698e-03 7.121115922927856445e-02 9.453583508729934692e-02 -9.757328033447265625e-02 7.394346594810485840e-02 -2.998661994934082031e-01 -3.788847941905260086e-03 1.773086935281753540e-01 -1.893250495195388794e-01 6.559255719184875488e-02 1.375775877386331558e-02 -1.924533396959304810e-01 4.075912386178970337e-02 2.771878987550735474e-02 3.661401942372322083e-02 -2.234681397676467896e-01 1.369353234767913818e-01 -3.026475012302398682e-01 -6.536675989627838135e-02 2.246164828538894653e-01 -2.502900063991546631e-01 -1.806802600622177124e-01 1.430813426850363612e-04 -3.006048500537872314e-01 6.628414243459701538e-02 1.404084078967571259e-02 -3.220166563987731934e-01 3.587503433227539062e-01 3.350464403629302979e-01 8.388683199882507324e-02 4.779105260968208313e-02 -9.610091894865036011e-02
-2.517706900835037231e-02 -1.022740975022315979e-01 2.372926622629165649e-01 1.280594384297728539e-03 1.057762727141380310e-01 1.777036190032958984e-01 2.832217514514923096e-02 -1.483052074909210205e-01 2.078638598322868347e-02 -3.999121114611625671e-02 2.123271673917770386e-01 -3.249784409999847412e-01 6.749986857175827026e-02 2.282906770706176758e-01 -1.174449026584625244e-01 -2.117713242769241333e-01 4.667397439479827881e-01 -3.106105327606201172e-01 -2.403584569692611694e-01 1.272890418767929077e-01 -1.138008311390876770e-01 2.495018094778060913e-01 1.160421893000602722e-01 -1.595283113420009613e-02 1.001907438039779663e-01 -2.927702851593494415e-02 -1.798777431249618530e-01 6.338661164045333862e-02 2.068371772766113281e-01 1.058456115424633026e-02 -1.488163471221923828e-01 -9.728089720010757446e-02
-3.863265812397003174e-01 1.307728141546249390e-01 2.359229177236557007e-01 1.289630681276321411e-01 3.510002419352531433e-02 2.695641219615936279e-01 3.317409157752990723e-01 1.382572501897811890e-01 9.403468668460845947e-02 -1.288102418184280396e-01 5.196912214159965515e-02 -1.743976175785064697e-01 -3.373935073614120483e-02 -2.819851413369178772e-02 8.223320543766021729e-02 2.064379006624221802e-01 1.027541235089302063e-01 -2.489162534475326538e-01 -1.263878494501113892e-01 2.850580811500549316e-01 -6.692058872431516647e-03 -5.311356484889984131e-02 8.961019665002822876e-02 1.816371828317642212e-01 -2.126180008053779602e-02 3.100999295711517334e-01 -2.437806278467178345e-01 6.824314594268798828e-02 1.952557265758514404e-01 1.852980852127075195e-01 -3.563267737627029419e-02 1.910987682640552521e-02
-2.217088639736175537e-01 -2.115052640438079834e-01 6.237754225730895996e-02 2.914343401789665222e-02 1.294129192829132080e-01 -1.102064400911331177e-01 -2.015293389558792114e-01 1.485407501459121704e-01 -8.382980525493621826e-02 7.987360469996929169e-03 2.654359042644500732e-01 -2.482516020536422729e-01 -1.687449216842651367e-01 3.279104456305503845e-02 5.461180210113525391e-02 -1.078987121582031250e-02 2.030335217714309692e-01 6.335025280714035034e-02 -2.299473136663436890e-01 3.231009542942047119e-01 -1.488270610570907593e-01 2.167678922414779663e-01 1.205451115965843201e-01 -1.749962121248245239e-01 1.705579012632369995e-01 -2.233612090349197388e-01 -2.388089895248413086e-01 1.277001500129699707e-01 3.143507838249206543e-01 2.575647830963134766e-01 2.894794382154941559e-02 -5.351445078849792480e-02
-2.554647326469421387e-01 1.352436989545822144e-01 1.708670146763324738e-02 2.722802162170410156e-01 1.575667858123779297e-01 1.511765271425247192e-01 1.375048309564590454e-01 -1.172375977039337158e-01 3.408054411411285400e-01 1.296532154083251953e-01 2.843510210514068604e-01 -2.864711284637451172e-01 -2.459575533866882324e-01 8.743260055780410767e-03 -1.394990831613540649e-01 -1.665332913398742676e-02 8.270210772752761841e-02 -2.109980583190917969e-01 -1.320674568414688110e-01 3.491826653480529785e-01 1.579754948616027832e-01 -1.187817007303237915e-02 1.399224698543548584e-01 3.241527825593948364e-02 2.622206807136535645e-01 3.638243302702903748e-03 -1.215052381157875061e-01 1.347933560609817505e-01 6.629554182291030884e-02 1.289994120597839355e-01 1.482638716697692871e-01 6.569460034370422363e-02
-8.017958700656890869e-02 2.213256508111953735e-01 6.110280379652976990e-02 1.912205368280410767e-01 -1.335910558700561523e-01 -3.009044565260410309e-02 3.328726068139076233e-02 -1.461046189069747925e-01 3.319654241204261780e-02 -3.867971710860729218e-03 1.463666707277297974e-01 -3.371506556868553162e-02 -3.071815669536590576e-01 -1.712858080863952637e-01 2.678632922470569611e-02 1.281236857175827026e-01 -2.148330956697463989e-01 -1.662988662719726562e-01 -3.161667883396148682e-01 4.084573388099670410e-01 -1.688330918550491333e-01 -1.903470158576965332e-01 -4.760104045271873474e-02 -2.851574420928955078e-01 2.159288674592971802e-01 2.310699969530105591e-01 2.839664928615093231e-02 -5.347240343689918518e-02 2.365932166576385498e-01 -3.928511589765548706e-02 1.714313924312591553e-01 -1.380365341901779175e-01
-1.295953392982482910e-01 1.401321142911911011e-01 9.705627709627151489e-02 -9.874141216278076172e-02 6.823104619979858398e-02 4.035910665988922119e-01 1.031042775139212608e-03 2.300230711698532104e-01 5.874776095151901245e-02 1.862606704235076904e-01 3.705234527587890625e-01 -2.024486362934112549e-01 -9.258797019720077515e-02 -1.469748020172119141e-01 -1.919483542442321777e-01 8.520708233118057251e-02 1.234248653054237366e-01 -1.595658510923385620e-01 -2.804527282714843750e-01 4.105737507343292236e-01 -9.440021961927413940e-02 1.962908804416656494e-01 6.679843366146087646e-02 1.498725917190313339e-02 -1.216046661138534546e-01 1.126459017395973206e-01 -1.128668859601020813e-01 -5.768838897347450256e-02 2.094103246927261353e-01 6.539963930845260620e-02 3.827137872576713562e-03 3.890666365623474121e-02
-3.091274797916412354e-01 1.505206525325775146e-01 3.995495736598968506e-01 9.112203121185302734e-02 1.906257309019565582e-02 2.780380547046661377e-01 9.842088818550109863e-02 1.493542343378067017e-01 1.905909776687622070e-01 2.259649336338043213e-01 2.151739597320556641e-02 -2.439226061105728149e-01 2.285809442400932312e-02 -3.711215779185295105e-02 1.474971920251846313e-01 -7.593939453363418579e-02 3.701409101486206055e-01 -8.242143690586090088e-02 -2.565675973892211914e-01 1.343512237071990967e-01 7.171698659658432007e-02 7.553149759769439697e-02 -4.070987552404403687e-02 -2.835469134151935577e-02 1.269114166498184204e-01 7.691112905740737915e-02 -3.080590963363647461e-01 5.597560852766036987e-02 7.678946852684020996e-02 1.269059926271438599e-01 -5.189124122262001038e-02 2.041476964950561523e-01
-1.689900457859039307e-01 1.726661622524261475e-01 5.570228397846221924e-02 1.875865012407302856e-01 1.080354452133178711e-01 1.424680650234222412e-01 1.177826970815658569e-01 1.130568757653236389e-01 -2.852608263492584229e-01 -2.705590128898620605e-01 -9.466934949159622192e-02 -5.831871181726455688e-02 -3.616516590118408203e-01 -1.181635558605194092e-01 1.975456252694129944e-02 -2.217199057340621948e-01 2.290415167808532715e-01 -2.208110094070434570e-01 -1.036236658692359924e-01 -9.143399447202682495e-02 -3.897862881422042847e-02 1.234480887651443481e-01 2.398645738139748573e-03 -1.907684803009033203e-01 1.592128872871398926e-01 9.456057846546173096e-02 -2.993946075439453125e-01 1.326356232166290283e-01 3.433957695960998535e-01 1.147916242480278015e-01 5.292622745037078857e-02 -1.859532445669174194e-01
-4.083890318870544434e-01 3.383017331361770630e-02 1.690417528152465820e-02 3.268877044320106506e-02 -3.516628593206405640e-02 2.253478467464447021e-01 2.425974905490875244e-01 3.239913657307624817e-02 -8.881530165672302246e-02 -1.766869127750396729e-01 -9.692294150590896606e-02 -1.068080216646194458e-01 -1.371019929647445679e-01 -8.908071368932723999e-02 1.170664094388484955e-02 -1.243971884250640869e-01 1.274179965257644653e-01 -1.785367131233215332e-01 -1.253455132246017456e-01 2.836525142192840576e-01 -1.711357533931732178e-01 -3.398798033595085144e-02 9.525923430919647217e-02 2.738471142947673798e-02 2.602472305297851562e-01 3.101782500743865967e-01 -2.570470571517944336e-01 1.767794638872146606e-01 1.426129937171936035e-01 3.846167922019958496e-01 1.490045059472322464e-02 4.736972600221633911e-02
-3.089404106140136719e-01 2.956859469413757324e-01 1.015998050570487976e-01 9.102615714073181152e-02 -8.939659595489501953e-02 8.816308528184890747e-02 1.174747273325920105e-01 -9.311261773109436035e-02 3.229753673076629639e-01 4.236957430839538574e-02 7.122937589883804321e-02 -2.217018753290176392e-01 -3.229184076189994812e-02 -3.610329702496528625e-03 -1.070087030529975891e-02 -2.356061041355133057e-01 2.372834980487823486e-01 -1.311020553112030029e-01 -6.194408610463142395e-02 4.566624760627746582e-01 2.692551352083683014e-02 4.792651161551475525e-02 4.823935404419898987e-02 -3.277283012866973877e-01 -4.696882329881191254e-03 -1.051667146384716034e-02 1.513223815709352493e-02 -1.526459306478500366e-01 1.974034905433654785e-01 -1.794111281633377075e-01 1.044853851199150085e-01 -1.972527801990509033e-01
-2.666926681995391846e-01 3.048133850097656250e-01 1.869061030447483063e-02 -6.554225832223892212e-02 1.278477013111114502e-01 1.852022558450698853e-01 1.985156089067459106e-01 -1.906652003526687622e-01 -1.841806471347808838e-01 -3.167810291051864624e-02 5.419661756604909897e-03 7.903499901294708252e-02 -1.065514311194419861e-01 1.147862970829010010e-01 -1.166167482733726501e-01 -3.378617390990257263e-02 7.395250350236892700e-02 9.318157285451889038e-02 -2.344102859497070312e-01 2.657526731491088867e-01 -4.607223346829414368e-02 5.501259583979845047e-03 -1.291438043117523193e-01 -3.255158960819244385e-01 3.526192009449005127e-01 -1.065820157527923584e-01 -2.505795359611511230e-01 -2.286218851804733276e-02 2.995709776878356934e-01 2.169574648141860962e-01 3.760209679603576660e-02 -1.506122350692749023e-01
-2.199004292488098145e-01 2.354902178049087524e-01 5.382215231657028198e-02 1.631402075290679932e-01 1.606568098068237305e-01 5.685193464159965515e-02 1.149897128343582153e-01 1.715705692768096924e-01 8.283959329128265381e-02 -2.231571078300476074e-02 2.904883921146392822e-01 6.808879971504211426e-02 6.965404003858566284e-02 -7.927636057138442993e-02 -6.138068810105323792e-02 3.331919312477111816e-01 -3.261809945106506348e-01 -4.994402453303337097e-02 -2.417854815721511841e-01 3.082348108291625977e-01 -3.342548012733459473e-01 -2.568109333515167236e-02 -6.796365976333618164e-02 -4.832414910197257996e-02 2.904874645173549652e-02 6.121331453323364258e-02 -2.277651131153106689e-01 8.358354121446609497e-02 2.762833237648010254e-01 2.256209105253219604e-01 -7.179626729339361191e-03 -1.528535224497318268e-02
-1.191558912396430969e-01 1.491598486900329590e-01 -2.437693811953067780e-02 1.178312953561544418e-02 4.280234128236770630e-02 -1.086143404245376587e-02 1.674606204032897949e-01 3.459699749946594238e-01 5.091004818677902222e-02 -1.141777038574218750e-01 2.644664645195007324e-01 -3.089509606361389160e-01 -4.603306588251143694e-04 2.408138364553451538e-01 -1.108332350850105286e-01 -1.857717037200927734e-01 2.133426666259765625e-01 -1.798725873231887817e-02 -6.002556998282670975e-03 1.727460473775863647e-01 -2.218246906995773315e-01 1.569597423076629639e-01 -2.376526407897472382e-02 1.916627585887908936e-02 1.021510586142539978e-01 -7.103331387042999268e-02 -4.238992333412170410e-01 1.771780848503112793e-01 2.514779865741729736e-01 2.179890424013137817e-01 1.885571479797363281e-01 -6.289556622505187988e-02
-1.800684183835983276e-01 1.943770945072174072e-01 2.073232680559158325e-01 7.127219438552856445e-02 6.982342153787612915e-02 3.702319860458374023e-01 1.838473975658416748e-01 2.977616339921951294e-02 1.520259119570255280e-02 2.380810678005218506e-01 -2.921486645936965942e-02 -2.693882286548614502e-01 9.607874602079391479e-02 -2.882131636142730713e-01 3.135403245687484741e-02 7.947609573602676392e-02 7.039316697046160698e-04 -2.871243953704833984e-01 -3.325492441654205322e-01 2.208737134933471680e-01 2.934488356113433838e-01 -2.464293502271175385e-02 -5.870846286416053772e-02 -7.780553400516510010e-02 8.828835189342498779e-02 -6.484594941139221191e-02 -1.046238169074058533e-01 6.630304455757141113e-02 2.845569849014282227e-01 1.051974594593048096e-01 -8.856440894305706024e-03 1.329190731048583984e-01
-2.677681297063827515e-02 1.682571023702621460e-01 3.569031506776809692e-02 3.312655389308929443e-01 1.714905202388763428e-01 1.321471929550170898e-01 1.833128631114959717e-01 1.502035409212112427e-01 -4.074905514717102051e-01 -1.378040164709091187e-01 -7.570064812898635864e-02 -9.895671159029006958e-02 -4.551788419485092163e-02 -7.873366028070449829e-02 7.292269915342330933e-02 1.031163781881332397e-01 2.114823758602142334e-01 -1.004085764288902283e-01 -2.083799839019775391e-01 1.660824939608573914e-02 1.560151875019073486e-01 1.951064169406890869e-02 5.104985833168029785e-02 -2.663796544075012207e-01 2.142086029052734375e-01 1.050466671586036682e-01 -1.298290193080902100e-01 7.167512923479080200e-02 4.507738053798675537e-01 1.442267149686813354e-01 1.778182685375213623e-01 -2.865363471210002899e-02
4.500384256243705750e-02 7.245993614196777344e-02 -7.688514422625303268e-03 3.454002439975738525e-01 -1.370923519134521484e-01 -4.341780394315719604e-02 -3.089722432196140289e-02 -9.735044091939926147e-02 -4.629205912351608276e-02 3.737570643424987793e-01 5.484179593622684479e-03 -8.899765461683273315e-02 -1.580822765827178955e-01 -9.160602837800979614e-02 -1.507038772106170654e-01 1.495073586702346802e-01 1.863130629062652588e-01 -9.188116341829299927e-02 -5.504972860217094421e-02 2.249931693077087402e-01 -2.675013542175292969e-01 1.200981736183166504e-01 5.239558592438697815e-02 -3.287627995014190674e-01 -2.290744185447692871e-01 1.810199767351150513e-01 -2.341685295104980469e-01 2.697758972644805908e-01 2.859362363815307617e-01 1.927021332085132599e-02 -1.002761870622634888e-01 1.239256039261817932e-01
-2.369003742933273315e-01 2.239924222230911255e-01 -3.023957274854183197e-02 2.164826542139053345e-01 -1.033609583973884583e-01 1.890799999237060547e-01 3.904474079608917236e-01 -8.658988028764724731e-02 -4.857455566525459290e-02 -1.289650201797485352e-01 2.163203060626983643e-02 -2.568488717079162598e-01 5.143451318144798279e-02 -1.900143548846244812e-02 8.004592359066009521e-02 1.958717256784439087e-01 1.934594362974166870e-01 -1.142724677920341492e-01 -2.090097665786743164e-01 3.030562698841094971e-01 9.273075498640537262e-03 -5.183924734592437744e-02 -3.271771967411041260e-02 1.302391737699508667e-01 2.721284888684749603e-02 2.102378755807876587e-01 -3.602564334869384766e-01 -9.957113862037658691e-02 1.340890824794769287e-01 2.920281887054443359e-01 -1.076855286955833435e-01 4.396803211420774460e-03
2.580989338457584381e-02 1.602755337953567505e-01 2.436092309653759003e-02 3.511799275875091553e-01 -3.308505713939666748e-01 1.940919309854507446e-01 2.367184013128280640e-01 -6.986916065216064453e-02 2.279077190905809402e-03 7.527375221252441406e-02 5.192008614540100098e-02 -1.836087703704833984e-01 1.129065733402967453e-02 6.343366205692291260e-02 -6.523934006690979004e-02 -1.046500355005264282e-01 2.131689786911010742e-01 -1.359931528568267822e-01 -5.099011212587356567e-02 2.864493131637573242e-01 -3.560413718223571777e-01 -8.911450207233428955e-02 -1.118913367390632629e-01 -1.927413195371627808e-01 -2.740504145622253418e-01 7.950437813997268677e-02 -2.113846540451049805e-01 1.065719649195671082e-01 2.051800787448883057e-01 1.787585169076919556e-01 1.538662761449813843e-01 -1.098971441388130188e-01
-3.019537627696990967e-01 1.833746433258056641e-01 -1.172612234950065613e-01 1.976510584354400635e-01 4.836760833859443665e-02 1.603800207376480103e-01 1.308048963546752930e-01 -2.949838340282440186e-02 -3.840432465076446533e-01 -2.242770940065383911e-01 -7.045932859182357788e-02 -2.530986256897449493e-02 -2.497272789478302002e-01 -1.573072671890258789e-01 9.548083692789077759e-02 9.894175454974174500e-03 2.185436040163040161e-01 -2.647711932659149170e-01 -9.828389436006546021e-02 -5.074249207973480225e-02 1.401584036648273468e-02 1.938959956169128418e-01 -6.383451074361801147e-02 -1.107781380414962769e-01 2.006834000349044800e-01 5.320328101515769958e-02 -2.248460948467254639e-01 8.310640603303909302e-02 2.877058684825897217e-01 1.476455032825469971e-01 1.801324188709259033e-01 -2.340839207172393799e-01
-1.271669417619705200e-01 1.475291103124618530e-01 1.095339134335517883e-01 1.799656897783279419e-01 4.711527377367019653e-02 2.987833023071289062e-01 1.613414883613586426e-01 1.590237393975257874e-02 -6.351169943809509277e-02 1.744379848241806030e-01 1.927986443042755127e-01 -2.633276283740997314e-01 2.702888548374176025e-01 -8.163999766111373901e-02 1.748580783605575562e-01 5.734231323003768921e-02 -1.291643083095550537e-01 -9.587487578392028809e-02 -7.157564908266067505e-02 3.829084932804107666e-01 -2.046384811401367188e-01 2.207947522401809692e-01 -2.691873721778392792e-02 -9.834033250808715820e-02 1.353636533021926880e-01 -2.686213552951812744e-01 -1.240782663226127625e-01 3.040982484817504883e-01 1.972151696681976318e-01 -1.033469513058662415e-01 -6.682047247886657715e-02 -1.196325644850730896e-01
1.154155842959880829e-02 3.386963158845901489e-02 2.137746512889862061e-01 1.284887492656707764e-01 -7.327468693256378174e-02 9.745059907436370850e-02 1.755235046148300171e-01 -3.623304888606071472e-03 1.810616999864578247e-01 4.220163449645042419e-02 8.286499977111816406e-02 5.890375748276710510e-02 -2.593211270868778229e-02 -3.779334723949432373e-01 -7.439217716455459595e-02 -4.522559233009815216e-03 2.886151671409606934e-01 -1.633288711309432983e-01 6.730936467647552490e-02 2.429658174514770508e-01 5.651578307151794434e-02 1.953060328960418701e-01 -1.315055042505264282e-01 -1.402910216711461544e-03 -1.293465793132781982e-01 1.457100212574005127e-01 -1.974327713251113892e-01 -2.442136965692043304e-02 3.630510866641998291e-01 2.184080630540847778e-01 -3.863260149955749512e-01 -2.416517585515975952e-01
-3.893338143825531006e-02 2.495043873786926270e-01 1.501173228025436401e-01 1.138023808598518372e-01 6.710253655910491943e-03 -1.470532566308975220e-01 -1.258257478475570679e-01 -7.417812943458557129e-02 1.239570751786231995e-01 -1.094007119536399841e-01 -1.586803644895553589e-01 -1.429605931043624878e-01 2.903184480965137482e-02 -4.636425375938415527e-01 1.340365260839462280e-01 2.966452538967132568e-01 2.104411125183105469e-01 -1.828919351100921631e-01 -1.089078933000564575e-01 2.375402897596359253e-01 -8.905026316642761230e-02 9.981629997491836548e-02 -2.046811580657958984e-02 -1.263031959533691406e-01 1.580343097448348999e-01 1.682758480310440063e-01 -2.216927558183670044e-01 4.852232336997985840e-02 1.902251541614532471e-01 1.893947571516036987e-01 -7.938419282436370850e-02 -3.155649602413177490e-01
-3.180257380008697510e-01 1.422032155096530914e-02 1.012328043580055237e-01 1.135117262601852417e-01 1.170246303081512451e-01 -1.874366849660873413e-01 1.940917521715164185e-01 -9.090398997068405151e-02 1.208143830299377441e-01 1.160336136817932129e-01 1.000193059444427490e-01 -1.357516646385192871e-01 -1.315531879663467407e-01 -4.706206917762756348e-02 7.040739059448242188e-02 -8.565341681241989136e-02 -1.561868935823440552e-01 1.285307705402374268e-01 -2.152929753065109253e-01 4.379812777042388916e-01 1.707604378461837769e-01 7.579300552606582642e-02 8.281600475311279297e-02 -6.068572867661714554e-03 1.293857097625732422e-01 -9.742304682731628418e-02 -1.670947819948196411e-01 -1.657423079013824463e-01 5.208634734153747559e-01 9.487963467836380005e-02 7.149103283882141113e-02 6.728712469339370728e-02
-5.116167291998863220e-02 2.485212981700897217e-01 2.865507639944553375e-02 1.597686558961868286e-01 -5.295587703585624695e-02 1.030729115009307861e-01 3.366696238517761230e-01 8.481506258249282837e-02 2.194200642406940460e-02 9.373298287391662598e-02 -1.206830739974975586e-01 -3.030864000320434570e-01 -1.615993678569793701e-01 2.382630556821823120e-01 -5.702915042638778687e-02 -1.366465445607900620e-02 6.163660436868667603e-02 -5.539996176958084106e-02 -8.537994325160980225e-02 3.121852576732635498e-01 -8.492159098386764526e-02 -1.101563721895217896e-01 -3.188480436801910400e-01 -3.227156400680541992e-01 1.961583793163299561e-01 1.612114906311035156e-01 -1.546597778797149658e-01 -9.698012471199035645e-02 3.219293355941772461e-01 5.559806153178215027e-02 -4.473109543323516846e-02 -1.731833666563034058e-01
-1.191119030117988586e-01 7.510592043399810791e-02 2.173073440790176392e-01 1.171500906348228455e-01 -6.160711124539375305e-02 3.319232761859893799e-01 3.302881419658660889e-01 2.134730108082294464e-03 3.086652979254722595e-02 3.122424483299255371e-01 -1.744902431964874268e-01 -1.673801690340042114e-01 3.363591432571411133e-02 1.426283642649650574e-02 1.295024622231721878e-02 4.029769077897071838e-02 7.035708427429199219e-02 -1.331559121608734131e-01 1.070018187165260315e-01 2.339050769805908203e-01 -2.077804058790206909e-01 2.346087843179702759e-01 6.119117885828018188e-02 -4.885555058717727661e-02 9.803337603807449341e-02 6.982878595590591431e-02 -2.335187941789627075e-01 -1.207780838012695312e-01 4.351567327976226807e-01 1.687369793653488159e-01 1.119424123317003250e-02 2.034044712781906128e-01
-6.751209497451782227e-02 6.670392118394374847e-03 1.456603687256574631e-02 -8.346930146217346191e-02 1.083661392331123352e-01 -3.196240961551666260e-01 -4.159134812653064728e-03 6.059664487838745117e-02 -2.042360752820968628e-01 1.335943788290023804e-01 6.222534459084272385e-03 -3.504740893840789795e-01 -1.049649715423583984e-02 -6.432606279850006104e-02 -5.819511786103248596e-02 -1.842692494392395020e-01 7.575333118438720703e-02 -2.925398945808410645e-01 -7.059836387634277344e-02 3.400685489177703857e-01 -7.055504620075225830e-02 -8.440405875444412231e-02 9.951652027666568756e-03 -3.251369595527648926e-01 6.415577977895736694e-02 8.347157388925552368e-03 -2.143977284431457520e-01 3.238301873207092285e-01 2.656826972961425781e-01 2.185489386320114136e-01 5.440682917833328247e-02 -2.010291069746017456e-01
-1.876338571310043335e-01 -3.290709853172302246e-02 3.249576687812805176e-01 8.969639241695404053e-02 5.748357996344566345e-02 1.346492092125117779e-03 2.788761556148529053e-01 3.582501709461212158e-01 1.036946401000022888e-01 1.932071596384048462e-01 7.498989999294281006e-02 -9.567476063966751099e-02 -1.549581736326217651e-01 -2.039905637502670288e-01 1.111512109637260437e-01 -1.693906378932297230e-03 1.563973873853683472e-01 2.277771010994911194e-02 -3.166902065277099609e-01 2.296899855136871338e-01 1.578103899955749512e-01 -1.829354278743267059e-02 -7.314335554838180542e-02 -2.753862738609313965e-01 -1.281058881431818008e-02 -1.097563132643699646e-01 -3.069344162940979004e-01 -1.677501946687698364e-01 2.087529003620147705e-01 1.909372061491012573e-01 -7.208991795778274536e-03 2.654435299336910248e-02
2.184630334377288818e-01 1.682080477476119995e-01 -4.483971744775772095e-02 -1.198646239936351776e-02 -1.553117334842681885e-01 -2.582287490367889404e-01 2.433483749628067017e-01 2.694582641124725342e-01 7.768426556140184402e-03 -5.663114786148071289e-02 -6.461098790168762207e-02 -3.141718804836273193e-01 -4.638824984431266785e-02 -3.201088905334472656e-01 -1.646765470504760742e-01 6.643688678741455078e-02 1.290133595466613770e-01 -2.071807831525802612e-01 -3.060898780822753906e-01 2.065048366785049438e-01 -1.162884384393692017e-01 -9.649918228387832642e-02 -2.022977620363235474e-01 -6.330289691686630249e-02 1.527076810598373413e-01 1.047769188880920410e-01 -1.909806430339813232e-01 1.954677402973175049e-01 1.814891844987869263e-01 1.831425279378890991e-01 1.170990541577339172e-01 -6.367737054824829102e-02
4.754246212542057037e-03 1.382239609956741333e-01 4.995669703930616379e-03 -8.078227750957012177e-03 -9.489630907773971558e-02 -9.757184237241744995e-02 6.791181862354278564e-02 1.157514229416847229e-01 6.627247482538223267e-02 -2.005409300327301025e-01 2.364478111267089844e-01 -3.753902912139892578e-01 -7.314988877624273300e-03 1.547123491764068604e-01 -1.525718905031681061e-02 -1.948010772466659546e-01 1.686967611312866211e-01 -4.014997556805610657e-02 9.572430700063705444e-02 3.399466574192047119e-01 -2.172381430864334106e-01 3.048471510410308838e-01 4.280391335487365723e-02 -8.053432404994964600e-02 -4.008377343416213989e-02 -1.111179292201995850e-01 -3.851746022701263428e-01 9.632024168968200684e-02 2.700807154178619385e-01 2.993522286415100098e-01 -5.080231651663780212e-02 -2.597583830356597900e-02
-4.113613069057464600e-01 1.296934187412261963e-01 2.832942642271518707e-02 -3.666288033127784729e-02 4.041485860943794250e-02 5.775396898388862610e-02 -1.060772910714149475e-01 -1.603678613901138306e-01 3.187884390354156494e-02 8.355944603681564331e-02 2.253131866455078125e-01 -2.390693873167037964e-01 -1.402346491813659668e-01 1.424769908189773560e-01 -1.137113645672798157e-01 -6.541673792526125908e-04 -1.002042740583419800e-02 -3.934798538684844971e-01 1.860757591202855110e-03 -7.746566832065582275e-02 1.228711083531379700e-01 4.045563042163848877e-01 -3.726899251341819763e-02 5.475759878754615784e-02 2.402017638087272644e-02 -1.685045063495635986e-01 -2.720703184604644775e-01 8.856721222400665283e-02 3.789381086826324463e-01 2.226669713854789734e-02 3.085292316973209381e-02 3.316985443234443665e-02
-2.104464173316955566e-02 9.083542041480541229e-03 1.619888246059417725e-01 7.133449427783489227e-03 8.934722840785980225e-02 2.307476252317428589e-01 2.796584963798522949e-01 2.315112650394439697e-01 3.484570682048797607e-01 1.352771967649459839e-01 2.399266660213470459e-01 -1.048552468419075012e-01 -7.691296190023422241e-02 -1.089618876576423645e-01 2.541609853506088257e-02 1.169690340757369995e-01 2.704964578151702881e-01 -2.953383922576904297e-01 -9.570194035768508911e-02 4.691238105297088623e-01 -2.168568084016442299e-03 1.146339401602745056e-01 -1.386691182851791382e-01 -1.110123619437217712e-01 -1.054636538028717041e-01 1.098940521478652954e-01 -1.319599747657775879e-01 -1.985390484333038330e-02 1.897598803043365479e-01 -4.788295924663543701e-02 8.768472820520401001e-02 1.357465088367462158e-01
-8.286111056804656982e-02 3.895382583141326904e-01 2.004525363445281982e-01 1.498614549636840820e-01 3.681431710720062256e-02 -3.481691330671310425e-02 3.377369046211242676e-01 -3.651564940810203552e-02 1.729387231171131134e-02 1.978996098041534424e-01 1.807928234338760376e-01 2.524422295391559601e-02 1.094005256891250610e-02 -3.183184564113616943e-02 5.364128947257995605e-02 -1.004682481288909912e-01 -4.620001092553138733e-02 -3.553116694092750549e-02 2.790926769375801086e-02 2.440239191055297852e-01 2.533653378486633301e-01 2.188406586647033691e-01 -2.425063252449035645e-01 -1.942557394504547119e-01 -2.975479662418365479e-01 1.651993691921234131e-01 -2.131656855344772339e-01 1.882339715957641602e-01 2.487122267484664917e-01 1.728028059005737305e-02 1.612767577171325684e-02 -2.059835791587829590e-01
-1.726096570491790771e-01 9.944932907819747925e-02 -1.403226703405380249e-01 3.911233693361282349e-02 -1.310591399669647217e-01 -1.242896243929862976e-01 6.099714338779449463e-02 1.687348783016204834e-01 -8.711799979209899902e-02 -1.910519301891326904e-01 2.902323305606842041e-01 -4.127939343452453613e-01 -1.547545492649078369e-01 7.609879970550537109e-02 -1.503957360982894897e-01 -2.033015489578247070e-01 8.185484446585178375e-03 -1.757569052278995514e-02 -1.280252933502197266e-01 1.364856362342834473e-01 -1.512587964534759521e-01 2.197803556919097900e-01 1.429138891398906708e-02 -1.305878758430480957e-01 3.844172880053520203e-02 -4.684070590883493423e-03 -3.883898258209228516e-01 2.564593255519866943e-01 2.355056107044219971e-01 2.667279243469238281e-01 8.733606338500976562e-02 7.534998655319213867e-02
-2.475247681140899658e-01 4.102378189563751221e-01 2.013372071087360382e-02 8.455170691013336182e-02 -7.637722790241241455e-02 1.006291806697845459e-02 1.858517676591873169e-01 -1.008353829383850098e-01 4.084329605102539062e-01 1.506239324808120728e-01 2.202511876821517944e-01 -2.133825570344924927e-01 2.608447102829813957e-03 4.096904024481773376e-02 7.415509968996047974e-02 -1.101795658469200134e-01 -6.903873383998870850e-02 -2.673976719379425049e-01 -3.371277451515197754e-02 3.683105409145355225e-01 1.578822359442710876e-02 1.759356111288070679e-01 -4.789463058114051819e-02 -9.744662046432495117e-02 -5.091084167361259460e-03 1.031252890825271606e-01 -2.651843242347240448e-02 -1.283972114324569702e-01 2.263378351926803589e-01 -1.919358968734741211e-01 1.454093158245086670e-01 -1.274984329938888550e-01
6.210185214877128601e-02 -6.569801270961761475e-02 8.085406571626663208e-02 1.940176188945770264e-01 1.196465268731117249e-01 1.943324925377964973e-03 1.615046262741088867e-01 -7.984980195760726929e-02 2.924662642180919647e-02 4.907106980681419373e-03 3.535874187946319580e-02 -1.167287901043891907e-01 -2.628278434276580811e-01 -5.930194631218910217e-02 1.120394617319107056e-01 -1.751060336828231812e-01 6.125611066818237305e-02 -8.598719537258148193e-02 -5.070908665657043457e-01 3.562695086002349854e-01 -1.698971092700958252e-01 -4.797883704304695129e-02 -8.416446298360824585e-02 -1.728217750787734985e-01 -3.081259429454803467e-01 -7.902354747056961060e-02 -3.581385016441345215e-01 -1.438053101301193237e-01 1.111904755234718323e-01 1.879978030920028687e-01 4.327612742781639099e-02 -7.912459224462509155e-02
-4.018411040306091309e-01 1.804304569959640503e-01 2.001608163118362427e-01 1.011053547263145447e-01 -7.466750591993331909e-02 1.471975538879632950e-02 1.107382550835609436e-01 -6.183831766247749329e-02 -6.040115281939506531e-02 -6.170600280165672302e-02 8.788215368986129761e-02 -2.862728238105773926e-01 -1.261282563209533691e-01 1.024473905563354492e-01 1.030148416757583618e-01 -1.955767571926116943e-01 8.684463798999786377e-02 -9.692238271236419678e-02 1.090679783374071121e-02 3.284706175327301025e-01 -1.270020753145217896e-01 -6.689976155757904053e-02 -3.874765038490295410e-01 -2.097490727901458740e-01 2.649709284305572510e-01 -1.126673445105552673e-01 -2.411418408155441284e-01 -1.321033239364624023e-01 1.537643820047378540e-01 -6.791510432958602905e-02 -8.217144757509231567e-02 -1.679519712924957275e-01
-2.626823186874389648e-01 5.591904371976852417e-02 6.238356698304414749e-03 1.202289015054702759e-01 1.542841047048568726e-01 -2.248299419879913330e-01 1.387362480163574219e-01 -9.256110340356826782e-02 1.243705525994300842e-01 8.057926595211029053e-02 7.774727791547775269e-02 -1.214340180158615112e-01 -1.759356111288070679e-01 -1.058446615934371948e-01 1.704375147819519043e-01 -1.853731572628021240e-01 -6.239523738622665405e-02 1.150149735622107983e-03 -2.888442575931549072e-01 4.597783982753753662e-01 -1.092428639531135559e-01 -2.657420746982097626e-02 9.523479267954826355e-03 1.046999618411064148e-01 2.196401357650756836e-01 -4.093801602721214294e-02 -4.473748505115509033e-01 -1.677290201187133789e-01 1.628102809190750122e-01 1.806072331964969635e-02 1.863496005535125732e-01 -2.683469280600547791e-02
-1.033919826149940491e-01 2.565901167690753937e-02 2.337341308593750000e-01 1.456936746835708618e-01 -1.153267845511436462e-01 -6.998730450868606567e-02 -9.349422156810760498e-02 -1.800222098827362061e-01 6.784539669752120972e-02 6.237696483731269836e-02 4.104917123913764954e-02 6.078652665019035339e-02 -1.496131569147109985e-01 -7.852611690759658813e-02 1.650162972509860992e-02 -2.018532007932662964e-01 -1.417945045977830887e-02 -7.733035832643508911e-02 -4.746819734573364258e-01 4.471845626831054688e-01 -5.890338122844696045e-02 3.165510296821594238e-02 -1.020250692963600159e-01 -1.961834281682968140e-01 -1.622278094291687012e-01 -7.249197363853454590e-02 -2.491095662117004395e-01 1.097112074494361877e-01 7.704853266477584839e-02 1.064188778400421143e-01 -8.209413290023803711e-02 -3.943243622779846191e-01
-8.263521641492843628e-02 2.427718192338943481e-01 1.164071336388587952e-01 1.558612436056137085e-01 -1.619621664285659790e-01 -2.938787341117858887e-01 2.670462429523468018e-01 -1.219710987061262131e-02 -2.536618895828723907e-02 3.559070080518722534e-02 -9.947849810123443604e-02 -2.784074544906616211e-01 7.001305930316448212e-03 -1.347765475511550903e-01 -2.185218781232833862e-01 2.138020545244216919e-01 1.921569705009460449e-01 -3.102087602019309998e-02 -2.021922916173934937e-01 1.292783319950103760e-01 -3.037864901125431061e-02 -9.004803746938705444e-02 9.522522985935211182e-02 -1.702732741832733154e-01 2.038972377777099609e-01 3.932669162750244141e-01 -1.791888028383255005e-01 9.085900336503982544e-02 2.885745167732238770e-01 1.598379015922546387e-01 -1.243287250399589539e-01 -8.880149573087692261e-02
-2.856105007231235504e-02 4.951865598559379578e-02 2.565034031867980957e-01 -2.858552895486354828e-02 -1.698179915547370911e-02 1.912267506122589111e-01 1.896450519561767578e-01 -2.498257905244827271e-01 1.873301267623901367e-01 -8.428449742496013641e-03 7.665100693702697754e-02 1.324287708848714828e-02 -7.497826963663101196e-02 -4.787575826048851013e-02 2.567682415246963501e-02 -2.476778477430343628e-01 7.199696451425552368e-02 -9.568077325820922852e-02 -8.957617729902267456e-02 3.656262159347534180e-01 -6.153209600597620010e-03 1.668925024569034576e-02 -1.143522486090660095e-01 -2.079208642244338989e-01 -2.757919579744338989e-02 1.755559444427490234e-01 -1.869156658649444580e-01 -5.984630063176155090e-02 3.386379480361938477e-01 1.599974483251571655e-01 -2.791214585304260254e-01 -4.275548458099365234e-01
-3.679322004318237305e-01 2.144311368465423584e-01 3.778017684817314148e-02 2.296992987394332886e-01 -2.591335028409957886e-02 2.497638948261737823e-02 -4.100586846470832825e-02 3.253718465566635132e-02 3.984573185443878174e-01 -1.075127050280570984e-01 2.917197346687316895e-01 -1.800750344991683960e-01 1.937896907329559326e-01 3.819656744599342346e-02 -1.551079005002975464e-02 -1.693994253873825073e-01 2.934983931481838226e-02 -1.559892594814300537e-01 -1.088505238294601440e-01 4.017288684844970703e-01 8.585849404335021973e-02 -6.383769214153289795e-02 -7.920265942811965942e-02 -2.739762961864471436e-01 4.790263995528221130e-02 1.043775603175163269e-01 -9.420607239007949829e-02 4.266911000013351440e-02 2.312458157539367676e-01 -9.989865124225616455e-02 1.048534438014030457e-01 -1.227626353502273560e-01
1.874919086694717407e-01 8.093399554491043091e-02 -9.185083210468292236e-02 1.716135889291763306e-01 -1.008405014872550964e-01 -1.965407580137252808e-01 -2.152034267783164978e-02 -4.098116233944892883e-02 2.231640368700027466e-01 -2.471331320703029633e-02 5.926651507616043091e-02 -2.439050227403640747e-01 8.570498973131179810e-02 -4.548681378364562988e-01 -9.267272800207138062e-02 7.907253503799438477e-02 1.463561058044433594e-01 -2.376604974269866943e-01 1.819300837814807892e-02 2.504312396049499512e-01 -3.872380405664443970e-02 4.671186581254005432e-02 -5.379739403724670410e-02 -4.357205703854560852e-02 5.254067853093147278e-02 2.323796898126602173e-01 -2.614782750606536865e-01 2.013964951038360596e-01 3.137025535106658936e-01 3.218827247619628906e-01 7.174931466579437256e-02 -6.842010468244552612e-02
1.392088234424591064e-01 3.467910885810852051e-01 1.561662852764129639e-01 2.118652909994125366e-01 -6.376920733600854874e-03 -1.631826758384704590e-01 -6.238951534032821655e-02 -1.332497876137495041e-02 -4.682644829154014587e-02 7.710296660661697388e-02 -7.010938227176666260e-02 -1.997325569391250610e-02 9.462749585509300232e-03 -3.026338219642639160e-01 8.151435106992721558e-02 2.097133360803127289e-02 1.951314061880111694e-01 1.550528705120086670e-01 -1.143769696354866028e-01 9.729819744825363159e-02 -2.247061878442764282e-01 2.571060694754123688e-02 -1.045129634439945221e-02 -1.600406914949417114e-01 8.830104954540729523e-03 1.843460053205490112e-01 -5.281373262405395508e-01 3.141079843044281006e-02 3.590688109397888184e-01 1.859113126993179321e-01 -7.782812695950269699e-03 -9.516233205795288086e-02
7.577958982437849045e-03 3.310772776603698730e-01 2.338501214981079102e-01 3.515774011611938477e-02 -1.141688451170921326e-01 -1.360814720392227173e-01 -5.574719235301017761e-02 -1.159728318452835083e-01 -8.652662485837936401e-02 -1.100805681198835373e-02 -7.237651944160461426e-02 -1.182756647467613220e-01 -4.908633232116699219e-02 -3.663191497325897217e-01 -6.496042013168334961e-02 4.743247851729393005e-02 2.768185138702392578e-01 -2.173675224184989929e-02 -2.049340605735778809e-01 2.770667076110839844e-01 -1.789717972278594971e-01 4.934480786323547363e-02 -5.431483685970306396e-02 8.950459212064743042e-02 2.202065587043762207e-01 -2.599365822970867157e-02 -2.299689650535583496e-01 1.208786070346832275e-01 7.733536511659622192e-02 2.961612045764923096e-01 -1.157658100128173828e-01 -3.890297412872314453e-01
-1.349119544029235840e-01 3.128875419497489929e-02 1.974900811910629272e-01 5.513887107372283936e-02 1.418768763542175293e-01 1.020951196551322937e-01 1.684726774692535400e-02 1.435107290744781494e-01 -1.632231287658214569e-02 4.509332478046417236e-01 4.785710573196411133e-02 -1.737782806158065796e-01 2.001476660370826721e-02 -4.298673197627067566e-02 1.029120460152626038e-01 1.343103796243667603e-01 3.519487008452415466e-02 -2.890973985195159912e-01 -1.773851364850997925e-01 4.509217739105224609e-01 1.677714847028255463e-02 1.298587471246719360e-01 -2.278055995702743530e-01 4.558234661817550659e-02 7.981736212968826294e-02 1.151170581579208374e-01 -2.929911911487579346e-01 8.215960860252380371e-02 1.271318495273590088e-01 7.114845514297485352e-02 1.862044334411621094e-01 2.480469793081283569e-01
-1.698707193136215210e-01 2.664795517921447754e-01 1.007062047719955444e-01 2.557074725627899170e-01 7.388361543416976929e-02 -2.984599582850933075e-02 1.996043771505355835e-01 6.400208175182342529e-02 3.883813917636871338e-01 2.049221992492675781e-01 -1.028206646442413330e-01 -1.378531157970428467e-01 -1.268988549709320068e-01 -1.239881440997123718e-01 -3.685837611556053162e-02 -2.951458841562271118e-02 7.733317464590072632e-02 5.588566511869430542e-02 -1.239785179495811462e-01 5.115198343992233276e-02 1.137768924236297607e-01 6.724270433187484741e-02 -3.061061799526214600e-01 -2.184523455798625946e-02 -2.106878310441970825e-01 4.434526897966861725e-03 -3.166640400886535645e-01 2.812465131282806396e-01 2.143528014421463013e-01 5.669684335589408875e-02 -2.477883100509643555e-01 -2.124163806438446045e-01
-1.771611571311950684e-01 3.690106570720672607e-01 2.877320647239685059e-01 2.949170768260955811e-02 1.550945937633514404e-01 8.344439789652824402e-03 1.177097335457801819e-01 -2.203744091093540192e-02 1.784489452838897705e-01 1.178123280405998230e-01 1.884525828063488007e-02 -4.553700089454650879e-01 6.346175819635391235e-02 -2.582790851593017578e-01 1.348517928272485733e-02 3.442094027996063232e-01 7.150346785783767700e-02 1.185246184468269348e-02 -1.371737867593765259e-01 2.207561582326889038e-01 -6.382877379655838013e-02 2.269327193498611450e-01 -1.694379299879074097e-01 -3.637542575597763062e-02 1.985071152448654175e-01 -1.221727728843688965e-01 -2.436653710901737213e-02 -6.066258996725082397e-02 1.074554026126861572e-01 1.665222197771072388e-01 1.581084914505481720e-03 1.057845428586006165e-01
-1.775225996971130371e-01 3.978047370910644531e-01 3.906686604022979736e-02 -2.597551979124546051e-02 2.961407899856567383e-01 2.395084202289581299e-01 1.973839849233627319e-01 1.643334478139877319e-01 -6.466870009899139404e-02 1.268763393163681030e-01 2.115405648946762085e-01 -2.753642201423645020e-01 5.363590642809867859e-02 -6.186206638813018799e-02 -1.608404517173767090e-01 8.635116741061210632e-03 -1.076287254691123962e-01 -2.932373881340026855e-01 -3.640692532062530518e-01 1.285255253314971924e-01 1.076801959425210953e-02 1.987650245428085327e-01 -5.369744449853897095e-02 3.687199577689170837e-02 5.576636642217636108e-02 -1.646248251199722290e-02 -1.872010827064514160e-01 5.646439269185066223e-02 1.362763345241546631e-01 7.292604446411132812e-02 2.226154804229736328e-01 1.339395493268966675e-01
-6.984845735132694244e-03 1.701519191265106201e-01 -1.006323397159576416e-01 5.782645568251609802e-02 -1.022795885801315308e-01 -2.336321771144866943e-01 1.172111704945564270e-01 1.376876235008239746e-01 2.772245705127716064e-01 -1.065511479973793030e-01 1.888911277055740356e-01 -2.718563079833984375e-01 2.413881383836269379e-02 -3.620418012142181396e-01 -1.489265859127044678e-01 -1.207428332418203354e-02 9.821651130914688110e-02 -5.946302413940429688e-02 -1.542729586362838745e-01 2.238395810127258301e-01 -3.576824441552162170e-02 -2.322903573513031006e-01 -1.020898893475532532e-01 -9.431157261133193970e-02 4.241484776139259338e-02 2.860724329948425293e-01 -2.306488156318664551e-01 4.884137585759162903e-02 3.603225350379943848e-01 9.981948137283325195e-02 2.450027018785476685e-01 -8.560366928577423096e-02
-4.009157419204711914e-02 -1.443937271833419800e-01 2.369046658277511597e-01 1.729815006256103516e-01 -6.163680553436279297e-02 1.173086017370223999e-01 -1.184180285781621933e-02 -5.154490005224943161e-03 -2.072656303644180298e-01 3.801382705569267273e-02 3.142839670181274414e-02 -2.691698968410491943e-01 -4.930739477276802063e-02 7.040506601333618164e-02 -2.028669714927673340e-01 -1.037445515394210815e-01 2.412032634019851685e-01 -4.396989345550537109e-01 -9.432917833328247070e-02 5.889621004462242126e-02 -1.080272346735000610e-01 3.681618273258209229e-01 7.283445447683334351e-02 -2.188791334629058838e-01 1.286107748746871948e-01 -2.941789925098419189e-01 -2.148539423942565918e-01 2.319982647895812988e-01 1.656779348850250244e-01 1.159298047423362732e-02 1.880281791090965271e-02 -3.616411611437797546e-02
-1.828499287366867065e-01 1.049116924405097961e-01 7.703836262226104736e-02 3.214801251888275146e-01 7.971965521574020386e-02 9.398805350065231323e-02 -2.798206405714154243e-03 -1.611947268247604370e-01 -2.203732728958129883e-02 1.720062643289566040e-01 -3.849320113658905029e-03 -6.674589216709136963e-02 -1.061680093407630920e-01 1.093478873372077942e-02 1.391713619232177734e-01 -2.208116464316844940e-02 -2.276881933212280273e-01 1.028515025973320007e-01 -9.055318683385848999e-02 1.728556901216506958e-01 6.323600560426712036e-02 1.258085668087005615e-01 -4.833259806036949158e-02 1.093842163681983948e-01 -1.749066263437271118e-02 -2.352084070444107056e-01 -3.196790218353271484e-01 3.260888159275054932e-01 5.660073161125183105e-01 9.605453908443450928e-02 -6.132379174232482910e-02 -8.467449992895126343e-02
2.249032072722911835e-02 1.161517277359962463e-01 9.212286770343780518e-02 8.812049776315689087e-02 -1.492842286825180054e-01 -8.840125054121017456e-02 4.746257141232490540e-02 1.002182736992835999e-01 3.347751917317509651e-03 -1.729103028774261475e-01 1.620593369007110596e-01 -3.612630069255828857e-01 3.384198620915412903e-02 1.792147904634475708e-01 -4.729324206709861755e-02 -2.246799319982528687e-01 2.086602598428726196e-01 -8.230569958686828613e-02 2.556288801133632660e-02 2.358914315700531006e-01 -2.314070761203765869e-01 3.397966921329498291e-01 9.725699573755264282e-02 -5.513583123683929443e-02 -8.055935055017471313e-02 -9.689303487539291382e-02 -3.793816566467285156e-01 8.998488634824752808e-02 2.585958242416381836e-01 3.520365059375762939e-01 -7.656266540288925171e-02 -4.471297562122344971e-02
-1.044532507658004761e-01 2.012514024972915649e-01 -1.493451297283172607e-01 4.536350816488265991e-02 4.705728590488433838e-02 -2.047311365604400635e-01 -2.132254242897033691e-01 -1.466246992349624634e-01 -2.496840059757232666e-02 -1.015835702419281006e-01 -4.517369344830513000e-02 1.229455173015594482e-01 6.641212385147809982e-03 -3.757418692111968994e-01 3.892777115106582642e-02 1.737079471349716187e-01 1.745774894952774048e-01 -2.387786656618118286e-01 -3.829275369644165039e-01 1.112013310194015503e-01 -1.262130737304687500e-01 -2.025698684155941010e-02 -6.528312712907791138e-02 -1.901473999023437500e-01 1.648867130279541016e-01 -1.947790533304214478e-01 -2.516125142574310303e-01 1.522787660360336304e-01 1.896773427724838257e-01 2.886171638965606689e-01 -1.325072497129440308e-01 -1.428563445806503296e-01
-2.661756277084350586e-01 2.109712511301040649e-01 1.583177149295806885e-01 1.404924392700195312e-01 2.874227762222290039e-01 4.418991878628730774e-02 3.471256420016288757e-02 2.367727831006050110e-02 -1.208287924528121948e-01 3.534202650189399719e-02 1.997468173503875732e-01 1.219429671764373779e-01 -3.287504368927329779e-04 -1.735051274299621582e-01 2.745113451965153217e-04 3.338273763656616211e-01 -1.943146586418151855e-01 -1.894282177090644836e-02 -3.352004587650299072e-01 4.385859668254852295e-01 -2.595559656620025635e-01 -5.377394333481788635e-02 -7.553108036518096924e-02 3.452119603753089905e-02 -4.778558854013681412e-03 4.243126139044761658e-03 -1.970032304525375366e-01 1.060843244194984436e-01 2.435971349477767944e-01 8.695053309202194214e-02 4.314640909433364868e-02 4.988411813974380493e-02
1.702386885881423950e-01 1.131468117237091064e-01 -9.992868453264236450e-02 -1.483234204351902008e-02 1.808664575219154358e-02 -1.718340665102005005e-01 8.973012119531631470e-02 1.768302619457244873e-01 2.216742336750030518e-01 -1.262129396200180054e-01 -1.493552140891551971e-02 -3.810409009456634521e-01 8.649156242609024048e-02 -2.721257805824279785e-01 -1.168836802244186401e-01 7.987339794635772705e-02 2.025274001061916351e-02 -2.682612538337707520e-01 -2.308135330677032471e-01 1.920711249113082886e-01 1.928751356899738312e-02 -8.569755405187606812e-02 -4.319409281015396118e-02 -4.123979061841964722e-02 1.140524446964263916e-01 3.073620796203613281e-01 -2.148643136024475098e-01 -5.509991198778152466e-03 4.380434453487396240e-01 2.084825932979583740e-01 5.379006639122962952e-02 -3.220753371715545654e-02
1.558814197778701782e-01 3.420620262622833252e-01 3.709241375327110291e-02 2.491243630647659302e-01 2.710730135440826416e-01 -1.038186177611351013e-01 -1.786965876817703247e-01 -1.470596790313720703e-01 -9.466607868671417236e-02 -4.538301005959510803e-02 -4.723443835973739624e-02 -7.393870502710342407e-02 -2.685675323009490967e-01 -2.537472546100616455e-01 -1.120243147015571594e-01 4.624852444976568222e-03 1.448317170143127441e-01 -9.698294848203659058e-02 -1.932125985622406006e-01 2.332895249128341675e-02 1.152079999446868896e-01 -7.576981186866760254e-02 4.003304988145828247e-02 -1.217599362134933472e-01 8.454286307096481323e-02 -1.490837079472839832e-03 -3.113416582345962524e-02 8.433649316430091858e-03 5.750164389610290527e-01 2.118826061487197876e-01 3.785737603902816772e-02 -2.776107564568519592e-02
-2.666622214019298553e-02 2.484264969825744629e-01 -2.935419231653213501e-02 -1.055088713765144348e-01 -1.819054782390594482e-02 2.407127022743225098e-01 1.087279245257377625e-01 1.334430873394012451e-01 2.183192670345306396e-01 -1.634733825922012329e-01 3.825785964727401733e-02 -1.327392160892486572e-01 1.797263510525226593e-02 -2.278588525950908661e-02 -1.904192864894866943e-01 2.384289503097534180e-01 1.604670286178588867e-01 -1.305088251829147339e-01 -1.419812291860580444e-01 4.035299718379974365e-01 4.157537594437599182e-02 -7.842974737286567688e-03 -1.975865215063095093e-01 -2.745127379894256592e-01 -4.324086755514144897e-02 8.719597756862640381e-02 -3.083017468452453613e-01 -2.780187726020812988e-01 1.649878025054931641e-01 2.842968404293060303e-01 1.354295313358306885e-01 9.359746240079402924e-03
-1.199806202203035355e-02 1.891263127326965332e-01 3.020011484622955322e-01 -1.283744573593139648e-01 1.399069279432296753e-02 -2.719508111476898193e-01 1.412252932786941528e-01 3.758281469345092773e-02 -1.237782016396522522e-01 3.846401348710060120e-02 -1.551223546266555786e-01 -1.401687860488891602e-01 -7.729345560073852539e-02 1.628429591655731201e-01 -8.496622741222381592e-02 -1.158911883831024170e-01 8.879403024911880493e-02 -2.864518761634826660e-01 1.494434475898742676e-02 3.944275081157684326e-01 -7.572502642869949341e-02 -5.873712897300720215e-02 -1.361209005117416382e-01 8.252763189375400543e-03 3.662965819239616394e-02 6.794999819248914719e-03 -2.437782138586044312e-01 8.985426276922225952e-02 2.603599727153778076e-01 4.641860723495483398e-01 1.456893086433410645e-01 -1.875897869467735291e-02
-1.097935717552900314e-03 2.909206785261631012e-02 2.260596752166748047e-01 3.717352747917175293e-01 -1.603143960237503052e-01 -2.130720913410186768e-01 8.894971758127212524e-02 -4.755016043782234192e-02 2.526664175093173981e-03 -2.243945002555847168e-02 7.237338274717330933e-02 -1.837311498820781708e-02 -1.935133524239063263e-02 1.217450797557830811e-01 -1.572953760623931885e-01 5.466650798916816711e-02 1.005932688713073730e-01 -7.146668434143066406e-02 -2.057397216558456421e-01 2.918639779090881348e-01 -4.768478572368621826e-01 6.410682573914527893e-03 -5.141954496502876282e-02 -1.090993434190750122e-01 -1.805410236120223999e-01 -4.493986070156097412e-02 -3.386012613773345947e-01 4.148704558610916138e-02 9.829257428646087646e-02 2.738111317157745361e-01 2.098801881074905396e-01 1.232680901885032654e-01
-6.464523077011108398e-02 -4.434610903263092041e-02 1.122117638587951660e-01 1.588901430368423462e-01 2.552952058613300323e-02 -1.170937791466712952e-01 1.015181019902229309e-01 -8.193822950124740601e-02 8.081101626157760620e-02 -1.491057872772216797e-01 1.968260556459426880e-01 -1.302081644535064697e-01 -2.024548947811126709e-01 7.649878412485122681e-02 -1.167248114943504333e-01 -7.620560377836227417e-02 1.530110538005828857e-01 -3.916056752204895020e-01 5.071311444044113159e-02 7.119224220514297485e-02 -1.184056773781776428e-01 2.773726582527160645e-01 -6.315420567989349365e-02 -1.745357662439346313e-01 1.459621787071228027e-01 -9.589389711618423462e-02 7.887213677167892456e-02 -2.251813560724258423e-01 5.822455883026123047e-01 1.570962518453598022e-01 -1.125807538628578186e-01 1.729406416416168213e-02
-3.565243631601333618e-02 4.142411351203918457e-01 -1.061580628156661987e-01 1.131537482142448425e-01 9.852708131074905396e-02 -1.166881900280714035e-02 1.704379767179489136e-01 2.239979803562164307e-01 1.837012022733688354e-01 -1.105775833129882812e-01 -2.118780612945556641e-01 -2.834253311157226562e-01 2.052659392356872559e-01 -1.779348775744438171e-02 -1.247091218829154968e-01 6.395571678876876831e-02 1.080820262432098389e-01 -1.813144236803054810e-01 -3.381244242191314697e-01 2.674520611763000488e-01 1.866684528067708015e-03 -4.244859516620635986e-02 -3.336428105831146240e-01 -1.848288476467132568e-01 -5.895513668656349182e-02 1.148381680250167847e-01 -6.467676162719726562e-02 -4.532325640320777893e-02 2.522108852863311768e-01 -2.652070671319961548e-02 1.107653975486755371e-01 5.932383239269256592e-02
2.414839807897806168e-03 2.151550948619842529e-01 9.095966815948486328e-02 3.438967047259211540e-03 -2.145101577043533325e-01 -2.641967684030532837e-02 4.473645985126495361e-01 -1.400978267192840576e-01 1.919430792331695557e-01 -1.687109023332595825e-01 1.067513972520828247e-01 -3.835836797952651978e-02 1.175128370523452759e-01 3.467717021703720093e-02 -7.529713958501815796e-02 1.447915136814117432e-01 1.164302453398704529e-01 -2.259141653776168823e-01 -2.982504963874816895e-01 5.548128485679626465e-02 2.084017917513847351e-02 8.620369248092174530e-03 -2.346142977476119995e-01 -1.032168045639991760e-01 -1.619699746370315552e-01 1.422867625951766968e-01 -1.799468696117401123e-01 -1.217534542083740234e-01 3.948245048522949219e-01 2.562501132488250732e-01 9.050548821687698364e-02 1.134278401732444763e-01
-1.488208621740341187e-01 1.360672116279602051e-01 6.797756068408489227e-03 1.636352539062500000e-01 -1.615927517414093018e-01 -2.180340290069580078e-01 1.550551205873489380e-01 3.727032616734504700e-02 6.555283069610595703e-02 -1.622286736965179443e-01 5.910150334239006042e-02 -2.227076292037963867e-01 1.804132610559463501e-01 -7.488605380058288574e-02 -1.292307525873184204e-01 1.795432567596435547e-01 8.566978573799133301e-02 -3.002113699913024902e-01 4.850208014249801636e-02 1.332445591688156128e-01 -2.804829180240631104e-01 -8.100567013025283813e-02 1.773973810486495495e-03 -2.911291420459747314e-01 -4.150241985917091370e-02 -1.618289947509765625e-01 -3.097849786281585693e-01 -1.415314674377441406e-01 4.014747142791748047e-01 -9.537567198276519775e-02 1.374084651470184326e-01 2.049382925033569336e-01
-6.250278651714324951e-02 1.125809699296951294e-01 5.089667160063982010e-03 -1.738933287560939789e-02 8.654907345771789551e-02 -8.999926596879959106e-02 3.430807590484619141e-01 -1.830257475376129150e-01 1.212739422917366028e-01 -1.529334336519241333e-01 1.412459015846252441e-01 -1.729070097208023071e-01 2.402846366167068481e-01 6.845726072788238525e-02 -7.234361767768859863e-02 6.847440451383590698e-02 1.301495283842086792e-01 -2.224039435386657715e-01 -2.262241244316101074e-01 6.961378455162048340e-02 -2.001159340143203735e-01 6.437407433986663818e-02 -1.257669776678085327e-01 -2.267768532037734985e-01 -3.035293221473693848e-01 -7.049608230590820312e-02 -1.328206658363342285e-01 2.379212975502014160e-01 4.297890663146972656e-01 1.261854767799377441e-01 2.125615179538726807e-01 7.053963094949722290e-02
-3.085232973098754883e-01 -4.934384673833847046e-02 2.536346912384033203e-01 1.991995610296726227e-02 -8.557650446891784668e-02 -1.048715487122535706e-01 4.609603434801101685e-03 2.201704084873199463e-01 -6.450141966342926025e-02 2.790241539478302002e-01 1.653089523315429688e-01 -1.125185936689376831e-01 -2.233528345823287964e-01 5.647658556699752808e-02 -8.892283774912357330e-03 -3.662534430623054504e-02 2.494878470897674561e-01 -1.039977893233299255e-01 -1.330063194036483765e-01 1.461089551448822021e-01 6.958559155464172363e-02 1.801276952028274536e-01 -4.355554282665252686e-02 1.036949455738067627e-01 3.914975523948669434e-01 1.864799065515398979e-03 -1.127329617738723755e-01 3.597808629274368286e-02 2.724609673023223877e-01 4.079757332801818848e-01 -1.043041571974754333e-01 1.160302907228469849e-01
8.914569765329360962e-02 2.800485789775848389e-01 6.992930918931961060e-02 2.406545281410217285e-01 2.288178205490112305e-01 2.636619471013545990e-02 -2.521671950817108154e-01 -1.637680679559707642e-01 -4.292983189225196838e-02 -1.709393560886383057e-01 -5.770288035273551941e-02 1.040418259799480438e-02 -2.807299196720123291e-01 -2.424735426902770996e-01 -2.037031203508377075e-01 1.568373106420040131e-02 8.632420748472213745e-02 -2.229547053575515747e-01 -1.365839987993240356e-01 -6.359308958053588867e-02 6.638096272945404053e-02 3.714108467102050781e-02 -1.527003012597560883e-02 -1.415850073099136353e-01 8.196555078029632568e-02 1.345130801200866699e-01 -4.851537197828292847e-02 -2.069314010441303253e-03 4.655396044254302979e-01 3.242788314819335938e-01 1.373416930437088013e-01 -1.402615308761596680e-01
-1.060235798358917236e-01 1.167106553912162781e-01 4.859860613942146301e-02 5.061893165111541748e-02 -1.595040261745452881e-01 -1.317594349384307861e-01 1.998083442449569702e-01 2.205484658479690552e-01 -4.003510251641273499e-02 -1.028891503810882568e-01 2.338147163391113281e-01 -3.039463162422180176e-01 -1.202599406242370605e-01 1.151310205459594727e-01 -1.845835447311401367e-01 -3.025018274784088135e-01 1.201389059424400330e-01 3.867132216691970825e-02 -1.448146104812622070e-01 1.751145273447036743e-01 -2.206422686576843262e-01 1.472643762826919556e-01 -4.131378233432769775e-02 3.121970407664775848e-02 3.241560608148574829e-02 -1.935337036848068237e-01 -2.958174347877502441e-01 2.359500974416732788e-01 3.103698194026947021e-01 2.688100934028625488e-01 1.822033226490020752e-01 -4.711205139756202698e-02
-1.714641600847244263e-01 3.270693719387054443e-01 -2.109021246433258057e-01 1.568745076656341553e-01 -5.258198827505111694e-02 5.337566137313842773e-03 1.894430257380008698e-02 2.030103206634521484e-01 -7.885789871215820312e-02 9.971468150615692139e-02 -9.450175799429416656e-03 -3.474314212799072266e-01 6.942661851644515991e-02 6.763643026351928711e-02 7.122420519590377808e-02 -2.721614241600036621e-01 4.461201373487710953e-03 -1.618970334529876709e-01 -1.947788745164871216e-01 2.453110814094543457e-01 -3.168326318264007568e-01 -6.649709492921829224e-02 -2.616429626941680908e-01 -1.055954918265342712e-01 3.342493772506713867e-01 1.108235344290733337e-01 -1.731833368539810181e-01 1.758390665054321289e-01 1.697486191987991333e-01 -1.568524353206157684e-02 3.758301585912704468e-02 -2.287994697690010071e-02
7.461148500442504883e-02 2.308121621608734131e-01 1.502283811569213867e-01 2.491821944713592529e-01 -6.861640512943267822e-02 -1.762143336236476898e-02 -6.162081286311149597e-02 -3.578362166881561279e-01 2.831459417939186096e-02 -5.671906471252441406e-02 1.598807610571384430e-02 -6.111124157905578613e-02 -5.466369166970252991e-02 -3.585010468959808350e-01 5.929106380790472031e-03 1.270862296223640442e-02 2.763571739196777344e-01 6.972787529230117798e-02 5.688714981079101562e-02 3.110963106155395508e-01 5.687427255907095969e-05 2.578165531158447266e-01 -1.195396929979324341e-01 -1.688082516193389893e-01 -5.439713969826698303e-02 8.652812242507934570e-02 -2.433806657791137695e-01 2.084887474775314331e-01 2.713378667831420898e-01 2.340962737798690796e-01 -1.825335621833801270e-01 1.204986125230789185e-01
-1.022449359297752380e-01 7.755730301141738892e-02 8.246392011642456055e-02 -2.765655517578125000e-01 9.577613323926925659e-02 -3.873283267021179199e-01 2.421101033687591553e-01 -5.028595216572284698e-03 -1.504359245300292969e-01 2.448722347617149353e-02 -1.639695838093757629e-02 -2.580965161323547363e-01 -3.926188126206398010e-02 8.536862581968307495e-02 3.438642947003245354e-03 -1.523931473493576050e-01 1.097490116953849792e-01 -1.600608378648757935e-01 3.031076677143573761e-02 2.756800353527069092e-01 -1.904287785291671753e-01 7.691901922225952148e-02 -9.696146845817565918e-02 -1.299864202737808228e-01 1.934692114591598511e-01 9.353041648864746094e-02 -2.720125615596771240e-01 1.365712732076644897e-01 4.254471361637115479e-01 1.219694539904594421e-01 1.092315614223480225e-01 -1.747306734323501587e-01
-1.116857454180717468e-01 1.770563870668411255e-01 1.875953227281570435e-01 3.269027769565582275e-01 -7.629460841417312622e-02 -2.938937768340110779e-02 1.772167086601257324e-01 -1.076306030154228210e-01 4.147909954190254211e-02 3.799884393811225891e-02 2.553992867469787598e-01 -4.882855713367462158e-02 6.986922025680541992e-02 -2.189382165670394897e-01 1.657707542181015015e-01 1.889429986476898193e-02 2.214804887771606445e-01 -1.929942518472671509e-02 -8.189287781715393066e-02 3.270357847213745117e-01 2.472397238016128540e-01 1.018569767475128174e-01 -1.767395138740539551e-01 -2.453802525997161865e-01 -1.501627713441848755e-01 2.907280325889587402e-01 3.274986892938613892e-02 2.299430668354034424e-01 3.289732336997985840e-01 9.743855893611907959e-02 3.908688947558403015e-02 8.195174485445022583e-02
-2.676511704921722412e-01 4.459554851055145264e-01 9.807256609201431274e-02 3.554646968841552734e-01 -1.732827275991439819e-01 1.480053812265396118e-01 1.342696547508239746e-01 2.291965186595916748e-01 1.292993426322937012e-01 1.629499793052673340e-01 1.191852539777755737e-01 -2.231419384479522705e-01 8.079501986503601074e-02 -1.794560253620147705e-02 -2.723873555660247803e-01 -4.337872937321662903e-02 -5.575003847479820251e-02 8.588439971208572388e-02 -1.664798557758331299e-01 -2.296251431107521057e-02 -1.223006024956703186e-01 9.886964410543441772e-02 9.215463884174823761e-03 6.230902858078479767e-03 -5.170426517724990845e-02 1.594433337450027466e-01 -2.394673377275466919e-01 -1.974285095930099487e-01 1.979106366634368896e-01 1.999852955341339111e-01 1.400766707956790924e-02 -1.160437986254692078e-01
-2.176137864589691162e-01 3.969774842262268066e-01 2.532045841217041016e-01 3.387594223022460938e-01 1.098692640662193298e-01 1.526163704693317413e-02 1.157847493886947632e-01 -1.228610649704933167e-01 -6.615938618779182434e-03 5.897584836930036545e-03 1.654646545648574829e-02 -1.046311408281326294e-01 3.105623088777065277e-02 -2.443785369396209717e-01 1.589167565107345581e-01 2.296412885189056396e-01 -1.151266917586326599e-01 6.677553802728652954e-02 -2.516407668590545654e-01 2.276252359151840210e-01 -5.097441002726554871e-02 1.770343333482742310e-01 -1.152264177799224854e-01 1.076898202300071716e-01 1.059864163398742676e-01 -3.638042211532592773e-01 -1.816866695880889893e-01 4.467895999550819397e-02 1.729349195957183838e-01 1.244952678680419922e-01 -7.618238031864166260e-02 -6.274577975273132324e-02
1.180434674024581909e-01 1.719579696655273438e-01 3.091354370117187500e-01 -4.001305997371673584e-02 3.291695117950439453e-01 1.266581267118453979e-01 1.824342086911201477e-02 -2.037069648504257202e-01 -1.439230293035507202e-01 -1.294184476137161255e-01 -2.147946320474147797e-02 1.141993701457977295e-02 -4.717300087213516235e-02 -3.135289251804351807e-01 7.622507214546203613e-02 -2.822934882715344429e-03 5.564942210912704468e-02 -2.349591255187988281e-01 -2.092616856098175049e-01 1.056655496358871460e-01 -3.210756182670593262e-01 1.951679587364196777e-01 1.087529119104146957e-02 -1.057159751653671265e-01 -5.265376716852188110e-02 1.688688248395919800e-02 1.283961683511734009e-01 1.436639428138732910e-01 4.862152040004730225e-01 7.197546958923339844e-02 3.442209213972091675e-02 4.694814328104257584e-03
-1.484320461750030518e-01 -2.743823528289794922e-01 6.200927123427391052e-02 3.356062108650803566e-03 -9.496638551354408264e-03 -2.002307400107383728e-02 2.481810301542282104e-01 7.047730032354593277e-03 7.338128238916397095e-02 -1.281050741672515869e-01 3.623369634151458740e-01 -1.444939374923706055e-01 -1.407851129770278931e-01 9.517723321914672852e-02 -1.432646677130833268e-04 9.216422587633132935e-02 4.181834161281585693e-01 -3.643912672996520996e-01 -1.163651049137115479e-01 2.841765061020851135e-02 -3.033931851387023926e-01 1.677978783845901489e-01 -1.341316252946853638e-01 7.435191888362169266e-03 5.358057096600532532e-02 -1.796560436487197876e-01 -2.407090961933135986e-01 2.448360994458198547e-02 2.400650829076766968e-01 5.151247233152389526e-02 -4.453685507178306580e-02 -9.561804682016372681e-02
2.239625900983810425e-02 3.490148782730102539e-01 -9.764943271875381470e-02 5.399309843778610229e-02 2.888667397201061249e-02 -2.616785764694213867e-01 -3.328622132539749146e-02 2.893162891268730164e-02 2.236362099647521973e-01 1.230151206254959106e-01 9.232848137617111206e-02 6.223484873771667480e-02 8.093120902776718140e-02 -5.417918413877487183e-02 -3.995316475629806519e-02 2.879822850227355957e-01 2.361233159899711609e-02 -3.115291893482208252e-01 -3.422568142414093018e-01 -5.330125987529754639e-02 -1.550465822219848633e-01 -7.780667394399642944e-03 -2.427183836698532104e-01 -5.598635599017143250e-02 -1.991744041442871094e-01 2.151692062616348267e-01 -1.890856325626373291e-01 7.802436500787734985e-02 3.999095261096954346e-01 7.750845700502395630e-02 1.560828685760498047e-01 2.409804984927177429e-02
-1.771817207336425781e-01 4.488227963447570801e-01 2.036503255367279053e-01 -8.401093073189258575e-03 2.290465086698532104e-01 2.666412591934204102e-01 1.387659758329391479e-01 3.059969283640384674e-02 -7.512973994016647339e-02 2.153696864843368530e-01 2.444373220205307007e-01 -1.739324629306793213e-01 -1.517559401690959930e-02 -1.383976340293884277e-01 -1.242746412754058838e-01 -1.091745682060718536e-02 -1.176525354385375977e-01 -1.574682295322418213e-01 -2.782231271266937256e-01 2.685490250587463379e-01 1.365182697772979736e-01 1.673411577939987183e-01 8.218746632337570190e-03 1.174848005175590515e-01 8.135803043842315674e-02 3.100378625094890594e-02 -1.288377791643142700e-01 1.073909550905227661e-01 2.245509177446365356e-01 1.102434620261192322e-01 1.928191632032394409e-01 1.440362930297851562e-01
-2.175234109163284302e-01 3.173195123672485352e-01 2.373471558094024658e-01 -1.571952551603317261e-02 -3.448032215237617493e-02 -6.839001178741455078e-02 1.697811633348464966e-01 -1.951794512569904327e-02 -1.361912041902542114e-01 1.082954481244087219e-01 -1.341112330555915833e-02 2.004850953817367554e-01 -1.397164016962051392e-01 4.544972628355026245e-02 -2.631220817565917969e-01 7.895590970292687416e-04 1.235890239477157593e-01 -3.022051751613616943e-01 -2.305873297154903412e-02 2.183851301670074463e-01 -1.153789982199668884e-01 -2.617655098438262939e-01 -2.340212762355804443e-01 6.215601228177547455e-03 -2.705412805080413818e-01 -8.605368435382843018e-02 -2.695948481559753418e-01 1.855060458183288574e-01 2.207657694816589355e-01 1.798942089080810547e-01 1.944165974855422974e-01 -2.855423465371131897e-02
-1.797745227813720703e-01 5.730006098747253418e-01 3.693946450948715210e-02 1.217784732580184937e-02 5.743934214115142822e-02 -2.707044593989849091e-02 5.118026398122310638e-03 -1.330582201480865479e-01 1.023308336734771729e-01 -6.107130274176597595e-02 -6.489620544016361237e-03 1.656841188669204712e-01 -1.859153509140014648e-01 -1.131034865975379944e-01 -1.560077518224716187e-01 1.373274475336074829e-01 -1.359348148107528687e-01 -2.904682457447052002e-01 -2.173096388578414917e-01 4.013559520244598389e-01 -1.156971678137779236e-01 -5.019525438547134399e-02 -8.871064335107803345e-02 -1.385987699031829834e-01 6.092292442917823792e-02 1.481661498546600342e-01 -1.413666903972625732e-01 -3.765859827399253845e-02 2.342218607664108276e-01 -9.607311338186264038e-02 1.088358461856842041e-01 8.172907680273056030e-02
-2.246033549308776855e-01 1.693526506423950195e-01 1.863257139921188354e-01 -1.515584737062454224e-01 2.659019455313682556e-02 3.227968215942382812e-01 -9.972054511308670044e-02 1.137872505933046341e-02 -8.291223645210266113e-02 3.651510477066040039e-01 -8.559848368167877197e-02 -7.576352357864379883e-02 -2.409373670816421509e-01 -4.465990513563156128e-02 -1.713460981845855713e-01 -8.645483851432800293e-02 8.922196924686431885e-02 -1.417160779237747192e-01 -2.034011632204055786e-01 2.649726271629333496e-01 -1.762543171644210815e-01 1.662199348211288452e-01 7.986123114824295044e-02 -3.933535888791084290e-02 -7.164388149976730347e-02 -6.550959311425685883e-03 -1.820900291204452515e-01 2.195124626159667969e-01 2.235223054885864258e-01 6.329227238893508911e-02 2.687435448169708252e-01 -2.812387943267822266e-01
3.442635387182235718e-02 2.185355424880981445e-01 1.291315853595733643e-01 2.022422701120376587e-01 -1.628338694572448730e-01 -2.353260964155197144e-01 -5.558096244931221008e-02 -3.248233348131179810e-02 1.815313696861267090e-01 -2.248533368110656738e-01 7.007471472024917603e-02 1.068354863673448563e-02 1.683812774717807770e-02 -7.571063190698623657e-02 -5.647092685103416443e-02 1.260769926011562347e-02 1.313704103231430054e-01 5.317826941609382629e-02 -6.612611934542655945e-03 1.463947147130966187e-01 -1.498396843671798706e-01 3.751074075698852539e-01 2.053652256727218628e-01 -1.774127334356307983e-01 1.294190585613250732e-01 2.804198563098907471e-01 -3.210016489028930664e-01 3.019385635852813721e-01 2.208966314792633057e-01 1.921498179435729980e-01 1.053906157612800598e-01 -2.115548402070999146e-01
-1.465541571378707886e-01 2.785849384963512421e-02 1.464345492422580719e-02 3.285394012928009033e-01 3.582414984703063965e-02 -4.307688474655151367e-01 -2.026110887527465820e-02 6.326311081647872925e-02 -3.199895611032843590e-03 -2.001002058386802673e-02 1.362297087907791138e-01 -1.520065814256668091e-01 -3.171655908226966858e-02 8.448290824890136719e-02 -5.574015527963638306e-02 -1.415050327777862549e-01 4.491233527660369873e-01 -2.503167688846588135e-01 -3.127646073698997498e-02 1.498361527919769287e-01 -1.902257353067398071e-01 1.803331673145294189e-01 1.095372959971427917e-01 -4.135618358850479126e-02 1.723779141902923584e-01 -3.982896730303764343e-02 -3.399211466312408447e-01 7.971393316984176636e-02 6.914316117763519287e-02 1.639554053544998169e-01 -1.724915951490402222e-01 1.419698297977447510e-01
1.906039565801620483e-02 3.174830973148345947e-02 1.063479557633399963e-01 6.568116694688796997e-02 1.869677752256393433e-02 -2.333043366670608521e-01 7.735296338796615601e-02 1.653334498405456543e-01 8.034806698560714722e-02 -1.032354310154914856e-01 2.990977764129638672e-01 -3.550597429275512695e-01 -1.021863296627998352e-01 1.294460147619247437e-01 5.643798783421516418e-02 -4.621110856533050537e-02 2.049184590578079224e-01 -2.667037546634674072e-01 -1.785753965377807617e-01 5.290554836392402649e-02 -2.868148088455200195e-01 1.290947645902633667e-01 9.228827059268951416e-02 1.164231169968843460e-02 3.461147248744964600e-01 -2.074901759624481201e-01 -1.736653894186019897e-01 2.142571657896041870e-01 1.040558069944381714e-01 2.590726017951965332e-01 8.178564161062240601e-02 -2.254026234149932861e-01
-2.693959474563598633e-01 1.008264943957328796e-01 1.495516747236251831e-01 5.860196799039840698e-02 2.593503892421722412e-01 1.940777599811553955e-01 1.630277335643768311e-01 1.671997830271720886e-03 1.349838376045227051e-01 9.002974629402160645e-02 2.153474539518356323e-01 -2.160131484270095825e-01 9.925888478755950928e-02 -1.821061223745346069e-01 8.606009185314178467e-02 1.720340847969055176e-01 5.678592994809150696e-02 -8.113110065460205078e-02 -1.292509287595748901e-01 2.493941336870193481e-01 -4.045886695384979248e-01 -2.210312485694885254e-01 -5.727595835924148560e-02 -2.150700390338897705e-01 -1.272612214088439941e-01 1.743888556957244873e-01 -1.043955013155937195e-01 1.853376477956771851e-01 3.120932579040527344e-01 3.516787290573120117e-02 6.009818613529205322e-02 1.251891553401947021e-01
-2.103629559278488159e-01 1.191749498248100281e-01 1.929091960191726685e-01 1.149160340428352356e-01 -6.336192786693572998e-02 -1.096258237957954407e-01 1.726485416293144226e-02 1.180318072438240051e-01 1.655173720791935921e-03 -3.310797363519668579e-02 1.770675927400588989e-01 -3.105400800704956055e-01 3.470624983310699463e-02 9.049843996763229370e-02 1.030990481376647949e-01 -3.681877851486206055e-01 2.243463099002838135e-01 1.601772196590900421e-02 1.341796200722455978e-02 2.251693755388259888e-01 -3.698613643646240234e-01 -1.035952493548393250e-01 -2.391628921031951904e-01 -1.637786179780960083e-01 2.536199688911437988e-01 4.486831650137901306e-02 -2.809869945049285889e-01 -1.103803515434265137e-02 2.504087090492248535e-01 4.358975216746330261e-02 -1.176527962088584900e-01 -1.396799683570861816e-01
4.474354535341262817e-02 3.264275491237640381e-01 -1.265322864055633545e-01 1.813280284404754639e-01 -9.901750087738037109e-02 -1.121259666979312897e-02 1.206529587507247925e-01 9.627369046211242676e-02 9.106686711311340332e-02 -1.194643080234527588e-01 -2.735392153263092041e-01 -1.396869570016860962e-01 1.512934416532516479e-01 -1.053074523806571960e-01 3.895741701126098633e-02 1.098086498677730560e-02 1.552956998348236084e-01 -2.312735617160797119e-01 -1.733625680208206177e-01 3.129804730415344238e-01 -2.097105085849761963e-01 -8.254811912775039673e-02 -1.932084411382675171e-01 -3.449009656906127930e-01 1.688552200794219971e-01 2.874380908906459808e-02 -6.428410857915878296e-02 -2.488506399095058441e-02 2.317417114973068237e-01 2.293825149536132812e-01 -2.280364185571670532e-01 -2.262134104967117310e-01
-8.536972850561141968e-02 6.632059067487716675e-02 1.247901245951652527e-01 -1.202201545238494873e-01 -7.645430415868759155e-02 -1.579065471887588501e-01 2.500105202198028564e-01 6.595004349946975708e-02 -1.309856325387954712e-01 -1.019221916794776917e-01 -2.386864461004734039e-02 -1.504708677530288696e-01 1.595236808061599731e-01 -2.893519699573516846e-01 -7.247249782085418701e-02 7.442407310009002686e-02 4.666392877697944641e-02 -4.060702621936798096e-01 -3.839271068572998047e-01 8.752915076911449432e-03 -6.202983483672142029e-02 8.386048674583435059e-02 -2.268031090497970581e-01 1.599691361188888550e-01 3.678571805357933044e-02 2.402973622083663940e-01 -2.856734097003936768e-01 9.299182146787643433e-02 3.138424456119537354e-01 -9.471198171377182007e-02 -6.407687813043594360e-02 1.629421114921569824e-01
4.178050160408020020e-02 4.120929539203643799e-01 -2.109145931899547577e-02 9.865402430295944214e-02 1.594141572713851929e-01 -1.121401041746139526e-01 -1.986069977283477783e-01 -2.472805231809616089e-02 1.103089079260826111e-01 1.450495570898056030e-01 6.979797035455703735e-02 6.946286559104919434e-02 3.388196974992752075e-02 3.846938535571098328e-02 -1.142728403210639954e-01 3.231563568115234375e-01 8.193012326955795288e-02 -2.793080210685729980e-01 -3.755453526973724365e-01 -5.644148215651512146e-02 -2.727533578872680664e-01 4.216804355382919312e-02 -1.394894272089004517e-01 9.526255726814270020e-02 -1.426526755094528198e-01 1.567336171865463257e-01 -2.085688412189483643e-01 1.157114207744598389e-01 3.342281579971313477e-01 5.679938569664955139e-02 1.616146713495254517e-01 -2.611103467643260956e-02
-2.873317301273345947e-01 8.323170989751815796e-02 -1.650374084711074829e-01 4.276866093277931213e-02 -6.713185925036668777e-03 2.716380357742309570e-01 1.508840918540954590e-01 7.858616858720779419e-02 1.432108134031295776e-01 6.342632323503494263e-02 -5.858838558197021484e-03 -1.674916446208953857e-01 8.662697672843933105e-02 1.800057850778102875e-02 -1.516648754477500916e-02 1.196085512638092041e-01 -3.361922875046730042e-02 -4.269478321075439453e-01 -2.381090819835662842e-01 3.823729753494262695e-01 1.258449405431747437e-01 1.502054780721664429e-01 -1.239850297570228577e-01 -9.120088070631027222e-02 -8.157854527235031128e-02 -1.994311064481735229e-01 1.012585908174514771e-01 1.209773346781730652e-01 3.733851015567779541e-01 2.024383097887039185e-01 4.866759479045867920e-02 3.459367901086807251e-02
-3.386150300502777100e-01 3.905934691429138184e-01 1.762757301330566406e-01 5.770443007349967957e-02 1.738199293613433838e-01 1.752204447984695435e-01 1.160482615232467651e-01 6.868652254343032837e-02 3.791566193103790283e-01 1.369262039661407471e-01 1.693020761013031006e-01 -2.588467001914978027e-01 3.736052289605140686e-02 -1.400496959686279297e-01 1.122933700680732727e-01 9.472940117120742798e-02 1.783019900321960449e-01 -1.682325750589370728e-01 -9.934815764427185059e-02 1.973171681165695190e-01 -4.531517624855041504e-02 4.679852165281772614e-03 1.420062631368637085e-01 -3.921071439981460571e-02 2.546895444393157959e-01 1.335665285587310791e-01 9.101141989231109619e-02 4.279182758182287216e-03 1.976429671049118042e-01 1.376291513442993164e-01 1.537892669439315796e-01 -1.147444471716880798e-01
-4.191112890839576721e-02 2.230317294597625732e-01 1.809199750423431396e-01 1.772201061248779297e-01 1.286790370941162109e-01 -3.581384420394897461e-01 -6.915039569139480591e-02 2.178223729133605957e-01 -2.358136028051376343e-01 -2.312086895108222961e-02 2.789335697889328003e-02 -1.555605530738830566e-01 -3.156327083706855774e-02 5.787841603159904480e-02 1.518031805753707886e-01 -6.508034467697143555e-02 3.110174834728240967e-01 -9.037910401821136475e-02 -3.609634637832641602e-01 3.446274995803833008e-01 -2.845804393291473389e-02 9.589773416519165039e-02 -1.371754333376884460e-02 -8.432345348410308361e-04 1.960138827562332153e-01 -7.733083516359329224e-02 -3.118234276771545410e-01 3.243615478277206421e-02 -1.101505756378173828e-02 1.705576628446578979e-01 9.428523480892181396e-02 -1.721031814813613892e-01
-3.371403813362121582e-01 8.215584605932235718e-02 2.745011262595653534e-02 1.419382989406585693e-01 1.021769419312477112e-01 2.270741388201713562e-02 2.831156253814697266e-01 -3.095106594264507294e-02 6.311824917793273926e-02 9.313470125198364258e-02 -6.478434056043624878e-02 -2.840891778469085693e-01 -8.535641431808471680e-02 -8.043799549341201782e-02 -1.262303292751312256e-01 -2.777552306652069092e-01 6.790869683027267456e-02 7.755813747644424438e-02 -1.956120878458023071e-01 2.558843493461608887e-01 -2.667535245418548584e-01 -2.849222123622894287e-01 9.382079355418682098e-03 9.596765786409378052e-02 6.933573633432388306e-02 1.317653898149728775e-02 -2.507198154926300049e-01 -1.772224158048629761e-01 1.913749426603317261e-01 4.144652187824249268e-02 1.776538342237472534e-01 -3.421444296836853027e-01
-2.628025710582733154e-01 -7.156401127576828003e-02 5.108272656798362732e-02 -1.116810441017150879e-01 1.874717772006988525e-01 -9.270542860031127930e-02 3.568796068429946899e-02 6.206214427947998047e-02 2.369120717048645020e-01 -1.923816502094268799e-01 2.961790561676025391e-01 -2.054967731237411499e-01 -2.741816043853759766e-01 -5.151614919304847717e-02 2.552191540598869324e-02 -2.909854426980018616e-02 2.018577009439468384e-01 -1.884119510650634766e-01 -1.675955355167388916e-01 7.050445768982172012e-03 -2.773586809635162354e-01 2.369847334921360016e-02 -1.681179851293563843e-01 -4.439109936356544495e-02 8.599117398262023926e-02 -3.199883103370666504e-01 -2.187686860561370850e-01 1.031586006283760071e-01 4.139314293861389160e-01 -4.985804855823516846e-02 -5.460073053836822510e-02 -4.740859195590019226e-02
-1.957589089870452881e-01 1.222419068217277527e-01 6.359381228685379028e-02 1.967861205339431763e-01 2.421782910823822021e-02 -8.705548197031021118e-02 1.474966704845428467e-01 1.627608090639114380e-01 -8.173331618309020996e-02 -1.122147142887115479e-01 7.955402135848999023e-02 -3.207491040229797363e-01 -2.725762724876403809e-01 1.256886869668960571e-01 -6.949234008789062500e-02 4.215192496776580811e-01 -1.788626424968242645e-02 -1.326412707567214966e-01 -2.825981080532073975e-01 2.174840271472930908e-01 -1.281802207231521606e-01 2.185420691967010498e-01 6.424688547849655151e-02 -1.859141141176223755e-01 -2.490106821060180664e-01 -8.302688598632812500e-02 1.586920022964477539e-01 5.722168460488319397e-02 3.127971291542053223e-01 2.186225727200508118e-02 2.772147301584482193e-03 -5.318298563361167908e-02
-2.653949558734893799e-01 3.211461007595062256e-01 -9.282887727022171021e-02 1.442305892705917358e-01 -8.230297267436981201e-02 -3.108021616935729980e-01 1.069123819470405579e-01 1.131905987858772278e-02 -9.991892427206039429e-02 -1.090425625443458557e-01 1.461234986782073975e-01 -1.906538009643554688e-01 3.415113687515258789e-02 -1.400421857833862305e-01 -1.532922536134719849e-01 3.037746548652648926e-01 1.865667998790740967e-01 -1.329923570156097412e-01 -2.120127379894256592e-01 2.440465539693832397e-01 6.476297974586486816e-02 -3.576441435143351555e-03 -7.526094466447830200e-02 1.360746771097183228e-01 -2.919127643108367920e-01 -7.249192148447036743e-02 -1.629572957754135132e-01 -6.039651343598961830e-04 2.361466884613037109e-01 2.504650652408599854e-01 1.128265517763793468e-03 2.122202813625335693e-01
1.896871328353881836e-01 1.520024687051773071e-01 -1.535369008779525757e-01 1.806541085243225098e-01 6.973180174827575684e-02 2.218941226601600647e-02 5.490348115563392639e-02 -9.195814840495586395e-03 1.961158812046051025e-01 -5.654060468077659607e-02 2.085996270179748535e-01 -2.400228977203369141e-01 7.249780744314193726e-02 -3.647577762603759766e-01 -8.682685904204845428e-03 1.382175981998443604e-01 2.228365987539291382e-01 -2.082343995571136475e-01 -9.381693601608276367e-02 8.071178942918777466e-02 -7.418040186166763306e-03 -1.612247675657272339e-01 1.942489594221115112e-01 -5.096408352255821228e-02 1.548511721193790436e-02 1.871341466903686523e-01 -3.442558348178863525e-01 1.040608659386634827e-01 4.158589243888854980e-01 2.494697272777557373e-01 -1.319810096174478531e-02 -3.638655692338943481e-02
-5.693579092621803284e-02 6.291960924863815308e-02 1.679196208715438843e-01 3.727092444896697998e-01 -2.599043957889080048e-02 -1.304129511117935181e-01 2.109141349792480469e-01 1.316181570291519165e-02 1.314418464899063110e-01 -1.813957840204238892e-02 1.647957712411880493e-01 -3.486062586307525635e-02 -1.904962807893753052e-01 -3.195376098155975342e-01 -3.148034587502479553e-02 -1.643876135349273682e-01 2.654422521591186523e-01 -1.089392080903053284e-01 -7.311200350522994995e-02 1.289456188678741455e-01 1.003464087843894958e-01 2.330319285392761230e-01 -7.629276812076568604e-02 -4.617927968502044678e-01 -7.820142805576324463e-02 8.553347736597061157e-02 -4.587808996438980103e-02 1.736179590225219727e-01 2.962231338024139404e-01 -1.061907038092613220e-01 1.097133234143257141e-01 8.047227561473846436e-02
-1.680032163858413696e-01 2.852586805820465088e-01 1.141118034720420837e-01 2.734372913837432861e-01 -2.399398013949394226e-02 1.831155568361282349e-01 2.159910500049591064e-01 -1.098758205771446228e-01 -7.790596783161163330e-02 1.689099967479705811e-01 6.141441315412521362e-02 -2.349243313074111938e-01 2.766033113002777100e-01 -7.869288325309753418e-02 4.599549248814582825e-02 -1.860992424190044403e-02 1.110640633851289749e-02 4.199935495853424072e-02 -5.141290277242660522e-02 2.470224648714065552e-01 -1.599711626768112183e-01 3.089302182197570801e-01 4.208843037486076355e-02 1.270843148231506348e-01 2.246565073728561401e-01 -3.361765146255493164e-01 -9.729257225990295410e-02 2.092280089855194092e-01 3.238424956798553467e-01 1.578617095947265625e-02 -6.024252250790596008e-02 3.279028460383415222e-02
-1.609047651290893555e-01 2.913943529129028320e-01 2.627098262310028076e-01 -3.584022819995880127e-02 7.319251447916030884e-02 2.938925623893737793e-01 1.172874271869659424e-01 -1.241029500961303711e-01 -9.821150451898574829e-02 1.294101476669311523e-01 -1.036982312798500061e-01 -8.718180656433105469e-02 -3.138101696968078613e-01 -2.319410592317581177e-01 -2.786622643470764160e-01 -8.396781235933303833e-02 1.517675369977951050e-01 9.132567048072814941e-02 -2.715786695480346680e-01 1.297735869884490967e-01 -2.191516906023025513e-01 2.042960822582244873e-01 -1.929619014263153076e-01 -1.386176515370607376e-02 -5.937850475311279297e-02 6.602698564529418945e-02 -2.223234772682189941e-01 4.564263671636581421e-02 1.671616733074188232e-01 3.399531543254852295e-02 2.775315642356872559e-01 -4.009094834327697754e-02
-3.660757839679718018e-01 1.445910036563873291e-01 2.350753247737884521e-01 -2.205223143100738525e-01 -2.979289181530475616e-02 1.770448386669158936e-01 1.849478855729103088e-02 1.169174257665872574e-02 -2.777658961713314056e-02 3.021254539489746094e-01 -1.794918030500411987e-01 -3.024594672024250031e-02 -2.274817824363708496e-01 -1.099344715476036072e-01 -2.773109376430511475e-01 -4.042932763695716858e-02 1.024529412388801575e-01 -4.583490267395973206e-02 -3.432601392269134521e-01 1.993865966796875000e-01 -2.733239531517028809e-01 1.944015324115753174e-01 7.478600740432739258e-02 -4.423666372895240784e-02 -6.309427320957183838e-02 8.575081825256347656e-02 -2.794516384601593018e-01 6.743405014276504517e-02 1.679769456386566162e-01 3.809939324855804443e-02 1.467284262180328369e-01 -7.435105741024017334e-02
-2.350908517837524414e-01 4.089459776878356934e-01 -4.703170806169509888e-02 1.748348474502563477e-01 -1.022880896925926208e-03 2.755858302116394043e-01 8.168049901723861694e-02 5.569246783852577209e-02 2.188500016927719116e-01 -1.267207413911819458e-01 1.791362464427947998e-02 -5.826004594564437866e-02 7.151319831609725952e-02 -1.317514628171920776e-01 2.543023526668548584e-01 4.486127570271492004e-02 1.629752665758132935e-01 -1.746908873319625854e-01 -2.010790854692459106e-01 2.801320850849151611e-01 2.042452096939086914e-01 5.367533862590789795e-02 -1.698189526796340942e-01 -1.013265028595924377e-01 -3.232795279473066330e-03 2.284950911998748779e-01 -6.990529131144285202e-03 9.416975826025009155e-02 3.874382078647613525e-01 1.109638735651969910e-01 9.327907115221023560e-03 1.372517049312591553e-01
-9.922507405281066895e-02 6.844402849674224854e-02 6.888968497514724731e-02 -1.561315357685089111e-01 1.979060173034667969e-01 -3.494657576084136963e-01 1.337669342756271362e-01 -9.059050679206848145e-02 -1.441626697778701782e-01 8.754558116197586060e-02 7.268520072102546692e-03 -4.357668459415435791e-01 -1.098908390849828720e-02 -1.300743073225021362e-01 -4.935361072421073914e-02 -2.001930773258209229e-02 -5.106731131672859192e-02 -3.732610642910003662e-01 3.492309153079986572e-02 3.606476187705993652e-01 1.605615019798278809e-02 8.555343002080917358e-02 -1.970948278903961182e-02 -2.066840529441833496e-01 1.476940661668777466e-01 6.279835850000381470e-02 -2.195641696453094482e-01 6.978107243776321411e-02 1.993230134248733521e-01 2.518849968910217285e-01 4.605752974748611450e-02 -1.505001187324523926e-01
-3.670517504215240479e-01 7.101535052061080933e-02 9.407718479633331299e-02 3.769681751728057861e-01 -9.549004584550857544e-02 -3.947353921830654144e-03 -8.580925874412059784e-03 1.137867942452430725e-01 -4.376081004738807678e-02 8.470844477415084839e-02 3.218606114387512207e-01 -1.294593513011932373e-01 -3.561326488852500916e-02 2.325373142957687378e-02 -6.061650067567825317e-02 -6.548283249139785767e-02 -1.127395331859588623e-01 -6.532371044158935547e-02 -3.194880671799182892e-03 3.699493110179901123e-01 -1.747822016477584839e-01 1.349893212318420410e-01 -4.374868273735046387e-01 -1.273834519088268280e-02 1.423324793577194214e-01 5.726638436317443848e-02 -1.233359351754188538e-01 -1.979304254055023193e-01 2.121330946683883667e-01 3.810054808855056763e-02 -9.232022613286972046e-02 -1.443060487508773804e-01
-2.132692337036132812e-01 9.921978414058685303e-02 2.874342910945415497e-02 3.885063529014587402e-01 -1.494701504707336426e-01 -1.769697070121765137e-01 6.807044148445129395e-02 -1.364345997571945190e-01 -7.114867120981216431e-02 1.585561335086822510e-01 1.207106560468673706e-02 -2.828361093997955322e-01 -1.331237405538558960e-01 -2.502678930759429932e-01 -1.247441172599792480e-01 2.545271813869476318e-02 2.682356238365173340e-01 -1.069224625825881958e-01 -8.568836748600006104e-02 1.929751634597778320e-01 -1.233344450592994690e-01 1.142880022525787354e-01 -1.784672290086746216e-01 -3.938797116279602051e-01 -2.448548227548599243e-01 -1.667031794786453247e-01 8.003844320774078369e-02 -1.618956029415130615e-02 1.985623836517333984e-01 2.892873622477054596e-02 1.608085632324218750e-01 7.298519462347030640e-02
-2.176377326250076294e-01 3.540946170687675476e-02 -6.379869580268859863e-02 1.189490780234336853e-01 -1.149534359574317932e-01 -1.169781982898712158e-01 6.768099963665008545e-02 -1.275453064590692520e-02 1.122667416930198669e-01 6.736148148775100708e-02 -1.120476797223091125e-01 -2.754853665828704834e-02 3.382894024252891541e-02 4.216966032981872559e-02 -2.686742506921291351e-02 2.005301266908645630e-01 3.991612792015075684e-01 -1.717915758490562439e-02 -3.441876173019409180e-02 2.817851901054382324e-01 -5.665638670325279236e-02 1.342645660042762756e-02 -4.560139477252960205e-01 -7.244780659675598145e-02 1.662661731243133545e-01 1.961013078689575195e-01 -3.707375526428222656e-01 8.923516422510147095e-02 3.734240531921386719e-01 -8.000214397907257080e-02 1.109237298369407654e-01 -2.735096961259841919e-02
-1.225401908159255981e-01 3.470690548419952393e-01 7.622469961643218994e-02 -1.085220500826835632e-01 -4.204458743333816528e-02 3.425240516662597656e-01 -1.209527477622032166e-01 1.738149970769882202e-01 -6.410813331604003906e-02 -4.725480824708938599e-02 7.965432107448577881e-02 -1.644825190305709839e-01 -1.069478765130043030e-01 -7.336733490228652954e-02 -2.217999249696731567e-01 6.590728461742401123e-02 9.168678522109985352e-02 -5.086100473999977112e-02 -3.038011193275451660e-01 4.425854980945587158e-01 -9.587027877569198608e-02 2.941411435604095459e-01 -4.714513570070266724e-02 -5.059011280536651611e-02 5.948707461357116699e-03 2.881518006324768066e-01 -1.073831990361213684e-01 -9.138042479753494263e-02 2.083129286766052246e-01 -3.776085004210472107e-02 -1.296006590127944946e-01 -9.316053986549377441e-02
-1.731217205524444580e-01 2.467982284724712372e-02 -3.411310538649559021e-02 1.893317699432373047e-02 1.813540011644363403e-01 -5.731745809316635132e-02 -8.530849963426589966e-02 5.007146298885345459e-02 -1.650708019733428955e-01 1.355689018964767456e-01 1.288603544235229492e-01 -2.947437763214111328e-01 -5.660722777247428894e-02 1.403727978467941284e-01 7.911054790019989014e-02 -1.818746179342269897e-01 1.649206429719924927e-01 -1.374427080154418945e-01 -2.759276628494262695e-01 3.739228248596191406e-01 -1.992253363132476807e-01 -2.908514142036437988e-01 -1.906010061502456665e-01 -1.760572940111160278e-01 2.048780769109725952e-01 2.331597656011581421e-01 -1.397923231124877930e-01 2.357317060232162476e-01 1.422718763351440430e-01 6.318789720535278320e-02 1.351409554481506348e-01 -2.073294967412948608e-01
-2.258755266666412354e-02 3.822313994169235229e-02 2.580519020557403564e-01 1.623885929584503174e-01 -4.942849278450012207e-02 8.755161613225936890e-02 2.989982366561889648e-01 1.188251972198486328e-01 -1.328624412417411804e-02 -5.810661613941192627e-02 9.214622527360916138e-02 1.967263072729110718e-01 1.308925747871398926e-01 -8.352696895599365234e-02 6.845879554748535156e-02 -1.026818454265594482e-01 1.152301281690597534e-01 -1.427574902772903442e-01 -5.261998623609542847e-02 7.273000478744506836e-02 1.686737835407257080e-01 1.387783437967300415e-01 -3.132478892803192139e-01 -1.885374486446380615e-01 -7.651343941688537598e-02 -5.632643774151802063e-02 -3.512063324451446533e-01 4.892062395811080933e-02 4.280608296394348145e-01 1.607561260461807251e-01 -1.056914478540420532e-01 -3.510593771934509277e-01
1.191068515181541443e-01 1.933360397815704346e-01 1.426308006048202515e-01 1.669123172760009766e-01 -6.095985323190689087e-02 -5.727871507406234741e-02 1.799768768250942230e-02 -1.426870226860046387e-01 1.864035427570343018e-01 1.002818867564201355e-01 1.730086803436279297e-01 -2.609787881374359131e-01 1.725704967975616455e-01 -3.085837364196777344e-01 -1.484131515026092529e-01 1.696890592575073242e-01 2.739396989345550537e-01 -1.790942624211311340e-02 1.572915725409984589e-02 1.820253282785415649e-01 -1.197197437286376953e-01 -3.051861375570297241e-02 2.345935814082622528e-02 -7.389356940984725952e-02 7.801831513643264771e-02 2.609426975250244141e-01 -3.731866776943206787e-01 6.246942654252052307e-02 1.868479102849960327e-01 2.347972542047500610e-01 3.099328279495239258e-01 -1.428739428520202637e-01
-1.313704550266265869e-01 -5.428649112582206726e-02 1.394820511341094971e-01 9.886581450700759888e-02 1.511787176132202148e-01 1.037059500813484192e-01 -7.734850049018859863e-02 -7.736182212829589844e-02 2.072744965553283691e-01 -2.537558376789093018e-01 3.642189502716064453e-01 -2.497594654560089111e-01 -1.777478009462356567e-01 -7.506700605154037476e-02 -1.427210867404937744e-01 -4.290189594030380249e-02 2.557008564472198486e-01 -3.476683199405670166e-01 -2.207004129886627197e-01 6.566127762198448181e-03 -1.187581717967987061e-01 8.563917875289916992e-02 -2.312081307172775269e-01 -8.318135887384414673e-02 1.348413340747356415e-02 -2.466774135828018188e-01 -1.355080306529998779e-02 -3.435535728931427002e-02 3.441205918788909912e-01 4.364342615008354187e-02 -2.078001797199249268e-01 -2.088624052703380585e-02
-1.339877247810363770e-01 5.823291838169097900e-02 1.589325964450836182e-01 2.922115623950958252e-01 -1.124844886362552643e-02 -1.171777471899986267e-01 9.321232885122299194e-02 1.576043069362640381e-01 -1.790753938257694244e-02 -1.232916861772537231e-01 4.225240945816040039e-01 -2.599471211433410645e-01 -2.936593815684318542e-02 9.959744662046432495e-02 -9.741071611642837524e-02 -2.197219133377075195e-01 2.558494806289672852e-01 -2.281805500388145447e-02 -4.977140948176383972e-02 2.163358777761459351e-01 -1.413632482290267944e-01 8.491442352533340454e-02 -9.228578209877014160e-02 -1.251281350851058960e-01 3.979406356811523438e-01 -1.968927532434463501e-01 -1.131544858217239380e-01 -2.337910048663616180e-02 2.044443190097808838e-01 1.529717147350311279e-01 1.816009134054183960e-01 -1.232014521956443787e-01
9.201265126466751099e-02 2.156357914209365845e-01 2.113352715969085693e-02 2.226343005895614624e-01 -1.467699110507965088e-01 -3.934683650732040405e-02 1.285858601331710815e-01 1.685491204261779785e-01 -1.755772382020950317e-01 2.287571318447589874e-02 9.444394707679748535e-02 -2.397985309362411499e-01 -2.350238114595413208e-01 4.240599926561117172e-03 1.020083725452423096e-01 4.023790061473846436e-01 3.253542631864547729e-02 -7.098873704671859741e-02 -5.556111037731170654e-02 1.155891641974449158e-01 -1.393481791019439697e-01 1.767917275428771973e-01 -2.697961032390594482e-01 -1.076889485120773315e-01 -5.127773806452751160e-02 2.009263075888156891e-02 9.628396481275558472e-02 2.978538870811462402e-01 4.406650662422180176e-01 2.040871679782867432e-01 5.614194273948669434e-02 -6.349248439073562622e-02
-1.844163089990615845e-01 2.216134071350097656e-01 -2.185552418231964111e-01 3.325780481100082397e-02 -6.246246397495269775e-02 2.256867438554763794e-01 1.728072315454483032e-01 1.177999377250671387e-01 4.180521145462989807e-02 -3.432775288820266724e-02 -1.479503959417343140e-01 -2.380119711160659790e-01 1.757352948188781738e-01 -1.962438598275184631e-02 9.438670426607131958e-02 1.120406240224838257e-01 5.803363025188446045e-02 -2.386676073074340820e-01 -2.611161172389984131e-01 4.199569523334503174e-01 1.276928633451461792e-01 2.832596004009246826e-01 -1.177033931016921997e-01 -1.485516428947448730e-01 -6.781534291803836823e-03 -1.626450717449188232e-01 -1.001209765672683716e-01 -2.240833640098571777e-02 1.519110947847366333e-01 3.217352330684661865e-01 1.519041359424591064e-01 -1.058560609817504883e-01
-1.713110059499740601e-01 -6.165507063269615173e-02 5.387089680880308151e-03 2.050115615129470825e-01 1.258806586265563965e-01 6.839919090270996094e-02 1.459142267704010010e-01 5.274361744523048401e-02 4.646819829940795898e-02 -2.521455753594636917e-03 1.918920725584030151e-01 -2.656803131103515625e-01 -2.562880516052246094e-01 -6.645581871271133423e-02 1.051555722951889038e-01 -3.386929929256439209e-01 6.247770786285400391e-02 -4.109146445989608765e-02 -2.494275569915771484e-01 2.451537698507308960e-01 -2.284119427204132080e-01 -4.987538233399391174e-02 -1.971328817307949066e-02 -3.271292150020599365e-02 -2.693987488746643066e-01 -5.490936711430549622e-02 -4.588631391525268555e-01 -1.464810967445373535e-01 1.060534641146659851e-01 4.291513934731483459e-02 -2.289672195911407471e-02 -2.636467516422271729e-01
2.403630316257476807e-02 3.301037847995758057e-01 1.689420044422149658e-01 -3.452149778604507446e-02 -4.162477329373359680e-02 -2.397638410329818726e-01 1.219113171100616455e-01 1.342886984348297119e-01 -3.059694170951843262e-01 2.237351089715957642e-01 -9.810988605022430420e-02 -1.147085726261138916e-01 -1.956821978092193604e-01 -6.150053814053535461e-02 3.564234822988510132e-02 -1.540285050868988037e-01 2.053807377815246582e-01 -2.781969308853149414e-01 -8.922237902879714966e-02 2.282241135835647583e-01 -1.897827833890914917e-01 -3.042338974773883820e-02 1.104890629649162292e-01 -1.066887453198432922e-01 2.454678416252136230e-01 5.916864052414894104e-02 -1.923890560865402222e-01 -2.317980118095874786e-02 2.648907005786895752e-01 1.361007243394851685e-01 1.725263893604278564e-01 -2.741549313068389893e-01
-1.470359414815902710e-01 1.870759725570678711e-01 -9.785020723938941956e-03 -2.170223891735076904e-01 5.560570582747459412e-02 -2.103125005960464478e-01 8.932693302631378174e-02 3.941411897540092468e-02 -5.166143551468849182e-02 3.485519066452980042e-02 -8.058064430952072144e-02 -1.010985597968101501e-01 -2.689904868602752686e-01 1.836557388305664062e-01 3.958778083324432373e-02 -1.049081087112426758e-01 -1.411707792431116104e-02 -1.841324418783187866e-01 -4.803629964590072632e-02 4.406194388866424561e-01 -1.600707620382308960e-01 -1.774055510759353638e-02 -1.079627349972724915e-01 -5.646582692861557007e-02 6.551737338304519653e-02 2.185573577880859375e-01 -3.872422575950622559e-01 3.724203109741210938e-01 2.474851906299591064e-01 1.520727276802062988e-01 -1.236059237271547318e-02 -5.912971496582031250e-02
-3.293922916054725647e-02 1.066811978816986084e-01 -5.635398905724287033e-03 -6.341613829135894775e-02 -3.234163299202919006e-02 -1.665114760398864746e-01 3.243503570556640625e-01 -9.341393411159515381e-02 -2.029371559619903564e-01 -7.704952359199523926e-02 -5.767931416630744934e-02 -2.665172517299652100e-01 1.619466692209243774e-01 -2.192332297563552856e-01 -7.179639488458633423e-02 2.078070491552352905e-02 -5.818872898817062378e-02 -2.804740667343139648e-01 -1.122422590851783752e-01 2.237825691699981689e-01 1.948462240397930145e-02 3.505035340785980225e-01 -1.395472437143325806e-01 2.464953809976577759e-03 1.602715849876403809e-01 2.275730222463607788e-01 -2.603031098842620850e-01 4.857864230871200562e-02 3.983728587627410889e-01 -1.738587617874145508e-01 -1.243304684758186340e-01 -1.983875175938010216e-03
-1.963275671005249023e-01 1.210696697235107422e-01 3.772751614451408386e-02 2.614559531211853027e-01 -2.332079857587814331e-01 2.062172442674636841e-01 1.833304464817047119e-01 6.561335921287536621e-02 1.234725192189216614e-01 -2.030909061431884766e-02 4.564780369400978088e-02 -1.753606051206588745e-01 1.087958440184593201e-01 -1.731463521718978882e-01 -1.547568589448928833e-01 5.302374437451362610e-02 1.771724671125411987e-01 -2.037002444267272949e-01 -3.632322326302528381e-02 3.178531229496002197e-01 -3.826039731502532959e-01 -6.098856776952743530e-02 2.578489668667316437e-02 -1.610560417175292969e-01 -4.018920958042144775e-01 7.190035283565521240e-02 -1.503515988588333130e-01 4.799308255314826965e-02 2.332076877355575562e-01 -1.834511198103427887e-02 1.633890569210052490e-01 1.267253421247005463e-02
-1.020136475563049316e-01 8.818196505308151245e-02 -1.237634196877479553e-02 3.970420062541961670e-01 1.974871009588241577e-01 -1.816476881504058838e-01 2.812411487102508545e-01 2.484351098537445068e-01 1.866902224719524384e-02 -6.027245149016380310e-02 -3.471403941512107849e-02 -2.337383180856704712e-01 -4.607237502932548523e-02 -2.173006981611251831e-01 -6.217319518327713013e-02 1.472506374120712280e-01 2.428331226110458374e-02 -6.678721308708190918e-02 -3.791090548038482666e-01 1.038451045751571655e-01 -3.243602216243743896e-01 -3.746828297153115273e-04 -1.796157360076904297e-01 -1.862643063068389893e-01 -1.485255509614944458e-01 5.361608788371086121e-02 6.917224079370498657e-02 9.905952215194702148e-02 3.123653829097747803e-01 7.413009554147720337e-02 -4.491841048002243042e-02 1.252816990017890930e-02
-5.807460844516754150e-02 3.052514493465423584e-01 -1.221299096941947937e-01 -1.107528656721115112e-01 1.613278687000274658e-01 2.098051607608795166e-01 1.576007753610610962e-01 1.458794325590133667e-01 4.795196279883384705e-02 8.967184275388717651e-02 1.737343221902847290e-01 -7.916913181543350220e-02 -1.139697711914777756e-02 -1.092344298958778381e-01 1.687679439783096313e-01 -2.683914825320243835e-02 2.389523983001708984e-01 -3.099062144756317139e-01 -2.769336700439453125e-01 2.736552953720092773e-01 1.790898442268371582e-01 1.839321255683898926e-01 -1.334745883941650391e-01 7.222850620746612549e-02 -5.636264104396104813e-03 -2.835957147181034088e-02 1.477030813694000244e-01 1.337453871965408325e-01 4.427968263626098633e-01 1.600073724985122681e-01 -5.154956132173538208e-02 -1.162810102105140686e-01
-4.813455343246459961e-01 1.396316438913345337e-01 7.618745788931846619e-03 9.092252701520919800e-02 -8.174319565296173096e-02 1.759636849164962769e-01 2.667857110500335693e-01 -4.451763257384300232e-02 1.588533222675323486e-01 1.989231258630752563e-02 1.228778511285781860e-01 -4.926286637783050537e-02 -8.056480437517166138e-03 -1.515589654445648193e-02 7.329249382019042969e-02 9.864286985248327255e-04 9.225571900606155396e-02 -2.384741902351379395e-01 -2.356207072734832764e-01 3.234877884387969971e-01 -1.211829334497451782e-01 5.886395927518606186e-03 6.337977945804595947e-02 6.281164288520812988e-02 -2.804414927959442139e-01 2.272323220968246460e-01 -2.864706516265869141e-01 2.268212139606475830e-01 5.943602416664361954e-03 2.502210438251495361e-01 -5.816444288939237595e-03 7.848603278398513794e-02
-2.327346950769424438e-01 3.612863123416900635e-01 -6.655979435890913010e-03 -6.655499339103698730e-03 1.290450096130371094e-01 1.993268877267837524e-01 1.365538127720355988e-02 1.674834638833999634e-01 3.045914471149444580e-01 9.309426695108413696e-02 1.256336420774459839e-01 -8.615936338901519775e-02 -5.856190621852874756e-02 4.077928140759468079e-02 3.826912641525268555e-01 5.489878728985786438e-02 2.981663644313812256e-01 -2.988605499267578125e-01 -2.577958703041076660e-01 1.674741506576538086e-01 2.418268099427223206e-02 -8.387734740972518921e-02 -1.070174798369407654e-01 3.873740509152412415e-02 1.254909932613372803e-01 -5.537370592355728149e-02 1.468218490481376648e-02 7.441263645887374878e-02 2.589921951293945312e-01 2.268557250499725342e-01 9.746754914522171021e-02 -7.403194159269332886e-02
-1.338966190814971924e-01 1.668106764554977417e-01 9.834585338830947876e-02 -3.283458948135375977e-02 -8.988818526268005371e-02 9.547701478004455566e-02 1.444521825760602951e-02 -2.811429798603057861e-01 -5.398926883935928345e-02 6.758602708578109741e-02 2.106616646051406860e-01 -3.767458498477935791e-01 -1.862032860517501831e-01 -2.986539341509342194e-02 -1.157612819224596024e-02 5.798730999231338501e-02 1.217963770031929016e-01 -2.907602488994598389e-01 -1.424777507781982422e-01 -9.600889682769775391e-02 -7.852596044540405273e-02 4.343669712543487549e-01 2.906820178031921387e-02 -9.388202428817749023e-02 8.399564772844314575e-02 -3.788339793682098389e-01 -1.711218059062957764e-01 1.343846619129180908e-01 2.629141509532928467e-01 -2.071162313222885132e-02 3.881514072418212891e-02 -1.087493449449539185e-01
-2.338755130767822266e-01 2.203480303287506104e-01 -6.397134810686111450e-02 1.202340424060821533e-01 4.694278910756111145e-02 -1.421244144439697266e-01 9.368221461772918701e-02 4.290216416120529175e-02 6.355325132608413696e-02 3.302491903305053711e-01 1.277380585670471191e-01 -5.146997049450874329e-03 4.602483659982681274e-02 -9.534535557031631470e-02 -1.441530436277389526e-01 -1.274917926639318466e-02 3.429021239280700684e-01 -2.799457013607025146e-01 -6.367968022823333740e-02 5.171151161193847656e-01 -5.236407369375228882e-02 -5.581459030508995056e-02 -2.400401383638381958e-01 -2.203848212957382202e-01 1.406742185354232788e-01 1.224489882588386536e-01 -1.675965189933776855e-01 -1.668233871459960938e-01 5.153283104300498962e-02 7.709787786006927490e-02 -1.452709082514047623e-02 6.788817793130874634e-02
-5.559803545475006104e-02 3.600960969924926758e-01 -1.640373468399047852e-02 4.280688613653182983e-02 8.895824104547500610e-02 6.993696838617324829e-02 1.404139846563339233e-01 7.622722536325454712e-02 2.518196702003479004e-01 -3.443729877471923828e-02 -1.871483623981475830e-01 -3.329947590827941895e-01 2.583627030253410339e-02 2.207894027233123779e-01 -1.294473856687545776e-01 1.632476150989532471e-01 2.132333368062973022e-01 -2.109106928110122681e-01 -1.970369368791580200e-01 9.331249445676803589e-02 -1.614764705300331116e-02 -2.205790877342224121e-01 -2.789051532745361328e-01 -2.807071805000305176e-02 1.336568742990493774e-01 -1.827750951051712036e-01 -4.092712104320526123e-01 9.634044766426086426e-02 4.488134756684303284e-02 4.065527021884918213e-02 2.234801184386014938e-03 -1.636267453432083130e-01
-1.616554111242294312e-01 2.467897087335586548e-01 1.473629772663116455e-01 1.446374952793121338e-01 3.440442085266113281e-01 -1.272396147251129150e-01 2.586049959063529968e-02 3.001935407519340515e-02 1.169078201055526733e-01 9.100351482629776001e-02 1.744082123041152954e-01 -2.185146808624267578e-01 -1.848268359899520874e-01 1.528338789939880371e-01 -9.818765521049499512e-02 6.786670535802841187e-02 2.596897482872009277e-01 -2.142627090215682983e-01 -5.855203792452812195e-02 6.431193556636571884e-03 -3.784269839525222778e-02 -1.735371798276901245e-01 -2.914504408836364746e-01 -5.926724150776863098e-02 -6.081172823905944824e-02 -2.776421606540679932e-01 -4.316405355930328369e-01 1.346016488969326019e-02 -1.526660658419132233e-02 1.711546182632446289e-01 -2.162266150116920471e-02 -1.680051088333129883e-01
-6.627059727907180786e-02 3.137601315975189209e-01 -5.941764637827873230e-02 2.235689898952841759e-03 1.413782984018325806e-01 1.115918308496475220e-01 -4.751541838049888611e-02 7.246077992022037506e-03 2.166396677494049072e-01 1.492803543806076050e-01 6.308881938457489014e-02 -2.048576623201370239e-01 1.654827743768692017e-01 -1.143073067069053650e-01 3.023643493652343750e-01 -5.382335558533668518e-02 2.010006159543991089e-01 -3.624387085437774658e-01 -2.339057475328445435e-01 3.702966868877410889e-01 3.830155357718467712e-02 -3.385386243462562561e-02 -2.369529157876968384e-01 -1.430217176675796509e-01 2.660819701850414276e-02 1.380245666950941086e-02 -3.154725953936576843e-02 -6.643103808164596558e-02 2.408420592546463013e-01 1.498800814151763916e-01 1.040277704596519470e-01 2.617885470390319824e-01
-1.314318329095840454e-01 6.836757063865661621e-02 1.827280223369598389e-02 -7.998108118772506714e-02 -1.538214087486267090e-01 -9.493273496627807617e-02 -2.273441478610038757e-02 2.123955041170120239e-01 2.395268976688385010e-01 3.577975928783416748e-02 -9.906741976737976074e-02 -2.355943471193313599e-01 6.483259052038192749e-02 -9.866756200790405273e-02 -1.462252140045166016e-01 2.580213546752929688e-01 2.196236550807952881e-01 -5.834751203656196594e-02 -1.770505905151367188e-01 3.087226748466491699e-01 -9.611032903194427490e-02 -3.222668543457984924e-02 -4.939653575420379639e-01 -1.474407166242599487e-01 1.143734231591224670e-01 2.378123253583908081e-01 -1.198679208755493164e-01 6.063147261738777161e-02 3.010620474815368652e-01 4.750872403383255005e-02 1.773686408996582031e-01 2.834538556635379791e-02
-2.245950251817703247e-01 2.374111115932464600e-01 -4.737977311015129089e-02 1.296573132276535034e-01 -1.042392328381538391e-01 1.940956115722656250e-01 5.500467866659164429e-02 1.284618973731994629e-01 2.470642626285552979e-01 -1.468867659568786621e-01 1.360559761524200439e-01 -2.461394965648651123e-01 5.661513283848762512e-02 9.354025125503540039e-02 -1.018911749124526978e-01 2.146648615598678589e-01 1.165348663926124573e-01 -1.790828406810760498e-01 -1.626049354672431946e-02 2.325026243925094604e-01 6.643088161945343018e-02 2.031924203038215637e-02 -2.349951565265655518e-01 -3.300885260105133057e-01 -7.896196097135543823e-02 2.061315327882766724e-01 -1.649431586265563965e-01 -2.195809781551361084e-01 2.481995970010757446e-01 2.549672126770019531e-01 7.217124849557876587e-02 -2.258157432079315186e-01
-5.906632915139198303e-02 4.398716688156127930e-01 1.985979732125997543e-03 -8.022428303956985474e-02 -5.401354283094406128e-02 -8.236878365278244019e-02 2.361242659389972687e-02 1.706920936703681946e-02 1.291520297527313232e-01 2.216735780239105225e-01 4.666605219244956970e-02 1.058114096522331238e-01 -4.037901386618614197e-02 -2.284452505409717560e-02 -1.639240235090255737e-01 3.217550218105316162e-01 8.687300980091094971e-02 -2.930149137973785400e-01 -1.505988687276840210e-01 -2.409173920750617981e-02 -4.966424405574798584e-02 -1.678731106221675873e-02 -1.431159079074859619e-01 -2.048190236091613770e-01 -2.544347643852233887e-01 2.887474931776523590e-02 -1.356495618820190430e-01 2.062065601348876953e-01 4.653367400169372559e-01 1.138268969953060150e-02 1.931616961956024170e-01 1.094153672456741333e-01
-1.347720921039581299e-01 -3.203631564974784851e-02 1.281643360853195190e-01 9.856880456209182739e-02 7.038280367851257324e-02 8.668410778045654297e-02 -1.994500011205673218e-01 -1.030315551906824112e-02 -4.687849897891283035e-03 -2.645396254956722260e-02 2.406945079565048218e-01 1.987081393599510193e-02 -3.006762862205505371e-01 4.316375404596328735e-02 1.778909862041473389e-01 2.518237568438053131e-02 -2.208606302738189697e-01 -2.173880785703659058e-01 -3.253280222415924072e-01 2.114533931016921997e-01 -1.694047451019287109e-01 -1.994745284318923950e-01 -2.653798758983612061e-01 -1.485931128263473511e-01 -1.805543452501296997e-01 8.007487654685974121e-02 -3.683962523937225342e-01 1.229821369051933289e-01 2.798909246921539307e-01 1.674014180898666382e-01 -6.322096288204193115e-02 -1.045052930712699890e-01
3.938645124435424805e-03 2.368877232074737549e-01 1.164980903267860413e-01 8.695920556783676147e-02 -1.402265727519989014e-01 -9.582446515560150146e-02 3.621255606412887573e-02 1.721879094839096069e-01 -2.332995980978012085e-01 -8.839611709117889404e-02 -1.326835714280605316e-02 -3.739109635353088379e-01 -1.523317396640777588e-01 -2.632641494274139404e-01 3.633840940892696381e-03 -2.295864373445510864e-01 2.188770920038223267e-01 -1.817387789487838745e-01 -5.543611198663711548e-02 1.835085898637771606e-01 -1.469015330076217651e-01 3.001764044165611267e-02 -4.329282045364379883e-02 -2.021224498748779297e-01 3.326806724071502686e-01 1.321754604578018188e-01 -3.271124064922332764e-01 -4.717208817601203918e-02 1.549914479255676270e-01 1.445301771163940430e-01 2.196966856718063354e-01 4.493224620819091797e-02
3.437249921262264252e-03 2.276470512151718140e-01 1.610642857849597931e-02 1.410485059022903442e-01 -7.412304729223251343e-02 -3.024285435676574707e-01 1.347935665398836136e-02 4.134656488895416260e-02 1.136034820228815079e-02 -7.804565876722335815e-02 -2.368135564029216766e-02 -1.663564890623092651e-01 -3.777117133140563965e-01 -1.257954835891723633e-01 2.053295671939849854e-01 1.908609122037887573e-01 1.048149466514587402e-01 5.293501890264451504e-04 -3.480137884616851807e-01 2.742131650447845459e-01 -1.928088366985321045e-01 2.796869874000549316e-01 -9.162069112062454224e-02 -3.134478628635406494e-01 -5.176128074526786804e-02 -3.286370541900396347e-03 9.431539475917816162e-02 1.570248454809188843e-01 2.423294633626937866e-01 8.446685969829559326e-03 -1.392429471015930176e-01 1.177517697215080261e-01
-1.012304797768592834e-02 2.004791498184204102e-01 1.409756094217300415e-01 7.421117275953292847e-02 1.853671856224536896e-02 -1.103189811110496521e-01 3.444250524044036865e-01 3.629518672823905945e-02 4.641228541731834412e-02 -6.038791313767433167e-02 2.683952152729034424e-01 -1.125953868031501770e-01 -1.006281375885009766e-01 1.192757785320281982e-01 1.707548648118972778e-01 2.431768476963043213e-01 2.655189018696546555e-03 -5.356393009424209595e-02 -1.900867372751235962e-01 4.537985101342201233e-02 -2.435566484928131104e-01 2.743294537067413330e-01 -1.803839206695556641e-01 -3.261477351188659668e-01 -4.304366186261177063e-02 1.654517054557800293e-01 2.134833484888076782e-02 1.057554036378860474e-01 4.726843833923339844e-01 1.181637421250343323e-01 1.282167900353670120e-02 7.566298544406890869e-02
-1.267383694648742676e-01 2.407224923372268677e-01 6.719677895307540894e-02 2.888986766338348389e-01 2.464749217033386230e-01 -1.892668753862380981e-01 -1.089037675410509109e-02 2.509580552577972412e-01 -2.491397783160209656e-02 -1.633219718933105469e-01 1.474351137876510620e-01 -1.217260286211967468e-01 -2.026030570268630981e-01 1.879788637161254883e-01 -9.576281532645225525e-03 1.532685458660125732e-01 6.920722126960754395e-02 -2.973570227622985840e-01 -6.460134685039520264e-02 1.918518096208572388e-01 -2.128734588623046875e-01 2.972232997417449951e-01 -2.431746870279312134e-01 -9.748994559049606323e-02 -2.553038001060485840e-01 2.748155593872070312e-02 5.323267728090286255e-02 7.739306986331939697e-02 2.442222833633422852e-01 -1.010927371680736542e-02 -1.926303505897521973e-01 -8.017240464687347412e-02
-2.102025598287582397e-01 1.929661780595779419e-01 -1.097733750939369202e-01 1.210418418049812317e-01 6.298398226499557495e-02 2.486319392919540405e-01 1.461805552244186401e-01 2.155818045139312744e-01 -1.872156411409378052e-01 1.750562041997909546e-01 2.825099229812622070e-01 -1.026649773120880127e-01 -1.217417493462562561e-01 -4.469006136059761047e-02 -2.324557118117809296e-02 -5.899236351251602173e-02 1.248957365751266479e-01 -3.342682421207427979e-01 -1.237011626362800598e-01 2.735927104949951172e-01 6.538374722003936768e-02 2.653701603412628174e-01 -6.810637423768639565e-04 3.034517168998718262e-02 2.207448631525039673e-01 1.592726558446884155e-01 -3.577334284782409668e-01 9.248102456331253052e-02 -9.436300396919250488e-02 1.308732777833938599e-01 7.375283632427453995e-03 -2.270422428846359253e-01
-4.082733094692230225e-01 3.274275064468383789e-01 -1.113749369978904724e-01 -1.964109949767589569e-02 4.692512564361095428e-03 1.454277783632278442e-01 1.285107880830764771e-01 4.731195420026779175e-02 1.946922391653060913e-01 6.899209320545196533e-02 -5.839313939213752747e-02 -1.904248446226119995e-01 1.297772824764251709e-01 2.458067797124385834e-02 3.023830354213714600e-01 4.238074272871017456e-02 2.304599583148956299e-01 -2.621846199035644531e-01 -2.538775205612182617e-01 2.599084079265594482e-01 1.004392802715301514e-01 -5.144198238849639893e-02 -1.912427693605422974e-01 -1.885689198970794678e-01 1.546138077974319458e-01 -1.037708148360252380e-01 1.789275929331779480e-02 1.489175409078598022e-01 2.827207148075103760e-01 3.288029506802558899e-02 3.443191060796380043e-03 -5.878357216715812683e-02
-2.617588937282562256e-01 1.909179054200649261e-02 1.715743690729141235e-01 1.011765375733375549e-01 6.405302882194519043e-02 1.278871297836303711e-01 2.714117802679538727e-02 -1.115279123187065125e-01 -8.501145243644714355e-02 -6.604494154453277588e-02 3.970661386847496033e-02 -3.185320496559143066e-01 -2.641009390354156494e-01 -1.813217438757419586e-02 -2.007899135351181030e-01 -6.660323590040206909e-02 9.427051246166229248e-02 -4.046105146408081055e-01 -1.201066095381975174e-02 3.540718555450439453e-02 4.437783360481262207e-02 3.356455862522125244e-01 3.427547961473464966e-02 -3.825056925415992737e-02 1.574413478374481201e-01 -2.335157096385955811e-01 -2.037432044744491577e-01 -6.523180752992630005e-02 3.627254664897918701e-01 1.253257784992456436e-02 -1.526404768228530884e-01 2.387092411518096924e-01
7.524903630837798119e-04 2.313695847988128662e-01 1.213334277272224426e-01 4.878964126110076904e-01 2.640654444694519043e-01 1.365395784378051758e-01 -1.142735257744789124e-01 1.860216557979583740e-01 1.714144200086593628e-01 5.859290063381195068e-02 1.163677945733070374e-01 5.935489758849143982e-02 -4.040963575243949890e-02 -5.819881334900856018e-02 1.406971365213394165e-01 1.699321717023849487e-01 -4.718532413244247437e-02 -1.120091229677200317e-01 -1.688422560691833496e-01 -9.830499067902565002e-03 -4.010063782334327698e-02 -1.889389455318450928e-01 -2.288140803575515747e-01 -1.564092189073562622e-01 -1.144833937287330627e-01 -1.011341363191604614e-01 -2.436865121126174927e-01 4.666844010353088379e-02 4.422949850559234619e-01 1.034765318036079407e-01 -5.685960501432418823e-02 4.615293070673942566e-02
-7.292842119932174683e-02 2.475222945213317871e-01 4.343176633119583130e-02 1.923284232616424561e-01 -2.092115134000778198e-01 2.277353405952453613e-01 1.506496518850326538e-01 -1.113257650285959244e-02 -3.910671919584274292e-02 3.904749825596809387e-02 1.946006566286087036e-01 -4.223775565624237061e-01 4.625909961760044098e-03 5.367752909660339355e-02 -3.624422475695610046e-02 -2.196625918149948120e-01 2.145857214927673340e-01 -6.709314882755279541e-02 -5.613299459218978882e-02 1.925886273384094238e-01 -3.127824366092681885e-01 -1.987337172031402588e-01 -1.792803704738616943e-01 -1.119525581598281860e-01 -1.560488939285278320e-01 8.065929263830184937e-02 -1.822725236415863037e-01 2.471545636653900146e-01 1.364872008562088013e-01 -3.896406665444374084e-02 1.756653338670730591e-01 -2.352179735898971558e-01
-1.675034016370773315e-01 1.640261709690093994e-02 2.382967323064804077e-01 3.210629224777221680e-01 5.789422243833541870e-02 2.034566998481750488e-01 2.181847244501113892e-01 -3.141897544264793396e-02 1.793099194765090942e-01 -3.375620767474174500e-02 1.479999721050262451e-01 -1.020169109106063843e-01 1.300270482897758484e-02 -6.232308596372604370e-02 1.256327927112579346e-01 -6.727120280265808105e-02 -1.777650713920593262e-01 -1.591052487492561340e-02 -1.708274632692337036e-01 3.773880898952484131e-01 -1.133808866143226624e-01 1.156812012195587158e-01 -3.203542530536651611e-01 -1.829423606395721436e-01 1.815209630876779556e-03 7.831043750047683716e-02 -7.865124940872192383e-02 2.538223862648010254e-01 3.277581036090850830e-01 -4.738739505410194397e-02 -2.760685682296752930e-01 9.033578447997570038e-03
-2.535074949264526367e-01 1.647619456052780151e-01 -2.377377301454544067e-01 -6.592807173728942871e-02 -8.751632645726203918e-03 1.633245646953582764e-01 2.346850931644439697e-02 -2.586651593446731567e-02 1.527775973081588745e-01 3.263773396611213684e-02 4.147009924054145813e-02 -2.028316557407379150e-01 -5.365512892603874207e-02 7.916622608900070190e-02 8.718056231737136841e-02 1.786560714244842529e-01 3.705946728587150574e-02 -3.413421213626861572e-01 -1.387381404638290405e-01 5.182741284370422363e-01 9.161755442619323730e-02 1.216577067971229553e-01 -1.166320592164993286e-01 -1.628990024328231812e-01 -3.713446855545043945e-02 -2.902712225914001465e-01 3.221261501312255859e-02 1.076836436986923218e-01 2.316425144672393799e-01 2.680969536304473877e-01 8.586925268173217773e-02 5.969869717955589294e-02
-2.458011955022811890e-01 3.874688744544982910e-01 4.354345425963401794e-02 -5.784771405160427094e-03 -5.410081520676612854e-02 -9.798883646726608276e-02 5.544147640466690063e-02 -1.990869641304016113e-01 -1.394159644842147827e-01 -8.077432215213775635e-02 -1.957695335149765015e-01 5.992168188095092773e-02 -3.872409835457801819e-02 1.617109179496765137e-01 -2.447621822357177734e-01 1.407408863306045532e-01 -8.468900620937347412e-02 -1.863556057214736938e-01 -2.983138263225555420e-01 2.294125109910964966e-01 -1.724252700805664062e-01 -4.840587824583053589e-02 -6.963317841291427612e-02 -3.480885326862335205e-01 1.346954554319381714e-01 -4.484381526708602905e-02 -2.719033360481262207e-01 -5.048662051558494568e-02 3.429394364356994629e-01 4.470685496926307678e-03 -3.412976115942001343e-02 -1.301715383306145668e-03
1.712207347154617310e-01 2.127944082021713257e-01 2.136145383119583130e-01 -8.608996868133544922e-02 3.746718866750597954e-03 -3.483021855354309082e-01 1.049076169729232788e-01 -6.706282496452331543e-02 -1.146494131535291672e-02 2.035648562014102936e-02 -2.078538537025451660e-01 -2.864465415477752686e-01 -1.010367274284362793e-01 1.485756784677505493e-01 -1.031306609511375427e-01 3.159020096063613892e-02 1.369610130786895752e-01 -2.153532803058624268e-01 -4.087378829717636108e-02 3.966930210590362549e-01 -2.698655128479003906e-01 -1.901931129395961761e-02 -9.198722243309020996e-02 -5.479393899440765381e-02 1.683303117752075195e-01 9.378837794065475464e-02 -1.697723567485809326e-01 -9.269201755523681641e-02 3.461814224720001221e-01 1.436759680509567261e-01 1.707008630037307739e-01 -1.132110506296157837e-01
-1.129411906003952026e-01 1.465697884559631348e-01 8.585097640752792358e-02 1.199275404214859009e-01 1.784493178129196167e-01 4.462968092411756516e-03 -5.866167694330215454e-02 1.128575876355171204e-01 -1.941135376691818237e-01 1.035011634230613708e-01 5.590580776333808899e-02 4.432120919227600098e-02 1.943568326532840729e-02 -1.876387149095535278e-01 4.661966115236282349e-02 4.165002107620239258e-01 -1.386768966913223267e-01 -1.592362672090530396e-01 -3.371705412864685059e-01 3.997339904308319092e-01 -2.797353267669677734e-01 -9.155920147895812988e-02 9.894706308841705322e-03 -2.916530147194862366e-02 7.130900770425796509e-02 -1.114215180277824402e-01 -1.995931267738342285e-01 5.117410421371459961e-02 3.838038444519042969e-01 2.946177497506141663e-02 -1.298583447933197021e-01 2.485378272831439972e-02
-8.516225218772888184e-02 3.747709393501281738e-01 -4.127603024244308472e-02 3.069167733192443848e-01 1.942656785249710083e-01 1.260090470314025879e-01 8.619202673435211182e-02 1.566511765122413635e-02 2.086056619882583618e-01 4.230286553502082825e-02 1.877102255821228027e-01 -2.754200100898742676e-01 1.263249432668089867e-03 -1.588899493217468262e-01 1.202819272875785828e-01 1.412414014339447021e-02 -1.307632476091384888e-01 -7.063093781471252441e-02 3.823991492390632629e-02 1.948578399606049061e-03 -2.305677682161331177e-01 5.939843133091926575e-02 -1.122450307011604309e-01 -2.128577679395675659e-01 1.126868650317192078e-01 -2.085655927658081055e-01 2.865396253764629364e-02 2.323037087917327881e-01 4.131152629852294922e-01 2.674890160560607910e-01 -7.675345987081527710e-02 3.934431821107864380e-02
-2.116161286830902100e-01 2.151897251605987549e-01 -3.864778578281402588e-02 1.490927338600158691e-01 -9.219559282064437866e-02 2.393840812146663666e-02 8.492383360862731934e-02 -6.426008045673370361e-02 1.727752387523651123e-01 1.505223214626312256e-01 1.679671555757522583e-01 -1.376488357782363892e-01 -6.192366778850555420e-02 -1.621786504983901978e-01 -4.339741542935371399e-02 6.363616138696670532e-02 1.723135560750961304e-01 -4.339476674795150757e-02 -1.144448518753051758e-01 5.052455514669418335e-02 1.134254708886146545e-01 5.865843966603279114e-02 -4.075768962502479553e-02 -5.641347169876098633e-01 -3.161248266696929932e-01 -6.089368462562561035e-02 -8.492884784936904907e-02 2.134026437997817993e-01 3.897391259670257568e-01 -7.412853091955184937e-02 1.779542565345764160e-01 -1.186108496040105820e-02
-4.049249291419982910e-01 1.593730449676513672e-01 -6.181044876575469971e-02 1.562331765890121460e-01 -1.226870249956846237e-02 2.164801806211471558e-01 2.383010983467102051e-01 -1.813853383064270020e-01 -7.695818203501403332e-04 -1.142150908708572388e-02 -1.593286171555519104e-02 -4.453881084918975830e-02 -8.095206320285797119e-02 -3.619721904397010803e-02 -7.553409039974212646e-02 -4.674682021141052246e-02 2.063166350126266479e-01 -1.545571088790893555e-01 -1.766183674335479736e-01 2.366131991147994995e-01 -1.270913332700729370e-01 5.431524664163589478e-02 4.942349717020988464e-02 1.906903535127639771e-01 -1.230577677488327026e-01 2.655523717403411865e-01 -4.060337841510772705e-01 6.182438135147094727e-02 6.539135426282882690e-02 3.763303458690643311e-01 -1.220060661435127258e-01 3.011379390954971313e-02
-1.464589964598417282e-03 3.620567321777343750e-01 1.033784374594688416e-01 1.341272238641977310e-02 2.922478616237640381e-01 5.019210278987884521e-02 -3.381714820861816406e-01 -2.691249549388885498e-01 -1.602089777588844299e-02 1.016400456428527832e-01 5.237684026360511780e-02 1.262526959180831909e-01 -5.394811555743217468e-02 6.464592181146144867e-03 -2.728322446346282959e-01 -1.581489481031894684e-02 5.579484999179840088e-02 -2.740123271942138672e-01 -1.399057209491729736e-01 1.987075246870517731e-02 -8.574935607612133026e-03 1.140967085957527161e-01 -7.771573215723037720e-02 -1.992027461528778076e-01 4.526564851403236389e-02 7.142756134271621704e-02 -1.930023133754730225e-01 1.575897186994552612e-01 4.021844863891601562e-01 2.248447090387344360e-01 -2.265968732535839081e-02 -1.933539807796478271e-01
-4.847962409257888794e-02 6.116138026118278503e-02 9.054031223058700562e-02 2.568486630916595459e-01 -1.928731426596641541e-02 -8.114294707775115967e-02 1.557728648185729980e-01 -5.092286318540573120e-02 -4.579888656735420227e-02 -4.024561867117881775e-02 -1.571251451969146729e-01 -4.515539109706878662e-02 2.321181595325469971e-01 2.562206797301769257e-02 -3.403877615928649902e-01 5.835701525211334229e-02 2.359162867069244385e-01 -1.869572550058364868e-01 -3.170531094074249268e-01 1.711644679307937622e-01 -3.160577714443206787e-01 7.056741416454315186e-02 -8.079401403665542603e-02 -1.706527620553970337e-01 -2.967950105667114258e-01 -9.794335812330245972e-02 -1.841917037963867188e-01 2.331351488828659058e-01 3.534614741802215576e-01 -3.494277829304337502e-03 7.814662158489227295e-02 6.092456355690956116e-02
-2.038619667291641235e-01 3.269272744655609131e-01 -3.462531417608261108e-02 1.516942530870437622e-01 2.744439542293548584e-01 -2.238894440233707428e-02 8.217438310384750366e-02 2.341040968894958496e-02 3.887858092784881592e-01 1.157964244484901428e-01 1.141552720218896866e-02 -1.662183105945587158e-01 7.475963979959487915e-02 2.506190240383148193e-01 -8.917383104562759399e-02 1.402132678776979446e-02 1.272818297147750854e-01 -2.521404922008514404e-01 -1.861395984888076782e-01 7.913034409284591675e-02 -4.382074624300003052e-02 -1.823675185441970825e-01 -3.452272117137908936e-01 4.905007034540176392e-02 5.302075762301683426e-03 -1.575920879840850830e-01 -2.960597276687622070e-01 3.956311196088790894e-02 1.377627551555633545e-01 7.752196490764617920e-02 8.581172674894332886e-02 -2.268811613321304321e-01
-3.265685439109802246e-01 -2.020766288042068481e-01 4.693215340375900269e-02 6.864795833826065063e-02 -1.728461086750030518e-01 -1.527781039476394653e-01 -1.202561333775520325e-02 -6.010299175977706909e-02 1.669110953807830811e-01 -2.024540752172470093e-01 3.166756629943847656e-01 -2.086867094039916992e-01 -1.275805979967117310e-01 4.690365120768547058e-02 4.042667150497436523e-02 2.635037526488304138e-02 3.486727178096771240e-01 -2.724519073963165283e-01 -2.608978450298309326e-01 -4.687897861003875732e-02 -1.283578276634216309e-01 4.170502349734306335e-02 8.768130838871002197e-02 -6.398141384124755859e-02 -6.240255758166313171e-02 -2.520827054977416992e-01 -8.675864338874816895e-02 1.720793172717094421e-02 4.279313385486602783e-01 1.817163825035095215e-02 -1.277516596019268036e-02 -1.402582973241806030e-02
1.035789325833320618e-01 2.982859313488006592e-01 1.505271196365356445e-01 -4.966101050376892090e-02 -1.800747960805892944e-01 -1.923051476478576660e-01 -3.005472198128700256e-02 8.250390738248825073e-02 -1.592380404472351074e-01 -1.345654726028442383e-01 -9.201131761074066162e-02 -2.813899815082550049e-01 -1.169960126280784607e-01 -3.559706807136535645e-01 7.163737714290618896e-02 4.266479052603244781e-03 2.040054053068161011e-01 -2.010743319988250732e-01 -1.245952323079109192e-01 3.051083981990814209e-01 4.483398795127868652e-02 1.345811188220977783e-01 2.360697537660598755e-01 -1.926666796207427979e-01 6.846705079078674316e-02 9.052160382270812988e-02 -1.890248507261276245e-01 -5.333644524216651917e-02 1.600526869297027588e-01 2.341418862342834473e-01 2.393195629119873047e-01 -1.690670549869537354e-01
-4.111194312572479248e-01 1.878908574581146240e-01 -9.660667739808559418e-03 1.085040196776390076e-01 1.234190613031387329e-01 -1.028344184160232544e-01 1.414634883403778076e-01 1.125784590840339661e-01 3.174569904804229736e-01 -8.888047933578491211e-02 3.147084712982177734e-01 -2.207281440496444702e-01 1.329156458377838135e-01 3.224277868866920471e-02 -4.171717166900634766e-02 2.024470828473567963e-02 -2.173417480662465096e-03 -2.867757081985473633e-01 -9.154748916625976562e-02 2.744781374931335449e-01 1.284588426351547241e-01 -5.984346196055412292e-02 -1.686322987079620361e-01 -2.230346947908401489e-01 -7.468447089195251465e-03 7.788308709859848022e-02 8.491620421409606934e-02 -1.824308931827545166e-02 2.352439761161804199e-01 -4.327647387981414795e-02 1.887278445065021515e-02 -3.354976475238800049e-01
7.822632789611816406e-02 1.034902632236480713e-01 2.345122992992401123e-01 -1.681005656719207764e-01 1.013844087719917297e-01 -2.743952274322509766e-01 9.516287595033645630e-02 2.343425899744033813e-02 -8.165778964757919312e-02 7.750944793224334717e-02 -1.679205596446990967e-01 -2.811710834503173828e-01 -1.321762055158615112e-01 5.314501002430915833e-03 -6.318879872560501099e-02 6.856343895196914673e-02 1.656420379877090454e-01 -1.392811834812164307e-01 -7.631485164165496826e-02 4.116431772708892822e-01 -3.808699250221252441e-01 1.000907272100448608e-01 -2.509946003556251526e-02 -2.980364486575126648e-02 2.135375887155532837e-01 -4.887898266315460205e-02 -9.048397839069366455e-02 2.806468307971954346e-01 2.166635692119598389e-01 2.176841944456100464e-01 1.276709288358688354e-01 -1.853145956993103027e-01
8.299954980611801147e-02 2.803240418434143066e-01 2.127834558486938477e-01 -7.654320448637008667e-02 -9.359434992074966431e-02 -1.969904154539108276e-01 4.147140309214591980e-02 1.304481178522109985e-01 -3.446845114231109619e-01 1.435599029064178467e-01 -7.771240919828414917e-02 -2.449427843093872070e-01 -1.597613990306854248e-01 -6.268873810768127441e-02 -2.870041504502296448e-02 -1.871789991855621338e-01 1.558789908885955811e-01 -2.840759754180908203e-01 -1.194271966814994812e-01 2.007840424776077271e-01 -1.814363449811935425e-01 -2.655054815113544464e-02 1.955654658377170563e-02 -6.909336894750595093e-02 1.358214169740676880e-01 -2.094334922730922699e-02 -2.848478257656097412e-01 -1.409030407667160034e-01 2.121034860610961914e-01 2.514167428016662598e-01 2.066267877817153931e-01 -2.391654402017593384e-01
-1.701589226722717285e-01 1.162704899907112122e-01 -5.657306686043739319e-02 -2.173463813960552216e-03 2.727035060524940491e-02 1.328456103801727295e-01 1.111659780144691467e-01 -1.111998036503791809e-01 2.976895868778228760e-01 8.896508067846298218e-02 -1.230708211660385132e-01 -2.019803524017333984e-01 6.503970175981521606e-02 -1.886803060770034790e-01 2.112888395786285400e-01 1.043482124805450439e-01 2.334710806608200073e-01 -2.328900545835494995e-01 -4.047222137451171875e-01 2.595238685607910156e-01 1.919408589601516724e-01 3.894043862819671631e-01 -1.314637660980224609e-01 -1.395739465951919556e-01 8.761734515428543091e-02 -6.648541986942291260e-02 3.311841189861297607e-02 -6.802994757890701294e-02 2.610090970993041992e-01 1.068082228302955627e-01 1.881382241845130920e-02 2.278712764382362366e-02
-3.776189982891082764e-01 3.192093074321746826e-01 9.373481571674346924e-02 8.630981296300888062e-02 5.751190707087516785e-02 7.275727391242980957e-02 9.730394929647445679e-02 -1.058009341359138489e-01 2.531541287899017334e-01 -8.444751799106597900e-02 1.477800160646438599e-01 -2.896502315998077393e-01 2.160705775022506714e-01 -2.517749927937984467e-02 4.578968510031700134e-02 -9.683087468147277832e-02 1.107045188546180725e-01 -3.059482872486114502e-01 -1.138272807002067566e-01 1.796725094318389893e-01 2.476368471980094910e-02 1.156435310840606689e-01 -7.767434418201446533e-02 -3.308304399251937866e-02 4.175437688827514648e-01 -1.170750055462121964e-02 -1.718795485794544220e-02 -1.445271819829940796e-01 2.424988597631454468e-01 -2.159767411649227142e-02 1.615315675735473633e-01 1.449883580207824707e-01
-2.406043559312820435e-01 7.831181585788726807e-02 9.484381228685379028e-02 2.669357061386108398e-01 9.643247723579406738e-02 9.485639631748199463e-02 2.413399368524551392e-01 -1.493018120527267456e-02 -3.718650341033935547e-02 1.962069869041442871e-01 1.818031668663024902e-01 -1.254413127899169922e-01 9.207827597856521606e-02 -2.466382533311843872e-01 2.743523800745606422e-03 8.213593624532222748e-03 -2.165370881557464600e-01 7.983296364545822144e-02 -2.028958052396774292e-01 2.703449130058288574e-01 2.369968146085739136e-01 1.027090251445770264e-01 1.272160410881042480e-01 6.089451536536216736e-02 6.193165108561515808e-02 -1.836334317922592163e-01 -2.609744071960449219e-01 3.858869895339012146e-02 4.595876336097717285e-01 7.811262458562850952e-02 1.933761984109878540e-01 7.011827081441879272e-02
-1.636351794004440308e-01 -1.506732106208801270e-01 1.577296108007431030e-01 -1.716668903827667236e-02 2.218144387006759644e-01 -3.502004444599151611e-01 -1.442016214132308960e-01 -5.641867406666278839e-03 6.343034654855728149e-02 8.744601160287857056e-02 1.489659994840621948e-01 -4.132579639554023743e-02 -2.566691040992736816e-01 -4.207202792167663574e-02 1.366719305515289307e-01 -1.848546266555786133e-01 3.003497421741485596e-02 -5.354553088545799255e-02 -1.354674100875854492e-01 4.689014554023742676e-01 8.074016124010086060e-02 1.104041934013366699e-01 -1.144852116703987122e-01 -3.102411143481731415e-02 -1.991338655352592468e-02 -1.950476318597793579e-01 -1.232343539595603943e-01 7.156731188297271729e-02 4.849661886692047119e-01 -5.564021319150924683e-02 -5.945029109716415405e-02 3.568866476416587830e-02
2.410922572016716003e-02 2.109361290931701660e-01 1.402874588966369629e-01 5.053942203521728516e-01 -1.341570764780044556e-01 -1.433394253253936768e-01 9.344665706157684326e-02 -5.448415130376815796e-02 -4.459409043192863464e-02 3.421278297901153564e-02 -1.577337682247161865e-01 -2.392703592777252197e-01 -2.822455465793609619e-01 -8.974126540124416351e-03 -1.461562642361968756e-04 1.115888506174087524e-01 -3.650059551000595093e-02 -1.261353641748428345e-01 -2.003405839204788208e-01 3.290943503379821777e-01 1.509693264961242676e-01 -7.958338409662246704e-02 5.565561726689338684e-02 -1.875576227903366089e-01 -9.714145213365554810e-02 1.587031185626983643e-01 -1.754521876573562622e-01 1.675246953964233398e-01 2.987942695617675781e-01 -1.716614514589309692e-01 3.582173213362693787e-02 -7.421902567148208618e-02
-5.698965489864349365e-02 1.011171117424964905e-01 1.345545351505279541e-01 -9.764733165502548218e-02 -1.734048575162887573e-01 -1.770967394113540649e-01 1.734022349119186401e-01 3.877234160900115967e-01 -2.108987569808959961e-01 2.309256233274936676e-02 -7.426563650369644165e-02 -1.107383966445922852e-01 -8.230669051408767700e-02 9.659102559089660645e-02 5.415649339556694031e-02 1.121675129979848862e-02 1.327873170375823975e-01 -1.467430740594863892e-01 1.034404523670673370e-02 3.267224729061126709e-01 -2.225662171840667725e-01 -9.645095467567443848e-02 1.419500410556793213e-01 -1.045886278152465820e-01 1.874989420175552368e-01 8.661143481731414795e-02 -3.259143829345703125e-01 1.437539309263229370e-01 4.685740172863006592e-01 2.952704578638076782e-02 -3.349437564611434937e-02 -8.976879715919494629e-02
-1.557986736297607422e-01 8.815800398588180542e-02 3.120178543031215668e-02 -6.914475560188293457e-02 -4.583169519901275635e-02 -1.766189634799957275e-01 2.182299047708511353e-01 -2.024680189788341522e-02 1.900897324085235596e-01 4.252652823925018311e-01 1.670631021261215210e-01 -1.906174421310424805e-01 -2.137964367866516113e-01 -5.829159915447235107e-02 -7.822234928607940674e-02 -3.092090487480163574e-01 2.518381774425506592e-01 2.733082510530948639e-02 -2.371991425752639771e-01 2.111393958330154419e-01 -1.624815315008163452e-01 2.256478369235992432e-01 5.203640088438987732e-03 1.390880346298217773e-01 -6.963468343019485474e-02 -1.077959313988685608e-01 -8.690515160560607910e-02 -2.525480389595031738e-01 2.359461486339569092e-01 1.989306658506393433e-01 -2.834253571927547455e-02 -5.704501271247863770e-02
1.622131168842315674e-01 2.405104041099548340e-02 6.251116842031478882e-02 1.236528605222702026e-01 1.610370129346847534e-01 1.524630188941955566e-01 7.652245461940765381e-02 4.599398002028465271e-02 2.535167932510375977e-01 -2.220950275659561157e-01 -1.050113216042518616e-01 -3.319883048534393311e-01 1.447187066078186035e-01 -8.146991580724716187e-02 -1.207922622561454773e-01 6.866764277219772339e-02 1.541194766759872437e-01 -1.437482386827468872e-01 -3.674247562885284424e-01 -2.704427205026149750e-02 -7.499799877405166626e-02 7.648468017578125000e-02 -5.650455132126808167e-02 -9.635006636381149292e-02 -9.268632158637046814e-03 3.390743434429168701e-01 -2.949513494968414307e-01 5.621504411101341248e-02 3.151822984218597412e-01 3.101116418838500977e-01 5.671527236700057983e-03 -1.008951738476753235e-01
-4.840927943587303162e-02 2.784962952136993408e-01 1.807421594858169556e-01 3.601357936859130859e-01 1.892041712999343872e-01 -7.014072686433792114e-02 -3.275558724999427795e-02 7.091209758073091507e-03 -1.123134568333625793e-01 2.674150466918945312e-01 -5.026808008551597595e-02 -1.855221688747406006e-01 -1.483770161867141724e-01 -2.506647445261478424e-02 2.019463777542114258e-01 2.138537354767322540e-02 1.244021281599998474e-01 -2.916409075260162354e-01 5.465139821171760559e-02 4.413368925452232361e-02 -1.318631470203399658e-01 1.058690249919891357e-01 2.131943106651306152e-01 5.553603172302246094e-02 -2.867352068424224854e-01 -5.066009704023599625e-03 -1.258310279808938503e-03 1.854603737592697144e-02 4.893022179603576660e-01 -6.643376499414443970e-02 1.423387527465820312e-01 4.073745757341384888e-02
-2.507720887660980225e-01 -1.134471893310546875e-01 1.725613176822662354e-01 7.623292505741119385e-02 -1.837914809584617615e-02 -6.274491548538208008e-02 4.192472994327545166e-02 7.551460713148117065e-02 1.895893365144729614e-01 -2.177962213754653931e-01 2.321625351905822754e-01 -2.263184040784835815e-01 -2.512936890125274658e-01 -5.333312600851058960e-02 1.453680545091629028e-01 -5.702274665236473083e-02 3.510032296180725098e-01 -1.536609381437301636e-01 -1.590462327003479004e-01 1.322553157806396484e-01 -1.756834238767623901e-01 3.541960567235946655e-02 -1.923617869615554810e-01 7.324031740427017212e-02 -9.256572276353836060e-02 -2.290317118167877197e-01 -1.761877983808517456e-01 4.611983150243759155e-02 4.180822074413299561e-01 -2.089240849018096924e-01 -1.416397541761398315e-01 -3.548082336783409119e-02
4.598674923181533813e-02 2.443492561578750610e-01 5.636055395007133484e-02 2.564479410648345947e-01 2.116936258971691132e-03 -1.453765481710433960e-01 1.986231207847595215e-01 7.096475362777709961e-02 -8.619432896375656128e-02 4.779404401779174805e-02 1.570893526077270508e-01 -3.328466713428497314e-01 -3.480393290519714355e-01 2.112239301204681396e-01 -1.433752104640007019e-02 1.567070484161376953e-01 -1.107561495155096054e-02 -1.113562136888504028e-01 -3.433501720428466797e-01 1.077655479311943054e-01 -2.402538210153579712e-01 9.201069176197052002e-02 -8.823854476213455200e-02 -2.150902748107910156e-01 -2.657106816768646240e-01 -3.262672945857048035e-02 1.639748737215995789e-02 1.724010705947875977e-01 2.058231085538864136e-01 7.078810781240463257e-02 -6.399991363286972046e-02 -2.291989177465438843e-01
-1.425548940896987915e-01 8.952052891254425049e-02 1.540572494268417358e-01 4.500675201416015625e-02 1.792211532592773438e-01 -2.342529147863388062e-01 1.860179752111434937e-02 3.050979375839233398e-01 -8.941753953695297241e-02 7.919054478406906128e-03 -6.169971078634262085e-03 -3.190222680568695068e-01 -1.505614817142486572e-01 3.608668223023414612e-02 1.527429372072219849e-01 -1.756953001022338867e-01 1.999210119247436523e-01 -5.255423858761787415e-02 -1.211955547332763672e-01 3.738197386264801025e-01 -5.243626981973648071e-02 3.518587350845336914e-02 7.259289920330047607e-02 8.943388611078262329e-02 2.539562582969665527e-01 -1.219861060380935669e-01 -4.956347048282623291e-01 7.828874886035919189e-02 1.317783147096633911e-01 6.186262518167495728e-02 8.285959810018539429e-02 6.169887259602546692e-02
1.108854562044143677e-01 2.442198991775512695e-01 -4.469388630241155624e-03 1.780012398958206177e-01 -1.130727701820433140e-03 -1.503195613622665405e-01 -3.956291824579238892e-02 -1.931905448436737061e-01 7.926548272371292114e-02 2.644958207383751869e-03 1.207745969295501709e-01 -5.335310474038124084e-02 2.263992279767990112e-01 -2.952483892440795898e-01 -2.156612317776307464e-04 1.947555392980575562e-01 2.670910954475402832e-01 -2.203880846500396729e-01 1.068915352225303650e-01 3.245711624622344971e-01 -1.143362671136856079e-01 -1.039816066622734070e-01 6.917688250541687012e-02 9.754081256687641144e-03 1.571717411279678345e-01 1.435414999723434448e-01 -2.084512710571289062e-01 2.634119428694248199e-02 3.791724741458892822e-01 2.795879542827606201e-01 5.963110364973545074e-03 -2.406541705131530762e-01
-1.636468321084976196e-01 1.999602913856506348e-01 1.865635812282562256e-01 7.675229012966156006e-02 -1.087580546736717224e-01 1.691620051860809326e-01 -1.696659624576568604e-01 1.777586489915847778e-01 1.033909395337104797e-01 4.106096625328063965e-01 2.348974347114562988e-01 -2.218301594257354736e-01 3.382937237620353699e-02 -1.949581652879714966e-01 6.492604315280914307e-02 4.468923807144165039e-02 -1.038900855928659439e-02 -2.853958308696746826e-01 -2.277822196483612061e-01 2.760919630527496338e-01 -9.728568792343139648e-02 7.496138662099838257e-02 -1.943380534648895264e-01 1.940643042325973511e-02 -1.279118359088897705e-01 1.161610037088394165e-01 -2.100304365158081055e-01 -4.864576458930969238e-02 8.236660808324813843e-02 1.173337921500205994e-01 2.084307670593261719e-01 2.438075393438339233e-01
-3.323435783386230469e-01 1.947609186172485352e-01 2.560763955116271973e-01 -1.836809217929840088e-01 -2.739300020039081573e-02 1.740240454673767090e-01 1.009387671947479248e-01 1.022223755717277527e-01 -2.170944809913635254e-01 2.025100961327552795e-02 7.050355523824691772e-02 3.569339215755462646e-02 5.793071165680885315e-02 -1.182470563799142838e-02 5.327650159597396851e-02 7.282617688179016113e-02 1.433873474597930908e-01 5.425056070089340210e-02 -3.285136818885803223e-01 2.754111886024475098e-01 -1.799518316984176636e-01 -5.464350804686546326e-02 3.176796063780784607e-02 2.812526188790798187e-02 3.833069279789924622e-02 2.595847547054290771e-01 -1.771992444992065430e-01 7.148189004510641098e-03 3.672516644001007080e-01 -6.546435179188847542e-04 2.623601555824279785e-01 -2.945351004600524902e-01
9.683552384376525879e-02 2.853038161993026733e-02 4.790201783180236816e-02 1.365312635898590088e-01 2.829644381999969482e-01 -1.151967793703079224e-01 1.901699900627136230e-01 -2.186641544103622437e-01 -2.418038807809352875e-02 -9.650812298059463501e-02 5.287208035588264465e-02 -3.784009516239166260e-01 -4.358953610062599182e-02 -3.666930198669433594e-01 -6.544543802738189697e-02 -1.220136061310768127e-01 2.560419142246246338e-01 -1.924875080585479736e-01 -8.422163873910903931e-02 1.151336058974266052e-01 1.087025180459022522e-01 7.469257712364196777e-02 3.603014722466468811e-02 -3.350077867507934570e-01 -9.974902868270874023e-02 8.692512661218643188e-02 -1.154361739754676819e-01 9.717936813831329346e-02 1.967062950134277344e-01 3.125857114791870117e-01 -8.107793331146240234e-02 -2.073808163404464722e-01
-1.357164978981018066e-01 2.073382288217544556e-01 1.348769366741180420e-01 1.856212019920349121e-01 1.325969547033309937e-01 2.597464621067047119e-01 2.227829396724700928e-01 1.340840607881546021e-01 -5.760879814624786377e-02 2.388297617435455322e-01 7.067103683948516846e-02 -8.534769713878631592e-02 1.561407893896102905e-01 -3.188823759555816650e-01 -3.919194638729095459e-02 -7.649648934602737427e-02 -2.144790813326835632e-02 -7.805961370468139648e-02 -1.596382074058055878e-02 2.873018682003021240e-01 1.859965771436691284e-01 1.820504814386367798e-01 2.326050251722335815e-01 -3.726740926504135132e-02 1.215293630957603455e-01 -1.277925223112106323e-01 -2.628902792930603027e-01 1.610480993986129761e-01 3.847019374370574951e-01 -1.600842326879501343e-01 1.067688167095184326e-01 5.866342410445213318e-02
-1.616141349077224731e-01 -4.807876795530319214e-02 1.871085017919540405e-01 1.192210838198661804e-01 1.288345307111740112e-01 -6.356395781040191650e-02 1.510652452707290649e-01 2.036331743001937866e-01 1.469399482011795044e-01 2.329189479351043701e-01 6.945408880710601807e-02 1.812236905097961426e-01 -8.189298957586288452e-02 2.699698880314826965e-02 1.365657001733779907e-01 2.865574881434440613e-02 2.647250592708587646e-01 8.628057688474655151e-02 -3.811809420585632324e-01 1.824813932180404663e-01 1.136754006147384644e-01 8.839880116283893585e-03 -1.660849601030349731e-01 -3.615063428878784180e-01 1.119632199406623840e-01 2.705898694694042206e-02 -3.489035964012145996e-01 -1.064835563302040100e-01 2.656574845314025879e-01 1.544297933578491211e-01 1.493141055107116699e-01 -8.095812052488327026e-02
-9.522412717342376709e-02 4.292506724596023560e-02 2.799354493618011475e-01 3.644401952624320984e-02 1.547687649726867676e-01 -1.138376444578170776e-02 1.201180145144462585e-01 -1.627175137400627136e-02 7.095146179199218750e-02 -2.461896240711212158e-01 -1.946751959621906281e-02 -1.433321982622146606e-01 2.969602048397064209e-01 1.625745929777622223e-02 2.292259782552719116e-02 1.933350712060928345e-01 2.111023813486099243e-01 -2.270152568817138672e-01 -2.721055746078491211e-01 1.025104671716690063e-01 -8.381855487823486328e-02 3.042231500148773193e-02 -2.229154109954833984e-01 -1.427960097789764404e-01 -2.851561009883880615e-01 -1.417294051498174667e-02 -1.560578346252441406e-01 1.116416305303573608e-01 4.561701416969299316e-01 1.059722006320953369e-01 8.247348666191101074e-02 2.335864752531051636e-01
-4.187426995486021042e-03 1.173672899603843689e-01 3.153449296951293945e-02 3.586395680904388428e-01 -1.125058084726333618e-01 -4.569158703088760376e-02 -1.377722024917602539e-01 -1.470216363668441772e-01 -2.221762984991073608e-01 4.609131067991256714e-02 1.716636307537555695e-02 -1.003069132566452026e-01 -1.571425795555114746e-01 -8.463669568300247192e-02 2.175612598657608032e-01 1.441313922405242920e-01 1.740000993013381958e-01 -1.274829357862472534e-01 2.287180572748184204e-01 2.645008265972137451e-01 -9.896916337311267853e-03 1.267209798097610474e-01 -2.674680352210998535e-01 6.292850524187088013e-02 -1.408159136772155762e-01 6.284233182668685913e-02 1.782396622002124786e-02 1.488859951496124268e-01 5.511084794998168945e-01 1.215887740254402161e-01 1.186245828866958618e-01 1.213217712938785553e-02
-2.243026643991470337e-01 4.847506284713745117e-01 1.753760129213333130e-01 -6.781263649463653564e-02 1.380982547998428345e-01 -1.331735029816627502e-02 1.876693516969680786e-01 -1.319485604763031006e-01 1.429159194231033325e-01 -1.346105057746171951e-02 2.209812998771667480e-01 1.455402970314025879e-01 -2.806968800723552704e-02 -1.576403677463531494e-01 8.282282389700412750e-03 2.578316628932952881e-02 -8.965277113020420074e-03 -2.590795978903770447e-02 -1.773357540369033813e-01 2.277599871158599854e-01 -1.533966511487960815e-01 -2.265318855643272400e-02 1.670233309268951416e-01 2.308714576065540314e-02 4.653548821806907654e-02 2.212042957544326782e-01 -3.207781612873077393e-01 -1.603491604328155518e-01 3.018015921115875244e-01 -2.253310754895210266e-02 5.375775322318077087e-02 2.823857367038726807e-01
-4.751183837652206421e-02 2.993522584438323975e-01 2.792910039424896240e-01 1.438546925783157349e-01 -1.807047426700592041e-01 1.754759997129440308e-01 1.964328140020370483e-01 -4.104909300804138184e-02 -7.447469234466552734e-02 3.707300722599029541e-01 -2.489831671118736267e-02 -8.773056417703628540e-02 1.243718788027763367e-01 -5.934271961450576782e-02 8.830919116735458374e-02 -1.158857345581054688e-02 1.025213748216629028e-01 -2.197283208370208740e-01 3.246238082647323608e-02 3.373067378997802734e-01 -6.156582385301589966e-02 7.257699966430664062e-02 -2.307944744825363159e-01 4.511202499270439148e-02 1.633912473917007446e-01 -2.523564398288726807e-01 -1.477257907390594482e-01 2.709221541881561279e-01 2.372410893440246582e-01 -9.055597335100173950e-02 1.297809928655624390e-02 1.981298327445983887e-01
-6.881668418645858765e-02 1.789314448833465576e-01 2.566487193107604980e-01 1.857684105634689331e-01 -1.297703087329864502e-01 -1.011835187673568726e-01 5.086988583207130432e-02 -8.765127509832382202e-02 -2.011594027280807495e-01 1.535973399877548218e-01 -3.142481436952948570e-03 -1.569689214229583740e-01 -3.122427761554718018e-01 2.405524104833602905e-01 -6.808821111917495728e-02 -1.169255673885345459e-01 -4.058377817273139954e-02 -7.412596791982650757e-02 -3.446420431137084961e-01 3.491482734680175781e-01 5.498469993472099304e-02 3.755874931812286377e-02 -6.703516840934753418e-02 -3.915744721889495850e-01 3.965713083744049072e-02 6.251754611730575562e-02 -1.632374227046966553e-01 -2.227073013782501221e-01 2.589296102523803711e-01 -4.749839752912521362e-02 4.439680650830268860e-02 8.071946911513805389e-03
-7.062784582376480103e-02 2.587422430515289307e-01 2.131890133023262024e-02 2.923312187194824219e-01 -1.045600548386573792e-01 3.461153805255889893e-01 1.132847294211387634e-01 -4.559599235653877258e-02 2.761309966444969177e-02 1.699653267860412598e-02 8.307227492332458496e-02 -2.940406799316406250e-01 -1.975612714886665344e-02 3.560611978173255920e-02 -1.520981192588806152e-01 -5.533715710043907166e-02 1.189445778727531433e-01 -5.235407501459121704e-02 -1.410999894142150879e-01 2.006748318672180176e-01 -1.585724651813507080e-01 -1.851039230823516846e-01 -3.488659486174583435e-02 -9.750265628099441528e-02 -3.658853471279144287e-01 2.268964983522891998e-02 -4.106888771057128906e-01 1.452958881855010986e-01 1.508933305740356445e-01 -3.147724270820617676e-02 2.451209425926208496e-01 -1.379736363887786865e-01
2.940336614847183228e-02 4.299896955490112305e-01 9.634320437908172607e-02 2.225539684295654297e-01 6.395302712917327881e-02 -7.847125083208084106e-02 3.707485795021057129e-01 -3.919202834367752075e-03 9.472867101430892944e-02 1.664336174726486206e-01 1.126234699040651321e-02 -3.755839308723807335e-03 -2.320895940065383911e-01 -9.461876004934310913e-02 -3.824400529265403748e-02 1.011302787810564041e-02 1.720173060894012451e-01 -7.822035253047943115e-02 -1.189767420291900635e-01 -9.197203069925308228e-02 1.147823259234428406e-01 1.453883349895477295e-01 -2.659929990768432617e-01 -2.916503846645355225e-01 -1.683132499456405640e-01 -1.619597822427749634e-01 -1.531609743833541870e-01 2.713882923126220703e-01 3.022764027118682861e-01 8.139905333518981934e-02 7.518216222524642944e-02 5.243898928165435791e-02
2.145031280815601349e-02 1.330892592668533325e-01 3.218059241771697998e-02 8.282448351383209229e-02 -4.114138428121805191e-03 3.438419401645660400e-01 2.497075051069259644e-01 -5.593051016330718994e-02 2.909872829914093018e-01 -7.890712469816207886e-02 1.563876271247863770e-01 -2.186453640460968018e-01 5.069904495030641556e-03 1.012908369302749634e-01 4.472772125154733658e-03 3.516654670238494873e-01 9.356842935085296631e-02 -1.330975145101547241e-01 -2.090886682271957397e-01 4.743032455444335938e-01 -8.488173037767410278e-02 4.508619382977485657e-02 -1.323232799768447876e-01 -8.714128285646438599e-02 2.090068012475967407e-01 -1.285292506217956543e-01 -2.712036669254302979e-01 -1.496183802373707294e-03 9.892279654741287231e-02 -8.617712557315826416e-02 9.467186033725738525e-02 -6.036217510700225830e-02
-4.558045417070388794e-02 -5.191075429320335388e-02 -1.138832643628120422e-01 1.645372211933135986e-01 -4.662041738629341125e-02 -1.720142662525177002e-01 6.355475634336471558e-02 1.800783127546310425e-01 1.915385872125625610e-01 -4.720783978700637817e-02 1.562099754810333252e-01 -4.125990867614746094e-01 -1.424351930618286133e-01 1.549938470125198364e-01 -1.150889322161674500e-01 -2.576552331447601318e-01 3.862068802118301392e-02 -2.029335051774978638e-01 -1.510056108236312866e-01 2.488413602113723755e-01 -6.182771921157836914e-02 -4.479216784238815308e-02 -2.806623876094818115e-01 -1.275764852762222290e-01 2.154760211706161499e-01 -7.577624171972274780e-02 -3.721889555454254150e-01 -7.656822353601455688e-02 1.154599562287330627e-01 2.536999583244323730e-01 1.185506656765937805e-01 -1.134716868400573730e-01
-3.238764107227325439e-01 2.536577284336090088e-01 2.993970811367034912e-01 -4.090313240885734558e-02 -4.697211086750030518e-02 -1.895751431584358215e-02 1.216317713260650635e-01 -8.413655310869216919e-02 -5.848251748830080032e-03 3.424602746963500977e-02 -4.421177878975868225e-02 2.219136655330657959e-01 -2.551649510860443115e-01 4.375295713543891907e-02 -3.677482903003692627e-01 1.496843434870243073e-02 7.746835052967071533e-02 -1.619088351726531982e-01 -1.653540581464767456e-01 2.119527608156204224e-01 -1.549629420042037964e-01 -1.676377952098846436e-01 1.937356591224670410e-02 -1.478801518678665161e-01 -1.077541038393974304e-01 1.859256811439990997e-02 -1.435401439666748047e-01 9.195096045732498169e-02 2.551623284816741943e-01 1.867666691541671753e-01 3.180853724479675293e-01 -1.977184861898422241e-01
-9.157535433769226074e-02 3.898471593856811523e-01 3.546524420380592346e-02 -6.079666689038276672e-02 -3.003989905118942261e-02 4.059164226055145264e-02 -1.524465531110763550e-01 -1.426988691091537476e-01 1.191915944218635559e-01 -4.711392894387245178e-02 -1.026554703712463379e-01 1.192695833742618561e-02 8.252982050180435181e-02 -1.776945143938064575e-01 -8.615298569202423096e-02 1.729424893856048584e-01 1.673455387353897095e-01 5.098506435751914978e-02 -5.554085373878479004e-01 5.275533534586429596e-03 -1.064676046371459961e-01 3.603888675570487976e-02 -1.278828829526901245e-01 -1.705268919467926025e-01 2.856230828911066055e-03 9.503372758626937866e-02 -1.317353695631027222e-01 7.505600899457931519e-02 3.796309232711791992e-01 2.072937339544296265e-01 2.585503160953521729e-01 5.057239532470703125e-02
-2.011930942535400391e-01 1.001130789518356323e-01 -1.302044540643692017e-01 1.010963097214698792e-01 1.882584393024444580e-01 -3.225573003292083740e-01 -4.317348077893257141e-02 -1.227246224880218506e-01 1.211479306221008301e-01 1.739887148141860962e-01 2.131722122430801392e-01 2.087561599910259247e-02 -4.135756567120552063e-02 -1.617651879787445068e-01 -8.555253595113754272e-02 -2.064113467931747437e-01 6.982669979333877563e-02 -4.423717781901359558e-02 -8.314225822687149048e-02 5.365241169929504395e-01 -9.088698029518127441e-02 6.703376024961471558e-02 -1.052035763859748840e-01 -2.352653071284294128e-02 7.507612556219100952e-02 -2.444601655006408691e-01 -3.170915544033050537e-01 -1.559649109840393066e-01 2.280878424644470215e-01 1.130413562059402466e-01 1.175359934568405151e-01 -4.919211938977241516e-02
-1.981475390493869781e-02 3.847021982073783875e-02 2.527399659156799316e-01 -6.261515617370605469e-02 -2.539156377315521240e-01 -9.862867183983325958e-03 1.035068742930889130e-02 -9.779805690050125122e-02 -5.562014505267143250e-02 9.772171825170516968e-02 2.265240103006362915e-01 -2.223768830299377441e-01 -2.810451686382293701e-01 -1.200674772262573242e-01 -1.939621716737747192e-01 2.190811000764369965e-02 2.208318561315536499e-01 -2.861827909946441650e-01 -2.161865532398223877e-01 -6.323807686567306519e-02 -6.443163752555847168e-02 2.730798721313476562e-01 1.863498240709304810e-03 -7.591381669044494629e-02 1.079721972346305847e-01 -3.512480854988098145e-01 -1.324942559003829956e-01 7.526351511478424072e-02 3.724579513072967529e-01 6.859646528027951717e-04 -2.194142788648605347e-01 1.271535456180572510e-02
-9.335951507091522217e-02 -2.216155081987380981e-02 3.672890663146972656e-01 4.115312695503234863e-01 -7.465052604675292969e-02 -2.168990671634674072e-01 1.362462341785430908e-01 -7.999268919229507446e-02 3.428183495998382568e-02 3.124732989817857742e-03 -1.259363591670989990e-01 -3.221503198146820068e-01 -1.802069097757339478e-01 -1.985414773225784302e-01 -8.949456363916397095e-02 -1.893594563007354736e-01 1.000962685793638229e-02 -1.324337720870971680e-01 -6.955211609601974487e-02 1.791497021913528442e-01 1.258508116006851196e-01 2.203035056591033936e-01 1.962380018085241318e-03 -2.291994839906692505e-01 -1.233488991856575012e-01 1.813749521970748901e-01 -1.055073812603950500e-01 6.552819907665252686e-02 3.192764520645141602e-01 -2.419812371954321861e-03 1.659743636846542358e-01 8.866236358880996704e-02
-1.117928400635719299e-01 1.951521337032318115e-01 -3.720109164714813232e-02 2.885006070137023926e-01 1.949806064367294312e-01 -1.064691878855228424e-02 2.459245026111602783e-01 4.440599679946899414e-01 -6.656798720359802246e-02 6.510028988122940063e-02 -5.777578335255384445e-03 -2.657465822994709015e-02 -1.473307609558105469e-01 1.870261318981647491e-02 1.391636878252029419e-01 -6.110011786222457886e-02 2.104945480823516846e-01 -2.825047075748443604e-01 -1.372565329074859619e-01 -2.330949530005455017e-02 -1.620962023735046387e-01 1.264485269784927368e-01 6.525270640850067139e-02 -2.324919104576110840e-01 -3.248341679573059082e-01 -1.307281404733657837e-01 -3.923625499010086060e-02 1.965177506208419800e-01 2.833791375160217285e-01 8.410821110010147095e-02 1.136485338211059570e-01 8.546146750450134277e-02
-2.246213406324386597e-01 -4.183584079146385193e-02 1.103314608335494995e-01 3.522093594074249268e-01 3.274822607636451721e-03 9.314975142478942871e-02 8.086214214563369751e-02 -3.336724825203418732e-03 6.967641413211822510e-02 7.875244319438934326e-02 -3.085301723331212997e-03 7.827794179320335388e-03 -2.501826882362365723e-01 -1.448614895343780518e-01 -1.811505258083343506e-01 2.465146034955978394e-01 2.316358089447021484e-01 -1.929183006286621094e-01 4.060557484626770020e-02 2.363710105419158936e-01 -2.992807328701019287e-02 6.027899309992790222e-02 -1.109283715486526489e-01 -4.896981120109558105e-01 -3.544589877128601074e-02 -2.250138670206069946e-01 -2.232389897108078003e-01 6.712821871042251587e-02 1.129766926169395447e-01 -1.285714060068130493e-01 2.389344274997711182e-01 -1.019792184233665466e-01
7.504354696720838547e-03 2.890675365924835205e-01 -6.251519545912742615e-03 2.043325155973434448e-01 1.649135649204254150e-01 -7.594181597232818604e-02 2.503060698509216309e-01 2.814452052116394043e-01 -5.671828985214233398e-03 -3.489144146442413330e-02 2.185823470354080200e-01 -1.185311563313007355e-02 -4.108171463012695312e-01 -1.961048692464828491e-02 -1.000291109085083008e-02 1.507876217365264893e-01 -7.784364279359579086e-03 -8.650186657905578613e-02 -3.698087111115455627e-02 2.108860947191715240e-02 -1.700410097837448120e-01 3.577463924884796143e-01 -3.107573091983795166e-01 -2.079233527183532715e-02 -1.235047951340675354e-01 -8.812244981527328491e-02 -4.353478178381919861e-02 1.478573493659496307e-02 3.942002058029174805e-01 8.674735575914382935e-02 6.442452967166900635e-02 -5.610221996903419495e-02
-2.931759357452392578e-01 2.139291167259216309e-01 2.134909853339195251e-02 1.364019699394702911e-02 2.466048151254653931e-01 2.777254283428192139e-01 1.059118434786796570e-01 2.177860438823699951e-01 1.901247799396514893e-01 -1.458981633186340332e-01 -1.026027277112007141e-01 -1.802558600902557373e-01 2.699365019798278809e-01 1.055799648165702820e-01 -3.647897392511367798e-02 2.517409324645996094e-01 -7.327757310122251511e-03 -3.755994439125061035e-01 -1.701598167419433594e-01 2.141296267509460449e-01 9.177595376968383789e-02 2.474466860294342041e-01 5.852800980210304260e-02 -2.149054221808910370e-02 1.556312758475542068e-02 4.766673594713211060e-02 -2.335375994443893433e-01 2.611164003610610962e-02 2.650921344757080078e-01 4.535469040274620056e-02 2.419474907219409943e-02 4.183116182684898376e-02
-2.355269193649291992e-01 2.636407613754272461e-01 2.498360276222229004e-01 5.036423727869987488e-02 -7.507719099521636963e-02 7.898949831724166870e-02 8.523561805486679077e-02 -9.959889948368072510e-02 4.204076826572418213e-01 5.554689094424247742e-02 9.689409285783767700e-02 -3.727757632732391357e-01 -4.394562169909477234e-02 6.141962110996246338e-02 3.659506142139434814e-02 -9.703262150287628174e-02 -1.000810191035270691e-01 -2.576925754547119141e-01 -2.641444094479084015e-02 4.116164743900299072e-01 2.704209461808204651e-02 5.352227017283439636e-02 1.608944125473499298e-02 -1.432086974382400513e-01 -8.866776525974273682e-02 -3.370274556800723076e-03 -2.447921410202980042e-02 -1.968102157115936279e-01 1.981189548969268799e-01 -6.512703746557235718e-02 2.183692604303359985e-01 -1.645388901233673096e-01
-2.796369194984436035e-01 1.378115117549896240e-01 5.107872933149337769e-02 2.875514626502990723e-01 2.755665779113769531e-01 -2.302761673927307129e-01 -2.275564074516296387e-01 -2.523195557296276093e-02 -4.548888280987739563e-02 1.119911745190620422e-01 1.271843016147613525e-01 -2.111235857009887695e-01 3.114813007414340973e-02 -1.145694553852081299e-01 -1.143425256013870239e-01 -1.063188090920448303e-01 1.190414056181907654e-01 -2.047924399375915527e-01 5.563877895474433899e-02 1.060969531536102295e-01 4.992504790425300598e-02 3.251212835311889648e-01 9.441490471363067627e-02 1.137744337320327759e-01 -9.576556086540222168e-02 -6.460284441709518433e-02 6.819368153810501099e-02 2.817197516560554504e-02 5.163934230804443359e-01 2.014914155006408691e-02 2.487609535455703735e-02 -1.878972202539443970e-01
-2.087136805057525635e-01 4.330094158649444580e-01 4.445650428533554077e-02 -6.505066901445388794e-02 3.435165062546730042e-02 2.605627179145812988e-01 -2.468124777078628540e-02 -3.679032623767852783e-01 3.748413547873497009e-02 6.598429381847381592e-02 -1.120922714471817017e-01 -7.142844051122665405e-02 -3.694186359643936157e-02 -2.241123467683792114e-01 -1.498890370130538940e-01 -3.440263681113719940e-03 1.584693342447280884e-01 -2.323803491890430450e-02 -2.588467299938201904e-01 2.414470463991165161e-01 7.275894284248352051e-03 2.601649425923824310e-02 1.310137659311294556e-01 -2.021258622407913208e-01 1.870316453278064728e-02 7.355159521102905273e-02 -2.005852609872817993e-01 2.311471551656723022e-01 1.038268059492111206e-01 3.714728355407714844e-01 2.417410723865032196e-02 -4.151578620076179504e-02
-3.549927175045013428e-01 3.714385926723480225e-01 -1.200047880411148071e-01 7.903257012367248535e-02 -7.335955649614334106e-02 9.786126203835010529e-03 -1.658023744821548462e-01 -6.415322422981262207e-02 4.325274378061294556e-02 4.255656152963638306e-03 -2.083531916141510010e-01 1.005604341626167297e-01 -1.438731253147125244e-01 -1.527960151433944702e-01 -1.019494831562042236e-01 1.244179233908653259e-01 -6.777241080999374390e-02 -2.059725224971771240e-01 -3.934509158134460449e-01 -8.044511824846267700e-02 -1.231411024928092957e-01 -1.001630052924156189e-01 -8.822448551654815674e-02 1.479164580814540386e-03 1.646390557289123535e-02 5.481095984578132629e-02 -3.339269757270812988e-01 2.506468445062637329e-02 2.407907396554946899e-01 2.236627936363220215e-01 2.488243728876113892e-01 -1.623153984546661377e-01
-1.155457925051450729e-02 3.253936171531677246e-01 2.306657582521438599e-01 -1.166326627135276794e-01 1.785922944545745850e-01 1.493564099073410034e-01 1.659661680459976196e-01 -3.580034077167510986e-01 2.905238270759582520e-01 6.914237141609191895e-02 -8.407811820507049561e-02 -1.149830892682075500e-01 -6.031401455402374268e-02 -1.230980530381202698e-01 -9.154345840215682983e-02 2.013863623142242432e-01 9.844013303518295288e-02 5.488018039613962173e-03 -3.339571058750152588e-01 2.834482192993164062e-01 3.972776606678962708e-02 3.310550749301910400e-02 -9.401398152112960815e-02 2.557419240474700928e-02 -9.426999092102050781e-02 1.218630652874708176e-02 -1.604559719562530518e-01 5.512323230504989624e-02 3.603968620300292969e-01 -4.710835963487625122e-02 4.035410284996032715e-02 2.339832186698913574e-01
-1.699238866567611694e-01 2.924745976924896240e-01 -2.043463736772537231e-01 -1.896366104483604431e-02 -8.681957423686981201e-02 1.136438697576522827e-01 -2.417144365608692169e-02 -1.735439747571945190e-01 1.554901897907257080e-01 3.508886694908142090e-02 -7.024832814931869507e-02 1.041201949119567871e-01 1.107322424650192261e-02 -1.435492932796478271e-01 7.883100211620330811e-02 9.784457087516784668e-02 -7.164548337459564209e-02 -2.890930771827697754e-01 -4.964822232723236084e-01 1.451061964035034180e-01 -7.861544191837310791e-02 -1.117601152509450912e-02 -7.596492022275924683e-02 -4.855199530720710754e-02 -1.181823983788490295e-01 1.725237220525741577e-01 -1.828273683786392212e-01 2.177430391311645508e-01 3.460724949836730957e-01 1.899172663688659668e-01 2.456974834203720093e-01 -5.611701682209968567e-02
-1.360998749732971191e-01 2.867326140403747559e-01 2.610093057155609131e-01 4.860896244645118713e-02 1.767461150884628296e-01 -3.424100279808044434e-01 -1.385114341974258423e-01 1.254682689905166626e-01 -1.357887238264083862e-01 1.188917085528373718e-01 1.485107988119125366e-01 -8.604910224676132202e-02 -1.138747856020927429e-02 2.943424880504608154e-02 1.027709096670150757e-01 -1.258124113082885742e-01 2.721725404262542725e-01 -5.501689761877059937e-02 -2.725434005260467529e-01 3.509009778499603271e-01 -1.629200647585093975e-03 1.590185314416885376e-01 -1.727821081876754761e-01 3.386257216334342957e-02 2.052360177040100098e-01 -1.178532000631093979e-02 -2.274184823036193848e-01 4.092326015233993530e-02 -1.786708272993564606e-02 1.865235418081283569e-01 2.187770456075668335e-01 -2.156528830528259277e-01
-4.162826389074325562e-02 2.123964130878448486e-01 2.347927987575531006e-01 1.564475744962692261e-01 -6.642708927392959595e-02 1.883689165115356445e-01 1.424585729837417603e-01 -5.807200446724891663e-02 -6.730208545923233032e-02 3.269651234149932861e-01 -1.474567651748657227e-01 -4.799140244722366333e-02 9.496777504682540894e-02 -9.325723350048065186e-02 1.059046462178230286e-01 6.857951730489730835e-02 2.864403836429119110e-02 -2.970259785652160645e-01 -5.366164073348045349e-02 3.047761321067810059e-01 3.100685216486454010e-02 1.564364135265350342e-02 -3.684349060058593750e-01 -4.475480690598487854e-02 8.182902634143829346e-02 -1.499918699264526367e-01 -3.378989398479461670e-01 2.300709784030914307e-01 2.276323735713958740e-01 5.429428815841674805e-02 1.159233301877975464e-01 2.293495237827301025e-01
-4.205652177333831787e-01 2.159954160451889038e-01 1.262039989233016968e-01 1.806480586528778076e-01 -6.811224669218063354e-02 1.364482287317514420e-02 1.502887010574340820e-01 -9.221704304218292236e-02 3.360903561115264893e-01 -6.656042486429214478e-02 2.208700776100158691e-01 -1.458830684423446655e-01 2.715788185596466064e-01 4.828421771526336670e-02 1.334179043769836426e-01 -7.142987102270126343e-02 1.416866928339004517e-01 -2.792706489562988281e-01 -1.102703660726547241e-01 1.842586398124694824e-01 1.285669207572937012e-01 1.212570741772651672e-01 -6.698402017354965210e-02 -1.679784059524536133e-02 3.665917515754699707e-01 3.884106501936912537e-02 -7.035919278860092163e-02 -7.867972552776336670e-02 2.744275927543640137e-01 -3.497448191046714783e-02 2.737380564212799072e-03 4.233378916978836060e-02
-5.029035210609436035e-01 1.925623714923858643e-01 2.008097060024738312e-02 1.083596423268318176e-01 1.459289342164993286e-01 1.042634174227714539e-01 -3.283829241991043091e-02 -1.071135997772216797e-01 3.112357854843139648e-01 1.482652127742767334e-01 1.916173845529556274e-01 -1.970521956682205200e-01 -3.915484994649887085e-02 -9.174488484859466553e-02 -5.133418366312980652e-03 1.343804299831390381e-01 1.564353406429290771e-01 -2.319734841585159302e-01 -8.603506535291671753e-02 4.042941331863403320e-01 -3.028190694749355316e-02 -4.843861982226371765e-02 6.357828527688980103e-02 -1.389555037021636963e-01 3.348952531814575195e-01 4.056808724999427795e-02 5.639328807592391968e-02 1.212541460990905762e-01 6.487697362899780273e-02 1.239659711718559265e-01 5.898862332105636597e-02 -1.482750661671161652e-02
-2.070736438035964966e-01 9.063482284545898438e-02 -1.211576759815216064e-01 8.279221504926681519e-02 -4.591351747512817383e-02 3.536476790904998779e-01 5.793327465653419495e-02 2.255733162164688110e-01 1.010402292013168335e-01 5.236051231622695923e-02 -6.886705011129379272e-02 -2.591335177421569824e-01 5.182091146707534790e-02 -8.571663871407508850e-03 3.611025959253311157e-02 8.532263338565826416e-02 8.335473388433456421e-02 -2.122791409492492676e-01 -3.195031881332397461e-01 4.002735316753387451e-01 2.093292474746704102e-01 1.371558308601379395e-01 -7.948053628206253052e-02 8.290518075227737427e-02 -6.013593077659606934e-02 -2.279745787382125854e-02 8.120238780975341797e-02 1.863369643688201904e-01 3.911818563938140869e-01 1.526936292648315430e-01 1.877724975347518921e-01 -5.089413747191429138e-02
-1.235545277595520020e-01 9.098936617374420166e-02 2.557660937309265137e-01 -1.332750171422958374e-01 -1.303112506866455078e-01 -1.087714731693267822e-01 2.683504298329353333e-02 1.208693310618400574e-01 2.169212400913238525e-01 1.636813431978225708e-01 -2.962084673345088959e-02 -4.500546157360076904e-01 4.891796782612800598e-02 -2.132588028907775879e-01 1.754827797412872314e-01 2.233085930347442627e-01 -2.600195258855819702e-02 -1.465803384780883789e-01 -1.865285933017730713e-01 1.801623851060867310e-01 -4.796070605516433716e-02 -8.515830338001251221e-02 -2.745863795280456543e-01 3.204993903636932373e-02 -6.287740916013717651e-02 2.092608660459518433e-01 -3.431440591812133789e-01 3.181056678295135498e-02 2.833258509635925293e-01 -5.149384215474128723e-02 5.691159889101982117e-02 1.235760971903800964e-01
-2.019959241151809692e-01 1.836228221654891968e-01 -1.220585480332374573e-01 2.206019610166549683e-01 -2.252513170242309570e-01 1.739755570888519287e-01 8.305669575929641724e-02 3.853449225425720215e-02 -9.111545979976654053e-02 8.212313801050186157e-02 -1.488483510911464691e-02 3.299632295966148376e-02 6.563226133584976196e-02 -6.642100214958190918e-02 -5.218930542469024658e-02 -1.590238362550735474e-01 3.858559206128120422e-02 -1.489967405796051025e-01 -2.811046540737152100e-01 1.842165589332580566e-01 -1.018261164426803589e-01 -1.349524501711130142e-02 1.387668251991271973e-01 -1.980394870042800903e-01 2.747086286544799805e-01 3.496007919311523438e-01 2.617849782109260559e-02 1.357876211404800415e-01 3.581379055976867676e-01 2.085446417331695557e-01 3.115150034427642822e-01 -1.678219735622406006e-01
-2.902053110301494598e-02 4.720903038978576660e-01 -1.790294349193572998e-01 2.669807672500610352e-01 -2.252796590328216553e-01 -1.443048566579818726e-01 1.680516004562377930e-01 2.206980064511299133e-02 -5.941894277930259705e-02 5.102758761495351791e-03 -1.935506314039230347e-01 -7.303737848997116089e-02 9.085328131914138794e-02 -2.149160802364349365e-01 7.180165499448776245e-02 -1.015582028776407242e-02 2.386436313390731812e-01 -3.154485952109098434e-03 -3.771276473999023438e-01 2.555608153343200684e-01 -7.924542576074600220e-02 -8.842885494232177734e-02 -7.803387939929962158e-02 -2.228062450885772705e-01 1.062749475240707397e-01 8.710971102118492126e-03 -3.098451718688011169e-02 7.030833512544631958e-02 3.226696252822875977e-01 2.952181734144687653e-02 -4.647852107882499695e-02 -8.860193192958831787e-02
-3.450382947921752930e-01 1.157524734735488892e-01 2.321450710296630859e-01 2.127481549978256226e-01 2.296882569789886475e-01 -4.562942683696746826e-02 1.848230808973312378e-01 1.023386791348457336e-01 3.844640552997589111e-01 8.780000358819961548e-02 1.447291970252990723e-01 -1.099898219108581543e-01 1.957504898309707642e-01 8.288473635911941528e-02 4.063594341278076172e-02 1.517358422279357910e-01 5.565090570598840714e-03 -2.127668112516403198e-01 -2.324114739894866943e-01 3.738368451595306396e-01 7.498549763113260269e-03 3.894088044762611389e-02 3.464497392997145653e-03 -1.028259545564651489e-01 3.045193105936050415e-02 1.496119499206542969e-01 9.923466295003890991e-02 -1.175107434391975403e-01 2.273916751146316528e-01 6.313032004982233047e-03 1.442904490977525711e-02 -2.456549257040023804e-01
-1.493273377418518066e-01 3.912288844585418701e-01 -3.743816539645195007e-02 -1.127454731613397598e-02 -9.317667037248611450e-02 1.570639163255691528e-01 3.428057134151458740e-01 1.646949648857116699e-01 -4.947958886623382568e-02 1.447837240993976593e-02 2.717338316142559052e-02 -1.192839816212654114e-01 -7.407194375991821289e-02 2.787860929965972900e-01 -8.408678323030471802e-02 -3.197452053427696228e-02 1.859711706638336182e-01 -1.543177962303161621e-01 -1.971309185028076172e-01 3.642876744270324707e-01 -1.425763219594955444e-01 8.588035404682159424e-02 -3.324097096920013428e-01 -2.460830509662628174e-01 1.735118031501770020e-01 8.970275521278381348e-03 -2.014851868152618408e-01 -5.814525485038757324e-02 6.445533037185668945e-02 1.104365214705467224e-01 -2.168092317879199982e-02 -1.284085363149642944e-01
5.781093612313270569e-02 -3.823710605502128601e-02 1.822537183761596680e-02 -6.193160545080900192e-03 -1.881433650851249695e-02 -3.202305436134338379e-01 -1.936736889183521271e-02 9.035620838403701782e-02 -1.202830895781517029e-01 -2.130081318318843842e-02 9.103736281394958496e-02 -4.343772232532501221e-01 -1.085843443870544434e-01 -5.485479161143302917e-02 5.208809301257133484e-02 -7.188048958778381348e-02 1.939746141433715820e-01 -2.524093091487884521e-01 -5.436885729432106018e-02 1.925535351037979126e-01 -2.566314935684204102e-01 1.752484440803527832e-01 -5.861535668373107910e-02 4.725503921508789062e-02 2.009340226650238037e-01 -1.547745317220687866e-01 -1.978911906480789185e-01 3.407779633998870850e-01 1.777082234621047974e-01 2.595275938510894775e-01 4.331297054886817932e-02 -2.911546230316162109e-01
-3.637931495904922485e-02 2.563185691833496094e-01 1.509261876344680786e-02 -2.441431768238544464e-02 1.855371594429016113e-01 4.860376417636871338e-01 1.015586033463478088e-01 -2.161911316215991974e-02 -3.102942183613777161e-02 -1.742040924727916718e-02 8.245643228292465210e-02 -3.947882726788520813e-02 -1.775512397289276123e-01 -1.736878752708435059e-01 -2.720221281051635742e-01 -4.006448201835155487e-03 5.158084258437156677e-02 -2.617082893848419189e-01 -1.205112263560295105e-01 1.667828261852264404e-01 -1.122068241238594055e-01 2.523540556430816650e-01 -8.605330251157283783e-03 -3.134479001164436340e-02 -1.536777317523956299e-01 -1.152892410755157471e-02 -1.698527038097381592e-01 2.086435556411743164e-01 1.443605124950408936e-01 1.938792765140533447e-01 2.130666971206665039e-01 -3.385386466979980469e-01
-3.308781981468200684e-01 2.453546077013015747e-01 1.556695848703384399e-01 1.455561667680740356e-01 -4.494881257414817810e-02 1.687848418951034546e-01 -7.185298204421997070e-02 -1.993854641914367676e-01 4.345722198486328125e-01 6.614820659160614014e-02 1.294104158878326416e-01 -2.942616641521453857e-01 3.590165451169013977e-02 1.260873489081859589e-02 4.864050820469856262e-02 -1.057375520467758179e-01 -2.628677058964967728e-03 -2.039274126291275024e-01 3.839147835969924927e-02 3.487724661827087402e-01 -1.278041601181030273e-01 1.850571781396865845e-01 5.191642045974731445e-02 -3.146347403526306152e-01 9.364604018628597260e-03 3.818853944540023804e-02 -3.914804756641387939e-02 -1.121705472469329834e-01 1.300574243068695068e-01 2.882357500493526459e-02 5.646607652306556702e-02 -2.105718553066253662e-01
-1.810006052255630493e-01 1.299442797899246216e-01 -9.896639734506607056e-02 -1.927162557840347290e-01 -2.111207135021686554e-02 3.081718385219573975e-01 1.602415926754474640e-02 1.386326849460601807e-01 -1.991131752729415894e-01 -3.201838955283164978e-02 1.615128070116043091e-01 4.569928569253534079e-04 -1.398070007562637329e-01 -1.751660704612731934e-01 -2.042532861232757568e-01 -5.001613870263099670e-02 1.488973647356033325e-01 -1.518682390451431274e-01 -4.066525697708129883e-01 3.319289088249206543e-01 -2.649655342102050781e-01 1.760000586509704590e-01 -1.431951373815536499e-01 4.712266102433204651e-02 -7.948284596204757690e-02 1.524961143732070923e-01 -1.315159648656845093e-01 -5.588800460100173950e-02 3.205201625823974609e-01 -1.173729300498962402e-01 -3.321617469191551208e-02 -1.225929260253906250e-01
-1.177403256297111511e-01 -4.524105042219161987e-02 3.253536522388458252e-01 4.990407265722751617e-03 8.549503982067108154e-02 5.009853839874267578e-02 2.522569000720977783e-01 3.850843012332916260e-01 1.420372724533081055e-01 2.548960745334625244e-01 1.017075255513191223e-01 -5.478698387742042542e-02 -1.800658553838729858e-01 -2.008844316005706787e-01 1.379139721393585205e-01 1.213919967412948608e-01 1.863584816455841064e-01 -2.774952910840511322e-02 -2.800791561603546143e-01 2.371092438697814941e-01 1.451406627893447876e-01 1.728049246594309807e-03 -2.822679094970226288e-02 -2.356258034706115723e-01 -1.004692390561103821e-01 -1.019294857978820801e-01 -3.110149204730987549e-01 -1.049801707267761230e-01 2.365604341030120850e-01 1.239963248372077942e-01 6.572548300027847290e-02 4.468318657018244267e-04
5.866841971874237061e-02 1.075420975685119629e-01 -1.185096576809883118e-01 -1.935775279998779297e-01 8.479925990104675293e-02 -3.012798130512237549e-01 2.890137434005737305e-01 -6.292011588811874390e-02 -1.593583971261978149e-01 1.799745857715606689e-02 -1.779112964868545532e-01 -2.712345123291015625e-01 -5.810009688138961792e-02 1.091866940259933472e-02 -1.227776631712913513e-01 -1.896819323301315308e-01 7.498262822628021240e-02 -1.697660088539123535e-01 -1.527301073074340820e-01 3.408422470092773438e-01 -2.767277322709560394e-02 -1.081352587789297104e-02 -7.623309642076492310e-02 -1.752752512693405151e-01 8.513147383928298950e-02 7.149878144264221191e-02 -4.353859126567840576e-01 2.084879018366336823e-02 3.706029653549194336e-01 9.058313071727752686e-02 5.722051113843917847e-02 3.679362416733056307e-04
-4.447163641452789307e-01 1.364119946956634521e-01 2.925095334649085999e-02 1.098610311746597290e-01 -9.928266704082489014e-02 1.146334782242774963e-01 1.560181677341461182e-01 2.294292673468589783e-02 2.890185415744781494e-01 8.624805137515068054e-03 1.829016506671905518e-01 -2.839457988739013672e-01 2.312087416648864746e-01 -1.131165400147438049e-01 2.142627686262130737e-01 6.440794467926025391e-02 1.165991500020027161e-01 -2.537872791290283203e-01 -1.794503629207611084e-01 1.108219623565673828e-01 1.173165664076805115e-01 1.701534241437911987e-01 -1.146067157387733459e-01 6.645635515451431274e-02 2.338646501302719116e-01 -1.128095984458923340e-01 -1.449450105428695679e-01 -4.579097405076026917e-02 2.640568315982818604e-01 1.374392360448837280e-01 1.814999580383300781e-01 1.183129027485847473e-01
2.419237941503524780e-01 3.912467956542968750e-01 1.332416236400604248e-01 1.590721309185028076e-02 -1.521976292133331299e-01 -1.419762969017028809e-01 6.962951272726058960e-02 -4.549156129360198975e-02 -6.852978467941284180e-02 -7.949381321668624878e-02 -5.298475548624992371e-02 -1.583106517791748047e-01 4.957128688693046570e-02 -3.824484348297119141e-01 -5.163009837269783020e-02 -4.281907528638839722e-02 1.186696961522102356e-01 -1.873263865709304810e-01 -1.837191730737686157e-01 1.128717511892318726e-01 -2.054805755615234375e-01 7.662437111139297485e-02 -1.975893101189285517e-04 2.765092998743057251e-02 4.055059701204299927e-02 -1.828888058662414551e-01 -3.596064448356628418e-01 -3.847914189100265503e-02 1.752735376358032227e-01 1.203646212816238403e-01 -1.217911019921302795e-01 -3.969742655754089355e-01
-1.013295799493789673e-01 3.241200447082519531e-01 -1.121865212917327881e-02 4.840867221355438232e-02 -1.413199752569198608e-01 -3.068455755710601807e-01 2.835821211338043213e-01 -2.001650035381317139e-01 1.288723349571228027e-01 6.926229596138000488e-02 -1.604471653699874878e-01 -5.605432763695716858e-02 1.854095757007598877e-01 -8.999234437942504883e-02 9.947824478149414062e-02 2.757714390754699707e-01 1.209153011441230774e-01 -1.695640087127685547e-01 -2.288739830255508423e-01 6.104308366775512695e-02 -1.105563864111900330e-01 1.615790426731109619e-01 1.629595756530761719e-01 -2.571453154087066650e-01 1.368284374475479126e-01 1.454958617687225342e-01 -2.977542579174041748e-01 7.763704657554626465e-02 2.193036228418350220e-01 1.909483820199966431e-01 -2.824781090021133423e-02 -1.358876228332519531e-01
-2.359137535095214844e-01 1.349723488092422485e-01 5.913943517953157425e-03 1.034127362072467804e-02 -8.889146894216537476e-02 7.354719936847686768e-02 -1.487546265125274658e-01 -2.374239116907119751e-01 -4.098520055413246155e-02 1.036101207137107849e-01 1.624401062726974487e-01 -3.928617537021636963e-01 -2.483449131250381470e-01 6.060380488634109497e-02 7.258812338113784790e-02 5.451604723930358887e-03 4.522907733917236328e-02 -2.475773841142654419e-01 -1.800847798585891724e-01 -1.280590891838073730e-01 7.927669212222099304e-03 4.164548814296722412e-01 -2.605425566434860229e-02 -2.908340469002723694e-02 1.608038395643234253e-01 -2.565908133983612061e-01 -2.479834109544754028e-01 1.537338346242904663e-01 2.920927703380584717e-01 -6.321706622838973999e-02 2.698770165443420410e-02 -1.277731955051422119e-01
-2.698257267475128174e-01 -1.993892788887023926e-01 -1.298821344971656799e-02 2.265307120978832245e-03 5.390470102429389954e-02 1.168037392199039459e-02 -2.638809084892272949e-01 2.408627867698669434e-01 1.324604153633117676e-01 -1.246659532189369202e-01 1.317865252494812012e-01 -2.240930795669555664e-01 -1.752622872591018677e-01 -9.197186678647994995e-02 -1.112170293927192688e-01 1.375586241483688354e-01 1.698800772428512573e-01 -1.734698005020618439e-02 -1.920561641454696655e-01 2.228725254535675049e-01 -2.988441586494445801e-01 1.485373079776763916e-01 -7.076539099216461182e-02 -2.557351291179656982e-01 1.176409721374511719e-01 -2.658232450485229492e-01 -2.393164336681365967e-01 2.313959598541259766e-01 2.358235418796539307e-01 1.349720507860183716e-01 -1.205795407295227051e-01 -6.518444418907165527e-02
-1.727323085069656372e-01 1.698136925697326660e-01 1.023247987031936646e-01 4.755777493119239807e-02 -8.753799833357334137e-03 -1.139982640743255615e-01 2.773432433605194092e-01 -1.690747332759201527e-03 -2.720954418182373047e-01 -7.130959630012512207e-02 1.693148612976074219e-01 -1.473934203386306763e-01 -1.954323947429656982e-01 9.573367238044738770e-02 -2.813114225864410400e-02 8.071624487638473511e-02 -1.452665627002716064e-01 -1.192254424095153809e-01 -1.953845620155334473e-01 2.997534275054931641e-01 -3.065448701381683350e-01 7.497341930866241455e-02 -1.086219623684883118e-01 -2.188538312911987305e-01 -3.374135792255401611e-01 -4.497201368212699890e-02 5.182204395532608032e-02 8.553183637559413910e-03 4.051762521266937256e-01 7.455419003963470459e-02 -1.496271789073944092e-01 -1.450773030519485474e-01
-2.498859912157058716e-02 2.198759317398071289e-01 -4.313087090849876404e-03 -3.117771632969379425e-02 9.119568020105361938e-02 -2.129942178726196289e-01 1.031109169125556946e-01 1.744926422834396362e-01 -1.127597913146018982e-01 -2.065610736608505249e-01 -2.751680314540863037e-01 -1.231068894267082214e-01 -2.424800693988800049e-01 5.326921120285987854e-02 -5.896544083952903748e-02 -8.793040364980697632e-02 2.079401165246963501e-02 -3.460835814476013184e-01 -8.924520760774612427e-02 3.518495559692382812e-01 -2.289524078369140625e-01 -7.809881865978240967e-02 1.845445185899734497e-01 -7.679637521505355835e-02 7.529297471046447754e-02 1.742878705263137817e-01 -1.275458782911300659e-01 6.901842355728149414e-02 3.973185718059539795e-01 3.342064097523689270e-03 2.011657655239105225e-01 -1.741244941949844360e-01
-2.511892914772033691e-01 1.534894108772277832e-01 5.091407522559165955e-02 1.355671882629394531e-01 2.678963243961334229e-01 -5.221176147460937500e-02 -8.110871911048889160e-02 -9.115720540285110474e-02 9.155370295047760010e-02 2.456780672073364258e-01 1.547736972570419312e-01 -1.125364452600479126e-01 7.652916759252548218e-02 -1.638074666261672974e-01 -4.978487640619277954e-02 -3.283409029245376587e-02 1.477167904376983643e-01 -4.081684350967407227e-01 -6.455882638692855835e-02 4.474961757659912109e-01 3.916952759027481079e-03 3.110628947615623474e-02 -2.406460493803024292e-01 -1.126699522137641907e-01 9.106312692165374756e-02 6.923522800207138062e-02 -1.441506147384643555e-01 -1.400747448205947876e-01 1.133867949247360229e-01 3.104901611804962158e-01 8.912010490894317627e-02 1.620689481496810913e-01
-4.279866814613342285e-02 5.054617300629615784e-02 -4.319340735673904419e-02 1.054430305957794189e-01 -6.599408388137817383e-02 1.557622477412223816e-02 2.245762795209884644e-01 1.551772654056549072e-01 1.080962941050529480e-01 1.716959625482559204e-01 1.264673471450805664e-01 -7.591601461172103882e-02 5.609049927443265915e-03 -2.792058885097503662e-01 -3.403606265783309937e-02 2.387426644563674927e-01 4.063451588153839111e-01 -2.664636373519897461e-01 -8.189370483160018921e-02 3.975275754928588867e-01 -6.853118538856506348e-02 -1.048050746321678162e-01 -2.969105541706085205e-01 -2.609647996723651886e-02 8.469676971435546875e-02 2.711591422557830811e-01 -2.295984029769897461e-01 -1.800899654626846313e-01 6.968083232641220093e-02 5.523635447025299072e-02 1.301992088556289673e-01 -9.150397777557373047e-02
-1.691338866949081421e-01 3.973092734813690186e-01 2.488189786672592163e-01 1.985159814357757568e-01 -4.419750720262527466e-02 1.357215493917465210e-01 2.240053266286849976e-01 8.752839267253875732e-02 3.010831214487552643e-02 9.395408630371093750e-02 -3.560916334390640259e-02 -1.554664522409439087e-01 2.198659032583236694e-01 -3.402241468429565430e-01 -1.894506439566612244e-02 1.570175439119338989e-01 -2.016792073845863342e-02 -9.756187349557876587e-02 -3.402076289057731628e-02 2.318410575389862061e-01 -1.029659137129783630e-01 2.481838166713714600e-01 -8.201979100704193115e-02 4.661037027835845947e-02 1.684832572937011719e-01 -3.298273384571075439e-01 -1.080449968576431274e-01 2.445473372936248779e-01 2.013398259878158569e-01 5.748618394136428833e-02 -5.991384387016296387e-02 8.784146606922149658e-02
-8.337163925170898438e-02 9.787188842892646790e-03 1.125791892409324646e-01 2.835815548896789551e-01 8.129642158746719360e-02 -9.629014134407043457e-02 -2.232084721326828003e-01 -2.218920141458511353e-01 3.928488492965698242e-02 -1.155265420675277710e-01 1.557842642068862915e-01 -1.905621141195297241e-01 -2.283717840909957886e-01 -8.985745161771774292e-02 1.656513959169387817e-01 -2.092806845903396606e-01 3.167939484119415283e-01 -9.750332683324813843e-02 5.889047682285308838e-02 4.527455940842628479e-02 -6.819770485162734985e-02 2.311913520097732544e-01 -2.928194776177406311e-02 6.612405925989151001e-02 2.972875908017158508e-02 -2.507592439651489258e-01 -4.095082581043243408e-01 1.573939621448516846e-01 3.127603828907012939e-01 9.234149940311908722e-03 1.899606287479400635e-01 9.511169791221618652e-02
-9.383020550012588501e-02 1.452097296714782715e-01 6.334980577230453491e-02 4.303708970546722412e-01 1.781575381755828857e-01 -1.196078956127166748e-01 1.422321349382400513e-01 -9.910845756530761719e-02 -6.382399052381515503e-02 2.795993164181709290e-02 -5.741882324218750000e-02 -2.871101796627044678e-01 -7.437030784785747528e-03 -3.229433298110961914e-01 -1.722054034471511841e-01 -2.361730039119720459e-01 1.377997249364852905e-01 -1.233012899756431580e-01 -3.236159682273864746e-02 2.509148120880126953e-01 5.252318829298019409e-02 2.072428166866302490e-01 -1.320198923349380493e-01 -1.595354676246643066e-01 -1.683885008096694946e-01 2.439052462577819824e-01 1.301783323287963867e-02 8.707015961408615112e-02 2.636437118053436279e-01 2.410793006420135498e-01 1.145529150962829590e-01 -3.582207858562469482e-02
-2.761535346508026123e-01 1.447097212076187134e-01 1.815634518861770630e-01 2.741652429103851318e-01 -3.076342307031154633e-02 6.852965056896209717e-02 5.072471871972084045e-02 1.514150202274322510e-01 9.085366129875183105e-02 5.059769377112388611e-02 1.495448052883148193e-01 -1.631488651037216187e-01 1.298904865980148315e-01 8.830838836729526520e-03 -2.162799835205078125e-01 -1.946766674518585205e-02 -2.547713927924633026e-02 -1.747906953096389771e-01 -1.009286730550229549e-03 1.730149090290069580e-01 1.365121752023696899e-01 1.167028918862342834e-01 -4.220536351203918457e-01 -4.699709117412567139e-01 -1.036325916647911072e-01 9.505191445350646973e-02 -1.937322467565536499e-01 3.721684589982032776e-02 1.462073177099227905e-01 1.452403664588928223e-01 -1.482315510511398315e-01 -1.552227735519409180e-01
-1.493374258279800415e-01 8.995508402585983276e-02 1.098808720707893372e-01 8.208227902650833130e-02 -1.873614639043807983e-01 2.231761440634727478e-02 6.194987520575523376e-02 2.506519667804241180e-02 -1.232343986630439758e-01 -1.886737160384654999e-02 2.260291427373886108e-01 -3.017434477806091309e-01 -3.529718220233917236e-01 3.453902155160903931e-02 -1.051130145788192749e-01 8.322395384311676025e-02 2.096173763275146484e-01 -4.367008805274963379e-01 -2.947843670845031738e-01 -4.190782457590103149e-02 3.587252646684646606e-02 9.383467584848403931e-02 8.616542816162109375e-02 -9.039810299873352051e-02 6.002738373354077339e-04 -3.676372766494750977e-01 -6.713627278804779053e-02 -2.622201573103666306e-03 2.845400869846343994e-01 1.169476658105850220e-02 -1.975973844528198242e-01 -2.198515273630619049e-02
1.526308618485927582e-02 1.080440059304237366e-01 1.454865336418151855e-01 -4.143765196204185486e-02 -2.735342457890510559e-02 -1.180660426616668701e-01 2.587186098098754883e-01 -1.143693923950195312e-01 1.978875696659088135e-01 -2.310929149389266968e-01 5.148189887404441833e-02 -1.533009707927703857e-01 2.513562440872192383e-01 -5.080646276473999023e-02 -3.724792227149009705e-02 6.815316528081893921e-02 2.827326022088527679e-02 -2.660380005836486816e-01 -3.962039053440093994e-01 4.840204492211341858e-02 -1.590265780687332153e-01 1.025190874934196472e-01 -7.849255204200744629e-02 -2.439231425523757935e-01 -2.044803202152252197e-01 3.247090429067611694e-02 -1.572837680578231812e-01 2.228798568248748779e-01 3.761041164398193359e-01 2.221078425645828247e-01 1.046736240386962891e-01 1.691746711730957031e-01
-1.036592423915863037e-01 2.855274677276611328e-01 4.684400558471679688e-02 1.376221776008605957e-01 1.313875168561935425e-01 7.475388702005147934e-03 2.515615522861480713e-01 -1.430118381977081299e-01 4.674776270985603333e-02 2.421421706676483154e-01 7.239057868719100952e-02 1.808703988790512085e-01 -2.011143118143081665e-01 -2.909985929727554321e-02 -3.162773251533508301e-01 1.426977068185806274e-01 -3.425120934844017029e-02 -2.495258301496505737e-01 -2.008239030838012695e-01 2.051534950733184814e-01 -2.758274376392364502e-01 -4.167350381612777710e-02 6.809688359498977661e-02 -2.318631410598754883e-01 2.646550238132476807e-01 -2.373236268758773804e-01 -2.004253566265106201e-01 -1.058518737554550171e-01 2.054278403520584106e-01 5.846266821026802063e-02 -7.576756924390792847e-02 -1.179470717906951904e-01
-2.449822984635829926e-02 1.286987215280532837e-01 6.614337861537933350e-02 4.135512113571166992e-01 -3.761937022209167480e-01 2.227097153663635254e-01 9.621093422174453735e-02 4.590278118848800659e-02 1.452039927244186401e-01 7.858258485794067383e-02 1.906868964433670044e-01 -1.984126567840576172e-01 -1.367933601140975952e-01 -3.767541795969009399e-02 -1.675390303134918213e-01 -1.257300078868865967e-01 3.744952380657196045e-02 -1.442037522792816162e-01 -2.005883604288101196e-01 2.240366637706756592e-01 -2.302951961755752563e-01 -3.611753880977630615e-02 -5.361839756369590759e-02 -1.651561856269836426e-01 -3.163569271564483643e-01 1.692794412374496460e-01 -1.733344048261642456e-01 2.188008278608322144e-01 1.503266841173171997e-01 -1.434394810348749161e-02 9.488376230001449585e-02 -4.872646927833557129e-02
-1.239871531724929810e-01 1.143614053726196289e-01 -1.897802799940109253e-01 1.276352852582931519e-01 9.246927499771118164e-02 1.281782239675521851e-01 1.276328111998736858e-03 1.142904628068208694e-02 1.122551932930946350e-01 -3.880760073661804199e-02 5.926180630922317505e-02 -4.292677342891693115e-01 -1.482893675565719604e-01 2.473940104246139526e-01 -8.072816580533981323e-02 6.303871981799602509e-03 -7.589714229106903076e-02 -1.610398292541503906e-01 -1.133202165365219116e-01 2.350137978792190552e-01 1.818401739001274109e-02 -2.303006127476692200e-02 -1.931104063987731934e-01 -2.647254765033721924e-01 -1.492141634225845337e-01 6.650409847497940063e-02 -3.110644221305847168e-01 -3.433738350868225098e-01 2.760857641696929932e-01 1.844734698534011841e-01 2.069104313850402832e-01 8.305557072162628174e-03
8.992716670036315918e-02 4.854000806808471680e-01 5.164391174912452698e-02 3.708952963352203369e-01 4.149914532899856567e-02 -2.346754521131515503e-01 5.494130775332450867e-02 4.701925069093704224e-02 -1.817786246538162231e-01 1.697417497634887695e-01 -1.667539775371551514e-01 -2.194237150251865387e-02 -2.441077679395675659e-01 -1.297711580991744995e-01 1.736519336700439453e-01 6.220846623182296753e-02 1.893032342195510864e-01 -7.338318973779678345e-02 -1.555401682853698730e-01 2.729655206203460693e-01 -2.284586802124977112e-02 3.747002780437469482e-02 -7.360062003135681152e-02 -1.372081339359283447e-01 -6.133328657597303391e-03 -2.214493602514266968e-01 -4.072583466768264771e-02 1.060796678066253662e-01 2.227392941713333130e-01 2.132572680711746216e-01 1.495786756277084351e-01 8.888344466686248779e-02
-1.417426317930221558e-01 -2.477237768471240997e-02 -1.094987895339727402e-02 4.487541913986206055e-01 -3.930747043341398239e-03 4.548834264278411865e-02 7.449069619178771973e-02 -1.055835410952568054e-01 5.798965319991111755e-02 4.020706564188003540e-02 -4.642082378268241882e-02 -1.641404181718826294e-01 -2.904512286186218262e-01 -2.025147080421447754e-01 -1.056482791900634766e-01 1.884774863719940186e-01 1.723946630954742432e-01 -2.280759662389755249e-01 -3.494254499673843384e-02 1.071175932884216309e-01 -1.308285295963287354e-01 1.576903015375137329e-01 -1.589379459619522095e-01 -4.453031122684478760e-01 -8.368823677301406860e-02 -1.724413782358169556e-01 -1.758180558681488037e-01 -1.528141088783740997e-02 1.352711319923400879e-01 -6.373428553342819214e-02 3.077197372913360596e-01 8.926810324192047119e-02
-3.312641680240631104e-01 2.742943167686462402e-01 2.425507605075836182e-01 8.634958416223526001e-02 1.510694622993469238e-01 -8.458823710680007935e-02 2.479895353317260742e-01 1.756703704595565796e-01 1.351433619856834412e-02 -2.034035623073577881e-01 1.023347452282905579e-01 4.011999070644378662e-02 -5.040245130658149719e-02 6.631703674793243408e-02 2.350137755274772644e-02 1.995421499013900757e-01 1.189225390553474426e-01 -2.327503114938735962e-01 -1.445237845182418823e-01 -7.435748726129531860e-02 -2.808079421520233154e-01 2.148911505937576294e-01 -2.227552682161331177e-01 -2.251271307468414307e-01 -1.774912625551223755e-01 5.078804120421409607e-02 -1.539557278156280518e-01 2.086646556854248047e-01 2.649695873260498047e-01 -2.439850009977817535e-02 -1.772364825010299683e-01 4.301656037569046021e-02
-1.993995159864425659e-01 2.710807695984840393e-02 1.485866159200668335e-01 5.757195502519607544e-02 2.766022831201553345e-02 -2.084923982620239258e-01 2.012477219104766846e-01 2.125088125467300415e-01 -2.015045285224914551e-01 4.751096293330192566e-02 -1.645121425390243530e-01 -2.674621045589447021e-01 -1.285108029842376709e-01 8.262673765420913696e-02 1.262216120958328247e-01 3.069721534848213196e-02 -3.263399377465248108e-02 -3.538074195384979248e-01 8.214367181062698364e-02 4.076519906520843506e-01 -4.372453317046165466e-02 -4.911811277270317078e-02 8.251065015792846680e-02 -1.058965325355529785e-01 2.259154468774795532e-01 1.768956929445266724e-01 -1.795690208673477173e-01 1.657000333070755005e-01 2.409138083457946777e-01 2.950003147125244141e-01 1.175645217299461365e-01 -1.016616169363260269e-02
-5.161639302968978882e-02 2.408227026462554932e-01 2.208525091409683228e-01 1.008918359875679016e-01 -7.081567496061325073e-02 4.534028843045234680e-02 -8.609846234321594238e-03 -6.367848813533782959e-02 -3.181200101971626282e-02 1.042849719524383545e-01 -6.753939390182495117e-02 -1.568205207586288452e-01 1.823043674230575562e-01 -1.658924482762813568e-02 -2.713810838758945465e-02 1.763658523559570312e-01 -3.155820071697235107e-02 -2.615052759647369385e-01 -4.234191402792930603e-02 2.556717395782470703e-01 4.873470589518547058e-02 7.424671947956085205e-02 1.139107272028923035e-01 -1.805828213691711426e-01 2.608203589916229248e-01 -4.954341053962707520e-01 -3.495366871356964111e-01 2.028351277112960815e-01 2.603784501552581787e-01 -1.370087563991546631e-01 -7.182446122169494629e-02 6.519114226102828979e-02
4.715827479958534241e-02 1.221011504530906677e-01 -9.260281175374984741e-02 -2.887149341404438019e-02 1.023619472980499268e-01 -8.906203508377075195e-02 -2.086489200592041016e-01 6.480818614363670349e-03 5.113672837615013123e-02 -2.562237530946731567e-02 3.631834685802459717e-02 1.155248493887484074e-03 3.555595502257347107e-02 -3.596346080303192139e-01 -2.501953244209289551e-01 3.936875984072685242e-02 1.507606953382492065e-01 -1.206073537468910217e-01 -3.409147858619689941e-01 -2.582377381622791290e-02 1.070605292916297913e-01 1.621335148811340332e-01 -2.272848039865493774e-01 -2.284153252840042114e-01 1.259917207062244415e-02 9.275262802839279175e-02 -9.727205336093902588e-02 2.635843753814697266e-01 4.932649731636047363e-01 2.642829716205596924e-01 1.230721622705459595e-01 1.956421323120594025e-02
-3.050824999809265137e-01 2.551087141036987305e-01 8.128625154495239258e-02 -9.469953179359436035e-02 2.543656826019287109e-01 3.451283574104309082e-01 3.841476142406463623e-02 2.334660664200782776e-02 7.969316840171813965e-02 1.153940930962562561e-01 1.685287952423095703e-01 -2.068008184432983398e-01 2.782705239951610565e-02 -1.971119195222854614e-01 -6.972877681255340576e-02 -2.613093703985214233e-02 -5.364285036921501160e-02 -3.432762622833251953e-01 -2.716477215290069580e-01 2.097526788711547852e-01 1.937474682927131653e-02 1.930112601257860661e-03 -1.014521196484565735e-01 5.598338320851325989e-02 4.262948408722877502e-02 2.009385526180267334e-01 -3.380245566368103027e-01 -7.895011454820632935e-03 3.904703259468078613e-02 2.468368709087371826e-01 1.649636626243591309e-01 -7.701709866523742676e-02
1.454410105943679810e-01 2.642126679420471191e-01 2.328586876392364502e-01 2.728730142116546631e-01 -1.923172362148761749e-02 1.005773246288299561e-02 -5.583916604518890381e-02 -1.925821304321289062e-01 1.832887232303619385e-01 4.317543283104896545e-02 -1.749381273984909058e-01 -1.260557323694229126e-01 3.179109469056129456e-02 -3.884204626083374023e-01 1.251104921102523804e-01 1.011058837175369263e-01 3.012948036193847656e-01 -1.781958192586898804e-01 -7.923671603202819824e-02 3.711736528202891350e-03 -2.099546790122985840e-01 1.085129901766777039e-01 7.155935466289520264e-02 -5.594818666577339172e-02 1.407777518033981323e-01 1.911767125129699707e-01 -2.981196343898773193e-01 1.692221462726593018e-01 2.526749372482299805e-01 6.622696667909622192e-02 -1.966723613440990448e-02 -2.110524326562881470e-01
-8.044760674238204956e-02 2.048868238925933838e-01 -2.188770473003387451e-01 -1.120008304715156555e-01 3.074943274259567261e-02 -3.718732297420501709e-02 -1.021052002906799316e-01 -2.274379432201385498e-01 1.507027745246887207e-01 5.166693404316902161e-02 -3.932463005185127258e-02 1.115559861063957214e-01 -9.431406110525131226e-02 -9.732490032911300659e-02 5.623682402074337006e-03 2.809720039367675781e-01 1.452904790639877319e-01 -2.635555863380432129e-01 -4.637366831302642822e-01 9.625649452209472656e-02 -1.365033239126205444e-01 7.689598947763442993e-02 -1.272167861461639404e-01 -1.274536699056625366e-01 -1.188735142350196838e-01 1.964849531650543213e-01 -1.894310414791107178e-01 2.510401904582977295e-01 3.671438694000244141e-01 1.658768504858016968e-01 -4.454367980360984802e-02 4.583768546581268311e-02
-4.113755747675895691e-02 2.343520373106002808e-01 -2.974123880267143250e-02 2.312063127756118774e-01 9.143698960542678833e-03 1.644873470067977905e-01 2.266490012407302856e-01 -2.438730150461196899e-01 -8.035906404256820679e-02 7.389912754297256470e-02 2.198305577039718628e-01 -3.035666644573211670e-01 6.678671389818191528e-02 2.193031087517738342e-02 -1.729006618261337280e-01 -1.824735254049301147e-01 9.869727492332458496e-02 -3.376359120011329651e-02 -1.490725725889205933e-01 1.750033199787139893e-01 -3.169274330139160156e-01 -2.032439559698104858e-01 -2.197865396738052368e-02 -8.230322599411010742e-02 -1.008435934782028198e-01 -2.350296638906002045e-02 -2.525269985198974609e-01 3.687306493520736694e-02 1.973462849855422974e-01 -6.963977962732315063e-02 4.046198427677154541e-01 -1.855564564466476440e-01
-2.049925625324249268e-01 2.347434461116790771e-01 -1.198985381051898003e-03 2.179563641548156738e-01 7.859604060649871826e-02 1.204637289047241211e-01 -2.389793284237384796e-02 2.237939648330211639e-02 -3.656474351882934570e-01 2.322481013834476471e-02 -2.524120546877384186e-02 -1.431343890726566315e-02 -1.164002195000648499e-01 -3.889831900596618652e-02 -1.019493788480758667e-01 3.900338709354400635e-02 3.046980798244476318e-01 -1.123915538191795349e-01 -1.309002041816711426e-01 -7.362972944974899292e-02 1.818611323833465576e-01 1.956633329391479492e-01 -1.734641790390014648e-01 -1.728399395942687988e-01 2.606241405010223389e-01 1.648850180208683014e-02 -1.468615680932998657e-01 3.680036365985870361e-01 3.163306713104248047e-01 -9.813410788774490356e-02 2.112556099891662598e-01 -1.807865202426910400e-01
-2.930741906166076660e-01 2.296987920999526978e-01 1.119953989982604980e-01 -3.885586559772491455e-02 1.844174563884735107e-01 -2.010854706168174744e-02 -9.939657896757125854e-02 -2.677794694900512695e-01 -1.552014704793691635e-02 1.529549658298492432e-01 -1.400979608297348022e-01 6.021250411868095398e-02 -6.874205917119979858e-02 -3.314870968461036682e-02 -5.964973568916320801e-02 -1.301476657390594482e-01 -1.147211417555809021e-01 -1.619410216808319092e-01 -3.978227078914642334e-01 3.481889143586158752e-02 -8.776844292879104614e-02 2.333350032567977905e-01 1.246109008789062500e-01 -3.854384422302246094e-01 -3.238688781857490540e-02 -2.634225413203239441e-02 -2.927181720733642578e-01 -2.768640220165252686e-02 2.943037152290344238e-01 9.345348179340362549e-02 7.372081279754638672e-02 -2.097786366939544678e-01
-8.845601230859756470e-02 5.416707322001457214e-02 1.695450842380523682e-01 -1.575101315975189209e-01 1.285941600799560547e-01 1.396771073341369629e-01 1.757019162178039551e-01 7.735864073038101196e-02 -1.808732151985168457e-01 1.834910213947296143e-01 7.223629858344793320e-03 1.388780176639556885e-01 -1.380554735660552979e-01 1.020777449011802673e-01 -2.157855927944183350e-01 4.914255440235137939e-02 5.814102664589881897e-02 -1.936128586530685425e-01 -2.827308773994445801e-01 2.436128705739974976e-01 -1.140728294849395752e-01 -7.249379158020019531e-02 -5.192803964018821716e-02 5.024290084838867188e-02 1.704824715852737427e-01 -8.682313561439514160e-02 -1.019685715436935425e-01 2.312280982732772827e-01 4.616799354553222656e-01 -5.324270576238632202e-02 2.641763389110565186e-01 -3.297361433506011963e-01
-5.809823796153068542e-02 8.277725428342819214e-02 1.842838525772094727e-01 3.851350545883178711e-01 -1.510611325502395630e-01 -1.496332734823226929e-01 2.400413006544113159e-01 1.911358833312988281e-01 2.112841792404651642e-02 -6.262358278036117554e-02 -3.483774885535240173e-02 -2.038225680589675903e-01 -4.241440892219543457e-01 6.845090538263320923e-02 -7.483388483524322510e-02 1.460239887237548828e-01 5.224679782986640930e-02 -1.546967625617980957e-01 -3.612404167652130127e-01 1.600217670202255249e-01 -9.288631379604339600e-02 1.574954837560653687e-01 -7.640450447797775269e-02 -1.457230150699615479e-01 -1.798540800809860229e-01 2.006026804447174072e-01 -6.171140819787979126e-03 2.504193782806396484e-01 8.532009273767471313e-02 -1.148113161325454712e-01 9.054540097713470459e-02 4.715872555971145630e-02
-3.339344561100006104e-01 3.509300351142883301e-01 1.741205342113971710e-02 2.053950875997543335e-01 9.628073126077651978e-02 2.522359788417816162e-01 2.375456839799880981e-01 2.448157966136932373e-02 2.686767280101776123e-01 -9.299465268850326538e-02 1.616133302450180054e-01 2.094842642545700073e-01 -1.000945046544075012e-01 -3.046110831201076508e-02 -1.483750641345977783e-01 1.502050906419754028e-01 5.849716812372207642e-02 6.005237996578216553e-02 -1.919486075639724731e-01 3.049630224704742432e-01 1.555694341659545898e-01 1.208331659436225891e-01 -1.325671076774597168e-01 -8.206593245267868042e-02 -1.215545535087585449e-01 1.023136898875236511e-01 -5.074046924710273743e-02 1.626974195241928101e-01 3.550524711608886719e-01 -5.056199431419372559e-02 2.136528491973876953e-02 -5.669159814715385437e-02
1.689905487000942230e-02 2.094375789165496826e-01 2.798559144139289856e-03 7.660630345344543457e-02 -1.214260458946228027e-01 1.498908847570419312e-01 2.603291869163513184e-01 -5.586468800902366638e-02 -6.506035476922988892e-02 3.365544229745864868e-02 8.914969861507415771e-02 -4.615095555782318115e-01 -4.785436391830444336e-02 -1.058303862810134888e-01 1.625192761421203613e-01 -9.376140683889389038e-02 2.311403900384902954e-01 9.099177271127700806e-02 -1.414428204298019409e-01 2.481664419174194336e-01 2.212138101458549500e-02 1.090342551469802856e-01 -1.952688395977020264e-01 -3.041805028915405273e-01 2.160247415304183960e-01 1.118859425187110901e-01 -3.412501215934753418e-01 -8.332735300064086914e-02 7.439327985048294067e-02 2.809294760227203369e-01 1.548874750733375549e-02 -1.151725873351097107e-01
-3.430112004280090332e-01 1.633179038763046265e-01 1.478276103734970093e-01 -3.662733733654022217e-02 1.608149856328964233e-01 5.944981053471565247e-02 -9.278402477502822876e-02 5.226651579141616821e-02 -1.613086313009262085e-01 3.087148666381835938e-01 6.417854130268096924e-02 -1.653915047645568848e-01 -7.414192706346511841e-02 -8.751746267080307007e-02 -1.083839684724807739e-01 -2.754000248387455940e-03 2.398478239774703979e-01 1.348001956939697266e-01 -3.772032260894775391e-01 3.163721859455108643e-01 1.414208859205245972e-01 4.418712481856346130e-02 -5.169685464352369308e-03 1.012007594108581543e-01 2.383024394512176514e-01 -1.011344790458679199e-01 -2.324395626783370972e-01 -3.804177418351173401e-02 2.594959437847137451e-01 2.487214356660842896e-01 7.214223593473434448e-02 8.271043747663497925e-02
-2.807004749774932861e-01 1.846017241477966309e-01 5.845999717712402344e-02 1.779523491859436035e-01 5.267184972763061523e-02 -1.593063920736312866e-01 -1.715837419033050537e-01 -3.349682688713073730e-02 2.290373295545578003e-02 1.693912595510482788e-01 8.272461593151092529e-02 1.864956319332122803e-02 -3.004999645054340363e-02 3.503916785120964050e-02 9.332413971424102783e-02 -2.278001457452774048e-01 1.532600969076156616e-01 -3.637061119079589844e-01 3.139211609959602356e-02 1.546661704778671265e-01 6.929415464401245117e-02 2.169137150049209595e-01 9.930640459060668945e-02 2.398407012224197388e-01 -1.259176731109619141e-01 1.171370521187782288e-01 -1.060908958315849304e-01 -1.380701176822185516e-02 4.912752509117126465e-01 2.702667005360126495e-02 -5.087216198444366455e-02 -3.295125067234039307e-01
-1.656659543514251709e-01 3.519315421581268311e-01 3.224482759833335876e-02 1.792293190956115723e-01 1.645419001579284668e-01 2.494707517325878143e-02 9.790609031915664673e-02 -8.094514906406402588e-02 4.268673956394195557e-01 7.507187873125076294e-02 5.146231967955827713e-03 -2.407128214836120605e-01 2.426268458366394043e-01 2.462110072374343872e-01 -1.559077799320220947e-01 3.266228735446929932e-02 9.204221516847610474e-02 -2.663881778717041016e-01 -1.571541577577590942e-01 3.419186174869537354e-01 -3.289002552628517151e-02 3.581104101613163948e-03 -2.105383723974227905e-01 -2.958003617823123932e-02 -1.328646093606948853e-01 3.601587610319256783e-03 -6.501945108175277710e-02 9.746984392404556274e-02 1.967069879174232483e-02 -1.023135054856538773e-02 1.344265490770339966e-01 -2.524428963661193848e-01
-7.309395819902420044e-02 3.464240133762359619e-01 1.584469974040985107e-01 2.274628132581710815e-01 -9.702911972999572754e-02 -1.331497281789779663e-01 1.275949627161026001e-01 4.835233464837074280e-02 8.080092072486877441e-02 -1.879822611808776855e-01 -1.800767630338668823e-01 -2.747257649898529053e-01 -5.491895601153373718e-02 -4.063376188278198242e-01 1.306628882884979248e-01 1.992994248867034912e-01 6.606651842594146729e-02 -8.541869372129440308e-02 -8.851347118616104126e-02 2.423849403858184814e-01 -9.128759801387786865e-02 9.692578762769699097e-02 -2.281761765480041504e-01 -2.549704909324645996e-02 7.152210921049118042e-02 -2.781022191047668457e-01 -1.407634615898132324e-01 1.205346584320068359e-01 -4.968385212123394012e-03 3.215909600257873535e-01 5.723410099744796753e-02 7.172413915395736694e-02
-2.160717099905014038e-01 3.409457206726074219e-02 8.863280713558197021e-02 1.862369924783706665e-01 1.417436599731445312e-01 3.465456143021583557e-02 -9.518209099769592285e-02 -2.460410296916961670e-01 -2.890626667067408562e-03 -2.999660093337297440e-03 1.619703322649002075e-01 -3.451593816280364990e-01 -2.559185959398746490e-02 1.318188607692718506e-01 2.468783706426620483e-01 5.166481435298919678e-02 -7.511582691222429276e-03 -1.496259570121765137e-01 -9.686723351478576660e-02 2.384685352444648743e-02 -2.540514804422855377e-02 5.066913366317749023e-01 -2.245742231607437134e-01 4.668620973825454712e-02 1.221410706639289856e-01 -1.858044117689132690e-01 -2.705096304416656494e-01 2.161769010126590729e-02 2.822302281856536865e-01 1.665387749671936035e-01 -1.141904368996620178e-01 -7.604218274354934692e-02
-2.777281962335109711e-02 -3.187491372227668762e-02 3.450207114219665527e-01 2.547889053821563721e-01 2.243670523166656494e-01 -7.070066034793853760e-02 1.815350353717803955e-01 1.019518002867698669e-01 1.832415312528610229e-01 -1.953506469726562500e-01 1.489466875791549683e-01 -7.942330092191696167e-02 -1.969335377216339111e-01 1.929893642663955688e-01 -8.277858793735504150e-02 -1.083108037710189819e-01 2.438926696777343750e-02 -7.375873625278472900e-02 -1.993743032217025757e-01 5.073761940002441406e-02 -4.032078683376312256e-01 8.617956191301345825e-02 6.022224575281143188e-02 8.343231678009033203e-02 5.385141447186470032e-02 4.453747719526290894e-02 -4.232724010944366455e-01 -3.463253378868103027e-02 2.257392406463623047e-01 1.304086446762084961e-01 8.803964406251907349e-02 -1.755425184965133667e-01
1.294495761394500732e-01 2.560387849807739258e-01 3.533961772918701172e-01 6.174951419234275818e-02 -1.662267297506332397e-01 -2.330138683319091797e-01 -1.413652449846267700e-01 -5.132019892334938049e-02 -2.361448667943477631e-02 -4.889352992177009583e-02 -7.175625115633010864e-02 -3.786516562104225159e-02 -3.881005942821502686e-02 -1.725934594869613647e-01 -8.394568227231502533e-03 1.182520985603332520e-01 2.633744478225708008e-01 7.855612784624099731e-02 -1.901477575302124023e-01 9.709135442972183228e-02 -1.465265154838562012e-01 -3.734841942787170410e-02 1.258233934640884399e-02 -9.170003980398178101e-02 6.266821641474962234e-03 7.765495032072067261e-02 -4.844958186149597168e-01 2.453747838735580444e-01 2.970735132694244385e-01 2.586327195167541504e-01 -7.139012683182954788e-03 -1.442205607891082764e-01
-2.304985187947750092e-02 2.696781605482101440e-02 2.106248289346694946e-01 7.089517265558242798e-02 -3.779599443078041077e-02 2.085657976567745209e-02 2.032493794104084373e-04 1.212313324213027954e-01 3.878216817975044250e-02 -1.746446341276168823e-01 2.674476206302642822e-01 1.138546615839004517e-01 -9.824958443641662598e-02 7.288154959678649902e-02 8.767997473478317261e-02 2.756750769913196564e-02 -1.355696767568588257e-01 -2.951385676860809326e-01 -3.684445619583129883e-01 3.022874593734741211e-01 -1.676577627658843994e-01 -5.896041169762611389e-02 7.683119922876358032e-02 -2.729492783546447754e-01 -1.974103748798370361e-01 -1.790920048952102661e-01 -2.587625682353973389e-01 -1.426268741488456726e-02 1.385621130466461182e-01 1.993686854839324951e-01 2.041672915220260620e-01 -3.308183848857879639e-01
-3.234752714633941650e-01 7.350357621908187866e-02 1.910189241170883179e-01 2.920429110527038574e-01 -3.655239194631576538e-02 -2.726527750492095947e-01 -1.678290963172912598e-01 -4.259621351957321167e-02 -2.532123029232025146e-01 -8.930006623268127441e-02 2.766194939613342285e-01 -1.382780671119689941e-01 -2.554790116846561432e-02 -2.337847650051116943e-01 9.407804347574710846e-03 -5.544718354940414429e-02 1.805222034454345703e-01 -2.077722698450088501e-01 -1.271800547838211060e-01 2.000821381807327271e-01 2.814584784209728241e-02 3.134984895586967468e-02 9.537759423255920410e-02 8.973803371191024780e-02 3.627562895417213440e-02 -8.266501873731613159e-02 -1.589049547910690308e-01 -4.555278643965721130e-02 1.746809333562850952e-01 2.438623309135437012e-01 -2.384661436080932617e-01 -3.211113214492797852e-01
2.734233625233173370e-03 1.528158187866210938e-01 3.265587687492370605e-01 6.416329741477966309e-02 -9.807017631828784943e-03 1.531008183956146240e-01 3.346447646617889404e-01 -1.281488239765167236e-01 6.124857813119888306e-02 2.952398657798767090e-01 -7.727890461683273315e-02 -2.604838609695434570e-01 -1.788029372692108154e-01 -9.657545387744903564e-02 2.802769541740417480e-01 7.496799528598785400e-02 -2.421771176159381866e-02 -2.282673269510269165e-01 1.405109744518995285e-02 1.131963878870010376e-01 -1.729997098445892334e-01 7.981378585100173950e-02 -1.485926508903503418e-01 -3.859438002109527588e-02 2.284140288829803467e-01 8.736782521009445190e-02 -2.747295200824737549e-01 -7.265762984752655029e-02 3.293016552925109863e-01 1.163799986243247986e-01 1.479824930429458618e-01 1.170748025178909302e-01
1.198421269655227661e-01 5.820449814200401306e-02 4.144939407706260681e-02 -1.236574351787567139e-01 2.145777046680450439e-01 -2.334774285554885864e-01 7.654246687889099121e-02 2.731266245245933533e-02 -2.017728425562381744e-02 1.091969087719917297e-01 5.171053856611251831e-02 -2.013262808322906494e-01 -2.608042359352111816e-01 9.343998879194259644e-02 -1.328811049461364746e-01 4.045716673135757446e-02 1.101101264357566833e-01 -3.729597926139831543e-01 1.518198698759078979e-01 3.711746335029602051e-01 -5.182954296469688416e-02 -2.680270187556743622e-02 3.062612935900688171e-02 -2.141085118055343628e-01 7.544197887182235718e-02 1.890485361218452454e-02 -4.545476436614990234e-01 2.101282477378845215e-01 2.029986828565597534e-01 1.825458407402038574e-01 5.615025386214256287e-02 -9.884621202945709229e-02
-4.524654150009155273e-02 4.643178284168243408e-01 1.954893767833709717e-01 1.069688275456428528e-01 6.787770241498947144e-02 -5.521631240844726562e-02 2.058455199003219604e-01 1.428237110376358032e-01 2.746306657791137695e-01 1.209193915128707886e-01 -1.377824246883392334e-01 -1.484738141298294067e-01 -2.242119610309600830e-01 -5.286105349659919739e-02 -9.628215432167053223e-02 -2.629889547824859619e-01 8.366379886865615845e-02 -3.017183206975460052e-02 -1.128373946994543076e-02 7.187660038471221924e-02 6.791742891073226929e-02 7.473848015069961548e-02 -1.060150563716888428e-01 -5.296037346124649048e-02 -2.533352077007293701e-01 -1.298841834068298340e-01 -2.325045019388198853e-01 2.872855961322784424e-01 2.857913374900817871e-01 5.184769257903099060e-02 -1.752430945634841919e-01 -1.718842238187789917e-01
3.644032031297683716e-02 9.004726260900497437e-02 1.260209828615188599e-01 1.657364219427108765e-01 1.824115216732025146e-01 1.332527250051498413e-01 1.326265186071395874e-01 1.732963621616363525e-01 -1.867122203111648560e-01 -3.307809233665466309e-01 -1.731383502483367920e-01 -1.651738882064819336e-01 -1.000205948948860168e-01 -4.121876135468482971e-02 8.089573681354522705e-02 -5.985360220074653625e-02 2.051357477903366089e-01 -8.342967927455902100e-02 2.715422771871089935e-02 3.012129962444305420e-01 1.011650338768959045e-01 -9.881678223609924316e-02 1.168794706463813782e-01 -1.413454115390777588e-01 1.854940503835678101e-01 -2.922535315155982971e-02 -2.283267974853515625e-01 1.950277388095855713e-01 4.505330324172973633e-01 2.047861665487289429e-01 1.998556703329086304e-01 -1.440788209438323975e-01
-8.155488222837448120e-02 1.315252780914306641e-01 1.269828677177429199e-01 1.135444268584251404e-01 1.445514988154172897e-02 -2.876525819301605225e-01 -1.126899942755699158e-01 -1.090275719761848450e-01 -8.746220916509628296e-02 5.168354883790016174e-02 2.827879786491394043e-01 -8.284328877925872803e-02 -1.468364000320434570e-01 -9.426086395978927612e-02 -4.396670497953891754e-03 -7.976180315017700195e-02 2.187008410692214966e-01 -9.692497551441192627e-02 -1.647803783416748047e-01 3.313995897769927979e-01 -1.076874285936355591e-01 -3.711399435997009277e-02 -2.526191473007202148e-01 8.270965516567230225e-02 2.737284004688262939e-01 -1.557995378971099854e-02 -4.128291904926300049e-01 -2.018136233091354370e-01 1.224421709775924683e-01 2.199835777282714844e-01 -1.618462204933166504e-01 -2.275388836860656738e-01
-2.130020707845687866e-01 1.872826367616653442e-01 -1.207284182310104370e-01 6.705917418003082275e-02 -1.129056885838508606e-01 -3.179217576980590820e-01 1.920360475778579712e-01 -1.715176552534103394e-01 -1.874930709600448608e-01 -1.488962620496749878e-01 -1.147662252187728882e-01 -3.745827674865722656e-01 8.098113536834716797e-02 -1.518484055995941162e-01 -2.532983757555484772e-02 2.685297466814517975e-02 8.301182836294174194e-02 -1.892487704753875732e-02 -2.190416604280471802e-01 3.729659616947174072e-01 -1.640364080667495728e-01 -2.650695294141769409e-02 -6.579490751028060913e-02 6.991705298423767090e-02 -1.265970170497894287e-01 -1.733101555146276951e-03 3.699946030974388123e-02 -4.851350188255310059e-02 3.791299164295196533e-01 2.023803144693374634e-01 2.060634940862655640e-01 2.252526208758354187e-02
-1.022167950868606567e-01 2.235611230134963989e-01 7.532464340329170227e-03 3.105392158031463623e-01 8.597616851329803467e-02 5.709644407033920288e-02 2.046127170324325562e-01 1.962403804063796997e-01 2.391838580369949341e-01 3.638059496879577637e-01 1.758584827184677124e-01 5.676267668604850769e-03 7.673174887895584106e-02 -2.264298200607299805e-01 1.899716071784496307e-02 -4.953547194600105286e-02 -9.675541520118713379e-02 4.124955087900161743e-02 -1.101129055023193359e-01 2.621018290519714355e-01 1.953755021095275879e-01 1.519403755664825439e-01 1.453242003917694092e-01 8.997893333435058594e-02 1.485260128974914551e-01 -9.240964800119400024e-02 -2.081535458564758301e-01 7.702312618494033813e-02 3.831313848495483398e-01 1.082868203520774841e-01 2.062370330095291138e-01 -9.104745835065841675e-02
2.954768948256969452e-02 8.433572202920913696e-02 4.111180305480957031e-01 4.006322026252746582e-01 1.787825673818588257e-02 -2.821470499038696289e-01 1.379457265138626099e-01 -1.732989400625228882e-01 -6.069202441722154617e-03 -4.495032504200935364e-02 -5.276330932974815369e-02 -2.072029709815979004e-01 -2.178020626306533813e-01 -1.009582430124282837e-01 -9.804850071668624878e-02 -4.953243583440780640e-02 -6.681743264198303223e-02 -1.032607033848762512e-01 -1.063839793205261230e-01 1.881722062826156616e-01 -1.723491959273815155e-02 -1.275711506605148315e-01 -7.922517508268356323e-02 -3.077518641948699951e-01 -6.323727220296859741e-02 1.050010621547698975e-01 -3.085295557975769043e-01 1.331197768449783325e-01 2.545048296451568604e-01 -1.470144838094711304e-01 1.218104511499404907e-01 -8.636046946048736572e-02
-2.167626470327377319e-01 -3.658885881304740906e-02 8.827054500579833984e-02 2.275286614894866943e-02 1.842831075191497803e-01 -5.046752467751502991e-02 -2.040329873561859131e-01 1.232883632183074951e-01 2.050689756870269775e-01 -1.592620313167572021e-01 1.604847311973571777e-01 -1.611205935478210449e-01 -3.314995169639587402e-01 1.364017426967620850e-01 -3.198283165693283081e-02 -1.819876134395599365e-01 8.026403188705444336e-02 2.379517816007137299e-02 -6.331067532300949097e-02 1.640589684247970581e-01 -6.890709698200225830e-02 2.260661870241165161e-01 1.002524122595787048e-01 -1.382274776697158813e-01 3.345525562763214111e-01 -6.850281357765197754e-02 -3.599778711795806885e-01 1.259815096855163574e-01 3.751724958419799805e-01 1.937667578458786011e-01 -1.655700616538524628e-02 6.830275058746337891e-02
-2.373151183128356934e-01 2.492359727621078491e-01 1.186136677861213684e-01 8.511071093380451202e-03 -1.319329440593719482e-01 8.882772922515869141e-02 1.275291740894317627e-01 -2.078948318958282471e-01 2.190906405448913574e-01 -1.942443102598190308e-01 2.111899703741073608e-01 -1.893928498029708862e-01 7.771539688110351562e-02 -1.097113564610481262e-01 2.080222070217132568e-01 -2.290380885824561119e-03 -2.473602816462516785e-02 -1.272552739828824997e-02 -2.341501116752624512e-01 3.934075534343719482e-01 8.086685091257095337e-03 -6.631946563720703125e-02 6.778189539909362793e-02 -2.607623934745788574e-01 -2.327670305967330933e-01 1.376091837882995605e-01 -1.713351011276245117e-01 1.317066252231597900e-01 2.941481769084930420e-01 -4.795600101351737976e-02 2.402651160955429077e-01 -3.591119125485420227e-02
-2.404490709304809570e-01 2.536394596099853516e-01 1.756167113780975342e-01 -1.133630424737930298e-01 1.280080974102020264e-01 2.423555254936218262e-01 5.837018601596355438e-03 -2.329474315047264099e-03 2.451038174331188202e-02 2.062664628028869629e-01 -1.634171232581138611e-02 -1.217097863554954529e-01 -2.194310724735260010e-01 -2.719916403293609619e-01 -2.745716273784637451e-01 7.634788006544113159e-02 -5.167544633150100708e-02 5.719814822077751160e-02 -2.273437529802322388e-01 2.712116837501525879e-01 -3.302703201770782471e-01 2.053475528955459595e-01 -1.643135547637939453e-01 1.080760136246681213e-01 3.593585267663002014e-02 1.387624889612197876e-01 -1.950703710317611694e-01 1.083378493785858154e-01 1.936561763286590576e-01 2.251953445374965668e-02 1.966941654682159424e-01 -1.711116582155227661e-01
-1.100491583347320557e-01 9.693911671638488770e-02 -1.313107758760452271e-01 1.354939420707523823e-03 1.459030434489250183e-02 2.589653246104717255e-02 -1.051748469471931458e-01 9.212588891386985779e-03 -1.940598636865615845e-01 2.087588906288146973e-01 3.333046734333038330e-01 1.789687760174274445e-02 1.921726763248443604e-01 -7.560278475284576416e-02 1.262569874525070190e-01 -1.031980514526367188e-01 1.649950593709945679e-01 -4.018489122390747070e-01 -1.645751483738422394e-02 3.078188896179199219e-01 -1.451064497232437134e-01 -1.354708075523376465e-01 -1.930906772613525391e-01 7.448227610439062119e-03 9.691534936428070068e-02 -1.623078882694244385e-01 -3.148201704025268555e-01 4.326975613366812468e-04 3.658475279808044434e-01 7.691116631031036377e-02 2.281128764152526855e-01 -1.443535462021827698e-02
-1.460448652505874634e-01 4.022552371025085449e-01 -1.243296191096305847e-01 -1.643750816583633423e-01 1.661076545715332031e-01 1.492877900600433350e-01 9.659475646913051605e-03 6.469573825597763062e-02 7.945600897073745728e-02 5.248297750949859619e-02 -3.942378237843513489e-02 -1.216606572270393372e-01 -3.296058252453804016e-02 2.815964072942733765e-02 1.380643248558044434e-01 1.624497175216674805e-01 2.278921306133270264e-01 -2.831797897815704346e-01 -1.285827755928039551e-01 3.004665374755859375e-01 2.652820646762847900e-01 1.487288624048233032e-01 -2.327963858842849731e-01 1.208170205354690552e-01 -9.053506073541939259e-04 3.125209733843803406e-02 2.117710746824741364e-02 9.596953541040420532e-02 4.206391870975494385e-01 2.400588393211364746e-01 3.595550358295440674e-02 -2.744779735803604126e-02
8.319859951734542847e-02 4.924058616161346436e-01 7.719548046588897705e-02 9.587982296943664551e-02 -1.388549245893955231e-02 -1.769652068614959717e-01 1.622445434331893921e-01 1.629774272441864014e-01 -5.105935502797365189e-03 2.346432656049728394e-01 1.016964912414550781e-01 -5.593634396791458130e-02 -6.356053054332733154e-02 -5.852974951267242432e-02 -4.245917126536369324e-02 -6.231587007641792297e-02 2.476457878947257996e-02 -3.138042986392974854e-01 -8.035608381032943726e-02 -7.392081618309020996e-02 1.465853452682495117e-01 2.306445091962814331e-01 -1.216982752084732056e-01 -1.854268908500671387e-01 -2.684841752052307129e-01 -2.204548195004463196e-02 -3.016295731067657471e-01 1.222950145602226257e-01 3.578945994377136230e-01 -2.499043196439743042e-02 3.290895000100135803e-02 1.617828458547592163e-01
-2.442521601915359497e-02 1.123471111059188843e-01 1.430565565824508667e-01 -1.780205219984054565e-01 6.007006391882896423e-02 -1.010553464293479919e-01 1.457595974206924438e-01 3.081840872764587402e-01 -1.770865023136138916e-01 -1.476005315780639648e-01 -1.490007191896438599e-01 -1.763836294412612915e-01 -1.636881381273269653e-01 6.689987331628799438e-02 1.128346696496009827e-01 -2.082332596182823181e-02 2.067432403564453125e-01 -2.042936086654663086e-01 -6.596252322196960449e-03 3.475942015647888184e-01 -2.584385313093662262e-02 -8.903872221708297729e-02 1.737955808639526367e-01 -2.164157778024673462e-01 8.248171210289001465e-02 4.386329557746648788e-03 -3.260169029235839844e-01 1.662390083074569702e-01 4.640564620494842529e-01 2.125058881938457489e-02 -7.116118073463439941e-02 3.315705433487892151e-02
-1.132511794567108154e-01 3.311021924018859863e-01 -7.509639859199523926e-02 1.358454972505569458e-01 5.326057597994804382e-02 -1.385454386472702026e-01 -7.359788566827774048e-02 -1.126018539071083069e-01 3.603900969028472900e-01 7.249987125396728516e-02 -1.556194573640823364e-01 -2.601173222064971924e-01 -2.724522054195404053e-01 1.342061813920736313e-02 -1.250975877046585083e-01 7.033327221870422363e-02 2.094692736864089966e-01 -2.057414501905441284e-01 -2.609014213085174561e-01 -4.053546860814094543e-02 -2.940605580806732178e-01 1.873645782470703125e-01 2.166287004947662354e-01 1.152193918824195862e-01 -3.564805909991264343e-02 1.478398740291595459e-01 -2.753250300884246826e-02 -6.753916293382644653e-02 2.329030483961105347e-01 1.336721330881118774e-01 2.293172329664230347e-01 2.137549221515655518e-02
-1.244415417313575745e-01 2.568526268005371094e-01 -1.192513704299926758e-01 -1.300494670867919922e-01 4.683893173933029175e-02 3.096647188067436218e-02 1.831516623497009277e-01 -8.404953032732009888e-02 1.314248740673065186e-01 1.262273937463760376e-01 -1.365650743246078491e-01 -3.760029375553131104e-01 5.214628577232360840e-02 -2.263175845146179199e-01 4.779071733355522156e-02 2.148901224136352539e-01 1.963105350732803345e-01 6.399892270565032959e-02 -2.236083298921585083e-01 2.030676007270812988e-01 3.297914564609527588e-02 3.133895695209503174e-01 -1.528830826282501221e-01 -2.420887798070907593e-01 1.738384217023849487e-01 -1.840240880846977234e-02 -2.760744690895080566e-01 -2.071162760257720947e-01 2.414606064558029175e-01 -8.503980189561843872e-02 -5.211251229047775269e-02 -1.222121715545654297e-01
-1.555267069488763809e-02 -8.500658720731735229e-02 2.340639084577560425e-01 -2.386144176125526428e-02 -8.786148577928543091e-02 -2.937404997646808624e-02 1.151921749114990234e-01 3.553152829408645630e-02 1.826846301555633545e-01 -2.221206277608871460e-01 2.545976638793945312e-01 -2.589759230613708496e-01 -1.214737296104431152e-01 4.180207103490829468e-02 -2.099334634840488434e-02 -1.678884029388427734e-01 2.208816260099411011e-01 -2.765868008136749268e-01 -2.204293608665466309e-01 -6.994356960058212280e-02 -3.658417984843254089e-02 2.555707097053527832e-01 -3.796858713030815125e-02 -1.511466354131698608e-01 2.740484848618507385e-02 -2.124620825052261353e-01 -1.508554071187973022e-01 -1.897544711828231812e-01 5.196061730384826660e-01 -4.938093945384025574e-02 1.172072160989046097e-02 -8.601623028516769409e-02
9.807313978672027588e-02 1.551302224397659302e-01 2.738873474299907684e-02 -7.721423357725143433e-02 -9.454058110713958740e-02 3.611646965146064758e-02 -1.431967876851558685e-02 -4.270175471901893616e-02 5.748377367854118347e-02 -1.113480851054191589e-01 3.247592598199844360e-02 -2.277279645204544067e-01 5.768448580056428909e-03 -2.718127071857452393e-01 -2.083839029073715210e-01 4.405974224209785461e-02 9.376549720764160156e-02 -1.275006234645843506e-01 -3.089482486248016357e-01 5.157585814595222473e-02 -1.076411306858062744e-01 -6.827541440725326538e-02 -1.358188390731811523e-01 -3.576881485059857368e-03 -1.445352733135223389e-01 2.188259661197662354e-01 -9.846858680248260498e-02 2.020006179809570312e-01 5.575041770935058594e-01 3.840822875499725342e-01 4.435649141669273376e-02 1.483135372400283813e-01
-1.162455677986145020e-01 -3.091146424412727356e-02 6.791260838508605957e-02 9.445716440677642822e-02 1.489186752587556839e-02 -1.290607601404190063e-01 1.427124589681625366e-01 -1.068358868360519409e-02 -6.057755649089813232e-02 -6.470671296119689941e-02 2.315881550312042236e-01 -3.240964412689208984e-01 -2.436963021755218506e-01 1.555163413286209106e-01 -1.801314353942871094e-01 -1.590375304222106934e-01 1.444962471723556519e-01 -3.566264733672142029e-02 -1.725168079137802124e-01 -9.322416037321090698e-02 -2.646823227405548096e-01 1.943577677011489868e-01 -1.420885473489761353e-01 1.286566704511642456e-01 1.149919256567955017e-01 -1.476968824863433838e-01 -3.397471308708190918e-01 -1.271814107894897461e-01 4.650982916355133057e-01 -1.045793518424034119e-01 -1.309838891029357910e-01 1.028007492423057556e-01
-1.274032145738601685e-01 8.550145477056503296e-02 2.257752791047096252e-02 2.476676702499389648e-01 -1.451656129211187363e-02 -1.097838506102561951e-01 6.750752031803131104e-02 -2.939396724104881287e-02 -1.222063675522804260e-01 -1.750634908676147461e-01 2.009514123201370239e-01 4.495847597718238831e-02 -1.717177182435989380e-01 3.831134364008903503e-02 -2.399135231971740723e-01 -1.257304847240447998e-01 8.836961537599563599e-02 -2.947387695312500000e-01 -1.272417306900024414e-01 4.063414931297302246e-01 -3.302462026476860046e-02 -2.611508369445800781e-01 -2.610477507114410400e-01 -2.002324210479855537e-03 -2.720886170864105225e-01 -8.311789482831954956e-02 -4.343506395816802979e-01 5.481957457959651947e-03 1.108651608228683472e-01 5.347006022930145264e-02 4.482101649045944214e-02 -6.636354327201843262e-02
-3.605281710624694824e-01 1.878501661121845245e-02 -2.315369620919227600e-02 3.117221221327781677e-02 1.443498432636260986e-01 3.724223747849464417e-02 -1.330064088106155396e-01 -1.690450012683868408e-01 3.255072981119155884e-03 -9.790788404643535614e-03 8.536756783723831177e-02 -4.915263876318931580e-02 -1.252652108669281006e-01 2.802270948886871338e-01 -6.361395865678787231e-02 -4.558864608407020569e-02 6.313852965831756592e-02 -3.465415537357330322e-01 -6.881847232580184937e-02 1.423715893179178238e-02 7.355275750160217285e-02 5.469310283660888672e-01 1.513459440320730209e-02 -4.924983251839876175e-03 -9.173672646284103394e-02 7.973543251864612103e-04 -2.533049881458282471e-01 1.695093959569931030e-01 3.662126362323760986e-01 -3.856017487123608589e-03 1.364237964153289795e-01 4.062156379222869873e-02
-1.492848098278045654e-01 -1.171457618474960327e-01 -4.976281430572271347e-03 1.451172865927219391e-03 3.646542504429817200e-02 -2.392507493495941162e-01 -1.333310902118682861e-01 1.063908934593200684e-01 -6.626083049923181534e-03 7.437192648649215698e-02 1.221210509538650513e-01 -4.471602737903594971e-01 -6.270260363817214966e-02 2.667841911315917969e-01 -6.443247944116592407e-02 -2.131679356098175049e-01 1.492363959550857544e-01 -6.001372262835502625e-02 -5.395954847335815430e-02 2.329626977443695068e-01 -1.427945643663406372e-01 2.151534408330917358e-01 1.337231397628784180e-01 -8.834882825613021851e-02 3.994116187095642090e-02 1.199989207088947296e-02 -2.808139622211456299e-01 2.323981076478958130e-01 3.811081647872924805e-01 2.004994451999664307e-01 6.639566272497177124e-02 -1.768529713153839111e-01
-1.959914416074752808e-01 9.058293700218200684e-02 8.449018746614456177e-02 1.135818958282470703e-01 1.654113084077835083e-01 5.632882937788963318e-02 2.790327668190002441e-01 -6.125601381063461304e-02 1.552499532699584961e-01 -1.438656002283096313e-01 7.085671275854110718e-02 -7.541503757238388062e-02 -3.744822368025779724e-02 5.829932913184165955e-02 1.200682111084461212e-02 1.719367653131484985e-01 1.500696092844009399e-01 -1.126062572002410889e-01 -2.338649630546569824e-01 -1.835211180150508881e-02 -1.803355067968368530e-01 3.512827157974243164e-01 -2.973011732101440430e-01 -4.419217705726623535e-01 -1.327404826879501343e-01 2.056204229593276978e-01 1.854551956057548523e-02 1.561974585056304932e-01 2.994814813137054443e-01 1.031546201556921005e-02 1.430906951427459717e-01 8.022394031286239624e-02
1.330771297216415405e-01 7.383962720632553101e-02 -9.021651744842529297e-02 2.163425981998443604e-01 -1.644956879317760468e-02 3.009133040904998779e-01 2.167883515357971191e-01 -1.530517190694808960e-01 2.435487881302833557e-02 3.115839557722210884e-03 1.647664159536361694e-01 -2.001746892929077148e-01 -1.316946595907211304e-01 5.519549548625946045e-02 5.205754935741424561e-02 -1.564465612173080444e-01 -6.181179359555244446e-02 -2.211326062679290771e-01 -1.050845533609390259e-01 3.317382633686065674e-01 -3.353799879550933838e-01 -2.874949201941490173e-02 -2.904421389102935791e-01 -3.503671884536743164e-01 -3.834574297070503235e-02 3.096270002424716949e-02 -4.831967502832412720e-02 -3.747326880693435669e-02 2.769864797592163086e-01 6.197663769125938416e-02 2.408301681280136108e-01 -7.933521270751953125e-02
-2.850356101989746094e-01 2.741150856018066406e-01 1.013710908591747284e-02 3.685105219483375549e-02 3.047930896282196045e-01 2.865555286407470703e-01 5.614313110709190369e-02 9.945080429315567017e-02 1.084309667348861694e-01 -1.050673127174377441e-01 -1.264830082654953003e-01 -2.493487149477005005e-01 3.134367763996124268e-01 8.055507391691207886e-02 -1.215919554233551025e-01 2.228997349739074707e-01 4.497594758868217468e-02 -3.237896859645843506e-01 -1.527188867330551147e-01 2.526208460330963135e-01 -5.004241131246089935e-03 2.685850262641906738e-01 2.266213297843933105e-02 -5.358516424894332886e-02 -7.806935906410217285e-02 -5.980140063911676407e-03 -2.221797853708267212e-01 -2.619874849915504456e-02 2.259110063314437866e-01 6.472051888704299927e-02 -2.083504758775234222e-02 5.039407312870025635e-02
-1.117823496460914612e-01 2.735517323017120361e-01 -4.241451621055603027e-02 2.817585766315460205e-01 -4.305137321352958679e-02 -8.785971999168395996e-02 -1.115339994430541992e-01 -9.242806583642959595e-02 1.406071428209543228e-02 1.356876492500305176e-01 9.564433991909027100e-02 1.454912424087524414e-01 -2.764981985092163086e-01 -1.642941832542419434e-01 1.589745879173278809e-01 -6.421091500669717789e-03 9.757816046476364136e-02 -1.190089955925941467e-01 -9.311878681182861328e-02 1.303607821464538574e-01 2.345570474863052368e-01 -1.781908981502056122e-02 -1.214227732270956039e-02 2.218739986419677734e-01 1.308691501617431641e-01 -3.290396928787231445e-02 -2.789305448532104492e-01 -1.798192970454692841e-02 5.492888689041137695e-01 -1.796735525131225586e-01 1.282514482736587524e-01 -1.496838182210922241e-01
-2.474723607301712036e-01 3.492083251476287842e-01 3.822897970676422119e-01 2.762258052825927734e-01 -6.907373666763305664e-02 2.003927826881408691e-01 6.402922421693801880e-02 8.679866045713424683e-02 1.595782041549682617e-01 -8.274019509553909302e-02 1.282380372285842896e-01 -4.600483551621437073e-02 -1.088518872857093811e-01 -1.767228394746780396e-01 4.573682323098182678e-02 -4.046066850423812866e-02 1.886675804853439331e-01 -7.555005699396133423e-02 -2.211104184389114380e-01 2.801009416580200195e-01 -7.317625731229782104e-02 -3.157933708280324936e-03 -2.665937542915344238e-01 -7.495061308145523071e-02 2.770881652832031250e-01 -1.974281072616577148e-01 -2.278001308441162109e-01 3.240510448813438416e-02 -1.346782892942428589e-01 5.302289500832557678e-03 2.329784631729125977e-02 4.482520744204521179e-02
-3.348895311355590820e-01 2.447071373462677002e-01 5.073099955916404724e-02 -1.302216202020645142e-01 2.375006675720214844e-01 1.942808926105499268e-01 5.905533209443092346e-02 2.149208076298236847e-02 1.686619967222213745e-01 5.013005062937736511e-02 2.361725866794586182e-01 -3.369086980819702148e-01 -1.044942662119865417e-01 -7.232815027236938477e-02 -1.196734048426151276e-02 2.026754915714263916e-01 1.447023898363113403e-01 -1.767736822366714478e-01 -2.863378822803497314e-01 3.548224866390228271e-01 6.077267974615097046e-02 -1.117604225873947144e-02 2.111531347036361694e-01 -3.868661820888519287e-02 6.648181378841400146e-02 -1.382043212652206421e-01 1.087923906743526459e-02 3.182510435581207275e-01 6.639656424522399902e-02 3.028632327914237976e-02 -7.561786472797393799e-02 -8.231848478317260742e-02
1.930785924196243286e-02 3.064492940902709961e-01 -8.291634917259216309e-02 6.123644113540649414e-02 -5.864632874727249146e-02 8.456427603960037231e-02 2.359244972467422485e-01 -4.928117990493774414e-02 -1.121770739555358887e-01 -1.725725084543228149e-02 -1.198408845812082291e-02 -1.379847433418035507e-02 -6.632937490940093994e-02 4.090745449066162109e-01 -3.526968648657202721e-03 -1.754433214664459229e-01 -7.717195153236389160e-02 -3.075798228383064270e-02 -1.075110584497451782e-01 3.954365253448486328e-01 -1.830238252878189087e-01 -8.456055074930191040e-02 -2.347716689109802246e-01 -2.454221993684768677e-01 7.241658121347427368e-02 -2.544128336012363434e-02 -2.258967608213424683e-01 -8.420214988291263580e-03 4.066072702407836914e-01 2.048432826995849609e-02 2.030030041933059692e-01 -1.260253638029098511e-01
-1.663538813591003418e-01 4.498250186443328857e-01 -4.405109211802482605e-02 3.922220468521118164e-01 2.046214342117309570e-01 1.931175291538238525e-01 -4.889110848307609558e-02 -3.945961594581604004e-02 1.441223323345184326e-01 1.268430352210998535e-01 -6.396959722042083740e-02 1.000834703445434570e-01 -1.027635931968688965e-01 -4.197196662425994873e-02 5.583328381180763245e-02 3.177606463432312012e-01 -1.004162356257438660e-01 6.643702834844589233e-02 -1.109680235385894775e-01 2.740761339664459229e-01 7.837023586034774780e-02 8.823107928037643433e-02 -1.752975285053253174e-01 -2.903049578890204430e-03 1.176389772444963455e-02 -1.322925537824630737e-01 -2.628631591796875000e-01 2.537537924945354462e-02 3.418470025062561035e-01 6.204919889569282532e-02 -6.052071694284677505e-03 -9.483266621828079224e-02
-8.326439559459686279e-02 2.268011122941970825e-01 -2.644907534122467041e-01 1.123514026403427124e-01 1.289356350898742676e-01 -6.888088583946228027e-02 1.670823544263839722e-01 -6.118106096982955933e-02 -1.342642456293106079e-01 1.645312607288360596e-01 -1.522754579782485962e-01 -8.387758582830429077e-02 1.275275349617004395e-01 8.391601592302322388e-02 7.978202402591705322e-02 -3.533137962222099304e-02 -2.650377340614795685e-03 -2.169484943151473999e-01 -2.364911884069442749e-01 2.989001870155334473e-01 -2.394923865795135498e-01 -1.719339489936828613e-01 -2.190860956907272339e-01 -1.993901096284389496e-02 2.679987251758575439e-01 1.660862006247043610e-02 3.494308143854141235e-02 -3.448685258626937866e-02 4.660633802413940430e-01 9.137855842709541321e-03 1.773214191198348999e-01 -2.210745215415954590e-01
-1.890451610088348389e-01 1.105491667985916138e-01 1.136384718120098114e-02 3.679203987121582031e-01 2.140053212642669678e-01 3.891857713460922241e-02 1.025619953870773315e-01 -5.123106390237808228e-02 3.427830338478088379e-01 5.111779551953077316e-03 -6.675657629966735840e-02 -1.190949007868766785e-01 2.877578735351562500e-01 -1.969911456108093262e-01 7.984595000743865967e-02 2.372875362634658813e-01 1.161728873848915100e-01 -6.462323665618896484e-02 -3.155643343925476074e-01 1.576022207736968994e-01 2.353889495134353638e-02 1.351394504308700562e-01 -3.247230052947998047e-01 -1.479902267456054688e-01 6.900080479681491852e-03 -3.722872957587242126e-02 -9.434448182582855225e-02 2.666507363319396973e-01 2.467900365591049194e-01 6.451427005231380463e-03 2.955053001642227173e-02 -6.419468671083450317e-02
5.126973241567611694e-02 1.329670697450637817e-01 3.863636776804924011e-02 3.296865224838256836e-01 4.795141145586967468e-02 -7.822777330875396729e-02 3.835422918200492859e-02 2.203887999057769775e-01 2.754043973982334137e-02 -3.787923604249954224e-02 3.540619015693664551e-01 -2.175684571266174316e-01 4.874943569302558899e-02 1.608048826456069946e-01 -2.001311182975769043e-01 -2.980272471904754639e-01 2.630474567413330078e-01 3.552294522523880005e-02 -1.487369686365127563e-01 2.032472491264343262e-01 -1.710726171731948853e-01 1.640764325857162476e-01 -4.450920969247817993e-02 -8.242951333522796631e-02 3.263857364654541016e-01 -1.250382363796234131e-01 -1.716690510511398315e-01 2.348268963396549225e-02 2.600662708282470703e-01 1.609823852777481079e-01 1.705831289291381836e-01 -7.324256002902984619e-02
-3.942428156733512878e-02 2.667869329452514648e-01 1.389905959367752075e-01 -9.504461288452148438e-02 5.216286331415176392e-02 -2.355496883392333984e-01 2.878501713275909424e-01 1.734714657068252563e-01 -2.337828576564788818e-01 8.191694319248199463e-02 -1.329918354749679565e-01 4.127063974738121033e-02 -1.460590213537216187e-01 7.437512977048754692e-04 -2.386092953383922577e-02 -1.098775118589401245e-01 1.381447166204452515e-01 -2.628938555717468262e-01 -8.941682428121566772e-02 3.843373060226440430e-01 3.126081824302673340e-02 4.659546166658401489e-02 1.391416043043136597e-01 -1.662808507680892944e-01 2.155458629131317139e-01 1.909185387194156647e-02 -2.132330387830734253e-01 1.228347569704055786e-01 2.747475504875183105e-01 2.552332580089569092e-01 1.019831523299217224e-01 -2.460794597864151001e-01
-5.019370466470718384e-02 3.176992237567901611e-01 -2.231590151786804199e-01 2.466561496257781982e-01 -2.109520370140671730e-03 6.706430017948150635e-02 -1.138712745159864426e-02 -8.751042932271957397e-02 1.695958152413368225e-02 -3.552951663732528687e-02 -1.035420224070549011e-02 -4.040359854698181152e-01 4.420337453484535217e-02 8.809150010347366333e-02 -2.261321432888507843e-02 1.722025424242019653e-01 2.570248842239379883e-01 -7.530709356069564819e-02 -1.159301958978176117e-02 2.537856996059417725e-01 7.212720811367034912e-02 -2.021839842200279236e-02 7.578272372484207153e-03 -3.489124178886413574e-01 -6.548133213073015213e-03 1.561303883790969849e-01 -1.635022759437561035e-01 -1.434074789285659790e-01 3.225555419921875000e-01 1.429650280624628067e-02 -2.188173979520797729e-01 -2.851468920707702637e-01
-2.224641293287277222e-01 1.738392263650894165e-01 7.298140227794647217e-02 -6.477945297956466675e-02 -3.248863816261291504e-01 1.445642262697219849e-01 -1.017093583941459656e-01 -2.417403310537338257e-01 2.947618365287780762e-01 -3.457117453217506409e-02 1.811980158090591431e-01 -1.851928234100341797e-01 -2.025475949048995972e-01 -1.313868016004562378e-01 8.898317813873291016e-02 -6.547988206148147583e-02 1.322073787450790405e-01 -7.173757255077362061e-02 -2.235746085643768311e-01 3.980220556259155273e-01 -2.480145310983061790e-03 1.747968047857284546e-02 -4.140972718596458435e-02 -2.597502171993255615e-01 -1.550934761762619019e-01 -7.607752340845763683e-04 1.690242625772953033e-02 1.477438062429428101e-01 2.810036540031433105e-01 -2.228313684463500977e-01 1.124550476670265198e-01 -4.325280711054801941e-02
5.892432481050491333e-02 3.331725597381591797e-01 -6.730090081691741943e-02 1.961664557456970215e-01 4.032794386148452759e-02 -5.176425352692604065e-02 -7.181347161531448364e-02 -1.497285813093185425e-02 -2.830581739544868469e-02 3.203748539090156555e-02 2.610593736171722412e-01 -1.782186776399612427e-01 7.173331826925277710e-02 1.138040870428085327e-01 1.431220769882202148e-01 1.976416409015655518e-01 -2.222561240196228027e-01 -2.033883705735206604e-02 -3.274700343608856201e-01 2.661729454994201660e-01 -2.267227880656719208e-02 -9.816136211156845093e-02 -1.177726387977600098e-01 1.341055929660797119e-01 7.251143455505371094e-02 -2.815481126308441162e-01 -2.331741005182266235e-01 3.384057432413101196e-02 4.787409007549285889e-01 5.839830636978149414e-02 -9.543126821517944336e-02 4.228387027978897095e-02
-1.595733463764190674e-01 1.110423952341079712e-01 6.577774137258529663e-02 1.349921524524688721e-01 3.574509620666503906e-01 -6.621160358190536499e-02 2.263425439596176147e-01 -1.533069014549255371e-01 5.567457526922225952e-02 -1.742828637361526489e-02 1.726869940757751465e-01 -1.509846150875091553e-01 -1.013618037104606628e-01 -3.383848965167999268e-01 -1.401330679655075073e-01 -2.568593621253967285e-01 2.242648899555206299e-01 -9.708320349454879761e-02 -1.566239446401596069e-01 5.435377731919288635e-02 1.838124245405197144e-01 2.548496127128601074e-01 -2.489982172846794128e-02 -2.523453533649444580e-01 -1.303666532039642334e-01 2.951877415180206299e-01 -4.477409645915031433e-02 1.326613128185272217e-01 2.243310660123825073e-01 1.283562034368515015e-01 9.575998783111572266e-02 -1.281038969755172729e-01
-2.427735477685928345e-01 2.887289226055145264e-01 1.925172209739685059e-01 1.877385228872299194e-01 -5.241254344582557678e-03 2.622431330382823944e-02 1.774848699569702148e-01 -1.935969144105911255e-01 -4.268069565296173096e-02 1.783348619937896729e-01 8.479323983192443848e-02 1.488503813743591309e-01 -6.548459827899932861e-02 -7.766790688037872314e-02 -1.227448135614395142e-01 3.544769883155822754e-01 3.736822307109832764e-02 -3.284622430801391602e-01 -1.753721535205841064e-01 2.682580947875976562e-01 -3.720135986804962158e-01 -2.790593914687633514e-02 1.579201966524124146e-01 -1.400281675159931183e-02 1.417281329631805420e-01 -2.002304196357727051e-01 -2.016967386007308960e-01 -1.070354059338569641e-01 9.014379233121871948e-02 -5.484422296285629272e-02 3.582382202148437500e-02 -2.522793412208557129e-02
-1.915825903415679932e-01 2.438581287860870361e-01 1.143673956394195557e-01 1.901608407497406006e-01 2.535235881805419922e-01 1.373315453529357910e-01 1.470110118389129639e-01 8.680302649736404419e-02 1.535875499248504639e-01 -1.497936397790908813e-01 3.357046097517013550e-02 -5.421717762947082520e-01 -6.501771509647369385e-02 -2.882008068263530731e-02 8.060673624277114868e-02 -1.348295509815216064e-01 1.283521857112646103e-02 -1.143613383173942566e-01 -1.423946022987365723e-01 2.491150945425033569e-01 -1.573668718338012695e-01 -5.697393789887428284e-02 1.178148016333580017e-01 -1.768094003200531006e-01 3.996187075972557068e-02 8.043845742940902710e-02 -1.437852233648300171e-01 -2.137914448976516724e-01 1.389599591493606567e-01 -2.819376587867736816e-01 -2.765264362096786499e-02 -1.694891601800918579e-01
2.285633701831102371e-03 -6.937810033559799194e-02 2.512637972831726074e-01 1.067787408828735352e-01 1.657054573297500610e-01 6.292354315519332886e-02 -4.762909933924674988e-02 -7.248839735984802246e-02 -6.104064732789993286e-02 4.386682063341140747e-02 1.143052577972412109e-01 -1.904724836349487305e-01 -2.172661870718002319e-01 -1.888255923986434937e-01 1.429162919521331787e-02 -1.228382904082536697e-02 -5.046005360782146454e-03 -1.039611399173736572e-01 -5.614593625068664551e-01 3.104787766933441162e-01 -1.105856969952583313e-01 -1.705008745193481445e-02 -1.443731635808944702e-01 -2.797006070613861084e-01 -2.791469097137451172e-01 -1.782513558864593506e-01 -2.398086935281753540e-01 7.002906873822212219e-03 2.117509394884109497e-02 1.207577511668205261e-01 6.487868726253509521e-02 -1.514536738395690918e-01
-2.270162552595138550e-01 -1.008594632148742676e-01 1.704562604427337646e-01 -1.115196198225021362e-01 8.795712888240814209e-02 -2.874908410012722015e-02 1.280229259282350540e-02 8.425965160131454468e-02 3.301576972007751465e-01 -1.347830146551132202e-01 1.409715414047241211e-01 -9.447793662548065186e-02 -2.059354782104492188e-01 -2.208006381988525391e-01 -8.411497622728347778e-02 -1.556710600852966309e-01 3.668026626110076904e-01 -2.725247442722320557e-01 -7.759489864110946655e-02 2.160047590732574463e-01 -8.813638240098953247e-03 -3.958317637443542480e-02 -2.361818253993988037e-01 8.673411607742309570e-02 5.674954876303672791e-02 -1.342410594224929810e-01 -1.310390979051589966e-01 3.301737308502197266e-01 3.451775908470153809e-01 -8.187023550271987915e-02 -3.966543078422546387e-02 3.519609570503234863e-02
-3.329460322856903076e-02 7.265165448188781738e-02 9.863991290330886841e-02 1.164751350879669189e-01 -3.941909817513078451e-04 4.377212375402450562e-02 -4.963020607829093933e-02 -1.156243234872817993e-01 -4.480893537402153015e-02 4.693802073597908020e-02 -5.718905478715896606e-02 -1.853863745927810669e-01 5.556603893637657166e-02 -1.095723733305931091e-01 -1.191519647836685181e-01 -1.911495029926300049e-01 1.499426215887069702e-01 -1.623658239841461182e-01 -7.943897508084774017e-04 1.970864385366439819e-01 -1.514581292867660522e-01 4.067939519882202148e-01 1.341496706008911133e-01 -3.545624390244483948e-02 4.828131794929504395e-01 -1.926173269748687744e-01 -2.730159163475036621e-01 1.531672328710556030e-01 2.099798768758773804e-01 -1.464154273271560669e-01 3.255187869071960449e-01 -9.913197159767150879e-02
-6.045907363295555115e-02 -1.611024327576160431e-02 1.216455474495887756e-01 -4.121088236570358276e-02 8.225436508655548096e-02 -1.938297599554061890e-01 -1.941259056329727173e-01 5.799726024270057678e-02 -6.587360799312591553e-02 1.339994221925735474e-01 2.075608223676681519e-01 -9.947906434535980225e-02 1.673887073993682861e-01 -1.535508632659912109e-01 -1.502240151166915894e-01 -2.509370446205139160e-01 6.104170903563499451e-02 -3.784449100494384766e-01 -1.401511877775192261e-01 1.752324849367141724e-01 -1.501541212201118469e-02 1.587458699941635132e-01 6.015615165233612061e-02 -1.061241179704666138e-01 -2.756516933441162109e-01 -4.673244431614875793e-02 -7.157615851610898972e-03 3.199090659618377686e-01 3.521563708782196045e-01 1.998663097620010376e-01 1.254358887672424316e-01 -2.897251248359680176e-01
9.086408466100692749e-02 -1.597349328221753240e-04 2.747859954833984375e-01 3.657605051994323730e-01 -1.017723679542541504e-01 -2.386817522346973419e-02 1.104081869125366211e-01 5.163287743926048279e-02 1.036056801676750183e-01 1.284897923469543457e-01 5.339938402175903320e-02 8.204250596463680267e-03 -6.816232949495315552e-02 -3.052308559417724609e-01 1.329661160707473755e-01 -1.210092678666114807e-01 1.565047204494476318e-01 -2.647654414176940918e-01 -1.591471880674362183e-01 1.745682954788208008e-01 1.233763843774795532e-01 2.564947605133056641e-01 1.759922504425048828e-02 -3.676084578037261963e-01 -9.577050060033798218e-02 5.670467391610145569e-02 9.639439731836318970e-02 1.736845523118972778e-01 3.973937928676605225e-01 8.057440817356109619e-02 1.076345592737197876e-01 4.094228520989418030e-02
-2.622158229351043701e-01 -4.095553234219551086e-02 1.291797459125518799e-01 3.046447969973087311e-02 3.848066926002502441e-02 -3.775351494550704956e-02 1.339194327592849731e-01 -7.047598063945770264e-02 -1.024151369929313660e-01 7.899601012468338013e-02 -1.982010155916213989e-01 -1.494999378919601440e-01 9.919399768114089966e-02 1.095226332545280457e-01 -6.753686815500259399e-02 2.102322131395339966e-01 2.479495406150817871e-01 -1.281179580837488174e-02 -3.697032332420349121e-01 3.344099819660186768e-01 -1.729336380958557129e-01 -6.771793961524963379e-02 1.915128529071807861e-01 -3.149966597557067871e-01 -2.839089930057525635e-01 7.828143984079360962e-02 -2.096017599105834961e-01 2.250186353921890259e-01 2.687872350215911865e-01 3.375674784183502197e-02 -4.414547234773635864e-02 -2.678675344213843346e-03
2.535632438957691193e-02 2.969061136245727539e-01 1.103142872452735901e-01 -1.040402427315711975e-02 -1.738190054893493652e-01 -1.938798725605010986e-01 1.999675668776035309e-02 1.003273800015449524e-01 9.377510845661163330e-02 8.866856805980205536e-03 6.404263526201248169e-02 -2.998319566249847412e-01 1.374989151954650879e-01 -1.034833863377571106e-01 1.121549531817436218e-01 -1.092834025621414185e-01 -2.397114224731922150e-02 4.195205494761466980e-02 -2.894550561904907227e-01 2.538669407367706299e-01 4.145368933677673340e-02 -5.908914282917976379e-02 -3.307157456874847412e-01 -1.793291419744491577e-01 -5.505217611789703369e-02 3.430773615837097168e-01 -1.151935905218124390e-01 1.433841884136199951e-01 3.769279718399047852e-01 -2.815684489905834198e-02 2.615275681018829346e-01 -2.267927676439285278e-02
5.719703435897827148e-02 1.850227266550064087e-01 2.145444899797439575e-01 1.925200968980789185e-01 1.320978850126266479e-01 1.945770829916000366e-01 1.023787856101989746e-01 3.560258075594902039e-02 3.079205453395843506e-01 3.812726140022277832e-01 1.216348558664321899e-01 -1.881869435310363770e-01 -1.429262943565845490e-02 -1.863715499639511108e-01 -1.072581391781568527e-03 -1.573118716478347778e-01 -4.692417755722999573e-02 -2.866282872855663300e-02 -1.328876912593841553e-01 1.934542357921600342e-01 -8.989538066089153290e-03 3.162705153226852417e-02 -4.304246902465820312e-01 -5.709813535213470459e-02 8.925545215606689453e-02 7.080002874135971069e-02 -2.144735306501388550e-01 1.191876679658889771e-01 2.066705673933029175e-01 2.975842952728271484e-01 9.341458976268768311e-02 3.700995817780494690e-02
-2.833115160465240479e-01 -6.940011680126190186e-02 7.235819101333618164e-02 5.898391082882881165e-02 7.508010417222976685e-02 8.886037394404411316e-03 -1.521596759557723999e-01 2.998118698596954346e-01 2.978495880961418152e-02 4.390344768762588501e-02 3.481284677982330322e-01 -1.459531038999557495e-01 -2.998827397823333740e-01 1.292912214994430542e-01 1.820244193077087402e-01 -1.110672354698181152e-01 1.355955898761749268e-01 -2.156064361333847046e-01 -6.011192128062248230e-02 1.959556043148040771e-01 -2.097074240446090698e-01 2.550262510776519775e-01 1.834799051284790039e-01 -1.043637990951538086e-01 2.205824702978134155e-01 -1.487666666507720947e-01 -1.367231756448745728e-01 2.579254796728491783e-04 3.072919845581054688e-01 1.907121986150741577e-01 6.175593659281730652e-02 7.396856695413589478e-02
-3.441253900527954102e-01 2.237091511487960815e-01 1.460578888654708862e-01 1.933603137731552124e-01 2.892672419548034668e-01 1.344811320304870605e-01 3.344393149018287659e-02 4.288701340556144714e-02 3.381550610065460205e-01 1.361141800880432129e-01 7.543825358152389526e-02 -3.140574991703033447e-01 -2.951044775545597076e-02 -1.333805173635482788e-01 4.849639907479286194e-02 1.211593970656394958e-01 2.065976560115814209e-01 -1.474128961563110352e-01 6.019315868616104126e-02 3.903674483299255371e-01 -1.698220893740653992e-02 5.929306894540786743e-02 1.504655480384826660e-01 -1.011195406317710876e-01 1.730834841728210449e-01 -9.254848957061767578e-02 9.942410141229629517e-02 -1.238612383604049683e-01 1.058102473616600037e-01 1.877150535583496094e-01 7.426226884126663208e-02 -1.497031301259994507e-01
4.497855156660079956e-02 1.142922565340995789e-01 2.157589048147201538e-01 4.973818361759185791e-01 -5.191414803266525269e-02 -1.601186096668243408e-01 2.865764871239662170e-02 -2.228776179254055023e-02 3.859328106045722961e-02 -2.378155104815959930e-02 -2.026925235986709595e-01 -2.398636341094970703e-01 -3.130573630332946777e-01 -7.853297144174575806e-02 -3.264278545975685120e-02 -2.553012967109680176e-02 -9.807243198156356812e-02 -1.540061831474304199e-01 -8.975958079099655151e-02 2.657506167888641357e-01 9.641811251640319824e-02 9.322980046272277832e-02 4.232219979166984558e-02 -1.243221312761306763e-01 -1.786052882671356201e-01 1.277213264256715775e-02 -2.533504664897918701e-01 1.395194679498672485e-01 3.310583233833312988e-01 -1.805408298969268799e-01 5.459019914269447327e-02 -2.159108966588973999e-01
-1.870762109756469727e-01 1.713940799236297607e-01 2.135017067193984985e-01 -1.163586229085922241e-02 4.927916824817657471e-02 4.193395078182220459e-01 -1.628450751304626465e-01 -6.153843551874160767e-02 -1.153812855482101440e-01 2.416274696588516235e-01 -9.448854252696037292e-03 -1.068262979388237000e-01 -3.153153955936431885e-01 -7.656991481781005859e-02 -2.245070189237594604e-01 -3.489119932055473328e-02 8.772704750299453735e-02 -1.838262826204299927e-01 -2.397769689559936523e-01 1.275337636470794678e-01 -2.156397849321365356e-01 1.258187443017959595e-01 -8.470164611935615540e-03 6.039255857467651367e-02 -8.261106163263320923e-02 -4.761737957596778870e-02 -6.680132448673248291e-02 1.262875199317932129e-01 2.050872892141342163e-01 -2.762039005756378174e-02 4.090782701969146729e-01 -1.423225253820419312e-01
-1.846508681774139404e-01 -5.408735573291778564e-02 2.291450053453445435e-01 1.824791659601032734e-03 2.130569368600845337e-01 7.892592996358871460e-02 -5.873908847570419312e-02 -5.466184020042419434e-02 1.734651923179626465e-01 -1.752403229475021362e-01 3.921827375888824463e-01 -2.216029614210128784e-01 -2.343741506338119507e-01 -3.096533752977848053e-02 -9.975986927747726440e-02 3.357280045747756958e-02 2.933084070682525635e-01 -2.409298866987228394e-01 -1.215261965990066528e-01 -4.464375600218772888e-02 -1.635541170835494995e-01 -7.486724853515625000e-02 3.062533214688301086e-02 -2.090439759194850922e-02 2.284957841038703918e-02 -1.990831345319747925e-01 -1.104443594813346863e-01 2.163342833518981934e-01 3.995253145694732666e-01 2.310052514076232910e-02 -1.451633423566818237e-01 -2.162714749574661255e-01
-1.470562517642974854e-01 5.403883755207061768e-02 3.128284811973571777e-01 3.783612251281738281e-01 1.722406148910522461e-01 1.843987405300140381e-01 2.138846069574356079e-01 -7.326863706111907959e-02 3.914788365364074707e-02 -3.645741567015647888e-02 -4.351942986249923706e-02 -3.808633983135223389e-02 1.302006989717483521e-01 -1.122712120413780212e-01 1.593690067529678345e-01 -5.870980396866798401e-02 -1.418844014406204224e-01 -6.727956980466842651e-02 -1.057495102286338806e-01 4.222702383995056152e-01 -1.179922819137573242e-01 1.445222180336713791e-02 -1.918782293796539307e-01 -2.514870762825012207e-01 -5.356407165527343750e-02 7.698141783475875854e-02 -1.620053201913833618e-01 1.889136433601379395e-01 2.728263735771179199e-01 1.055682599544525146e-01 -2.478419542312622070e-01 -9.466413408517837524e-02
-2.525582909584045410e-02 2.119515836238861084e-01 1.942896842956542969e-01 1.716571003198623657e-01 -1.813933253288269043e-01 -5.543938651680946350e-02 -9.395697712898254395e-02 -1.528179198503494263e-01 9.232128411531448364e-02 1.346040368080139160e-01 6.341052055358886719e-02 1.504626274108886719e-01 -1.771494448184967041e-01 -1.228016614913940430e-01 -7.915943861007690430e-02 1.431543827056884766e-01 -2.513849362730979919e-02 -2.220172584056854248e-01 -4.238735139369964600e-01 1.270427256822586060e-01 -1.573743075132369995e-01 -1.683913767337799072e-01 6.211106106638908386e-02 -3.859584033489227295e-01 2.882399559020996094e-01 7.459913380444049835e-03 -4.584930092096328735e-02 -9.880952537059783936e-02 3.119035959243774414e-01 -8.052726835012435913e-02 1.472742259502410889e-01 -1.428463011980056763e-01
-1.641031801700592041e-01 1.299053430557250977e-01 -1.371458731591701508e-02 3.201822564005851746e-02 -5.675364285707473755e-02 -9.956922382116317749e-02 1.649305224418640137e-01 -7.883851416409015656e-03 -2.669733017683029175e-02 -8.634189516305923462e-02 -5.722806230187416077e-02 -1.938339173793792725e-01 1.974653452634811401e-01 -1.178758367896080017e-01 -9.760510921478271484e-02 2.179857492446899414e-01 9.043133258819580078e-02 -1.932915747165679932e-01 1.386130452156066895e-01 1.339050233364105225e-01 -3.676037192344665527e-01 1.483826711773872375e-02 -7.286486029624938965e-02 -2.770529985427856445e-01 -1.908001899719238281e-01 -2.342662662267684937e-01 -3.657956123352050781e-01 -1.556201130151748657e-01 4.453450441360473633e-01 -3.574273735284805298e-02 4.183842986822128296e-02 6.973153352737426758e-02
9.099929034709930420e-02 1.111741177737712860e-02 3.062571026384830475e-02 2.653029561042785645e-01 -1.369444429874420166e-01 2.840527296066284180e-01 1.393498331308364868e-01 -7.209705561399459839e-02 -7.847862690687179565e-02 -7.600701600313186646e-02 2.405168116092681885e-01 -2.301623076200485229e-01 -5.612488463521003723e-02 8.441650308668613434e-03 1.590990647673606873e-02 -1.390457600355148315e-01 -5.321954190731048584e-02 -2.280854582786560059e-01 -2.990274876356124878e-02 4.102671444416046143e-01 -2.096066921949386597e-01 -9.453478455543518066e-02 -2.667810022830963135e-01 -2.841948270797729492e-01 -9.345045685768127441e-02 -2.937291515991091728e-03 -1.067503243684768677e-01 1.185598969459533691e-01 2.889351546764373779e-01 -3.213017806410789490e-02 3.063029050827026367e-01 -9.611594676971435547e-02
-1.182464361190795898e-01 9.319119900465011597e-02 1.984693557024002075e-01 9.823215007781982422e-02 2.141891047358512878e-02 1.975769549608230591e-01 -1.425965689122676849e-02 -2.417558282613754272e-01 -1.052154600620269775e-01 1.015807017683982849e-01 1.841541230678558350e-01 -3.546463549137115479e-01 -3.387505561113357544e-02 1.528373956680297852e-01 1.992510445415973663e-02 -6.837696582078933716e-02 2.153162211179733276e-01 -2.737096250057220459e-01 -5.120933428406715393e-02 -1.063757226802408695e-03 1.574911363422870636e-02 2.742803692817687988e-01 4.325923323631286621e-02 4.270918294787406921e-02 -2.530672959983348846e-02 -3.737400174140930176e-01 -3.792510032653808594e-01 1.094031631946563721e-01 3.092549443244934082e-01 -1.523024886846542358e-01 -2.384671475738286972e-03 3.816277161240577698e-02
-7.514467462897300720e-03 -1.195479780435562134e-01 2.502800226211547852e-01 1.719612479209899902e-01 -4.979638010263442993e-02 1.034148130565881729e-02 8.121577650308609009e-02 -2.967497520148754120e-02 6.602695584297180176e-02 -6.538236886262893677e-02 7.747992128133773804e-02 -2.678754180669784546e-02 -1.161609888076782227e-01 -1.358604524284601212e-02 3.285812959074974060e-02 1.940351538360118866e-02 4.353155791759490967e-01 -2.621119618415832520e-01 -1.653636693954467773e-01 1.303033083677291870e-01 -5.820417031645774841e-02 2.160800844430923462e-01 3.571268403902649879e-03 -5.135000869631767273e-02 1.860134601593017578e-01 -3.930436670780181885e-01 -1.109726056456565857e-01 -1.467671692371368408e-01 4.377192854881286621e-01 1.515189111232757568e-01 -2.450864017009735107e-01 -8.411650545895099640e-03
1.948704943060874939e-02 3.098021149635314941e-01 -2.937763347290456295e-04 1.220154911279678345e-01 -3.699153289198875427e-02 2.247039042413234711e-02 -2.603038959205150604e-02 -2.374477386474609375e-01 1.057412289083003998e-02 -4.872710257768630981e-02 -1.874579489231109619e-01 -2.194927781820297241e-01 1.454793065786361694e-01 -3.719019889831542969e-01 -8.575399965047836304e-02 5.191098153591156006e-02 3.471803367137908936e-01 -1.422796696424484253e-01 3.706011921167373657e-02 2.260046452283859253e-01 -8.472237735986709595e-02 1.643429137766361237e-02 4.002837836742401123e-02 -1.373712252825498581e-02 1.823250055313110352e-01 1.263997107744216919e-01 -1.665298789739608765e-01 6.972917914390563965e-02 3.124098479747772217e-01 1.115527302026748657e-01 -1.350788176059722900e-01 -4.023967385292053223e-01
-3.246035873889923096e-01 -3.919731453061103821e-02 7.372044771909713745e-02 1.183827444911003113e-01 -1.341355592012405396e-01 1.095961108803749084e-01 2.412713617086410522e-01 -2.007126212120056152e-01 3.448915481567382812e-01 3.326224982738494873e-01 -1.492591798305511475e-01 -9.536883234977722168e-02 1.258280966430902481e-02 6.587553769350051880e-02 1.651655137538909912e-02 -1.591205894947052002e-01 2.172141671180725098e-01 -1.783884763717651367e-01 2.251592231914401054e-04 2.061337977647781372e-01 -1.667019724845886230e-01 1.419670879840850830e-01 -2.360520213842391968e-01 -1.762294173240661621e-01 8.722880482673645020e-02 6.176809221506118774e-02 -3.051418252289295197e-02 -1.107380017638206482e-01 2.458545416593551636e-01 1.657792739570140839e-02 2.668581306934356689e-01 -2.032886296510696411e-01
-3.875851631164550781e-02 3.281511366367340088e-02 2.396165728569030762e-01 5.692461878061294556e-02 1.019986197352409363e-01 3.038386255502700806e-02 -9.883808344602584839e-02 -9.518135339021682739e-02 1.940318048000335693e-01 -1.693818271160125732e-01 3.673924207687377930e-01 -1.920071393251419067e-01 -2.256205976009368896e-01 4.854600131511688232e-02 -2.251997590065002441e-01 3.010022267699241638e-02 2.870953381061553955e-01 -1.557305753231048584e-01 -2.592862769961357117e-02 4.097589105367660522e-02 -2.044205218553543091e-01 -3.929727897047996521e-02 -1.052007749676704407e-01 7.499046623706817627e-02 -1.220747977495193481e-01 -2.762851715087890625e-01 -2.567980587482452393e-01 1.248226091265678406e-01 3.997940123081207275e-01 -1.797622144222259521e-01 -2.204727567732334137e-02 -1.705777496099472046e-01
-1.397205442190170288e-01 2.464233152568340302e-02 6.277435272932052612e-02 2.077822238206863403e-01 1.483054906129837036e-01 1.179261952638626099e-01 -7.103078067302703857e-02 -1.341812014579772949e-01 1.953467428684234619e-01 2.248872071504592896e-02 2.133114188909530640e-01 -3.711957037448883057e-01 -3.479410707950592041e-02 -1.271210461854934692e-01 3.452455699443817139e-01 -1.040705889463424683e-01 2.064743544906377792e-03 9.620913118124008179e-02 -5.273575335741043091e-02 -1.272936817258596420e-02 -3.356728330254554749e-02 1.570964455604553223e-01 -8.692889660596847534e-02 3.583783283829689026e-02 1.471317112445831299e-01 -2.563353776931762695e-01 -2.974189221858978271e-01 1.276296377182006836e-01 4.641676545143127441e-01 -9.476498817093670368e-04 2.175574451684951782e-01 -5.214287340641021729e-02
3.980441484600305557e-03 8.885484188795089722e-02 3.458721935749053955e-01 8.276759833097457886e-02 1.780509762465953827e-02 5.905518308281898499e-02 3.107552230358123779e-01 9.950716979801654816e-03 -8.342965692281723022e-02 2.146621346473693848e-01 5.332598090171813965e-02 4.744416475296020508e-02 -1.174723282456398010e-01 -1.176067534834146500e-02 -2.597007751464843750e-01 1.079742759466171265e-01 3.306599333882331848e-02 -1.963592171669006348e-01 -1.544187813997268677e-01 2.096128761768341064e-01 2.214092016220092773e-02 -2.536954879760742188e-01 1.100083887577056885e-01 -1.715569943189620972e-01 -8.263151347637176514e-02 -1.736971139907836914e-01 -1.627474874258041382e-01 -5.516716465353965759e-02 3.546210229396820068e-01 2.149835079908370972e-01 3.615263104438781738e-01 -1.758987307548522949e-01
-1.179068088531494141e-01 1.964232325553894043e-01 1.106983944773674011e-01 3.025270700454711914e-01 9.507436305284500122e-02 -8.071245253086090088e-02 6.576192378997802734e-02 -3.651885688304901123e-02 -3.375402688980102539e-01 1.552944481372833252e-01 2.360616251826286316e-02 -4.666119441390037537e-02 -1.749339997768402100e-01 5.886508151888847351e-02 1.521523296833038330e-01 -4.026048257946968079e-02 2.331829369068145752e-01 -2.701283693313598633e-01 4.027924314141273499e-02 1.580725312232971191e-01 -5.909359082579612732e-02 2.767182700335979462e-02 9.876682609319686890e-02 1.780133098363876343e-01 -3.202508389949798584e-01 -1.328629627823829651e-02 -1.680036820471286774e-02 8.719617128372192383e-02 5.249649286270141602e-01 1.148930415511131287e-01 1.284611672163009644e-01 -8.565574139356613159e-02
-5.907637253403663635e-02 1.932398974895477295e-01 2.444683015346527100e-01 8.216296881437301636e-02 2.350661717355251312e-02 3.613711595535278320e-01 2.684612572193145752e-01 -8.606728166341781616e-02 2.573799192905426025e-01 2.387728244066238403e-01 -6.047553941607475281e-02 -8.551912754774093628e-02 -1.021113526076078415e-02 4.402343183755874634e-02 1.037916615605354309e-01 -8.536631613969802856e-02 -1.174191012978553772e-02 -2.166392058134078979e-01 5.618473514914512634e-02 1.868082135915756226e-01 -2.210685312747955322e-01 1.266811341047286987e-01 -2.639666497707366943e-01 3.070816583931446075e-02 1.742645204067230225e-01 5.461290851235389709e-02 -1.473350077867507935e-01 -9.238236397504806519e-02 3.783736526966094971e-01 2.312004715204238892e-01 1.999436169862747192e-01 8.274075388908386230e-02
-1.656958013772964478e-01 4.435968399047851562e-01 -1.308146566152572632e-01 4.875029623508453369e-02 -7.198412716388702393e-02 1.514256894588470459e-01 1.750954687595367432e-01 -5.398122593760490417e-02 4.271202385425567627e-01 5.675977468490600586e-02 1.620347648859024048e-01 -3.119201660156250000e-01 -9.695469401776790619e-03 4.828337952494621277e-02 -1.569931358098983765e-01 -1.036158427596092224e-01 3.472229838371276855e-02 -2.596408426761627197e-01 -4.845698550343513489e-02 3.708169758319854736e-01 9.785308688879013062e-02 6.681560724973678589e-02 -1.055954694747924805e-01 3.350331261754035950e-02 7.821100205183029175e-02 6.105501577258110046e-02 5.675822962075471878e-03 1.206483721034601331e-04 1.602715253829956055e-01 4.195920377969741821e-02 8.114047348499298096e-02 -2.624686062335968018e-01
-3.397808969020843506e-01 2.059151679277420044e-01 1.879709810018539429e-01 -8.461266010999679565e-02 -4.602937493473291397e-03 -1.015117019414901733e-02 3.228340148925781250e-01 -8.244339376688003540e-02 -7.303363084793090820e-02 -1.595754772424697876e-01 -9.306958317756652832e-02 -2.319880127906799316e-01 -1.280014663934707642e-01 1.928283832967281342e-02 1.089028939604759216e-01 -6.189332902431488037e-02 3.183211758732795715e-02 -3.083441555500030518e-01 -1.632075160741806030e-01 3.891120851039886475e-01 4.612352326512336731e-02 1.193435583263635635e-02 -1.087355986237525940e-01 2.495854347944259644e-01 -1.635549068450927734e-01 7.662708312273025513e-02 -2.469926029443740845e-01 1.635587587952613831e-02 1.443973183631896973e-02 3.383495509624481201e-01 5.762142315506935120e-02 1.904502138495445251e-02
7.820937782526016235e-02 1.610943377017974854e-01 1.018713414669036865e-02 7.730509154498577118e-03 9.427362680435180664e-02 -9.732457995414733887e-02 1.451038867235183716e-01 -4.675996676087379456e-02 1.148067116737365723e-01 3.119968110695481300e-03 -2.706057131290435791e-01 -2.281630337238311768e-01 1.529315710067749023e-01 6.404878199100494385e-02 -8.999808342196047306e-04 1.164639368653297424e-01 1.461517214775085449e-01 -1.428443044424057007e-01 -5.197683572769165039e-01 3.715933263301849365e-01 -6.971387565135955811e-02 -1.486831228248775005e-03 -2.018761336803436279e-01 -5.641967058181762695e-02 -8.690453320741653442e-02 7.701894640922546387e-02 -1.863715946674346924e-01 -7.898954674601554871e-03 2.316703796386718750e-01 2.143458873033523560e-01 1.285255700349807739e-01 2.888180911540985107e-01
-1.219800263643264771e-01 1.557398680597543716e-02 7.089997082948684692e-02 -1.333783268928527832e-01 -2.769085764884948730e-01 -2.834792248904705048e-04 2.140681631863117218e-02 5.575894564390182495e-02 3.612887114286422729e-02 -1.019582897424697876e-01 2.756450176239013672e-01 -1.730410605669021606e-01 1.435540467500686646e-01 1.279639750719070435e-01 9.190538898110389709e-03 -6.816332787275314331e-02 1.891093254089355469e-01 -3.847391158342361450e-02 3.665548935532569885e-02 1.904558688402175903e-01 -1.369606703519821167e-01 5.040367692708969116e-02 9.675384312868118286e-02 8.643013983964920044e-02 1.912066787481307983e-01 -9.921295195817947388e-02 -4.279039502143859863e-01 3.265781700611114502e-01 4.214061200618743896e-01 -4.932129522785544395e-04 1.779423803091049194e-01 -2.531472146511077881e-01
-1.646985262632369995e-01 1.512362807989120483e-01 9.553831815719604492e-02 1.499710381031036377e-01 -1.646624132990837097e-02 -1.910350918769836426e-01 4.988082684576511383e-03 4.510200396180152893e-02 -1.591056026518344879e-02 -1.300741285085678101e-01 4.666282329708337784e-03 -1.197325959801673889e-01 -4.166747033596038818e-01 -7.272348552942276001e-02 2.788800895214080811e-01 1.609994322061538696e-01 1.469883769750595093e-01 -7.469788938760757446e-02 1.043691299855709076e-03 1.644777208566665649e-01 -2.459322065114974976e-01 3.514738082885742188e-01 -4.128203392028808594e-01 -3.266233950853347778e-02 -1.390779316425323486e-01 5.823318287730216980e-02 5.045650899410247803e-02 1.565650403499603271e-01 3.119665086269378662e-01 -4.107003100216388702e-03 1.421455480158329010e-02 -9.137529134750366211e-02
1.107287406921386719e-01 2.136209160089492798e-01 8.809582889080047607e-02 -1.148087978363037109e-01 2.397797070443630219e-02 -1.772729330696165562e-03 -1.875986456871032715e-01 -1.289062798023223877e-01 5.878493562340736389e-02 -1.408493369817733765e-01 1.418346315622329712e-01 7.437857985496520996e-02 3.785894811153411865e-02 -2.495522350072860718e-01 -2.267747819423675537e-01 1.113196834921836853e-01 1.020734012126922607e-01 -1.644718050956726074e-01 -2.808662354946136475e-01 9.333279728889465332e-02 -4.848001524806022644e-02 1.765150129795074463e-01 -1.847317069768905640e-01 -1.159368902444839478e-01 -9.818788617849349976e-02 1.377651095390319824e-01 3.678523749113082886e-02 2.572265220806002617e-03 5.088116526603698730e-01 4.128622412681579590e-01 1.510336548089981079e-01 6.344994157552719116e-02
4.521141201257705688e-02 6.254212558269500732e-02 2.806237041950225830e-01 2.831214070320129395e-01 2.161131054162979126e-01 2.129411101341247559e-01 1.972777247428894043e-01 1.981921643018722534e-01 3.217875063419342041e-01 1.173072755336761475e-01 1.336944103240966797e-01 -3.172218799591064453e-02 -4.114740714430809021e-02 -6.682708114385604858e-02 6.644041091203689575e-02 3.074052035808563232e-01 6.392213702201843262e-02 -1.153351590037345886e-01 -2.027110606431961060e-01 3.465571701526641846e-01 -4.901869688183069229e-03 -3.559057414531707764e-02 -1.849431395530700684e-01 -5.851440876722335815e-02 -8.974954485893249512e-02 9.533264487981796265e-02 -1.295762956142425537e-01 -5.217253789305686951e-02 3.482607603073120117e-01 1.121357548981904984e-02 -2.173286676406860352e-01 2.882684953510761261e-02
6.755250692367553711e-02 9.725756198167800903e-02 1.130172982811927795e-01 3.440298885107040405e-02 -8.141636848449707031e-02 -4.636946693062782288e-02 1.278142035007476807e-01 -1.533610373735427856e-01 -4.585737828165292740e-03 -7.072666287422180176e-02 7.806333899497985840e-02 -3.084233701229095459e-01 -7.906267046928405762e-02 -6.153303757309913635e-02 -2.347671054303646088e-02 2.033245004713535309e-02 2.624306082725524902e-01 -1.639575511217117310e-02 -8.320356160402297974e-02 2.362134158611297607e-01 2.205078303813934326e-01 1.168145015835762024e-01 -4.174055457115173340e-01 -1.468594968318939209e-01 -2.545394897460937500e-01 3.245015144348144531e-01 -9.200638532638549805e-02 8.657553791999816895e-02 4.482453167438507080e-01 1.074333041906356812e-01 1.114097014069557190e-01 7.273069024085998535e-02
1.674190722405910492e-02 5.228805541992187500e-01 7.138403505086898804e-02 2.311163842678070068e-01 5.227595567703247070e-02 -1.577250361442565918e-01 1.361100226640701294e-01 3.894005343317985535e-02 -1.101810559630393982e-01 2.383920103311538696e-01 -1.640412956476211548e-01 -1.106616333127021790e-01 -1.777890324592590332e-02 -1.906732171773910522e-01 7.944907248020172119e-02 2.052966319024562836e-02 1.771193742752075195e-01 -4.556186199188232422e-01 2.537288703024387360e-02 -1.369001418352127075e-01 7.153620570898056030e-02 1.002870872616767883e-01 7.038410753011703491e-02 -1.228268146514892578e-01 7.618353702127933502e-03 1.241003647446632385e-01 -1.751841157674789429e-01 8.150339871644973755e-02 2.914560437202453613e-01 2.314554713666439056e-02 -1.924134977161884308e-02 -1.908313035964965820e-01
-1.995412856340408325e-01 2.294355928897857666e-01 8.697290718555450439e-02 -4.201713576912879944e-02 1.045422479510307312e-01 2.692101001739501953e-01 1.794141978025436401e-01 2.082530595362186432e-02 2.284219861030578613e-01 -3.412967547774314880e-03 4.479412734508514404e-02 -5.172048136591911316e-02 -1.843931078910827637e-01 -7.097066193819046021e-02 2.397831529378890991e-01 2.556666359305381775e-02 2.724472284317016602e-01 -1.815684586763381958e-01 -3.029932975769042969e-01 3.668354153633117676e-01 1.464758217334747314e-01 1.033152565360069275e-01 -1.242507025599479675e-01 -4.829074069857597351e-02 1.219778954982757568e-01 -4.231837764382362366e-02 1.657883673906326294e-01 3.951452299952507019e-02 3.933850824832916260e-01 1.936029493808746338e-01 -6.477593630552291870e-02 -5.016076564788818359e-02
3.542741760611534119e-02 1.977839320898056030e-01 -7.885465770959854126e-02 1.876730471849441528e-01 1.777704507112503052e-01 -2.231286168098449707e-01 -1.208164915442466736e-02 -7.432958483695983887e-02 4.872521013021469116e-02 7.019898295402526855e-02 -6.820716708898544312e-02 -4.536988586187362671e-02 -2.281447350978851318e-01 -4.052970707416534424e-01 -5.733673647046089172e-02 3.330982029438018799e-01 2.140414416790008545e-01 -2.212035655975341797e-01 -1.265032738447189331e-01 -1.529345754534006119e-02 -1.982689052820205688e-01 1.884347200393676758e-01 -8.695712313055992126e-03 1.853138208389282227e-02 5.444013327360153198e-02 5.184215679764747620e-02 -8.443728089332580566e-02 7.882636785507202148e-02 3.027319312095642090e-01 1.958466023206710815e-01 5.339211225509643555e-02 -3.853446245193481445e-01
-3.076556921005249023e-01 4.183803796768188477e-01 2.348517775535583496e-01 -4.584523290395736694e-02 -3.461280837655067444e-02 -6.388875190168619156e-03 4.036617651581764221e-02 -1.493023633956909180e-01 3.228536620736122131e-02 1.680879592895507812e-01 -1.353642996400594711e-02 1.768166124820709229e-01 -1.900818794965744019e-01 4.585870355367660522e-02 -2.174246162176132202e-01 1.926355063915252686e-02 -1.353086084127426147e-01 -3.861720860004425049e-01 -3.001052737236022949e-01 8.842936903238296509e-02 -2.185284346342086792e-01 -4.829603061079978943e-02 -1.086556352674961090e-02 -1.913410574197769165e-01 1.942884176969528198e-01 -1.660194545984268188e-01 -1.003774479031562805e-01 1.581206470727920532e-01 1.456086933612823486e-01 1.052534058690071106e-01 -2.926370315253734589e-02 -1.249218732118606567e-01
-1.894782334566116333e-01 1.035691946744918823e-01 -4.208884015679359436e-02 2.630255520343780518e-01 -2.811682410538196564e-02 -3.902104124426841736e-02 1.197992414236068726e-01 2.416456192731857300e-01 5.606840550899505615e-02 8.077555894851684570e-02 4.306775704026222229e-02 5.448774248361587524e-02 -3.852375149726867676e-01 5.377153307199478149e-02 -4.090219736099243164e-02 2.763633131980895996e-01 1.293077021837234497e-01 8.397550322115421295e-03 -1.109816804528236389e-01 1.405468434095382690e-01 -2.490229606628417969e-01 2.339625358581542969e-01 -1.132904812693595886e-01 -3.154786527156829834e-01 -1.113905236124992371e-01 1.842445433139801025e-01 -9.215739555656909943e-03 4.638558626174926758e-02 4.409860968589782715e-01 9.894270449876785278e-02 -1.733185201883316040e-01 5.154408887028694153e-02
-1.426857430487871170e-02 9.455030411481857300e-02 -5.669590830802917480e-02 3.260467350482940674e-01 -1.306226551532745361e-01 -1.070532202720642090e-01 1.132100373506546021e-01 1.578615754842758179e-01 1.444027386605739594e-02 -6.516983266919851303e-03 -1.330908238887786865e-01 -3.353562057018280029e-01 1.397881954908370972e-01 -3.104350063949823380e-03 2.352067828178405762e-02 -1.514660567045211792e-01 4.797347635030746460e-02 -2.516531944274902344e-02 -6.590548902750015259e-02 3.100609779357910156e-01 -1.466326266527175903e-01 -5.471132323145866394e-02 -1.353852450847625732e-01 -2.675257325172424316e-01 3.176158368587493896e-01 4.370509088039398193e-02 -1.347462534904479980e-01 -1.735650897026062012e-01 3.655017912387847900e-01 2.719650603830814362e-02 3.626783937215805054e-02 -3.702363371849060059e-01
-1.629577875137329102e-01 1.628409922122955322e-01 1.781840063631534576e-02 8.604378253221511841e-02 -2.322715073823928833e-01 1.146179586648941040e-01 1.166126132011413574e-01 1.581269949674606323e-01 4.323381930589675903e-02 -2.886264324188232422e-01 1.410497277975082397e-01 -2.751497626304626465e-01 -2.186756394803524017e-02 -9.644478559494018555e-02 -2.549935281276702881e-01 8.571429550647735596e-02 1.447922140359878540e-01 -4.348940849304199219e-01 -2.541165351867675781e-01 2.865180075168609619e-01 1.534177213907241821e-01 1.628587245941162109e-01 -8.624295145273208618e-02 -1.910769939422607422e-02 6.020746752619743347e-02 5.176363512873649597e-02 -3.594731539487838745e-02 2.867229282855987549e-01 -1.197451278567314148e-01 1.484628114849328995e-02 1.715977191925048828e-01 -1.488330513238906860e-01
1.083841100335121155e-01 1.805880516767501831e-01 2.841337211430072784e-02 2.952235043048858643e-01 2.131001651287078857e-01 1.772554069757461548e-01 8.376948535442352295e-02 3.723427420482039452e-03 -2.362842559814453125e-01 -2.691178023815155029e-01 -1.561318188905715942e-01 -9.505514055490493774e-02 -1.967422962188720703e-01 4.123422130942344666e-02 3.891890868544578552e-02 -4.583055898547172546e-02 3.353748321533203125e-01 -1.648146510124206543e-01 -2.026580274105072021e-01 1.191869005560874939e-02 1.968281902372837067e-02 2.846747078001499176e-02 -1.378456354141235352e-01 -2.404670864343643188e-01 -3.864483907818794250e-03 -9.593581408262252808e-02 -1.965896785259246826e-01 2.744288146495819092e-01 3.920187950134277344e-01 -1.361038982868194580e-01 1.233531013131141663e-01 9.301433712244033813e-02
-1.079880520701408386e-01 3.079956471920013428e-01 2.488231658935546875e-01 2.044659256935119629e-01 -4.646596685051918030e-02 -1.228687316179275513e-01 -7.370153814554214478e-02 -1.800814718008041382e-01 -9.898792952299118042e-02 3.348386585712432861e-01 7.989924401044845581e-02 1.990704424679279327e-02 7.558163255453109741e-02 1.004079431295394897e-01 8.283744752407073975e-02 -2.694485485553741455e-01 1.522119790315628052e-01 -1.712100356817245483e-01 -3.573504984378814697e-01 1.318293064832687378e-01 2.226414531469345093e-01 4.328535497188568115e-02 3.747009113430976868e-02 2.228610776364803314e-02 1.394710391759872437e-01 -3.070777282118797302e-03 -1.404070109128952026e-01 1.517692357301712036e-01 3.776033520698547363e-01 -1.867636442184448242e-01 4.496829211711883545e-02 1.344855278730392456e-01
-8.466940373182296753e-02 2.617778480052947998e-01 -4.224913939833641052e-02 3.250801563262939453e-01 2.027991116046905518e-01 -8.620411902666091919e-02 5.612108856439590454e-02 -1.792346090078353882e-01 2.971224486827850342e-03 1.320855468511581421e-01 7.834077626466751099e-02 -2.318862825632095337e-01 -3.757121264934539795e-01 -2.671165168285369873e-01 -8.808138221502304077e-02 -1.892836578190326691e-02 1.587999612092971802e-01 3.987711668014526367e-02 -1.306617856025695801e-01 -5.977184325456619263e-02 7.309456914663314819e-02 -2.049393951892852783e-01 -1.242239475250244141e-01 -1.318354159593582153e-01 2.309057116508483887e-01 1.673960313200950623e-02 -1.058315634727478027e-01 2.968165874481201172e-01 3.300293684005737305e-01 7.609383016824722290e-02 1.676118671894073486e-01 1.082009971141815186e-01
6.319332867860794067e-02 4.059964325278997421e-03 3.137500584125518799e-01 2.073403894901275635e-01 1.596824824810028076e-02 -2.203320711851119995e-01 1.786337643861770630e-01 -2.106023430824279785e-01 -1.240000203251838684e-01 -4.032710194587707520e-02 2.644566353410482407e-03 -1.181481257081031799e-01 -1.375075876712799072e-01 2.949859201908111572e-02 -9.554317593574523926e-02 2.557477653026580811e-01 3.407719358801841736e-02 -2.150353044271469116e-02 -1.847351193428039551e-01 3.165209889411926270e-01 -1.498088706284761429e-02 -1.518505215644836426e-01 1.239139959216117859e-01 -3.418671786785125732e-01 -1.189450025558471680e-01 1.538158506155014038e-01 -3.256740272045135498e-01 -1.843328215181827545e-02 3.250479400157928467e-01 -1.502978708595037460e-02 2.235010862350463867e-01 -1.127909645438194275e-01
-5.702098459005355835e-02 1.914145350456237793e-01 2.357234619557857513e-02 1.111761573702096939e-02 1.002563983201980591e-01 -1.534601747989654541e-01 2.229681313037872314e-01 9.281350672245025635e-02 -1.018133610486984253e-01 -2.694495916366577148e-01 6.635710597038269043e-02 -3.790030181407928467e-01 5.480324104428291321e-02 -3.409097790718078613e-01 -1.281135082244873047e-01 -1.066059693694114685e-01 1.050187721848487854e-01 -1.416799873113632202e-01 -2.145907580852508545e-01 7.332395017147064209e-02 2.058540582656860352e-01 1.499522030353546143e-01 -1.388626545667648315e-01 8.271089941263198853e-02 -2.631387300789356232e-02 3.329052031040191650e-01 -1.978564858436584473e-01 1.040967702865600586e-01 3.546855449676513672e-01 -8.933484554290771484e-02 1.133886724710464478e-01 -8.847958594560623169e-02
-2.698957920074462891e-01 3.401822224259376526e-02 2.484439462423324585e-01 8.832184225320816040e-02 -1.692308485507965088e-01 1.546577215194702148e-01 -7.782191969454288483e-03 -1.879836618900299072e-02 -6.151631101965904236e-02 -2.525752782821655273e-02 2.058015912771224976e-01 -4.363571405410766602e-01 -1.218704506754875183e-01 5.252144485712051392e-02 -1.756894886493682861e-01 -6.282212585210800171e-02 7.776844501495361328e-02 -3.753854632377624512e-01 -1.499990969896316528e-01 -3.644740954041481018e-02 4.429833032190799713e-03 2.381250113248825073e-01 -2.332664877176284790e-01 2.575120888650417328e-02 1.038899719715118408e-01 -3.469436168670654297e-01 -1.557647436857223511e-01 3.954895958304405212e-02 2.313358336687088013e-01 1.027036383748054504e-01 -9.462834149599075317e-02 3.598565235733985901e-02
-4.516593366861343384e-02 1.083655729889869690e-01 2.655575871467590332e-01 3.093439340591430664e-01 6.100097298622131348e-02 -1.280098408460617065e-01 7.717844843864440918e-02 -2.536909654736518860e-02 8.092703670263290405e-02 7.141591608524322510e-02 -5.784496665000915527e-02 -1.389599293470382690e-01 1.390565745532512665e-02 -2.799544632434844971e-01 -9.002261608839035034e-02 -7.404021918773651123e-02 1.311155259609222412e-01 -2.896121740341186523e-01 -6.115779653191566467e-02 1.956250667572021484e-01 -3.781950846314430237e-02 8.990059792995452881e-02 -1.605183929204940796e-01 -1.699236780405044556e-01 -1.039662435650825500e-01 3.278754651546478271e-01 -2.655318677425384521e-01 1.970116794109344482e-01 1.770602166652679443e-01 -2.056382298469543457e-01 -3.855173587799072266e-01 -9.855889528989791870e-02
-2.839908599853515625e-01 1.479266732931137085e-01 -1.050793975591659546e-01 -5.775765329599380493e-02 1.373782157897949219e-01 1.728296838700771332e-02 -1.420991569757461548e-01 -2.356228381395339966e-01 -5.974864214658737183e-02 7.198881357908248901e-02 9.673752635717391968e-02 -3.621435463428497314e-01 -1.098943352699279785e-01 2.379347532987594604e-01 -8.722349070012569427e-03 7.330675423145294189e-02 -3.912624716758728027e-02 -2.864028215408325195e-01 -1.300856620073318481e-01 -5.814096704125404358e-02 1.480574458837509155e-01 3.742083311080932617e-01 -1.292071025818586349e-02 -1.411771588027477264e-02 1.231410056352615356e-01 -1.107370853424072266e-01 -2.676033675670623779e-01 7.011579722166061401e-02 4.240079820156097412e-01 8.665934950113296509e-02 4.821192845702171326e-02 -7.112624496221542358e-02
-6.405411660671234131e-02 3.015235364437103271e-01 1.415078788995742798e-01 3.633877336978912354e-01 2.888362854719161987e-02 -1.041462719440460205e-01 2.387910783290863037e-01 -2.850109040737152100e-01 -1.043133661150932312e-01 2.652079761028289795e-01 1.985264420509338379e-01 1.686564087867736816e-01 -3.979140147566795349e-02 -1.116343960165977478e-01 -1.934619694948196411e-01 4.132107272744178772e-02 -7.559991627931594849e-02 -3.815257847309112549e-01 -1.662253737449645996e-01 2.161334604024887085e-01 -2.421558946371078491e-01 4.212426021695137024e-02 1.859796494245529175e-01 -5.171369016170501709e-02 1.870862580835819244e-02 -1.019090637564659119e-01 3.745944425463676453e-02 1.113007366657257080e-01 1.965247690677642822e-01 -3.930861502885818481e-02 7.924766093492507935e-02 -8.028195053339004517e-02
-2.826945483684539795e-01 3.091668188571929932e-01 -1.398258209228515625e-01 8.827333152294158936e-02 -7.396086305379867554e-02 1.103850230574607849e-01 8.038142323493957520e-02 -6.049878150224685669e-02 3.026857376098632812e-01 3.711498156189918518e-02 1.227248907089233398e-01 -2.898857295513153076e-01 -7.140472531318664551e-02 1.440866589546203613e-01 1.428010463714599609e-01 7.207818329334259033e-03 4.774182289838790894e-02 -2.903918623924255371e-01 -1.022049710154533386e-01 3.547452092170715332e-01 -3.749462962150573730e-02 2.077274918556213379e-01 -8.559905737638473511e-02 -2.148194015026092529e-01 -6.987750530242919922e-02 1.017577424645423889e-01 8.339973539113998413e-02 6.608790904283523560e-02 1.986357718706130981e-01 -2.950844764709472656e-01 1.015069931745529175e-01 -2.160131782293319702e-01
-2.435045391321182251e-01 9.424122422933578491e-02 9.483297914266586304e-02 1.023018434643745422e-01 -3.865546733140945435e-02 3.289579153060913086e-01 2.079210430383682251e-01 -8.616457879543304443e-02 2.170747369527816772e-01 2.993493080139160156e-01 -2.314774692058563232e-01 -1.247742250561714172e-01 -1.849686168134212494e-02 1.472106277942657471e-01 4.291734471917152405e-02 -9.479865431785583496e-02 4.000331088900566101e-02 -1.422804743051528931e-01 -5.242602527141571045e-02 2.383949458599090576e-01 -1.062789857387542725e-01 1.873060166835784912e-01 -1.311241835355758667e-01 2.418985962867736816e-02 1.658284813165664673e-01 4.724217951297760010e-02 -2.746591567993164062e-01 -9.960895031690597534e-02 4.038812816143035889e-01 -6.871924549341201782e-02 2.427741438150405884e-01 1.606989055871963501e-01
-8.558399230241775513e-02 5.776563659310340881e-02 -1.086158677935600281e-03 5.257824808359146118e-02 2.479383349418640137e-01 -1.907600164413452148e-01 -1.685436069965362549e-01 -1.967940293252468109e-02 -1.279623359441757202e-01 2.216234058141708374e-01 1.589158326387405396e-01 -9.614447504281997681e-02 1.596317291259765625e-01 -1.381659656763076782e-01 -9.787696599960327148e-02 -2.064228653907775879e-01 7.303350418806076050e-02 -2.676993310451507568e-01 -8.574634045362472534e-02 1.884568631649017334e-01 8.118601143360137939e-02 1.405460089445114136e-01 3.420122340321540833e-02 -1.854695528745651245e-01 -2.057255804538726807e-01 -1.118870005011558533e-01 -5.099140852689743042e-02 4.544567465782165527e-01 4.387404620647430420e-01 1.361953020095825195e-01 -1.831206679344177246e-02 -7.768760621547698975e-02
-7.280679419636726379e-03 2.509880438446998596e-02 1.759509742259979248e-01 3.088048994541168213e-01 -1.706963479518890381e-01 -1.404013931751251221e-01 2.229458540678024292e-01 -5.013557896018028259e-02 1.224398985505104065e-01 -1.694765388965606689e-01 6.556567549705505371e-02 -1.202286779880523682e-01 -1.131090000271797180e-01 3.000375628471374512e-02 -1.711758375167846680e-01 -1.385091245174407959e-01 1.931270360946655273e-01 -2.897388041019439697e-01 8.018605411052703857e-02 -9.768671542406082153e-02 -2.457759082317352295e-01 1.625184714794158936e-01 -3.537648543715476990e-02 -3.166006505489349365e-02 1.854752153158187866e-01 -1.828125417232513428e-01 3.642956167459487915e-02 -7.462435215711593628e-02 5.321640372276306152e-01 2.373765110969543457e-01 -5.197831243276596069e-02 -6.344959884881973267e-02
2.548887953162193298e-02 -4.581881687045097351e-02 1.920890212059020996e-01 -1.400693506002426147e-01 6.021173670887947083e-02 -1.922285407781600952e-01 1.017566174268722534e-01 1.230044364929199219e-01 -8.161058276891708374e-02 1.158153712749481201e-01 -2.177993357181549072e-01 -1.573683321475982666e-01 -9.254035353660583496e-02 -1.076271012425422668e-01 7.991611212491989136e-02 -6.053813546895980835e-02 9.973806142807006836e-02 -2.248650193214416504e-01 -1.988782882690429688e-01 4.479300379753112793e-01 -2.085074335336685181e-01 1.171791255474090576e-01 5.704085808247327805e-03 1.225570216774940491e-01 2.238143235445022583e-01 -3.058842942118644714e-02 -3.000852763652801514e-01 2.386489361524581909e-01 2.097772061824798584e-01 1.927263885736465454e-01 2.624834775924682617e-01 -1.765008717775344849e-01
-9.057855606079101562e-02 2.897671461105346680e-01 6.436131149530410767e-02 5.267622880637645721e-03 1.875648349523544312e-01 1.482085790485143661e-02 9.926283359527587891e-02 1.212410852313041687e-01 2.885512113571166992e-01 1.283461600542068481e-01 -3.995532914996147156e-02 -2.627337276935577393e-01 -1.801806837320327759e-01 1.741161793470382690e-01 -9.785429388284683228e-02 -9.203511476516723633e-02 1.302500218152999878e-01 -2.853958010673522949e-01 -1.507072001695632935e-01 -3.459131717681884766e-02 1.850999146699905396e-02 -5.681673064827919006e-02 -3.021416366100311279e-01 -3.029921837151050568e-02 5.040157586336135864e-02 -3.469452857971191406e-01 -4.267138242721557617e-01 1.314846612513065338e-02 1.563742198050022125e-02 2.284943312406539917e-01 -4.908253997564315796e-02 -1.199362203478813171e-01
-2.040605247020721436e-01 2.917015850543975830e-01 -1.705388575792312622e-01 2.704471349716186523e-01 -1.247597187757492065e-01 -2.027202844619750977e-01 3.176559209823608398e-01 1.727376133203506470e-02 -2.496470510959625244e-02 7.056405395269393921e-02 -2.220016866922378540e-01 -6.823229044675827026e-02 1.610134840011596680e-01 -5.040381848812103271e-02 -2.071758806705474854e-01 1.989074200391769409e-01 4.941387102007865906e-02 -2.007499188184738159e-01 -2.240264862775802612e-01 7.147800177335739136e-02 -6.755136698484420776e-02 7.426206488162279129e-03 1.354772895574569702e-01 -1.886625736951828003e-01 2.360359430313110352e-01 2.046216875314712524e-01 -2.692289054393768311e-01 9.060250967741012573e-02 2.587317824363708496e-01 1.961437016725540161e-01 -2.364259399473667145e-02 -4.278846830129623413e-02
-1.974021643400192261e-01 1.369354277849197388e-01 3.028889596462249756e-01 -3.053599968552589417e-02 -1.894557327032089233e-01 -9.538170695304870605e-02 -1.864505372941493988e-02 3.923549130558967590e-02 -7.277595251798629761e-02 -2.374201640486717224e-02 1.937583982944488525e-01 -3.257277309894561768e-01 -5.705619975924491882e-02 7.947690039873123169e-02 -2.073220610618591309e-01 -7.218711823225021362e-02 2.332514673471450806e-01 -1.325341314077377319e-01 9.993054717779159546e-02 1.971687525510787964e-01 1.501036621630191803e-02 1.229064725339412689e-02 1.599793285131454468e-01 2.148204892873764038e-01 1.969899237155914307e-01 -4.679599404335021973e-02 -4.334396123886108398e-01 3.972185030579566956e-02 3.335331976413726807e-01 -6.360521167516708374e-02 2.012806981801986694e-01 -1.275342404842376709e-01
-1.242287382483482361e-01 1.829455792903900146e-01 1.912410557270050049e-01 1.404231637716293335e-01 1.744015887379646301e-02 6.429808679968118668e-03 -1.533886343240737915e-01 -8.894244581460952759e-02 2.370560169219970703e-01 -6.103803217411041260e-02 -2.926003336906433105e-01 -1.311333966441452503e-03 -1.920677572488784790e-01 -7.506836205720901489e-02 -7.609558850526809692e-02 -2.583347558975219727e-01 2.087401300668716431e-01 -1.247516125440597534e-01 -6.196071580052375793e-02 3.071687817573547363e-01 1.984730511903762817e-01 7.114566117525100708e-02 3.586587961763143539e-03 2.108413726091384888e-01 5.063148681074380875e-03 7.327352464199066162e-02 -2.529394030570983887e-01 3.499548137187957764e-02 4.569618999958038330e-01 -7.691843807697296143e-02 -2.159453183412551880e-01 -1.556384414434432983e-01
-2.721236646175384521e-01 2.707767784595489502e-01 8.672510087490081787e-02 2.353280484676361084e-01 3.934329450130462646e-01 2.047836082056164742e-03 2.881212532520294189e-01 1.359546482563018799e-01 1.673464477062225342e-01 -2.148403525352478027e-01 1.755115389823913574e-01 -5.156954750418663025e-02 -5.316858366131782532e-02 -1.037308480590581894e-02 -2.072935178875923157e-02 2.267973721027374268e-01 3.558425232768058777e-02 2.530449628829956055e-02 -7.460997253656387329e-02 1.336599588394165039e-01 -1.953391134738922119e-01 1.179332286119461060e-01 -9.636755287647247314e-02 -3.208294212818145752e-01 -7.188600301742553711e-02 1.895111501216888428e-01 2.038505859673023224e-02 1.456380486488342285e-01 3.027922511100769043e-01 1.545629203319549561e-01 1.300662942230701447e-02 -5.420918390154838562e-02
-6.057008728384971619e-02 1.754307746887207031e-01 6.416846811771392822e-02 7.802116125822067261e-02 2.191592752933502197e-02 1.575168967247009277e-01 -1.683842763304710388e-02 3.443096205592155457e-02 2.771900892257690430e-01 -2.626138925552368164e-02 -5.901784822344779968e-02 -1.080380231142044067e-01 -5.911964550614356995e-02 7.926295697689056396e-02 2.284653633832931519e-01 1.927912086248397827e-01 1.698222756385803223e-01 -3.978156149387359619e-01 -3.839638531208038330e-01 3.219490349292755127e-01 3.140125870704650879e-01 1.250259578227996826e-01 -1.543944180011749268e-01 3.766309237107634544e-03 1.493452936410903931e-01 -7.214187085628509521e-02 9.198565781116485596e-02 1.190683916211128235e-01 3.149276375770568848e-01 3.642309084534645081e-02 -5.019117891788482666e-02 8.562610298395156860e-02
-1.425725072622299194e-01 9.529574960470199585e-02 1.096778661012649536e-01 -8.652225881814956665e-02 1.493581980466842651e-01 -2.798954546451568604e-01 3.740858659148216248e-02 -2.975131757557392120e-02 6.498271971940994263e-02 1.717392653226852417e-01 -1.272978335618972778e-01 -1.409050077199935913e-01 -2.263601720333099365e-01 1.113320961594581604e-01 -2.390278875827789307e-02 -3.879151493310928345e-02 -2.675621584057807922e-02 -2.379923313856124878e-01 1.501587778329849243e-01 4.286396503448486328e-01 2.579976106062531471e-03 -6.023985147476196289e-02 5.760036036372184753e-02 -1.586142480373382568e-01 1.563136279582977295e-02 -1.089951395988464355e-01 -3.460591435432434082e-01 2.741995453834533691e-01 2.696634829044342041e-01 2.094423919916152954e-01 1.056867092847824097e-01 -2.865101099014282227e-01
-1.924728751182556152e-01 9.522952139377593994e-03 3.079302906990051270e-01 8.723016083240509033e-02 1.094008013606071472e-01 -1.436992734670639038e-01 -2.433776669204235077e-02 -1.252876967191696167e-01 1.199032068252563477e-01 -6.558442115783691406e-02 1.148233488202095032e-01 -2.503255903720855713e-01 -6.055451929569244385e-02 3.029257953166961670e-01 -1.091938689351081848e-01 -2.525577843189239502e-01 4.298257827758789062e-01 -2.162737399339675903e-01 -2.601936161518096924e-01 4.490349441766738892e-02 8.499789237976074219e-02 3.001423180103302002e-01 5.176177993416786194e-02 2.538422495126724243e-02 1.289155632257461548e-01 1.262319684028625488e-01 -2.163020670413970947e-01 6.998160481452941895e-02 2.151631116867065430e-01 -8.985179662704467773e-02 5.039216205477714539e-02 5.329317227005958557e-02
-1.573383510112762451e-01 3.114105463027954102e-01 2.821411490440368652e-01 -4.939689114689826965e-02 1.568268239498138428e-01 -7.958972826600074768e-03 2.257509678602218628e-01 -2.022015750408172607e-01 9.505354613065719604e-02 -8.019903302192687988e-02 3.324352670460939407e-03 -2.177555412054061890e-01 1.048571541905403137e-01 3.757828474044799805e-02 8.287759870290756226e-02 3.470018506050109863e-02 3.107162714004516602e-01 -6.532932817935943604e-02 -8.985519409179687500e-02 1.962989866733551025e-01 1.683472245931625366e-01 2.720817029476165771e-01 -2.548488080501556396e-01 -3.603986501693725586e-01 2.425204962491989136e-01 -5.753426998853683472e-02 -1.529628932476043701e-01 -1.521369665861129761e-01 1.042203083634376526e-01 -1.533136237412691116e-02 1.245273575186729431e-01 -1.282350569963455200e-01
-8.531447499990463257e-02 1.230521965771913528e-02 2.746482789516448975e-01 -1.673466712236404419e-01 1.597868949174880981e-01 3.041242947801947594e-03 7.622372359037399292e-02 2.905305288732051849e-02 -1.202982440590858459e-01 1.487937867641448975e-01 -8.367068320512771606e-02 3.612472489476203918e-02 5.426244810223579407e-02 5.869567766785621643e-02 -2.124487012624740601e-01 1.205384545028209686e-02 1.199174672365188599e-01 -2.720834612846374512e-01 -2.101121842861175537e-01 2.767357826232910156e-01 -4.362215846776962280e-02 -9.289824217557907104e-02 -4.373690113425254822e-02 9.625837206840515137e-02 2.324432879686355591e-01 -1.144074127078056335e-01 -3.084957785904407501e-02 1.339449435472488403e-01 5.274802446365356445e-01 9.639298170804977417e-02 2.331263273954391479e-01 -3.187694549560546875e-01
2.018599361181259155e-01 3.810114562511444092e-01 1.868864148855209351e-01 3.661962226033210754e-02 5.027472972869873047e-02 -1.844583079218864441e-02 1.693198531866073608e-01 -2.001538574695587158e-01 2.228271067142486572e-01 9.996027499437332153e-02 1.003945395350456238e-01 -7.248541712760925293e-02 2.169144600629806519e-01 -8.274920284748077393e-02 -7.629899680614471436e-02 1.794728040695190430e-01 8.273614943027496338e-02 -1.758832633495330811e-01 -3.071364462375640869e-01 -2.540354430675506592e-02 -2.194692939519882202e-01 5.459650233387947083e-02 -6.667247414588928223e-02 7.459310442209243774e-02 -7.122246921062469482e-02 -7.110501825809478760e-02 -8.723399788141250610e-02 -1.893664523959159851e-02 5.138795375823974609e-01 -1.270359605550765991e-01 1.758030503988265991e-01 1.271970421075820923e-01
4.308647662401199341e-02 3.230163455009460449e-02 5.758900195360183716e-02 3.587327599525451660e-01 3.115952201187610626e-02 -8.861918747425079346e-02 2.575563192367553711e-01 1.379461288452148438e-01 -1.078381538391113281e-01 4.107597842812538147e-02 -3.196389973163604736e-02 -2.155320942401885986e-01 -2.799749672412872314e-01 -4.924936592578887939e-02 -1.314217317849397659e-02 9.496609866619110107e-02 -2.944650687277317047e-02 -6.147269532084465027e-02 -4.288739860057830811e-01 8.775541931390762329e-02 -1.288609951734542847e-01 1.207479611039161682e-01 -1.269737333059310913e-01 -1.674657315015792847e-01 -1.459531933069229126e-01 2.146255373954772949e-01 -1.456511467695236206e-01 2.591101825237274170e-01 3.196138143539428711e-01 -2.207251340150833130e-01 1.968234777450561523e-01 5.610532686114311218e-02
-1.911508105695247650e-02 2.769682109355926514e-01 2.118791081011295319e-02 2.243160456418991089e-01 -8.330462127923965454e-02 3.167591616511344910e-02 4.854549095034599304e-02 4.688368365168571472e-02 -1.785604059696197510e-01 1.653170138597488403e-01 7.221634685993194580e-02 -2.269348949193954468e-01 -7.701712846755981445e-02 -3.614254062995314598e-03 1.475407332181930542e-01 -1.678905636072158813e-01 7.523008435964584351e-02 -1.668145954608917236e-01 9.762256592512130737e-02 1.293567419052124023e-01 -1.401685476303100586e-01 1.843168735504150391e-01 3.672811016440391541e-02 -1.869486179202795029e-03 -4.171535372734069824e-02 -5.274606943130493164e-01 -3.097946345806121826e-01 2.265835553407669067e-01 3.297554254531860352e-01 -1.245840415358543396e-01 1.303187459707260132e-01 -6.780470907688140869e-02
-1.594887971878051758e-01 3.080331683158874512e-01 2.532243914902210236e-02 1.536138653755187988e-01 -3.626865148544311523e-01 -2.637086510658264160e-01 1.438716650009155273e-01 -1.047542318701744080e-01 3.449517861008644104e-02 -3.958850284107029438e-04 -1.560442000627517700e-01 -1.748461425304412842e-01 1.667712777853012085e-01 6.829658150672912598e-02 -8.218559622764587402e-02 1.977555751800537109e-01 1.613702476024627686e-01 -2.263179421424865723e-01 -2.062856107950210571e-01 2.331085130572319031e-02 -9.618815034627914429e-02 -3.432155027985572815e-02 -1.045909374952316284e-01 -8.636664599180221558e-02 1.166217774152755737e-01 3.434368371963500977e-01 -1.311914175748825073e-01 1.620212383568286896e-02 3.617569506168365479e-01 2.251850068569183350e-01 -7.751898467540740967e-02 -4.939319938421249390e-02
1.602094620466232300e-01 -5.004876479506492615e-02 3.891960531473159790e-02 -1.202116683125495911e-01 8.970480412244796753e-02 -6.342566013336181641e-02 -6.699459254741668701e-02 1.197105497121810913e-01 -1.271525025367736816e-01 8.381633460521697998e-02 -7.251818478107452393e-02 -6.978900730609893799e-02 -1.422500759363174438e-01 -1.499963402748107910e-01 -5.354478210210800171e-02 -1.033427342772483826e-01 2.327982783317565918e-01 -2.667998373508453369e-01 -3.663171231746673584e-01 4.247122406959533691e-01 3.507714346051216125e-02 1.710851341485977173e-01 -1.127867996692657471e-01 3.844597190618515015e-02 2.789817750453948975e-01 1.450811326503753662e-01 -4.240390360355377197e-01 -1.524799223989248276e-02 7.802198082208633423e-02 1.622940599918365479e-01 1.586332768201828003e-01 -1.192198172211647034e-01
-1.701187640428543091e-01 5.242182016372680664e-01 -4.237541556358337402e-02 5.932552274316549301e-03 -7.826520502567291260e-02 5.178251117467880249e-02 -2.976484782993793488e-02 -1.341831237077713013e-01 6.860291957855224609e-02 6.377214193344116211e-02 -9.704061597585678101e-02 1.378081589937210083e-01 -2.359562665224075317e-01 -6.882862001657485962e-02 -3.369266688823699951e-01 2.272733300924301147e-02 -1.643433123826980591e-01 -1.391128450632095337e-01 -2.224391251802444458e-01 1.624742746353149414e-01 -3.102059066295623779e-01 -2.348283864557743073e-02 -1.610304117202758789e-01 -1.216752603650093079e-01 1.303137093782424927e-01 -7.576901465654373169e-02 -3.396339118480682373e-01 9.572698175907135010e-02 1.716574579477310181e-01 9.514448791742324829e-02 8.865461498498916626e-02 4.155913367867469788e-02
-1.464181691408157349e-01 5.588747933506965637e-02 2.746184729039669037e-02 2.265059649944305420e-01 -6.608335673809051514e-02 7.776146382093429565e-02 -1.733921915292739868e-01 -2.031873166561126709e-01 -5.717111378908157349e-02 7.700978219509124756e-02 1.482602506875991821e-01 -4.200089573860168457e-01 -4.061352927237749100e-03 2.057526111602783203e-01 4.743544757366180420e-02 4.012113902717828751e-03 5.198717489838600159e-02 -2.268567532300949097e-01 -1.646333783864974976e-01 8.012957870960235596e-02 1.186832264065742493e-01 3.810682296752929688e-01 -1.223565265536308289e-01 -7.177855074405670166e-02 1.506155729293823242e-01 -3.584684729576110840e-01 -2.367478162050247192e-01 5.330223962664604187e-02 2.799558341503143311e-01 8.139073848724365234e-02 1.506372839212417603e-01 -6.731204688549041748e-02
-5.176986008882522583e-02 3.268179297447204590e-01 2.065363228321075439e-01 8.386899530887603760e-02 -2.315459959208965302e-02 -2.403772920370101929e-01 -2.213755548000335693e-01 1.860965341329574585e-01 -4.336269106715917587e-03 2.683671712875366211e-01 8.099844306707382202e-02 -6.711202859878540039e-02 2.054494433104991913e-02 -8.626486361026763916e-02 2.406730204820632935e-01 -1.797280311584472656e-01 1.120821088552474976e-01 -6.588552892208099365e-02 -3.717722296714782715e-01 -7.770315557718276978e-02 3.607027605175971985e-02 2.180913090705871582e-01 -8.802717924118041992e-02 -1.520028412342071533e-01 4.015049338340759277e-02 1.288575232028961182e-01 -1.014380902051925659e-01 2.444807142019271851e-01 2.993322908878326416e-01 -9.752846509218215942e-02 1.528140753507614136e-01 -2.570089101791381836e-01
-6.087148562073707581e-02 4.036590456962585449e-01 -2.246517129242420197e-02 2.620908021926879883e-01 -5.680987238883972168e-02 -2.128519266843795776e-01 1.671862900257110596e-01 -9.110250510275363922e-03 9.254100150428712368e-04 1.667508631944656372e-01 1.618217118084430695e-02 -4.737111181020736694e-02 -3.569627106189727783e-01 -3.059812635183334351e-02 -1.028406694531440735e-01 -1.147409826517105103e-01 -3.763594850897789001e-02 -1.584335118532180786e-01 -3.658626973628997803e-02 -1.488827317953109741e-01 -9.945458173751831055e-02 1.111904010176658630e-01 -3.639494180679321289e-01 -7.874584197998046875e-02 3.220738843083381653e-02 5.274342373013496399e-02 -2.345238626003265381e-01 2.283743321895599365e-01 3.038094639778137207e-01 2.180523574352264404e-01 5.867462232708930969e-02 1.999377012252807617e-01
-7.673320174217224121e-02 1.713393032550811768e-01 7.246162742376327515e-02 1.298495382070541382e-01 -2.247701436281204224e-01 -1.236332803964614868e-01 -3.132697641849517822e-01 -1.096286252140998840e-01 -5.369617789983749390e-02 -1.715197116136550903e-01 -3.198812901973724365e-02 9.777111699804663658e-04 -1.512079536914825439e-01 -1.158165782690048218e-01 1.460843831300735474e-01 -1.559677869081497192e-01 -8.529931306838989258e-02 -1.400223821401596069e-01 -3.223911225795745850e-01 3.403500616550445557e-01 1.416855864226818085e-02 1.186471581459045410e-01 -3.010493814945220947e-01 -1.508630532771348953e-02 7.362987846136093140e-02 1.447381526231765747e-01 -3.279973864555358887e-01 6.569056957960128784e-02 2.712925970554351807e-01 6.875567138195037842e-02 -2.440480440855026245e-01 -1.531752198934555054e-01
-2.926499545574188232e-01 3.448376059532165527e-01 2.385761886835098267e-01 9.932944178581237793e-02 2.023866027593612671e-02 5.836575292050838470e-03 8.905856311321258545e-02 2.348119616508483887e-01 1.575330644845962524e-01 -1.222990378737449646e-01 -1.319412291049957275e-01 -6.434239447116851807e-02 7.461311668157577515e-02 -1.602121442556381226e-01 1.280542612075805664e-01 1.772844493389129639e-01 -3.105864673852920532e-02 5.756036192178726196e-02 -1.773992180824279785e-01 3.048702180385589600e-01 -1.489199995994567871e-01 3.606366813182830811e-01 -8.714187145233154297e-02 -4.951006919145584106e-02 1.649157404899597168e-01 -2.962754368782043457e-01 -3.015556931495666504e-01 9.925872832536697388e-02 -1.705254428088665009e-02 1.185697242617607117e-01 -3.124070353806018829e-02 -5.192510038614273071e-02
5.901457741856575012e-02 -1.274615805596113205e-02 2.880972027778625488e-01 4.610117971897125244e-01 -1.064264029264450073e-01 -1.710086613893508911e-01 8.559210598468780518e-02 -1.434873193502426147e-01 6.385544687509536743e-02 -3.369171172380447388e-02 -4.035509377717971802e-02 -2.286436408758163452e-01 -1.903928630053997040e-02 -2.445730417966842651e-01 -1.282765436917543411e-02 -2.303067222237586975e-02 4.470586031675338745e-02 -1.777208894491195679e-01 -6.468347460031509399e-02 2.705486714839935303e-01 9.481300413608551025e-02 2.506005465984344482e-01 1.358219385147094727e-01 -3.467229902744293213e-01 -1.364552527666091919e-01 1.655635833740234375e-01 -1.427727341651916504e-01 1.136370226740837097e-01 2.875093519687652588e-01 1.319459229707717896e-01 2.467846125364303589e-02 1.044875085353851318e-01
-1.863298416137695312e-01 3.155758678913116455e-01 1.010945066809654236e-01 1.115035414695739746e-01 -9.061206132173538208e-02 -2.612739242613315582e-02 2.678333520889282227e-01 1.419032365083694458e-02 -1.127745956182479858e-01 -2.583981156349182129e-01 7.831293344497680664e-02 -1.781199872493743896e-01 -7.837682962417602539e-02 -2.568884566426277161e-02 9.796475619077682495e-02 1.412405669689178467e-01 6.707339081913232803e-03 1.111196950078010559e-01 -1.762265413999557495e-01 4.493616819381713867e-01 1.713428646326065063e-01 4.244711399078369141e-01 4.019923135638237000e-02 -1.070192828774452209e-01 1.010865196585655212e-01 -1.093750223517417908e-01 -3.385923504829406738e-01 -1.480691693723201752e-02 5.344920605421066284e-02 -2.481339685618877411e-02 -3.913774155080318451e-03 -1.952793798409402370e-03
-3.156383633613586426e-01 1.721724569797515869e-01 -5.716627463698387146e-02 1.320414245128631592e-02 1.112866625189781189e-01 -4.180122911930084229e-01 -8.320350199937820435e-02 -1.857858300209045410e-01 -3.915549069643020630e-02 -1.239515002816915512e-02 6.592807918787002563e-02 -9.080692380666732788e-02 -2.177070230245590210e-01 -2.241134345531463623e-01 -4.561577364802360535e-02 2.903292775154113770e-01 3.232680857181549072e-01 -1.436651200056076050e-01 -9.458873420953750610e-02 -2.969245193526148796e-03 -1.230654567480087280e-01 2.167910486459732056e-01 1.076597273349761963e-01 8.929630368947982788e-02 4.407763853669166565e-02 9.566543251276016235e-02 -1.352104842662811279e-01 -9.909883141517639160e-02 2.257699519395828247e-01 1.592227667570114136e-01 2.484512329101562500e-01 -2.177143245935440063e-01
-2.572604119777679443e-01 2.582274973392486572e-01 1.130420267581939697e-01 2.130820006132125854e-01 -1.589142084121704102e-01 1.761199980974197388e-01 2.538495659828186035e-01 2.121926248073577881e-01 -1.415711548179388046e-02 8.123541623353958130e-02 1.142267882823944092e-01 -4.257865846157073975e-01 -3.248815238475799561e-02 -9.925092756748199463e-02 -6.704018265008926392e-02 -1.145251765847206116e-01 1.824457570910453796e-02 2.206932157278060913e-01 -1.772462874650955200e-01 1.333466321229934692e-01 -1.597888469696044922e-01 -1.058955714106559753e-01 -2.935904264450073242e-02 -1.397790014743804932e-01 8.416914194822311401e-02 -3.454882279038429260e-02 -2.005257755517959595e-01 2.796787768602371216e-02 2.805036604404449463e-01 -1.005486324429512024e-01 -7.114009000360965729e-03 -3.464986085891723633e-01
-1.754029393196105957e-01 2.056342065334320068e-01 7.125515025109052658e-03 5.398306623101234436e-02 1.444680839776992798e-01 -2.084667980670928955e-01 1.172658428549766541e-02 -1.491863280534744263e-02 2.035212889313697815e-02 2.059320919215679169e-02 3.021065592765808105e-01 -1.656119227409362793e-01 -1.094464287161827087e-01 1.827885657548904419e-01 2.172526530921459198e-02 -5.511366203427314758e-02 1.205232068896293640e-01 -1.641352623701095581e-01 -3.940728902816772461e-01 2.510624229907989502e-01 -1.325340569019317627e-01 3.712348639965057373e-02 4.136857017874717712e-02 -3.420855700969696045e-01 1.800087280571460724e-02 -1.426836755126714706e-02 -4.940582513809204102e-01 -2.652385644614696503e-02 -1.271760612726211548e-01 -1.219666153192520142e-01 1.275483518838882446e-01 -2.735460549592971802e-02
-1.067003384232521057e-01 -8.980962634086608887e-02 -1.114786416292190552e-01 2.897323668003082275e-01 -6.920478306710720062e-03 -1.082065403461456299e-01 5.204587429761886597e-02 -1.155859678983688354e-01 6.437835097312927246e-02 -3.012631274759769440e-02 2.622646093368530273e-01 -1.167462989687919617e-01 -3.445590734481811523e-01 1.132965460419654846e-01 -6.096774339675903320e-02 -1.155803725123405457e-01 6.234871596097946167e-02 -3.023383319377899170e-01 -2.335284203290939331e-01 3.636730313301086426e-01 -1.265635155141353607e-02 -2.217748910188674927e-01 -3.041160106658935547e-01 -4.804603755474090576e-02 -2.091207653284072876e-01 -1.589857786893844604e-02 -3.169399499893188477e-01 -2.781230583786964417e-02 1.461887508630752563e-01 1.483594775199890137e-01 6.985516101121902466e-02 -2.356561087071895599e-02
-1.318690329790115356e-01 1.278248876333236694e-01 1.979451477527618408e-01 3.067930042743682861e-01 5.874101817607879639e-02 1.343601495027542114e-01 2.137650698423385620e-01 1.241000965237617493e-01 1.656663119792938232e-01 2.704083621501922607e-01 1.912678629159927368e-01 -3.970034122467041016e-01 2.690006196498870850e-01 -4.413928091526031494e-02 2.294868789613246918e-02 3.783276770263910294e-03 -1.032473333179950714e-02 1.111950725317001343e-01 -2.239706516265869141e-01 2.977555692195892334e-01 -1.870750784873962402e-01 -1.726689515635371208e-03 1.140609607100486755e-01 7.480217516422271729e-02 1.305748075246810913e-01 -8.856170624494552612e-02 -1.111079007387161255e-01 2.542423307895660400e-01 1.689620167016983032e-01 -2.628624439239501953e-02 -6.761741638183593750e-02 -2.004248052835464478e-01
-2.964061200618743896e-01 1.899106800556182861e-01 6.938146054744720459e-02 5.789499729871749878e-02 -8.741833269596099854e-02 2.753146290779113770e-01 3.132094442844390869e-01 -1.705899238586425781e-01 -1.172863543033599854e-01 -1.486740261316299438e-02 1.497591892984928563e-05 -4.681590944528579712e-02 2.555784955620765686e-02 -7.162490393966436386e-03 -1.441972609609365463e-02 -8.057802170515060425e-02 1.232260614633560181e-01 -3.262323141098022461e-01 -3.392595052719116211e-01 2.328782677650451660e-01 -9.046553075313568115e-02 -5.731545854359865189e-03 -4.570827260613441467e-02 1.100924462080001831e-01 -8.426290005445480347e-02 2.046962082386016846e-01 -4.023883044719696045e-01 1.095734611153602600e-01 -1.954441145062446594e-02 2.460570484399795532e-01 -1.909457147121429443e-01 4.322392400354146957e-03
-3.003693222999572754e-01 1.557458788156509399e-01 3.218493759632110596e-01 2.292055822908878326e-02 -8.710315078496932983e-02 -2.219116985797882080e-01 -8.931382745504379272e-02 2.243612892925739288e-02 3.322938084602355957e-02 -7.468328624963760376e-02 1.621083617210388184e-01 -3.160451948642730713e-01 -2.257144078612327576e-02 1.492634266614913940e-01 -2.129035145044326782e-01 -1.499473899602890015e-01 2.131303846836090088e-01 -2.782510221004486084e-01 7.060790061950683594e-02 3.194662556052207947e-02 2.100880816578865051e-02 2.349331229925155640e-02 2.125593274831771851e-01 1.279467493295669556e-01 2.346468567848205566e-01 3.587568551301956177e-02 -3.507951498031616211e-01 6.950681656599044800e-02 3.327096700668334961e-01 -1.140075456351041794e-02 7.367999851703643799e-02 2.760230936110019684e-02
-1.126018688082695007e-01 -1.392053514719009399e-01 2.415118068456649780e-01 2.082959711551666260e-01 1.749798655509948730e-01 -4.971740394830703735e-02 -3.832633495330810547e-01 -1.576472818851470947e-01 2.004570364952087402e-01 -9.204322099685668945e-02 2.674856223165988922e-02 -1.279680281877517700e-01 -7.944945991039276123e-02 -5.554294958710670471e-02 3.629752621054649353e-02 -5.199014395475387573e-02 2.513826191425323486e-01 -1.339142173528671265e-01 3.428868949413299561e-02 3.917185366153717041e-01 5.226833000779151917e-02 -2.280604466795921326e-02 -5.421530455350875854e-02 -3.099806047976016998e-02 -5.922706797719001770e-03 -1.381151825189590454e-01 -1.648251563310623169e-01 2.970403432846069336e-01 4.248108267784118652e-01 -2.066308446228504181e-02 -1.309937983751296997e-01 -8.228585124015808105e-02
-1.321115046739578247e-01 3.483244478702545166e-01 7.617813348770141602e-02 3.004755377769470215e-01 3.469584137201309204e-02 1.221761181950569153e-01 1.377184409648180008e-02 -2.682304382324218750e-01 1.819394975900650024e-01 1.921417117118835449e-01 2.353649958968162537e-02 -1.946946531534194946e-01 -4.832508787512779236e-02 4.898806568235158920e-03 -9.696212410926818848e-02 -1.420746892690658569e-01 2.778827846050262451e-01 -4.906322434544563293e-02 -7.525938004255294800e-02 4.417226910591125488e-01 -7.289034128189086914e-02 6.725126504898071289e-02 -1.346203982830047607e-01 -2.626189589500427246e-01 1.798071712255477905e-01 -1.069408357143402100e-01 -2.264775931835174561e-01 -2.456736862659454346e-01 3.713202476501464844e-02 -3.775433078408241272e-02 -4.085432272404432297e-03 2.935543656349182129e-02
-1.837279796600341797e-01 6.408037990331649780e-02 1.167347803711891174e-01 -8.850358426570892334e-02 1.772205233573913574e-01 -6.477963924407958984e-02 4.112036153674125671e-02 4.156033396720886230e-01 3.321708738803863525e-02 -1.570369489490985870e-02 2.974022924900054932e-01 -2.822887003421783447e-01 2.284655533730983734e-02 2.758506238460540771e-01 -2.734115347266197205e-02 -8.070944994688034058e-02 1.357606202363967896e-01 -1.735852956771850586e-01 -2.391363680362701416e-02 -2.314483746886253357e-02 -1.919462829828262329e-01 1.228194534778594971e-01 3.658833727240562439e-02 2.599202853161841631e-04 1.215097531676292419e-01 -1.993076056241989136e-01 -2.683128118515014648e-01 8.786857128143310547e-02 4.020560979843139648e-01 9.400478750467300415e-02 1.925677955150604248e-01 -1.805240362882614136e-01
-3.453011214733123779e-01 2.802948653697967529e-01 7.899607531726360321e-03 4.084306955337524414e-02 -5.914506688714027405e-02 -2.506891191005706787e-01 -3.367898613214492798e-02 -3.085139207541942596e-02 4.339227452874183655e-02 -5.226425454020500183e-02 1.606306731700897217e-01 -1.874387264251708984e-01 8.531756699085235596e-02 -2.541522681713104248e-01 -1.503460556268692017e-01 2.801795303821563721e-01 -1.551149692386388779e-02 -2.780387736856937408e-02 -1.678830087184906006e-01 2.029952853918075562e-01 2.980262786149978638e-02 1.046494171023368835e-01 -2.377213537693023682e-01 1.044235229492187500e-01 -2.050424367189407349e-01 -1.159454807639122009e-01 -6.717638671398162842e-02 1.935563832521438599e-01 3.370120525360107422e-01 1.792112439870834351e-01 2.325859367847442627e-01 2.158744335174560547e-01
9.453684836626052856e-02 1.858319938182830811e-01 2.123592793941497803e-01 6.465117633342742920e-02 1.601458340883255005e-01 5.992812290787696838e-02 2.686545252799987793e-01 -3.433824330568313599e-02 9.357082098722457886e-02 4.651586711406707764e-02 -8.855886757373809814e-02 -1.240455452352762222e-02 1.217765882611274719e-01 -7.955127954483032227e-02 -1.825651526451110840e-01 3.230074048042297363e-01 6.381440162658691406e-02 -2.014519125223159790e-01 -3.065783977508544922e-01 3.199646994471549988e-02 -3.629103004932403564e-01 2.384429872035980225e-01 2.132470533251762390e-02 -6.618788838386535645e-02 6.798049062490463257e-02 3.398192301392555237e-02 -3.862293064594268799e-02 -1.119580864906311035e-02 4.753845036029815674e-01 -1.891285479068756104e-01 1.298864483833312988e-01 8.852010965347290039e-02
-1.860544979572296143e-01 3.321914970874786377e-01 1.203184574842453003e-01 2.224761843681335449e-01 1.537052541971206665e-01 3.603864014148712158e-01 -3.209453821182250977e-02 2.256961911916732788e-02 1.745447963476181030e-01 4.743313416838645935e-02 5.227369070053100586e-02 -8.652899414300918579e-02 1.377421617507934570e-01 9.002020210027694702e-02 2.731292247772216797e-01 1.406725496053695679e-01 1.025678589940071106e-01 -9.496070444583892822e-02 -1.874233931303024292e-01 3.323361277580261230e-01 -1.604588776826858521e-01 -7.616677880287170410e-02 -1.760244220495223999e-01 -1.356787979602813721e-01 3.062230721116065979e-02 3.109466284513473511e-02 6.048970296978950500e-02 1.634482890367507935e-01 4.233883619308471680e-01 8.905083686113357544e-02 -6.830019503831863403e-02 3.782554343342781067e-02
-2.723783627152442932e-02 4.606021046638488770e-01 5.723052844405174255e-02 2.736197225749492645e-02 -2.113711833953857422e-01 -3.150808438658714294e-02 -1.247860863804817200e-02 1.490581333637237549e-01 1.106433644890785217e-01 9.935249388217926025e-02 3.010448999702930450e-02 7.187248021364212036e-02 -4.939194768667221069e-02 -7.807634770870208740e-02 -2.952632009983062744e-01 3.498886525630950928e-01 -4.814574867486953735e-02 -1.647192239761352539e-01 -1.776383668184280396e-01 1.133354380726814270e-01 -1.999344080686569214e-01 6.425716727972030640e-02 -9.067253768444061279e-02 -2.311101257801055908e-01 -1.159695088863372803e-01 -1.887724697589874268e-01 -1.092298924922943115e-01 1.063869073987007141e-01 3.117005825042724609e-01 2.502553761005401611e-01 4.344785411376506090e-04 2.387614995241165161e-01
-3.468975052237510681e-02 3.712014555931091309e-01 2.781956829130649567e-02 1.016000881791114807e-01 9.319479018449783325e-02 -3.132146596908569336e-01 -2.709135711193084717e-01 1.159859523177146912e-01 4.747932776808738708e-03 2.575780078768730164e-02 1.387925446033477783e-01 6.437584292143583298e-03 -5.458257347345352173e-02 -3.131728246808052063e-02 5.202628299593925476e-02 -1.321860253810882568e-01 -1.917878352105617523e-02 -1.086394488811492920e-01 -2.237707823514938354e-01 2.238102853298187256e-01 1.823019981384277344e-01 1.955014318227767944e-01 -2.963728010654449463e-01 -1.602308005094528198e-01 6.430349498987197876e-02 1.814758963882923126e-02 -1.449074596166610718e-01 2.820283472537994385e-01 2.219652235507965088e-01 1.162582859396934509e-01 9.405352175235748291e-02 -3.717659413814544678e-01
-7.343587279319763184e-02 4.150469005107879639e-01 -8.776345103979110718e-02 4.898916482925415039e-01 1.815728694200515747e-01 -1.552129387855529785e-01 -1.463610380887985229e-01 -1.439558248966932297e-02 2.882687374949455261e-02 1.913973242044448853e-01 -4.565080255270004272e-02 -1.467616409063339233e-01 5.068388581275939941e-02 9.556758217513561249e-03 8.485821634531021118e-02 1.881890743970870972e-01 -1.368736289441585541e-02 1.113274693489074707e-01 -1.521064341068267822e-01 2.799887657165527344e-01 8.882904052734375000e-02 -1.936289295554161072e-02 -2.315772026777267456e-01 -1.503781825304031372e-01 1.515328139066696167e-02 -2.119851112365722656e-01 -1.821885257959365845e-01 2.501262119039893150e-03 3.060133457183837891e-01 1.204624548554420471e-01 3.561476618051528931e-02 -5.645380541682243347e-02
-2.189477980136871338e-01 2.086938470602035522e-01 2.558746337890625000e-01 -3.157142996788024902e-01 2.529016509652137756e-02 -9.825918823480606079e-02 -1.160504445433616638e-01 -1.901034861803054810e-01 -1.064218729734420776e-01 2.359676361083984375e-01 -1.304961740970611572e-01 8.000488579273223877e-02 -5.913660302758216858e-02 4.756495356559753418e-02 -6.121140345931053162e-02 -1.243636906147003174e-01 -1.315488293766975403e-02 -7.650216668844223022e-02 -2.210218459367752075e-01 1.858144849538803101e-01 -2.619554698467254639e-01 2.685660421848297119e-01 1.594336181879043579e-01 -1.403752565383911133e-01 2.060128375887870789e-02 7.292847335338592529e-02 -2.691946625709533691e-01 -2.371373120695352554e-03 4.260546267032623291e-01 1.203909814357757568e-01 5.214330926537513733e-02 -1.257968544960021973e-01
[truncated: 3,270,362 more chars]
