# Supplementary material for: The Language of Innovation
Source: PLoS One. 2020 Apr 30;15(4):e0230107. doi: 10.1371/journal.pone.0230107 (PMC7194493; doi:10.1371/journal.pone.0230107)
Supplement: S2 File — (GZ) [file pone.0230107.s002.tar.gz › 1980-1984/V2Run_22_VS_4500_embeddings1980-1984ED32.txt]

-5.128062888979911804e-02 -2.018951177597045898e-01 2.991548366844654083e-02 4.261057078838348389e-02 -1.824256479740142822e-01 2.079932838678359985e-01 -2.295557707548141479e-01 6.844871491193771362e-02 2.212756872177124023e-02 2.705623209476470947e-01 -2.588934302330017090e-01 1.437796056270599365e-01 1.766521781682968140e-01 -9.225825965404510498e-02 -1.044015958905220032e-02 -1.242618933320045471e-01 -2.933745980262756348e-01 4.496054053306579590e-01 -1.329976320266723633e-02 -1.031028665602207184e-02 5.077440291643142700e-02 1.321664601564407349e-01 1.816905885934829712e-01 -1.913374513387680054e-01 -1.730875074863433838e-01 -3.059186339378356934e-01 7.391109317541122437e-02 1.360016465187072754e-01 6.551665812730789185e-02 1.648356579244136810e-02 2.609701752662658691e-01 7.055854797363281250e-02
7.879988849163055420e-02 -2.118767648935317993e-01 2.418494969606399536e-01 -4.698600247502326965e-02 -4.143190085887908936e-01 2.143930941820144653e-01 -7.733923196792602539e-02 -1.546091288328170776e-01 5.686566233634948730e-02 1.371985971927642822e-01 -2.802148163318634033e-01 6.660342216491699219e-02 -8.562590926885604858e-03 -2.532204091548919678e-01 -3.156179189682006836e-01 -6.666058301925659180e-02 4.660302028059959412e-02 -2.437742799520492554e-02 2.903935611248016357e-01 6.363266706466674805e-02 2.910868078470230103e-02 1.461796462535858154e-01 1.246963590383529663e-01 -2.826781012117862701e-02 -1.841736584901809692e-01 -9.432957321405410767e-02 -3.705719411373138428e-01 -5.141957476735115051e-02 -2.269051522016525269e-01 3.513839468359947205e-02 3.620038181543350220e-02 2.999655716121196747e-02
1.644444167613983154e-01 -3.412149250507354736e-01 -7.908172905445098877e-02 -7.218731939792633057e-02 -1.335100457072257996e-02 3.109502196311950684e-01 -3.407613933086395264e-01 -3.066456317901611328e-01 -7.011254783719778061e-04 -1.173799112439155579e-01 -1.544952392578125000e-01 -2.978962473571300507e-02 2.204227261245250702e-02 -1.469681710004806519e-01 -2.132128924131393433e-01 -1.120125055313110352e-01 -6.424252688884735107e-02 -4.747647419571876526e-02 2.270565330982208252e-01 7.814362645149230957e-02 -2.201617062091827393e-01 2.611305117607116699e-01 2.931520044803619385e-01 -2.293378561735153198e-01 -8.428061380982398987e-03 -1.481980085372924805e-01 7.573587447404861450e-02 5.949389189481735229e-02 -1.817936748266220093e-01 -7.589621096849441528e-02 -8.250108361244201660e-02 1.525102853775024414e-01
1.700214743614196777e-01 -3.250276148319244385e-01 -1.401696503162384033e-01 4.612182453274726868e-02 -4.648615121841430664e-01 1.254971921443939209e-01 -2.381211817264556885e-01 -2.712063491344451904e-01 1.031297892332077026e-01 5.831756070256233215e-02 -4.970030859112739563e-02 -3.811710327863693237e-02 4.337684512138366699e-01 -3.804437071084976196e-02 5.077868700027465820e-02 1.049387305974960327e-01 -5.972139164805412292e-02 1.220290809869766235e-01 2.156895697116851807e-01 -3.703759610652923584e-02 -2.693688571453094482e-01 7.005287706851959229e-02 2.526920437812805176e-01 -3.238274902105331421e-02 -1.549881696701049805e-01 3.364384919404983521e-02 -4.915474727749824524e-02 7.294680923223495483e-02 -5.614795535802841187e-02 -6.397974211722612381e-03 -5.118826776742935181e-02 1.140041053295135498e-01
1.704867780208587646e-01 -2.780943810939788818e-01 3.191506117582321167e-02 -5.500078573822975159e-02 -3.618631064891815186e-01 4.324150830507278442e-02 -3.470085933804512024e-02 -1.242603585124015808e-01 2.072397172451019287e-01 1.151226609945297241e-01 -2.759615480899810791e-01 -1.157781630754470825e-01 2.041293084621429443e-01 -7.425078004598617554e-02 -2.577179074287414551e-01 4.371048510074615479e-02 1.736079156398773193e-01 -7.421656697988510132e-02 2.249058634042739868e-01 3.389528095722198486e-01 -1.632007062435150146e-01 -4.422466084361076355e-02 3.418548405170440674e-01 -1.763550192117691040e-02 -1.368294954299926758e-01 -1.490834355354309082e-01 1.479075253009796143e-01 -1.693798005580902100e-01 -6.197259575128555298e-02 7.204376906156539917e-02 -1.766578406095504761e-01 1.356918457895517349e-02
-2.505705319344997406e-02 -2.615359425544738770e-02 -4.339652881026268005e-02 2.487556822597980499e-02 -2.289233505725860596e-01 4.163731038570404053e-01 2.752475626766681671e-02 -9.106024354696273804e-02 2.072223275899887085e-01 3.040556907653808594e-01 -1.995442807674407959e-01 7.335161324590444565e-03 1.243585646152496338e-01 -1.372224092483520508e-01 1.378418654203414917e-01 -1.887348592281341553e-01 2.794695794582366943e-01 2.606301307678222656e-01 1.534220129251480103e-01 8.428880572319030762e-02 -2.648939788341522217e-01 -8.173403143882751465e-02 3.647208809852600098e-01 -6.200792640447616577e-02 -1.122515648603439331e-01 3.803075477480888367e-02 -4.818126186728477478e-02 -6.089646369218826294e-02 -6.405332684516906738e-02 -2.223165892064571381e-02 -2.842284440994262695e-01 3.655247390270233154e-02
-1.044063083827495575e-02 1.683561690151691437e-02 3.966159224510192871e-01 3.918924182653427124e-02 -1.384817510843276978e-01 2.624285779893398285e-02 -3.780620098114013672e-01 1.194407045841217041e-01 1.959744393825531006e-01 1.491143703460693359e-01 -3.612041175365447998e-01 2.589898407459259033e-01 1.544071435928344727e-01 -2.104800567030906677e-02 -1.766051650047302246e-01 -2.235434390604496002e-02 -1.594493389129638672e-01 1.436768025159835815e-01 9.790529496967792511e-03 1.124456003308296204e-01 -2.003135830163955688e-01 -7.182152476161718369e-03 3.468262851238250732e-01 -2.415574342012405396e-01 1.199227795004844666e-01 9.972321242094039917e-02 1.434050202369689941e-01 9.673245251178741455e-02 -1.236660778522491455e-01 -1.755346357822418213e-02 4.546960443258285522e-02 -2.432330045849084854e-03
1.396287530660629272e-01 8.840536326169967651e-02 1.231955140829086304e-01 -1.113304942846298218e-01 -2.764882445335388184e-01 1.834482252597808838e-01 -2.782650291919708252e-01 4.905330017209053040e-02 4.178092479705810547e-01 5.255309864878654480e-02 -3.755959570407867432e-01 1.044184863567352295e-01 1.770347654819488525e-01 -1.262096464633941650e-01 -1.914114803075790405e-01 -2.430694550275802612e-01 5.358278285712003708e-04 2.793972790241241455e-01 2.617411501705646515e-02 -4.039049893617630005e-02 -5.930604413151741028e-02 2.256640940904617310e-01 2.027131617069244385e-01 -4.168902337551116943e-02 1.984099447727203369e-01 4.148257151246070862e-02 9.180720150470733643e-02 1.555719375610351562e-01 -1.046532988548278809e-01 1.138953492045402527e-01 -6.983860582113265991e-02 -5.210537835955619812e-02
-4.502650350332260132e-02 -2.232665270566940308e-01 1.461990177631378174e-01 2.172488346695899963e-02 -4.386370480060577393e-01 5.590463429689407349e-02 -1.234028562903404236e-01 -2.058013975620269775e-01 1.623691618442535400e-01 3.538168072700500488e-01 -2.446860671043395996e-01 -2.083136886358261108e-01 3.342348337173461914e-02 -1.053550764918327332e-01 -2.492430955171585083e-01 -2.954177744686603546e-02 -6.027858331799507141e-02 6.010223180055618286e-02 3.028610050678253174e-01 -7.379292976111173630e-03 -8.789052814245223999e-02 6.052865181118249893e-03 2.217228859663009644e-01 -1.607973426580429077e-01 3.029662370681762695e-02 -1.788463592529296875e-01 -2.249504625797271729e-01 1.314933896064758301e-01 -7.098438590764999390e-02 5.692788586020469666e-02 -1.848296672105789185e-01 -1.345318853855133057e-01
4.545511212199926376e-03 -2.597776651382446289e-01 1.801236420869827271e-01 -4.231505468487739563e-02 -4.913548231124877930e-01 -1.529244612902402878e-02 -6.233792006969451904e-02 -3.070511110126972198e-02 1.080848053097724915e-01 3.250705599784851074e-01 -2.423258721828460693e-01 -6.740363687276840210e-02 2.652215957641601562e-02 -1.381113082170486450e-01 -2.747710645198822021e-01 -8.056253194808959961e-03 -3.792503103613853455e-02 1.344291418790817261e-01 5.863047763705253601e-02 -1.681431382894515991e-02 1.020982488989830017e-01 1.304487586021423340e-01 3.054968416690826416e-01 -1.844696998596191406e-01 2.094859816133975983e-02 -1.991230398416519165e-01 -2.681490182876586914e-01 2.261942923069000244e-01 -1.089964509010314941e-01 8.604598045349121094e-02 -4.763128608465194702e-02 -1.143220365047454834e-01
-7.463876157999038696e-02 -1.601516306400299072e-01 3.345234096050262451e-01 -1.823467165231704712e-01 -3.345114588737487793e-01 5.440153926610946655e-02 -1.205124184489250183e-01 2.191681042313575745e-02 7.853612303733825684e-02 -2.083972692489624023e-01 7.349866628646850586e-02 -1.666154563426971436e-01 8.446714282035827637e-02 -2.931852042675018311e-01 1.481437236070632935e-01 -2.804109156131744385e-01 -5.440979450941085815e-02 2.218300849199295044e-02 3.207992017269134521e-01 1.301100403070449829e-01 1.314045302569866180e-02 4.759257659316062927e-03 4.715279638767242432e-01 3.319196030497550964e-02 -1.699930988252162933e-02 2.689892612397670746e-02 5.366503819823265076e-02 6.078138574957847595e-02 1.787463277578353882e-01 -1.250625848770141602e-01 1.165293604135513306e-01 -4.060269519686698914e-02
-1.900734156370162964e-01 -1.134382411837577820e-01 7.872791029512882233e-03 -3.619623556733131409e-02 -4.496423602104187012e-01 4.421976581215858459e-02 -8.383394032716751099e-02 -2.151747643947601318e-01 5.301190540194511414e-02 2.123768031597137451e-01 -2.130071371793746948e-01 8.188410103321075439e-02 7.023249287158250809e-03 -1.343980878591537476e-01 -2.538628280162811279e-01 2.947275154292583466e-02 -2.445676736533641815e-02 9.323533624410629272e-02 2.096284031867980957e-01 1.667368970811367035e-02 1.224060803651809692e-01 1.488153487443923950e-01 3.306719660758972168e-01 -2.370121181011199951e-01 -2.125174850225448608e-01 -1.770715713500976562e-01 -1.756689399480819702e-01 -1.308660060167312622e-01 -1.186229139566421509e-01 -1.697221696376800537e-01 4.648824408650398254e-02 -2.881816327571868896e-01
-1.179030090570449829e-01 -2.508449740707874298e-02 7.839763909578323364e-02 -1.927654743194580078e-01 -3.477313816547393799e-01 1.171557605266571045e-01 -1.228831708431243896e-01 -5.013112425804138184e-01 -8.444692939519882202e-03 -6.287297606468200684e-02 -2.253956347703933716e-01 7.561322301626205444e-02 2.384711802005767822e-01 -2.107244879007339478e-01 -9.745423495769500732e-02 -3.256363049149513245e-02 2.511457912623882294e-02 -8.118831552565097809e-03 3.381845653057098389e-01 1.443551033735275269e-01 9.779375046491622925e-02 8.674642443656921387e-02 2.809391319751739502e-01 -3.863299265503883362e-02 -3.973900154232978821e-02 -1.480829715728759766e-01 -2.376559376716613770e-01 -1.756479293107986450e-01 -8.585535734891891479e-02 1.102591678500175476e-01 5.317720398306846619e-02 4.610034078359603882e-02
3.595064207911491394e-02 -4.477213621139526367e-01 -6.306999921798706055e-02 2.349625714123249054e-02 -3.488706648349761963e-01 1.759070008993148804e-01 -4.225940406322479248e-01 -2.206663787364959717e-01 1.366611272096633911e-01 1.944457180798053741e-02 -3.127779066562652588e-01 -1.082574427127838135e-01 3.409512341022491455e-02 -1.145723611116409302e-01 -1.155021041631698608e-01 1.030082628130912781e-01 6.188415456563234329e-03 5.356047675013542175e-02 1.790146827697753906e-01 7.726475596427917480e-02 -2.832091450691223145e-01 7.122898846864700317e-02 1.404007226228713989e-01 -1.329204589128494263e-01 8.127100765705108643e-02 -1.450743079185485840e-01 9.844512492418289185e-02 -6.333091855049133301e-02 -2.492503635585308075e-02 -5.114626884460449219e-02 -1.557463854551315308e-01 1.204690635204315186e-01
4.773824289441108704e-02 -3.554909229278564453e-01 3.093546023592352867e-03 -3.407215476036071777e-01 -3.833800554275512695e-01 1.430357694625854492e-01 -3.928855434060096741e-02 -2.042746692895889282e-01 1.193915680050849915e-01 3.087575733661651611e-01 -1.832576692104339600e-01 -3.100516460835933685e-02 5.395889654755592346e-02 -7.370308041572570801e-02 -3.033053874969482422e-01 -1.901033073663711548e-01 -8.985050022602081299e-02 9.058772772550582886e-02 1.565844714641571045e-01 2.851906046271324158e-02 -1.821195185184478760e-01 -3.048994578421115875e-02 2.403658777475357056e-01 -3.992712125182151794e-02 1.591694355010986328e-01 2.565932832658290863e-02 1.793089807033538818e-01 7.728111743927001953e-02 -1.066370233893394470e-01 2.299983054399490356e-01 6.464351899921894073e-03 2.048683539032936096e-02
-1.587216258049011230e-01 -8.136618137359619141e-02 -2.665130048990249634e-02 -2.058601826429367065e-01 -5.037484765052795410e-01 2.708049304783344269e-02 -6.744872778654098511e-02 -4.935527741909027100e-01 2.877614274621009827e-02 1.298221796751022339e-01 -2.392677068710327148e-01 2.976750768721103668e-02 1.450426131486892700e-01 -1.382298618555068970e-01 4.209303762763738632e-03 -4.628304392099380493e-02 -9.450520575046539307e-02 4.266124591231346130e-02 2.345025837421417236e-01 7.105218619108200073e-02 -3.388221561908721924e-02 3.320065140724182129e-02 3.282344937324523926e-01 -1.234744340181350708e-01 -3.080103918910026550e-02 -1.913187205791473389e-01 -1.171783730387687683e-01 -1.318709850311279297e-01 -6.503358483314514160e-03 -1.619951874017715454e-01 -1.772252097725868225e-02 -1.141970083117485046e-01
1.050410270690917969e-01 -3.456819951534271240e-01 3.808977454900741577e-02 -2.840675115585327148e-01 -3.169010281562805176e-01 4.130333662033081055e-01 -2.596341669559478760e-01 -3.250978589057922363e-01 3.217547386884689331e-02 -5.691383406519889832e-02 -1.313601881265640259e-01 -2.617026120424270630e-02 1.789882630109786987e-01 -1.261915266513824463e-01 6.239981949329376221e-02 9.872136637568473816e-03 -1.885799467563629150e-01 -4.682767763733863831e-02 2.915097773075103760e-01 2.297642081975936890e-02 -1.172937974333763123e-01 8.338154852390289307e-02 8.037178963422775269e-02 -1.738227903842926025e-01 7.181555777788162231e-02 -9.600879997014999390e-02 -5.361814424395561218e-02 6.861410290002822876e-02 6.274723261594772339e-02 1.241000145673751831e-01 -1.816311031579971313e-01 1.187674254179000854e-01
-1.014620438218116760e-01 -3.221501111984252930e-01 1.612441688776016235e-01 -1.593380272388458252e-01 -1.250697374343872070e-01 1.898582726716995239e-01 -7.180339843034744263e-02 -2.457971572875976562e-01 2.220503240823745728e-01 1.401266604661941528e-01 -2.224938124418258667e-01 1.885085250250995159e-03 -3.042444288730621338e-01 -2.535698115825653076e-01 -2.623170316219329834e-01 -3.812289610505104065e-02 -2.175878435373306274e-01 1.526872813701629639e-01 2.274847179651260376e-01 1.840402632951736450e-01 -1.068411394953727722e-01 -1.379048675298690796e-01 2.184199392795562744e-01 7.273814827203750610e-02 -5.623918026685714722e-02 -6.720572710037231445e-02 1.128782853484153748e-01 -2.612799592316150665e-02 -3.169566690921783447e-01 -8.401610702276229858e-02 -4.001544788479804993e-02 4.203867912292480469e-02
9.378813207149505615e-02 -2.295787334442138672e-01 1.751472651958465576e-01 1.121146082878112793e-01 -5.202309787273406982e-02 2.894877195358276367e-01 -3.114788830280303955e-01 2.585493773221969604e-02 4.520562291145324707e-02 1.033532992005348206e-01 -1.425277888774871826e-01 2.973990738391876221e-01 8.516741544008255005e-02 -3.673109710216522217e-01 -2.647646367549896240e-01 -1.997463032603263855e-02 8.667908608913421631e-02 7.728304713964462280e-03 2.103979326784610748e-02 9.452328830957412720e-02 -3.210600018501281738e-01 7.246033102273941040e-02 1.999276280403137207e-01 1.813178509473800659e-01 1.398276090621948242e-01 -3.184621408581733704e-02 6.089454516768455505e-03 2.827068269252777100e-01 1.263404637575149536e-01 1.839765012264251709e-01 -1.295251864939928055e-02 -1.681289523839950562e-01
5.154803395271301270e-02 -1.635895520448684692e-01 -3.287316113710403442e-02 -1.207933425903320312e-01 -4.896639883518218994e-01 1.600238867104053497e-02 -1.589760743081569672e-02 -3.573929965496063232e-01 1.426612138748168945e-01 1.961979717016220093e-01 -8.175233751535415649e-02 -1.497923731803894043e-01 2.081859409809112549e-01 -2.522747218608856201e-02 -2.284431606531143188e-01 -2.018771469593048096e-01 -1.010840460658073425e-01 1.496421173214912415e-02 1.852043122053146362e-01 1.480274647474288940e-01 -3.532304987311363220e-02 6.399444490671157837e-02 2.503211200237274170e-01 -5.984965339303016663e-02 7.653898000717163086e-02 -1.805911213159561157e-02 2.441418319940567017e-01 1.210391968488693237e-01 -3.306003808975219727e-01 3.868465498089790344e-02 1.712501943111419678e-01 5.669501423835754395e-02
-2.567993104457855225e-01 -3.050518929958343506e-01 -3.443077579140663147e-02 -6.384088099002838135e-02 -4.840420782566070557e-01 4.753859341144561768e-02 8.537846617400646210e-03 -3.138809204101562500e-01 9.945144504308700562e-02 -7.362633198499679565e-02 -1.045919433236122131e-01 -2.511413954198360443e-02 1.264315396547317505e-01 1.291149947792291641e-02 -1.217156797647476196e-01 -4.283201321959495544e-02 -5.160852521657943726e-02 -3.061937540769577026e-02 2.809888422489166260e-01 1.270593851804733276e-01 -1.451823394745588303e-02 -1.910409703850746155e-02 3.256557881832122803e-01 -9.319923818111419678e-02 -1.839513480663299561e-01 -1.862714290618896484e-01 -4.749810695648193359e-02 -1.072178483009338379e-01 -2.471475675702095032e-02 -3.057547509670257568e-01 4.187609627842903137e-02 -2.207998633384704590e-01
1.079476997256278992e-01 -3.835291564464569092e-01 -9.520281851291656494e-02 4.142127465456724167e-03 -1.528877913951873779e-01 1.655943542718887329e-01 -4.188610017299652100e-01 -1.872001141309738159e-01 8.583397604525089264e-03 1.185294613242149353e-01 -5.589177459478378296e-02 -1.305026933550834656e-02 1.603966951370239258e-02 -1.337194889783859253e-01 -2.775209844112396240e-01 -2.020568400621414185e-01 -1.476528961211442947e-02 5.016308743506669998e-03 2.212711721658706665e-01 -1.801033504307270050e-02 -9.008008241653442383e-02 1.987714767456054688e-01 3.175471723079681396e-01 -1.260930299758911133e-01 -4.657591506838798523e-02 -2.575256228446960449e-01 1.277322918176651001e-01 -6.678669899702072144e-02 -1.605564057826995850e-01 -7.546014618128538132e-03 -1.133840680122375488e-01 2.750318646430969238e-01
-1.563506573438644409e-01 -1.927064657211303711e-01 5.912407487630844116e-02 -9.245367348194122314e-02 -3.194555640220642090e-01 -2.860377728939056396e-02 -4.617252945899963379e-02 -1.319774985313415527e-01 3.062266111373901367e-01 1.471785455942153931e-01 -1.963303983211517334e-01 1.120503246784210205e-02 2.372460216283798218e-01 2.017732895910739899e-02 -7.826270163059234619e-02 -8.613802492618560791e-02 3.782439231872558594e-02 -7.992213219404220581e-02 8.061457425355911255e-02 3.109239935874938965e-01 -2.724961936473846436e-01 -2.092946022748947144e-01 2.765979468822479248e-01 -8.367079496383666992e-02 -1.705232113599777222e-01 -2.673495411872863770e-01 -1.855137012898921967e-02 2.188039273023605347e-01 1.360074523836374283e-02 -1.712386161088943481e-01 -2.096730917692184448e-01 -2.116847336292266846e-01
8.349714428186416626e-02 -3.171316683292388916e-01 -1.579136997461318970e-01 1.870377659797668457e-01 -1.292254030704498291e-01 2.335453182458877563e-01 -1.810231804847717285e-02 -1.227954104542732239e-01 2.310705482959747314e-01 3.783787414431571960e-02 -8.940555900335311890e-02 1.678474545478820801e-01 2.393121570348739624e-01 7.600533217191696167e-02 -1.078976169228553772e-01 -3.559184968471527100e-01 3.295142650604248047e-01 1.250970959663391113e-01 8.297212421894073486e-02 2.037864476442337036e-01 -3.545367717742919922e-01 -5.767142772674560547e-02 3.174778223037719727e-01 -4.381194338202476501e-02 -5.944422632455825806e-02 -2.712179906666278839e-02 4.958092421293258667e-02 -8.732461184263229370e-02 2.038341481238603592e-03 7.831355324015021324e-04 -1.831073760986328125e-01 -3.558230400085449219e-02
-2.457989156246185303e-01 -2.615955471992492676e-01 2.475521415472030640e-01 1.798309683799743652e-01 -3.523705601692199707e-01 2.355029284954071045e-01 -3.621605038642883301e-01 -2.191032022237777710e-01 -8.180325478315353394e-02 -3.678345680236816406e-02 -7.699830830097198486e-02 6.891057640314102173e-02 1.754765361547470093e-01 -1.293653398752212524e-01 -1.287234723567962646e-01 -2.530608177185058594e-01 -6.618944555521011353e-02 -8.044238388538360596e-02 -1.028288379311561584e-01 1.973211765289306641e-01 6.447470933198928833e-02 1.428732872009277344e-01 5.898388102650642395e-02 1.136622857302427292e-02 -3.197372853755950928e-01 -9.827375411987304688e-02 -1.607773900032043457e-01 -7.012768089771270752e-02 5.942106619477272034e-02 -5.361273884773254395e-02 -1.563705950975418091e-01 9.911487251520156860e-02
7.931744679808616638e-03 -3.721327781677246094e-01 -9.348157048225402832e-02 -4.895760118961334229e-02 -5.815478414297103882e-02 1.950151920318603516e-01 -1.407205164432525635e-01 -1.923533082008361816e-01 -4.919699206948280334e-02 1.713310927152633667e-01 -7.382114976644515991e-02 1.922107785940170288e-01 1.046899482607841492e-01 -1.274380236864089966e-01 -2.226282507181167603e-01 -5.139058232307434082e-01 -9.261003881692886353e-02 2.416244596242904663e-01 3.389428853988647461e-01 9.474989026784896851e-02 1.999518722295761108e-01 -1.844637244939804077e-01 3.056918270885944366e-02 2.656880393624305725e-02 -7.513691484928131104e-02 -4.627778008580207825e-02 -1.809691935777664185e-01 -7.249370217323303223e-02 -4.217451438307762146e-02 -6.344547122716903687e-02 1.164411678910255432e-01 -7.382163405418395996e-02
1.908716261386871338e-01 -1.220218762755393982e-01 1.738137751817703247e-01 -1.153246536850929260e-01 -1.870005577802658081e-01 -1.211069524288177490e-01 -3.072999715805053711e-01 -1.271978765726089478e-01 1.404265612363815308e-01 3.287446200847625732e-01 -1.549967527389526367e-01 1.369108855724334717e-01 6.420421600341796875e-02 -1.685090959072113037e-01 1.603760272264480591e-01 -2.920584976673126221e-01 -5.517344921827316284e-02 1.808066815137863159e-01 3.046620190143585205e-01 -3.843857720494270325e-02 -2.671201713383197784e-02 2.289778292179107666e-01 3.092251718044281006e-01 -1.476709991693496704e-01 -3.171445429325103760e-02 3.596200840547680855e-03 2.495239675045013428e-02 -2.061892114579677582e-02 -3.131150603294372559e-01 1.458748616278171539e-02 -7.319835480302572250e-03 -1.727568954229354858e-01
1.773219406604766846e-01 -3.762989044189453125e-01 6.841126829385757446e-02 3.745865076780319214e-03 -1.452501118183135986e-01 2.757797203958034515e-02 -2.680931687355041504e-01 -2.466948628425598145e-01 1.174765825271606445e-01 5.211263895034790039e-02 -2.659650146961212158e-01 -1.843793839216232300e-01 4.008020460605621338e-01 -6.173270195722579956e-02 7.147526368498802185e-03 -5.942915380001068115e-02 -3.666426241397857666e-02 4.367458820343017578e-02 9.933178126811981201e-02 -5.798189342021942139e-02 -2.809749543666839600e-01 -1.350882500410079956e-01 2.365443259477615356e-01 -1.562776267528533936e-01 -2.261747270822525024e-01 8.267495036125183105e-02 -1.123319789767265320e-01 1.982102245092391968e-01 -1.760826408863067627e-01 -1.431677043437957764e-01 -1.488488614559173584e-01 -2.792265638709068298e-02
-1.154263392090797424e-01 -3.840633034706115723e-01 -1.112795248627662659e-01 2.385099530220031738e-01 -3.016651570796966553e-01 6.814130395650863647e-02 1.826197467744350433e-02 -2.842178642749786377e-01 -4.487604275345802307e-02 1.235681548714637756e-01 -4.327076375484466553e-01 1.983026117086410522e-01 1.004894152283668518e-01 -1.494276523590087891e-01 -2.607514858245849609e-01 -2.686873311176896095e-03 -2.114923484623432159e-02 1.059916913509368896e-01 1.889848113059997559e-01 -4.518969729542732239e-02 -1.434980928897857666e-01 9.851545840501785278e-02 1.210086494684219360e-01 -8.807881921529769897e-02 -1.277310550212860107e-01 -2.355468273162841797e-02 -2.102522999048233032e-01 1.359162330627441406e-01 -1.222920045256614685e-01 -2.019527852535247803e-01 -9.690835326910018921e-02 -4.536359012126922607e-02
1.012947112321853638e-01 -2.104221582412719727e-01 -1.051550805568695068e-01 2.296453155577182770e-02 -1.812891364097595215e-01 1.247350797057151794e-01 -1.861658543348312378e-01 -2.269345968961715698e-01 -2.610200829803943634e-02 6.616886705160140991e-02 -1.791020780801773071e-01 3.931254446506500244e-01 1.825451763579621911e-04 -4.585660994052886963e-01 -1.917816251516342163e-01 -3.783187270164489746e-02 4.074244573712348938e-02 3.637503460049629211e-02 1.899614334106445312e-01 -4.906571283936500549e-02 -1.917427629232406616e-01 1.707911789417266846e-01 4.833047091960906982e-02 4.151906073093414307e-02 -1.283529102802276611e-01 -6.436446309089660645e-02 -2.694038115441799164e-02 3.394701480865478516e-01 1.280830651521682739e-01 6.569533050060272217e-02 -1.638916283845901489e-01 -2.519547641277313232e-01
2.854548990726470947e-01 -3.671116530895233154e-01 -1.262028366327285767e-01 -7.933292537927627563e-03 -4.125402122735977173e-02 2.335847616195678711e-01 -3.797813355922698975e-01 -2.245680689811706543e-01 -2.299278974533081055e-02 -1.980088651180267334e-02 -5.135199427604675293e-02 7.136633992195129395e-02 7.419602572917938232e-02 -3.111504614353179932e-01 -1.572006344795227051e-01 -1.622281074523925781e-01 5.623704567551612854e-02 -2.073771506547927856e-02 1.649690419435501099e-01 4.970383644104003906e-02 -2.318167686462402344e-01 1.681708842515945435e-01 2.022075653076171875e-01 -3.164385259151458740e-01 -3.463835269212722778e-02 -1.188831105828285217e-01 4.255826398730278015e-02 1.238475069403648376e-01 -1.997508704662322998e-01 -1.334989815950393677e-01 -2.812969312071800232e-02 8.665990829467773438e-02
-2.276814170181751251e-02 9.574718028306961060e-02 8.784399181604385376e-02 1.969389319419860840e-01 -2.374893724918365479e-01 1.881715059280395508e-01 -3.277677893638610840e-01 1.525149792432785034e-01 2.919848076999187469e-02 -1.873883008956909180e-01 -1.583785712718963623e-01 2.173961848020553589e-01 9.071815013885498047e-02 -2.699024677276611328e-01 4.898565635085105896e-02 -8.534862101078033447e-02 -2.288608402013778687e-01 2.581543028354644775e-01 1.264014989137649536e-01 2.485403120517730713e-01 1.325217336416244507e-01 3.447365760803222656e-02 1.954953372478485107e-01 9.519299119710922241e-02 2.999879121780395508e-01 -2.561005055904388428e-01 -3.110819263383746147e-03 1.196056529879570007e-01 1.227824483066797256e-02 6.637211889028549194e-02 -1.874766200780868530e-01 -2.232433110475540161e-01
6.130894273519515991e-02 -2.807855904102325439e-01 1.040448397397994995e-01 2.021128684282302856e-01 -1.510595530271530151e-01 1.187022179365158081e-01 -2.115405350923538208e-01 -1.574949771165847778e-01 -7.215599063783884048e-03 7.254419475793838501e-02 -2.217290252447128296e-01 -3.573349863290786743e-02 3.788864016532897949e-01 -7.521782815456390381e-02 -1.739855706691741943e-01 4.166106134653091431e-02 -8.235693722963333130e-02 1.280219405889511108e-01 2.422185242176055908e-01 2.962989918887615204e-02 -3.173526227474212646e-01 -1.124485954642295837e-01 1.728322207927703857e-01 -1.885175406932830811e-01 -2.899510264396667480e-01 1.107815131545066833e-01 -2.845501303672790527e-01 1.579948216676712036e-01 -1.567345410585403442e-01 -7.542062550783157349e-02 -1.594030857086181641e-01 5.349756404757499695e-02
-2.085442543029785156e-01 -2.264655530452728271e-01 2.032756954431533813e-01 -1.467776000499725342e-01 -5.320766940712928772e-02 9.529983997344970703e-02 -1.457977741956710815e-01 1.446315050125122070e-01 -3.074610792100429535e-02 -3.065819665789604187e-02 -2.261522598564624786e-02 -1.576231718063354492e-01 1.070954650640487671e-01 -1.367937475442886353e-01 -1.601675599813461304e-01 -2.414037883281707764e-01 1.093216910958290100e-01 2.202507406473159790e-01 4.545940160751342773e-01 -8.643795549869537354e-02 -2.143964543938636780e-02 1.854788959026336670e-01 5.012717843055725098e-01 -6.249211262911558151e-03 6.603514309972524643e-03 -9.513651579618453979e-02 1.013649068772792816e-02 2.017197161912918091e-01 5.696200765669345856e-03 -6.170554086565971375e-02 1.661991477012634277e-01 -6.930102407932281494e-02
1.742099970579147339e-01 -7.953174412250518799e-02 2.066187560558319092e-01 -1.308888196945190430e-01 -5.295224860310554504e-02 -8.441485464572906494e-02 -2.731569111347198486e-01 -1.080471649765968323e-01 2.052874416112899780e-01 2.220480442047119141e-01 -3.320753276348114014e-01 9.814461320638656616e-02 7.086355239152908325e-02 -1.078800335526466370e-01 2.872830927371978760e-01 -2.598641514778137207e-01 -1.344791203737258911e-01 2.074406892061233521e-01 3.248926997184753418e-01 7.921546697616577148e-02 1.055125370621681213e-01 1.093464121222496033e-01 2.293029278516769409e-01 -1.661873459815979004e-01 9.719775058329105377e-03 -1.453696191310882568e-01 2.616245998069643974e-03 5.200411658734083176e-03 -1.261529326438903809e-01 -1.216795146465301514e-01 -7.265703752636909485e-03 -3.177106678485870361e-01
-1.379106938838958740e-01 -1.570686995983123779e-01 3.731434047222137451e-01 -5.146298557519912720e-02 -1.098882332444190979e-01 2.605826258659362793e-01 -1.208835765719413757e-01 -1.176180168986320496e-01 1.977443695068359375e-01 3.203772753477096558e-02 -2.316706255078315735e-02 9.895577281713485718e-02 3.263839781284332275e-01 -1.616740673780441284e-01 -2.799959182739257812e-01 -2.891138195991516113e-01 -3.888399899005889893e-02 3.638798370957374573e-02 1.862575560808181763e-01 5.060387402772903442e-02 -6.336309760808944702e-02 1.217961907386779785e-01 -3.802196681499481201e-02 -2.768278717994689941e-01 -9.729520976543426514e-02 -1.236078441143035889e-01 -4.126397520303726196e-02 -2.992082238197326660e-01 -1.927868276834487915e-02 -2.598932087421417236e-01 -6.382134556770324707e-02 -1.895057111978530884e-01
-2.801620960235595703e-02 -1.575256586074829102e-01 -1.021549701690673828e-01 6.091072410345077515e-02 -2.668510377407073975e-01 3.044376671314239502e-01 -2.306357324123382568e-01 5.267050489783287048e-02 2.946304976940155029e-01 1.804287284612655640e-01 -2.753655314445495605e-01 -3.168259188532829285e-02 3.408162295818328857e-01 4.028848186135292053e-02 -2.177593670785427094e-02 -6.223588809370994568e-02 1.314030587673187256e-01 7.041437085717916489e-03 1.697830706834793091e-01 2.387003153562545776e-01 -2.743562757968902588e-01 -2.496201992034912109e-01 2.946773171424865723e-01 -7.878760248422622681e-02 -2.170233428478240967e-01 2.267075935378670692e-03 -8.450665324926376343e-02 -5.175256729125976562e-02 -3.726198151707649231e-02 1.114118397235870361e-01 -1.066215783357620239e-01 -7.899829000234603882e-02
1.764355450868606567e-01 -4.312466830015182495e-02 1.460761874914169312e-01 -1.003792136907577515e-01 -3.130573034286499023e-02 -6.267010420560836792e-02 -3.163697123527526855e-01 -1.094233319163322449e-01 1.700576692819595337e-01 2.942657172679901123e-01 -3.585873544216156006e-01 1.204414814710617065e-01 7.023984938859939575e-02 -4.482603818178176880e-02 2.510591745376586914e-01 -2.864153683185577393e-01 -1.061554998159408569e-01 1.892663389444351196e-01 2.602318525314331055e-01 1.141674816608428955e-01 5.323863029479980469e-02 1.085359901189804077e-01 2.997696101665496826e-01 -1.648619323968887329e-01 3.612532094120979309e-02 -1.137995943427085876e-01 -2.205409482121467590e-02 -6.876834481954574585e-02 -8.939610421657562256e-02 -5.376936495304107666e-02 -9.815577417612075806e-03 -3.436040878295898438e-01
1.415186822414398193e-01 -1.568327844142913818e-01 -1.227739751338958740e-01 -1.605281489901244640e-03 -4.378477632999420166e-01 2.360916435718536377e-01 -3.307166397571563721e-01 -2.207077741622924805e-01 -8.311770856380462646e-02 -6.374463438987731934e-02 -1.938569843769073486e-01 -8.066411316394805908e-02 4.399970173835754395e-01 -5.286614596843719482e-02 -4.957363754510879517e-02 7.429523020982742310e-02 7.896488159894943237e-02 7.623820751905441284e-02 1.578213870525360107e-01 -8.028154820203781128e-02 -1.966166198253631592e-01 -1.561687886714935303e-01 2.380790263414382935e-01 2.795181423425674438e-02 -1.541804820299148560e-01 -2.488286979496479034e-02 -9.020617604255676270e-02 1.802523583173751831e-01 -2.048471570014953613e-01 4.937509074807167053e-02 2.502924390137195587e-02 3.715094923973083496e-02
2.427098602056503296e-01 -3.688067793846130371e-01 -5.022385716438293457e-02 6.373714655637741089e-02 -4.585030674934387207e-01 1.747764796018600464e-01 -2.362126260995864868e-01 -4.802597314119338989e-02 2.091639637947082520e-01 1.033938899636268616e-01 -1.796576380729675293e-01 -1.462474316358566284e-01 4.105507433414459229e-01 -6.427247077226638794e-02 -3.366807475686073303e-02 4.541790857911109924e-02 -1.213443372398614883e-02 -1.005035564303398132e-01 1.601634770631790161e-01 -1.056962013244628906e-01 6.172780692577362061e-02 -1.425016373395919800e-01 2.853354811668395996e-01 1.967756450176239014e-02 -2.456157840788364410e-02 -2.598224580287933350e-02 6.823440641164779663e-02 1.216826960444450378e-01 -1.602870225906372070e-01 -2.495309337973594666e-03 -5.609785020351409912e-02 1.142397597432136536e-01
-5.043840408325195312e-02 -2.124463766813278198e-01 1.143566146492958069e-01 -2.339248061180114746e-01 -1.332244575023651123e-01 3.730429708957672119e-01 -3.231678903102874756e-01 2.319356054067611694e-02 1.645197123289108276e-01 2.489861994981765747e-01 -3.117770254611968994e-01 1.177128870040178299e-02 6.157540157437324524e-02 -9.466674178838729858e-03 -1.501816958189010620e-01 4.457334801554679871e-02 1.982535421848297119e-01 2.920667529106140137e-01 3.380268812179565430e-01 1.092686206102371216e-01 -8.525349944829940796e-02 -1.040888279676437378e-01 1.724112182855606079e-01 -1.394215971231460571e-01 -2.253594398498535156e-01 -4.396912455558776855e-02 8.226249366998672485e-02 -9.644494950771331787e-02 -9.367942810058593750e-03 -2.069240435957908630e-02 -6.122183799743652344e-02 1.291639953851699829e-01
-7.048224657773971558e-02 -3.095102906227111816e-01 -3.502096980810165405e-02 3.531531989574432373e-02 -1.682149320840835571e-01 3.569014668464660645e-01 -3.413606286048889160e-01 -1.626349091529846191e-01 -1.198885682970285416e-02 1.285247355699539185e-01 -1.503224223852157593e-01 1.243834197521209717e-01 -1.197663974016904831e-02 -4.378355443477630615e-01 -4.091838896274566650e-01 7.128218188881874084e-03 3.251856192946434021e-02 9.526126086711883545e-02 8.762667328119277954e-02 5.769856646656990051e-02 -9.045306593179702759e-02 -5.861514434218406677e-02 7.364592701196670532e-02 1.806877404451370239e-01 -9.480480104684829712e-02 -1.558089405298233032e-01 -4.216617345809936523e-02 1.196849346160888672e-01 8.938335627317428589e-02 2.220039069652557373e-01 6.241365149617195129e-02 -5.184029042720794678e-02
1.303387582302093506e-01 -2.223087400197982788e-01 1.413209140300750732e-01 1.095034480094909668e-01 -2.191560566425323486e-01 1.565100103616714478e-01 -2.691153436899185181e-02 -1.801384389400482178e-01 6.752652674913406372e-02 2.367296665906906128e-01 -1.403473764657974243e-01 -3.324628770351409912e-01 -1.536190062761306763e-01 -9.939475357532501221e-02 -2.998775243759155273e-01 -4.934632033109664917e-02 -4.540335759520530701e-02 9.892047941684722900e-02 2.815001606941223145e-01 2.703553438186645508e-01 -1.282993555068969727e-01 3.336507454514503479e-02 2.485766112804412842e-01 -2.515858411788940430e-01 -7.579374313354492188e-02 -2.136129289865493774e-01 -8.441583067178726196e-02 9.628980606794357300e-02 -1.612907201051712036e-01 7.617534697055816650e-02 5.474460870027542114e-02 -2.642567753791809082e-01
1.734662428498268127e-02 -1.706260591745376587e-01 1.409341096878051758e-01 -6.518834084272384644e-02 -5.996976792812347412e-02 3.714474439620971680e-01 -2.285207509994506836e-01 -1.529781520366668701e-01 1.214208081364631653e-01 1.955204755067825317e-01 -1.789523363113403320e-01 -1.811171770095825195e-01 1.144767925143241882e-01 6.431411206722259521e-02 -4.061547517776489258e-01 -1.140049993991851807e-01 -4.844882059842348099e-03 -3.960513696074485779e-02 3.714681267738342285e-01 1.940459609031677246e-01 4.191920533776283264e-02 -7.263107597827911377e-02 3.177936673164367676e-01 5.736267566680908203e-02 -6.169093772768974304e-02 -1.247306391596794128e-01 9.246335178613662720e-02 4.095448646694421768e-03 1.297003179788589478e-01 1.793699413537979126e-01 -1.661675870418548584e-01 1.522960662841796875e-01
1.041602045297622681e-01 1.800288558006286621e-01 8.909847587347030640e-02 1.750299632549285889e-01 -1.361361742019653320e-01 2.968199849128723145e-01 -1.990957707166671753e-01 -3.853891789913177490e-02 2.169027626514434814e-01 -5.015870928764343262e-02 -2.593826651573181152e-01 1.155424490571022034e-01 1.301102042198181152e-01 -3.288114368915557861e-01 1.959800533950328827e-02 -2.933067977428436279e-01 -1.527660042047500610e-01 6.970229744911193848e-02 1.719574332237243652e-01 -4.669878631830215454e-03 3.909350186586380005e-02 2.690544426441192627e-01 7.838199287652969360e-02 1.971677243709564209e-01 1.697304397821426392e-01 -6.474369764328002930e-02 8.442264795303344727e-02 1.953588426113128662e-01 1.522060483694076538e-01 -1.985982209444046021e-01 9.032343327999114990e-02 -3.208940029144287109e-01
2.557902634143829346e-01 -2.699199318885803223e-01 8.204811811447143555e-02 1.081766560673713684e-01 -2.160469889640808105e-01 7.576766610145568848e-02 -2.595647573471069336e-01 -6.412032991647720337e-02 -1.913585327565670013e-02 1.558730602264404297e-01 -2.873230278491973877e-01 -2.007620185613632202e-01 4.531988799571990967e-01 6.162958964705467224e-02 -1.667637825012207031e-01 9.955710917711257935e-02 -5.322408676147460938e-02 8.236345648765563965e-02 1.000291407108306885e-01 -7.940617203712463379e-02 -1.722047328948974609e-01 -3.939246386289596558e-02 3.069734275341033936e-01 -2.434072345495223999e-01 -2.243515551090240479e-01 -7.084314525127410889e-02 -1.051672324538230896e-01 7.043122500181198120e-02 -8.084365725517272949e-02 -2.656946890056133270e-02 -1.529283672571182251e-01 -1.110448688268661499e-01
1.854158639907836914e-01 -2.474107444286346436e-01 1.432874500751495361e-01 1.223896816372871399e-01 -2.583494186401367188e-01 1.082647517323493958e-01 1.768232434988021851e-01 -1.576566398143768311e-01 -7.009980827569961548e-02 -7.252951711416244507e-02 -1.293863505125045776e-01 3.369209766387939453e-01 7.904839515686035156e-02 -8.177597075700759888e-02 -4.785703029483556747e-03 -3.039591610431671143e-01 -6.076566874980926514e-02 1.072557792067527771e-01 4.204430580139160156e-01 -7.905370742082595825e-02 2.257070690393447876e-01 1.274348199367523193e-01 2.145048528909683228e-01 1.616366952657699585e-01 -8.534739911556243896e-02 1.152335107326507568e-01 1.648343652486801147e-01 1.203560270369052887e-02 7.928968966007232666e-02 -1.437438130378723145e-01 -9.079747647047042847e-02 -2.606106698513031006e-01
2.459531873464584351e-01 -1.217247322201728821e-01 -1.879330165684223175e-02 2.444730699062347412e-01 -5.231156200170516968e-02 4.403459280729293823e-02 -1.938444674015045166e-01 -7.458671182394027710e-02 3.016806542873382568e-01 -6.650789082050323486e-02 -2.053421735763549805e-01 2.529247701168060303e-01 1.771865189075469971e-01 -2.167077511548995972e-01 -2.500953152775764465e-03 6.185568869113922119e-02 3.501411527395248413e-02 7.770216464996337891e-02 1.733474135398864746e-01 3.043583221733570099e-02 1.309923380613327026e-01 1.220873892307281494e-01 2.655715942382812500e-01 -6.285560131072998047e-02 -3.075270950794219971e-01 -1.647436320781707764e-01 -7.369734346866607666e-02 4.951224327087402344e-01 8.175747841596603394e-02 -4.901516437530517578e-02 -5.390080809593200684e-02 -6.268387287855148315e-02
-3.802684694528579712e-02 1.305394917726516724e-01 -1.812298782169818878e-02 -1.406837850809097290e-01 -2.101105004549026489e-01 2.677168846130371094e-01 -9.944235533475875854e-02 -1.330752968788146973e-01 1.455940008163452148e-01 1.771875023841857910e-01 -2.909798026084899902e-01 4.448620975017547607e-02 1.435929723083972931e-02 -2.714729011058807373e-01 3.222715258598327637e-01 -2.474495470523834229e-01 -1.154342442750930786e-01 2.234766930341720581e-01 1.178228557109832764e-01 3.220361173152923584e-01 -1.811937987804412842e-01 6.498018652200698853e-02 3.738803267478942871e-01 -1.000228002667427063e-01 -1.268704831600189209e-01 -9.548771381378173828e-02 -1.224768441170454025e-02 -1.447099149227142334e-01 -1.192200109362602234e-01 6.316702067852020264e-02 -7.874765992164611816e-02 -3.647715970873832703e-02
7.311847060918807983e-02 -2.460532188415527344e-01 -1.711652874946594238e-01 1.574873179197311401e-02 -3.402790129184722900e-01 9.787862747907638550e-02 -6.862625596113502979e-04 -1.215535998344421387e-01 3.530523478984832764e-01 8.278606832027435303e-02 5.212425021454691887e-04 2.665076777338981628e-02 1.011243909597396851e-01 -1.957312077283859253e-01 -1.220621466636657715e-01 4.776348546147346497e-02 -2.384968996047973633e-01 9.191040694713592529e-02 1.702508032321929932e-01 1.515428125858306885e-01 -1.770059764385223389e-01 -1.298429444432258606e-02 3.422843813896179199e-01 -3.010508418083190918e-01 -2.253953665494918823e-01 -1.187541708350181580e-01 -2.914550006389617920e-01 1.891118437051773071e-01 -6.270623952150344849e-02 9.312377870082855225e-02 -5.113895237445831299e-02 9.534058719873428345e-02
9.507993608713150024e-02 -9.150922298431396484e-02 1.291762292385101318e-01 -3.809326514601707458e-02 -1.483484208583831787e-01 -7.157508283853530884e-02 -3.825430870056152344e-01 -7.885816693305969238e-02 1.457741707563400269e-01 2.930688560009002686e-01 -2.788035273551940918e-01 1.571825295686721802e-01 1.640655845403671265e-01 1.667543873190879822e-02 2.740800976753234863e-01 -2.655453979969024658e-01 -1.344985663890838623e-01 1.697150766849517822e-01 3.118602931499481201e-01 -6.280592083930969238e-02 5.081935226917266846e-02 4.250385984778404236e-02 2.873205542564392090e-01 -3.113044239580631256e-02 -2.290127612650394440e-02 -1.012855619192123413e-01 -1.553096622228622437e-01 -1.554281730204820633e-02 -1.786924153566360474e-01 -1.330122500658035278e-01 -6.613253802061080933e-02 -2.778573632240295410e-01
-7.223717123270034790e-02 -2.131764888763427734e-01 2.125584036111831665e-01 1.340608578175306320e-02 6.174965947866439819e-02 6.011475250124931335e-02 -2.458561658859252930e-01 -2.858796417713165283e-01 -1.597150415182113647e-01 1.836299896240234375e-01 -1.450826823711395264e-01 2.622180059552192688e-02 1.341008543968200684e-01 -4.535459354519844055e-02 -3.745400160551071167e-02 -4.897352457046508789e-01 -4.814371466636657715e-02 -5.484758410602807999e-03 3.281395733356475830e-01 7.175029069185256958e-02 -2.773593366146087646e-02 -1.599421948194503784e-01 2.633899450302124023e-01 1.582741178572177887e-02 1.193162351846694946e-01 -2.473146617412567139e-01 -4.606574773788452148e-03 -1.608279347419738770e-01 -6.220090761780738831e-02 -2.372673749923706055e-01 -5.241603404283523560e-02 -1.917852610349655151e-01
2.061935663223266602e-01 -3.526671230792999268e-01 4.914801684208214283e-04 4.057069867849349976e-02 -4.554488658905029297e-01 1.165299937129020691e-01 -1.466391980648040771e-01 -1.588514298200607300e-01 1.963437944650650024e-01 4.139687865972518921e-02 -2.240883558988571167e-01 -1.873357445001602173e-01 4.380366802215576172e-01 -4.193610325455665588e-02 3.044394031167030334e-02 2.716664224863052368e-02 1.955864951014518738e-02 -1.069998145103454590e-01 1.733341962099075317e-01 -1.044287383556365967e-01 -3.380074864253401756e-03 -5.206983909010887146e-02 3.529600501060485840e-01 1.733688986860215664e-03 4.966378584504127502e-02 -6.296558678150177002e-02 1.556076258420944214e-01 1.291588693857192993e-01 -7.328620553016662598e-02 8.826927281916141510e-03 -2.999337017536163330e-02 9.526906162500381470e-02
6.635130941867828369e-02 -3.157985210418701172e-01 -5.913597065955400467e-03 -4.228985682129859924e-02 -1.459497660398483276e-01 1.670391559600830078e-01 -2.811263501644134521e-01 -3.694159388542175293e-01 8.477679640054702759e-02 5.829536821693181992e-03 -7.205551117658615112e-02 -2.239729743450880051e-03 3.046035766601562500e-01 -5.539344996213912964e-02 -3.014989793300628662e-01 -6.561657041311264038e-02 6.964961439371109009e-02 9.019078314304351807e-02 -5.298206210136413574e-02 3.522755205631256104e-02 2.024922333657741547e-02 3.638137504458427429e-02 3.806873857975006104e-01 -1.315826624631881714e-01 -1.819397658109664917e-01 2.681383788585662842e-01 -2.579185068607330322e-01 1.476433277130126953e-01 6.196546182036399841e-02 1.303586065769195557e-01 -1.925210468471050262e-02 1.741730123758316040e-01
1.519595086574554443e-01 -7.130309939384460449e-02 1.371125578880310059e-01 -8.400201052427291870e-02 -1.889717280864715576e-01 -1.208380237221717834e-01 -3.384641408920288086e-01 -2.355588413774967194e-02 1.866103708744049072e-01 2.967062890529632568e-01 -3.172133862972259521e-01 1.183862090110778809e-01 1.144747361540794373e-01 -2.518755383789539337e-02 2.382362037897109985e-01 -2.885713875293731689e-01 -1.504931151866912842e-01 1.653260588645935059e-01 2.928557097911834717e-01 -4.861411824822425842e-02 6.454699486494064331e-02 6.495889276266098022e-02 2.765809297561645508e-01 -7.472049444913864136e-02 3.409158810973167419e-02 -1.072651371359825134e-01 -1.189679950475692749e-01 -4.537863284349441528e-02 -1.891507208347320557e-01 -1.574506163597106934e-01 -4.123208299279212952e-02 -2.637275159358978271e-01
-9.134058654308319092e-02 -3.178672194480895996e-01 3.364492207765579224e-02 -1.536225527524948120e-01 -3.668734133243560791e-01 9.093580394983291626e-02 1.129722297191619873e-01 -1.897177994251251221e-01 1.287115663290023804e-01 -7.573606818914413452e-02 -9.106296300888061523e-02 -8.439196646213531494e-02 3.298673033714294434e-01 1.706899516284465790e-02 -1.419766992330551147e-01 -1.216903328895568848e-01 1.337921619415283203e-01 2.220305427908897400e-02 3.467887938022613525e-01 2.143653929233551025e-01 -2.061070948839187622e-01 2.394291572272777557e-02 2.278364896774291992e-01 -1.553642898797988892e-01 -4.896173719316720963e-03 -1.401030719280242920e-01 6.385677959769964218e-03 -4.134420771151781082e-03 5.702927336096763611e-02 -2.860488891601562500e-01 1.712160557508468628e-02 -2.892893552780151367e-01
6.641857326030731201e-02 -1.933967880904674530e-02 3.927705436944961548e-02 1.473760604858398438e-01 -3.698932379484176636e-02 8.020442724227905273e-02 2.202997356653213501e-02 -1.359761506319046021e-01 2.246014177799224854e-01 -1.220321431756019592e-01 -1.163554284721612930e-02 2.389339953660964966e-01 1.909288763999938965e-01 -2.829643785953521729e-01 -2.087959200143814087e-01 3.737454116344451904e-02 -2.677747011184692383e-01 1.721384078264236450e-01 3.019985258579254150e-01 2.552635669708251953e-01 1.882973313331604004e-01 1.420359015464782715e-01 3.865135014057159424e-01 -1.199035495519638062e-01 -1.533474773168563843e-01 4.883112013339996338e-02 9.594109654426574707e-02 9.845835715532302856e-02 3.090528845787048340e-01 -4.645119234919548035e-02 -1.907718330621719360e-01 -7.167536020278930664e-02
1.789021641016006470e-01 -3.348769247531890869e-01 2.101637274026870728e-01 -1.531837135553359985e-02 -3.314452171325683594e-01 1.296863853931427002e-01 -1.374155282974243164e-01 -2.611294090747833252e-01 -3.840454295277595520e-02 -8.540917932987213135e-02 -5.044362694025039673e-02 -1.692311018705368042e-01 4.449016153812408447e-01 -6.465490907430648804e-02 -9.183353185653686523e-02 5.589409917593002319e-02 -1.250627636909484863e-01 5.156619474291801453e-02 4.827146604657173157e-02 5.563868954777717590e-02 -3.837944865226745605e-01 -2.858422137796878815e-02 1.851566582918167114e-01 -1.927869021892547607e-01 -1.684251576662063599e-01 4.416950419545173645e-02 -1.401468664407730103e-01 1.733705848455429077e-01 -6.757556647062301636e-02 -4.707475379109382629e-02 -2.440478838980197906e-02 -1.157076731324195862e-01
-3.813913092017173767e-02 -1.143287867307662964e-01 1.879094541072845459e-01 -3.055861294269561768e-01 -7.784888893365859985e-02 1.003139317035675049e-01 -2.546834349632263184e-01 -2.217817306518554688e-01 1.100220307707786560e-01 1.875108033418655396e-01 -2.721742354333400726e-02 7.820335775613784790e-02 1.496181041002273560e-01 -3.062972128391265869e-01 1.164743229746818542e-01 -2.611877024173736572e-01 -5.284434184432029724e-02 4.740994796156883240e-02 3.732759952545166016e-01 2.523685991764068604e-01 1.363476365804672241e-01 5.715228989720344543e-02 2.517673373222351074e-01 6.016460433602333069e-02 8.661670237779617310e-02 -1.866331249475479126e-01 1.409589797258377075e-01 -2.006262689828872681e-01 3.615405037999153137e-02 -2.509477138519287109e-01 9.169863909482955933e-02 -4.922304674983024597e-02
-2.743017673492431641e-02 -9.048962593078613281e-02 1.580294221639633179e-01 1.426107734441757202e-01 -3.002778589725494385e-01 9.663037955760955811e-02 -4.280771315097808838e-01 -2.739166319370269775e-01 3.905271366238594055e-02 3.553034067153930664e-01 -1.828561574220657349e-01 8.120197802782058716e-02 -1.021829899400472641e-02 -2.064160704612731934e-01 -7.448638975620269775e-02 -3.884684294462203979e-02 -3.516168519854545593e-02 3.375377878546714783e-02 2.931690812110900879e-01 1.022131890058517456e-01 3.859757632017135620e-02 1.083664149045944214e-01 1.896061003208160400e-01 2.147734723985195160e-02 -7.412570714950561523e-02 -1.734659224748611450e-01 -1.279867626726627350e-02 -2.155808061361312866e-01 -1.970975697040557861e-01 2.892301976680755615e-01 -2.780750393867492676e-02 1.283883899450302124e-01
-3.770980238914489746e-02 1.880295723676681519e-01 -3.182029724121093750e-02 3.374265730381011963e-01 -1.488192677497863770e-01 -3.527753055095672607e-02 -2.546812891960144043e-01 -1.727197915315628052e-01 -2.647517435252666473e-02 -2.280865609645843506e-02 -9.618042409420013428e-02 -5.750294774770736694e-02 1.473273187875747681e-01 -1.668874770402908325e-01 -1.468240022659301758e-01 3.528884798288345337e-02 -3.956840932369232178e-01 5.593623220920562744e-02 2.724827527999877930e-01 2.042609304189682007e-01 5.581911653280258179e-02 1.747653633356094360e-02 3.950318098068237305e-01 -2.601321637630462646e-01 -5.820980295538902283e-02 -6.118630990386009216e-02 9.544757008552551270e-02 1.926796287298202515e-01 6.294510513544082642e-02 -1.687930375337600708e-01 3.755926713347434998e-02 -2.325803339481353760e-01
-6.394945830106735229e-02 1.012465655803680420e-01 1.882687360048294067e-01 1.412417292594909668e-01 -2.209856063127517700e-01 1.778752505779266357e-01 -1.612014919519424438e-01 6.891410797834396362e-02 1.629663556814193726e-01 -1.237466186285018921e-02 -6.107192113995552063e-02 -2.185650616884231567e-01 -1.522234678268432617e-01 -2.030063420534133911e-01 -2.340651005506515503e-01 1.701690629124641418e-02 -1.470383554697036743e-01 1.862478852272033691e-01 4.366202354431152344e-01 4.448750615119934082e-02 3.857469186186790466e-02 -1.685840636491775513e-01 4.177888035774230957e-01 -1.878789365291595459e-01 2.653217501938343048e-02 -1.393824815750122070e-01 7.764143496751785278e-02 -8.103097975254058838e-02 2.091573625802993774e-01 4.248800128698348999e-02 1.418176740407943726e-01 -1.852435469627380371e-01
-3.896684199571609497e-02 -1.819654107093811035e-01 1.216958314180374146e-01 -1.106918752193450928e-01 -1.443869918584823608e-01 1.994914263486862183e-01 -9.693062305450439453e-02 -2.007809877395629883e-01 1.663518249988555908e-01 2.504886984825134277e-01 -7.944063842296600342e-02 -2.793537676334381104e-01 4.798866808414459229e-02 -1.564593017101287842e-01 -1.864970922470092773e-01 -1.333137154579162598e-01 -2.046854496002197266e-01 4.845803603529930115e-02 5.737649202346801758e-01 1.343028098344802856e-01 -1.434726268053054810e-02 4.737353697419166565e-02 2.794142067432403564e-01 5.731509998440742493e-02 6.263729650527238846e-03 -1.370344609022140503e-01 7.167970389127731323e-02 5.059649050235748291e-02 -1.431315764784812927e-02 1.916819363832473755e-01 2.446052990853786469e-02 1.857303231954574585e-01
-9.137374162673950195e-02 -3.237670958042144775e-01 -2.408835664391517639e-02 3.299044370651245117e-01 3.805688023567199707e-02 -1.589073538780212402e-01 -1.587311923503875732e-01 -1.299001872539520264e-01 1.591830849647521973e-01 2.155980793759226799e-03 -9.918370097875595093e-02 7.305799424648284912e-02 1.711111515760421753e-01 -7.101698964834213257e-02 -2.602153122425079346e-01 -1.330419778823852539e-01 -6.591733545064926147e-02 8.241930603981018066e-02 2.875848114490509033e-01 1.746290773153305054e-01 6.977830827236175537e-02 -5.440420284867286682e-02 4.134550988674163818e-01 1.522767990827560425e-01 -9.656184911727905273e-02 -1.112456899136304855e-03 -5.379243288189172745e-03 1.580133885145187378e-01 2.550461888313293457e-01 -2.053163349628448486e-01 2.748881280422210693e-01 -7.067960500717163086e-02
2.968588471412658691e-02 -1.038400381803512573e-01 1.227305233478546143e-01 1.579525470733642578e-01 -1.177874952554702759e-01 4.181892797350883484e-02 -1.075053066015243530e-01 -1.958349347114562988e-01 3.308745324611663818e-01 -2.286705374717712402e-01 -3.084538131952285767e-02 -1.016747951507568359e-01 1.563592404127120972e-01 -3.118515312671661377e-01 -1.753566712141036987e-01 -2.375098764896392822e-01 2.276702411472797394e-02 5.236883834004402161e-02 2.646784484386444092e-01 1.707809865474700928e-01 -2.866506576538085938e-02 -7.873307913541793823e-02 3.528147637844085693e-01 2.531206607818603516e-01 2.474625222384929657e-02 6.554206460714340210e-02 -5.042968550696969032e-04 4.568903706967830658e-03 2.262154221534729004e-01 -2.502683699131011963e-01 2.555418908596038818e-01 -1.370612531900405884e-01
2.305222302675247192e-01 -1.778444349765777588e-01 1.744945943355560303e-01 2.542699873447418213e-02 -1.919472813606262207e-01 8.148266002535820007e-03 -3.034867346286773682e-01 -2.459981739521026611e-01 7.335161417722702026e-02 6.560685485601425171e-02 -1.714316755533218384e-01 -1.615767925977706909e-01 4.788768589496612549e-01 6.089901924133300781e-02 -1.075029298663139343e-01 5.971459299325942993e-02 -1.284686774015426636e-01 2.146198153495788574e-01 3.065398335456848145e-02 -5.837757512927055359e-02 -1.759998649358749390e-01 -1.275986582040786743e-01 2.630581259727478027e-01 -2.843330204486846924e-01 -1.554850786924362183e-01 1.412950307130813599e-01 -1.599593013525009155e-01 1.503166407346725464e-01 -1.065699532628059387e-01 4.245688766241073608e-02 -6.645336747169494629e-02 -8.460439741611480713e-02
6.988178938627243042e-03 -2.350476831197738647e-01 -1.963000372052192688e-02 3.932737559080123901e-02 -2.444600015878677368e-01 1.694766134023666382e-01 1.810899227857589722e-01 -2.589024603366851807e-01 2.542713880538940430e-01 -1.490269694477319717e-02 -4.229532480239868164e-01 7.490655779838562012e-02 1.195632144808769226e-01 -3.022589683532714844e-01 1.307109296321868896e-01 -1.551693677902221680e-01 -5.163833498954772949e-02 -2.825428545475006104e-02 8.425519615411758423e-02 1.086275652050971985e-01 -2.959198504686355591e-02 -1.524905301630496979e-02 3.588940203189849854e-01 -1.424667239189147949e-01 7.763005793094635010e-02 -1.069491133093833923e-01 -1.793810427188873291e-01 -1.080125570297241211e-01 1.852190345525741577e-01 -2.589283287525177002e-01 -2.225173264741897583e-02 -1.501403152942657471e-01
1.644043922424316406e-01 -3.403674960136413574e-01 6.571415811777114868e-02 6.410894542932510376e-02 -5.599923804402351379e-02 9.353841096162796021e-02 3.430972993373870850e-02 -2.934896945953369141e-01 4.837890341877937317e-02 3.478005155920982361e-02 2.669211290776729584e-02 -1.973702572286128998e-03 2.311350703239440918e-01 -1.792892627418041229e-02 1.545537561178207397e-01 -2.020967155694961548e-01 1.219604089856147766e-01 2.512932121753692627e-01 1.798098385334014893e-01 1.835750043392181396e-01 1.339385956525802612e-01 -1.515426188707351685e-01 3.661720454692840576e-01 -1.689032316207885742e-01 -1.864327043294906616e-01 1.696958439424633980e-03 3.263386189937591553e-01 5.381285399198532104e-02 3.321114778518676758e-01 -1.440838426351547241e-01 -5.687363073229789734e-02 2.717562578618526459e-02
2.778535522520542145e-02 -6.711301952600479126e-02 2.074686437845230103e-01 -1.234977394342422485e-01 -6.868428736925125122e-02 -7.062111794948577881e-02 -3.158638179302215576e-01 -8.761686831712722778e-02 1.728273928165435791e-01 3.157502710819244385e-01 -2.367999851703643799e-01 8.543072640895843506e-02 7.609210908412933350e-02 -6.960135698318481445e-02 2.659202218055725098e-01 -2.621706128120422363e-01 -7.522665709257125854e-02 2.146514654159545898e-01 3.652395009994506836e-01 5.055614933371543884e-02 -2.209477499127388000e-02 9.662328660488128662e-02 2.845048010349273682e-01 -4.864793643355369568e-02 -2.460080198943614960e-02 -2.056976705789566040e-01 -7.765403389930725098e-02 5.558519810438156128e-02 -8.187378942966461182e-02 1.755710542201995850e-01 -1.747025549411773682e-01 -2.744917571544647217e-01
1.247665286064147949e-01 -1.127744093537330627e-01 1.054715365171432495e-01 1.242744456976652145e-02 -2.058058679103851318e-01 1.890493035316467285e-01 -5.073085427284240723e-01 3.386843204498291016e-02 2.111278660595417023e-02 -1.908726245164871216e-01 -1.774919331073760986e-01 2.611138224601745605e-01 2.935426235198974609e-01 -1.524790078401565552e-01 -1.608802378177642822e-01 -1.995704770088195801e-01 -3.769333958625793457e-01 5.464795231819152832e-02 -8.654699474573135376e-02 -1.489729285240173340e-01 -1.405418217182159424e-01 1.219198256731033325e-01 5.015294998884201050e-02 -1.505217254161834717e-01 6.543924659490585327e-02 6.365171074867248535e-02 1.056509315967559814e-01 -2.372001707553863525e-01 -6.606890354305505753e-03 8.203562349081039429e-03 4.099038243293762207e-02 -7.327239960432052612e-03
-4.582250118255615234e-02 -4.677136242389678955e-02 1.598943471908569336e-01 -3.324564695358276367e-01 -1.383270025253295898e-01 1.835372149944305420e-01 -2.672452628612518311e-01 -1.982106715440750122e-01 -1.168093681335449219e-01 1.150744110345840454e-01 8.390974998474121094e-02 1.317926943302154541e-01 1.948198378086090088e-01 -2.044713050127029419e-01 1.074317097663879395e-01 -3.208310604095458984e-01 -6.179996952414512634e-02 6.077629327774047852e-02 2.765049934387207031e-01 -4.738971963524818420e-02 1.913883537054061890e-02 -1.760958880186080933e-02 3.312299847602844238e-01 3.970971703529357910e-02 3.403213992714881897e-02 -5.826396867632865906e-02 -1.128866686485707760e-03 8.026308566331863403e-02 1.620934307575225830e-01 -3.279322683811187744e-01 3.102161884307861328e-01 -1.064555123448371887e-01
-7.310578227043151855e-02 1.088348566554486752e-03 2.715794146060943604e-01 -3.018647730350494385e-01 -1.732957959175109863e-01 2.632568776607513428e-01 -1.101073175668716431e-01 -3.223240077495574951e-01 -1.062568426132202148e-01 1.062789484858512878e-01 2.497318387031555176e-02 -1.016746610403060913e-01 1.185995861887931824e-01 -1.153946742415428162e-01 9.927485883235931396e-02 -1.918883025646209717e-01 -3.701843693852424622e-02 1.167759448289871216e-01 4.028276801109313965e-01 1.318532079458236694e-01 8.621968328952789307e-02 -5.713011603802442551e-03 3.867665529251098633e-01 -1.924860626459121704e-01 -7.317156344652175903e-02 -9.250820428133010864e-02 -8.173163980245590210e-02 -1.632415801286697388e-01 1.148644462227821350e-01 -1.168960705399513245e-01 -5.949782673269510269e-03 -2.095652669668197632e-01
-5.428896471858024597e-02 -4.173240363597869873e-01 1.385578811168670654e-01 1.324623376131057739e-01 -2.259227037429809570e-01 4.258778095245361328e-01 -2.004141807556152344e-01 -3.343798816204071045e-01 1.576279401779174805e-01 1.048748269677162170e-01 -7.169644534587860107e-02 2.849738346412777901e-03 -9.092428535223007202e-02 -2.243979126214981079e-01 -1.621639430522918701e-01 7.833047956228256226e-02 1.585982739925384521e-01 6.290384382009506226e-02 9.286844730377197266e-02 8.718654513359069824e-02 -4.147187341004610062e-03 -1.239360496401786804e-01 2.302493304014205933e-01 1.713792532682418823e-01 -2.424641549587249756e-01 -1.000626161694526672e-01 -2.094304747879505157e-02 1.394870281219482422e-01 8.826614357531070709e-03 1.486125886440277100e-01 2.716122195124626160e-02 1.225334107875823975e-01
-7.309241592884063721e-02 -1.999239176511764526e-01 2.482922971248626709e-01 -2.005708217620849609e-02 -5.450860783457756042e-02 4.441680014133453369e-02 -9.890929609537124634e-02 -1.454955339431762695e-01 -4.727301001548767090e-02 1.681986600160598755e-01 1.354966312646865845e-02 1.621974557638168335e-01 8.685407787561416626e-02 1.373997516930103302e-02 -1.447018384933471680e-01 -3.402349054813385010e-01 3.594863787293434143e-02 8.164057135581970215e-02 4.044339358806610107e-01 2.911607027053833008e-01 5.495030060410499573e-02 1.372802257537841797e-01 2.394586205482482910e-01 7.534549385309219360e-02 -1.951510906219482422e-01 -3.937693312764167786e-02 1.197442039847373962e-01 3.164959847927093506e-01 1.991970390081405640e-01 -3.212088048458099365e-01 1.296112388372421265e-01 1.773429475724697113e-02
1.511739939451217651e-01 5.215121805667877197e-02 1.436299681663513184e-01 -1.321615725755691528e-01 -3.085496127605438232e-01 1.435611099004745483e-01 -3.643237948417663574e-01 1.117854937911033630e-01 3.356556296348571777e-01 -5.017750896513462067e-03 -3.779439330101013184e-01 1.150895580649375916e-01 3.219756856560707092e-02 -3.834392130374908447e-02 -4.730689898133277893e-02 -3.950606584548950195e-01 1.653383225202560425e-01 2.019831836223602295e-01 -5.182307958602905273e-02 -2.281011402374133468e-04 -1.959864050149917603e-02 1.547907143831253052e-01 2.579379081726074219e-01 2.904242649674415588e-02 7.252504676580429077e-02 2.217569202184677124e-02 1.188659593462944031e-01 2.198344916105270386e-01 -4.856799542903900146e-02 1.035390198230743408e-01 -3.925700485706329346e-02 -1.809152960777282715e-02
1.151320859789848328e-01 -3.846920132637023926e-01 2.719348110258579254e-02 5.688150227069854736e-02 -1.927380114793777466e-01 4.142436981201171875e-01 -7.834822870790958405e-03 -3.408251106739044189e-01 3.106376230716705322e-01 1.788174510002136230e-01 -2.650599181652069092e-02 2.070405781269073486e-01 -8.890004456043243408e-02 -1.314309090375900269e-01 -9.758704900741577148e-02 1.473732441663742065e-01 1.078619062900543213e-02 1.651550829410552979e-01 9.699129313230514526e-02 8.427142351865768433e-02 -4.288081452250480652e-02 -1.255441009998321533e-01 3.157404065132141113e-01 -1.352909952402114868e-02 -8.547371625900268555e-02 4.651062656193971634e-03 2.076391503214836121e-02 2.653790116310119629e-01 -5.043354257941246033e-02 2.517056278884410858e-02 -1.819191277027130127e-01 7.430096715688705444e-02
1.150884479284286499e-01 -2.060269564390182495e-01 -2.890901081264019012e-02 -2.371351569890975952e-01 -4.932188689708709717e-01 7.029724866151809692e-02 3.856967017054557800e-02 1.178006306290626526e-01 5.159917846322059631e-02 -2.982253767549991608e-02 -5.614801123738288879e-02 1.723683774471282959e-01 2.741030156612396240e-01 -1.288566440343856812e-01 -1.900400817394256592e-01 -1.073625758290290833e-01 1.167515739798545837e-01 -6.334834266453981400e-03 1.952093094587326050e-01 1.905373036861419678e-01 -8.997605741024017334e-02 -5.836928263306617737e-03 1.929087340831756592e-01 -1.968996599316596985e-03 -1.720886826515197754e-01 -3.891659677028656006e-01 1.393889933824539185e-01 6.676144897937774658e-02 2.440996915102005005e-01 -1.071170940995216370e-01 -6.463658064603805542e-02 -1.850848346948623657e-01
-4.339841008186340332e-02 -7.555162534117698669e-03 1.994325034320354462e-02 -2.837199904024600983e-02 -3.694477081298828125e-01 1.933846175670623779e-01 2.596223540604114532e-02 -3.293253779411315918e-01 -7.170584984123706818e-03 1.549832075834274292e-01 -2.289775758981704712e-01 4.220104962587356567e-02 -9.863561391830444336e-02 -3.079324960708618164e-01 1.254370361566543579e-01 -4.176495373249053955e-01 -3.206067681312561035e-01 1.075896993279457092e-01 2.149813324213027954e-01 -1.867611077614128590e-03 -1.100274324417114258e-01 1.505775302648544312e-01 2.776474505662918091e-02 5.155745148658752441e-02 -7.456114143133163452e-02 1.007039099931716919e-01 -1.245578099042177200e-02 1.909028738737106323e-01 1.016592979431152344e-01 3.612085431814193726e-02 -1.295087337493896484e-01 -2.476558089256286621e-01
-1.406969428062438965e-01 -1.414944082498550415e-01 3.564370572566986084e-01 -1.362409740686416626e-01 -2.577797770500183105e-01 9.636731445789337158e-02 -1.867190450429916382e-01 -5.121094733476638794e-02 -6.048505380749702454e-02 -8.097019791603088379e-02 -8.829490095376968384e-02 -1.325285285711288452e-01 4.052199050784111023e-02 -2.528378367424011230e-01 1.990751922130584717e-01 -2.609756886959075928e-01 -3.805105760693550110e-02 1.613613590598106384e-02 3.092257678508758545e-01 4.070150852203369141e-02 6.573637574911117554e-02 4.841306433081626892e-02 3.231680393218994141e-01 -9.579258412122726440e-02 -2.081843279302120209e-02 -1.634972989559173584e-01 -2.247994299978017807e-03 1.507162004709243774e-01 1.259775161743164062e-01 -1.925142556428909302e-01 3.930004239082336426e-01 -1.262439638376235962e-01
1.455385237932205200e-01 -2.764918096363544464e-02 1.105373874306678772e-01 -1.584600657224655151e-01 -3.258303105831146240e-01 -4.382565617561340332e-02 -1.548584699630737305e-01 -9.129285067319869995e-02 1.218053698539733887e-01 1.516164243221282959e-01 -1.477841138839721680e-01 2.281135022640228271e-01 -1.594990678131580353e-02 -1.058756783604621887e-01 2.253953516483306885e-01 -3.208534121513366699e-01 -4.555784165859222412e-02 2.304795086383819580e-01 3.373622298240661621e-01 5.506669729948043823e-02 -1.571558602154254913e-02 1.050923019647598267e-01 2.189472913742065430e-01 -1.853241920471191406e-01 -1.124714240431785583e-01 -3.710165619850158691e-02 -1.103877462446689606e-02 -3.025157749652862549e-02 -2.908990681171417236e-01 -7.767797261476516724e-02 -1.994666270911693573e-02 -3.894569277763366699e-01
-4.497325792908668518e-02 -5.733948573470115662e-02 3.029059469699859619e-01 -8.161718398332595825e-02 -1.516411602497100830e-01 3.051047623157501221e-01 -2.166114747524261475e-01 -6.069042533636093140e-02 1.054124757647514343e-01 3.762272745370864868e-02 4.706571623682975769e-02 1.937910467386245728e-01 2.979402244091033936e-01 -2.172037959098815918e-01 -1.824733763933181763e-01 -2.727557420730590820e-01 -2.757827043533325195e-01 -3.186020627617835999e-02 1.630626022815704346e-01 6.213608384132385254e-02 -3.630473464727401733e-02 1.173635795712471008e-01 4.886221513152122498e-02 -1.668361127376556396e-01 6.310220807790756226e-02 -1.016692221164703369e-01 4.339234903454780579e-02 -2.268838733434677124e-01 6.495662033557891846e-02 -4.055405855178833008e-01 1.034670472145080566e-01 -1.837161332368850708e-01
-5.294741317629814148e-02 1.314122676849365234e-01 1.120737753808498383e-02 3.590891957283020020e-01 -1.541128009557723999e-01 2.798363007605075836e-02 -1.276843994855880737e-01 -1.474316418170928955e-01 -2.329956367611885071e-02 -1.126184090971946716e-01 6.352367997169494629e-02 -4.135806486010551453e-02 1.641482114791870117e-01 -2.737370133399963379e-01 -5.023311078548431396e-02 6.790759414434432983e-02 -4.169201254844665527e-01 5.278040096163749695e-02 2.829997837543487549e-01 1.026758775115013123e-01 -2.935146540403366089e-02 7.216604799032211304e-02 5.188151597976684570e-01 -1.751565188169479370e-01 -2.823035791516304016e-02 -1.191130876541137695e-01 8.217981457710266113e-02 1.513483971357345581e-01 1.136589702218770981e-02 -1.266076266765594482e-01 9.273932874202728271e-02 -1.331874281167984009e-01
3.995615243911743164e-01 -2.379483133554458618e-01 1.224862933158874512e-01 1.312125474214553833e-01 -2.643580734729766846e-02 6.917360238730907440e-03 -1.404066532850265503e-01 -1.035853698849678040e-01 1.113087637349963188e-03 -4.535884410142898560e-02 1.665374636650085449e-02 2.276440858840942383e-01 1.631501168012619019e-01 6.609408557415008545e-02 -1.374063640832901001e-01 -3.537964522838592529e-01 -1.493790745735168457e-01 2.139345258474349976e-01 1.934073567390441895e-01 2.381980419158935547e-01 -2.314991876482963562e-02 -9.968099743127822876e-02 3.011012673377990723e-01 -4.091061651706695557e-02 -3.005848526954650879e-01 1.158398166298866272e-01 3.287794888019561768e-01 5.637167021632194519e-02 -2.290377393364906311e-02 -8.634127676486968994e-02 -1.590844430029392242e-02 5.304025486111640930e-02
3.214348852634429932e-01 -9.222582727670669556e-02 5.995285883545875549e-02 2.305493503808975220e-01 1.160230394452810287e-02 -7.869769632816314697e-02 -9.301541000604629517e-02 -2.420376688241958618e-01 1.575809419155120850e-01 -3.397997096180915833e-02 -1.715490669012069702e-01 3.672042191028594971e-01 4.032905697822570801e-01 -2.502313815057277679e-02 -2.075990289449691772e-01 -2.678875923156738281e-01 -1.764046400785446167e-02 6.295209378004074097e-02 1.485096812248229980e-01 7.189558446407318115e-02 -1.315792440436780453e-03 -1.211363822221755981e-01 3.230169415473937988e-01 8.556665270589292049e-04 -2.660835087299346924e-01 1.028714701533317566e-01 1.060881167650222778e-01 1.210141032934188843e-01 -6.068024411797523499e-02 -9.101140499114990234e-02 1.025190204381942749e-01 9.595726430416107178e-02
2.461612597107887268e-02 -2.453342676162719727e-01 7.414622604846954346e-02 8.105541765689849854e-02 -3.043090999126434326e-01 -3.756517916917800903e-02 -2.084928750991821289e-02 -2.687842547893524170e-01 1.525833457708358765e-01 -4.910056293010711670e-02 -1.454276889562606812e-01 -1.879982054233551025e-01 4.468083381652832031e-01 1.434683986008167267e-02 -1.440177410840988159e-01 -1.122731342911720276e-02 -2.965538762509822845e-02 6.645175069570541382e-02 2.619802355766296387e-01 6.073067337274551392e-02 -2.746593654155731201e-01 -6.979913264513015747e-02 2.510567307472229004e-01 -3.872091770172119141e-01 -1.868481189012527466e-01 -8.057570457458496094e-02 -1.607349663972854614e-01 3.987564519047737122e-02 -7.086174190044403076e-02 3.519321233034133911e-02 8.799234032630920410e-02 -6.185940280556678772e-02
-1.485822200775146484e-01 -2.184725403785705566e-01 -4.563762992620468140e-02 -2.995785698294639587e-02 1.705565024167299271e-03 8.221358060836791992e-02 -2.064181864261627197e-01 -2.497608959674835205e-01 -1.736197322607040405e-01 -3.513893857598304749e-02 -1.644829958677291870e-01 -4.955178499221801758e-02 1.067280955612659454e-02 -3.933100402355194092e-01 -1.707615256309509277e-01 -1.407749056816101074e-01 -4.066527485847473145e-01 -6.830706447362899780e-02 3.323913812637329102e-01 -1.045617237687110901e-01 -2.090504914522171021e-01 3.429831564426422119e-02 3.305937349796295166e-01 -6.236614286899566650e-02 -8.726564049720764160e-02 -4.980475455522537231e-02 -1.545504927635192871e-01 6.990160793066024780e-02 4.286398738622665405e-02 -1.745969951152801514e-01 6.551456451416015625e-02 -1.606187671422958374e-01
-4.882236570119857788e-02 -1.978295445442199707e-01 2.132885344326496124e-02 1.410744059830904007e-02 -1.594330519437789917e-01 2.605763077735900879e-01 -2.857048213481903076e-01 -1.526190936565399170e-01 -7.097133249044418335e-02 2.061165720224380493e-01 -1.717998534440994263e-01 1.077375560998916626e-01 1.375839412212371826e-01 -1.079752109944820404e-02 -1.105526164174079895e-01 -4.882059097290039062e-01 5.654615536332130432e-02 3.340614438056945801e-01 3.346669673919677734e-01 1.051864326000213623e-01 2.340620569884777069e-02 -2.940336465835571289e-01 -9.631958790123462677e-03 8.101716637611389160e-02 4.790874570608139038e-02 1.629889447940513492e-04 -1.804216504096984863e-01 4.093741253018379211e-02 -9.243094176054000854e-02 -8.828587085008621216e-02 1.283285766839981079e-01 -2.192934416234493256e-02
1.590683758258819580e-01 1.469529420137405396e-01 1.009286642074584961e-01 -3.888462856411933899e-02 -2.547967433929443359e-01 1.084137633442878723e-01 -3.075058162212371826e-01 -7.125700265169143677e-02 2.409105002880096436e-01 2.975258231163024902e-02 -5.124695897102355957e-01 -1.180607303977012634e-01 5.785474926233291626e-02 -1.187847778201103210e-01 -7.179317064583301544e-03 -3.212670683860778809e-01 7.726323790848255157e-03 1.612074524164199829e-01 -6.677116453647613525e-02 -4.058451857417821884e-03 -3.309828788042068481e-02 2.576684653759002686e-01 2.382189035415649414e-01 9.730900824069976807e-02 1.381398085504770279e-02 -6.649058312177658081e-02 1.705874055624008179e-01 3.045389056205749512e-01 5.730347335338592529e-02 -3.323689848184585571e-02 6.475523859262466431e-02 -9.807159751653671265e-02
-1.067375317215919495e-01 -1.679099351167678833e-01 8.236205577850341797e-02 1.013328284025192261e-01 -1.013204231858253479e-01 2.536877393722534180e-01 -1.920251399278640747e-01 -3.143922984600067139e-01 -3.460798040032386780e-02 7.292935997247695923e-02 -2.532223761081695557e-01 1.699208617210388184e-01 1.662960052490234375e-01 -3.190556764602661133e-01 1.098130568861961365e-01 -2.163849323987960815e-01 -9.173502027988433838e-02 -1.018524169921875000e-01 -3.157562762498855591e-02 -2.623738944530487061e-01 1.706785112619400024e-01 -2.334498316049575806e-01 3.451498150825500488e-01 -1.255587190389633179e-01 -3.006305694580078125e-01 9.161120653152465820e-02 -1.107380241155624390e-01 7.861479371786117554e-02 -5.110584199428558350e-03 9.390347450971603394e-02 -3.606164082884788513e-02 -1.032956466078758240e-01
-3.327810019254684448e-02 -1.885262727737426758e-01 -6.739941984415054321e-02 2.658386528491973877e-01 -2.413143068552017212e-01 8.545184880495071411e-02 -1.207480356097221375e-01 -5.264793708920478821e-02 2.616813480854034424e-01 -1.379028856754302979e-01 -3.198831109330058098e-03 -1.156540811061859131e-01 1.649776548147201538e-01 -3.866383731365203857e-01 -2.511683106422424316e-02 -1.327116638422012329e-01 -3.666032850742340088e-02 1.020283848047256470e-01 2.012339234352111816e-01 1.819918006658554077e-01 3.162849321961402893e-02 -1.437619775533676147e-01 2.544371187686920166e-01 1.102613061666488647e-01 -5.416491255164146423e-02 1.544844359159469604e-02 1.490698605775833130e-01 -3.810660541057586670e-02 1.662521511316299438e-01 -3.334572315216064453e-01 2.647883296012878418e-01 -2.994898855686187744e-01
-1.708521246910095215e-01 -2.071758955717086792e-01 -5.365163087844848633e-02 -1.063527986407279968e-01 -3.082237541675567627e-01 7.540328893810510635e-03 9.411578625440597534e-02 -1.898968666791915894e-01 2.192391753196716309e-01 -2.914826273918151855e-01 -4.062247276306152344e-01 1.204383671283721924e-01 1.955731660127639771e-01 4.490785300731658936e-03 -2.009471952915191650e-01 -6.901206076145172119e-02 -1.604713350534439087e-01 1.451069712638854980e-01 3.096368610858917236e-01 2.353317663073539734e-02 2.287191711366176605e-02 -7.649765163660049438e-02 1.977307945489883423e-01 8.278803527355194092e-02 -1.640867292881011963e-01 -3.226414620876312256e-01 -8.428400754928588867e-02 -5.223311018198728561e-03 -1.118734925985336304e-01 -1.210025101900100708e-01 6.757260113954544067e-02 -1.109912246465682983e-01
-7.202876359224319458e-02 -1.727154701948165894e-01 -4.922766704112291336e-03 1.203931751661002636e-04 -2.759664952754974365e-01 1.212817654013633728e-01 -2.350295782089233398e-01 -1.583550125360488892e-01 1.151088550686836243e-01 -5.178001150488853455e-02 -5.320388823747634888e-02 -1.000215299427509308e-02 1.783035844564437866e-01 -2.519033253192901611e-01 -2.213640809059143066e-01 6.755423545837402344e-02 -3.198941349983215332e-01 -1.629780083894729614e-01 -6.869789212942123413e-04 -1.473145186901092529e-01 -2.943557202816009521e-01 1.375218182802200317e-01 4.656575024127960205e-01 1.184604912996292114e-01 -1.287298202514648438e-01 -3.136417269706726074e-02 -6.081112101674079895e-02 -2.786076255142688751e-02 -4.189543053507804871e-02 -3.220643699169158936e-01 1.042343080043792725e-01 2.648828178644180298e-02
7.220277190208435059e-02 -2.124156989157199860e-02 3.289105743169784546e-02 -2.121179997920989990e-01 -1.633533984422683716e-01 -4.088276624679565430e-02 -2.649203240871429443e-01 -3.797892034053802490e-01 -1.029125228524208069e-01 1.828286796808242798e-01 -1.650448739528656006e-01 3.210428655147552490e-01 1.640306413173675537e-02 -8.834043145179748535e-02 1.383791267871856689e-01 -2.625244259834289551e-01 -1.438071727752685547e-01 1.614435166120529175e-01 4.047604203224182129e-01 1.097050458192825317e-01 1.038992628455162048e-01 1.793616451323032379e-02 2.851742208003997803e-01 4.983488842844963074e-02 2.655932903289794922e-01 -7.500547170639038086e-02 1.872797124087810516e-02 -5.751288682222366333e-02 -1.109348088502883911e-01 -1.267064362764358521e-01 -3.492712602019309998e-02 -8.985719829797744751e-02
-9.366606920957565308e-02 -3.284315168857574463e-01 1.790408790111541748e-01 -2.394531369209289551e-01 -2.119681090116500854e-01 3.802459239959716797e-01 -4.088020920753479004e-01 -3.688044100999832153e-02 1.839443892240524292e-01 1.117301657795906067e-01 -2.513887584209442139e-01 -6.668946146965026855e-02 2.223719805479049683e-01 2.183651318773627281e-03 1.208156347274780273e-01 -2.368078194558620453e-02 -9.156870096921920776e-02 3.479205816984176636e-02 1.944655925035476685e-01 4.223742336034774780e-02 -1.539102476090192795e-02 9.900715947151184082e-02 1.067302450537681580e-01 -1.227136626839637756e-01 9.033149690367281437e-04 -6.270406395196914673e-02 9.979220107197761536e-03 -2.037471532821655273e-01 -1.182552203536033630e-01 3.219222426414489746e-01 2.169826813042163849e-02 -8.986358344554901123e-02
-1.728590577840805054e-02 -2.532990872859954834e-01 -1.246690750122070312e-01 7.043616473674774170e-02 -1.487311869859695435e-01 1.325967609882354736e-01 -3.142734467983245850e-01 -1.421867758035659790e-01 -5.280895531177520752e-02 -6.532237678766250610e-02 -1.581197530031204224e-01 1.350496616214513779e-02 1.707235127687454224e-01 -2.774679064750671387e-01 -1.114706695079803467e-01 -3.180319368839263916e-01 1.281710565090179443e-01 4.163775593042373657e-02 7.834900170564651489e-02 -5.343691632151603699e-02 6.205640733242034912e-02 1.822367459535598755e-01 2.404830902814865112e-01 -2.234375476837158203e-01 -8.261125534772872925e-02 -3.755376935005187988e-01 1.049210131168365479e-01 1.970082335174083710e-02 -7.213135063648223877e-02 -1.172299310564994812e-01 -2.635107040405273438e-01 2.912004888057708740e-01
-3.397050872445106506e-02 -1.923877745866775513e-01 -4.461636766791343689e-02 9.547859430313110352e-02 -9.670709818601608276e-02 4.795214533805847168e-01 -9.541495889425277710e-02 -5.699315667152404785e-02 1.691910326480865479e-01 2.201993465423583984e-01 -4.041500091552734375e-01 1.398850232362747192e-01 2.980227768421173096e-01 3.148010000586509705e-02 -9.444791078567504883e-02 -8.025378733873367310e-02 2.121502459049224854e-01 6.791445612907409668e-02 1.329790055751800537e-01 1.567748039960861206e-01 9.532597661018371582e-02 1.696772500872612000e-02 2.603741288185119629e-01 -3.956350311636924744e-02 -2.766291797161102295e-01 6.471404433250427246e-02 1.249803751707077026e-01 -6.747219711542129517e-02 3.283645957708358765e-02 -5.246940627694129944e-02 -2.376406490802764893e-01 4.568754136562347412e-02
3.974651172757148743e-02 -3.118346631526947021e-01 1.275178194046020508e-01 -1.697863191366195679e-01 2.048775553703308105e-01 9.269046783447265625e-02 -2.125106155872344971e-01 -2.305307835340499878e-01 -1.082686241716146469e-02 2.859430946409702301e-02 -2.275750488042831421e-01 1.349293142557144165e-01 1.355105638504028320e-02 -1.464501321315765381e-01 1.816291175782680511e-02 -5.034838318824768066e-01 -4.482119902968406677e-02 9.439112246036529541e-02 1.840010434389114380e-01 8.124732971191406250e-02 1.547554731369018555e-01 -1.181469187140464783e-01 2.740204334259033203e-01 1.232673153281211853e-01 1.631769686937332153e-01 -5.721116065979003906e-02 2.570441737771034241e-02 1.934997551143169403e-02 -1.702453345060348511e-01 1.142792329192161560e-01 2.556662857532501221e-01 -2.071756720542907715e-01
-1.445495709776878357e-02 -1.365604549646377563e-01 3.102184832096099854e-01 -5.603727698326110840e-02 -1.415244638919830322e-01 1.711540073156356812e-01 -3.243912756443023682e-01 2.681250311434268951e-02 1.202167943120002747e-01 -2.122203074395656586e-02 -3.402224779129028320e-01 3.534057140350341797e-01 2.320997714996337891e-01 -3.847362473607063293e-02 1.724244654178619385e-01 -1.638841629028320312e-01 -1.675393879413604736e-01 1.286762803792953491e-01 2.334861643612384796e-02 -8.741886913776397705e-02 -2.781941294670104980e-01 1.941103674471378326e-02 1.385467052459716797e-01 -2.042071521282196045e-02 5.948111787438392639e-02 3.262134641408920288e-02 1.902471780776977539e-01 2.482222206890583038e-02 -3.440487384796142578e-01 1.330522261559963226e-02 -1.716948747634887695e-01 -1.391902267932891846e-01
3.570273146033287048e-02 -2.492056936025619507e-01 -9.412813931703567505e-02 1.083130910992622375e-01 -2.810511589050292969e-01 3.408979475498199463e-01 -1.325447261333465576e-01 1.442245300859212875e-02 2.416755408048629761e-01 1.936114281415939331e-01 -1.399905532598495483e-01 1.241623684763908386e-01 3.682940304279327393e-01 1.584358364343643188e-01 -1.997127830982208252e-01 -1.159913688898086548e-01 1.383164227008819580e-01 1.198156997561454773e-01 1.263609975576400757e-01 1.507423073053359985e-01 -3.751903474330902100e-01 -1.387181431055068970e-01 2.545613348484039307e-01 1.840002276003360748e-02 -1.804429143667221069e-01 9.728802368044853210e-03 8.149807155132293701e-02 -5.817890539765357971e-02 -7.476834952831268311e-02 1.014594137668609619e-01 -4.432554915547370911e-02 -1.438366901129484177e-02
1.182493343949317932e-01 1.533388793468475342e-01 1.980372071266174316e-01 -1.355965882539749146e-01 -1.151772513985633850e-01 7.047368586063385010e-02 -4.482215046882629395e-01 -1.686901003122329712e-01 1.330426484346389771e-01 2.587918639183044434e-01 -2.817215919494628906e-01 3.074153661727905273e-01 5.710463598370552063e-02 -1.673457920551300049e-01 4.438618943095207214e-02 -1.333533674478530884e-01 -1.573492288589477539e-01 1.683497428894042969e-01 1.767177879810333252e-01 1.376944482326507568e-01 9.896007180213928223e-02 1.128445938229560852e-01 1.908762454986572266e-01 1.042283996939659119e-01 -2.106676101684570312e-01 -2.149219512939453125e-01 -9.684910625219345093e-02 -8.030393719673156738e-02 -6.429370492696762085e-02 2.399279773235321045e-01 5.999538302421569824e-02 -5.414280667901039124e-02
3.350260853767395020e-02 -1.188893541693687439e-01 1.707051843404769897e-01 -5.568431690335273743e-02 -2.828710973262786865e-01 1.748176068067550659e-01 -3.024259023368358612e-02 -1.208729743957519531e-01 1.123037487268447876e-01 3.564638495445251465e-01 -4.073765575885772705e-01 -1.675330847501754761e-01 3.180058002471923828e-01 -1.487963646650314331e-01 -2.031835764646530151e-01 -9.749400615692138672e-02 -5.071319639682769775e-02 7.206096500158309937e-02 6.613292545080184937e-02 -1.662515699863433838e-01 -9.548617899417877197e-02 3.060187399387359619e-02 2.212027013301849365e-01 -3.200105428695678711e-01 -1.626619398593902588e-01 -1.636472046375274658e-01 -2.168039083480834961e-01 8.336116373538970947e-02 -9.692438691854476929e-02 -1.475105062127113342e-02 -1.270669698715209961e-02 2.250563912093639374e-02
-1.605168431997299194e-01 -2.485428750514984131e-01 3.305174410343170166e-01 -1.489038299769163132e-02 -4.813675954937934875e-02 2.737587988376617432e-01 -7.899795472621917725e-02 -4.314155876636505127e-01 2.382693141698837280e-01 -1.990830153226852417e-01 -1.800801604986190796e-01 3.529893874656409025e-04 3.972005099058151245e-03 3.681232407689094543e-02 -1.181082054972648621e-01 -2.561540007591247559e-01 1.191132888197898865e-01 -7.258661836385726929e-02 -2.562459744513034821e-02 -1.104964539408683777e-01 7.450406998395919800e-02 5.188857018947601318e-02 3.515041172504425049e-01 -3.805761039257049561e-02 -4.745175316929817200e-02 1.491227000951766968e-01 -2.469168007373809814e-01 1.602978706359863281e-01 8.543379604816436768e-02 5.184100568294525146e-02 -2.358482219278812408e-02 -1.906325519084930420e-01
8.814131468534469604e-02 -4.382112026214599609e-01 -1.163169965147972107e-01 -1.247323211282491684e-02 -3.836776018142700195e-01 3.690567314624786377e-01 -2.631910443305969238e-01 -2.063339501619338989e-01 1.526967287063598633e-01 5.106458906084299088e-03 -8.695697784423828125e-02 -8.342926949262619019e-02 4.273808896541595459e-01 -1.296889036893844604e-01 4.851901158690452576e-02 -1.097608357667922974e-02 3.094459511339664459e-02 7.169158011674880981e-02 1.966068893671035767e-01 -6.216264143586158752e-02 -1.050724983215332031e-01 3.425611928105354309e-02 1.120023056864738464e-01 -1.731301844120025635e-01 9.191557019948959351e-02 -3.903051465749740601e-02 6.447861343622207642e-02 6.962759047746658325e-02 -1.106416061520576477e-01 -6.934753153473138809e-03 -4.200987517833709717e-03 1.296798735857009888e-01
7.436089217662811279e-02 -2.568475306034088135e-01 1.301995385438203812e-02 1.252152472734451294e-01 -3.978021144866943359e-01 1.014554724097251892e-01 -1.202984601259231567e-01 6.342637352645397186e-03 2.402073293924331665e-01 2.599572539329528809e-01 -2.620395720005035400e-01 -1.222739517688751221e-01 1.370269060134887695e-01 -8.541526645421981812e-02 -1.722197234630584717e-02 8.793392032384872437e-02 -8.730127662420272827e-02 -1.212241426110267639e-01 2.662420570850372314e-01 2.103870809078216553e-01 -1.526942402124404907e-01 -1.340749412775039673e-01 3.743521869182586670e-01 -1.694699563086032867e-02 -1.187537536025047302e-01 -1.289501041173934937e-01 1.385935395956039429e-01 -2.247363179922103882e-01 -1.846045404672622681e-01 1.187516823410987854e-01 -1.131011024117469788e-01 7.749079167842864990e-02
4.188808053731918335e-02 -3.165350258350372314e-01 3.532097339630126953e-01 -7.594712078571319580e-02 9.709247201681137085e-02 2.705642282962799072e-01 -2.259884774684906006e-01 -6.528533995151519775e-02 1.098576039075851440e-01 1.279065459966659546e-01 2.096966281533241272e-02 5.188386514782905579e-02 2.838981449604034424e-01 -2.245529592037200928e-01 -9.515223652124404907e-02 -1.323471069335937500e-01 -2.447072565555572510e-01 9.336858987808227539e-02 1.005138233304023743e-01 9.032411128282546997e-02 5.065600574016571045e-02 5.861465260386466980e-02 2.056814283132553101e-01 -1.884262710809707642e-01 -2.163281850516796112e-02 -1.278404891490936279e-01 -2.054367586970329285e-02 -2.255517691373825073e-01 7.753687351942062378e-02 -3.656521141529083252e-01 -8.187291026115417480e-02 -2.349753379821777344e-01
-2.818771172314882278e-03 -2.079319804906845093e-01 5.027152970433235168e-02 -7.026891410350799561e-02 -1.114263311028480530e-01 3.643000721931457520e-01 -1.264463514089584351e-01 1.131078507751226425e-02 2.461465746164321899e-01 1.341919004917144775e-01 -9.280622750520706177e-02 1.546241939067840576e-01 3.207985460758209229e-01 -5.228354409337043762e-02 -1.410040706396102905e-01 -2.688798606395721436e-01 1.859056502580642700e-01 2.539687156677246094e-01 2.115602642297744751e-01 9.751447290182113647e-02 -2.237523645162582397e-01 -1.006587967276573181e-01 1.055620685219764709e-01 -1.554134041070938110e-01 -2.370201349258422852e-01 -1.965879499912261963e-01 -3.123166970908641815e-02 -3.523015677928924561e-01 -3.814546763896942139e-02 -5.525591596961021423e-02 -6.986840814352035522e-02 -3.121357783675193787e-02
9.264661371707916260e-02 -4.148882031440734863e-01 -7.901645265519618988e-03 -9.272670745849609375e-02 -1.531396806240081787e-01 3.204056248068809509e-02 -2.308298088610172272e-02 -1.488785743713378906e-01 2.934197187423706055e-01 -4.350981488823890686e-02 -2.103795856237411499e-01 5.225700885057449341e-02 5.626596882939338684e-02 -8.981613814830780029e-02 -4.066421464085578918e-02 -2.060823328793048859e-02 8.433411270380020142e-02 -1.923785507678985596e-01 1.932324916124343872e-01 -7.238151039928197861e-03 -9.792244434356689453e-02 1.992744356393814087e-01 5.016093850135803223e-01 -1.568002104759216309e-01 -1.251962631940841675e-01 -1.631325781345367432e-01 -2.724372446537017822e-01 9.158398956060409546e-02 1.534203346818685532e-02 2.909807860851287842e-02 4.649464786052703857e-02 -2.828566133975982666e-01
-3.411818444728851318e-01 -2.595615983009338379e-01 2.061386853456497192e-01 -1.016507577151060104e-02 -1.922094970941543579e-01 1.345856338739395142e-01 -1.115911677479743958e-01 -3.898786902427673340e-01 5.917007103562355042e-02 -1.173573825508356094e-02 -1.976523250341415405e-01 2.472195327281951904e-01 1.990958899259567261e-01 -2.155185788869857788e-01 -2.139170020818710327e-01 3.518577665090560913e-02 7.415201514959335327e-02 8.836788684129714966e-02 1.739069521427154541e-01 1.757887452840805054e-01 1.047448441386222839e-01 1.705493181943893433e-01 1.283775418996810913e-01 -8.012062311172485352e-02 -1.693057566881179810e-01 -2.049884349107742310e-01 -2.063461691141128540e-01 -2.203886955976486206e-01 3.048323653638362885e-02 -9.873206168413162231e-02 1.439585816115140915e-02 8.409196883440017700e-02
1.439792220480740070e-03 -3.451790511608123779e-01 5.995179712772369385e-02 9.841641038656234741e-02 -2.243257164955139160e-01 3.579079806804656982e-01 9.553119540214538574e-03 -4.177808761596679688e-01 1.244782656431198120e-01 6.221790984272956848e-02 4.794007167220115662e-02 3.380177915096282959e-01 3.377578407526016235e-02 -5.388846248388290405e-02 3.052235953509807587e-02 1.789538748562335968e-02 8.149389922618865967e-02 1.022789850831031799e-01 1.091655120253562927e-01 2.880078181624412537e-02 -5.805998668074607849e-02 8.161847293376922607e-02 2.664636671543121338e-01 1.174023374915122986e-01 -1.052588671445846558e-01 -4.415728524327278137e-02 -5.232576280832290649e-02 4.080354571342468262e-01 -5.166701227426528931e-02 8.903960883617401123e-02 -2.361574470996856689e-01 2.146443584933876991e-03
1.665713207330554724e-04 -9.931360185146331787e-02 -2.500984410289674997e-04 -2.007174342870712280e-01 -8.001251518726348877e-02 -5.405058152973651886e-03 -3.292413651943206787e-01 -1.529083251953125000e-01 1.732496023178100586e-01 3.316466808319091797e-01 -2.247441709041595459e-01 1.338637173175811768e-01 1.760605722665786743e-01 -1.248072087764739990e-01 1.021232232451438904e-01 -5.074257254600524902e-01 3.051378391683101654e-02 3.373601660132408142e-02 2.967862784862518311e-01 1.258553117513656616e-01 -2.410939522087574005e-02 1.620633304119110107e-01 1.748606860637664795e-01 -1.826293617486953735e-01 -1.120932921767234802e-01 8.688927441835403442e-02 2.393004111945629120e-02 -8.078853785991668701e-02 -1.121997907757759094e-01 2.098383195698261261e-02 -1.112978309392929077e-01 -1.982974261045455933e-01
6.334018707275390625e-02 -5.105605721473693848e-01 7.873738557100296021e-02 1.414855569601058960e-01 -2.835478782653808594e-01 -9.201630600728094578e-04 -1.891258507966995239e-01 -6.536400318145751953e-02 2.664741277694702148e-01 7.504738122224807739e-02 -2.431015521287918091e-01 -2.250415533781051636e-01 2.459573745727539062e-01 -1.586679667234420776e-01 -1.515129357576370239e-01 2.835566923022270203e-02 1.365919411182403564e-01 1.717606559395790100e-02 1.028934195637702942e-01 1.318462938070297241e-01 -1.830127388238906860e-01 -2.554816007614135742e-01 1.919804513454437256e-01 1.474211364984512329e-01 -4.141680896282196045e-02 -1.533391177654266357e-01 1.025027483701705933e-01 1.308983862400054932e-01 -5.889600142836570740e-02 1.429194658994674683e-01 -1.057345718145370483e-01 2.495295740664005280e-02
-6.516483426094055176e-02 -2.974926829338073730e-01 2.938319146633148193e-01 -1.758053451776504517e-01 9.852141141891479492e-02 3.940246105194091797e-01 -1.105054542422294617e-01 -1.684795171022415161e-01 1.083032414317131042e-01 -1.106010526418685913e-01 3.665281087160110474e-02 1.748128533363342285e-01 1.953968107700347900e-01 -1.490572281181812286e-02 -1.602662652730941772e-01 -9.575572609901428223e-02 -1.419170647859573364e-01 -2.052137814462184906e-02 2.339108437299728394e-01 2.142505496740341187e-01 9.466677904129028320e-02 8.029456250369548798e-03 1.588209271430969238e-01 -1.813395917415618896e-01 -2.334282360970973969e-02 -3.411917686462402344e-01 7.176993787288665771e-02 8.850022405385971069e-02 1.491846293210983276e-01 -3.072091341018676758e-01 -2.337581710889935493e-03 -1.429472565650939941e-01
1.776049882173538208e-01 -2.651971280574798584e-01 7.239355146884918213e-02 2.637596130371093750e-01 -2.620138525962829590e-01 1.345026493072509766e-01 -1.604314446449279785e-01 -3.055307269096374512e-01 1.361076384782791138e-01 -2.517731487751007080e-01 4.986346885561943054e-02 -4.628309234976768494e-02 9.195948392152786255e-02 4.866709560155868530e-02 -1.103390157222747803e-01 -1.299717724323272705e-01 1.165860611945390701e-02 3.265558183193206787e-02 3.003993630409240723e-01 5.977456644177436829e-02 3.587833642959594727e-01 1.276842355728149414e-01 2.530635297298431396e-01 1.475721895694732666e-01 5.407496937550604343e-04 -4.507981240749359131e-02 1.147528812289237976e-01 -4.287147894501686096e-02 -1.223911903798580170e-02 -1.236251071095466614e-01 1.649393141269683838e-01 -3.248267769813537598e-01
-1.936434209346771240e-02 -1.942794173955917358e-01 -3.441057726740837097e-02 -5.980535224080085754e-02 -2.956954240798950195e-01 2.024362683296203613e-01 6.023536249995231628e-02 -1.764449328184127808e-01 3.071804940700531006e-01 8.796812593936920166e-02 -9.307055920362472534e-02 1.593581438064575195e-01 3.915870189666748047e-01 8.152499794960021973e-02 -1.777916699647903442e-01 -1.274005770683288574e-01 2.347900420427322388e-01 1.182981505990028381e-01 2.405478507280349731e-01 2.391304671764373779e-01 -2.275600135326385498e-01 2.965921536087989807e-02 1.727173626422882080e-01 -3.286714106798171997e-02 -2.665984034538269043e-01 -1.046139374375343323e-01 1.891748011112213135e-01 -1.595870107412338257e-01 9.509347379207611084e-02 -1.123647615313529968e-01 6.865431368350982666e-02 -1.120774373412132263e-01
1.580889672040939331e-01 -2.504681050777435303e-01 -1.651445925235748291e-01 4.120310023427009583e-02 -3.366769254207611084e-01 2.365366220474243164e-01 -2.695582807064056396e-02 -2.596466541290283203e-01 2.094299048185348511e-01 -1.773302853107452393e-01 -2.139691710472106934e-01 1.175013184547424316e-01 4.799944534897804260e-02 9.231337159872055054e-02 -2.150404453277587891e-01 -1.886751651763916016e-01 -3.703177347779273987e-02 1.637069731950759888e-01 3.527404367923736572e-02 7.517340779304504395e-02 1.678057760000228882e-01 -9.448467940092086792e-02 2.100338637828826904e-01 -2.151079475879669189e-01 -3.351030638441443443e-03 -2.369339391589164734e-02 2.451602220535278320e-01 -1.527350991964340210e-01 7.966599613428115845e-02 -3.033931851387023926e-01 -8.820087462663650513e-02 -2.560867965221405029e-01
-1.471997052431106567e-01 -2.842276394367218018e-01 2.895595729351043701e-01 -2.880509383976459503e-02 1.001177504658699036e-01 3.039218783378601074e-01 -2.175965458154678345e-01 -7.100862264633178711e-02 2.974792122840881348e-01 6.099540367722511292e-02 -8.424468338489532471e-02 1.172135770320892334e-01 3.423773646354675293e-01 -2.026516944169998169e-01 -2.356493100523948669e-02 -1.831019073724746704e-01 -1.265765577554702759e-01 5.088400840759277344e-02 1.230586022138595581e-01 1.658518798649311066e-02 1.255599707365036011e-01 1.074355095624923706e-01 5.560779199004173279e-02 -1.876328289508819580e-01 8.544746786355972290e-02 -1.928985863924026489e-01 -6.813352555036544800e-02 -1.226323395967483521e-01 9.746102988719940186e-02 -4.090429842472076416e-01 -9.263905137777328491e-02 -5.868202820420265198e-02
9.100747108459472656e-02 -2.021548897027969360e-01 1.731142401695251465e-01 -4.869575786869972944e-04 -1.949041932821273804e-01 2.311072945594787598e-01 -2.681430429220199585e-02 -8.988737314939498901e-02 1.117749810218811035e-01 1.494677513837814331e-01 -2.677717804908752441e-02 1.856371164321899414e-01 4.199053645133972168e-01 -3.258204162120819092e-01 -2.396178394556045532e-01 1.670253425836563110e-01 -4.704389255493879318e-03 -1.114149764180183411e-01 2.709683775901794434e-02 -8.140063285827636719e-02 -1.317124664783477783e-01 -2.835087664425373077e-02 2.306800633668899536e-01 1.099389493465423584e-01 1.224501281976699829e-01 -2.555941939353942871e-01 3.492767363786697388e-02 3.131138086318969727e-01 -1.779470741748809814e-01 5.702728405594825745e-03 -1.963380724191665649e-01 -1.726346462965011597e-01
1.505009829998016357e-02 -6.307503581047058105e-02 3.475142270326614380e-02 -4.951865598559379578e-02 -2.653510868549346924e-01 -6.373740732669830322e-02 -2.178395241498947144e-01 -1.451744437217712402e-01 1.140837594866752625e-01 -6.340180337429046631e-02 2.422841824591159821e-02 -1.824730634689331055e-01 2.803107202053070068e-01 -3.450676798820495605e-01 -2.603933513164520264e-01 -1.799833476543426514e-01 -2.328470349311828613e-01 -1.060439869761466980e-01 7.969789206981658936e-02 -2.175858467817306519e-01 -9.670008718967437744e-02 2.499532550573348999e-01 4.124892652034759521e-01 8.884163200855255127e-02 -8.219940215349197388e-02 2.759727276861667633e-02 -1.605413295328617096e-02 4.578903317451477051e-02 -2.269121259450912476e-02 -2.787660658359527588e-01 1.872560381889343262e-01 -9.044285863637924194e-02
-1.787866204977035522e-01 -1.793561428785324097e-01 2.498290687799453735e-01 -1.035019308328628540e-01 -3.610464930534362793e-01 3.464353829622268677e-02 -2.334841340780258179e-01 7.074867188930511475e-02 1.596677899360656738e-01 -3.162619173526763916e-01 -9.214387089014053345e-02 -2.201319932937622070e-01 7.034427672624588013e-02 -1.696884483098983765e-01 1.330667287111282349e-01 -2.712695896625518799e-01 4.564812872558832169e-03 1.114433631300926208e-01 3.478613495826721191e-01 9.089109301567077637e-02 -2.563374303281307220e-02 3.106651594862341881e-03 2.899727821350097656e-01 2.873223740607500076e-03 -7.104038447141647339e-02 -1.105784699320793152e-01 1.012902334332466125e-01 1.486205160617828369e-01 -2.690319437533617020e-03 -9.756346046924591064e-02 2.793365418910980225e-01 -2.277617901563644409e-02
1.647231727838516235e-01 -2.628304362297058105e-01 9.070178866386413574e-02 2.801667451858520508e-01 -2.670746445655822754e-01 2.025063931941986084e-01 -1.025834232568740845e-01 -1.580205410718917847e-01 -1.224389895796775818e-01 2.198355048894882202e-01 -4.270831346511840820e-01 8.087792247533798218e-02 6.560957431793212891e-02 -3.316250741481781006e-01 -1.323498040437698364e-01 -3.824717923998832703e-02 1.178954020142555237e-01 -9.486740827560424805e-02 3.119599521160125732e-01 -1.282664686441421509e-01 3.905723243951797485e-02 1.491036862134933472e-01 2.027111351490020752e-01 -3.632618486881256104e-02 -9.918845444917678833e-02 -1.003406476229429245e-02 -4.913893342018127441e-02 2.840957790613174438e-02 -2.286836132407188416e-02 2.087818980216979980e-01 1.496070623397827148e-01 -3.493328019976615906e-02
-8.259512484073638916e-02 -2.140199244022369385e-01 1.296233385801315308e-02 -1.090647727251052856e-01 -3.148676753044128418e-01 5.374124273657798767e-02 2.098858654499053955e-01 -2.932919859886169434e-01 2.143678441643714905e-02 -2.590900063514709473e-01 -4.514553844928741455e-01 4.075761511921882629e-02 1.884489804506301880e-01 -3.593475744128227234e-02 -1.765534132719039917e-01 -1.679305434226989746e-01 -5.528489500284194946e-02 6.027583032846450806e-02 1.395200490951538086e-01 4.375346004962921143e-02 8.887943811714649200e-03 -5.365674942731857300e-02 3.392563760280609131e-01 -1.340523362159729004e-02 9.698107093572616577e-02 -2.808353304862976074e-01 6.420653313398361206e-02 -1.200682818889617920e-01 -1.544448882341384888e-01 -1.632609069347381592e-01 -4.422777518630027771e-02 -1.685029864311218262e-01
2.122166603803634644e-01 -1.499267369508743286e-01 -3.577896580100059509e-02 2.949902042746543884e-02 -2.143775820732116699e-01 1.450658589601516724e-01 -1.854462474584579468e-01 -9.989969432353973389e-02 -8.249764889478683472e-02 1.160521879792213440e-01 -7.559797167778015137e-02 1.402271818369626999e-02 1.682770699262619019e-01 -1.837718533352017403e-03 -3.651628196239471436e-01 9.595748037099838257e-03 5.496213957667350769e-02 -7.836792618036270142e-02 2.893143594264984131e-01 1.924278438091278076e-01 -1.174629181623458862e-01 -1.182582452893257141e-01 4.769284725189208984e-01 -3.173193335533142090e-02 -5.721954256296157837e-02 -3.135787844657897949e-01 3.054956495761871338e-01 -1.847416907548904419e-01 -2.217895165085792542e-02 -5.763912945985794067e-02 7.060618698596954346e-02 8.375791460275650024e-02
2.758803591132164001e-02 -2.617464959621429443e-01 1.368703097105026245e-01 -2.688626646995544434e-01 7.001483440399169922e-02 2.099841237068176270e-01 -1.865849345922470093e-01 -1.002151891589164734e-01 -1.367353051900863647e-01 3.771821409463882446e-02 -2.084182351827621460e-01 1.961101442575454712e-01 5.066398158669471741e-02 -1.047257855534553528e-01 -3.458191826939582825e-02 -4.605438709259033203e-01 -5.011508241295814514e-02 4.574207589030265808e-02 1.776899546384811401e-01 2.306942641735076904e-02 1.300428509712219238e-01 -4.721157252788543701e-02 2.358654886484146118e-01 1.782402396202087402e-01 -8.016013354063034058e-02 -3.821861743927001953e-02 -4.756038635969161987e-02 -4.320677835494279861e-03 -2.125499993562698364e-01 4.348446428775787354e-02 3.406592607498168945e-01 -3.169716894626617432e-01
1.206350773572921753e-01 -1.499315947294235229e-01 2.568062767386436462e-02 2.973649650812149048e-02 -3.070748746395111084e-01 1.639448255300521851e-01 8.330477029085159302e-02 -2.365325093269348145e-01 -5.308636464178562164e-03 1.240633521229028702e-02 -4.580956399440765381e-01 -1.198302954435348511e-01 1.082238741219043732e-02 -7.113678008317947388e-02 1.063836663961410522e-01 -1.070483028888702393e-01 -3.216617926955223083e-02 -2.596969902515411377e-02 3.267414569854736328e-01 -9.054218977689743042e-02 -1.540288627147674561e-01 6.037702783942222595e-02 4.728808999061584473e-01 -3.046891279518604279e-02 -7.357025891542434692e-02 -2.013309895992279053e-01 2.057787328958511353e-01 4.142932128161191940e-03 -1.001511216163635254e-01 2.267288565635681152e-01 -6.440833956003189087e-02 5.040878802537918091e-02
-7.080889493227005005e-02 -7.157109677791595459e-02 1.847962588071823120e-01 1.621790695935487747e-03 -3.960203006863594055e-02 1.703766882419586182e-01 -1.919437386095523834e-02 -1.344858705997467041e-01 1.180672869086265564e-01 2.756171524524688721e-01 8.440347015857696533e-02 4.691902548074722290e-02 1.778465509414672852e-01 -5.385561380535364151e-03 2.067788690328598022e-02 -4.238754808902740479e-01 1.158689484000205994e-01 1.128483116626739502e-01 3.996724784374237061e-01 1.274546980857849121e-01 9.815338999032974243e-02 4.990809410810470581e-02 3.702595829963684082e-01 1.530386060476303101e-01 -9.475193917751312256e-02 -2.093355357646942139e-01 5.762213096022605896e-02 1.358426660299301147e-01 1.939806342124938965e-01 -2.663062214851379395e-01 1.943277716636657715e-01 -2.976754214614629745e-03
2.278510928153991699e-01 -2.469016239047050476e-02 1.905684769153594971e-01 -7.317131012678146362e-02 -1.833727359771728516e-01 -9.973329305648803711e-02 -2.311104834079742432e-01 -8.512332290410995483e-02 1.136117950081825256e-01 4.202971458435058594e-01 -1.325706839561462402e-01 6.825953722000122070e-02 1.425495892763137817e-01 -1.138486415147781372e-01 1.711158603429794312e-01 -2.319798767566680908e-01 7.383136078715324402e-03 1.696286350488662720e-01 3.606913089752197266e-01 9.511017054319381714e-02 -3.980155661702156067e-02 -1.226246803998947144e-01 2.400819063186645508e-01 -1.530434936285018921e-01 6.142698600888252258e-02 2.874237485229969025e-03 9.806390106678009033e-02 3.725881502032279968e-02 -1.915768235921859741e-01 7.406034041196107864e-03 -2.729983441531658173e-02 -3.942863345146179199e-01
-3.091155737638473511e-02 -3.068375885486602783e-01 3.422154784202575684e-01 1.774360388517379761e-01 -1.055937334895133972e-01 1.559362262487411499e-01 -4.010446369647979736e-01 1.301344633102416992e-01 4.027473181486129761e-02 1.677029132843017578e-01 -3.705078363418579102e-01 -5.311196669936180115e-03 1.157369464635848999e-01 -6.592174619436264038e-02 -1.011459678411483765e-01 -9.256179630756378174e-02 -1.924311369657516479e-01 3.489972054958343506e-01 -4.739131778478622437e-02 -4.242122918367385864e-02 -2.811044752597808838e-01 8.136420696973800659e-02 4.217905551195144653e-02 6.738647073507308960e-02 9.266904741525650024e-02 -1.529477071017026901e-03 3.861388936638832092e-02 3.917226567864418030e-02 1.923049092292785645e-01 -3.283275291323661804e-03 -1.179776042699813843e-01 -1.487028449773788452e-01
1.594303250312805176e-01 -3.993218541145324707e-01 -6.419301033020019531e-02 -1.661565005779266357e-01 -4.112739562988281250e-01 1.295085996389389038e-01 9.445209288969635963e-04 -1.216968297958374023e-01 1.017014607787132263e-01 2.587952613830566406e-01 -1.155976653099060059e-01 -8.033236116170883179e-02 2.625177204608917236e-01 7.451419532299041748e-02 -1.922497153282165527e-01 -4.657258838415145874e-02 -1.815816760063171387e-01 3.914640285074710846e-03 1.021643429994583130e-01 4.998572543263435364e-02 -1.469519138336181641e-01 -1.070545166730880737e-01 3.402794897556304932e-01 -1.595691144466400146e-01 2.047999203205108643e-02 -1.364104002714157104e-01 1.774727553129196167e-01 2.090955674648284912e-01 -2.200213819742202759e-01 -2.687456831336021423e-02 3.464445471763610840e-02 8.441656082868576050e-02
-4.493152350187301636e-02 -1.804928332567214966e-01 -1.881234645843505859e-01 9.049703180789947510e-02 4.644144326448440552e-02 -4.939557239413261414e-02 -3.110435307025909424e-01 -2.915171682834625244e-01 3.660914301872253418e-02 1.738179288804531097e-02 -6.644284725189208984e-02 1.411274820566177368e-01 4.838395491242408752e-02 -4.152356982231140137e-01 -3.278319537639617920e-01 1.351598352193832397e-01 -2.154362201690673828e-01 -8.861920982599258423e-02 2.526683509349822998e-01 1.492028534412384033e-01 2.527854032814502716e-02 -8.178064227104187012e-02 4.419126510620117188e-01 -1.422938853502273560e-01 -4.936345294117927551e-02 3.380056098103523254e-02 -7.217172533273696899e-02 7.642353326082229614e-02 9.527326375246047974e-02 -1.355911791324615479e-01 -7.015550043433904648e-03 -6.040442734956741333e-02
1.492250412702560425e-01 -1.086280420422554016e-01 1.034488677978515625e-01 -9.823907911777496338e-02 -2.305490337312221527e-02 -5.230687931180000305e-02 -3.766700625419616699e-01 -6.996664404869079590e-02 2.814208567142486572e-01 1.988746076822280884e-01 -2.988519966602325439e-01 1.845708042383193970e-01 1.064000725746154785e-01 -1.241814121603965759e-01 2.962401211261749268e-01 -1.586484909057617188e-01 -8.485324680805206299e-02 1.252484470605850220e-01 4.275254905223846436e-01 6.297700107097625732e-02 7.541586458683013916e-02 8.101477473974227905e-02 1.980405151844024658e-01 -1.675819605588912964e-01 -4.715186730027198792e-02 -7.987324148416519165e-02 -2.766088023781776428e-02 -1.657271757721900940e-02 -9.205367416143417358e-03 -7.886774837970733643e-03 -9.451840072870254517e-02 -3.253141045570373535e-01
-6.990849971771240234e-03 -3.247341513633728027e-01 -9.027081727981567383e-02 2.475438080728054047e-02 3.531748801469802856e-02 2.613562904298305511e-02 -7.844410091638565063e-02 -2.224025279283523560e-01 2.938418686389923096e-01 8.942006528377532959e-02 -1.522624194622039795e-01 5.762131512165069580e-02 1.973279416561126709e-01 -1.908032298088073730e-01 -1.526715159416198730e-01 -4.707652702927589417e-02 -6.680706888437271118e-02 -1.181171908974647522e-01 3.610379397869110107e-01 9.601201117038726807e-02 -5.833830684423446655e-02 4.222488403320312500e-02 3.313376903533935547e-01 -2.522976696491241455e-01 -7.938545942306518555e-02 -1.257808208465576172e-01 -3.310816884040832520e-01 2.165469974279403687e-01 -1.712675988674163818e-01 1.657809317111968994e-01 5.040876194834709167e-02 -1.785616427659988403e-01
-4.893578588962554932e-02 -1.322296261787414551e-02 1.141979619860649109e-01 4.377074539661407471e-02 -1.532940119504928589e-01 3.239707350730895996e-01 -8.124609291553497314e-02 -2.047312408685684204e-01 -1.108498871326446533e-01 1.299635171890258789e-01 -3.893378674983978271e-01 9.530542418360710144e-03 1.072389706969261169e-01 -8.050795644521713257e-02 5.589048191905021667e-02 -3.064210414886474609e-01 -5.693759769201278687e-02 3.179960697889328003e-02 1.168179288506507874e-01 -2.472335547208786011e-01 -8.313433267176151276e-03 -2.547154724597930908e-01 2.852487862110137939e-01 -2.308574169874191284e-01 -3.581736683845520020e-01 5.748848244547843933e-02 9.181163460016250610e-02 6.219186633825302124e-02 3.649358451366424561e-02 1.254961937665939331e-01 -1.937885135412216187e-01 -1.802459806203842163e-01
-3.350219875574111938e-02 -2.069995850324630737e-01 4.536584392189979553e-02 -1.927702277898788452e-01 -3.321807384490966797e-01 4.847743082791566849e-03 1.179651319980621338e-01 -3.221695423126220703e-01 1.505552381277084351e-01 7.592020183801651001e-02 -2.932451963424682617e-01 -2.539448626339435577e-02 1.319634467363357544e-01 -3.372085690498352051e-01 -5.436910688877105713e-02 -3.452571332454681396e-01 -5.974413454532623291e-02 -1.715892367064952850e-02 1.862842291593551636e-01 1.162829995155334473e-01 -4.906971752643585205e-02 1.237957924604415894e-01 1.254725456237792969e-01 3.220380097627639771e-02 7.463132590055465698e-02 -9.918531775474548340e-02 -2.185959070920944214e-01 3.116741403937339783e-02 3.365263715386390686e-02 -4.410382360219955444e-02 -1.634853929281234741e-01 -3.739168047904968262e-01
1.243445202708244324e-01 -2.091939300298690796e-01 1.084152758121490479e-01 7.192732393741607666e-02 -2.405265420675277710e-01 4.871791601181030273e-01 3.310890495777130127e-02 -2.153920978307723999e-01 -1.039379741996526718e-02 3.113242387771606445e-01 -2.691467106342315674e-01 8.111152797937393188e-03 2.877260744571685791e-02 -2.965354323387145996e-01 -1.484267879277467728e-02 -2.347825169563293457e-01 -9.916730225086212158e-03 6.189204286783933640e-03 2.856392562389373779e-01 6.738325208425521851e-02 -2.585626766085624695e-02 1.530395597219467163e-01 1.931203752756118774e-01 -5.715950578451156616e-02 1.871722168289124966e-03 7.034818083047866821e-02 -1.672353297472000122e-01 -1.371973901987075806e-01 7.115534693002700806e-02 2.036468535661697388e-01 4.293169453740119934e-02 -1.283780485391616821e-01
-7.891364395618438721e-02 -5.163093283772468567e-02 7.704011350870132446e-02 7.685505598783493042e-02 -1.167729124426841736e-01 2.120110839605331421e-01 -2.147946357727050781e-01 -3.575883805751800537e-01 -5.484614893794059753e-02 8.060785382986068726e-02 -2.242400199174880981e-01 1.397981941699981689e-01 1.152265816926956177e-01 -4.321289658546447754e-01 2.985941059887409210e-02 -1.898491978645324707e-01 -2.966107726097106934e-01 -6.668954342603683472e-02 -6.878963112831115723e-02 -1.911625117063522339e-01 2.154481858015060425e-01 -1.179483607411384583e-01 2.716200947761535645e-01 -1.043890342116355896e-01 -3.041709661483764648e-01 1.062432527542114258e-01 -1.352741718292236328e-01 1.159883514046669006e-01 -1.204246934503316879e-02 7.154609262943267822e-02 -1.017421856522560120e-01 -2.267466299235820770e-02
-9.274843335151672363e-02 -2.160600125789642334e-01 2.322101145982742310e-01 3.476468846201896667e-02 -2.425744384527206421e-01 -1.377796083688735962e-01 7.223767787218093872e-02 -8.610264211893081665e-02 1.942436397075653076e-01 -2.484450116753578186e-02 3.755079209804534912e-02 -1.447373535484075546e-03 1.376578062772750854e-01 1.081003546714782715e-01 -1.651530526578426361e-02 -4.750862717628479004e-01 8.238226175308227539e-02 5.147936940193176270e-02 3.046475350856781006e-01 3.572264686226844788e-02 7.340726256370544434e-02 -7.320222258567810059e-02 4.501630365848541260e-01 6.708023697137832642e-02 4.148792102932929993e-02 -2.097324132919311523e-01 4.408640787005424500e-02 5.405370146036148071e-02 1.718550175428390503e-01 -3.132181465625762939e-01 4.151546210050582886e-02 -3.739561885595321655e-02
3.219510242342948914e-02 -1.565856337547302246e-01 -1.814906895160675049e-01 -1.542447656393051147e-01 -3.221106231212615967e-01 1.536888033151626587e-01 -1.998773366212844849e-01 -1.709679365158081055e-01 -1.549059990793466568e-02 -1.432221475988626480e-02 -1.634852141141891479e-01 3.081901744008064270e-02 1.564528346061706543e-01 -3.813829123973846436e-01 -9.236498177051544189e-02 -9.915983676910400391e-02 -2.704640924930572510e-01 -2.939101159572601318e-01 5.325009580701589584e-03 -1.635707765817642212e-01 -3.136492893099784851e-02 1.857173396274447441e-03 4.359995126724243164e-01 -3.677947819232940674e-02 -1.535650938749313354e-01 1.299191564321517944e-01 -1.010846644639968872e-01 -1.497468352317810059e-01 -8.952837437391281128e-02 -1.763889491558074951e-01 1.340647134929895401e-02 -1.165156215429306030e-01
-4.768196120858192444e-02 -4.295400977134704590e-01 -6.366594880819320679e-02 6.226842105388641357e-02 -1.378173977136611938e-01 5.402855202555656433e-02 1.256030946969985962e-01 -2.238615974783897400e-02 3.672837615013122559e-01 3.483858332037925720e-02 -3.495542407035827637e-01 1.377821713685989380e-01 1.406775861978530884e-01 -1.599343419075012207e-01 -2.416370362043380737e-01 2.497148467227816582e-03 -8.754246681928634644e-02 8.739859610795974731e-02 2.054465413093566895e-01 1.723220199346542358e-02 7.063208520412445068e-02 1.219827756285667419e-01 2.373351752758026123e-01 -2.031023055315017700e-01 2.531447075307369232e-02 -1.028384417295455933e-01 -3.793674409389495850e-01 2.095479369163513184e-01 2.342038229107856750e-02 3.710890561342239380e-02 -2.628904581069946289e-02 -9.558322280645370483e-02
-3.864764049649238586e-02 -2.104790210723876953e-01 1.503594815731048584e-01 3.135616332292556763e-02 -3.797353059053421021e-02 1.657139882445335388e-02 -9.765405207872390747e-02 5.903547257184982300e-02 1.529597342014312744e-01 -7.413232326507568359e-02 1.789873689413070679e-01 -1.779258251190185547e-01 2.292596697807312012e-01 -1.703708320856094360e-01 -7.541102170944213867e-02 -3.694632351398468018e-01 2.091321349143981934e-02 1.561715751886367798e-01 5.122652649879455566e-01 7.843834906816482544e-02 3.726410865783691406e-02 1.167380884289741516e-01 4.175791144371032715e-01 1.367955356836318970e-01 4.538698121905326843e-02 -3.511483222246170044e-02 -8.052912540733814240e-03 1.996292024850845337e-01 -8.188746869564056396e-02 -9.193415194749832153e-02 1.258111596107482910e-01 -1.543399542570114136e-01
-1.022900491952896118e-01 -6.170600652694702148e-02 4.021086096763610840e-01 -8.194290101528167725e-02 -1.827473491430282593e-01 -1.066134870052337646e-01 -1.997422128915786743e-01 1.828029379248619080e-02 8.001987636089324951e-02 -9.853293001651763916e-02 7.814333774149417877e-03 -2.040125280618667603e-01 -1.578692197799682617e-01 -2.453029006719589233e-01 -2.208589464426040649e-01 -2.111082673072814941e-01 -1.860514730215072632e-01 1.754419505596160889e-01 3.704080581665039062e-01 1.070871651172637939e-01 -4.002931527793407440e-03 -9.705281257629394531e-02 4.338552653789520264e-01 -6.489584594964981079e-02 -5.880006775259971619e-02 6.325546652078628540e-02 3.468460170552134514e-03 1.524616777896881104e-01 1.036618426442146301e-01 -1.532236039638519287e-01 -4.757541045546531677e-02 -1.137965172529220581e-01
-2.042687088251113892e-01 -1.676758825778961182e-01 3.342433869838714600e-01 -1.714961528778076172e-01 -2.619948387145996094e-01 1.156618520617485046e-01 -1.854137480258941650e-01 -4.119019955396652222e-02 7.177443802356719971e-02 -1.215927526354789734e-01 -1.984485052525997162e-02 -1.510623544454574585e-01 -7.063954323530197144e-02 -3.554815948009490967e-01 2.646809220314025879e-01 -3.077719509601593018e-01 5.197085440158843994e-02 8.193229138851165771e-02 2.293830066919326782e-01 4.335583373904228210e-02 -1.060016825795173645e-01 -1.051044985651969910e-01 3.581380248069763184e-01 1.696739718317985535e-02 -4.061552230268716812e-03 -2.026476711034774780e-01 -1.457796692848205566e-01 1.359045803546905518e-01 8.839312195777893066e-02 -1.576961725950241089e-01 4.295793548226356506e-02 3.966754674911499023e-02
-7.112764567136764526e-02 -2.490997016429901123e-01 7.543293386697769165e-02 -2.042373456060886383e-02 -2.366423457860946655e-01 3.723984658718109131e-01 -3.012389242649078369e-01 -1.826807409524917603e-01 1.455453634262084961e-01 3.289725780487060547e-01 -1.795926839113235474e-01 -1.804423481225967407e-01 -3.239067271351814270e-02 -1.128950044512748718e-01 -2.708222866058349609e-01 -1.913862973451614380e-01 -1.240858286619186401e-01 5.823650863021612167e-03 2.912109792232513428e-01 -8.468294888734817505e-02 -6.644157320261001587e-02 -7.216245681047439575e-02 -1.481324713677167892e-02 6.067967787384986877e-02 -5.131654813885688782e-02 -2.207047641277313232e-01 2.644848823547363281e-01 1.269210278987884521e-01 -5.465744808316230774e-02 7.133322209119796753e-02 -8.709096163511276245e-02 1.265020668506622314e-01
1.584475114941596985e-02 1.546266227960586548e-01 -8.269597589969635010e-02 2.785551249980926514e-01 -2.447293885052204132e-02 8.125384151935577393e-02 -1.407005637884140015e-01 -2.282358556985855103e-01 9.901963174343109131e-02 3.671262040734291077e-02 -1.805414911359548569e-03 -3.343711420893669128e-02 1.864408850669860840e-01 -3.445711135864257812e-01 -3.944627642631530762e-01 -4.046986997127532959e-02 -1.535834670066833496e-01 5.839101597666740417e-02 1.079427525401115417e-01 3.369401395320892334e-02 -4.837122187018394470e-02 1.846274733543395996e-01 4.192670285701751709e-01 -1.653885543346405029e-01 -2.413106411695480347e-01 -1.098342165350914001e-01 -5.349805951118469238e-02 2.579226493835449219e-01 7.077493518590927124e-02 8.088080212473869324e-03 5.984926968812942505e-02 -2.482538372278213501e-01
1.079904884099960327e-01 -9.159681200981140137e-02 -1.347821671515703201e-03 -1.337741017341613770e-01 -4.322450459003448486e-01 2.573640048503875732e-01 -1.117168068885803223e-01 2.825417742133140564e-02 2.252387702465057373e-01 -5.901033431291580200e-02 -1.759854406118392944e-01 2.142616547644138336e-02 1.377099454402923584e-01 -7.515595108270645142e-02 -1.575423926115036011e-01 -7.239417731761932373e-02 -1.126161683350801468e-02 -1.870686709880828857e-01 1.189105287194252014e-01 6.318938732147216797e-02 -4.960612393915653229e-03 -2.278996855020523071e-01 2.792775034904479980e-01 -1.050636544823646545e-01 -1.871030777692794800e-01 -3.325356543064117432e-01 8.052517473697662354e-02 3.709973990917205811e-01 1.734208315610885620e-01 1.232931092381477356e-01 3.189202398061752319e-02 1.585148274898529053e-01
1.236463114619255066e-01 -2.077709138393402100e-01 -3.127412497997283936e-02 6.254966557025909424e-02 -3.602401018142700195e-01 2.030909061431884766e-01 -4.941855072975158691e-01 -3.149124085903167725e-01 1.688724309206008911e-01 6.407003849744796753e-02 -2.453213371336460114e-02 -1.838945895433425903e-01 1.355067640542984009e-01 -1.334702223539352417e-01 -6.560306251049041748e-02 1.399917900562286377e-01 1.938178539276123047e-01 1.903857141733169556e-01 1.022084727883338928e-01 -6.370320916175842285e-02 -1.008191108703613281e-01 1.869598776102066040e-02 2.199186533689498901e-01 8.403819054365158081e-02 -1.401458680629730225e-01 -2.506840527057647705e-01 -6.451284140348434448e-02 1.118464097380638123e-01 9.350335597991943359e-02 4.338921606540679932e-02 -1.688234061002731323e-01 -5.084669962525367737e-02
-2.574416399002075195e-01 -1.594611108303070068e-01 5.212800577282905579e-02 -8.537037670612335205e-02 9.059906005859375000e-02 -1.594784483313560486e-02 7.905142754316329956e-02 -1.175494268536567688e-01 2.372005134820938110e-01 1.701879352331161499e-01 6.037875264883041382e-02 7.665149867534637451e-02 1.004691869020462036e-01 -1.186036616563796997e-01 -1.897804886102676392e-01 -3.575720191001892090e-01 7.385296374559402466e-02 1.992880105972290039e-01 3.494719564914703369e-01 3.575373813509941101e-02 7.922744750976562500e-02 7.137232273817062378e-02 4.979760348796844482e-01 7.613679021596908569e-02 8.610582351684570312e-02 -5.652895197272300720e-02 5.361171439290046692e-02 3.641971647739410400e-01 -7.222091779112815857e-03 -8.235733956098556519e-02 8.608691394329071045e-03 1.474279724061489105e-02
-6.176947429776191711e-02 7.603782415390014648e-02 5.142391324043273926e-01 -2.259884960949420929e-02 -1.031163483858108521e-01 1.374410744756460190e-02 -2.684337198734283447e-01 4.155853763222694397e-03 4.790892452001571655e-02 1.895675957202911377e-01 -3.195999860763549805e-01 3.298996388912200928e-01 2.448468804359436035e-01 -2.024539262056350708e-01 -1.210430637001991272e-01 -3.155291453003883362e-02 -2.157708853483200073e-01 8.454698137938976288e-03 1.786083579063415527e-01 -8.741267770528793335e-02 -2.249733656644821167e-01 -1.484457403421401978e-02 1.736017614603042603e-01 -1.767044365406036377e-01 1.055741235613822937e-01 7.244903128594160080e-03 1.495786458253860474e-01 -6.929911673069000244e-02 -1.210603863000869751e-01 -5.607187375426292419e-02 -1.053171083331108093e-01 -1.054941788315773010e-01
1.042590811848640442e-01 -1.981266736984252930e-01 1.808642297983169556e-01 1.657093465328216553e-01 -6.273255497217178345e-02 2.518511116504669189e-01 -7.086339592933654785e-02 -4.519233852624893188e-02 -8.369002491235733032e-02 -2.644025348126888275e-02 -2.314250916242599487e-01 2.082856744527816772e-01 1.730792075395584106e-01 -4.727908074855804443e-01 -2.774715721607208252e-01 -1.564301252365112305e-01 9.204185567796230316e-03 -1.901199221611022949e-01 6.491146236658096313e-02 1.548134237527847290e-01 3.672465682029724121e-02 1.153770610690116882e-01 2.202286124229431152e-01 2.491971552371978760e-01 1.897527128458023071e-01 5.573898553848266602e-02 6.810472160577774048e-02 2.395760416984558105e-01 3.938252106308937073e-02 2.222678810358047485e-01 7.998579740524291992e-02 -8.667769283056259155e-02
1.074915751814842224e-01 -1.447665970772504807e-03 2.187555581331253052e-01 -4.221364855766296387e-02 -1.952655762434005737e-01 -6.874863058328628540e-02 -2.116389125585556030e-01 -5.541026964783668518e-02 1.353526562452316284e-01 4.314918220043182373e-01 -2.121524959802627563e-01 1.076863482594490051e-01 1.983458846807479858e-01 -1.358531862497329712e-01 1.950065344572067261e-01 -2.584934532642364502e-01 -5.017003044486045837e-02 1.697245836257934570e-01 3.315989971160888672e-01 1.154242157936096191e-01 -8.270252496004104614e-03 -1.278878003358840942e-01 1.989412456750869751e-01 -1.942070722579956055e-01 5.826094374060630798e-02 1.840961910784244537e-02 1.429575383663177490e-01 5.479404330253601074e-02 -1.857498586177825928e-01 8.280319161713123322e-03 -1.041328981518745422e-01 -3.216012716293334961e-01
-1.708678454160690308e-01 -2.649038434028625488e-01 4.913762807846069336e-01 4.574920982122421265e-02 -2.803569436073303223e-01 2.538831830024719238e-01 -5.812520906329154968e-02 -4.010408744215965271e-02 6.605663150548934937e-02 -2.387811839580535889e-01 1.482471227645874023e-01 -6.254829466342926025e-02 3.499069809913635254e-02 -1.903415471315383911e-01 4.390636831521987915e-02 -2.330026179552078247e-01 -1.362411230802536011e-01 1.221619918942451477e-01 5.984949320554733276e-02 1.780897676944732666e-01 4.728311300277709961e-02 1.042072754353284836e-02 3.064791858196258545e-01 3.736407682299613953e-02 -1.735068261623382568e-01 6.696070730686187744e-02 3.116907738149166107e-02 2.446459792554378510e-02 -5.027559399604797363e-02 1.513561606407165527e-01 3.146800398826599121e-01 3.209596872329711914e-02
3.104880452156066895e-02 -4.401920139789581299e-01 1.908878535032272339e-01 2.125351727008819580e-01 -2.069307267665863037e-01 3.988184034824371338e-01 -1.004748791456222534e-01 -3.309657275676727295e-01 4.845735430717468262e-02 8.036395907402038574e-02 2.538939192891120911e-02 2.189888954162597656e-01 2.870955318212509155e-02 1.365798339247703552e-02 -1.034355238080024719e-01 -4.759893566370010376e-02 1.501050740480422974e-01 1.012502089142799377e-01 5.879917740821838379e-02 -9.164980798959732056e-02 -6.594554334878921509e-02 4.514358565211296082e-02 2.893545329570770264e-01 1.180469095706939697e-01 -1.278202384710311890e-01 -7.931222021579742432e-02 -8.762964606285095215e-02 3.050466477870941162e-01 -1.009488478302955627e-01 1.553551703691482544e-01 -2.627474069595336914e-02 1.539476066827774048e-01
-4.922130703926086426e-02 -6.528749316930770874e-02 2.627933621406555176e-01 5.184428393840789795e-02 -2.258329465985298157e-02 -1.467030402272939682e-02 -6.103341281414031982e-02 -1.358315944671630859e-01 1.400060057640075684e-01 1.166519895195960999e-01 9.967684000730514526e-02 2.663473039865493774e-02 2.381936758756637573e-01 3.958150744438171387e-02 -2.119257003068923950e-01 -3.457647860050201416e-01 2.166286706924438477e-01 3.516378104686737061e-01 4.506173431873321533e-01 1.332928687334060669e-01 -2.913105487823486328e-02 1.490541398525238037e-01 3.197423815727233887e-01 5.555554851889610291e-02 -6.620679795742034912e-02 -9.684664756059646606e-02 -6.050256639719009399e-02 1.931222975254058838e-01 -4.977099597454071045e-02 -1.880925893783569336e-01 1.319209188222885132e-01 4.772232100367546082e-02
-2.296295464038848877e-01 -4.127535969018936157e-02 3.311047852039337158e-01 1.035097539424896240e-01 -1.988135725259780884e-01 3.104775249958038330e-01 -8.658682554960250854e-02 -4.320671781897544861e-02 -1.320302113890647888e-02 -1.974029392004013062e-01 1.876547038555145264e-01 1.437894999980926514e-01 1.831158846616744995e-01 -1.978979259729385376e-01 -1.052649766206741333e-01 -2.754595279693603516e-01 -2.065077126026153564e-01 5.373835191130638123e-02 1.493368595838546753e-01 3.773984909057617188e-01 1.072002723813056946e-01 1.233745291829109192e-01 1.206905990839004517e-01 2.600669860839843750e-02 -4.901734367012977600e-02 6.273960322141647339e-02 1.022146567702293396e-01 1.357135325670242310e-01 -7.224819064140319824e-02 -2.641737163066864014e-01 -8.251191675662994385e-02 -2.366606444120407104e-01
-8.656039834022521973e-02 -1.689195036888122559e-01 -1.943999379873275757e-01 -3.295849636197090149e-02 -3.063557147979736328e-01 1.323984265327453613e-01 -2.292649075388908386e-02 -3.207862973213195801e-01 1.067573949694633484e-01 5.738275498151779175e-02 2.056159526109695435e-01 1.101572141051292419e-01 3.838022947311401367e-01 1.443831920623779297e-01 -8.737549930810928345e-02 -1.240119189023971558e-01 -2.610969245433807373e-01 1.483913958072662354e-01 2.413551807403564453e-01 6.251561641693115234e-02 -2.663609385490417480e-01 -1.120690777897834778e-01 4.031777679920196533e-01 4.286395385861396790e-02 -3.881214931607246399e-02 -1.551407128572463989e-01 -1.357407867908477783e-01 2.291794307529926300e-02 4.880813136696815491e-02 -1.660457812249660492e-02 -1.194977201521396637e-02 4.940302297472953796e-02
-2.936472743749618530e-02 -1.853856444358825684e-01 1.050543785095214844e-01 -1.003311350941658020e-01 -1.004199683666229248e-01 1.944050937891006470e-01 -2.356645911931991577e-01 -2.126947045326232910e-01 -1.973008066415786743e-01 2.015095055103302002e-01 -3.056312203407287598e-01 2.119978964328765869e-01 2.516573369503021240e-01 -1.102267578244209290e-01 -7.201869040727615356e-02 -3.700788021087646484e-01 1.056182757019996643e-01 2.086916565895080566e-01 4.185039699077606201e-01 7.509614527225494385e-02 2.360564321279525757e-01 -1.715906411409378052e-01 -5.918441340327262878e-03 -9.168265014886856079e-02 7.871233671903610229e-02 4.890951141715049744e-02 -6.486285477876663208e-02 2.962622605264186859e-02 -4.103706404566764832e-02 -1.718906313180923462e-02 8.988696336746215820e-02 8.165801316499710083e-02
2.922250628471374512e-01 -7.525476813316345215e-02 5.183107778429985046e-02 1.714606881141662598e-01 -3.373751342296600342e-01 2.371405214071273804e-01 -5.787108466029167175e-02 -2.144362479448318481e-01 -1.840926893055438995e-02 5.080167576670646667e-02 -1.395945101976394653e-01 2.737399339675903320e-01 -7.758846879005432129e-02 4.275822639465332031e-02 8.358004502952098846e-03 -2.539294362068176270e-01 -4.781927913427352905e-03 2.851610779762268066e-01 2.958383858203887939e-01 -7.541839033365249634e-02 2.532677948474884033e-01 -1.165077462792396545e-02 2.724489867687225342e-01 -2.378921955823898315e-01 -4.743330553174018860e-02 2.237600088119506836e-02 2.230998724699020386e-01 -2.150781303644180298e-01 3.607294708490371704e-02 -8.683721721172332764e-02 -6.730957329273223877e-02 -7.696386426687240601e-02
-6.793560087680816650e-02 -9.086896316148340702e-04 2.447465062141418457e-01 1.367715448141098022e-01 -1.589550524950027466e-01 -5.575786530971527100e-02 -3.029471933841705322e-01 2.309735678136348724e-02 9.703535586595535278e-02 2.987991459667682648e-02 -2.922332286834716797e-01 -1.060333773493766785e-01 2.022780328989028931e-01 -1.452351338230073452e-03 4.709350469056516886e-04 -2.045531123876571655e-01 -1.953652799129486084e-01 2.819747924804687500e-01 -1.147183030843734741e-01 1.601455509662628174e-01 -1.062844172120094299e-01 2.347873300313949585e-01 4.116922020912170410e-01 -2.185171097517013550e-02 3.164396584033966064e-01 -1.109567359089851379e-01 -3.741663694381713867e-02 -3.718524798750877380e-02 -1.786761879920959473e-01 -1.048360243439674377e-01 1.303299516439437866e-01 1.958937048912048340e-01
-5.241112783551216125e-02 -3.991307616233825684e-01 6.641755811870098114e-03 1.129586696624755859e-01 -1.417353600263595581e-01 -9.530089050531387329e-02 7.073965668678283691e-02 -2.826245725154876709e-01 1.126644946634769440e-02 -7.203775644302368164e-02 -1.044597849249839783e-01 2.004274725914001465e-02 1.732331067323684692e-01 1.349783986806869507e-01 -1.253611892461776733e-01 -9.035009890794754028e-02 -1.614273637533187866e-01 1.667023152112960815e-01 2.298797667026519775e-01 1.524399816989898682e-01 -7.052236795425415039e-02 -9.082759916782379150e-02 2.416501641273498535e-01 8.755154907703399658e-02 -2.654785513877868652e-01 -2.349886596202850342e-01 2.044435217976570129e-02 4.619637727737426758e-01 -4.459456726908683777e-02 -2.356467694044113159e-01 9.966601617634296417e-03 -1.264746934175491333e-01
1.867742650210857391e-02 8.610325865447521210e-03 -5.204199813306331635e-03 1.696062982082366943e-01 -2.375755310058593750e-01 -1.819911599159240723e-01 -7.818664610385894775e-02 -2.813448905944824219e-01 1.929009705781936646e-01 6.694895564578473568e-04 -2.630414441227912903e-02 2.686287760734558105e-01 3.170879483222961426e-01 7.745561748743057251e-02 -2.365041077136993408e-01 -2.995319366455078125e-01 -3.482894971966743469e-02 -2.065748721361160278e-02 1.746218502521514893e-01 1.354887187480926514e-01 -6.006786227226257324e-02 -3.817829862236976624e-02 3.814913630485534668e-01 1.591532081365585327e-01 -2.356096208095550537e-01 6.352574378252029419e-02 4.545836895704269409e-02 1.304146349430084229e-01 1.385506540536880493e-01 -2.309261262416839600e-01 -2.321675419807434082e-01 4.714366793632507324e-02
2.684029340744018555e-01 -2.504900097846984863e-01 3.792516887187957764e-01 1.973301470279693604e-01 -1.493159588426351547e-02 2.610251307487487793e-02 2.027521282434463501e-02 -1.841156482696533203e-01 2.136922031641006470e-01 -1.052880808711051941e-01 -2.304077595472335815e-01 1.589737534523010254e-01 1.141235902905464172e-01 1.683217585086822510e-01 -7.774591445922851562e-02 -2.284812629222869873e-01 -6.928149610757827759e-02 1.702289581298828125e-01 3.338146507740020752e-01 1.770899593830108643e-01 8.164136111736297607e-02 -1.042322441935539246e-01 2.306094914674758911e-01 -4.823935031890869141e-02 -9.717970341444015503e-02 8.225130289793014526e-02 -4.913211241364479065e-02 -8.203355967998504639e-02 -2.078518085181713104e-02 1.494371145963668823e-01 -3.258243501186370850e-01 -9.289134293794631958e-02
3.403146564960479736e-01 -1.195815205574035645e-01 4.513520747423171997e-03 1.325866878032684326e-01 8.489806205034255981e-02 -1.105375364422798157e-01 -1.701772212982177734e-01 -1.935316175222396851e-01 9.679984301328659058e-02 -6.474210321903228760e-02 -3.779409080743789673e-02 2.769074141979217529e-01 3.137809932231903076e-01 -2.197948843240737915e-02 -1.506032049655914307e-01 -4.232864081859588623e-01 -4.370782524347305298e-02 1.361496001482009888e-01 1.419186443090438843e-01 4.727260675281286240e-03 -1.213548779487609863e-01 -1.563922613859176636e-01 3.688883185386657715e-01 -1.166462711989879608e-02 -2.776018679141998291e-01 2.003506124019622803e-01 1.201364304870367050e-02 1.960639655590057373e-01 3.823438659310340881e-02 7.864871993660926819e-03 7.971950806677341461e-03 2.443695068359375000e-02
3.240438178181648254e-02 -7.950488477945327759e-02 2.743495404720306396e-01 -1.046028509736061096e-01 -2.285389751195907593e-01 1.023819893598556519e-01 -3.859436810016632080e-01 -1.188832893967628479e-01 1.359678506851196289e-01 2.885810732841491699e-01 -2.919709980487823486e-01 -1.081448048353195190e-01 8.955416083335876465e-02 -1.406139284372329712e-01 -3.843610733747482300e-02 -6.316091865301132202e-02 6.528177857398986816e-02 -2.957517467439174652e-02 9.684125334024429321e-02 2.101723253726959229e-01 3.373957052826881409e-02 -2.440625801682472229e-02 3.138210475444793701e-01 -6.266355514526367188e-03 4.355800524353981018e-02 -2.197778224945068359e-01 1.484532002359628677e-02 -2.525648176670074463e-01 -1.974593251943588257e-01 3.304046988487243652e-01 1.648439317941665649e-01 1.305103115737438202e-02
-2.180842459201812744e-01 -6.824666261672973633e-02 3.815201818943023682e-01 9.370310604572296143e-02 -1.271905004978179932e-01 2.714865505695343018e-01 -1.738490313291549683e-01 3.920752182602882385e-02 8.884259313344955444e-02 -1.120063066482543945e-01 1.771522462368011475e-01 8.938553743064403534e-03 3.087949454784393311e-01 -1.163533478975296021e-01 -9.196963906288146973e-02 -3.163208663463592529e-01 -1.982800662517547607e-01 -3.652096912264823914e-02 9.704923629760742188e-02 3.552915453910827637e-01 1.050465181469917297e-01 2.356701344251632690e-01 1.612072438001632690e-01 -7.914903014898300171e-02 -1.537648141384124756e-01 7.723110169172286987e-02 1.215247660875320435e-01 5.781317502260208130e-02 -5.334208905696868896e-02 -1.967449784278869629e-01 2.432260662317276001e-03 -1.951513588428497314e-01
2.689811587333679199e-02 -4.316648840904235840e-02 -3.470088168978691101e-02 -6.855425983667373657e-02 -1.412818878889083862e-01 7.010192610323429108e-03 -3.380054235458374023e-01 -6.504601240158081055e-02 1.215610653162002563e-01 2.506704330444335938e-01 -3.169529139995574951e-01 2.611432373523712158e-01 1.409839838743209839e-01 -9.641794115304946899e-02 3.014014661312103271e-01 -1.933220028877258301e-01 -1.625221106223762035e-03 4.892382770776748657e-02 3.677253425121307373e-01 1.149254217743873596e-01 6.791903823614120483e-02 1.452620774507522583e-01 3.389933109283447266e-01 -1.733841300010681152e-01 4.526138305664062500e-02 -9.702113270759582520e-02 3.479787707328796387e-02 7.451353222131729126e-02 -4.885139688849449158e-02 -9.258644282817840576e-02 -1.205263733863830566e-01 -2.900608777999877930e-01
-9.947090595960617065e-02 -3.368354737758636475e-01 6.568195670843124390e-02 -1.977191567420959473e-01 -5.843277275562286377e-02 -2.468194067478179932e-02 9.191119670867919922e-02 -3.616178631782531738e-01 2.635998129844665527e-01 9.474927559494972229e-03 -2.785583138465881348e-01 -7.453764230012893677e-02 -3.033191338181495667e-02 -3.733613193035125732e-01 4.620613157749176025e-02 -1.903488039970397949e-01 -1.137132570147514343e-01 2.281631380319595337e-01 8.786300569772720337e-02 -9.465198963880538940e-02 2.869526669383049011e-02 -1.510678678750991821e-01 2.462722212076187134e-01 -3.228560835123062134e-02 -3.491592407226562500e-02 -2.425038963556289673e-01 3.085169941186904907e-02 -4.085198044776916504e-02 -2.615536451339721680e-01 -1.259220391511917114e-01 -2.301110699772834778e-02 -2.100963890552520752e-01
-1.939402893185615540e-02 -2.247269153594970703e-01 7.006438076496124268e-02 2.388592623174190521e-02 -1.410237550735473633e-01 -7.279724627733230591e-02 -2.335267663002014160e-01 -4.088459536433219910e-02 2.147594094276428223e-01 -3.421952426433563232e-01 4.819531738758087158e-02 -2.507667243480682373e-01 3.125427290797233582e-02 -3.604607284069061279e-01 -1.634663939476013184e-01 -2.124267667531967163e-01 -3.837410360574722290e-02 1.465407758951187134e-02 1.059598848223686218e-01 1.540291160345077515e-01 1.243060752749443054e-01 1.447871625423431396e-01 4.179448187351226807e-01 1.683475077152252197e-01 6.005833670496940613e-02 -7.300037145614624023e-02 -8.620434254407882690e-02 8.270861208438873291e-02 1.756552904844284058e-01 -6.274937838315963745e-02 1.194545775651931763e-01 -2.876179218292236328e-01
2.855932340025901794e-02 -1.001488566398620605e-01 3.114632703363895416e-02 -1.142990961670875549e-01 -4.435405880212783813e-02 2.080457061529159546e-01 -1.887759268283843994e-01 -3.074050247669219971e-01 -1.342112123966217041e-01 1.334041804075241089e-01 -2.509838044643402100e-01 2.243186086416244507e-01 1.826967000961303711e-01 -5.330485105514526367e-02 -2.111972309648990631e-02 -4.299094378948211670e-01 -8.951871097087860107e-02 1.592872887849807739e-01 2.751034796237945557e-01 3.316601738333702087e-02 -3.996452689170837402e-02 -1.568032950162887573e-01 1.919945031404495239e-01 1.126019656658172607e-01 6.563278287649154663e-02 5.020714830607175827e-03 7.561200857162475586e-02 -6.667300313711166382e-02 -2.171747237443923950e-01 -2.275503724813461304e-01 3.583357930183410645e-01 -3.727667033672332764e-02
-1.063085049390792847e-01 -2.074878662824630737e-01 -1.121165975928306580e-01 1.708100736141204834e-01 -5.692283436655998230e-02 -1.705020964145660400e-01 -2.000502794981002808e-01 -2.448561787605285645e-01 4.048109352588653564e-01 -9.967974573373794556e-02 -2.200248390436172485e-01 -4.028470814228057861e-02 6.493613123893737793e-02 -2.682012319564819336e-01 -2.703195810317993164e-01 -4.647641256451606750e-02 -1.245807204395532608e-02 -1.081640124320983887e-01 1.598402112722396851e-01 1.739396154880523682e-01 1.626063697040081024e-02 -1.804896630346775055e-02 4.166043102741241455e-01 6.685531116090714931e-04 1.642126403748989105e-02 1.675157845020294189e-01 1.566697508096694946e-01 1.702364832162857056e-01 1.393389701843261719e-01 -1.726626008749008179e-01 1.474223434925079346e-01 -4.201786220073699951e-02
-5.180979520082473755e-02 -1.077680513262748718e-01 -1.437050104141235352e-01 -5.243052914738655090e-02 -1.043886095285415649e-01 3.261410892009735107e-01 1.869305074214935303e-01 -1.099243015050888062e-01 1.084751412272453308e-01 1.350716594606637955e-02 -7.111185044050216675e-02 1.441560685634613037e-01 3.254538178443908691e-01 -3.107496201992034912e-01 -1.204907372593879700e-01 3.015905804932117462e-02 -6.652280688285827637e-02 2.053864151239395142e-01 3.418951034545898438e-01 -1.661124639213085175e-02 1.391512453556060791e-01 9.099756181240081787e-02 2.875842750072479248e-01 -4.029679000377655029e-01 -1.148573029786348343e-02 -9.055349975824356079e-02 6.959297508001327515e-02 3.030253574252128601e-02 1.477636992931365967e-01 -6.219207122921943665e-02 -2.396129667758941650e-01 9.269297868013381958e-02
1.537372022867202759e-01 -2.533640265464782715e-01 5.976812541484832764e-02 4.727619513869285583e-02 -3.684081733226776123e-01 3.221229910850524902e-01 -1.146756298840045929e-02 -9.978475980460643768e-03 -4.205952584743499756e-02 -2.187305837869644165e-01 -1.046164929866790771e-01 1.617846041917800903e-01 2.019939124584197998e-01 -2.283606529235839844e-01 -2.799973785877227783e-01 -1.439141184091567993e-01 1.691377311944961548e-01 -8.786240220069885254e-02 -2.473882772028446198e-02 -3.101597726345062256e-02 -3.109547309577465057e-02 -3.392310440540313721e-02 2.335250824689865112e-01 8.677150309085845947e-02 -4.613087221514433622e-04 -2.651067972183227539e-01 -4.816708341240882874e-02 2.732690572738647461e-01 2.419589906930923462e-01 2.602818608283996582e-01 -5.051414668560028076e-02 -9.824375808238983154e-02
-3.284974396228790283e-02 -1.538809984922409058e-01 2.001118957996368408e-01 3.687852323055267334e-01 -6.219282746315002441e-02 1.825180649757385254e-01 -3.698172271251678467e-01 -2.044937014579772949e-01 3.478332608938217163e-02 1.537255942821502686e-01 7.796357572078704834e-02 1.889513432979583740e-01 1.032479330897331238e-01 -1.384278833866119385e-01 -3.909046575427055359e-02 -2.074761986732482910e-01 -2.197597920894622803e-01 -6.443799287080764771e-02 1.938734352588653564e-01 3.312066495418548584e-01 5.214821919798851013e-02 1.202466934919357300e-01 -2.976826392114162445e-02 -1.044377237558364868e-01 -1.614201962947845459e-01 1.660748571157455444e-01 1.086383461952209473e-01 2.467267662286758423e-01 -7.695347070693969727e-02 -2.623737454414367676e-01 -3.130381926894187927e-02 1.079480275511741638e-01
7.339871808653697371e-05 -2.752504311501979828e-02 1.699420362710952759e-01 -2.295156866312026978e-01 -3.928191363811492920e-01 1.024521440267562866e-01 -2.929783761501312256e-01 1.006452590227127075e-01 2.986753582954406738e-01 1.319696754217147827e-01 -3.335197567939758301e-01 1.153941750526428223e-01 8.660505712032318115e-02 1.561353169381618500e-02 -8.815798163414001465e-02 -3.233178555965423584e-01 -1.154191270470619202e-01 2.869895696640014648e-01 1.572725735604763031e-02 -9.062405675649642944e-02 -6.970269232988357544e-02 -6.221212446689605713e-03 1.991371661424636841e-01 -1.146967113018035889e-01 1.052940785884857178e-01 5.072047188878059387e-02 3.058786392211914062e-01 -1.816022396087646484e-02 -9.159813076257705688e-02 9.389140456914901733e-02 -1.288919895887374878e-01 4.967954754829406738e-02
-1.134757921099662781e-01 -1.304078148677945137e-03 9.459093958139419556e-02 1.376217752695083618e-01 -2.684778273105621338e-01 1.076092827133834362e-03 6.667063571512699127e-03 -9.179886430501937866e-02 1.138840317726135254e-01 -1.740927994251251221e-01 -1.026524156332015991e-01 2.151711285114288330e-01 1.980321109294891357e-01 -2.391583845019340515e-02 -3.129010796546936035e-01 -3.165615200996398926e-01 -4.719132930040359497e-02 3.107130527496337891e-01 1.395146548748016357e-01 -2.860664622858166695e-03 7.887393236160278320e-02 -2.469810098409652710e-02 2.861800491809844971e-01 7.507961243391036987e-02 -3.065550923347473145e-01 9.798295795917510986e-02 3.032494187355041504e-01 2.993321418762207031e-01 7.503794133663177490e-02 2.723057754337787628e-02 1.265133172273635864e-01 1.433065384626388550e-01
2.394828796386718750e-01 -3.661894798278808594e-01 2.611359767615795135e-02 7.351602613925933838e-02 -2.511264979839324951e-01 2.524963021278381348e-01 -3.590110242366790771e-01 -2.350972294807434082e-01 1.292331516742706299e-01 5.117182433605194092e-02 -1.796048134565353394e-01 -2.137450426816940308e-01 2.263588905334472656e-01 -1.504162847995758057e-01 -2.284411340951919556e-01 1.129060089588165283e-01 1.700313389301300049e-01 3.086504526436328888e-02 1.036000624299049377e-01 -5.565484613180160522e-02 -7.672660052776336670e-02 -2.881542965769767761e-02 1.665805429220199585e-01 2.530441805720329285e-02 -1.158354803919792175e-01 -1.726351976394653320e-01 -1.703224144876003265e-02 1.222774907946586609e-01 -4.755977168679237366e-02 2.870657742023468018e-01 -1.493237912654876709e-01 -1.058200448751449585e-01
-1.279418077319860458e-02 -2.671814858913421631e-01 -7.069826871156692505e-02 1.836136914789676666e-02 -4.253766313195228577e-02 6.670283526182174683e-02 -1.814399510622024536e-01 -1.351765543222427368e-01 -2.378705143928527832e-01 -1.027889922261238098e-01 -9.817637503147125244e-02 2.824123501777648926e-01 3.959289565682411194e-02 -2.044916450977325439e-01 -2.186441272497177124e-01 -5.040674805641174316e-01 5.321589484810829163e-02 3.125992417335510254e-01 1.175862178206443787e-01 1.817295700311660767e-01 2.672770246863365173e-02 -1.113830283284187317e-01 1.895254999399185181e-01 -2.168319374322891235e-01 8.334339596331119537e-03 -1.158994212746620178e-01 -6.858953088521957397e-02 9.998065233230590820e-02 1.617763042449951172e-01 1.442537307739257812e-01 -1.154757961630821228e-01 1.785190403461456299e-01
5.257438123226165771e-02 -2.725145816802978516e-01 2.305836379528045654e-01 -9.826722741127014160e-02 -2.028370201587677002e-01 1.035172864794731140e-01 -2.235797792673110962e-01 -3.826989531517028809e-01 1.465866118669509888e-01 -1.890851408243179321e-01 -1.513881087303161621e-01 5.687816068530082703e-02 2.090982943773269653e-01 3.863333538174629211e-02 -2.190400063991546631e-01 -2.713728547096252441e-01 5.199244245886802673e-02 -1.456015091389417648e-02 -3.295078128576278687e-02 8.280812203884124756e-02 1.622423529624938965e-01 1.602062024176120758e-02 2.122093588113784790e-01 -5.954493582248687744e-02 -2.424182444810867310e-01 2.467146888375282288e-02 -2.243444025516510010e-01 1.764993071556091309e-01 1.314953863620758057e-01 2.411509752273559570e-01 -6.769286841154098511e-02 2.339019328355789185e-01
-1.448975205421447754e-01 -3.507145047187805176e-01 -9.386996738612651825e-03 2.315339595079421997e-01 -1.688032150268554688e-01 1.257442981004714966e-01 -4.169157147407531738e-01 -2.758183777332305908e-01 -5.814772471785545349e-02 -6.482812762260437012e-02 -5.480713769793510437e-02 -1.421232521533966064e-01 1.212413534522056580e-01 -2.762420177459716797e-01 1.086230203509330750e-01 -3.430993854999542236e-01 5.125303193926811218e-02 1.559493225067853928e-02 -5.137530341744422913e-02 -9.147024899721145630e-02 -1.037654727697372437e-01 2.055443227291107178e-01 2.189348936080932617e-01 -1.573036015033721924e-01 -1.450410932302474976e-01 -2.147750109434127808e-01 1.379950642585754395e-01 -8.381877094507217407e-02 -9.621211141347885132e-02 5.327083915472030640e-02 -8.377230912446975708e-02 6.986217945814132690e-02
-9.460089728236198425e-03 -4.956188425421714783e-02 3.079081475734710693e-01 -5.690334364771842957e-04 -9.199485182762145996e-02 -1.661171913146972656e-01 -2.717974483966827393e-01 5.858986824750900269e-02 2.617843449115753174e-01 1.644607819616794586e-02 5.891386047005653381e-02 -2.028702199459075928e-01 9.522897750139236450e-02 -6.431528925895690918e-02 7.916591316461563110e-02 -3.762026429176330566e-01 -1.924503743648529053e-01 1.904604583978652954e-01 3.074822723865509033e-01 -4.391840100288391113e-02 9.012912213802337646e-02 2.123783715069293976e-02 2.852526307106018066e-01 -1.135794520378112793e-01 9.488824009895324707e-02 -1.993823349475860596e-01 2.593784630298614502e-01 -4.810614138841629028e-02 2.152617722749710083e-01 4.285870492458343506e-02 -1.111764344386756420e-03 -2.751326560974121094e-01
1.177060157060623169e-01 -3.703309223055839539e-03 3.915782570838928223e-01 -8.156965672969818115e-02 -2.812144458293914795e-01 4.102212190628051758e-02 -9.858982637524604797e-03 7.332155108451843262e-02 4.866493120789527893e-02 2.550629340112209320e-02 -1.603440344333648682e-01 2.279266417026519775e-01 -3.224596008658409119e-02 -2.667491734027862549e-01 2.194344848394393921e-01 -2.460260540246963501e-01 -2.213223725557327271e-01 3.815757632255554199e-01 3.327913880348205566e-01 4.066713154315948486e-02 4.936220496892929077e-02 8.890131115913391113e-02 1.648301780223846436e-01 1.325620152056217194e-02 9.694548696279525757e-02 -7.035507261753082275e-02 8.273571729660034180e-02 -1.349319815635681152e-01 -1.686002463102340698e-01 5.160813778638839722e-02 -1.782283484935760498e-01 -1.772699952125549316e-01
-8.098506927490234375e-02 1.371396780014038086e-01 7.332220673561096191e-02 -1.887481659650802612e-01 -1.303785294294357300e-01 1.511312872171401978e-01 -3.067712187767028809e-01 -1.736956648528575897e-02 1.935920417308807373e-01 1.843779236078262329e-01 -1.152491793036460876e-01 3.869785964488983154e-01 -4.664251953363418579e-02 -3.418681025505065918e-01 8.982644230127334595e-02 -3.728520572185516357e-01 1.282843574881553650e-02 1.252742260694503784e-01 2.740805447101593018e-01 -1.184445545077323914e-01 -1.089309379458427429e-01 3.045111149549484253e-02 3.162569999694824219e-01 1.423094701021909714e-02 7.032070774585008621e-03 -3.060075454413890839e-02 4.309359937906265259e-02 4.793896526098251343e-02 -2.712294161319732666e-01 1.323739346116781235e-02 -8.944622240960597992e-03 4.188689216971397400e-02
1.821503192186355591e-01 -4.215681552886962891e-01 -1.051920745521783829e-02 1.730611324310302734e-01 -1.204783618450164795e-01 3.640788197517395020e-01 4.288724809885025024e-02 -9.885159879922866821e-02 3.788585364818572998e-01 1.435747742652893066e-01 -1.287960559129714966e-01 2.657127380371093750e-01 2.210668660700321198e-02 -1.044243760406970978e-02 -1.393877416849136353e-01 -3.743248060345649719e-02 2.650886215269565582e-02 1.806214451789855957e-01 3.143047168850898743e-02 1.401708927005529404e-02 -7.988266646862030029e-02 -2.281816452741622925e-01 2.091792821884155273e-01 -1.810288280248641968e-01 -9.187660366296768188e-02 5.709304939955472946e-03 1.926291286945343018e-01 2.866051197052001953e-01 -1.303924471139907837e-01 -3.337465599179267883e-02 -1.054184436798095703e-01 3.400460258126258850e-02
-6.480483710765838623e-02 -1.000108048319816589e-01 -1.796592958271503448e-02 -1.154422461986541748e-01 -3.044048547744750977e-01 1.257705390453338623e-01 9.777764976024627686e-02 -2.396491020917892456e-01 3.222884833812713623e-01 2.841496169567108154e-01 -3.191460371017456055e-01 1.225778236985206604e-01 -1.092811748385429382e-01 -3.125189542770385742e-01 6.677819788455963135e-02 -3.203934729099273682e-01 -1.557009369134902954e-01 1.216345727443695068e-01 1.755150109529495239e-01 -6.250448524951934814e-02 4.246944095939397812e-03 7.051234692335128784e-02 2.243803739547729492e-01 8.215959370136260986e-02 1.217148602008819580e-01 -3.079908713698387146e-02 9.911683201789855957e-02 -1.306027024984359741e-01 -1.063026115298271179e-01 -8.112762123346328735e-02 -9.652227163314819336e-02 -2.697851955890655518e-01
-2.484039664268493652e-01 -3.148764073848724365e-01 1.545909941196441650e-01 -9.929270297288894653e-02 -1.132602393627166748e-01 -3.025713562965393066e-02 1.233459785580635071e-01 -2.346077710390090942e-01 6.188614666461944580e-02 -3.071067035198211670e-01 -2.510422766208648682e-01 -4.805200546979904175e-02 1.539405435323715210e-01 -9.291499853134155273e-02 2.579309046268463135e-02 -1.440744549036026001e-01 -9.418661147356033325e-02 1.110375225543975830e-01 2.929098606109619141e-01 5.940445698797702789e-03 -3.463466465473175049e-02 -8.482881635427474976e-02 3.877281844615936279e-01 1.022139787673950195e-01 -2.405906021595001221e-01 -2.193147540092468262e-01 6.964696943759918213e-02 1.268602609634399414e-01 -6.510764360427856445e-02 -2.741789221763610840e-01 1.103820130228996277e-01 -9.711151570081710815e-02
1.384817995131015778e-02 -1.433812230825424194e-01 3.257388174533843994e-01 1.063167750835418701e-01 -2.441947311162948608e-01 -7.416480779647827148e-02 -9.186602383852005005e-02 2.677590819075703621e-03 -7.102391123771667480e-02 1.030251681804656982e-01 -9.248699247837066650e-02 1.521146744489669800e-01 2.930223047733306885e-01 1.163515523076057434e-01 -3.437566161155700684e-01 -2.210385799407958984e-01 -9.021534770727157593e-02 2.037254571914672852e-01 2.342391014099121094e-01 7.013360038399696350e-03 -5.261496081948280334e-02 -5.301730707287788391e-02 1.025757342576980591e-01 -4.020207375288009644e-02 -9.636321663856506348e-02 -7.786858826875686646e-02 -2.128284871578216553e-01 3.050103187561035156e-01 3.545352220535278320e-01 -1.888911575078964233e-01 1.337911188602447510e-01 -1.387669742107391357e-01
-1.227572113275527954e-01 2.168253436684608459e-02 1.153541654348373413e-01 1.533363759517669678e-01 -2.978412806987762451e-01 8.639585226774215698e-02 -1.307972520589828491e-01 -1.108020916581153870e-01 6.418813019990921021e-02 -1.475058048963546753e-01 -2.059973543509840965e-03 1.307684481143951416e-01 1.069071069359779358e-01 -3.620964288711547852e-02 -2.679740786552429199e-01 -3.901197612285614014e-01 -1.018112227320671082e-01 2.295797616243362427e-01 -2.972363308072090149e-02 1.196582689881324768e-01 1.418475359678268433e-01 -2.895106747746467590e-02 1.881393045186996460e-01 -4.583749175071716309e-02 -3.750724196434020996e-01 -6.652137637138366699e-02 3.730390369892120361e-01 2.874258160591125488e-01 -6.906672567129135132e-02 9.967526048421859741e-02 1.238998100161552429e-01 9.324061870574951172e-02
8.066967129707336426e-03 -3.051405847072601318e-01 3.023850359022617340e-02 -1.268870234489440918e-01 -2.484377473592758179e-01 -7.361574470996856689e-02 -2.969738841056823730e-01 -1.354738175868988037e-01 1.503103226423263550e-01 -3.085696510970592499e-02 -3.024284541606903076e-01 3.962180390954017639e-02 2.832253277301788330e-01 -1.664554327726364136e-01 -4.680397734045982361e-02 5.715231597423553467e-02 -2.540069818496704102e-01 2.129556834697723389e-01 5.208626016974449158e-02 8.231706172227859497e-02 -1.856469362974166870e-01 -2.736925482749938965e-01 1.190461516380310059e-01 7.469056546688079834e-02 -1.494219750165939331e-01 -1.703842282295227051e-01 -2.286163270473480225e-01 1.384363919496536255e-01 -3.389591351151466370e-02 -1.133562549948692322e-01 -2.420356422662734985e-01 2.057030051946640015e-01
1.343676149845123291e-01 -1.704125404357910156e-01 -1.051978990435600281e-01 1.207728981971740723e-01 -3.229420185089111328e-01 1.209094971418380737e-01 -1.958390325307846069e-01 -4.994205385446548462e-02 2.995631098747253418e-01 7.359007745981216431e-02 -3.024910092353820801e-01 8.540620654821395874e-02 8.555582165718078613e-02 -1.198389455676078796e-01 -9.136084467172622681e-02 1.890269480645656586e-02 -1.256462465971708298e-02 -6.989461835473775864e-03 4.830409586429595947e-02 8.156476169824600220e-02 -2.084279060363769531e-01 -2.395428419113159180e-01 3.376756906509399414e-01 -4.099488258361816406e-01 -2.158226966857910156e-01 -1.348091959953308105e-01 -1.951960772275924683e-01 9.013420343399047852e-02 -3.511926531791687012e-02 1.285405457019805908e-01 4.522688314318656921e-02 1.424134373664855957e-01
-1.003139019012451172e-01 -2.471386827528476715e-02 3.705029785633087158e-01 -5.706858262419700623e-02 -7.194025069475173950e-02 2.695148885250091553e-01 -1.255134940147399902e-01 -2.407335788011550903e-01 5.504937097430229187e-02 1.178464293479919434e-01 2.670038118958473206e-02 6.878875941038131714e-02 -4.144557565450668335e-02 -4.467368423938751221e-01 1.887321621179580688e-01 -3.196581304073333740e-01 4.658453539013862610e-02 1.493737697601318359e-01 2.940341830253601074e-01 1.722413897514343262e-01 1.481537241488695145e-02 -2.182210087776184082e-01 2.245028167963027954e-01 -9.225784242153167725e-02 -9.435615688562393188e-02 -1.391206979751586914e-01 -1.024150922894477844e-01 -8.359318971633911133e-02 -1.460535526275634766e-01 9.936533123254776001e-02 -3.595916554331779480e-02 -1.011447980999946594e-01
1.104904636740684509e-01 -3.291760385036468506e-01 -6.854671239852905273e-02 -1.090278699994087219e-01 -1.514179110527038574e-01 3.233747780323028564e-01 9.087453037500381470e-02 -2.689652740955352783e-01 2.392803691327571869e-02 1.372965872287750244e-01 -3.015990555286407471e-01 -4.221043549478054047e-03 1.782617419958114624e-01 -4.630610942840576172e-01 -5.791237950325012207e-02 -3.143412172794342041e-01 1.243834644556045532e-01 1.076728403568267822e-01 1.709889434278011322e-02 -5.543767940253019333e-03 -7.228435575962066650e-02 -3.564156591892242432e-02 1.493369489908218384e-01 -1.724729090929031372e-01 -4.347480461001396179e-02 2.652810141444206238e-02 -1.068311184644699097e-01 -1.512529551982879639e-01 2.388380765914916992e-01 8.890607394278049469e-03 -3.505116701126098633e-02 -1.217102706432342529e-01
2.106356769800186157e-01 2.455959655344486237e-02 1.879298239946365356e-01 -6.181981414556503296e-02 -3.456269204616546631e-01 1.204117015004158020e-01 -3.264008760452270508e-01 2.173271402716636658e-02 3.078292906284332275e-01 6.092954054474830627e-02 -4.173335731029510498e-01 1.747450232505798340e-01 -1.018538475036621094e-01 -3.496056422591209412e-02 1.346308086067438126e-02 -3.514688611030578613e-01 1.068236678838729858e-01 2.102196812629699707e-01 -7.150481641292572021e-02 4.427242279052734375e-02 1.318162307143211365e-02 1.789917647838592529e-01 1.694937348365783691e-01 -1.454537212848663330e-01 8.102045953273773193e-02 -1.330133825540542603e-01 1.330001652240753174e-01 1.962078660726547241e-01 4.194086417555809021e-03 1.050798520445823669e-01 -1.100835483521223068e-02 -6.588461808860301971e-03
3.429620563983917236e-01 -2.222341597080230713e-01 6.535106152296066284e-02 2.601359188556671143e-01 1.428992953151464462e-02 2.962597310543060303e-01 -1.364977806806564331e-01 -7.096641510725021362e-02 8.693882822990417480e-02 -3.698468580842018127e-02 -1.408056318759918213e-01 6.961794570088386536e-03 2.161886543035507202e-01 2.486076019704341888e-02 2.844505906105041504e-01 -7.454178482294082642e-02 -2.239499837160110474e-01 2.075880914926528931e-01 1.448342353105545044e-01 5.258035659790039062e-02 7.663947343826293945e-02 -2.109105139970779419e-01 2.801441252231597900e-01 -6.340853124856948853e-02 -3.392325639724731445e-01 -2.610844373703002930e-01 -4.281543567776679993e-02 8.344187587499618530e-02 1.784923374652862549e-01 -9.151887148618698120e-02 -8.928935974836349487e-03 6.767353415489196777e-02
2.321526110172271729e-01 -1.614218801259994507e-01 1.800301223993301392e-01 -5.477638170123100281e-02 -2.598272562026977539e-01 6.572837382555007935e-02 1.495434939861297607e-01 -1.388017535209655762e-01 -6.398433446884155273e-02 -1.265309453010559082e-01 -4.714232310652732849e-02 1.236428022384643555e-01 4.681194722652435303e-01 -3.237042948603630066e-02 -8.146318793296813965e-02 -2.068786025047302246e-01 1.268722563982009888e-01 3.664055764675140381e-01 2.099227756261825562e-01 2.271421849727630615e-01 1.483050286769866943e-01 3.565777838230133057e-02 1.776636540889739990e-01 -1.318268924951553345e-01 -6.405128166079521179e-03 9.748342633247375488e-02 1.206276491284370422e-01 1.176854148507118225e-01 1.691419333219528198e-01 -1.534656137228012085e-01 -2.240840494632720947e-01 -7.352462410926818848e-02
-6.815909594297409058e-02 -1.206442192196846008e-01 1.533394902944564819e-01 -9.862715750932693481e-02 -1.549938917160034180e-01 -1.433091759681701660e-01 -8.598595857620239258e-02 1.135443896055221558e-01 9.778173267841339111e-02 -5.364823341369628906e-02 2.916662022471427917e-02 -6.303133070468902588e-02 2.843820154666900635e-01 -1.046222448348999023e-01 -1.997859776020050049e-01 -2.132053226232528687e-01 1.520553678274154663e-01 2.563542425632476807e-01 4.134475290775299072e-01 -2.007953450083732605e-02 -8.370878547430038452e-02 2.629857361316680908e-01 4.273406863212585449e-01 6.617970764636993408e-02 -1.385624408721923828e-01 6.530369818210601807e-02 1.159035637974739075e-01 2.751236259937286377e-01 -6.845249235630035400e-02 -8.349868655204772949e-02 1.392155438661575317e-01 -1.458813548088073730e-01
-1.919370293617248535e-01 -8.844152092933654785e-02 -1.054507307708263397e-02 3.170613944530487061e-01 -5.626900494098663330e-02 1.315271388739347458e-02 -3.718483150005340576e-01 -1.467565745115280151e-01 2.566549777984619141e-01 -1.761529743671417236e-01 -1.520917266607284546e-01 1.617369428277015686e-02 2.993146777153015137e-01 3.256322816014289856e-02 -1.738017797470092773e-01 -2.625071071088314056e-02 -1.353785842657089233e-01 5.596548784524202347e-03 3.048495948314666748e-01 1.495259851217269897e-01 1.762161105871200562e-01 3.414140269160270691e-02 3.130139410495758057e-01 -8.584859222173690796e-02 -2.996013686060905457e-02 1.215138882398605347e-01 1.991949826478958130e-01 -6.611593812704086304e-02 1.607995778322219849e-01 1.221471652388572693e-02 2.539039552211761475e-01 -1.682526022195816040e-01
2.251338660717010498e-01 -1.869348883628845215e-01 1.111857667565345764e-01 -9.300439804792404175e-02 -6.975013017654418945e-02 2.142104655504226685e-01 -2.164046466350555420e-02 -1.443469710648059845e-02 1.648157089948654175e-02 9.587542153894901276e-03 -1.892762035131454468e-01 1.528305411338806152e-01 4.529104232788085938e-01 -2.180045545101165771e-01 -2.738527357578277588e-01 4.465637728571891785e-03 4.043978080153465271e-02 -1.569378674030303955e-01 -1.855036243796348572e-02 6.991253793239593506e-02 -1.291842907667160034e-01 -5.332563072443008423e-03 2.909772098064422607e-01 1.135608777403831482e-01 8.064733445644378662e-02 -2.529561519622802734e-01 8.311311155557632446e-02 2.764653563499450684e-01 -1.088406797498464584e-02 2.544719576835632324e-01 -2.211100608110427856e-01 -2.033262699842453003e-01
-7.525672763586044312e-02 -3.465802371501922607e-01 -1.349271088838577271e-01 1.285949498414993286e-01 -9.342373162508010864e-02 1.547403335571289062e-01 -2.170136123895645142e-01 -5.973464250564575195e-02 -2.881853282451629639e-02 -7.813008129596710205e-02 -1.613991111516952515e-01 1.322322897613048553e-02 2.588359713554382324e-01 -1.990590989589691162e-01 -2.153774946928024292e-01 -4.047428071498870850e-01 5.676404386758804321e-02 -1.224972680211067200e-02 3.778401389718055725e-02 -3.492667526006698608e-02 -1.385186016559600830e-01 2.557444572448730469e-01 2.116755396127700806e-01 -1.128977686166763306e-01 -1.091709956526756287e-01 -3.592801690101623535e-01 2.931791543960571289e-02 3.306963294744491577e-02 -1.442307829856872559e-01 -1.048071607947349548e-01 -2.416372597217559814e-01 1.576784253120422363e-01
-4.313201177865266800e-03 -2.141585946083068848e-01 5.666273646056652069e-03 1.661197394132614136e-01 -2.327778041362762451e-01 1.594573557376861572e-01 -4.458753764629364014e-01 -1.873305290937423706e-01 -5.946921184659004211e-02 -2.953037247061729431e-02 -7.421308010816574097e-02 5.420529097318649292e-02 3.276551887392997742e-02 -2.106409519910812378e-01 -6.323679536581039429e-02 -2.562619745731353760e-01 7.922556251287460327e-02 6.669974327087402344e-02 8.750068023800849915e-03 -6.260025501251220703e-02 -5.258971080183982849e-02 7.695201784372329712e-02 2.300815135240554810e-01 -2.631284594535827637e-01 -1.877582967281341553e-01 -3.793194591999053955e-01 5.066664889454841614e-02 -1.464570760726928711e-01 -1.941690742969512939e-01 -9.084532409906387329e-02 -2.324040532112121582e-01 1.905563622713088989e-01
-4.059720784425735474e-02 -3.161421418190002441e-01 -1.332973092794418335e-01 1.080881990492343903e-02 -2.682767808437347412e-01 -1.193529926240444183e-02 -2.143130898475646973e-01 -1.876700222492218018e-01 1.570686697959899902e-01 2.648740541189908981e-03 -1.090209782123565674e-01 -9.273029118776321411e-02 8.729960769414901733e-02 -1.354636400938034058e-01 -2.150483280420303345e-01 8.664702065289020538e-03 1.464748978614807129e-01 1.480682492256164551e-01 1.317084431648254395e-01 3.445514738559722900e-01 -2.320208102464675903e-01 -2.363273054361343384e-01 3.233375847339630127e-01 -9.117158502340316772e-02 -1.330622434616088867e-01 1.046656668186187744e-01 2.583533897995948792e-02 3.011759221553802490e-01 -6.199579685926437378e-02 -2.478851824998855591e-01 -1.331684440374374390e-01 -6.896833330392837524e-02
-4.888034984469413757e-02 -2.122195959091186523e-01 1.361854374408721924e-01 -1.880706846714019775e-01 -1.816190034151077271e-01 3.013223111629486084e-01 -1.274401098489761353e-01 -1.173171401023864746e-02 -1.226669475436210632e-01 1.304854899644851685e-01 -1.973213106393814087e-01 1.580244600772857666e-01 1.392612308263778687e-01 -5.212040990591049194e-02 -1.058695614337921143e-01 -4.001200795173645020e-01 -8.280159533023834229e-02 9.725232422351837158e-02 4.047223925590515137e-01 -1.338736619800329208e-02 -3.620260208845138550e-02 -1.597097218036651611e-01 1.820230782032012939e-01 2.172404378652572632e-01 -3.645121585577726364e-03 -2.341833338141441345e-02 -1.941241174936294556e-01 1.231751218438148499e-02 -1.355886012315750122e-01 -9.135735780000686646e-02 3.257576525211334229e-01 -1.020701080560684204e-01
-1.710882037878036499e-01 -1.044283360242843628e-01 1.225011702626943588e-02 -2.019280195236206055e-01 -2.343720197677612305e-01 2.263094782829284668e-01 -1.637916564941406250e-01 -3.932163715362548828e-01 2.316797673702239990e-01 1.244772691279649734e-02 -1.850885003805160522e-01 1.188244447112083435e-01 -2.140814997255802155e-02 -2.843275368213653564e-01 -8.424222469329833984e-02 -1.322866976261138916e-02 -1.802694946527481079e-01 6.680745631456375122e-02 1.750407367944717407e-01 -1.316088736057281494e-01 -1.466169804334640503e-01 2.030630260705947876e-01 6.842716783285140991e-02 -1.321074515581130981e-01 1.921250671148300171e-01 -5.094177275896072388e-02 -2.192236930131912231e-01 2.620248496532440186e-01 7.273187488317489624e-02 -6.829769909381866455e-02 -1.100978180766105652e-01 -3.040402233600616455e-01
8.172993548214435577e-03 -1.523986309766769409e-01 -5.160768702626228333e-02 2.114156186580657959e-01 2.357605844736099243e-02 3.234802782535552979e-01 -3.726022690534591675e-02 -2.971270680427551270e-01 8.462117612361907959e-02 -8.692789077758789062e-02 -2.525860667228698730e-01 3.453434212133288383e-03 3.154444992542266846e-01 4.120887443423271179e-02 -1.364100258797407150e-02 -1.851345896720886230e-01 -2.107667624950408936e-01 1.533803492784500122e-01 2.313279509544372559e-01 8.426594734191894531e-02 1.509753167629241943e-01 -7.070093601942062378e-02 2.536128759384155273e-01 7.854561321437358856e-03 -4.584529623389244080e-02 1.600225865840911865e-01 3.439847528934478760e-01 -1.503152493387460709e-02 3.019085526466369629e-01 -1.256001144647598267e-01 4.940794408321380615e-02 -2.095851600170135498e-01
6.994020938873291016e-02 -2.120601981878280640e-01 5.121089145541191101e-02 1.628541760146617889e-02 -2.475881874561309814e-01 1.094325706362724304e-01 -6.221812590956687927e-02 1.167302485555410385e-03 2.412501573562622070e-01 4.680839180946350098e-02 -1.847515702247619629e-01 -4.115091264247894287e-02 -4.982566460967063904e-02 1.563554555177688599e-01 -1.904362738132476807e-01 -3.096735477447509766e-01 -4.201031923294067383e-01 2.210047654807567596e-02 2.392749190330505371e-01 -2.862267754971981049e-02 -3.773460537195205688e-02 1.928438544273376465e-01 2.749657928943634033e-01 2.165898978710174561e-01 -1.332274675369262695e-01 -3.193605840206146240e-01 3.155384957790374756e-02 2.428065752610564232e-03 7.272568345069885254e-02 -2.155742496252059937e-01 1.454406082630157471e-01 1.579782962799072266e-01
-8.613415062427520752e-02 -3.459610641002655029e-01 -3.751492872834205627e-02 -6.624577939510345459e-02 -2.781552374362945557e-01 2.884905040264129639e-01 -3.231949210166931152e-01 -2.414691895246505737e-01 4.561075568199157715e-02 -1.850867420434951782e-01 1.560232136398553848e-03 1.027905195951461792e-01 4.423488676548004150e-01 -4.961638897657394409e-02 4.217008873820304871e-02 -4.652290418744087219e-02 4.935264587402343750e-02 -5.221707001328468323e-02 2.710388004779815674e-01 -8.451601862907409668e-02 -1.610431969165802002e-01 1.847233437001705170e-02 2.002621442079544067e-01 -2.381222695112228394e-01 1.247920840978622437e-01 -1.290931254625320435e-01 -3.322900086641311646e-02 1.405484527349472046e-01 4.785614460706710815e-02 -6.253156810998916626e-03 5.006935913115739822e-03 1.745070964097976685e-01
-4.634891450405120850e-02 -3.544250726699829102e-01 6.138416752219200134e-02 -1.614288538694381714e-01 -2.541147358715534210e-02 2.707062065601348877e-01 5.819244310259819031e-02 -3.610494136810302734e-01 1.203352212905883789e-01 -4.458790645003318787e-02 -1.949236392974853516e-01 3.605464100837707520e-02 -5.812240019440650940e-02 -3.579808473587036133e-01 -3.724629292264580727e-03 -3.218609988689422607e-01 -1.154933124780654907e-02 1.327599138021469116e-01 7.061163336038589478e-02 6.077929213643074036e-02 3.150721266865730286e-02 -8.834505826234817505e-02 1.783550679683685303e-01 -5.745571851730346680e-02 -3.244462981820106506e-02 -3.741108253598213196e-02 -6.930356472730636597e-02 -8.353688567876815796e-02 -3.939297497272491455e-01 8.270142227411270142e-02 1.908752918243408203e-01 -2.465785294771194458e-01
3.002524375915527344e-02 -1.670470386743545532e-01 -3.111992962658405304e-02 -4.395469650626182556e-02 -1.610175967216491699e-01 4.535935446619987488e-02 -2.856628000736236572e-01 -2.658921480178833008e-01 -5.609669163823127747e-02 -1.280680596828460693e-01 -9.015607088804244995e-02 2.484079748392105103e-01 2.277017831802368164e-01 -2.250033617019653320e-01 -2.026631236076354980e-01 -4.620018601417541504e-02 -5.450356006622314453e-01 -6.611448526382446289e-02 -3.240019828081130981e-02 -1.123804822564125061e-01 2.727922238409519196e-02 1.143731921911239624e-01 3.109470903873443604e-01 -1.211464777588844299e-01 1.078428775072097778e-01 -1.303799152374267578e-01 -6.356463581323623657e-02 -2.776295132935047150e-02 1.381399333477020264e-01 -1.507614552974700928e-01 1.929361373186111450e-01 -1.275277324020862579e-02
-1.553988903760910034e-01 -2.924604713916778564e-01 5.898607522249221802e-02 -3.964111581444740295e-02 -1.088276952505111694e-01 1.860377937555313110e-02 -1.257377266883850098e-01 5.982830002903938293e-02 2.146986499428749084e-02 3.499213978648185730e-02 1.573289632797241211e-01 -2.804096043109893799e-01 1.563741117715835571e-01 -4.781149700284004211e-02 -1.873481422662734985e-01 -3.035337030887603760e-01 -4.976756125688552856e-02 2.748016119003295898e-01 3.621705174446105957e-01 4.663308151066303253e-03 -1.456596795469522476e-02 6.779164075851440430e-02 4.567482173442840576e-01 -1.568651795387268066e-01 2.317304164171218872e-01 -9.261986613273620605e-02 3.360042721033096313e-02 2.100441753864288330e-01 8.277606219053268433e-02 6.349861621856689453e-02 1.141485348343849182e-01 -1.264751404523849487e-01
1.346945911645889282e-01 -3.341114148497581482e-02 2.515301108360290527e-01 1.509386003017425537e-01 -2.763487100601196289e-01 1.211093142628669739e-01 -1.812584847211837769e-01 1.404308527708053589e-01 4.119406342506408691e-01 1.749323122203350067e-02 -3.622446656227111816e-01 3.665395453572273254e-02 6.592682749032974243e-02 9.765053167939186096e-03 1.998514635488390923e-03 -3.663804531097412109e-01 -1.559522747993469238e-01 5.574576184153556824e-02 -1.137413606047630310e-01 1.602805852890014648e-01 -1.301157027482986450e-01 2.997871339321136475e-01 1.731885224580764771e-01 -1.136974394321441650e-01 1.593159586191177368e-01 2.291341684758663177e-02 1.055886819958686829e-01 1.448798179626464844e-01 -1.600350439548492432e-01 7.130213826894760132e-02 6.543686985969543457e-02 -3.211132436990737915e-02
-2.707175314426422119e-01 -9.154256433248519897e-03 1.657800525426864624e-01 -3.076306283473968506e-01 -2.775516510009765625e-01 5.889108777046203613e-02 -1.929321736097335815e-01 -1.131388470530509949e-01 2.068777978420257568e-01 3.410413563251495361e-01 -2.773185968399047852e-01 3.049122989177703857e-01 -9.021823853254318237e-02 -1.237495914101600647e-01 5.833409726619720459e-02 -1.816196292638778687e-01 -2.428524196147918701e-02 1.134553104639053345e-01 7.940427958965301514e-02 1.292322278022766113e-01 9.657866507768630981e-02 1.613245308399200439e-01 3.772287368774414062e-01 -1.094411709345877171e-03 -7.347401976585388184e-02 5.705063790082931519e-02 -9.453365206718444824e-02 -3.706387802958488464e-02 -1.502223163843154907e-01 -1.180492118000984192e-01 -5.670782993547618389e-04 -1.247626543045043945e-01
1.375008970499038696e-01 -3.375140130519866943e-01 1.727264523506164551e-01 6.750302016735076904e-02 1.271938085556030273e-01 2.699754834175109863e-01 -1.459580063819885254e-01 1.143742427229881287e-01 2.224943190813064575e-01 -2.340561524033546448e-02 -1.419908404350280762e-01 -1.515673566609621048e-02 2.058859318494796753e-01 -7.983905076980590820e-02 -1.454851496964693069e-02 -1.910238415002822876e-01 -1.700982898473739624e-01 2.875730278901755810e-04 2.231418639421463013e-01 7.395217195153236389e-03 2.400585114955902100e-01 -1.490468233823776245e-01 2.269827872514724731e-01 2.451851069927215576e-01 -1.185712292790412903e-01 -1.052690818905830383e-01 2.028148854151368141e-03 3.209671676158905029e-01 3.505664765834808350e-01 -1.446658670902252197e-01 -3.055684501305222511e-03 -1.056840866804122925e-01
-1.087802946567535400e-01 -3.281925916671752930e-01 -2.745576389133930206e-02 -2.418385744094848633e-01 -2.713628411293029785e-01 -8.137955516576766968e-02 -7.714413851499557495e-02 -1.141305118799209595e-01 1.207635775208473206e-01 -7.013434078544378281e-03 -1.519032865762710571e-01 -3.706890717148780823e-02 4.235467314720153809e-01 -1.072717756032943726e-01 9.383004158735275269e-03 -6.891783326864242554e-02 -1.931805461645126343e-01 3.263667821884155273e-01 9.157892316579818726e-02 1.181872189044952393e-01 -3.279446959495544434e-01 -2.164860218763351440e-01 1.746858805418014526e-01 1.093774884939193726e-01 -2.138741910457611084e-01 -2.367715388536453247e-01 4.326117690652608871e-03 -2.698989957571029663e-02 3.320403397083282471e-02 -7.422930002212524414e-02 -1.218889430165290833e-01 7.755364757031202316e-03
1.949067600071430206e-02 6.445935368537902832e-02 -3.095406293869018555e-02 -1.230904757976531982e-01 -1.974206417798995972e-01 4.151371121406555176e-01 -9.674564003944396973e-02 -1.941001117229461670e-01 -4.304385557770729065e-02 2.510991096496582031e-01 -3.999392986297607422e-01 1.425870228558778763e-02 3.708364441990852356e-02 -2.237441986799240112e-01 1.575804352760314941e-01 -2.923996150493621826e-01 -1.079267337918281555e-01 1.278426051139831543e-01 -7.937128096818923950e-02 -7.091923151165246964e-03 -9.197237342596054077e-02 -6.773356348276138306e-02 2.849723100662231445e-01 -2.834844291210174561e-01 -1.978620141744613647e-01 1.931948028504848480e-02 1.493816543370485306e-02 1.195466592907905579e-01 1.081044003367424011e-01 -2.002828381955623627e-02 -1.844149976968765259e-01 -1.583924442529678345e-01
-2.271610647439956665e-01 -1.808989346027374268e-01 2.061365246772766113e-01 -5.021019605919718742e-04 -5.730484053492546082e-02 1.707067042589187622e-01 -2.968356907367706299e-01 -2.814015746116638184e-01 -1.274505555629730225e-01 5.876014381647109985e-02 -1.505741328001022339e-01 -3.826852655038237572e-03 7.770584523677825928e-02 -2.730928361415863037e-01 3.195820143446326256e-03 -3.366194665431976318e-01 1.875975541770458221e-02 2.298283725976943970e-01 2.744440138339996338e-01 2.635602466762065887e-02 1.132823973894119263e-01 -1.452994793653488159e-01 2.765200734138488770e-01 4.045280814170837402e-02 -4.215218499302864075e-02 -1.268484443426132202e-01 1.512849479913711548e-01 -2.418120205402374268e-01 -1.055699884891510010e-01 -1.958889365196228027e-01 2.165327519178390503e-01 1.644902490079402924e-02
2.913648821413516998e-02 -2.768849432468414307e-01 -8.711558580398559570e-02 5.718017369508743286e-02 3.877714276313781738e-02 2.720878720283508301e-01 -1.919065266847610474e-01 -2.256985902786254883e-01 7.033587992191314697e-02 1.493053138256072998e-01 -2.273171693086624146e-01 2.461707964539527893e-02 1.172609254717826843e-01 -1.983551234006881714e-01 8.840284496545791626e-02 -4.068631231784820557e-01 5.060723517090082169e-03 2.774942815303802490e-01 3.702949285507202148e-01 -1.329920347779989243e-02 6.208938732743263245e-02 -2.525028586387634277e-01 1.308311894536018372e-02 4.260022193193435669e-02 3.448643907904624939e-02 -1.533393114805221558e-01 -1.903708577156066895e-01 2.068087458610534668e-03 -2.648711800575256348e-01 -9.653399884700775146e-02 1.034867614507675171e-01 -8.545390516519546509e-02
-5.680120736360549927e-02 -1.675059646368026733e-01 1.830222755670547485e-01 1.504035480320453644e-02 -2.494785785675048828e-01 -4.803242906928062439e-02 -1.437868922948837280e-01 7.105056196451187134e-02 -2.014399021863937378e-01 2.282341709360480309e-03 -1.404619365930557251e-01 2.130562216043472290e-01 3.445741832256317139e-01 -1.083914935588836670e-02 -2.052642256021499634e-01 -1.930529028177261353e-01 -1.256588250398635864e-01 8.745642751455307007e-02 3.228461742401123047e-01 -1.160314530134201050e-01 -1.439423412084579468e-01 -3.386632725596427917e-02 1.092224642634391785e-01 5.760394781827926636e-02 -1.128438115119934082e-01 -2.924609184265136719e-01 -1.902523189783096313e-01 1.699800640344619751e-01 3.159105777740478516e-01 -1.913730800151824951e-01 1.779186278581619263e-01 -1.763087511062622070e-01
9.428130835294723511e-02 -4.027862250804901123e-01 -1.900179088115692139e-01 2.072602808475494385e-01 -1.344229727983474731e-01 1.924795359373092651e-01 -6.409009546041488647e-02 -2.759950459003448486e-01 2.892393469810485840e-01 3.350596874952316284e-03 1.111391466110944748e-02 4.267818853259086609e-02 4.485604912042617798e-02 1.262878030538558960e-01 -9.940125793218612671e-02 -2.376331239938735962e-01 -3.632555529475212097e-02 2.235767543315887451e-01 9.467324614524841309e-02 9.750707447528839111e-02 1.512489318847656250e-01 2.619691193103790283e-02 2.419457137584686279e-01 -2.565211355686187744e-01 -2.662488222122192383e-01 2.374009042978286743e-02 1.431824117898941040e-01 -4.156499356031417847e-02 7.569453120231628418e-02 -9.883847832679748535e-02 -2.381966859102249146e-01 -2.467553615570068359e-01
2.832503616809844971e-01 -2.210584282875061035e-01 1.221127882599830627e-01 6.082484126091003418e-02 -4.009540751576423645e-02 2.613120973110198975e-01 -1.536806114017963409e-02 -3.108748793601989746e-01 1.731597781181335449e-01 -5.453106714412570000e-04 4.439606145024299622e-02 9.700229018926620483e-02 1.654500514268875122e-02 -9.094569087028503418e-02 3.817534446716308594e-02 -1.337608397006988525e-01 7.607675343751907349e-02 1.353100538253784180e-01 1.061714962124824524e-01 8.648647367954254150e-02 8.183525502681732178e-02 -7.509576529264450073e-02 3.231550753116607666e-01 -1.502285152673721313e-02 -2.038199603557586670e-01 -1.615273505449295044e-01 6.306238472461700439e-02 3.954286277294158936e-01 3.211844563484191895e-01 -3.214364945888519287e-01 1.155349463224411011e-01 -9.282978624105453491e-02
5.184913426637649536e-02 -3.695781230926513672e-01 -3.470185771584510803e-02 2.978015132248401642e-02 -1.661905944347381592e-01 -9.191478788852691650e-02 -4.006687402725219727e-01 -2.278261333703994751e-01 2.408370822668075562e-01 -9.214553982019424438e-02 -2.838895320892333984e-01 -1.273548454046249390e-01 2.964290380477905273e-01 -9.534779191017150879e-02 2.040378190577030182e-02 -1.020881235599517822e-01 2.091936301440000534e-03 3.558654710650444031e-02 8.112997561693191528e-02 1.265829205513000488e-01 -3.398998975753784180e-01 -1.889975666999816895e-01 8.575900644063949585e-02 -1.595906466245651245e-01 -9.748198837041854858e-02 7.329165935516357422e-02 -1.645566336810588837e-02 1.438950896263122559e-01 -1.571227163076400757e-01 -8.844319730997085571e-02 -1.848944127559661865e-01 -1.688803732395172119e-01
8.944720029830932617e-02 -3.084525763988494873e-01 -1.801346391439437866e-01 1.293860971927642822e-01 -8.639122545719146729e-02 3.658229112625122070e-01 -1.666038334369659424e-01 -3.536564856767654419e-02 3.982681930065155029e-01 5.740721151232719421e-02 -3.060806989669799805e-01 6.062433123588562012e-02 2.794245481491088867e-01 3.775960206985473633e-02 -3.257044404745101929e-02 -6.612610071897506714e-02 2.833947837352752686e-01 1.951526701450347900e-01 2.270443588495254517e-01 1.617044955492019653e-02 -5.198660120368003845e-02 -3.292967751622200012e-02 1.668544709682464600e-01 -8.541087806224822998e-02 -2.942367792129516602e-01 -4.248603433370590210e-02 8.371835201978683472e-02 -1.343165934085845947e-01 -6.025495380163192749e-02 -4.510260000824928284e-02 -4.089815169572830200e-02 -5.710104480385780334e-02
-7.391830533742904663e-02 -3.022846579551696777e-01 -3.324670344591140747e-02 4.986274987459182739e-02 -1.681262254714965820e-01 8.249889314174652100e-02 -3.069450259208679199e-01 -6.995183974504470825e-02 1.823331713676452637e-01 2.090044021606445312e-01 -3.988011479377746582e-01 -5.277174338698387146e-02 7.112629245966672897e-03 -6.626206636428833008e-02 9.941938519477844238e-02 -1.424548402428627014e-02 -7.453238591551780701e-03 8.142675273120403290e-03 9.175800532102584839e-02 1.973981112241744995e-01 -3.620589971542358398e-01 -2.378658652305603027e-01 3.242493271827697754e-01 -1.123003736138343811e-01 -2.249792665243148804e-01 8.943282812833786011e-02 -1.183901131153106689e-01 1.675797402858734131e-01 -1.809318512678146362e-01 -1.300185620784759521e-01 9.283751249313354492e-02 -1.439472567290067673e-02
2.261968106031417847e-01 -7.667296379804611206e-02 3.179554641246795654e-01 1.054986566305160522e-01 -3.136029094457626343e-02 1.146596670150756836e-01 -3.940600454807281494e-01 6.023968756198883057e-02 9.436877071857452393e-02 1.180415078997612000e-01 -3.104102313518524170e-01 2.268381416797637939e-01 2.386946231126785278e-01 -2.548655122518539429e-02 -2.098794728517532349e-01 1.236433088779449463e-01 -1.409984827041625977e-01 1.743769496679306030e-01 1.212056279182434082e-01 -7.019131630659103394e-02 -2.796521782875061035e-01 9.251233190298080444e-02 2.671931385993957520e-01 -1.113641560077667236e-01 2.323484867811203003e-01 -9.761034697294235229e-02 7.941024005413055420e-02 4.579736292362213135e-02 5.708843097090721130e-02 2.193202450871467590e-02 -7.021286338567733765e-02 -2.214198261499404907e-01
-4.720852896571159363e-02 -3.496119678020477295e-01 7.472023367881774902e-02 -1.369316875934600830e-01 -4.091370999813079834e-01 5.343786999583244324e-02 -1.858199834823608398e-01 -3.806314766407012939e-01 1.117551028728485107e-01 3.030595481395721436e-01 -5.694726482033729553e-02 -8.775745332241058350e-02 -1.797547191381454468e-01 6.455203145742416382e-02 -2.817359566688537598e-01 -5.494765192270278931e-02 -2.486481368541717529e-01 6.222465261816978455e-02 1.886251568794250488e-01 1.162829995155334473e-01 2.892632782459259033e-02 -9.694732725620269775e-03 2.300872355699539185e-01 -1.686474978923797607e-01 -1.294414401054382324e-01 -1.274084895849227905e-01 2.047639898955821991e-02 -1.466917246580123901e-02 -1.042563095688819885e-01 -1.371602267026901245e-01 4.974590614438056946e-02 -6.714347749948501587e-02
-3.742970153689384460e-02 -3.247123956680297852e-01 -8.819267153739929199e-03 1.125483065843582153e-01 -2.084762752056121826e-01 1.717151142656803131e-02 1.157694905996322632e-01 -1.340332031250000000e-01 -1.632646620273590088e-01 1.393414735794067383e-01 -1.321385204792022705e-01 2.672696113586425781e-01 9.837434440851211548e-02 1.961596012115478516e-01 -9.679824113845825195e-02 -2.752296626567840576e-01 -2.435434311628341675e-01 -2.854100614786148071e-02 1.733762472867965698e-01 2.341936379671096802e-01 -2.331602126359939575e-01 9.101877361536026001e-02 1.943774223327636719e-01 -1.365340948104858398e-01 8.710340596735477448e-03 -3.534958660602569580e-01 1.207935139536857605e-01 1.017855927348136902e-01 -1.215059831738471985e-01 -1.566495150327682495e-01 -2.733172662556171417e-02 -2.879346609115600586e-01
3.188985586166381836e-02 -1.020963639020919800e-01 -1.366404350847005844e-02 1.124410182237625122e-01 -1.418566554784774780e-01 2.103621363639831543e-01 -6.350927799940109253e-02 -1.785330474376678467e-01 -1.367919147014617920e-01 1.287047266960144043e-01 -2.563832998275756836e-01 1.873318105936050415e-01 -3.249208629131317139e-02 1.345416456460952759e-01 3.034288063645362854e-02 -3.021585047245025635e-01 -1.756138056516647339e-01 7.765895128250122070e-02 4.763493686914443970e-02 1.428100466728210449e-01 -1.669391691684722900e-01 2.148143947124481201e-01 2.448152154684066772e-01 -2.609839439392089844e-01 1.543700546026229858e-01 -2.929402291774749756e-01 9.234239906072616577e-02 2.892287969589233398e-01 -1.079391501843929291e-02 1.382632851600646973e-01 -4.962133243680000305e-02 -3.779558241367340088e-01
-1.050031334161758423e-01 -3.550022542476654053e-01 1.361714601516723633e-01 -1.556444019079208374e-01 -2.336195707321166992e-01 1.977289021015167236e-01 -1.524382531642913818e-01 -1.647526323795318604e-01 1.477338224649429321e-01 1.444091200828552246e-01 -2.265997827053070068e-01 -2.005370557308197021e-01 -1.577347069978713989e-01 -4.391315579414367676e-02 -1.514795422554016113e-01 -3.939333930611610413e-02 -1.103226915001869202e-01 1.252967268228530884e-01 1.087735965847969055e-01 2.619976699352264404e-01 -2.461289316415786743e-01 -2.628459334373474121e-01 2.405734807252883911e-01 -2.579231932759284973e-02 -2.456270605325698853e-01 -5.328900646418333054e-03 -1.253637298941612244e-02 2.829746603965759277e-01 -1.960662901401519775e-01 -1.075542420148849487e-01 -5.260935425758361816e-02 2.553685195744037628e-02
1.492882966995239258e-01 -1.769597977399826050e-01 -9.653226472437381744e-03 4.826154559850692749e-02 -1.661573052406311035e-01 7.356675714254379272e-02 5.994025617837905884e-02 -7.827243953943252563e-02 1.494501829147338867e-01 1.850435286760330200e-01 -1.627886295318603516e-01 -2.089497633278369904e-02 5.368282273411750793e-02 1.513339281082153320e-01 -2.066193372011184692e-01 -3.437993228435516357e-01 -2.503684759140014648e-01 1.354288756847381592e-01 3.630803823471069336e-01 7.754892855882644653e-02 -9.865795075893402100e-02 5.454424768686294556e-02 2.617522478103637695e-01 2.331095188856124878e-01 -2.472750395536422729e-01 -2.033309340476989746e-01 -6.129553169012069702e-02 3.237529098987579346e-01 1.734689809381961823e-02 -1.633721143007278442e-01 5.675144866108894348e-02 1.880073696374893188e-01
-8.890169113874435425e-02 -3.441009819507598877e-01 -2.520714402198791504e-01 -1.126525737345218658e-02 -2.995265126228332520e-01 -2.170270122587680817e-02 4.864987358450889587e-02 -2.706391811370849609e-01 2.848516702651977539e-01 -5.225909128785133362e-02 -1.160731762647628784e-01 1.387503892183303833e-01 2.066129446029663086e-01 5.679811909794807434e-02 -6.215940043330192566e-02 -9.732425957918167114e-02 -3.249087035655975342e-01 2.801279425621032715e-01 2.224624603986740112e-01 1.279332786798477173e-01 -2.085545510053634644e-01 9.519992768764495850e-02 3.112256824970245361e-01 -4.142298921942710876e-02 -4.807248711585998535e-02 -6.348382681608200073e-03 -1.304122656583786011e-01 1.665539480745792389e-02 1.786870509386062622e-01 -1.137277632951736450e-01 -1.916388235986232758e-02 -4.982031509280204773e-02
-4.383048415184020996e-02 -1.985871344804763794e-01 6.683386862277984619e-02 1.519925594329833984e-01 -9.367426484823226929e-02 -4.130790382623672485e-02 9.443790465593338013e-02 -2.532112598419189453e-01 1.808700561523437500e-01 -8.995197713375091553e-02 1.601234078407287598e-02 3.964748382568359375e-01 2.179245501756668091e-01 -1.096471771597862244e-01 -2.847716808319091797e-01 -2.840395569801330566e-01 -2.456045895814895630e-01 2.182980328798294067e-01 3.806965053081512451e-02 1.805759519338607788e-01 2.758035659790039062e-01 1.499756984412670135e-02 2.494741678237915039e-01 -7.143024355173110962e-02 -2.435138970613479614e-01 5.811199173331260681e-02 1.522309780120849609e-01 1.414198577404022217e-01 -8.417705446481704712e-02 1.322282701730728149e-01 8.963379263877868652e-02 6.243400648236274719e-02
-3.938274458050727844e-02 -1.516293883323669434e-01 1.194607466459274292e-01 1.350570321083068848e-01 -4.085010886192321777e-01 3.209188580513000488e-01 -1.769850701093673706e-01 -2.733392715454101562e-01 -9.204546362161636353e-02 9.439921937882900238e-03 -1.173932701349258423e-01 3.165175020694732666e-01 -1.786457449197769165e-01 -4.320320859551429749e-02 -5.209292285144329071e-03 -2.542159259319305420e-01 -2.040750086307525635e-01 -1.029988676309585571e-01 -5.940497666597366333e-02 7.760205864906311035e-02 1.096987426280975342e-01 -1.784274578094482422e-01 1.922118365764617920e-01 -2.238492816686630249e-01 -7.712222635746002197e-02 1.604616194963455200e-01 -2.523762173950672150e-02 2.304448634386062622e-01 -1.907734274864196777e-01 7.763084489852190018e-03 -1.164126023650169373e-01 -1.338352262973785400e-01
5.260294303297996521e-02 -7.952369004487991333e-02 1.855543106794357300e-01 -3.832893371582031250e-01 -5.630798637866973877e-02 1.415535807609558105e-01 -1.927607804536819458e-01 -3.493379354476928711e-01 9.111715108156204224e-02 1.355210393667221069e-01 -7.010196149349212646e-02 -6.138023361563682556e-02 1.748327761888504028e-01 -2.207784205675125122e-01 4.403326287865638733e-02 -2.224976420402526855e-01 -1.059932168573141098e-02 3.513656929135322571e-02 3.060359954833984375e-01 4.202308133244514465e-02 -8.913289010524749756e-02 1.053693518042564392e-01 3.836995065212249756e-01 2.192033082246780396e-02 -5.160672590136528015e-04 -1.427277177572250366e-01 1.338849067687988281e-01 -2.203585356473922729e-01 8.630806952714920044e-02 -1.713857948780059814e-01 2.024263888597488403e-01 -1.813422441482543945e-01
2.295752912759780884e-01 -2.863647602498531342e-02 2.183737754821777344e-01 1.178888827562332153e-01 -4.578135907649993896e-02 2.697322368621826172e-01 -2.520092427730560303e-01 -1.256486475467681885e-01 1.515535917133092880e-02 -2.206178307533264160e-01 -1.639315932989120483e-01 -7.694935053586959839e-02 1.987171620130538940e-01 -1.157801896333694458e-01 -6.773956865072250366e-02 -3.226409852504730225e-01 -1.016948595643043518e-01 1.061588898301124573e-01 2.914446890354156494e-01 -2.001308202743530273e-01 1.530508249998092651e-01 -4.443990066647529602e-02 1.533952355384826660e-01 8.230676501989364624e-02 -2.814013063907623291e-01 2.900402247905731201e-02 4.434541333466768265e-03 1.678857207298278809e-01 2.837941050529479980e-01 -2.961153388023376465e-01 -4.944398999214172363e-02 -7.910198718309402466e-02
2.919754981994628906e-01 -2.191987186670303345e-01 4.012128338217735291e-02 1.468796283006668091e-01 6.684020161628723145e-02 -9.701807051897048950e-03 -2.113345414400100708e-01 -9.898732602596282959e-02 3.487212657928466797e-01 -1.248161494731903076e-01 -2.800413966178894043e-01 2.817952632904052734e-01 1.008327230811119080e-01 -1.109515428543090820e-01 -2.876950055360794067e-02 -7.352623343467712402e-02 -1.008603200316429138e-01 1.691059209406375885e-02 2.673334777355194092e-01 -1.619574241340160370e-02 1.835379153490066528e-01 -1.006472781300544739e-01 3.050627112388610840e-01 7.042609900236129761e-02 -2.415321171283721924e-01 -7.052543014287948608e-02 -1.714764721691608429e-02 2.456269413232803345e-01 2.557033896446228027e-01 -8.769888430833816528e-02 -7.169423252344131470e-02 1.859748214483261108e-01
3.625483810901641846e-01 -1.077525466680526733e-01 6.116799265146255493e-02 3.156870007514953613e-01 -1.120030786842107773e-02 1.100076958537101746e-01 -1.278124749660491943e-01 -1.167367324233055115e-01 1.286206841468811035e-01 3.574175387620925903e-02 -3.708403408527374268e-01 -5.933252978138625622e-04 7.808396220207214355e-02 -2.044648528099060059e-01 5.278244614601135254e-02 1.353337522596120834e-02 -8.346028625965118408e-02 3.280083239078521729e-01 7.778175640851259232e-03 1.247946247458457947e-01 1.846732497215270996e-01 5.006294697523117065e-02 2.505838572978973389e-01 7.056522369384765625e-02 -3.029811382293701172e-01 -2.247690111398696899e-01 -6.442672014236450195e-02 2.755251824855804443e-01 4.751239344477653503e-02 -2.166713587939739227e-02 -1.187927946448326111e-01 -1.770541220903396606e-01
-6.383726745843887329e-02 -1.901669651269912720e-01 1.310299783945083618e-01 6.018907204270362854e-02 -2.535037696361541748e-01 3.890032470226287842e-01 -2.545724511146545410e-01 -2.241929173469543457e-01 2.594299614429473877e-01 2.399585545063018799e-01 -5.576609168201684952e-03 -1.648388206958770752e-01 3.016057908535003662e-01 8.243293501436710358e-03 7.561451941728591919e-02 -3.320990130305290222e-02 -1.692259497940540314e-02 1.753290146589279175e-01 3.731077909469604492e-02 -9.883733466267585754e-03 -2.834727466106414795e-01 4.672938212752342224e-02 1.043024212121963501e-01 -8.893708139657974243e-02 -2.729289792478084564e-02 -2.276022732257843018e-01 -4.269738122820854187e-02 -1.288708895444869995e-01 -2.736349403858184814e-01 -1.499535739421844482e-01 6.507234275341033936e-02 -2.279261797666549683e-01
-1.867410093545913696e-01 -4.357771873474121094e-01 -5.438494309782981873e-02 -3.284866735339164734e-02 -3.022443950176239014e-01 -9.129965305328369141e-02 -9.428564459085464478e-02 -2.732543461024761200e-02 2.505630813539028168e-02 4.575435817241668701e-02 -3.773922026157379150e-01 -9.146518073976039886e-03 1.050280034542083740e-01 -1.496540606021881104e-01 1.071485690772533417e-02 1.155080180615186691e-02 1.276527252048254013e-02 1.259213835000991821e-01 7.928469032049179077e-02 1.937139183282852173e-01 -2.338802963495254517e-01 -3.288636803627014160e-01 3.567923605442047119e-01 2.175859548151493073e-02 -6.606844067573547363e-02 -4.175099357962608337e-02 -1.722977310419082642e-01 2.353320270776748657e-01 -9.061615914106369019e-02 -8.829793334007263184e-02 -1.374851260334253311e-02 -1.585295051336288452e-01
1.559585146605968475e-02 -6.369299441576004028e-02 3.173195123672485352e-01 1.219942569732666016e-01 -9.021436423063278198e-02 -5.263410974293947220e-03 -5.372405052185058594e-01 7.757298648357391357e-02 6.074884161353111267e-02 2.836069762706756592e-01 -3.871843516826629639e-01 4.012918844819068909e-02 1.678860783576965332e-01 -8.035536855459213257e-02 -9.295516461133956909e-02 -1.208686083555221558e-01 -1.804576255381107330e-02 1.265067905187606812e-01 -4.892496019601821899e-02 1.805181652307510376e-01 -3.204200863838195801e-01 2.678696438670158386e-02 2.675583660602569580e-01 -2.279171161353588104e-02 1.179436370730400085e-01 7.395063340663909912e-02 3.290205448865890503e-02 7.341395318508148193e-02 2.091184258460998535e-02 -1.607377827167510986e-01 6.261683255434036255e-02 3.044227883219718933e-02
1.985614746809005737e-01 -3.271622061729431152e-01 8.229184150695800781e-02 4.180078953504562378e-02 -2.800770699977874756e-01 3.568168580532073975e-01 -3.130212426185607910e-02 -2.617496252059936523e-01 -5.032398924231529236e-02 -2.154066264629364014e-01 8.652567118406295776e-02 1.815672665834426880e-01 -7.624141126871109009e-02 -1.192115992307662964e-01 -1.750540882349014282e-01 2.557746320962905884e-02 -3.289569616317749023e-01 -1.073015555739402771e-01 5.237198248505592346e-02 2.238384932279586792e-01 -4.572464898228645325e-02 -6.396739743649959564e-03 1.896866410970687866e-01 2.497423207387328148e-03 -8.710007369518280029e-02 -1.582033634185791016e-01 2.619813941419124603e-02 3.936407268047332764e-01 2.416599169373512268e-02 -4.842234402894973755e-02 7.640364766120910645e-02 -1.460977494716644287e-01
3.462142124772071838e-02 -3.003166317939758301e-01 -1.627345979213714600e-01 7.424512878060340881e-03 -2.730365693569183350e-01 1.426519900560379028e-01 -6.650635600090026855e-02 -3.445677161216735840e-01 3.176113069057464600e-01 3.817815333604812622e-02 -3.667082488536834717e-01 1.655916422605514526e-01 9.315183758735656738e-02 -1.717935800552368164e-01 3.994010016322135925e-02 -1.101052537560462952e-01 -9.892302751541137695e-02 4.759813472628593445e-02 -1.202880889177322388e-01 -6.818318367004394531e-02 1.988339424133300781e-01 -4.068315774202346802e-02 1.592949926853179932e-01 -2.466551661491394043e-01 6.464098393917083740e-02 -9.580224752426147461e-03 1.992266327142715454e-01 -4.028366133570671082e-02 5.898140743374824524e-02 -2.357464283704757690e-01 -1.134474352002143860e-01 -2.679615616798400879e-01
5.283565819263458252e-02 -2.341978251934051514e-01 -7.838381826877593994e-02 -1.993406936526298523e-02 -1.834289133548736572e-01 3.018818981945514679e-02 -4.474939778447151184e-02 -3.118399679660797119e-01 -4.386991262435913086e-02 7.042842358350753784e-02 -1.761882454156875610e-01 1.236044541001319885e-01 7.472620904445648193e-02 -2.836005091667175293e-01 -2.243690639734268188e-01 1.739648282527923584e-01 -2.252530753612518311e-01 -6.639895588159561157e-02 7.097898516803979874e-03 -8.833245187997817993e-02 -1.623573601245880127e-01 2.975845336914062500e-02 4.761168360710144043e-01 3.129188343882560730e-02 5.013055726885795593e-02 -3.185455501079559326e-02 7.036322355270385742e-02 3.968636989593505859e-01 -6.204192340373992920e-02 -6.417132914066314697e-02 -1.413868218660354614e-01 -2.652187347412109375e-01
1.377937383949756622e-02 -2.272443026304244995e-01 7.572055608034133911e-02 -1.877252757549285889e-01 -2.281553745269775391e-01 -8.279588073492050171e-02 -1.580115109682083130e-01 -5.321143940091133118e-02 9.333713352680206299e-02 1.228397116065025330e-01 -2.851200997829437256e-01 -1.230958104133605957e-01 3.090674579143524170e-01 -1.223505139350891113e-01 -1.097370535135269165e-01 -2.227986231446266174e-02 -3.358621597290039062e-01 2.360863834619522095e-01 -1.505082659423351288e-02 6.646556407213211060e-02 -2.322029918432235718e-01 -2.390686720609664917e-01 2.626399397850036621e-01 -6.156151741743087769e-02 -1.338578015565872192e-01 -8.427800983190536499e-02 -1.385522037744522095e-01 1.699974685907363892e-01 -1.260832846164703369e-01 -1.720708608627319336e-01 -2.942879199981689453e-01 1.222897917032241821e-01
-1.935129612684249878e-01 -2.021972537040710449e-01 2.854557037353515625e-01 1.694858372211456299e-01 -1.709485501050949097e-01 7.886959612369537354e-02 -2.209622412919998169e-02 -3.045549690723419189e-01 -7.014548778533935547e-02 4.794950038194656372e-02 -1.332329958677291870e-01 8.612377941608428955e-02 3.048700690269470215e-01 -3.178344573825597763e-03 -1.270141154527664185e-01 -2.709978222846984863e-01 3.542533889412879944e-02 5.687098018825054169e-03 7.253481447696685791e-02 -3.149590641260147095e-02 3.196213841438293457e-01 3.527424111962318420e-02 3.331103026866912842e-01 5.698730051517486572e-02 -1.762670725584030151e-01 -2.297298610210418701e-01 -4.357189312577247620e-02 -1.247859299182891846e-01 2.495063245296478271e-01 1.316728293895721436e-01 -1.938008517026901245e-01 1.556866317987442017e-01
2.562287263572216034e-03 -2.046013921499252319e-01 2.084948718547821045e-01 -8.695682883262634277e-02 -1.423023045063018799e-01 8.970743417739868164e-02 -1.544537991285324097e-01 -3.394647836685180664e-01 -2.844808101654052734e-01 2.175899446010589600e-01 -1.962888985872268677e-01 1.161329969763755798e-01 1.370628476142883301e-01 -1.601481586694717407e-01 -4.201507568359375000e-02 -3.690057694911956787e-01 -6.332046538591384888e-02 2.059578001499176025e-01 2.888375818729400635e-01 -1.118276044726371765e-01 1.160262674093246460e-01 -1.289431303739547729e-01 1.652625650167465210e-01 1.295485533773899078e-02 5.460158362984657288e-02 3.814085200428962708e-02 3.634649515151977539e-02 5.163924768567085266e-02 -1.246627420186996460e-01 -3.591915965080261230e-01 1.191155090928077698e-01 9.977467358112335205e-02
-1.531837880611419678e-02 -3.279806077480316162e-01 3.106596767902374268e-01 9.353371709585189819e-02 -2.716491222381591797e-01 4.343038797378540039e-01 -1.151159629225730896e-01 -2.202021181583404541e-01 -9.583103656768798828e-02 5.343941226601600647e-02 1.388270556926727295e-01 2.335035502910614014e-01 -7.882343232631683350e-02 8.145333267748355865e-03 9.645451209507882595e-04 -4.674537107348442078e-02 -1.363229751586914062e-02 1.431084573268890381e-01 -7.677238434553146362e-03 -5.945653468370437622e-02 -7.152314484119415283e-02 1.979552395641803741e-02 4.156713783740997314e-01 2.286049574613571167e-01 -7.728118915110826492e-03 -5.668840929865837097e-02 6.665517576038837433e-03 2.783856093883514404e-01 2.028360776603221893e-02 8.137566968798637390e-03 1.576475612819194794e-02 1.792425960302352905e-01
1.758920550346374512e-01 -1.880043148994445801e-01 3.388264402747154236e-02 -8.734900504350662231e-02 -1.876206994056701660e-01 3.717175126075744629e-01 -4.284808412194252014e-02 4.659396782517433167e-02 2.249977886676788330e-01 -1.322688907384872437e-01 -1.748343370854854584e-02 2.392003536224365234e-01 2.254753373563289642e-02 -3.158572316169738770e-01 -2.355988174676895142e-01 5.395994707942008972e-02 -9.237363189458847046e-02 1.053240336477756500e-02 2.302427738904953003e-01 -5.504810437560081482e-02 9.060698747634887695e-02 3.311987221240997314e-02 2.377223819494247437e-01 2.231855317950248718e-02 -2.871774137020111084e-01 7.645791023969650269e-02 -5.234151706099510193e-02 4.209986627101898193e-01 -1.337021887302398682e-01 -5.401976034045219421e-02 4.954838007688522339e-02 -2.016773223876953125e-01
-4.703592509031295776e-02 -2.236799597740173340e-01 -1.393654793500900269e-01 2.787533998489379883e-01 7.575734704732894897e-02 2.318972200155258179e-01 -8.218910545110702515e-02 -3.551249802112579346e-01 1.819472312927246094e-01 -2.316884100437164307e-01 -1.246290728449821472e-01 2.757859826087951660e-01 2.268772721290588379e-01 1.150296442210674286e-02 -6.299624592065811157e-02 1.850980147719383240e-02 -1.467288434505462646e-01 6.189917773008346558e-02 1.877237409353256226e-01 2.195152640342712402e-01 1.105019971728324890e-01 1.020180508494377136e-01 2.880882620811462402e-01 -8.270821720361709595e-02 -6.458052992820739746e-02 1.088720932602882385e-01 2.007970958948135376e-01 1.776031404733657837e-01 -8.375451713800430298e-02 2.612102590501308441e-02 2.951354980468750000e-01 -1.415026038885116577e-01
-1.709012538194656372e-01 -5.610653758049011230e-02 -3.011322207748889923e-02 8.086343109607696533e-02 -4.918973892927169800e-02 3.786793947219848633e-01 -1.834566891193389893e-01 -1.574450284242630005e-01 3.311201930046081543e-01 -4.636476561427116394e-02 -2.939036488533020020e-01 1.570955216884613037e-01 3.438257873058319092e-01 -9.442640841007232666e-02 -2.500960603356361389e-02 -6.949559599161148071e-02 1.642021536827087402e-01 7.917726784944534302e-02 2.660416662693023682e-01 1.274571716785430908e-01 -2.424054741859436035e-01 2.259109728038311005e-02 1.377191543579101562e-01 -3.157220408320426941e-02 -3.294956088066101074e-01 -7.593756914138793945e-02 2.162744402885437012e-01 -1.872890293598175049e-01 5.549003928899765015e-02 -1.806477643549442291e-02 -3.495703265070915222e-02 1.406030915677547455e-02
-9.345284104347229004e-02 -1.255141496658325195e-01 2.895391881465911865e-01 1.001923158764839172e-01 -1.399523913860321045e-01 2.885243892669677734e-01 -2.992674708366394043e-01 4.914265125989913940e-03 -2.612962573766708374e-02 -1.162181645631790161e-01 -8.286231011152267456e-02 7.457411289215087891e-02 2.632259428501129150e-01 -2.365511953830718994e-01 -1.319913864135742188e-01 -2.967469394207000732e-01 -1.475924700498580933e-01 -1.576420217752456665e-01 -9.196800179779529572e-03 3.308774232864379883e-01 1.848704218864440918e-01 2.543800175189971924e-01 1.119065135717391968e-01 3.675573691725730896e-02 -3.560771942138671875e-01 1.063443198800086975e-01 8.551710844039916992e-02 -4.265899211168289185e-02 -5.889504030346870422e-02 9.876102954149246216e-02 -4.899613931775093079e-02 -8.143252693116664886e-03
4.192752242088317871e-01 -2.362827956676483154e-01 1.509381383657455444e-01 9.719714522361755371e-02 -1.546613723039627075e-01 8.902414143085479736e-02 -1.456909477710723877e-01 -2.233624905347824097e-01 -3.218239918351173401e-02 -9.038475900888442993e-02 1.023360267281532288e-01 2.654316723346710205e-01 5.888926982879638672e-02 1.620366722345352173e-01 -1.792477220296859741e-01 -3.500419557094573975e-01 -1.372494101524353027e-01 7.259884476661682129e-02 -8.583765476942062378e-03 5.273818224668502808e-02 -4.685368912760168314e-04 1.317370962351560593e-02 3.896414339542388916e-01 -1.031550541520118713e-01 -3.345326483249664307e-01 5.828349664807319641e-02 1.577055752277374268e-01 -5.910129100084304810e-02 9.296042472124099731e-02 -5.048301070928573608e-02 3.378808125853538513e-02 -1.143217906355857849e-01
7.278499752283096313e-02 -2.710803747177124023e-01 8.776176720857620239e-03 2.126599848270416260e-01 -1.938785165548324585e-01 1.840594410896301270e-01 5.081713199615478516e-02 -1.744759231805801392e-01 -8.222913742065429688e-02 1.260521560907363892e-01 -3.212220668792724609e-01 2.124843001365661621e-01 1.539550721645355225e-02 1.922485679388046265e-01 -1.260976940393447876e-01 -1.826206296682357788e-01 -2.601456940174102783e-01 5.524680018424987793e-04 1.740559190511703491e-01 1.617559343576431274e-01 -2.336119860410690308e-01 1.595338284969329834e-01 1.215881332755088806e-01 -1.507780551910400391e-01 6.140499562025070190e-02 -1.915047317743301392e-01 -5.154450237751007080e-02 2.693162858486175537e-01 -1.200221925973892212e-01 3.470867127180099487e-02 8.479005098342895508e-02 -3.658991456031799316e-01
-3.599798073992133141e-03 9.516450762748718262e-02 1.493609547615051270e-01 7.139629125595092773e-02 -2.573322057723999023e-01 -1.632365770637989044e-02 -2.873941063880920410e-01 6.772598624229431152e-02 3.795366585254669189e-01 1.054550111293792725e-01 -4.820726513862609863e-01 1.064440608024597168e-01 5.775220692157745361e-02 -1.502305269241333008e-01 -6.225896254181861877e-02 -3.350369334220886230e-01 -4.313235729932785034e-02 1.001114547252655029e-01 1.668836193857714534e-04 -4.660746455192565918e-02 1.098918616771697998e-01 -1.553461886942386627e-02 2.421690970659255981e-01 -8.328665047883987427e-02 1.244457662105560303e-01 -5.319539341144263744e-04 2.776866555213928223e-01 1.254168003797531128e-01 2.866245433688163757e-02 1.944669634103775024e-01 -1.592049300670623779e-01 -6.830757856369018555e-02
-3.860145807266235352e-02 -8.438593894243240356e-02 2.486785054206848145e-01 -2.338477820158004761e-01 -2.788541018962860107e-01 1.076109185814857483e-01 -1.625112742185592651e-01 -4.019364714622497559e-02 -1.977568119764328003e-01 1.102215796709060669e-02 4.037528857588768005e-02 5.213714763522148132e-02 8.378516882658004761e-02 -2.354058921337127686e-01 3.484427183866500854e-02 -1.921526193618774414e-01 4.005892947316169739e-02 1.864407584071159363e-02 3.248450756072998047e-01 -3.462991863489151001e-02 2.138941586017608643e-01 3.292073309421539307e-02 3.353053927421569824e-01 -1.716388165950775146e-01 8.450317382812500000e-02 -3.676277995109558105e-01 2.207648754119873047e-01 4.363964870572090149e-02 4.545046761631965637e-02 -2.957565188407897949e-01 1.478308141231536865e-01 -1.078129857778549194e-01
-6.039890274405479431e-02 -3.262262046337127686e-01 -2.881396189332008362e-02 -7.713784277439117432e-02 -5.726690590381622314e-02 7.384136319160461426e-02 8.948169648647308350e-03 -8.108187466859817505e-02 2.284018099308013916e-01 -3.432476893067359924e-02 -4.557923674583435059e-01 2.269792556762695312e-01 2.108690142631530762e-01 -9.268266707658767700e-02 -1.669919788837432861e-01 -9.877926856279373169e-02 -1.029200777411460876e-01 -3.307218477129936218e-02 2.712844610214233398e-01 -4.883987084031105042e-02 -1.791163235902786255e-01 7.530987262725830078e-02 2.229595780372619629e-01 -1.832578927278518677e-01 -6.713826954364776611e-02 5.183729901909828186e-02 -3.218863308429718018e-01 3.100879490375518799e-01 1.018252745270729065e-01 -6.700199842453002930e-02 1.652677655220031738e-01 8.126132190227508545e-02
-1.357494741678237915e-01 -1.531785577535629272e-01 2.891461849212646484e-01 9.355332702398300171e-03 -6.856150925159454346e-02 2.796401679515838623e-01 -3.019616901874542236e-01 -2.930983304977416992e-01 -8.878690004348754883e-02 1.974222809076309204e-01 -9.518103301525115967e-02 1.139521077275276184e-01 1.052127555012702942e-01 6.561897695064544678e-02 2.038271538913249969e-02 -4.046179652214050293e-01 -6.726974248886108398e-02 1.498126983642578125e-01 3.072693943977355957e-01 -2.517060041427612305e-01 2.717844396829605103e-02 -1.301824208348989487e-02 1.028904989361763000e-01 1.091647073626518250e-01 1.620311439037322998e-01 -1.353817177005112171e-03 -1.272589862346649170e-01 1.161630451679229736e-01 -1.618081182241439819e-01 -2.363997995853424072e-01 1.375079751014709473e-01 -3.079080395400524139e-02
-1.782806664705276489e-01 -3.097380325198173523e-02 1.532389372587203979e-01 -8.942891657352447510e-02 -1.853407025337219238e-01 1.935652643442153931e-01 -3.368732035160064697e-01 -2.935871779918670654e-01 -1.857181191444396973e-01 1.256613731384277344e-01 -1.179131120443344116e-01 2.157338522374629974e-02 1.424288302659988403e-01 -2.151172310113906860e-01 5.171091854572296143e-02 -3.143505156040191650e-01 5.883695092052221298e-03 1.020064279437065125e-01 3.039175271987915039e-01 2.348374202847480774e-02 1.696225702762603760e-01 -1.110054329037666321e-01 3.092058897018432617e-01 -8.978474140167236328e-02 1.361458301544189453e-01 -1.281661838293075562e-01 6.815027445554733276e-02 -1.272681951522827148e-01 -1.370780169963836670e-03 -1.517700999975204468e-01 3.157134056091308594e-01 7.030498236417770386e-02
-2.306812405586242676e-01 -2.733976244926452637e-01 -1.721763983368873596e-02 -7.494761794805526733e-02 -2.946987450122833252e-01 -2.284636721014976501e-02 -1.374862790107727051e-01 -2.888892777264118195e-02 3.849776387214660645e-01 2.783245034515857697e-02 -3.509326577186584473e-01 4.307460971176624298e-03 2.805309891700744629e-01 -1.235908940434455872e-01 6.245288625359535217e-02 -1.107622385025024414e-01 -6.204770877957344055e-03 5.673664063215255737e-02 1.575042903423309326e-01 1.909122616052627563e-01 -9.497258812189102173e-02 -3.216141462326049805e-01 1.792483590543270111e-02 7.860541343688964844e-03 -1.791120618581771851e-01 -6.988319754600524902e-02 5.230492725968360901e-02 3.796725273132324219e-01 7.024015486240386963e-02 -5.463960021734237671e-02 -8.676718175411224365e-02 -8.572835475206375122e-03
-1.060240417718887329e-01 -9.102250635623931885e-02 -9.459209442138671875e-02 -1.142696663737297058e-01 -3.227126002311706543e-01 3.190287947654724121e-02 -2.951941639184951782e-02 -9.173899888992309570e-02 2.334001362323760986e-01 2.295067459344863892e-01 -2.903760671615600586e-01 1.033453494310379028e-01 1.199114248156547546e-01 -1.906512677669525146e-01 -2.138694375753402710e-02 -3.426878526806831360e-02 1.302704513072967529e-01 4.045199602842330933e-02 4.149802401661872864e-02 9.007723629474639893e-02 1.311918441206216812e-02 -1.381574869155883789e-01 4.751287996768951416e-01 -1.433967947959899902e-01 -1.481130123138427734e-01 -3.258209526538848877e-01 -2.294731736183166504e-01 2.434018403291702271e-01 -2.067507207393646240e-01 -5.534098949283361435e-03 -1.107681468129158020e-01 -2.136361226439476013e-02
9.323471039533615112e-02 -3.790060877799987793e-01 6.054086983203887939e-02 3.161369562149047852e-01 -2.612180411815643311e-01 1.188092157244682312e-01 -9.743575751781463623e-02 -1.160668581724166870e-01 3.356285765767097473e-02 5.548081174492835999e-02 -2.999007999897003174e-01 -2.761246822774410248e-02 1.755492985248565674e-01 -3.291059136390686035e-01 -2.047303766012191772e-01 -7.242798805236816406e-02 2.780787348747253418e-01 -6.939010322093963623e-02 2.803304493427276611e-01 -1.215634718537330627e-01 2.757027745246887207e-02 6.240092590451240540e-02 1.431903094053268433e-01 1.679007411003112793e-01 4.867486283183097839e-02 -1.232229173183441162e-02 1.475503444671630859e-01 1.801608353853225708e-01 -1.285316795110702515e-01 2.115596681833267212e-01 6.923652440309524536e-02 -7.659415900707244873e-02
1.745717972517013550e-01 5.787467211484909058e-02 2.285698950290679932e-01 2.363066375255584717e-01 -1.779332160949707031e-01 3.729567527770996094e-01 -2.420913875102996826e-01 -3.841433441266417503e-03 1.362253073602914810e-02 1.600171625614166260e-01 -4.449308514595031738e-01 1.171395089477300644e-02 -1.835549771785736084e-01 -2.868801355361938477e-01 -1.719561517238616943e-01 -2.508771121501922607e-01 -1.308454722166061401e-01 -6.806094665080308914e-03 2.226757258176803589e-01 1.636845618486404419e-02 1.645547151565551758e-01 1.545084714889526367e-01 7.662199437618255615e-02 6.907252967357635498e-02 4.966130014508962631e-03 -1.039638817310333252e-01 3.291259706020355225e-02 -7.716184109449386597e-02 -5.403731390833854675e-02 7.481047511100769043e-02 6.112784519791603088e-02 -1.938598006963729858e-01
-3.645091503858566284e-02 -9.757112711668014526e-02 1.134352479130029678e-02 4.177356958389282227e-01 -9.164832532405853271e-02 7.006897032260894775e-02 1.292904559522867203e-02 -4.612608999013900757e-02 -2.100835889577865601e-01 -1.693488061428070068e-01 -2.525286674499511719e-01 -7.268788665533065796e-02 2.155378460884094238e-01 -8.750267326831817627e-02 2.182991057634353638e-02 -2.279469221830368042e-01 -1.179041862487792969e-01 -2.869355492293834686e-02 1.648452877998352051e-01 9.388479590415954590e-02 9.742882847785949707e-02 -1.908376514911651611e-01 5.490379333496093750e-01 1.411150093190371990e-03 1.617512665688991547e-02 -9.773521125316619873e-02 -2.397283166646957397e-02 8.167850226163864136e-02 2.219196259975433350e-01 -1.413633823394775391e-01 1.133181899785995483e-01 -2.308585345745086670e-01
4.322708025574684143e-02 -2.515810132026672363e-01 6.292537599802017212e-02 -9.355119615793228149e-02 -5.833645164966583252e-02 9.124904125928878784e-02 -2.414690256118774414e-01 -2.865018844604492188e-01 7.431370019912719727e-02 1.719495058059692383e-01 -1.168772652745246887e-01 1.646641939878463745e-01 1.178064569830894470e-01 3.423983231186866760e-02 3.636074811220169067e-02 -5.240275859832763672e-01 4.473971948027610779e-02 5.345813184976577759e-02 2.151703983545303345e-01 2.541264519095420837e-03 1.537351310253143311e-01 -1.140025779604911804e-01 3.250130414962768555e-01 1.127096265554428101e-01 2.546637952327728271e-01 -1.574098169803619385e-01 1.324987858533859253e-01 -2.586155831813812256e-01 -5.887269973754882812e-02 -7.650343328714370728e-02 3.133044764399528503e-02 -1.125312149524688721e-01
6.285079568624496460e-02 -1.857004463672637939e-01 2.382061332464218140e-01 1.140212640166282654e-01 -1.626258492469787598e-01 2.508425712585449219e-01 -3.041189908981323242e-01 1.817833632230758667e-02 -6.498699635267257690e-02 2.820249497890472412e-01 -6.275980174541473389e-02 -1.995088011026382446e-01 -1.512763202190399170e-01 -2.840285003185272217e-01 -1.217923089861869812e-01 -1.281831562519073486e-01 1.386354491114616394e-02 1.412255018949508667e-01 2.336622923612594604e-01 3.477096557617187500e-02 -1.524696946144104004e-01 2.243810147047042847e-01 1.926954239606857300e-01 -3.790032863616943359e-01 -8.347825147211551666e-03 4.634275287389755249e-02 6.835307925939559937e-02 -1.230174768716096878e-02 -1.952273845672607422e-01 1.546206921339035034e-01 -1.652426421642303467e-01 -1.436290144920349121e-01
-1.329189091920852661e-01 -1.123225092887878418e-01 9.528317302465438843e-02 -1.679116673767566681e-02 -1.770972311496734619e-01 1.382196228951215744e-02 -1.619911938905715942e-01 -9.713299805298447609e-04 2.532736063003540039e-01 -7.952680438756942749e-02 1.255089789628982544e-01 5.199427902698516846e-02 2.769098579883575439e-01 1.050906479358673096e-01 -1.420766711235046387e-01 -1.521403938531875610e-01 -9.754736721515655518e-02 3.680556416511535645e-01 3.322426676750183105e-01 1.373048275709152222e-01 5.445571616291999817e-02 2.430143505334854126e-01 2.753039598464965820e-01 -1.752754449844360352e-01 -7.914636284112930298e-02 -9.444474428892135620e-02 -1.213727742433547974e-01 2.713033556938171387e-01 1.923776045441627502e-02 -3.685289323329925537e-01 -1.936389948241412640e-03 1.065899617969989777e-02
1.415426582098007202e-01 -1.864636689424514771e-01 1.255833506584167480e-01 1.483456939458847046e-01 -1.172329634428024292e-01 2.023703306913375854e-01 -1.768985986709594727e-01 4.853044636547565460e-03 -1.894210726022720337e-01 -1.484171301126480103e-01 1.294790301471948624e-02 1.678750365972518921e-01 1.761678308248519897e-01 -2.533165514469146729e-01 -1.341356039047241211e-01 -1.209256239235401154e-02 -1.901229768991470337e-01 1.902483850717544556e-01 -2.856470830738544464e-02 2.522146403789520264e-01 3.499970436096191406e-01 -1.951208710670471191e-01 2.292638570070266724e-01 2.638919465243816376e-02 1.885982155799865723e-01 -3.359814882278442383e-01 9.884870797395706177e-02 1.784723103046417236e-01 9.290909767150878906e-02 -7.781936228275299072e-02 3.170951083302497864e-02 -2.558071017265319824e-01
2.384957969188690186e-01 7.324745506048202515e-02 2.279229648411273956e-02 -8.106346242129802704e-03 -3.667333722114562988e-01 4.377925768494606018e-02 -2.472294867038726807e-01 8.588871359825134277e-02 2.985999882221221924e-01 6.616417318582534790e-03 -4.896496534347534180e-01 -6.467874627560377121e-03 1.051034033298492432e-01 -2.592398785054683685e-02 2.690602466464042664e-02 -3.303790390491485596e-01 -4.392974823713302612e-02 2.724449634552001953e-01 -1.383941248059272766e-02 5.494328588247299194e-02 -3.028147295117378235e-02 1.229662448167800903e-01 2.162241637706756592e-01 1.065217256546020508e-01 1.018950566649436951e-01 -6.755013018846511841e-02 9.895727038383483887e-02 2.707664072513580322e-01 2.826350368559360504e-02 1.076440289616584778e-01 -9.475857764482498169e-02 -9.349413216114044189e-02
3.454950749874114990e-01 -1.928034126758575439e-01 4.799307882785797119e-02 8.851726353168487549e-02 4.129468870814889669e-04 2.614478468894958496e-01 -5.595887452363967896e-02 -9.715648740530014038e-02 -6.054459139704704285e-02 4.124507308006286621e-03 -2.855679094791412354e-01 2.738803625106811523e-02 -2.495104819536209106e-02 -1.220655143260955811e-01 1.255485862493515015e-01 -1.371432542800903320e-01 -9.470709413290023804e-02 1.698609441518783569e-01 2.131736427545547485e-01 -1.517523732036352158e-02 8.289207518100738525e-02 -2.428058385848999023e-01 4.233367741107940674e-01 1.067750528454780579e-01 -2.560235559940338135e-01 -2.303333431482315063e-01 -1.902249604463577271e-01 8.542443811893463135e-02 2.271048426628112793e-01 -1.933042258024215698e-01 -7.289086282253265381e-02 -1.415763199329376221e-01
9.339026361703872681e-02 -6.146895512938499451e-02 1.454330831766128540e-01 -1.557058393955230713e-01 -7.691822201013565063e-02 3.448903262615203857e-01 -1.261965334415435791e-01 -1.907850801944732666e-01 4.008802399039268494e-02 2.698832452297210693e-01 -4.527957737445831299e-02 1.243680119514465332e-01 1.371015310287475586e-01 -3.308794200420379639e-01 1.382478475570678711e-01 -2.772428691387176514e-01 1.395418494939804077e-02 1.702337861061096191e-01 4.276680350303649902e-01 1.541562825441360474e-01 4.009073227643966675e-02 8.658292889595031738e-02 2.403654456138610840e-01 9.187139570713043213e-02 1.614676862955093384e-01 -1.406815946102142334e-01 -2.455062419176101685e-02 -1.458184719085693359e-01 -1.108890250325202942e-01 1.271685063838958740e-01 -8.879557251930236816e-02 -1.829175353050231934e-01
-4.512077569961547852e-02 -2.203665822744369507e-01 2.363119572401046753e-01 -8.264806121587753296e-02 -3.199527040123939514e-02 9.491880238056182861e-02 -2.081343531608581543e-02 1.052586957812309265e-01 -1.086118631064891815e-02 -2.178902924060821533e-01 -3.737149015069007874e-02 -3.106605410575866699e-01 1.497678011655807495e-01 -2.972302138805389404e-01 -3.156778588891029358e-02 -3.067812621593475342e-01 1.354358792304992676e-01 2.426751852035522461e-01 3.569099009037017822e-01 -9.955605119466781616e-02 -1.181909888982772827e-01 4.266461357474327087e-02 4.641800820827484131e-01 -3.658996429294347763e-03 -1.763628912158310413e-03 -7.693595439195632935e-02 -2.671409398317337036e-02 1.995484530925750732e-01 -8.920745551586151123e-02 1.867134496569633484e-02 3.853144496679306030e-02 -1.084056422114372253e-01
1.680693030357360840e-01 -3.033455014228820801e-01 -7.670282572507858276e-02 -3.245129808783531189e-02 -1.692603528499603271e-01 4.126369655132293701e-01 -2.176761031150817871e-01 -2.295904159545898438e-01 3.961203694343566895e-01 1.412375718355178833e-01 -8.051784336566925049e-02 -1.989058852195739746e-01 -4.340789094567298889e-02 -1.002804487943649292e-01 -2.306113392114639282e-01 -2.294408902525901794e-02 -2.182738184928894043e-01 1.096509993076324463e-01 2.616749405860900879e-01 8.986336737871170044e-02 5.232229828834533691e-02 -1.359351128339767456e-01 1.673710644245147705e-01 -1.162099465727806091e-01 2.060487680137157440e-02 -1.249997466802597046e-01 3.059629164636135101e-02 -8.598177693784236908e-03 -7.428172510117292404e-03 4.132407531142234802e-02 -1.728259772062301636e-01 1.938799321651458740e-01
-1.459164172410964966e-01 -4.315561056137084961e-01 2.319594286382198334e-02 1.326417326927185059e-01 -1.068232208490371704e-01 2.807373404502868652e-01 -2.125029563903808594e-01 -2.731028795242309570e-01 1.948924809694290161e-01 -7.505697011947631836e-02 5.210100859403610229e-02 2.357704192399978638e-01 9.875001013278961182e-02 -1.831948459148406982e-01 8.833908475935459137e-03 -2.229793965816497803e-01 2.057137191295623779e-01 2.064387127757072449e-02 -8.289466612040996552e-03 2.054987847805023193e-02 -6.024399772286415100e-02 -1.951399892568588257e-01 2.833306193351745605e-01 -1.917634904384613037e-01 8.886326849460601807e-02 -1.630648672580718994e-01 1.225732192397117615e-01 -1.835642009973526001e-01 -5.606050416827201843e-02 1.856893002986907959e-01 -1.970973759889602661e-01 8.757001906633377075e-02
-5.073698982596397400e-02 -1.260302662849426270e-01 -8.431876450777053833e-02 -1.640932857990264893e-01 -2.874673008918762207e-01 2.066419124603271484e-01 -2.915990352630615234e-01 1.778828799724578857e-01 1.505091506987810135e-02 -1.860168427228927612e-01 4.267759621143341064e-02 5.854152888059616089e-02 1.966152191162109375e-01 -7.369791716337203979e-02 -1.176617294549942017e-01 -2.027358263731002808e-01 -1.253155469894409180e-01 1.301817893981933594e-01 4.068095386028289795e-01 5.292229354381561279e-02 1.347802765667438507e-02 1.777883805334568024e-02 3.179868757724761963e-01 6.717625260353088379e-02 -1.184333637356758118e-01 1.735204011201858521e-01 -6.194767355918884277e-02 -1.359461545944213867e-01 2.678780443966388702e-02 -3.232532143592834473e-01 2.617174685001373291e-01 -1.383832097053527832e-01
1.923099011182785034e-01 -2.498303502798080444e-01 1.176061108708381653e-01 2.121732532978057861e-01 -1.487922668457031250e-01 1.004209220409393311e-01 -1.335820406675338745e-01 -1.395500600337982178e-01 1.815846115350723267e-01 -6.188267096877098083e-02 -2.644811272621154785e-01 4.680873360484838486e-03 3.361096382141113281e-01 -1.462815701961517334e-01 -2.255119830369949341e-01 6.430452316999435425e-02 2.495268881320953369e-01 -1.150087788701057434e-01 3.101957142353057861e-01 -8.274377882480621338e-02 -9.399141371250152588e-02 -2.003045193850994110e-02 1.997555345296859741e-01 7.331981509923934937e-02 1.388038545846939087e-01 -2.693662047386169434e-01 2.039014399051666260e-01 7.401674240827560425e-02 -2.659755647182464600e-01 1.433830261230468750e-01 2.150891721248626709e-02 -1.111862659454345703e-01
1.172191947698593140e-01 -1.963766515254974365e-01 1.080065295100212097e-01 9.700542315840721130e-03 -2.292314916849136353e-01 1.931722462177276611e-01 4.100234806537628174e-02 -3.498555123805999756e-01 -3.738614916801452637e-02 -1.925470679998397827e-02 -3.177772164344787598e-01 5.120941624045372009e-02 -7.760446984320878983e-03 -2.126227766275405884e-01 5.331615358591079712e-02 -1.273714900016784668e-01 -1.315917223691940308e-01 -1.596471816301345825e-01 2.727699875831604004e-01 -1.191973388195037842e-01 -4.916222766041755676e-03 -1.157836895436048508e-02 3.433378338813781738e-01 -8.991256356239318848e-02 -2.069402933120727539e-01 -3.091193735599517822e-01 1.351772546768188477e-01 -5.456182360649108887e-02 -3.336669877171516418e-02 3.444094955921173096e-01 2.732624672353267670e-02 1.209972426295280457e-01
3.835806846618652344e-01 -1.169912368059158325e-01 1.038605347275733948e-01 1.379910856485366821e-01 -1.257410459220409393e-02 -1.640682071447372437e-01 -1.888187676668167114e-01 -2.339980304241180420e-01 6.209750473499298096e-02 7.450082153081893921e-02 -3.547586500644683838e-03 2.076258957386016846e-01 1.898299157619476318e-01 5.200878530740737915e-02 -2.856670916080474854e-01 -1.961892098188400269e-01 -1.108424067497253418e-01 2.847782075405120850e-01 1.197864115238189697e-01 2.176234275102615356e-01 -8.697111159563064575e-02 -2.888447046279907227e-02 3.262414038181304932e-01 7.319898903369903564e-02 -1.849776655435562134e-01 9.882678836584091187e-02 1.147869005799293518e-01 2.589253187179565430e-01 -1.534464508295059204e-01 -2.130221873521804810e-01 -1.067598983645439148e-01 2.637458033859729767e-02
7.229749858379364014e-02 -2.412461936473846436e-01 6.458729505538940430e-02 1.738720536231994629e-01 -1.370954364538192749e-01 1.274832636117935181e-01 -2.045676559209823608e-01 -8.423110842704772949e-02 2.476089745759963989e-01 -1.901210546493530273e-01 -3.522973880171775818e-02 -3.320911526679992676e-02 1.280049532651901245e-01 -4.460171163082122803e-01 -8.784358203411102295e-02 -2.853009402751922607e-01 -1.232774257659912109e-01 -2.050727605819702148e-03 3.379523754119873047e-02 1.763299852609634399e-02 3.177217543125152588e-01 -2.775616385042667389e-02 1.855236664414405823e-02 2.342812865972518921e-01 1.945455372333526611e-01 -1.251501888036727905e-01 1.713476032018661499e-01 2.307631224393844604e-01 1.684175431728363037e-01 -2.265553772449493408e-01 1.350779235363006592e-01 -7.928699254989624023e-02
-4.765306133776903152e-03 -3.946847915649414062e-01 1.873269490897655487e-02 1.048460453748703003e-01 -1.262354850769042969e-01 2.204053401947021484e-01 -8.529487997293472290e-02 -1.940671354532241821e-01 1.108316704630851746e-01 2.723113298416137695e-01 -1.134402006864547729e-01 8.368920534849166870e-02 1.943032741546630859e-01 2.627834212034940720e-03 -3.532652556896209717e-01 2.174243144690990448e-02 1.104626432061195374e-01 1.200066059827804565e-01 1.462903469800949097e-01 2.366529256105422974e-01 1.591455936431884766e-01 1.028489023447036743e-01 2.835783660411834717e-01 -1.121686175465583801e-01 -2.879988849163055420e-01 1.327711194753646851e-01 1.432897639460861683e-03 6.780880689620971680e-02 1.168089732527732849e-01 2.447788864374160767e-01 -1.356992423534393311e-01 1.549430489540100098e-01
1.999405957758426666e-02 -1.766280680894851685e-01 9.204795211553573608e-02 5.921575427055358887e-02 -1.227703094482421875e-01 1.976063251495361328e-01 -1.036881655454635620e-01 1.223974898457527161e-01 1.438011527061462402e-01 1.234933584928512573e-01 -1.756972521543502808e-01 -3.622969985008239746e-02 1.664897203445434570e-01 -1.814418882131576538e-01 -4.828820824623107910e-01 -8.805754035711288452e-02 -1.023349240422248840e-01 -2.577243447303771973e-01 2.522877752780914307e-01 7.340366393327713013e-02 8.643516153097152710e-02 -1.974238604307174683e-01 2.170294225215911865e-01 5.681252107024192810e-02 -8.017792552709579468e-02 -3.805699348449707031e-01 1.675380021333694458e-01 9.751187264919281006e-02 -1.814264804124832153e-01 -1.552240271121263504e-02 -1.528793722391128540e-01 -1.371612846851348877e-01
-2.290197163820266724e-01 -1.262271106243133545e-01 1.395473331212997437e-01 8.453869074583053589e-02 -2.236308008432388306e-01 2.565536648035049438e-02 -7.990386337041854858e-02 -2.863219976425170898e-01 -2.999266684055328369e-01 -1.932505965232849121e-01 -4.318867325782775879e-01 1.645303815603256226e-01 1.676988750696182251e-01 -1.475851088762283325e-01 1.332114078104496002e-02 -1.076579391956329346e-01 -2.326882444322109222e-02 3.040758892893791199e-02 2.075800746679306030e-01 8.771323412656784058e-02 2.002981305122375488e-01 1.073839887976646423e-01 3.098256587982177734e-01 -1.729662157595157623e-02 -5.596247687935829163e-02 5.091450735926628113e-02 -1.755129247903823853e-01 -1.264864653348922729e-01 1.203267872333526611e-01 4.516413062810897827e-02 -4.771870095282793045e-03 -3.068105578422546387e-01
2.132109366357326508e-02 -2.472801804542541504e-01 -3.340728878974914551e-01 2.546098232269287109e-01 -3.258517980575561523e-01 2.435781210660934448e-01 -8.652163296937942505e-02 -2.719856202602386475e-01 3.068888485431671143e-01 4.431942850351333618e-02 -1.784473806619644165e-01 1.788579821586608887e-01 5.871921405196189880e-02 -1.920683979988098145e-01 9.890299290418624878e-02 -1.636312752962112427e-01 -2.429264597594738007e-02 1.201201379299163818e-01 -4.034526273608207703e-02 -4.747111722826957703e-02 1.439432501792907715e-01 -1.021402105689048767e-01 1.981186419725418091e-01 -2.450272887945175171e-01 -8.731038868427276611e-02 1.567121408879756927e-02 1.375434994697570801e-01 -3.300228714942932129e-02 9.513445943593978882e-02 -1.470078974962234497e-01 -7.491111010313034058e-02 -2.542240917682647705e-01
7.895805686712265015e-02 -2.811730839312076569e-02 1.798982769250869751e-01 2.439394891262054443e-01 6.676228344440460205e-02 8.106521517038345337e-02 -2.173378318548202515e-02 -1.568084955215454102e-01 1.224012523889541626e-01 -4.229339957237243652e-02 1.260154247283935547e-01 3.095910251140594482e-01 1.890972852706909180e-01 -3.354370594024658203e-01 -2.695412933826446533e-01 5.654297396540641785e-02 -2.287270426750183105e-01 1.267039924860000610e-01 1.453699618577957153e-01 1.514498144388198853e-01 1.493196040391921997e-01 -1.286718845367431641e-01 4.609149694442749023e-01 -5.499889329075813293e-02 -1.826115548610687256e-01 9.320978820323944092e-02 1.246814732439815998e-03 3.699293732643127441e-02 1.814134269952774048e-01 -4.637420549988746643e-02 9.496580460108816624e-04 -2.591629922389984131e-01
5.229541286826133728e-02 -3.129070699214935303e-01 1.422705650329589844e-01 -4.403071012347936630e-03 -4.875093400478363037e-01 3.283340856432914734e-02 5.279083270579576492e-03 -2.089022099971771240e-01 2.558052726089954376e-02 1.675443351268768311e-01 1.111202090978622437e-01 8.774571120738983154e-02 2.857227623462677002e-01 -1.070282831788063049e-01 -1.563884615898132324e-01 -1.019252911210060120e-01 -2.271863520145416260e-01 -7.459335774183273315e-02 -1.247456297278404236e-01 9.318827837705612183e-02 -3.983440995216369629e-01 -1.829615831375122070e-01 2.780095338821411133e-01 2.578948158770799637e-03 -1.284686569124460220e-02 -1.017770245671272278e-01 -1.145366430282592773e-01 8.572705090045928955e-02 -1.775957345962524414e-01 -2.298790961503982544e-02 -1.003366615623235703e-02 -7.706172764301300049e-02
6.159947067499160767e-02 -1.070573851466178894e-01 -6.205695867538452148e-02 -2.656192481517791748e-01 -1.849238872528076172e-01 8.593314886093139648e-02 -9.217586368322372437e-02 -2.564905285835266113e-01 1.030101776123046875e-01 1.129648834466934204e-01 -2.825990617275238037e-01 2.657082080841064453e-01 -1.041432470083236694e-01 -1.533961109817028046e-02 5.654920637607574463e-02 -1.591742187738418579e-01 -2.567086219787597656e-01 2.152161002159118652e-01 1.732631474733352661e-01 9.044664353132247925e-02 -1.946571320295333862e-01 -4.071344621479511261e-03 3.349726498126983643e-01 -1.979699730873107910e-01 1.272636950016021729e-01 -1.109881773591041565e-01 -1.070223376154899597e-01 -1.204285025596618652e-01 -1.561240851879119873e-01 1.455706208944320679e-01 -9.785075485706329346e-02 -3.628879189491271973e-01
-1.437300294637680054e-01 -2.852918207645416260e-01 5.387185513973236084e-02 1.632717847824096680e-01 -1.596371531486511230e-01 5.900901556015014648e-02 -3.169483840465545654e-01 -1.731870025396347046e-01 -1.553486436605453491e-01 -1.108132824301719666e-01 -8.507145941257476807e-02 2.283268272876739502e-01 -6.484527140855789185e-02 -7.619228214025497437e-02 -4.327613115310668945e-02 -3.841003775596618652e-01 1.182622164487838745e-01 1.804524809122085571e-01 1.630357652902603149e-02 2.876672744750976562e-01 3.564037010073661804e-02 8.032755553722381592e-02 2.959402799606323242e-01 -2.683918178081512451e-01 -1.218025758862495422e-02 -1.729455143213272095e-01 -2.270110994577407837e-01 1.960461400449275970e-02 1.511194556951522827e-01 5.945544317364692688e-02 -1.350208520889282227e-01 1.740419119596481323e-01
-1.292531788349151611e-01 -3.645041286945343018e-01 1.185695081949234009e-01 9.007577598094940186e-02 -1.940764486789703369e-01 9.452431648969650269e-02 -2.174795605242252350e-02 5.468443408608436584e-02 -3.666318207979202271e-02 -1.572694033384323120e-01 -1.139725074172019958e-01 1.338168084621429443e-01 9.784653782844543457e-02 7.275693118572235107e-02 -2.912060320377349854e-01 -2.941595613956451416e-01 -2.630504779517650604e-02 2.512842118740081787e-01 1.237119808793067932e-01 4.164320826530456543e-01 -8.686903864145278931e-03 1.485733091831207275e-01 2.093337029218673706e-01 7.990724593400955200e-02 -4.069286882877349854e-01 -4.459178820252418518e-02 3.277650475502014160e-02 1.221401840448379517e-01 4.646036028861999512e-02 4.190704599022865295e-02 4.580176621675491333e-02 1.432674527168273926e-01
2.289026677608489990e-01 -1.451572775840759277e-01 2.307202965021133423e-01 1.507434397935867310e-01 -2.862842679023742676e-01 3.119567632675170898e-01 -1.299799978733062744e-01 -1.091970652341842651e-01 -1.076741330325603485e-02 2.191205918788909912e-01 -1.828379631042480469e-01 2.648041956126689911e-02 -2.596674263477325439e-01 -3.571562469005584717e-01 -1.626405566930770874e-01 -1.197883114218711853e-01 -2.147452980279922485e-01 1.373660713434219360e-01 2.813306450843811035e-01 -9.564230591058731079e-02 7.296605408191680908e-02 8.576997369527816772e-02 2.130227088928222656e-01 -1.370248943567276001e-01 6.734096258878707886e-02 1.032479032874107361e-01 -1.941419243812561035e-01 -6.835051625967025757e-02 -3.942574560642242432e-02 1.224098503589630127e-01 -3.048840351402759552e-02 -1.388997733592987061e-01
1.063724905252456665e-01 2.424277365207672119e-03 3.598752021789550781e-01 4.298668727278709412e-02 -2.095384448766708374e-01 1.384986191987991333e-01 -2.757811546325683594e-01 1.652643680572509766e-01 8.945956826210021973e-02 1.518523246049880981e-01 -2.783308327198028564e-01 1.594473123550415039e-01 9.441915899515151978e-02 4.790738224983215332e-02 -1.044821366667747498e-01 7.069645822048187256e-02 -1.765754371881484985e-01 1.787101477384567261e-01 9.728346019983291626e-02 1.257069874554872513e-02 -5.375929921865463257e-02 7.433465868234634399e-02 5.282126069068908691e-01 -2.198414653539657593e-01 1.864214092493057251e-01 9.420236200094223022e-02 1.465150415897369385e-01 1.557760089635848999e-01 3.838169574737548828e-02 1.482703536748886108e-01 6.969785690307617188e-02 6.015923246741294861e-02
-2.774682454764842987e-02 -1.470823138952255249e-01 -1.215503290295600891e-01 3.251104354858398438e-01 -1.702497601509094238e-01 -2.214908041059970856e-02 -2.445553094148635864e-01 7.220277190208435059e-02 -2.485756948590278625e-02 -1.377369165420532227e-01 -2.883451879024505615e-01 2.179159596562385559e-02 1.010260954499244690e-01 -1.519611179828643799e-01 -5.944826081395149231e-02 -1.640515029430389404e-01 4.547827690839767456e-02 3.993313387036323547e-02 3.681357204914093018e-01 1.818595677614212036e-01 1.610246002674102783e-01 -1.947113126516342163e-01 4.277691543102264404e-01 -1.021527871489524841e-01 1.588751189410686493e-02 1.639890968799591064e-01 9.856269508600234985e-02 -1.067247241735458374e-01 1.813373118638992310e-01 -1.318006217479705811e-01 2.107171267271041870e-01 -1.524736881256103516e-01
1.464739143848419189e-01 -6.646692007780075073e-02 1.614804416894912720e-01 2.349654212594032288e-03 9.496987611055374146e-02 2.202816009521484375e-01 -2.691145539283752441e-01 -2.096346765756607056e-01 1.563988924026489258e-01 -9.244062006473541260e-02 -3.629346564412117004e-02 2.252208292484283447e-01 1.947057694196701050e-01 6.080720946192741394e-02 -5.209304019808769226e-02 1.255993545055389404e-01 -9.632762521505355835e-02 7.004987448453903198e-02 8.993197977542877197e-02 2.006022483110427856e-01 3.707156181335449219e-01 4.360191896557807922e-02 2.990217208862304688e-01 8.636671304702758789e-02 -1.759560555219650269e-01 -2.645225822925567627e-01 -1.218799874186515808e-02 2.401015758514404297e-01 8.753783255815505981e-02 -2.254202663898468018e-01 -2.352386154234409332e-02 -3.354238271713256836e-01
-7.709872722625732422e-02 -3.115229010581970215e-01 -1.838214881718158722e-02 3.608590066432952881e-01 1.087575554847717285e-01 1.893665194511413574e-01 -1.191421300172805786e-01 -3.046851456165313721e-01 2.522353827953338623e-01 2.059620991349220276e-02 -2.026877701282501221e-01 6.761948764324188232e-02 1.973909586668014526e-01 8.911286294460296631e-02 1.615963280200958252e-01 -2.423698306083679199e-01 -3.157515525817871094e-01 4.788847640156745911e-02 1.504079699516296387e-01 -7.139451056718826294e-02 2.432805858552455902e-02 8.860249817371368408e-02 2.625319659709930420e-01 1.079844534397125244e-01 -1.597417145967483521e-01 -3.165449574589729309e-02 2.281214296817779541e-01 -8.577099442481994629e-02 -5.177947133779525757e-02 1.761280596256256104e-01 4.977630078792572021e-02 -1.715817898511886597e-01
4.113920331001281738e-01 -6.630405783653259277e-02 3.352668508887290955e-02 1.499694585800170898e-01 -3.223035484552383423e-02 1.909287869930267334e-01 -1.568689197301864624e-01 8.869273215532302856e-02 3.826624751091003418e-01 -7.341841608285903931e-02 -1.486386917531490326e-02 1.293731778860092163e-01 -4.176304489374160767e-02 -2.644565701484680176e-01 -1.521385740488767624e-02 -6.238945201039314270e-02 -2.146276533603668213e-01 1.837037652730941772e-01 2.503595054149627686e-01 1.259715855121612549e-01 1.291419118642807007e-01 8.387281745672225952e-02 2.430174648761749268e-01 1.842482201755046844e-02 -1.727107167243957520e-01 -2.598030269145965576e-01 8.408737182617187500e-02 1.858571469783782959e-01 1.958785355091094971e-01 -9.037865698337554932e-02 -9.979411214590072632e-02 -2.264693677425384521e-01
1.455242633819580078e-01 -1.324697881937026978e-01 1.332316920161247253e-02 1.200685724616050720e-01 -5.569429993629455566e-01 -6.469753384590148926e-02 -3.630191981792449951e-01 -3.312332183122634888e-02 5.467318743467330933e-02 1.060782000422477722e-01 -1.256256271153688431e-02 7.902501523494720459e-02 2.995828688144683838e-01 -1.707780361175537109e-02 1.204086933284997940e-02 5.865778028964996338e-02 -4.255410656332969666e-02 2.516734004020690918e-01 7.562322914600372314e-02 2.085155844688415527e-01 -2.677819430828094482e-01 -7.829967886209487915e-02 1.118625402450561523e-01 1.142817363142967224e-01 -1.193684712052345276e-01 -1.892759501934051514e-01 -1.911411136388778687e-01 2.596022486686706543e-01 -2.279681898653507233e-02 -6.429727375507354736e-02 -5.381640791893005371e-02 7.645371556282043457e-02
1.271320879459381104e-01 -2.840293645858764648e-01 -1.510786265134811401e-01 6.590057909488677979e-02 -9.522341191768646240e-02 -2.776910550892353058e-02 3.385616093873977661e-02 -1.334486603736877441e-01 2.717074453830718994e-01 -5.294512957334518433e-03 -1.731208413839340210e-01 9.655289351940155029e-02 1.732442826032638550e-01 -1.364679336547851562e-01 -8.365122228860855103e-02 -1.861247867345809937e-01 7.499070372432470322e-03 -2.088064998388290405e-01 2.951455116271972656e-01 8.496192097663879395e-02 -1.151581257581710815e-01 1.414810717105865479e-01 4.259433448314666748e-01 -2.519731819629669189e-01 4.316498711705207825e-02 -2.725804150104522705e-01 -2.561691403388977051e-01 2.009470164775848389e-01 -8.321309089660644531e-02 1.284648478031158447e-01 -1.117650717496871948e-01 -9.753678739070892334e-02
3.675673902034759521e-02 -6.450840085744857788e-02 3.186772167682647705e-01 5.208414047956466675e-03 -2.134232781827449799e-02 1.755513846874237061e-01 -4.857666790485382080e-01 1.128941997885704041e-01 -3.950579091906547546e-02 -1.754002720117568970e-01 -1.231795623898506165e-01 -2.389934845268726349e-03 1.743021421134471893e-02 -2.418452501296997070e-01 -6.517695635557174683e-02 -1.609307080507278442e-01 -1.618298292160034180e-01 1.929223090410232544e-01 -3.102090023458003998e-02 2.248332947492599487e-01 -4.328460618853569031e-02 -2.619152143597602844e-02 1.523112058639526367e-01 2.430033087730407715e-01 1.459974143654108047e-02 -3.236875832080841064e-01 2.168116392567753792e-03 1.261660456657409668e-01 9.889319539070129395e-02 2.371632028371095657e-03 -2.271531969308853149e-01 -3.073275983333587646e-01
-1.350805610418319702e-01 -3.591030538082122803e-01 3.960786014795303345e-02 -2.506340388208627701e-03 -3.874112069606781006e-01 5.710593238472938538e-02 -2.781252562999725342e-01 4.216900467872619629e-02 1.063241884112358093e-01 -1.811102330684661865e-01 -8.805874967947602272e-04 -3.383705392479896545e-02 1.851888149976730347e-01 -2.041480541229248047e-01 -2.431086599826812744e-01 -2.371768951416015625e-01 1.653843224048614502e-01 1.187681257724761963e-01 2.124557644128799438e-01 1.644966155290603638e-01 8.776460587978363037e-02 1.331313699483871460e-01 4.941865056753158569e-02 -1.726654358208179474e-02 -3.735084235668182373e-01 -6.564138829708099365e-02 -9.658502787351608276e-02 -4.897334799170494080e-02 -1.498455461114645004e-02 -5.249304324388504028e-02 -2.254239618778228760e-01 1.760778725147247314e-01
-2.141462266445159912e-01 -1.167291551828384399e-01 2.310950607061386108e-01 2.026608139276504517e-01 -1.810489892959594727e-01 3.265973627567291260e-01 7.894859462976455688e-02 -9.618570655584335327e-02 7.398755103349685669e-02 -3.075311779975891113e-01 -1.887244284152984619e-01 2.536701411008834839e-02 7.894191145896911621e-02 -6.073632463812828064e-02 -6.066606193780899048e-02 -3.172487616539001465e-01 8.208766579627990723e-02 1.714753508567810059e-01 3.679522871971130371e-02 2.459786087274551392e-01 1.594510674476623535e-01 1.667787432670593262e-01 2.888327538967132568e-01 -1.645158678293228149e-01 -1.454707086086273193e-01 -2.454018890857696533e-01 1.733461767435073853e-02 9.390249103307723999e-02 -4.588105529546737671e-02 -8.420225232839584351e-02 5.858613550662994385e-02 2.751214802265167236e-01
7.814966142177581787e-02 -3.864322900772094727e-01 2.257633060216903687e-01 -1.603754758834838867e-01 -3.356973826885223389e-01 7.369917351752519608e-03 -2.460305392742156982e-01 -1.466663181781768799e-01 1.355843842029571533e-01 -7.419983390718698502e-03 -1.476062238216400146e-01 6.011313572525978088e-02 1.916321069002151489e-01 5.574420094490051270e-02 -2.631921470165252686e-01 1.239299587905406952e-02 1.026698127388954163e-01 9.608520567417144775e-02 -4.528257995843887329e-02 2.333091050386428833e-01 1.534143239259719849e-01 -1.914523988962173462e-01 2.893352508544921875e-02 -1.688839122653007507e-02 -3.813299238681793213e-01 9.264642000198364258e-02 1.655037254095077515e-01 2.959755361080169678e-01 6.792773306369781494e-02 8.623594045639038086e-02 1.757061545504257083e-04 -3.717138990759849548e-02
-7.795535027980804443e-02 -2.345683276653289795e-01 1.736490577459335327e-01 2.052708268165588379e-01 -1.719589233398437500e-01 2.869192361831665039e-01 1.249375045299530029e-01 -6.627144664525985718e-02 1.944627612829208374e-01 -3.244150578975677490e-01 -3.006867468357086182e-01 7.612464018166065216e-03 8.158550411462783813e-02 -3.716874122619628906e-02 -2.874054014682769775e-01 -2.155479341745376587e-01 5.670611560344696045e-02 2.195848822593688965e-01 -6.592029333114624023e-02 1.134846433997154236e-01 -1.504871435463428497e-02 9.479977935552597046e-02 2.283080220222473145e-01 -4.298470541834831238e-02 -3.627483248710632324e-01 -8.029152452945709229e-02 2.819328941404819489e-02 1.583577543497085571e-01 -9.082461148500442505e-02 -2.114317938685417175e-02 1.331762224435806274e-01 2.047069221735000610e-01
1.435929443687200546e-02 2.223253622651100159e-02 3.697191476821899414e-01 -6.542735546827316284e-02 -1.374593973159790039e-01 2.124448716640472412e-01 -2.635228037834167480e-01 -3.325333595275878906e-01 1.279916167259216309e-01 1.813803017139434814e-01 8.070398867130279541e-02 6.167222186923027039e-02 -3.085443377494812012e-02 -4.408701658248901367e-01 4.018320143222808838e-02 -2.545202672481536865e-01 -4.758977144956588745e-02 -1.032492518424987793e-02 2.970426380634307861e-01 2.104508280754089355e-01 4.115960560739040375e-03 -2.304447591304779053e-01 6.679793447256088257e-02 -1.787656843662261963e-01 -5.556574836373329163e-02 -1.176048815250396729e-01 -1.004498377442359924e-01 -8.927993476390838623e-02 -4.456672444939613342e-02 1.707346886396408081e-01 3.700490295886993408e-02 -3.229876980185508728e-02
6.532613933086395264e-02 -3.221052587032318115e-01 1.518603712320327759e-01 1.411293894052505493e-01 -1.891696751117706299e-01 2.842089831829071045e-01 -9.217029809951782227e-02 1.288297623395919800e-01 5.222692713141441345e-02 1.244597434997558594e-01 -1.406684517860412598e-01 -1.313151717185974121e-01 5.749673768877983093e-02 -1.632983684539794922e-01 -4.499945938587188721e-01 -2.909107320010662079e-02 -1.332057714462280273e-01 -7.216198742389678955e-02 2.334682494401931763e-01 1.940132528543472290e-01 1.252016983926296234e-02 -1.959135681390762329e-01 1.979696005582809448e-01 2.173470556735992432e-01 -7.392453402280807495e-02 -3.333289325237274170e-01 1.179608479142189026e-01 1.019929945468902588e-01 -1.015159040689468384e-01 -7.655504345893859863e-02 -1.438162624835968018e-01 3.124627098441123962e-02
-9.162329137325286865e-02 -8.314768224954605103e-02 -6.704513728618621826e-02 -1.081046685576438904e-01 -3.220124840736389160e-01 9.835669398307800293e-02 1.578690111637115479e-02 2.412391593679785728e-03 3.149192035198211670e-01 1.676544696092605591e-01 -3.162136673927307129e-01 1.280147731304168701e-01 1.853220462799072266e-01 -1.035061627626419067e-01 -7.243055850267410278e-02 -5.279229581356048584e-02 6.833321601152420044e-02 2.341919951140880585e-02 7.060208171606063843e-02 2.142948657274246216e-01 2.343366853892803192e-02 -1.516782790422439575e-01 4.091614782810211182e-01 -1.027606576681137085e-01 -1.480056494474411011e-01 -2.875653803348541260e-01 -3.344178795814514160e-01 2.146133929491043091e-01 -1.703361570835113525e-01 -1.380379893817007542e-03 -6.357015669345855713e-02 -7.023157924413681030e-02
-2.148597314953804016e-02 -3.735116496682167053e-02 2.566082961857318878e-02 1.113811880350112915e-01 -3.731360435485839844e-01 -1.454946678131818771e-02 -1.081008464097976685e-01 -2.754445075988769531e-01 2.121237963438034058e-01 2.423102557659149170e-01 -3.276552259922027588e-01 -2.503336407244205475e-02 6.080367416143417358e-02 -1.745243370532989502e-01 -1.414145231246948242e-01 2.327947691082954407e-02 -1.523320376873016357e-01 1.618238538503646851e-01 -9.776986204087734222e-03 -9.564996510744094849e-02 -1.739289611577987671e-01 -7.182869315147399902e-02 2.806788384914398193e-01 -3.415023088455200195e-01 -1.678742617368698120e-01 -1.229105442762374878e-01 -2.339054048061370850e-01 2.635935246944427490e-01 -1.590895652770996094e-01 7.025377452373504639e-02 -6.607773900032043457e-02 1.204701047390699387e-02
2.463411539793014526e-02 -3.650686740875244141e-01 -1.246861591935157776e-01 -1.228975281119346619e-01 -2.000490576028823853e-01 -5.694025382399559021e-02 -3.819908201694488525e-01 -1.717080473899841309e-01 1.609281152486801147e-01 -1.138408575206995010e-02 -1.880833357572555542e-01 -5.379592627286911011e-02 3.626455664634704590e-01 -1.684144884347915649e-01 -5.144925788044929504e-02 -4.393970221281051636e-02 -6.816250085830688477e-02 1.908827126026153564e-01 8.857110887765884399e-02 6.509638577699661255e-02 -2.414098232984542847e-01 -4.085967838764190674e-01 7.766682654619216919e-02 2.008839510381221771e-02 5.706088850274682045e-04 -1.543375253677368164e-01 -2.716198191046714783e-02 1.321288198232650757e-01 -4.948530718684196472e-02 -1.289964765310287476e-01 -2.048776745796203613e-01 -1.204182673245668411e-02
-6.068646907806396484e-02 -6.723628938198089600e-02 1.977051049470901489e-01 1.736682057380676270e-01 -1.115331202745437622e-01 2.626217715442180634e-02 8.191679604351520538e-03 -1.979884803295135498e-01 1.157336011528968811e-01 9.773902595043182373e-02 -1.212410777807235718e-01 -8.953089267015457153e-02 1.764305680990219116e-01 -6.471525877714157104e-02 -3.856529891490936279e-01 -1.028443649411201477e-01 -1.665651351213455200e-01 3.318567276000976562e-01 4.767436385154724121e-01 1.358405202627182007e-01 -1.498602628707885742e-01 -6.449000537395477295e-02 1.505215466022491455e-01 1.634385436773300171e-01 -3.035122994333505630e-03 -9.734588861465454102e-02 1.169888973236083984e-01 1.445230990648269653e-01 2.603137108962982893e-04 2.940988726913928986e-02 5.360024794936180115e-02 3.499665558338165283e-01
-2.309564501047134399e-01 -3.421074151992797852e-01 2.815954089164733887e-01 -1.260959506034851074e-01 -9.333448112010955811e-02 2.339764535427093506e-01 -1.440178975462913513e-02 -2.791172862052917480e-01 3.686311841011047363e-01 -2.579521834850311279e-01 -1.794406399130821228e-02 1.489492803812026978e-01 6.035663560032844543e-02 -1.655880957841873169e-01 -2.433100938796997070e-01 -2.850080728530883789e-01 7.577374577522277832e-02 2.206723541021347046e-01 6.078989803791046143e-02 -1.208222880959510803e-01 -2.018704116344451904e-01 -1.129962271079421043e-03 7.606074213981628418e-02 -2.877666056156158447e-02 -3.245162591338157654e-02 -1.808537244796752930e-01 9.338121861219406128e-02 -1.559827476739883423e-01 8.852260559797286987e-02 -9.581003338098526001e-03 3.090997226536273956e-03 3.975336253643035889e-02
-1.915674507617950439e-01 -6.668516993522644043e-02 2.753147184848785400e-01 6.485874950885772705e-02 -1.297755539417266846e-01 8.427907526493072510e-02 1.383402645587921143e-01 -3.716790676116943359e-01 -3.019065596163272858e-02 -2.655026316642761230e-01 -2.056834846735000610e-02 -1.445578783750534058e-01 1.756690442562103271e-01 -8.770876564085483551e-03 -9.380216151475906372e-02 -2.564190626144409180e-01 -8.437917381525039673e-02 8.998809754848480225e-02 1.737055480480194092e-01 4.519946873188018799e-02 -1.201527267694473267e-01 -1.730720400810241699e-01 4.289126694202423096e-01 6.595482584089040756e-03 -2.404753267765045166e-01 -1.922360509634017944e-01 1.322435587644577026e-01 1.164915487170219421e-01 1.156170591711997986e-01 -2.656574845314025879e-01 -3.801209479570388794e-02 -1.111335828900337219e-01
9.089420549571514130e-03 -2.622408270835876465e-01 -1.570188701152801514e-01 -1.020956784486770630e-02 -2.502597868442535400e-01 1.240812763571739197e-01 -2.801129966974258423e-02 -1.384467631578445435e-01 1.363531947135925293e-01 1.553358882665634155e-01 -3.464540243148803711e-01 3.985170423984527588e-01 1.576348096132278442e-01 -3.844386711716651917e-02 -2.629284560680389404e-01 1.049276813864707947e-02 7.734764367341995239e-02 -5.518149957060813904e-02 1.941937357187271118e-01 1.414517313241958618e-01 -2.397017627954483032e-01 9.081629104912281036e-03 2.613928318023681641e-01 -2.435817569494247437e-01 -4.671827331185340881e-02 -8.596660941839218140e-02 -1.677888035774230957e-01 2.525643706321716309e-01 -2.204694598913192749e-02 -4.059219360351562500e-02 1.742600202560424805e-01 7.289483398199081421e-02
-2.659090161323547363e-01 -3.022925183176994324e-02 -4.034740105271339417e-02 -1.062155365943908691e-01 -4.433968365192413330e-01 -5.507331807166337967e-03 -6.337617337703704834e-02 -4.431704878807067871e-01 1.403476744890213013e-01 -2.625754475593566895e-01 -3.890109062194824219e-01 -4.620723053812980652e-02 2.053679227828979492e-01 -8.929172903299331665e-02 -1.459539234638214111e-01 -9.634991735219955444e-02 -7.616397738456726074e-02 2.962239831686019897e-02 1.274682432413101196e-01 -2.976302616298198700e-02 -7.054945081472396851e-02 -6.341898441314697266e-02 2.081651985645294189e-01 -1.525513529777526855e-01 3.446944802999496460e-02 -2.725445032119750977e-01 4.233023151755332947e-03 -2.719767019152641296e-02 -1.082308888435363770e-01 -3.476397693157196045e-02 2.518887072801589966e-02 -7.986781746149063110e-02
-9.017726778984069824e-02 -2.863842993974685669e-02 1.586541980504989624e-01 -1.656466871500015259e-01 1.576342806220054626e-02 2.590976655483245850e-01 -2.741061449050903320e-01 -1.889459192752838135e-01 9.611742943525314331e-02 1.311635375022888184e-01 -7.242511212825775146e-02 3.642504513263702393e-01 2.457792311906814575e-02 -1.250352263450622559e-01 2.206432819366455078e-01 -2.770265936851501465e-01 -1.533483266830444336e-01 1.702263504266738892e-01 3.590232431888580322e-01 -1.169811114668846130e-01 7.473565638065338135e-03 8.115402609109878540e-02 6.813688576221466064e-02 -7.140761613845825195e-02 1.611025929450988770e-01 -9.444409608840942383e-02 5.097104236483573914e-02 2.826613187789916992e-01 -2.480807900428771973e-01 -8.372425287961959839e-02 1.742799431085586548e-01 -1.625935733318328857e-01
-1.436652839183807373e-01 -3.083520233631134033e-01 -1.206777393817901611e-01 1.785959005355834961e-01 -1.578553766012191772e-01 1.345424056053161621e-01 -4.476408958435058594e-01 -1.030813381075859070e-01 1.811391115188598633e-01 -7.067655771970748901e-02 2.371446415781974792e-02 -7.557663321495056152e-02 3.420759141445159912e-01 -1.195242255926132202e-01 1.180980354547500610e-01 -2.159812897443771362e-01 -2.239294722676277161e-02 1.226691678166389465e-01 -5.589064955711364746e-02 -6.381916254758834839e-02 -8.340302854776382446e-02 2.873390614986419678e-01 1.441647708415985107e-01 -1.495080441236495972e-01 -1.650525033473968506e-01 -2.974492013454437256e-01 -1.134903952479362488e-01 7.041494548320770264e-02 -4.676318541169166565e-02 -2.310601025819778442e-01 -5.080165714025497437e-02 2.644135057926177979e-02
1.016076877713203430e-01 -2.251550108194351196e-01 -1.208437159657478333e-01 6.190214771777391434e-03 -1.612895280122756958e-01 7.659998536109924316e-02 -1.019118353724479675e-02 -1.365585625171661377e-01 4.088144004344940186e-01 -1.333562880754470825e-01 -2.094767093658447266e-01 7.242797315120697021e-02 -3.411242365837097168e-02 -1.430862396955490112e-01 -8.018706925213336945e-03 -1.698002032935619354e-02 -4.013941809535026550e-02 6.990861892700195312e-02 2.998490333557128906e-01 -2.196505293250083923e-02 -1.513228714466094971e-01 1.806174814701080322e-01 4.605801999568939209e-01 -2.241763621568679810e-01 -9.217911213636398315e-02 -1.469735205173492432e-01 -2.493744939565658569e-01 1.990499049425125122e-01 -7.441216707229614258e-02 1.846138983964920044e-01 1.186116933822631836e-01 -1.314558088779449463e-01
1.050191000103950500e-01 -2.114590257406234741e-01 -4.259452596306800842e-02 1.484536230564117432e-01 -2.394265979528427124e-01 4.355872869491577148e-01 -2.991680502891540527e-01 -2.067045718431472778e-01 6.324901431798934937e-02 -1.931824386119842529e-01 -2.554098144173622131e-02 1.314982473850250244e-01 2.826295495033264160e-01 -7.805296778678894043e-02 1.249662935733795166e-01 -1.295732259750366211e-01 -2.219496853649616241e-02 1.482633352279663086e-01 9.982158988714218140e-02 4.635786265134811401e-02 -1.516834348440170288e-01 5.440065637230873108e-02 1.628710031509399414e-01 -3.094322979450225830e-01 1.819639652967453003e-01 -2.400712966918945312e-01 -4.717296920716762543e-03 6.824592500925064087e-02 6.767394393682479858e-02 7.275154441595077515e-02 -1.004877537488937378e-01 2.554336786270141602e-01
2.631224393844604492e-01 -2.202962636947631836e-01 -8.208425343036651611e-02 7.225800305604934692e-02 -3.860844969749450684e-01 1.667851954698562622e-01 9.654133021831512451e-02 -1.168463230133056641e-01 -1.478947140276432037e-02 1.151116192340850830e-01 -2.917590141296386719e-01 -6.420735269784927368e-02 8.467566967010498047e-02 -1.844536066055297852e-01 2.637401781976222992e-02 -4.646435379981994629e-02 -8.367701619863510132e-02 8.620212972164154053e-02 2.340322136878967285e-01 -1.491775661706924438e-01 -3.138165548443794250e-02 1.402104273438453674e-02 4.043686389923095703e-01 -8.881881088018417358e-02 -9.325407445430755615e-02 -3.261310160160064697e-01 3.167540431022644043e-01 -3.757824003696441650e-02 -6.088834255933761597e-02 1.459287405014038086e-01 -1.406052522361278534e-02 1.327295750379562378e-01
1.167654991149902344e-01 -2.846006155014038086e-01 9.649991244077682495e-02 1.009888714179396629e-03 -1.030233129858970642e-01 8.370549231767654419e-02 2.169212512671947479e-02 -1.497201174497604370e-01 -6.511174142360687256e-02 2.738471925258636475e-01 -1.873627901077270508e-01 2.456173896789550781e-01 1.233776733279228210e-01 -9.008568525314331055e-02 -6.484628468751907349e-02 -4.459603726863861084e-01 2.666895836591720581e-02 1.051100119948387146e-01 3.057681918144226074e-01 2.083627507090568542e-02 5.103448405861854553e-02 -1.748629510402679443e-01 1.670855134725570679e-01 5.886080116033554077e-02 5.227214097976684570e-02 -1.450735926628112793e-01 -1.249578818678855896e-01 -7.334578782320022583e-02 -3.322346135973930359e-02 -2.008073925971984863e-01 4.156032502651214600e-01 -1.590046882629394531e-01
-5.568253993988037109e-02 -7.938568294048309326e-02 3.241429105401039124e-02 -1.182983145117759705e-01 -3.452476263046264648e-01 1.718355529010295868e-02 -2.134442329406738281e-02 3.513439744710922241e-02 2.118223756551742554e-01 2.600126266479492188e-01 -2.084630578756332397e-01 -1.607741601765155792e-02 2.075338214635848999e-01 -8.869364112615585327e-02 -5.089857056736946106e-02 -1.591746211051940918e-01 1.223470419645309448e-01 1.085174642503261566e-02 1.395253092050552368e-01 3.883756697177886963e-01 -1.049635708332061768e-01 -2.487585097551345825e-01 3.204486072063446045e-01 -2.779486402869224548e-02 -2.148626595735549927e-01 -1.842611134052276611e-01 -1.939532011747360229e-01 3.157405555248260498e-01 -1.382141858339309692e-01 8.560980111360549927e-02 -1.056521683931350708e-01 -5.046182870864868164e-02
-1.530941873788833618e-01 -2.478029429912567139e-01 2.678300440311431885e-01 -3.338728472590446472e-02 -1.326325982809066772e-01 -2.288966625928878784e-02 -1.476919203996658325e-01 -9.283710271120071411e-03 -1.915423944592475891e-02 9.594034403562545776e-03 3.832389041781425476e-02 7.014866173267364502e-02 -1.042403057217597961e-01 -5.079072713851928711e-01 1.686573624610900879e-01 -2.326926887035369873e-01 -5.904944613575935364e-02 4.808953031897544861e-02 2.201109230518341064e-01 9.205397218465805054e-02 -2.232196182012557983e-01 7.850950211286544800e-02 3.768214881420135498e-01 -1.142478957772254944e-01 -1.280089318752288818e-01 -6.104734167456626892e-02 1.391447335481643677e-01 -3.220937773585319519e-02 2.862004339694976807e-01 -1.379609853029251099e-01 1.658424437046051025e-01 -3.604202345013618469e-02
-1.067157760262489319e-01 -3.417019844055175781e-01 2.969585955142974854e-01 2.104402147233486176e-02 -3.079755306243896484e-01 -1.546230167150497437e-01 -1.151896491646766663e-01 2.076623961329460144e-02 6.190023198723793030e-02 -2.343017011880874634e-01 9.927980601787567139e-02 5.549179390072822571e-02 2.140909135341644287e-01 5.684612318873405457e-02 -6.230157986283302307e-02 -2.259172648191452026e-01 -1.112834885716438293e-01 1.193375140428543091e-01 2.129577696323394775e-01 -1.424821913242340088e-01 1.404846161603927612e-01 -2.994712293148040771e-01 4.580424129962921143e-01 8.231759071350097656e-02 4.695203900337219238e-02 -4.311393946409225464e-02 1.127265691757202148e-01 -8.922463282942771912e-03 1.603673547506332397e-01 -9.214276820421218872e-02 -2.047411911189556122e-02 7.323215156793594360e-02
3.250929117202758789e-01 -1.726988404989242554e-01 2.640730440616607666e-01 9.708923101425170898e-02 3.021379001438617706e-02 2.064098417758941650e-01 -4.335426390171051025e-01 1.017498821020126343e-01 5.601271241903305054e-02 8.267080783843994141e-02 -2.381405979394912720e-01 1.699943542480468750e-01 1.311325281858444214e-01 -5.531013756990432739e-02 -1.492151767015457153e-01 6.384673714637756348e-02 -1.346993893384933472e-01 2.970294952392578125e-01 1.139955222606658936e-01 -8.863326907157897949e-02 -3.006531596183776855e-01 1.117427498102188110e-01 2.573991715908050537e-01 -1.766810938715934753e-02 1.844138950109481812e-01 -9.751153178513050079e-03 3.717893734574317932e-02 8.802592754364013672e-02 7.819571346044540405e-02 1.560313254594802856e-01 7.317994255572557449e-03 -1.758021116256713867e-01
1.058923751115798950e-01 1.869062483310699463e-01 1.534284353256225586e-01 -1.397675424814224243e-01 -2.059369683265686035e-01 -4.452801868319511414e-02 -3.561051487922668457e-01 -1.039628013968467712e-01 2.627767622470855713e-01 4.587660357356071472e-02 -3.230384588241577148e-01 3.571228981018066406e-01 4.870152473449707031e-02 9.491713345050811768e-02 -5.953576043248176575e-02 -2.446006685495376587e-01 -8.990234881639480591e-02 2.715050578117370605e-01 2.088925689458847046e-01 1.697701811790466309e-01 1.479047089815139771e-01 7.029281556606292725e-02 1.862396299839019775e-02 -3.988968953490257263e-02 -2.150064557790756226e-01 -1.748999655246734619e-01 -5.320645496249198914e-02 5.791546404361724854e-02 -1.140076573938131332e-02 1.916318982839584351e-01 2.151573747396469116e-01 -4.248343780636787415e-02
2.798172533512115479e-01 -1.566262692213058472e-01 8.459185063838958740e-02 2.115678489208221436e-01 1.384316850453615189e-02 3.554269075393676758e-01 -3.266527950763702393e-01 -7.836983352899551392e-02 1.417543925344944000e-02 -8.161211758852005005e-02 -1.210045367479324341e-01 1.373758316040039062e-01 -7.858166098594665527e-02 1.648625358939170837e-02 1.160637214779853821e-01 -4.799400642514228821e-02 -1.063645780086517334e-01 1.041678339242935181e-01 1.928297579288482666e-01 -1.236588880419731140e-01 8.941909670829772949e-02 -3.077867627143859863e-01 4.868473112583160400e-01 -9.616147726774215698e-02 -2.319438159465789795e-01 -4.486239701509475708e-02 4.424206912517547607e-03 6.079577654600143433e-02 1.934265196323394775e-01 5.998753011226654053e-02 -1.008371040225028992e-01 -9.461234509944915771e-02
-2.143136970698833466e-02 -3.113928139209747314e-01 1.672401875257492065e-01 9.521689265966415405e-02 8.092228323221206665e-02 8.582487702369689941e-02 -2.437297850847244263e-01 -2.415316253900527954e-01 -1.954537034034729004e-01 2.234826385974884033e-01 -9.628906846046447754e-02 -3.777717798948287964e-02 8.270730078220367432e-02 -4.544416815042495728e-02 -1.633310019969940186e-01 -4.881974458694458008e-01 -6.219907104969024658e-02 1.041030213236808777e-01 1.238421201705932617e-01 -8.166080713272094727e-02 9.827417135238647461e-02 -2.533454596996307373e-01 2.549822926521301270e-01 -9.767676144838333130e-02 4.922910034656524658e-02 -2.488533854484558105e-01 6.218091398477554321e-02 -7.748681306838989258e-02 -3.367453441023826599e-02 -2.229591012001037598e-01 1.119413599371910095e-01 -1.959881335496902466e-01
-6.164710596203804016e-02 -2.515246272087097168e-01 1.066133286803960800e-02 -1.847199350595474243e-01 -3.048979341983795166e-01 3.179707527160644531e-01 -3.244939446449279785e-01 -1.487826853990554810e-01 2.498982846736907959e-02 2.718478143215179443e-01 -2.430350780487060547e-01 -8.981312811374664307e-02 -2.230277061462402344e-01 3.679722175002098083e-02 -3.847941458225250244e-01 -1.292933374643325806e-01 -1.501274108886718750e-01 8.172316104173660278e-02 6.474156677722930908e-02 1.006048396229743958e-01 -8.181802183389663696e-02 -1.017559412866830826e-02 1.545078009366989136e-01 -1.958497166633605957e-01 -2.342490404844284058e-01 -1.177241280674934387e-01 -6.373725086450576782e-02 1.067711636424064636e-01 -9.048907458782196045e-02 3.126944229006767273e-02 -8.103810250759124756e-02 -8.472158014774322510e-02
8.028630912303924561e-02 -3.358667790889739990e-01 -4.612040519714355469e-02 -2.297437787055969238e-01 -3.137976825237274170e-01 1.923621515743434429e-03 -3.735012561082839966e-02 -3.362294733524322510e-01 3.090665638446807861e-01 2.385131269693374634e-01 1.212775558233261108e-01 -1.752927154302597046e-01 1.228702962398529053e-01 -6.278236955404281616e-02 -1.507723778486251831e-01 -2.037556916475296021e-01 -2.379823774099349976e-01 1.515776664018630981e-01 2.429783195257186890e-01 4.495884105563163757e-02 -6.108499318361282349e-02 4.821489565074443817e-03 1.684729456901550293e-01 2.969718724489212036e-02 -2.097479999065399170e-01 -1.577109694480895996e-01 1.615143269300460815e-01 8.206881582736968994e-02 -3.128167241811752319e-02 -1.453876048326492310e-01 1.848726868629455566e-01 -1.060675922781229019e-02
2.601088881492614746e-01 -1.774036586284637451e-01 -5.108050070703029633e-03 -7.819416932761669159e-03 -2.359531521797180176e-01 3.065680265426635742e-01 -5.813197046518325806e-02 7.766728848218917847e-02 1.441631466150283813e-01 -1.663959175348281860e-01 -9.698535501956939697e-02 8.096896111965179443e-02 3.671376407146453857e-01 -4.358474537730216980e-02 -2.748983502388000488e-01 -8.723062276840209961e-02 2.056243456900119781e-02 -2.514064610004425049e-01 1.049262732267379761e-01 -7.885157130658626556e-03 -4.006154835224151611e-02 -1.825915835797786713e-02 2.634239196777343750e-01 6.510272622108459473e-02 -8.713459968566894531e-02 -3.983837664127349854e-01 2.964373864233493805e-02 2.089661061763763428e-01 -3.577892482280731201e-02 2.756051123142242432e-01 -2.985755167901515961e-02 -1.347888410091400146e-01
5.853925272822380066e-02 7.395792007446289062e-02 2.502256035804748535e-01 -1.298268586397171021e-01 -2.488088756799697876e-01 2.309880554676055908e-01 -2.613999843597412109e-01 1.068327762186527252e-02 4.725195467472076416e-02 4.085539653897285461e-02 -3.022824227809906006e-01 2.704820930957794189e-01 1.469851732254028320e-01 -3.261961042881011963e-01 -3.521993057802319527e-03 -1.259753201156854630e-02 -1.629425138235092163e-01 2.555755674839019775e-01 1.101884022355079651e-01 8.861073851585388184e-02 4.012021794915199280e-02 1.509810686111450195e-01 -6.650274246931076050e-02 2.090468071401119232e-02 2.224051654338836670e-01 6.178292259573936462e-02 6.597425043582916260e-02 2.087065279483795166e-01 1.165680140256881714e-01 -4.088596627116203308e-02 8.772138506174087524e-02 -4.074788987636566162e-01
-9.108138829469680786e-02 -5.838016793131828308e-02 -6.948937475681304932e-02 2.330795079469680786e-01 -2.737907469272613525e-01 1.350731849670410156e-01 -2.249801754951477051e-01 2.744647860527038574e-02 2.277565598487854004e-01 -4.237638041377067566e-02 -5.389214493334293365e-03 1.071148291230201721e-01 7.856325805187225342e-02 -3.326659500598907471e-01 -1.432565450668334961e-01 -4.802394658327102661e-02 2.136218920350074768e-02 3.417135030031204224e-02 3.841132819652557373e-01 2.546142041683197021e-01 8.177023380994796753e-02 -9.193878620862960815e-02 2.691386938095092773e-01 1.614463925361633301e-01 -5.599430948495864868e-02 2.465810775756835938e-01 -1.404352299869060516e-02 -2.474699728190898895e-02 -1.135811768472194672e-02 -3.785709142684936523e-01 2.048626393079757690e-01 -4.393746703863143921e-02
-2.258165925741195679e-01 -1.793546415865421295e-02 -2.288347631692886353e-01 3.475227393209934235e-03 -1.400393098592758179e-01 1.306313127279281616e-01 2.337028458714485168e-02 -3.453550636768341064e-01 1.250278949737548828e-01 3.890919685363769531e-02 -1.642598360776901245e-01 1.730219125747680664e-01 2.234240323305130005e-01 -2.235332876443862915e-01 -1.892867535352706909e-01 -3.249793872237205505e-02 -3.595888018608093262e-01 6.781873852014541626e-02 1.421577632427215576e-01 -4.260499775409698486e-02 -8.872901089489459991e-03 5.288600549101829529e-02 3.408409059047698975e-01 -1.292305141687393188e-01 1.261578947305679321e-01 -1.856459528207778931e-01 -1.902041584253311157e-01 2.280928343534469604e-01 1.233710125088691711e-01 -2.760258018970489502e-01 -6.231606379151344299e-02 5.853858590126037598e-02
1.191880106925964355e-01 -2.903478965163230896e-02 3.408185243606567383e-01 6.770519167184829712e-02 -1.607940196990966797e-01 -5.788098555058240891e-03 -1.542452871799468994e-01 6.074415519833564758e-02 1.411516666412353516e-01 2.007159292697906494e-01 -4.059018194675445557e-01 1.976393014192581177e-01 9.775123000144958496e-02 1.130069568753242493e-01 -2.929843068122863770e-01 5.725156888365745544e-02 -1.904333010315895081e-02 2.276405543088912964e-01 1.615802794694900513e-01 1.453722268342971802e-01 -7.848856598138809204e-02 9.777872264385223389e-02 4.162021279335021973e-01 -8.656846731901168823e-02 1.393772661685943604e-01 1.415091007947921753e-01 2.640980184078216553e-01 6.652584671974182129e-02 -1.426178812980651855e-01 5.344962235540151596e-03 5.406118929386138916e-02 -5.089069530367851257e-02
1.737024039030075073e-01 -4.623611271381378174e-02 -1.477554556913673878e-03 2.064794301986694336e-01 -5.059619620442390442e-02 -5.186500027775764465e-02 -2.788063883781433105e-01 -2.085160017013549805e-01 2.661081217229366302e-02 1.595590449869632721e-02 -3.715850412845611572e-03 2.998189628124237061e-01 3.798968791961669922e-01 8.757083117961883545e-02 -2.319013178348541260e-01 -3.896525502204895020e-01 -2.550526708364486694e-02 1.379247158765792847e-01 2.336941659450531006e-01 4.166482016444206238e-02 2.617883123457431793e-02 -5.183351784944534302e-02 2.389075905084609985e-01 7.508769631385803223e-02 -2.817628681659698486e-01 1.513089686632156372e-01 7.329113781452178955e-02 2.328561246395111084e-01 4.320134595036506653e-02 -1.802351027727127075e-01 -9.664850682020187378e-02 4.946020990610122681e-02
-1.676215082406997681e-01 -1.971353963017463684e-02 3.687546029686927795e-02 1.822079420089721680e-01 -3.120956420898437500e-01 1.313947290182113647e-01 -1.379482150077819824e-01 -1.709611415863037109e-01 4.358117282390594482e-02 -3.426912426948547363e-02 -2.124414592981338501e-02 1.708395928144454956e-01 1.140298768877983093e-01 -1.194119602441787720e-01 -2.595566213130950928e-01 -1.143051013350486755e-01 2.527921227738261223e-03 3.000487387180328369e-01 8.118020743131637573e-02 6.077936850488185883e-03 1.686390489339828491e-01 8.341046422719955444e-02 4.866359829902648926e-01 4.097829386591911316e-02 8.764126151800155640e-02 -5.337942391633987427e-02 -3.580115735530853271e-01 -2.853118814527988434e-02 1.379656642675399780e-01 1.056496500968933105e-01 -1.659719645977020264e-01 2.565304934978485107e-01
1.361675560474395752e-02 -2.816943526268005371e-01 -2.605887353420257568e-01 1.626064032316207886e-01 -2.437195777893066406e-01 1.767499893903732300e-01 -1.709606945514678955e-01 -2.211925983428955078e-01 1.651474237442016602e-01 -8.227622509002685547e-02 -1.085620298981666565e-01 1.202328428626060486e-01 7.195752114057540894e-02 -6.579048931598663330e-03 -2.002359330654144287e-01 -2.553358972072601318e-01 -7.338652387261390686e-03 1.227383390069007874e-01 -9.697376191616058350e-02 -3.207385074347257614e-03 2.206992954015731812e-01 -4.430260881781578064e-02 1.978770345449447632e-01 -2.329662889242172241e-01 -5.409928783774375916e-02 -6.315945088863372803e-02 9.543540328741073608e-02 5.475064367055892944e-02 2.666462659835815430e-01 -1.611566245555877686e-01 -8.062946796417236328e-02 -4.419262409210205078e-01
1.193200144916772842e-02 -7.705532014369964600e-02 -2.738859951496124268e-01 -1.474513858556747437e-01 -2.094581425189971924e-01 1.128609180450439453e-01 -5.084738880395889282e-02 -3.654727041721343994e-01 5.389380827546119690e-02 -1.128236427903175354e-01 -2.119458466768264771e-01 1.884462684392929077e-01 1.418441087007522583e-01 7.068353146314620972e-02 -9.047874063253402710e-02 -2.059806734323501587e-01 -2.314190715551376343e-01 2.401270568370819092e-01 2.109976857900619507e-01 3.522627055644989014e-02 -3.054306507110595703e-01 -1.096100732684135437e-01 3.577229082584381104e-01 -9.662723541259765625e-02 1.700687035918235779e-02 -2.216967195272445679e-02 -1.549596637487411499e-01 -1.073650270700454712e-02 1.471529304981231689e-01 1.335000395774841309e-01 -9.519850462675094604e-02 -2.440752685070037842e-01
-3.710323944687843323e-02 -1.113396324217319489e-02 3.112757503986358643e-01 2.607085108757019043e-01 1.677240803837776184e-02 3.587228059768676758e-01 -2.921456471085548401e-02 -2.355955690145492554e-01 -8.095296472311019897e-02 -1.720266491174697876e-01 5.313651263713836670e-02 1.586137712001800537e-01 7.787723094224929810e-02 -3.671815693378448486e-01 -1.509068757295608521e-01 -1.787519305944442749e-01 -2.966584451496601105e-02 2.106877714395523071e-01 2.415318340063095093e-01 1.221078485250473022e-01 1.552236080169677734e-01 -2.011705487966537476e-01 2.994301021099090576e-01 1.673333346843719482e-01 -1.406513601541519165e-01 -1.120292209088802338e-02 8.385413140058517456e-02 1.101019512861967087e-02 1.743110567331314087e-01 -1.644057184457778931e-01 4.460336174815893173e-03 -5.779502540826797485e-02
-3.640900179743766785e-02 -1.892799139022827148e-01 1.059281360357999802e-02 4.032765328884124756e-01 1.113745868206024170e-01 2.705584466457366943e-01 -1.199528202414512634e-01 -3.042498826980590820e-01 1.252943128347396851e-01 -5.066844820976257324e-02 -1.676824390888214111e-01 -2.724495343863964081e-02 2.470390796661376953e-01 8.782746642827987671e-02 7.167458534240722656e-02 -2.777486145496368408e-01 -2.302715331315994263e-01 1.332262307405471802e-01 2.138216942548751831e-01 2.821114100515842438e-02 7.462165504693984985e-02 4.362407326698303223e-02 2.864511311054229736e-01 6.605821847915649414e-02 -8.886624127626419067e-02 5.460136011242866516e-02 3.021577894687652588e-01 -1.657340526580810547e-01 1.464052498340606689e-01 8.423895388841629028e-02 -5.074562504887580872e-02 -1.935477703809738159e-01
1.819317340850830078e-01 -2.276957184076309204e-01 -3.370365500450134277e-02 2.984767854213714600e-01 -6.682041287422180176e-02 -6.298650056123733521e-02 -2.859216630458831787e-01 -3.835358098149299622e-02 2.379109263420104980e-01 7.802219688892364502e-02 -1.061491444706916809e-01 2.365618944168090820e-01 3.186452016234397888e-02 -1.742770709097385406e-02 -3.510386124253273010e-02 -6.328701227903366089e-02 1.470107287168502808e-01 5.337803065776824951e-02 -1.085545420646667480e-01 8.530072122812271118e-02 2.082486748695373535e-01 -4.193380102515220642e-02 4.315737783908843994e-01 7.550971210002899170e-02 -3.055624067783355713e-01 -1.051131486892700195e-01 3.046813607215881348e-02 3.284261822700500488e-01 6.379827857017517090e-02 -5.455733835697174072e-02 -1.937320232391357422e-01 -2.414718717336654663e-01
-6.617071479558944702e-02 -3.477585911750793457e-01 1.477569788694381714e-01 -1.335043460130691528e-01 -4.740564152598381042e-02 2.814732789993286133e-01 -2.152997404336929321e-01 -9.040190279483795166e-02 1.810753531754016876e-02 2.497010082006454468e-01 -2.347154319286346436e-01 4.461535438895225525e-02 1.036003604531288147e-01 6.129184365272521973e-02 -1.347384750843048096e-01 -3.341169357299804688e-01 2.351499861106276512e-03 2.202490270137786865e-01 3.715845942497253418e-01 -4.364558681845664978e-02 1.042332947254180908e-01 -2.196829169988632202e-01 1.276814937591552734e-01 1.481692790985107422e-01 -2.606069855391979218e-02 -3.670584037899971008e-02 1.140967831015586853e-01 -2.931574285030364990e-01 -6.882984936237335205e-02 -1.271581351757049561e-01 9.119028225541114807e-03 -1.647344976663589478e-01
2.813924849033355713e-02 6.662543863058090210e-02 1.859531551599502563e-01 1.152473385445773602e-03 -1.033006533980369568e-01 4.804298654198646545e-02 -1.490135490894317627e-01 8.620367944240570068e-02 1.293093413114547729e-01 5.507365334779024124e-03 -1.500448137521743774e-01 2.321728169918060303e-01 4.133314490318298340e-01 -1.185040026903152466e-01 -5.041044950485229492e-01 -3.214413300156593323e-02 -7.944408804178237915e-02 -1.345424801111221313e-01 2.196333110332489014e-01 -9.693843126296997070e-02 6.389621645212173462e-02 -1.053748950362205505e-01 2.782141566276550293e-01 -4.021966829895973206e-02 7.833975553512573242e-02 -2.948924601078033447e-01 1.487438846379518509e-02 5.776400212198495865e-03 -1.773365139961242676e-01 2.239197045564651489e-01 -1.389450877904891968e-01 -1.177317276597023010e-01
-1.923799514770507812e-01 -2.597148120403289795e-01 3.727214336395263672e-01 1.400130093097686768e-01 -1.015227437019348145e-01 1.061868891119956970e-01 -6.562944501638412476e-02 1.624341309070587158e-01 3.469974920153617859e-02 -1.810483983717858791e-03 -7.251473516225814819e-02 1.713914424180984497e-02 1.429778784513473511e-01 5.408810451626777649e-02 -3.302491307258605957e-01 -2.557773590087890625e-01 -2.293864041566848755e-01 2.402938008308410645e-01 1.334979534149169922e-01 2.716026902198791504e-01 6.207176670432090759e-02 1.227936074137687683e-01 1.096018776297569275e-01 1.373127698898315430e-01 -3.585727810859680176e-01 6.477335840463638306e-02 7.778218388557434082e-02 5.693370476365089417e-02 -9.480199217796325684e-02 -2.388309240341186523e-01 1.299627870321273804e-01 -5.828638747334480286e-02
-3.319396078586578369e-02 -1.891576647758483887e-01 3.004418686032295227e-02 5.635389685630798340e-02 -2.106368988752365112e-01 3.961730897426605225e-01 -2.898041307926177979e-01 -2.633337378501892090e-01 2.980995774269104004e-01 1.116624176502227783e-01 -1.856927871704101562e-01 -2.147623002529144287e-01 2.509578466415405273e-01 -1.764374375343322754e-01 -1.186154335737228394e-01 1.369856745004653931e-01 1.184795275330543518e-01 1.992219239473342896e-01 9.047048538923263550e-02 2.096990495920181274e-01 -1.872198134660720825e-01 1.086747273802757263e-01 6.001947447657585144e-02 -1.161386445164680481e-01 -2.867510318756103516e-01 -1.694322079420089722e-01 -2.643609791994094849e-02 -1.072301529347896576e-02 6.223306991159915924e-04 -4.141486063599586487e-02 -2.609536796808242798e-02 1.073530688881874084e-01
-2.866029681172221899e-04 -2.027737945318222046e-01 1.903797090053558350e-01 -9.296846389770507812e-02 -2.247913330793380737e-01 3.331213817000389099e-02 -1.355610489845275879e-01 1.760407984256744385e-01 1.601454168558120728e-01 -3.164962232112884521e-01 -4.588587209582328796e-03 -1.033125594258308411e-01 7.424448151141405106e-03 -2.506846785545349121e-01 9.828235208988189697e-02 -1.105407625436782837e-01 -1.412667036056518555e-01 4.697766900062561035e-02 3.587220013141632080e-01 2.501262351870536804e-02 -1.474106758832931519e-01 9.820590913295745850e-02 4.795271456241607666e-01 -8.033960126340389252e-03 1.244269758462905884e-01 -1.203313767910003662e-01 2.655004560947418213e-01 2.224364727735519409e-01 8.609676361083984375e-02 -8.001068979501724243e-02 1.012236252427101135e-01 -6.966669857501983643e-02
1.756613329052925110e-02 -2.082937061786651611e-01 3.713619410991668701e-01 8.025986701250076294e-02 -2.452330291271209717e-01 1.556029766798019409e-01 -1.057068933732807636e-03 7.464998960494995117e-02 1.530683785676956177e-01 -2.846924066543579102e-01 -2.101425081491470337e-01 3.323666006326675415e-02 1.645450145006179810e-01 2.930921316146850586e-02 -2.716146111488342285e-01 -2.640750706195831299e-01 -1.111770570278167725e-01 1.811772137880325317e-01 5.483958497643470764e-02 9.453921020030975342e-02 1.493930630385875702e-02 1.464259997010231018e-02 2.368513494729995728e-01 -6.175973918288946152e-03 -4.172731637954711914e-01 7.270422577857971191e-02 1.173142343759536743e-01 1.317599713802337646e-01 -3.307732567191123962e-02 9.840060025453567505e-03 7.506674528121948242e-02 2.641646862030029297e-01
-9.928917139768600464e-02 -2.422413825988769531e-01 -1.215729117393493652e-01 1.726524680852890015e-01 -1.832266896963119507e-01 2.956832349300384521e-01 -6.610836088657379150e-02 -3.982430100440979004e-01 2.964388132095336914e-01 1.219839975237846375e-01 -2.750994563102722168e-01 1.551685333251953125e-01 -5.447237938642501831e-02 -2.134897410869598389e-01 -3.080520592629909515e-02 -1.584260314702987671e-01 2.561600878834724426e-02 1.598208397626876831e-01 -3.712984547019004822e-02 -2.350409887731075287e-02 2.423472404479980469e-01 -7.339780032634735107e-02 2.470596134662628174e-01 -2.633605301380157471e-01 2.988102287054061890e-02 1.096201688051223755e-01 4.563480615615844727e-02 -9.224768728017807007e-02 6.668505817651748657e-02 -2.365992665290832520e-01 -1.187959127128124237e-02 -1.381380558013916016e-01
-1.118389070034027100e-01 -1.499167531728744507e-01 3.341580629348754883e-01 5.240400880575180054e-02 2.109267413616180420e-01 3.460004925727844238e-01 -2.259360849857330322e-01 -5.578012391924858093e-02 2.688468396663665771e-01 -1.532548367977142334e-01 -7.911325246095657349e-02 2.185931950807571411e-01 2.283862531185150146e-01 -1.607653647661209106e-01 -6.346314400434494019e-02 -1.761216372251510620e-01 -2.922632396221160889e-01 -1.317226290702819824e-01 1.447956115007400513e-01 1.790504008531570435e-01 -1.770645976066589355e-01 6.002066191285848618e-03 1.105388328433036804e-01 -2.790815234184265137e-01 -1.376810967922210693e-01 -2.284240722656250000e-01 -8.874458074569702148e-02 -6.880033016204833984e-02 1.045923493802547455e-02 -8.115125447511672974e-02 1.506299246102571487e-02 3.785875812172889709e-02
-1.836421191692352295e-01 -1.144570559263229370e-01 3.069082200527191162e-01 2.677250206470489502e-01 -4.769544899463653564e-01 -2.423801086843013763e-02 -3.905287981033325195e-01 -2.020210176706314087e-01 -4.291697964072227478e-02 -2.325562536716461182e-01 -9.265933185815811157e-02 2.438620328903198242e-01 1.863002777099609375e-01 -1.804215312004089355e-01 -7.059198617935180664e-02 -1.062787547707557678e-01 3.938735276460647583e-02 -1.180945262312889099e-01 5.888134986162185669e-02 5.779212713241577148e-02 1.087696030735969543e-01 1.264864653348922729e-01 3.215563297271728516e-02 -2.117265714332461357e-03 -2.667218446731567383e-01 -1.051840409636497498e-01 -3.730174852535128593e-03 -1.080638691782951355e-01 1.291510928422212601e-02 -8.222979307174682617e-02 -7.145027071237564087e-02 3.589150309562683105e-02
-1.567142009735107422e-01 -3.110652565956115723e-01 9.000593423843383789e-02 2.307349592447280884e-01 -1.161420345306396484e-01 7.512329518795013428e-02 -3.410339355468750000e-01 -5.178691744804382324e-01 -9.686986356973648071e-02 -7.594122737646102905e-02 -6.449245661497116089e-02 4.783582687377929688e-02 1.493629068136215210e-01 -3.752401098608970642e-02 -1.220810785889625549e-01 -2.519480586051940918e-01 -1.645730435848236084e-01 2.349890768527984619e-01 -7.062118500471115112e-02 1.830862760543823242e-01 -2.264749817550182343e-02 -8.407292887568473816e-03 1.290057152509689331e-01 -1.056608706712722778e-01 2.311630696058273315e-01 -1.355728805065155029e-01 5.350694060325622559e-03 -3.130219504237174988e-02 -1.006385684013366699e-01 1.431635618209838867e-01 1.224911957979202271e-01 1.495382487773895264e-01
3.225104510784149170e-01 -1.874654591083526611e-01 5.574114620685577393e-02 2.469687759876251221e-01 3.251226618885993958e-02 7.264100760221481323e-02 -4.664102569222450256e-02 -8.996950089931488037e-02 -5.917568504810333252e-02 -2.707695774734020233e-02 -2.746985256671905518e-01 -6.497174501419067383e-03 2.310750335454940796e-01 -2.572935074567794800e-02 -8.834855630993843079e-03 -1.134796515107154846e-01 -4.483508318662643433e-02 -1.146501898765563965e-01 2.554449737071990967e-01 1.719327270984649658e-01 1.665631383657455444e-01 -1.079744398593902588e-01 4.887922108173370361e-01 2.340965345501899719e-02 -2.137935608625411987e-01 -1.730386316776275635e-01 -9.064375609159469604e-02 1.209462899714708328e-02 2.190318107604980469e-01 -1.658162027597427368e-01 1.441786438226699829e-01 -2.535436153411865234e-01
1.691859364509582520e-01 -3.420036435127258301e-01 -1.061122417449951172e-01 1.384282410144805908e-01 -2.430688142776489258e-01 -9.203678928315639496e-03 -3.071410357952117920e-01 -2.561751902103424072e-01 7.712149620056152344e-02 -1.344248205423355103e-01 -6.450042873620986938e-02 7.534825801849365234e-02 2.280151844024658203e-01 -1.086625903844833374e-01 -4.153618514537811279e-01 4.164327681064605713e-02 -9.359736740589141846e-02 -9.870435111224651337e-03 1.756943315267562866e-01 8.964069932699203491e-02 -4.390634223818778992e-02 -9.667782485485076904e-02 2.299512326717376709e-01 -9.165474027395248413e-02 -3.959652781486511230e-02 1.962777972221374512e-01 -2.376687526702880859e-01 2.599823474884033203e-01 -7.981131225824356079e-02 -6.168932840228080750e-02 -1.643224805593490601e-01 1.062236204743385315e-01
-2.048261091113090515e-02 -5.814618989825248718e-02 -1.662422530353069305e-02 -3.311804831027984619e-01 -3.139286935329437256e-01 1.676329821348190308e-01 7.673853635787963867e-02 -3.285604119300842285e-01 1.411889195442199707e-01 -1.255306899547576904e-01 -1.498139500617980957e-01 -8.240272849798202515e-02 1.303844749927520752e-01 -9.982792288064956665e-02 9.279365092515945435e-02 -9.925500303506851196e-02 1.461735814809799194e-01 1.708731427788734436e-02 3.575719594955444336e-01 1.724404096603393555e-01 -7.216776162385940552e-02 7.144078612327575684e-02 3.034767508506774902e-01 -1.525101810693740845e-01 -8.128658682107925415e-02 -2.540417611598968506e-01 1.295165270566940308e-01 4.355105757713317871e-02 -1.013423353433609009e-01 -1.556275337934494019e-01 -3.190128365531563759e-03 -3.258178532123565674e-01
9.509987384080886841e-02 -2.084623575210571289e-01 1.753250509500503540e-02 9.194255620241165161e-02 -3.463285267353057861e-01 3.451060950756072998e-01 -3.856045007705688477e-01 -1.867187917232513428e-01 -7.770024240016937256e-02 1.301075518131256104e-01 -1.096993312239646912e-01 -3.781921230256557465e-03 7.721070945262908936e-02 -2.937888205051422119e-01 -1.111911535263061523e-01 1.259363144636154175e-01 -1.973533630371093750e-02 8.975467085838317871e-02 2.285974621772766113e-01 5.512807518243789673e-02 1.822113804519176483e-02 -1.073501110076904297e-01 2.084792703390121460e-01 1.341349780559539795e-01 -5.214476212859153748e-02 -2.183606028556823730e-01 -2.109504193067550659e-01 -1.779979169368743896e-01 -2.144386917352676392e-01 1.440711617469787598e-01 6.668006628751754761e-02 1.606497317552566528e-01
-8.079632371664047241e-02 1.156475543975830078e-01 2.452291101217269897e-01 1.257350891828536987e-01 -3.078513592481613159e-02 1.039347276091575623e-01 -5.077504515647888184e-01 6.124625727534294128e-02 -8.516372740268707275e-02 -8.408268541097640991e-02 -4.291536659002304077e-02 -2.455190196633338928e-02 4.978809133172035217e-02 -4.204025566577911377e-01 -1.144110783934593201e-01 -2.450703084468841553e-01 -1.695279031991958618e-01 1.459773182868957520e-01 -1.190903335809707642e-01 1.740345954895019531e-01 -1.637182757258415222e-02 -1.787580549716949463e-02 2.103004306554794312e-01 4.381301254034042358e-02 3.145892173051834106e-02 -1.492215096950531006e-01 1.120189502835273743e-01 2.620531618595123291e-01 5.508861038833856583e-03 -8.548469096422195435e-02 -2.952370047569274902e-01 -1.465361565351486206e-01
6.581158936023712158e-02 -4.890217483043670654e-01 2.638475038111209869e-02 2.821083068847656250e-01 -1.691905260086059570e-01 -2.373519539833068848e-02 2.650014497339725494e-02 -1.726657897233963013e-01 1.132018491625785828e-01 5.412465333938598633e-02 -2.017834037542343140e-01 1.236205175518989563e-01 1.071810349822044373e-01 1.280146241188049316e-01 -1.673579216003417969e-01 -6.323710083961486816e-02 -2.310719341039657593e-01 -5.554185062646865845e-02 2.754714488983154297e-01 9.596175700426101685e-02 -1.697909235954284668e-01 -2.701531536877155304e-02 9.606113284826278687e-02 -2.311538606882095337e-01 -1.462693959474563599e-01 -2.020951956510543823e-01 -1.216960400342941284e-01 2.534296810626983643e-01 -6.682628393173217773e-02 3.824594616889953613e-02 9.850783646106719971e-02 -3.069493472576141357e-01
1.393414735794067383e-01 -1.376478821039199829e-01 -7.005107402801513672e-02 -2.148504853248596191e-01 -3.823451399803161621e-01 2.702734470367431641e-01 -3.455859422683715820e-02 5.807128548622131348e-02 -2.632074430584907532e-02 -5.919945240020751953e-02 9.553380310535430908e-02 -8.106904476881027222e-02 2.067665457725524902e-01 -2.256010770797729492e-01 -6.954970955848693848e-02 -2.222173064947128296e-01 1.579148024320602417e-01 -7.237395644187927246e-02 2.421541213989257812e-01 1.187572181224822998e-01 7.777241617441177368e-02 -1.552816778421401978e-01 2.960972189903259277e-01 4.067134484648704529e-02 -8.273856341838836670e-02 -2.303142249584197998e-01 3.664119541645050049e-02 1.798309832811355591e-01 3.796544373035430908e-01 -2.034098841249942780e-02 1.784202605485916138e-01 -1.632238179445266724e-01
3.637579828500747681e-02 -2.604001462459564209e-01 1.947421282529830933e-01 1.517860144376754761e-01 2.356843650341033936e-02 9.941078722476959229e-02 -2.905883789062500000e-01 4.434927180409431458e-02 1.076192408800125122e-01 1.786699742078781128e-01 -2.825767099857330322e-01 2.279662042856216431e-01 4.971932992339134216e-02 -3.017409443855285645e-01 -3.384447693824768066e-01 -9.338999539613723755e-02 6.023587659001350403e-02 2.180192917585372925e-01 6.959522515535354614e-02 -1.847464218735694885e-02 -1.397902071475982666e-01 3.094868063926696777e-01 1.877947151660919189e-01 7.840134948492050171e-02 1.546521186828613281e-01 -7.762963324785232544e-02 -2.045408822596073151e-02 1.229468956589698792e-01 2.709569334983825684e-01 1.840818822383880615e-01 -2.365246787667274475e-02 -1.205221489071846008e-01
2.544451951980590820e-01 4.645823501050472260e-03 -1.472720205783843994e-01 1.414778977632522583e-01 -2.160920351743698120e-01 1.981824785470962524e-01 -1.250528246164321899e-01 3.762399405241012573e-02 1.239773929119110107e-01 1.983566582202911377e-01 -2.828941941261291504e-01 2.519057095050811768e-01 9.430127590894699097e-02 -2.334009557962417603e-01 2.014897316694259644e-01 -3.194783329963684082e-01 1.787780039012432098e-02 3.458742499351501465e-01 3.726746886968612671e-02 3.345936238765716553e-01 2.289189212024211884e-02 -1.129793189465999603e-02 3.079279959201812744e-01 -1.035014986991882324e-01 -5.168035253882408142e-02 -3.471926972270011902e-02 -1.504766056314110756e-03 -1.115100160241127014e-01 -1.114541292190551758e-01 -5.849599838256835938e-02 -2.621601894497871399e-02 1.181195229291915894e-01
-1.696527190506458282e-02 -7.571744918823242188e-02 4.630476534366607666e-01 -9.701222926378250122e-02 -2.764740884304046631e-01 -8.085031807422637939e-02 -1.928404867649078369e-01 -8.015015721321105957e-02 6.884482502937316895e-02 -2.827472053468227386e-02 -6.780311465263366699e-02 -2.074567526578903198e-01 -1.815046817064285278e-01 -1.038588955998420715e-01 7.246796786785125732e-02 -1.873771101236343384e-01 5.881951749324798584e-02 2.165885418653488159e-01 2.999118864536285400e-01 -3.301956690847873688e-03 1.259170770645141602e-01 -3.045834787189960480e-02 5.068683624267578125e-01 3.633243218064308167e-02 8.162699639797210693e-02 6.682696193456649780e-02 1.477653044275939465e-03 1.577766686677932739e-01 1.281834095716476440e-01 -1.510002762079238892e-01 -3.802777826786041260e-02 -1.193811222910881042e-01
-2.712936997413635254e-01 -1.729869246482849121e-01 1.750547140836715698e-01 7.591217011213302612e-02 -1.491520404815673828e-01 8.098859339952468872e-02 -2.279895395040512085e-01 -2.833619713783264160e-01 -9.443540871143341064e-02 1.223843395709991455e-01 -2.748954594135284424e-01 3.927752673625946045e-01 -6.339650601148605347e-02 -2.209071069955825806e-02 9.376240521669387817e-02 -1.954724788665771484e-01 -1.266087293624877930e-01 -1.237805560231208801e-01 -8.428332209587097168e-02 -9.832315146923065186e-02 8.518208563327789307e-02 -2.072505652904510498e-01 4.086618721485137939e-01 -2.560958266258239746e-01 -1.472213771194219589e-02 -3.249003365635871887e-02 6.150418147444725037e-02 2.187000066041946411e-01 -7.602385431528091431e-02 1.997952722012996674e-02 3.540431335568428040e-02 5.007769167423248291e-02
-1.550741344690322876e-01 -3.026719950139522552e-02 2.088454812765121460e-01 9.242685884237289429e-02 -3.820197284221649170e-01 1.294141542166471481e-02 -2.448098212480545044e-01 -2.058169394731521606e-01 -8.446020074188709259e-03 1.381067037582397461e-01 -3.030000627040863037e-02 3.529661893844604492e-02 -1.584020256996154785e-01 -2.802293896675109863e-01 2.615089118480682373e-01 -2.527684569358825684e-01 -3.273121416568756104e-01 2.027367204427719116e-01 3.005697950720787048e-02 3.858009725809097290e-02 -1.113230884075164795e-01 5.613324418663978577e-02 2.455807179212570190e-01 1.714962124824523926e-01 -7.273084670305252075e-02 3.339320654049515724e-03 2.722873538732528687e-02 2.168314903974533081e-01 -1.115302890539169312e-01 5.005335062742233276e-02 2.389424592256546021e-01 -1.904798448085784912e-01
1.004362329840660095e-01 -6.145319715142250061e-02 1.122016236186027527e-01 -1.497201174497604370e-01 -1.071487963199615479e-01 3.538634479045867920e-01 -1.924946904182434082e-01 -1.031314432621002197e-01 -1.810809373855590820e-01 1.250765025615692139e-01 -2.703315317630767822e-01 -1.666692048311233521e-01 2.418913394212722778e-01 -1.737281493842601776e-02 -2.541371285915374756e-01 1.586051657795906067e-02 1.014477293938398361e-02 2.638688869774341583e-02 3.527755141258239746e-01 2.167762666940689087e-01 -8.059829473495483398e-02 -1.277326792478561401e-01 3.025703430175781250e-01 1.504391729831695557e-01 1.048763049766421318e-03 -2.901746928691864014e-01 2.024560123682022095e-01 1.319949775934219360e-01 1.338926255702972412e-01 -1.175566017627716064e-02 -8.679199218750000000e-02 1.278729587793350220e-01
8.701119571924209595e-02 -2.077178955078125000e-01 5.670266970992088318e-02 -1.524763554334640503e-01 -1.773794144392013550e-01 8.764268457889556885e-02 -2.829188406467437744e-01 -6.662345677614212036e-02 -7.201611995697021484e-02 1.601381450891494751e-01 6.249436363577842712e-02 1.789674311876296997e-01 1.527782827615737915e-01 -1.291709542274475098e-01 -1.393998712301254272e-01 -5.241985917091369629e-01 -1.066938117146492004e-01 2.744575440883636475e-01 3.301459252834320068e-01 6.600784510374069214e-02 9.864965826272964478e-02 -2.623121440410614014e-01 1.545804645866155624e-02 -4.441381245851516724e-02 -3.596242144703865051e-02 2.400996908545494080e-02 -1.702293306589126587e-01 -2.918916940689086914e-02 -2.508741617202758789e-01 -6.684577558189630508e-03 1.292048692703247070e-01 -7.741110771894454956e-02
1.629172414541244507e-01 8.295759558677673340e-02 -6.773423403501510620e-02 3.135365545749664307e-01 -5.704648420214653015e-02 1.390815824270248413e-01 -1.524960398674011230e-01 -1.527304351329803467e-01 4.906972870230674744e-02 4.590539634227752686e-02 6.311006844043731689e-02 1.289600133895874023e-01 1.325313746929168701e-01 -2.288782745599746704e-01 -2.857961654663085938e-01 -3.292115777730941772e-02 -3.655889332294464111e-01 1.067283600568771362e-01 1.665327996015548706e-01 2.007637917995452881e-01 9.798170626163482666e-02 3.106736242771148682e-01 4.315531849861145020e-01 1.508435141295194626e-02 -2.066327780485153198e-01 -3.477847576141357422e-02 -2.299099974334239960e-02 -1.019286829978227615e-02 2.422973886132240295e-02 1.481403261423110962e-01 2.293673169333487749e-04 -2.095704823732376099e-01
9.699923545122146606e-02 -2.679432928562164307e-01 1.999453008174896240e-01 -2.998155057430267334e-01 2.088988432660698891e-03 2.352171838283538818e-01 -1.607165038585662842e-01 4.251531139016151428e-02 1.658564954996109009e-01 5.676681920886039734e-02 -7.763918489217758179e-02 2.718176543712615967e-01 1.062564253807067871e-01 -1.532207131385803223e-01 -5.940720438957214355e-02 -3.558619618415832520e-01 -1.392977237701416016e-01 -1.013085618615150452e-01 2.818905711174011230e-01 1.987956017255783081e-01 2.889575622975826263e-02 -5.182556062936782837e-02 1.041108891367912292e-01 -2.876368761062622070e-01 1.029173880815505981e-01 -1.861240118741989136e-01 1.185887083411216736e-01 -1.275470554828643799e-01 4.987888038158416748e-03 -3.255407214164733887e-01 -5.357597768306732178e-02 -1.421291008591651917e-02
-1.831546723842620850e-01 2.224047854542732239e-02 2.765306234359741211e-01 -7.384698837995529175e-02 -4.125984311103820801e-01 3.035258948802947998e-01 -7.743389159440994263e-02 -2.648909091949462891e-01 3.596389293670654297e-02 2.380593679845333099e-02 -1.732183992862701416e-01 -6.003748421790078282e-05 -1.525786966085433960e-01 -2.404148429632186890e-01 1.702447980642318726e-01 -1.850153654813766479e-01 -2.674857378005981445e-01 2.726046144962310791e-01 2.758528888225555420e-01 -3.455948550254106522e-03 -4.748310148715972900e-02 9.859623014926910400e-02 1.565586924552917480e-01 1.315235253423452377e-02 -2.817356586456298828e-02 -1.908629015088081360e-02 -2.134647369384765625e-01 2.537835016846656799e-02 1.065127477049827576e-01 1.508292853832244873e-01 9.930584579706192017e-02 -1.392729133367538452e-01
7.470638304948806763e-02 -1.703609675168991089e-01 1.861912161111831665e-01 -1.586515642702579498e-02 -1.639933139085769653e-01 -2.246833220124244690e-02 1.413087993860244751e-01 -3.709977865219116211e-01 -2.239064127206802368e-01 1.331760883331298828e-01 -1.938326805830001831e-01 7.509936392307281494e-02 3.138827085494995117e-01 -2.800451032817363739e-02 5.234984308481216431e-02 -3.413448333740234375e-01 -3.036621399223804474e-02 1.819267868995666504e-01 2.438759356737136841e-01 1.988711059093475342e-01 3.300365805625915527e-02 -2.215656638145446777e-02 2.225985676050186157e-01 -2.425906807184219360e-01 -5.288416892290115356e-02 9.636417962610721588e-03 1.897675544023513794e-01 5.485167354345321655e-02 2.278805524110794067e-01 -2.703933119773864746e-01 -7.111286371946334839e-02 2.814980223774909973e-02
1.964703649282455444e-01 -1.678587645292282104e-01 3.332867845892906189e-02 3.066282570362091064e-01 -2.836257517337799072e-01 6.471189856529235840e-02 -8.270946890115737915e-02 -2.717358767986297607e-01 1.103593483567237854e-01 -8.327324688434600830e-02 -2.902475595474243164e-01 -5.354309082031250000e-02 8.157292008399963379e-02 -2.686375081539154053e-01 -2.697756290435791016e-01 -8.739160001277923584e-02 1.730593293905258179e-01 -1.415302455425262451e-01 2.919147312641143799e-01 1.051066741347312927e-01 -2.124353051185607910e-01 8.042530715465545654e-02 1.323122084140777588e-01 1.786054112017154694e-02 1.088956892490386963e-01 -8.333340287208557129e-02 1.449459940195083618e-01 1.555970460176467896e-01 -1.945078521966934204e-01 2.443735301494598389e-01 3.429901227355003357e-02 -1.700086891651153564e-01
-6.193862855434417725e-02 -6.254031509160995483e-02 5.175508186221122742e-02 3.502741754055023193e-01 -1.687517464160919189e-01 9.897191822528839111e-02 -1.849592626094818115e-01 8.339649997651576996e-03 -1.337266713380813599e-01 -8.571947365999221802e-02 -2.224128842353820801e-01 -9.795600175857543945e-02 1.302149728871881962e-03 -1.215902343392372131e-01 -8.072892576456069946e-02 -2.404890358448028564e-01 -1.902946829795837402e-01 4.694672673940658569e-02 9.575407207012176514e-02 7.183540612459182739e-02 1.099767982959747314e-01 -1.520583927631378174e-01 5.642820000648498535e-01 -1.440556496381759644e-01 5.525688081979751587e-02 1.273449361324310303e-01 -1.991137266159057617e-01 1.434895209968090057e-02 1.283334642648696899e-01 -1.992127001285552979e-01 1.988276839256286621e-01 -2.212695181369781494e-01
1.272650510072708130e-01 -5.844257026910781860e-02 1.585382372140884399e-01 -4.549143090844154358e-02 -1.574417352676391602e-01 1.648237705230712891e-01 -2.473524361848831177e-01 -2.789732068777084351e-02 1.875945180654525757e-01 3.218143284320831299e-01 -2.519474327564239502e-01 3.840236365795135498e-01 -4.861344397068023682e-02 3.518362715840339661e-02 1.272834390401840210e-01 -1.769766062498092651e-01 -1.099571287631988525e-01 2.201665937900543213e-01 1.606764942407608032e-01 2.974927127361297607e-01 1.586294472217559814e-01 1.772573143243789673e-01 1.780032664537429810e-01 1.108211055397987366e-01 1.986945569515228271e-01 -2.622646093368530273e-01 -1.398206055164337158e-01 5.773586034774780273e-02 -8.245732635259628296e-02 1.245156005024909973e-01 -2.253969572484493256e-02 -9.511985629796981812e-02
-2.806356921792030334e-02 -5.620657801628112793e-01 -5.855796486139297485e-02 1.466836631298065186e-01 1.173950508236885071e-01 7.520585507154464722e-02 4.737196862697601318e-02 -9.129361808300018311e-02 3.520622253417968750e-01 -1.197161599993705750e-01 -1.602611243724822998e-01 1.854720115661621094e-01 9.846431016921997070e-02 -1.343088895082473755e-01 -2.598797678947448730e-01 -1.012544855475425720e-01 9.729242324829101562e-02 3.371192887425422668e-02 1.414147615432739258e-01 2.379050999879837036e-01 9.316028095781803131e-03 3.933461382985115051e-02 4.328957200050354004e-01 -1.588208526372909546e-01 -3.484502062201499939e-02 -7.803153991699218750e-02 -3.512215241789817810e-02 4.913806915283203125e-02 -3.908199816942214966e-02 4.457538202404975891e-02 -7.454559206962585449e-02 5.447083339095115662e-02
-7.529415935277938843e-02 -4.486545324325561523e-01 -1.672275215387344360e-01 5.768803507089614868e-02 -1.732510328292846680e-01 2.983773648738861084e-01 -3.399310111999511719e-01 -1.210607290267944336e-01 6.600872427225112915e-02 -4.867564886808395386e-02 -4.747845232486724854e-02 5.881020054221153259e-02 4.712838307023048401e-02 -2.325824201107025146e-01 -3.917150199413299561e-02 -2.151476144790649414e-01 1.117729619145393372e-01 2.433930337429046631e-02 -1.322916802018880844e-02 -1.208921819925308228e-01 -7.056435942649841309e-02 2.445218861103057861e-01 2.505058050155639648e-01 -6.596182286739349365e-02 -6.724961102008819580e-02 -3.189763426780700684e-01 8.695321530103683472e-02 2.037983983755111694e-01 -1.174412202090024948e-02 -7.376784086227416992e-02 -1.408543139696121216e-01 2.353352010250091553e-01
6.023083999752998352e-02 -2.982431650161743164e-01 1.663983762264251709e-01 -2.761855162680149078e-02 -2.958168275654315948e-02 3.628758192062377930e-01 -2.076070457696914673e-01 -1.474055498838424683e-01 3.235292434692382812e-02 1.967631131410598755e-01 -2.307285815477371216e-01 -1.193730905652046204e-01 -1.873690932989120483e-01 -3.667000830173492432e-01 -8.225437253713607788e-02 -4.003284871578216553e-02 -4.464532434940338135e-01 1.837894022464752197e-01 -7.282309979200363159e-02 2.932924777269363403e-02 9.524469077587127686e-02 -1.568073481321334839e-01 2.788595557212829590e-01 1.176070868968963623e-01 8.639251440763473511e-02 6.528576463460922241e-02 2.881440892815589905e-02 1.457355450838804245e-03 -1.317577064037322998e-01 3.856032341718673706e-02 -1.346779987215995789e-02 -1.712096296250820160e-02
1.378658264875411987e-01 -3.961533606052398682e-01 -8.381526917219161987e-02 8.143997192382812500e-02 -2.072034776210784912e-01 1.469135191291570663e-02 -2.480883598327636719e-01 -5.532339960336685181e-02 1.467997729778289795e-01 -1.203251332044601440e-01 -3.954373598098754883e-01 -1.742928773164749146e-01 1.398559957742691040e-01 -6.311497837305068970e-02 6.831595674157142639e-03 -2.403873205184936523e-01 -1.025505587458610535e-01 1.385009884834289551e-01 1.115816012024879456e-01 1.078308150172233582e-01 -3.507245481014251709e-01 -2.613486349582672119e-01 7.981622219085693359e-02 -9.668514132499694824e-02 -1.821001768112182617e-01 -1.899654977023601532e-03 -7.940384745597839355e-02 2.282921522855758667e-01 -2.178603969514369965e-02 -1.303461045026779175e-01 -1.690963804721832275e-01 -6.022489629685878754e-03
8.789449930191040039e-02 -5.853427574038505554e-02 2.205601632595062256e-01 2.614817619323730469e-01 -7.870826870203018188e-02 1.707550697028636932e-02 7.001549005508422852e-02 -6.683236360549926758e-02 7.664506882429122925e-02 -6.208385154604911804e-02 -1.113408356904983521e-01 2.515702843666076660e-01 1.339205652475357056e-01 -3.366634249687194824e-01 -1.705393046140670776e-01 1.014076396822929382e-01 -4.382433593273162842e-01 4.937772080302238464e-02 1.823609918355941772e-01 2.594613432884216309e-01 2.069275975227355957e-01 -7.132823020219802856e-02 3.518632650375366211e-01 -3.562714532017707825e-02 -1.195610612630844116e-01 -4.412917047739028931e-02 2.559787631034851074e-01 -4.531550034880638123e-02 1.735948920249938965e-01 7.751626521348953247e-02 -2.292723581194877625e-02 -1.066340357065200806e-01
1.197278499603271484e-01 -2.887088656425476074e-01 1.365352571010589600e-01 -1.164701804518699646e-01 3.792262449860572815e-02 3.111944533884525299e-02 -2.788453698158264160e-01 -2.627755403518676758e-01 8.452655375003814697e-02 3.061940148472785950e-02 -1.682421714067459106e-01 2.169404774904251099e-01 9.963918477296829224e-02 3.439973294734954834e-02 6.571546941995620728e-02 -5.013642907142639160e-01 -2.379384386586025357e-04 -5.010645836591720581e-03 3.297834694385528564e-01 2.347473055124282837e-01 1.369407474994659424e-01 -1.407966762781143188e-01 1.406591385602951050e-02 -5.539028346538543701e-02 2.423069626092910767e-01 -2.047809511423110962e-01 1.435021758079528809e-01 -6.086428835988044739e-02 -5.615146458148956299e-02 -1.538413912057876587e-01 1.634472794830799103e-02 -1.135023236274719238e-01
-7.196885347366333008e-02 7.997432351112365723e-02 1.666050851345062256e-01 -5.483506247401237488e-02 -3.022169768810272217e-01 2.182150483131408691e-01 -1.106067001819610596e-01 -3.460771590471267700e-02 3.530320525169372559e-01 -2.880538403987884521e-01 1.713389530777931213e-02 2.426227629184722900e-01 1.809976845979690552e-01 -3.220685571432113647e-02 1.332840621471405029e-01 -3.040750920772552490e-01 8.208846673369407654e-03 9.023082256317138672e-02 -1.559264659881591797e-01 -3.617474809288978577e-02 3.964772820472717285e-02 -4.165729880332946777e-02 3.520064949989318848e-01 1.178455129265785217e-01 -3.001762628555297852e-01 -1.645026914775371552e-02 9.291491657495498657e-02 1.499777436256408691e-01 -3.523658588528633118e-02 -1.799785792827606201e-01 2.063184976577758789e-01 -1.478109657764434814e-01
-2.848744988441467285e-01 -1.078183501958847046e-01 2.677145600318908691e-01 -1.941104382276535034e-01 -3.069845736026763916e-01 2.446400374174118042e-02 4.572631418704986572e-02 -1.016095355153083801e-01 3.211019933223724365e-01 1.221421733498573303e-01 -7.723270356655120850e-02 9.283904731273651123e-02 1.612301617860794067e-01 -1.198062822222709656e-01 6.203907355666160583e-02 -4.806545376777648926e-02 -1.126784235239028931e-01 -6.297305226325988770e-02 1.334847211837768555e-01 1.169134527444839478e-01 3.324623778462409973e-02 -2.670788764953613281e-01 3.492331504821777344e-01 9.392624348402023315e-02 -1.040996704250574112e-02 -2.204187959432601929e-01 1.388573348522186279e-01 3.500679433345794678e-01 2.107042223215103149e-01 -8.569628000259399414e-02 -9.694860130548477173e-02 9.202799201011657715e-02
-1.444494444876909256e-02 -6.626586616039276123e-02 1.910672634840011597e-01 -1.397651620209217072e-02 -2.129892259836196899e-01 4.628859751392155886e-04 -4.338122308254241943e-01 1.793029010295867920e-01 2.821058034896850586e-01 -8.851183578372001648e-03 -3.897663354873657227e-01 -1.054446771740913391e-02 2.133315205574035645e-01 -2.036338299512863159e-02 1.319332718849182129e-01 -1.260951459407806396e-01 -2.035001963376998901e-01 2.609574198722839355e-01 -3.485329449176788330e-02 -8.608765155076980591e-02 -5.089863389730453491e-02 8.839648962020874023e-02 3.280382454395294189e-01 1.942144939675927162e-03 1.612694412469863892e-01 4.233893379569053650e-02 1.494718790054321289e-01 1.447367668151855469e-01 -7.880043238401412964e-02 1.918549835681915283e-01 1.763839721679687500e-01 -2.634482830762863159e-02
-1.575808227062225342e-02 -2.950780689716339111e-01 2.718138396739959717e-01 1.811434477567672729e-01 -5.871500074863433838e-02 -6.102783232927322388e-02 3.351687639951705933e-02 1.942251771688461304e-01 9.755907580256462097e-03 1.321493834257125854e-01 -3.160612657666206360e-02 1.085489615797996521e-01 3.677144348621368408e-01 1.686312956735491753e-03 -2.862951159477233887e-01 -3.293620049953460693e-01 2.406033314764499664e-02 2.044239044189453125e-01 2.304926365613937378e-01 2.042755484580993652e-01 1.091177538037300110e-01 1.307144314050674438e-01 3.016698956489562988e-01 4.649335145950317383e-02 -1.937421709299087524e-01 3.803863376379013062e-02 1.191343367099761963e-01 1.683004349470138550e-01 7.729141414165496826e-02 -1.902678012847900391e-01 1.206138357520103455e-01 7.973565161228179932e-02
1.287603676319122314e-01 3.045447543263435364e-02 3.625968396663665771e-01 5.993482843041419983e-02 -1.877074092626571655e-01 -1.285376697778701782e-01 -3.436491191387176514e-01 4.812267422676086426e-02 1.698966026306152344e-01 1.583341509103775024e-01 -3.927696645259857178e-01 2.042313665151596069e-01 2.432226985692977905e-01 -2.081710994243621826e-01 1.371120363473892212e-01 -1.448185741901397705e-01 -3.379058465361595154e-02 1.943152248859405518e-01 3.326188772916793823e-02 2.559941112995147705e-01 3.663529455661773682e-02 2.329490482807159424e-01 8.163291215896606445e-02 -1.213381141424179077e-01 4.761031270027160645e-02 9.951872378587722778e-02 -4.037212207913398743e-02 1.311702877283096313e-01 -1.843766272068023682e-01 3.571843728423118591e-02 1.445435583591461182e-01 1.156590357422828674e-01
8.994589745998382568e-02 2.477545058354735374e-03 2.767917327582836151e-02 -4.549266397953033447e-02 -1.736407577991485596e-01 2.703923583030700684e-01 2.850285917520523071e-02 -3.054898083209991455e-01 -3.034582138061523438e-01 -6.232144311070442200e-02 -1.712219715118408203e-01 1.171655729413032532e-01 9.779541194438934326e-02 -2.370992004871368408e-01 -7.029541581869125366e-02 -4.066667258739471436e-01 -1.967527866363525391e-01 3.276126682758331299e-01 -1.106491237878799438e-01 -6.616453826427459717e-02 -2.018496580421924591e-02 -2.036624997854232788e-01 2.379863262176513672e-01 -2.380365729331970215e-01 -1.935857534408569336e-02 -5.714465677738189697e-02 -8.349908888339996338e-02 1.387932449579238892e-01 1.040714010596275330e-01 7.589130848646163940e-02 -1.590291559696197510e-01 -1.641630828380584717e-01
1.060362830758094788e-01 -2.161435484886169434e-01 3.671085238456726074e-01 2.113965898752212524e-01 -9.302940964698791504e-02 1.668715178966522217e-01 -3.438002467155456543e-01 1.412840336561203003e-01 -7.779545336961746216e-02 2.671766839921474457e-02 -2.773284912109375000e-01 8.656375110149383545e-02 1.336140036582946777e-01 -1.061409413814544678e-01 -1.661988347768783569e-01 -1.521117091178894043e-01 -2.031884342432022095e-01 3.804834485054016113e-01 -1.049623563885688782e-01 -9.508930146694183350e-02 -2.672598063945770264e-01 1.880307681858539581e-02 1.462068557739257812e-01 1.750664263963699341e-01 1.211511529982089996e-02 -1.094004884362220764e-01 2.392110414803028107e-02 -1.136734411120414734e-01 1.692183166742324829e-01 3.214766830205917358e-02 -1.316540539264678955e-01 -1.197630614042282104e-01
1.028768271207809448e-01 -9.855177998542785645e-02 1.060606241226196289e-01 -2.154531478881835938e-01 -2.064224332571029663e-02 1.564214676618576050e-01 -4.096278548240661621e-01 -5.797068029642105103e-02 -8.373390138149261475e-02 1.755937188863754272e-01 -2.736417949199676514e-01 2.311013787984848022e-01 4.897470399737358093e-02 -2.288380712270736694e-01 2.897959351539611816e-01 -2.115527540445327759e-01 -1.121999844908714294e-01 2.609770596027374268e-01 2.984728217124938965e-01 8.224375545978546143e-02 5.638130381703376770e-02 6.855291314423084259e-03 7.736583054065704346e-02 -4.051258787512779236e-02 -8.870882540941238403e-02 -1.207040920853614807e-01 8.962853252887725830e-02 1.307568550109863281e-01 -3.048773109912872314e-01 5.158785730600357056e-02 -5.407021567225456238e-02 -2.069951295852661133e-01
1.916464865207672119e-01 -2.524124681949615479e-01 3.414855152368545532e-02 3.277913033962249756e-01 7.502265274524688721e-02 -1.280279457569122314e-01 -2.133762240409851074e-01 -9.301798790693283081e-02 3.757178783416748047e-01 -1.884345114231109619e-01 -1.086854562163352966e-01 2.182298153638839722e-01 2.085149884223937988e-01 4.870555712841451168e-04 -1.284976601600646973e-01 -1.738251596689224243e-01 -7.346922159194946289e-02 1.151836942881345749e-02 1.458955556154251099e-01 7.638955861330032349e-02 1.452945321798324585e-01 -6.579186022281646729e-02 2.213798016309738159e-01 -1.892486214637756348e-01 -2.832608819007873535e-01 -8.584505319595336914e-02 5.388331413269042969e-02 3.787361383438110352e-01 7.271563634276390076e-03 -1.060767471790313721e-01 -1.275101769715547562e-02 -9.916936978697776794e-03
-4.181090742349624634e-02 -2.789299786090850830e-01 -2.974022552371025085e-02 -3.763512521982192993e-02 -1.296237409114837646e-01 1.490733772516250610e-01 -1.451545804738998413e-01 -3.137722313404083252e-01 2.669651508331298828e-01 -2.907929122447967529e-01 -2.880863249301910400e-01 2.598088383674621582e-01 -1.199596449732780457e-01 -2.666889317333698273e-02 -2.306505590677261353e-01 -1.350672096014022827e-01 -1.722722202539443970e-01 1.969696022570133209e-02 1.681660301983356476e-02 -4.288250580430030823e-02 -1.158806607127189636e-01 -2.984037399291992188e-01 2.566010951995849609e-01 -5.028859153389930725e-02 -5.332870408892631531e-02 -5.418892577290534973e-02 3.096457011997699738e-02 -6.221826374530792236e-02 1.538985371589660645e-01 -9.264395385980606079e-02 -2.351658642292022705e-01 -2.559624314308166504e-01
1.540280431509017944e-01 -9.567548334598541260e-02 -1.013956144452095032e-01 9.819319844245910645e-02 -4.508029818534851074e-01 5.630932003259658813e-02 -3.085381090641021729e-01 -1.536892652511596680e-01 9.952331893146038055e-03 1.379296332597732544e-01 2.475300990045070648e-02 -4.462012648582458496e-02 2.887999117374420166e-01 -1.311826556921005249e-01 6.319381296634674072e-03 7.902143150568008423e-02 -1.242280900478363037e-01 1.374644041061401367e-01 1.346336007118225098e-01 1.347569674253463745e-01 -2.686140239238739014e-01 -6.491702795028686523e-02 1.902047544717788696e-01 1.956947594881057739e-01 -8.318992704153060913e-02 -2.463473826646804810e-01 -7.126466929912567139e-02 3.496501743793487549e-01 7.455244660377502441e-02 -2.112378478050231934e-01 -1.627891361713409424e-01 -1.686456240713596344e-02
-1.851783692836761475e-01 -1.729385461658239365e-03 -3.276391327381134033e-02 2.389638721942901611e-01 -2.155323624610900879e-01 3.636575639247894287e-01 -4.987265914678573608e-02 -1.195381861180067062e-02 -4.339269548654556274e-02 -3.301412165164947510e-01 -2.588875591754913330e-01 1.186930239200592041e-01 1.308298259973526001e-01 -4.423834979534149170e-01 -6.111922860145568848e-02 -2.584220170974731445e-01 -1.086270883679389954e-01 1.452338043600320816e-02 1.052012443542480469e-01 1.735016703605651855e-01 1.965181827545166016e-01 4.777583852410316467e-02 1.420670896768569946e-01 7.770995050668716431e-02 2.413488179445266724e-01 -1.051521822810173035e-01 1.018787771463394165e-01 8.194924890995025635e-02 -1.909407675266265869e-01 -3.188800811767578125e-02 -5.746276676654815674e-02 -5.822885036468505859e-02
-2.117543667554855347e-01 -1.815571188926696777e-01 8.512516319751739502e-02 -5.957742780447006226e-02 -4.992228150367736816e-01 3.055745065212249756e-01 3.819966688752174377e-02 2.263372950255870819e-02 1.694310903549194336e-01 1.868937611579895020e-01 -1.987257450819015503e-01 -1.088160499930381775e-01 1.636752039194107056e-01 -2.618609182536602020e-02 -9.130851924419403076e-02 -9.430645406246185303e-02 -3.545583784580230713e-02 -2.426901310682296753e-01 -9.991295635700225830e-02 4.349029809236526489e-02 -2.340445667505264282e-02 5.507060512900352478e-02 3.166041970252990723e-01 -1.342218518257141113e-01 -9.418954700231552124e-02 -2.193649560213088989e-01 6.007095053791999817e-02 7.837862521409988403e-02 -8.146698027849197388e-02 4.850288853049278259e-02 -7.598808407783508301e-02 -3.630198538303375244e-01
7.801921665668487549e-02 -3.266381099820137024e-03 3.777795284986495972e-02 1.589124798774719238e-01 -3.706960678100585938e-01 1.937410235404968262e-01 -3.182263374328613281e-01 -1.814019232988357544e-01 1.297793642152100801e-04 2.167094312608242035e-02 -2.502349317073822021e-01 -1.604496240615844727e-01 3.184536695480346680e-01 9.113954007625579834e-02 -1.140538379549980164e-01 -1.112616807222366333e-01 3.645887225866317749e-02 -5.948482826352119446e-02 6.559941917657852173e-02 -9.737754613161087036e-02 -2.585506439208984375e-01 -1.678004264831542969e-01 2.576215863227844238e-01 -2.464755475521087646e-01 -2.433506101369857788e-01 -3.172084316611289978e-02 -1.214992851018905640e-01 2.677095830440521240e-01 -1.784525215625762939e-01 1.134751513600349426e-01 2.602877793833613396e-03 -4.467130079865455627e-02
-2.638421356678009033e-01 -2.434404343366622925e-01 4.921852052211761475e-02 -2.395376749336719513e-02 -1.240574866533279419e-01 -4.815111681818962097e-02 7.140091061592102051e-02 -2.958697974681854248e-01 -3.037013486027717590e-02 -1.236940920352935791e-01 -5.142675042152404785e-01 2.404496967792510986e-01 1.143522709608078003e-01 -8.535598218441009521e-02 -3.145971894264221191e-01 -1.498187035322189331e-01 -7.232724130153656006e-02 1.886654645204544067e-01 1.298284977674484253e-01 1.060803607106208801e-01 2.015374749898910522e-01 -1.316784769296646118e-01 2.294933348894119263e-01 -5.779011175036430359e-02 8.339560776948928833e-02 -1.278202533721923828e-01 -8.620063960552215576e-02 -2.039285153150558472e-01 -6.733318418264389038e-02 -5.611201003193855286e-02 4.008038714528083801e-02 -1.140010431408882141e-01
4.011728614568710327e-02 -3.415208160877227783e-01 8.686328306794166565e-03 3.570117056369781494e-01 -2.592595815658569336e-01 2.767902016639709473e-01 2.080012671649456024e-02 -1.343846470117568970e-01 -8.993200026452541351e-03 -3.511922955513000488e-01 -1.160920038819313049e-01 1.480878330767154694e-02 8.605959266424179077e-02 -2.736168503761291504e-01 -3.603923916816711426e-01 -2.337285578250885010e-01 3.169330954551696777e-02 -4.226170480251312256e-02 1.436631381511688232e-01 5.748893320560455322e-02 -9.809892624616622925e-02 -1.572200357913970947e-01 1.368367373943328857e-01 3.572900965809822083e-02 4.077719990164041519e-03 -3.859754418954253197e-03 3.727325471118092537e-03 3.054669201374053955e-01 -4.219774901866912842e-02 2.556538395583629608e-02 -1.018152311444282532e-01 -2.775673940777778625e-02
-3.153847157955169678e-01 -4.278993606567382812e-01 2.544457018375396729e-01 1.766727492213249207e-02 -1.436871290206909180e-01 1.610307581722736359e-02 1.068203896284103394e-01 -2.155970633029937744e-01 4.037948325276374817e-02 -1.034307926893234253e-01 -3.516134321689605713e-01 4.814282432198524475e-02 -4.304574802517890930e-02 -2.121872305870056152e-01 -2.045845687389373779e-01 -2.459183335304260254e-01 -5.877388641238212585e-02 2.230354398488998413e-01 -3.184060007333755493e-02 1.467969566583633423e-01 -3.717867890372872353e-03 -2.443785071372985840e-01 1.294276863336563110e-01 1.722835749387741089e-01 -6.787036359310150146e-02 -5.362150445580482483e-02 9.053047746419906616e-02 2.699974738061428070e-02 -1.542032659053802490e-01 -1.158449947834014893e-01 2.246987521648406982e-01 -8.479591459035873413e-03
1.422230526804924011e-02 -2.006234377622604370e-01 1.471920683979988098e-02 1.473016142845153809e-01 -2.102433592081069946e-01 -5.320154130458831787e-02 -6.997542083263397217e-02 -7.123601436614990234e-02 3.809291124343872070e-02 -7.099346071481704712e-02 -4.387720488011837006e-03 6.413586437702178955e-02 2.603465616703033447e-01 -2.903996706008911133e-01 -4.415210187435150146e-01 -7.433205842971801758e-02 -8.474333584308624268e-02 1.093760356307029724e-01 1.507733464241027832e-01 5.672288313508033752e-02 -2.277507483959197998e-01 -5.844078585505485535e-02 8.663295954465866089e-02 -1.033067703247070312e-01 -1.720561534166336060e-01 -1.256973594427108765e-01 1.105034649372100830e-01 5.575162172317504883e-01 9.383739531040191650e-02 -5.057889595627784729e-02 1.075730994343757629e-01 -8.657637983560562134e-02
-2.911590039730072021e-01 -2.496979013085365295e-02 1.230785697698593140e-01 -2.474478930234909058e-01 -2.301243841648101807e-01 -7.924311794340610504e-03 -2.216209173202514648e-01 -1.137329563498497009e-01 9.843254834413528442e-02 2.727202773094177246e-01 -1.600310504436492920e-01 2.770187258720397949e-01 -3.328452259302139282e-02 -1.038135215640068054e-01 1.368263959884643555e-01 -2.020255923271179199e-01 -6.825414299964904785e-02 8.494057506322860718e-02 1.588050574064254761e-01 9.179086238145828247e-02 1.062696874141693115e-01 2.189991921186447144e-01 4.276897609233856201e-01 -4.814770072698593140e-02 -1.906153708696365356e-01 3.958623483777046204e-02 -1.296675205230712891e-01 -7.961828261613845825e-03 -2.573037445545196533e-01 -1.008689627051353455e-01 -1.186695620417594910e-01 -1.734021455049514771e-01
-9.314478933811187744e-02 -2.937236726284027100e-01 2.105727791786193848e-01 -1.928641460835933685e-02 -4.051736742258071899e-02 1.595750153064727783e-01 -3.615711629390716553e-01 -1.840656846761703491e-01 -4.797278903424739838e-03 1.721158809959888458e-02 -1.136062219738960266e-01 9.445217251777648926e-02 -5.203089863061904907e-02 -1.519521921873092651e-01 -1.076373010873794556e-01 -4.192581474781036377e-01 4.314541816711425781e-02 2.648915648460388184e-01 3.058555126190185547e-01 1.207659915089607239e-01 2.343934476375579834e-01 -1.017697900533676147e-01 5.893144011497497559e-02 -2.248284779489040375e-02 -3.778794780373573303e-02 -8.658458292484283447e-02 4.000111296772956848e-02 -2.845279574394226074e-01 -1.040695831179618835e-01 -2.387498319149017334e-01 1.552367955446243286e-01 -2.151338942348957062e-02
-1.681752502918243408e-01 -4.636370241641998291e-01 -8.312361687421798706e-02 -5.301728099584579468e-02 -3.148894608020782471e-01 5.405322089791297913e-02 1.803495585918426514e-01 -3.543991595506668091e-02 8.785087615251541138e-02 -1.608963310718536377e-01 -2.202532738447189331e-01 -9.951756149530410767e-02 1.948062628507614136e-01 3.185913898050785065e-03 -4.652601201087236404e-04 -1.893402338027954102e-01 -9.172914922237396240e-02 1.940297931432723999e-01 2.013602852821350098e-01 8.153744041919708252e-02 -1.117444261908531189e-01 2.290768772363662720e-01 3.361309170722961426e-01 -4.318867623805999756e-02 -1.149261146783828735e-01 7.179348170757293701e-02 4.373420774936676025e-02 8.772033266723155975e-03 -5.622159689664840698e-02 -3.006434142589569092e-01 1.162046194076538086e-01 -2.118415236473083496e-01
2.017539292573928833e-01 -5.399407744407653809e-01 -5.268767010420560837e-03 -4.648746922612190247e-02 2.204480767250061035e-02 4.759263992309570312e-02 -1.261362284421920776e-01 -4.070073366165161133e-03 2.885673940181732178e-01 -8.441938459873199463e-02 -9.348296374082565308e-02 2.271828204393386841e-01 1.650150716304779053e-01 -1.742425262928009033e-01 -1.437440365552902222e-01 1.023804470896720886e-01 3.867346420884132385e-02 1.290557980537414551e-01 6.919323466718196869e-03 -5.769277736544609070e-02 5.974686145782470703e-02 2.125573158264160156e-01 4.128439426422119141e-01 -9.498518705368041992e-02 -2.923583425581455231e-02 3.455029428005218506e-02 -2.279155701398849487e-01 -4.324167594313621521e-02 -1.427645534276962280e-01 -1.208462938666343689e-02 5.513034015893936157e-02 -2.797107398509979248e-01
-1.043436899781227112e-01 -2.497959882020950317e-01 2.160475701093673706e-01 2.167485356330871582e-01 -1.834285855293273926e-01 3.799335658550262451e-01 -8.626065403223037720e-02 -3.699511289596557617e-02 -9.450124204158782959e-02 -2.901984751224517822e-02 -5.315862968564033508e-02 3.482946455478668213e-01 -9.636192023754119873e-02 -2.150293886661529541e-01 -1.510708183050155640e-01 -1.462601423263549805e-01 1.437478959560394287e-01 2.607236057519912720e-02 1.079117730259895325e-01 1.635519001865759492e-04 -2.554507851600646973e-01 -6.270978599786758423e-02 3.467855155467987061e-01 2.339837104082107544e-01 3.230195865035057068e-02 1.418651491403579712e-01 -1.659925282001495361e-02 2.203829735517501831e-01 1.583717912435531616e-01 -1.888164877891540527e-02 -1.886289268732070923e-01 -6.626440584659576416e-02
-2.974196970462799072e-01 -3.521686792373657227e-02 -6.825399398803710938e-02 6.941261887550354004e-02 -2.456691414117813110e-01 1.252397596836090088e-01 -4.242327809333801270e-01 1.329155415296554565e-01 1.879743337631225586e-01 -1.186461150646209717e-01 2.154341526329517365e-02 1.796597242355346680e-01 2.559419274330139160e-01 -5.846207961440086365e-02 -3.447887003421783447e-01 -5.643133074045181274e-02 -1.137958765029907227e-01 3.093179687857627869e-02 2.579298913478851318e-01 1.897632777690887451e-01 7.778550684452056885e-02 -1.321662068367004395e-01 2.276092022657394409e-01 -4.720597341656684875e-02 -1.037223115563392639e-01 7.607901841402053833e-02 -3.145517781376838684e-02 -7.022581994533538818e-02 5.562348663806915283e-02 -2.967049777507781982e-01 1.974210143089294434e-01 -8.624395728111267090e-02
-1.436767578125000000e-01 -2.515608072280883789e-01 -3.158811479806900024e-02 1.218908801674842834e-01 -3.636600375175476074e-01 2.041616588830947876e-01 -2.289041280746459961e-01 -1.520033031702041626e-01 -7.219605892896652222e-02 -1.279177069664001465e-01 -8.918991684913635254e-02 1.154977530241012573e-01 7.505552470684051514e-02 1.257257759571075439e-01 -6.589206308126449585e-02 -5.761791020631790161e-02 1.363990176469087601e-02 4.208357930183410645e-01 4.460556805133819580e-02 -7.088550180196762085e-02 1.964672654867172241e-01 1.191797852516174316e-01 4.866963922977447510e-01 1.115839928388595581e-01 -9.149785339832305908e-02 -2.300267666578292847e-02 -1.045502573251724243e-01 4.121504351496696472e-02 1.302549391984939575e-01 1.521650105714797974e-01 -1.352904886007308960e-01 1.114862635731697083e-01
1.058690473437309265e-01 -3.633040189743041992e-01 -1.790937036275863647e-02 5.224846303462982178e-02 -7.555650919675827026e-02 2.795267999172210693e-01 1.362657546997070312e-01 -9.054038673639297485e-02 1.805498749017715454e-01 4.559339955449104309e-02 -3.707807362079620361e-01 7.698168512433767319e-03 1.293229758739471436e-01 -1.849343925714492798e-01 1.752331703901290894e-01 -5.486220121383666992e-02 9.236244857311248779e-02 -4.871867969632148743e-02 4.077542200684547424e-02 1.838587075471878052e-01 -1.549008339643478394e-01 6.224606931209564209e-02 4.786166250705718994e-01 -1.400304138660430908e-01 3.555291797965764999e-03 -7.832095026969909668e-02 -2.270045131444931030e-01 -3.273275680840015411e-03 4.606295004487037659e-02 -2.071393877267837524e-01 -1.937514841556549072e-01 -1.520075649023056030e-01
-2.441314309835433960e-01 -7.750409841537475586e-02 7.955837994813919067e-02 -9.707663953304290771e-02 -1.364861130714416504e-01 3.168001174926757812e-01 -1.833812445402145386e-01 -1.417094916105270386e-01 -5.683884769678115845e-02 8.748243749141693115e-02 -2.844259142875671387e-01 1.035355627536773682e-01 8.670815825462341309e-02 -1.973800212144851685e-01 6.656574457883834839e-02 -2.473979890346527100e-01 2.244310826063156128e-02 1.232409942895174026e-02 5.414489284157752991e-02 -2.451214343309402466e-01 4.272836074233055115e-02 -3.372716605663299561e-01 3.604902923107147217e-01 -2.201380729675292969e-01 -2.917864918708801270e-01 1.398514062166213989e-01 4.056357219815254211e-02 1.782014369964599609e-01 -7.746028713881969452e-03 1.176567897200584412e-01 -6.955906003713607788e-02 -1.296874433755874634e-01
2.233260273933410645e-01 4.697330296039581299e-02 -4.492860287427902222e-02 -1.046258881688117981e-01 -1.957778483629226685e-01 2.254990935325622559e-01 -2.855567932128906250e-01 1.523134410381317139e-01 2.269162833690643311e-01 1.220440026372671127e-02 -4.355518221855163574e-01 1.439460068941116333e-01 2.298424988985061646e-01 -7.189726084470748901e-02 -2.418881058692932129e-01 -3.926216661930084229e-01 7.911606132984161377e-02 2.270157635211944580e-01 -2.391990087926387787e-02 1.344048678874969482e-01 1.150351911783218384e-01 1.715833395719528198e-01 1.128282919526100159e-01 3.639242146164178848e-03 -1.485678367316722870e-02 -2.362213470041751862e-02 6.145916134119033813e-02 1.056023538112640381e-01 -1.249194592237472534e-01 5.122482404112815857e-02 7.776794582605361938e-02 -1.909835487604141235e-01
-1.015379279851913452e-01 -2.475648932158946991e-02 1.704037636518478394e-01 -1.462170183658599854e-01 2.463649958372116089e-02 1.290795356035232544e-01 -3.494416475296020508e-01 -1.591243594884872437e-01 6.178522482514381409e-02 1.272720247507095337e-01 -1.149085611104965210e-01 3.722984790802001953e-01 2.637696862220764160e-01 -3.764569759368896484e-01 -1.261243373155593872e-01 -5.272125452756881714e-02 1.127128228545188904e-01 4.430090636014938354e-02 8.969166874885559082e-02 -2.897020578384399414e-01 -1.437418460845947266e-01 -4.825118184089660645e-02 1.971201449632644653e-01 -1.144702080637216568e-02 4.454998299479484558e-02 -2.582392394542694092e-01 2.684150636196136475e-01 -5.793529748916625977e-02 -4.214872792363166809e-02 -1.790274530649185181e-01 9.645379148423671722e-03 -1.598226577043533325e-01
1.720658093690872192e-01 -2.714785635471343994e-01 2.489356696605682373e-01 -1.065712347626686096e-01 2.771967276930809021e-02 2.208711951971054077e-01 -3.325583934783935547e-01 -9.358170628547668457e-02 -2.835758030414581299e-01 -1.029570549726486206e-01 1.362894289195537567e-02 4.984372481703758240e-02 3.638909384608268738e-02 -1.126645803451538086e-01 -1.581914275884628296e-01 -3.165091574192047119e-01 -2.550214827060699463e-01 -2.665298059582710266e-02 -5.506478622555732727e-02 1.024345606565475464e-01 -1.403760910034179688e-02 1.860895901918411255e-01 2.064545303583145142e-01 1.653919368982315063e-01 -7.682136446237564087e-02 -1.739443838596343994e-01 1.520178020000457764e-01 -4.894857760518789291e-03 -2.300584167242050171e-01 1.368215680122375488e-01 -2.754274755716323853e-03 -3.263952434062957764e-01
-1.480760276317596436e-01 -1.785189807415008545e-01 -1.695384643971920013e-02 2.779856026172637939e-01 -1.151424273848533630e-01 -8.833611011505126953e-02 -3.198875784873962402e-01 -1.125764995813369751e-01 2.598225176334381104e-01 -1.640335321426391602e-01 -2.398674041032791138e-01 -8.524362742900848389e-02 1.529552489519119263e-01 -8.711017668247222900e-02 -2.425383180379867554e-01 -1.873061992228031158e-02 -1.389025151729583740e-02 1.059084162116050720e-01 1.249191388487815857e-01 2.134225368499755859e-01 1.872815340757369995e-01 -9.729385375976562500e-02 3.374317884445190430e-01 -7.656855136156082153e-02 -3.485624119639396667e-02 1.060956344008445740e-01 3.215802907943725586e-01 -1.156976148486137390e-01 1.362557858228683472e-01 9.522593766450881958e-02 2.255436778068542480e-01 -1.964688450098037720e-01
2.221281826496124268e-01 -2.377563416957855225e-01 1.760136485099792480e-01 2.853994369506835938e-01 -1.816778928041458130e-01 1.807032376527786255e-01 -6.960153579711914062e-02 -2.419045418500900269e-01 -9.891259670257568359e-02 9.516716003417968750e-02 1.178730186074972153e-02 1.698032170534133911e-01 4.097253829240798950e-02 6.376465409994125366e-02 8.553134277462959290e-03 -2.646585404872894287e-01 8.057365566492080688e-02 1.215821728110313416e-01 -9.000773727893829346e-02 1.893985457718372345e-02 -1.378449648618698120e-01 -1.712414920330047607e-01 4.947785437107086182e-01 -1.423909962177276611e-01 -3.215220272541046143e-01 -4.329534247517585754e-02 1.421578601002693176e-02 -1.034394651651382446e-01 6.537467241287231445e-02 -2.204871326684951782e-01 1.183385401964187622e-01 5.305317044258117676e-02
-1.337626390159130096e-02 -3.087637722492218018e-01 1.365026552230119705e-02 9.846765547990798950e-02 2.624954879283905029e-01 8.845929056406021118e-02 8.017855882644653320e-02 -3.045152127742767334e-01 1.699264049530029297e-01 -9.768391959369182587e-03 -9.291236102581024170e-02 1.364552378654479980e-01 8.415401726961135864e-02 -1.558954864740371704e-01 -2.859081029891967773e-01 -2.947115004062652588e-01 -6.639403849840164185e-02 8.332964032888412476e-02 4.780213534832000732e-01 8.508349955081939697e-02 -1.019290983676910400e-01 -2.508175931870937347e-02 2.682041227817535400e-01 7.477454841136932373e-02 -1.526892930269241333e-01 -1.216035559773445129e-01 8.636273443698883057e-02 1.413187533617019653e-01 1.545987576246261597e-01 -9.927817620337009430e-03 1.838555037975311279e-01 5.948188155889511108e-02
3.920090198516845703e-02 -1.611174792051315308e-01 -1.344610303640365601e-01 8.134452998638153076e-02 -1.883081942796707153e-01 2.882689237594604492e-01 -1.851141452789306641e-01 -1.769911646842956543e-01 1.244821995496749878e-01 2.613297998905181885e-01 -7.452358305454254150e-02 -1.262257695198059082e-01 -7.698903232812881470e-02 -2.210978418588638306e-01 -4.614849090576171875e-01 6.849787384271621704e-02 -6.658940017223358154e-02 6.006128713488578796e-02 2.324299961328506470e-01 4.299229476600885391e-03 -2.186998873949050903e-01 -3.343287855386734009e-02 3.304544389247894287e-01 -5.693043023347854614e-02 -2.262675166130065918e-01 -1.116449609398841858e-01 1.215615719556808472e-01 1.335736066102981567e-01 6.311127543449401855e-02 1.414154171943664551e-01 9.521263837814331055e-02 -1.819568127393722534e-01
-2.327721565961837769e-02 9.475138038396835327e-02 2.577607333660125732e-01 -2.494789958000183105e-01 -1.141528934240341187e-01 1.604070216417312622e-01 -3.142310976982116699e-01 -7.163883745670318604e-02 2.783409953117370605e-01 2.490293532609939575e-01 -1.704196184873580933e-01 2.263969928026199341e-01 2.492534555494785309e-02 -1.101990789175033569e-01 -5.407231301069259644e-02 -9.686670452356338501e-02 -9.329482167959213257e-02 3.860659003257751465e-01 2.717698216438293457e-01 7.449246197938919067e-02 -5.474251229315996170e-03 5.712031573057174683e-02 2.295193076133728027e-01 1.529342830181121826e-01 -7.486647367477416992e-02 -1.825380176305770874e-01 2.734341286122798920e-02 3.922695294022560120e-03 -8.228113502264022827e-02 2.923004627227783203e-01 -1.608871817588806152e-01 -1.908327918499708176e-03
1.387344002723693848e-01 -4.698307439684867859e-02 -8.310225605964660645e-02 9.031292051076889038e-02 -3.425670564174652100e-01 7.847074419260025024e-03 -1.273181140422821045e-01 -1.043591648340225220e-01 3.036218583583831787e-01 1.845585852861404419e-01 -2.777245640754699707e-01 4.189383983612060547e-02 1.051755547523498535e-01 -2.429306358098983765e-01 -7.980266213417053223e-02 -5.118440836668014526e-03 -5.363130196928977966e-02 -3.836333006620407104e-02 9.168174117803573608e-02 9.794268989935517311e-04 -2.096840888261795044e-01 -1.280129402875900269e-01 2.526126801967620850e-01 -5.121702551841735840e-01 -7.425994426012039185e-02 -1.909466981887817383e-01 -1.661871820688247681e-01 2.172307074069976807e-01 7.864322513341903687e-02 3.618925809860229492e-02 -1.123354211449623108e-01 3.500648587942123413e-02
4.496566951274871826e-03 -3.778086602687835693e-02 -2.966415695846080780e-02 4.923755228519439697e-01 -1.393731087446212769e-01 9.586232155561447144e-02 -1.381383389234542847e-01 1.199192553758621216e-01 -1.006209850311279297e-01 -1.325806379318237305e-01 -3.356212973594665527e-01 -1.594447530806064606e-02 1.365707814693450928e-01 -1.501621454954147339e-01 7.693094760179519653e-02 -2.878289818763732910e-01 -2.367205023765563965e-01 -9.021315723657608032e-03 1.243300959467887878e-01 1.022274866700172424e-01 1.975505650043487549e-01 -8.954171091318130493e-02 3.967581689357757568e-01 -1.919677853584289551e-01 3.702186048030853271e-02 -7.026182115077972412e-02 2.307607978582382202e-02 7.934776693582534790e-02 1.845730692148208618e-01 -3.732548654079437256e-02 1.049055233597755432e-01 -1.991453915834426880e-01
-9.546045213937759399e-02 -4.119921028614044189e-01 2.049890905618667603e-02 1.992181390523910522e-01 -1.423238813877105713e-01 1.173967197537422180e-01 -4.195916354656219482e-01 -1.735528856515884399e-01 3.036631457507610321e-02 -1.354442536830902100e-01 -2.789244754239916801e-03 -2.651644349098205566e-01 1.659595668315887451e-01 -1.438390761613845825e-01 4.083698242902755737e-02 -3.925164639949798584e-01 -1.270361617207527161e-02 -2.902894839644432068e-02 -2.235945500433444977e-02 -1.292348951101303101e-01 -4.509438201785087585e-02 2.228700965642929077e-01 2.556951045989990234e-01 -4.218469560146331787e-02 -1.663580164313316345e-02 -1.716380566358566284e-01 6.089421734213829041e-02 -6.033668667078018188e-02 -1.363189667463302612e-01 -1.059986930340528488e-02 -1.815916895866394043e-01 1.464384049177169800e-01
-1.388598792254924774e-02 3.378714621067047119e-02 2.071764767169952393e-01 -2.016299962997436523e-02 -9.621749073266983032e-02 2.189159989356994629e-01 -4.919770359992980957e-01 -7.426146417856216431e-02 4.282774329185485840e-01 -5.154601484537124634e-02 -4.046751558780670166e-01 1.870979666709899902e-01 -5.181678384542465210e-02 -3.138669207692146301e-02 -7.267475128173828125e-02 -3.030636012554168701e-01 -1.499528530985116959e-02 1.613071560859680176e-02 -1.498021930456161499e-01 2.471874654293060303e-02 1.867441460490226746e-02 1.445434540510177612e-01 1.614491492509841919e-01 3.832928463816642761e-02 8.182459324598312378e-02 3.718513250350952148e-02 2.166322059929370880e-02 2.164655327796936035e-01 -1.802372485399246216e-01 -2.655666135251522064e-02 -3.847793489694595337e-02 -5.063783377408981323e-02
4.705236759036779404e-03 -1.773715913295745850e-01 -8.911217749118804932e-02 1.472020149230957031e-01 -2.523914277553558350e-01 1.809693425893783569e-01 5.572940409183502197e-02 -3.065541684627532959e-01 -1.093596406280994415e-02 -4.454005975276231766e-03 -4.534382000565528870e-02 8.914617449045181274e-02 1.220535635948181152e-01 -3.342218995094299316e-01 -1.687162518501281738e-01 1.472809910774230957e-01 -3.091360926628112793e-01 2.962059155106544495e-02 -3.799117729067802429e-02 -9.225577116012573242e-02 -1.157619431614875793e-01 -1.403548568487167358e-01 4.953162968158721924e-01 8.890596032142639160e-02 1.248905882239341736e-01 -1.111902073025703430e-01 4.119341820478439331e-02 2.743235230445861816e-01 -5.766102299094200134e-02 -1.599909216165542603e-01 6.370338052511215210e-02 -1.668637692928314209e-01
-3.413438498973846436e-01 -1.711112707853317261e-01 4.447946846485137939e-01 1.159692257642745972e-01 -1.776766031980514526e-01 -4.245108459144830704e-03 -2.086736112833023071e-01 -2.688257396221160889e-01 1.898976229131221771e-02 -2.083969861268997192e-01 -1.243180111050605774e-01 3.371186926960945129e-02 1.455447524785995483e-01 -4.989058524370193481e-02 -1.326692104339599609e-01 -2.255712300539016724e-01 5.029078945517539978e-02 1.122841387987136841e-01 -3.709573298692703247e-02 -5.262370035052299500e-02 2.049466967582702637e-01 5.057106912136077881e-02 3.178007304668426514e-01 -6.631310284137725830e-02 9.951093047857284546e-02 1.701845973730087280e-01 -2.052535116672515869e-01 1.057087630033493042e-01 4.339683055877685547e-02 1.146127562969923019e-02 -2.649106383323669434e-01 -9.684754163026809692e-02
2.674680054187774658e-01 -2.732787430286407471e-01 3.502744734287261963e-01 2.146524190902709961e-01 -4.082141444087028503e-03 9.424949437379837036e-02 1.379148196429014206e-02 -1.627911329269409180e-01 8.330614864826202393e-02 -1.579874157905578613e-01 -2.153788655996322632e-01 1.401773989200592041e-01 1.192897558212280273e-01 1.983111202716827393e-01 -1.312437355518341064e-01 -3.236002326011657715e-01 -6.772164255380630493e-02 5.066408589482307434e-02 2.536461949348449707e-01 1.239115670323371887e-01 8.201434276998043060e-03 -1.362037062644958496e-01 2.201218307018280029e-01 -5.031128227710723877e-02 -2.446093410253524780e-01 -6.407345086336135864e-02 1.514648646116256714e-02 -5.153923109173774719e-02 -5.040922388434410095e-02 1.347512304782867432e-01 -3.429542779922485352e-01 -1.199801042675971985e-01
-1.062383502721786499e-01 -2.536488771438598633e-01 -1.452299058437347412e-01 1.221828684210777283e-01 -1.516979038715362549e-01 2.486035674810409546e-01 -1.694905757904052734e-01 -3.560406267642974854e-01 2.040671259164810181e-01 -2.006956189870834351e-01 -2.883889079093933105e-01 1.667642146348953247e-01 -6.395681202411651611e-02 1.295433100312948227e-02 -2.436265945434570312e-01 -1.336257308721542358e-01 -1.953963786363601685e-01 4.109456762671470642e-02 -6.553012132644653320e-02 5.258878692984580994e-02 3.617325425148010254e-02 -2.673611938953399658e-01 2.750114500522613525e-01 -6.694642454385757446e-02 7.041782140731811523e-02 -4.407662898302078247e-02 5.940425768494606018e-02 -3.283621370792388916e-02 9.338087588548660278e-02 -1.737973242998123169e-01 -2.348643541336059570e-01 -2.612501978874206543e-01
-2.283211797475814819e-02 -1.606304347515106201e-01 3.510479331016540527e-01 4.150326550006866455e-02 1.421363465487957001e-02 4.756768792867660522e-02 -5.283168554306030273e-01 8.722540922462940216e-03 1.068806424736976624e-01 -1.312662567943334579e-02 -2.603704929351806641e-01 2.750600874423980713e-01 1.916114836931228638e-01 1.504050940275192261e-02 -2.057805061340332031e-01 8.675999939441680908e-02 -7.297290116548538208e-02 9.906712174415588379e-02 -7.792720198631286621e-02 4.840671271085739136e-02 -2.599908113479614258e-01 5.685603618621826172e-02 2.116931974887847900e-01 6.426519900560379028e-02 1.703085154294967651e-01 -4.078555107116699219e-02 6.971619278192520142e-02 1.067275851964950562e-01 -5.029546562582254410e-03 5.383017659187316895e-02 1.041373834013938904e-01 -3.481162488460540771e-01
6.231101229786872864e-03 -1.632567681372165680e-02 2.093414515256881714e-01 -7.356037199497222900e-02 -4.227054417133331299e-01 -4.834379628300666809e-02 -2.376339882612228394e-01 1.310204416513442993e-01 3.199335932731628418e-02 1.394798159599304199e-01 -4.935013651847839355e-01 7.577099651098251343e-02 2.116198986768722534e-01 2.820678241550922394e-02 -9.307319670915603638e-02 -7.633961737155914307e-02 -7.701792567968368530e-02 9.124661237001419067e-02 1.173484046012163162e-02 -3.288100659847259521e-02 5.703524686396121979e-03 3.003839254379272461e-01 4.366863369941711426e-01 -9.359873086214065552e-02 1.286453008651733398e-01 -5.041574314236640930e-02 1.518740206956863403e-01 -2.080243866657838225e-04 -5.878303945064544678e-02 3.905535489320755005e-02 1.144233494997024536e-01 2.341809496283531189e-02
-5.077408999204635620e-02 -3.319084346294403076e-01 2.231275439262390137e-01 -9.367331862449645996e-02 -1.048594787716865540e-01 1.509010139852762222e-02 -1.130487397313117981e-01 1.188274100422859192e-01 1.202813014388084412e-01 -3.569043874740600586e-01 -1.049158349633216858e-01 -7.164499163627624512e-02 2.468094229698181152e-02 -4.079662859439849854e-01 1.010209172964096069e-01 -2.098600417375564575e-01 1.431102305650711060e-02 1.850804239511489868e-01 3.336974680423736572e-01 -5.600659549236297607e-02 -2.114293426275253296e-01 1.198090016841888428e-01 2.868384718894958496e-01 7.727691531181335449e-02 -3.053077496588230133e-02 -2.062382698059082031e-01 -1.353987753391265869e-01 4.586572758853435516e-04 9.783614426851272583e-02 -1.646194756031036377e-01 1.265408843755722046e-01 2.357739768922328949e-02
1.227412745356559753e-01 -3.575879931449890137e-01 -2.793905436992645264e-01 -5.246094614267349243e-02 -1.524006277322769165e-01 -3.295317292213439941e-02 -1.761796027421951294e-01 -5.474219471216201782e-02 9.381800889968872070e-02 1.147178746759891510e-02 -1.082228217273950577e-02 7.962857931852340698e-02 -2.533178403973579407e-02 -3.006129339337348938e-02 -1.882920265197753906e-01 -2.026638090610504150e-01 -1.063813194632530212e-01 -1.470278203487396240e-01 3.026016652584075928e-01 -7.944402098655700684e-02 -6.325206905603408813e-02 4.439971596002578735e-02 4.878087639808654785e-01 -4.895952343940734863e-02 -1.169048026204109192e-01 -3.955926001071929932e-01 -1.679201722145080566e-01 -5.768490955233573914e-03 -5.260715633630752563e-02 1.442756652832031250e-01 -1.593976654112339020e-02 -1.583526432514190674e-01
4.299737513065338135e-02 -6.307952851057052612e-02 1.596780121326446533e-01 5.368684232234954834e-02 -1.507022678852081299e-01 1.796942800283432007e-01 -4.188792407512664795e-01 1.523327976465225220e-01 2.284187227487564087e-01 -1.086233183741569519e-01 -3.959311544895172119e-01 1.143595203757286072e-01 -8.663552999496459961e-02 -8.557598292827606201e-02 -6.434778869152069092e-02 -3.542077839374542236e-01 -9.963271021842956543e-02 2.048043906688690186e-01 -1.348060369491577148e-01 3.563998267054557800e-02 7.303021103143692017e-02 2.271877527236938477e-01 2.181122899055480957e-01 9.219806641340255737e-02 5.149959027767181396e-02 9.674564749002456665e-02 9.286215901374816895e-02 1.990946382284164429e-01 -2.655725777149200439e-01 2.527458220720291138e-02 -1.308372616767883301e-01 -3.138075768947601318e-02
1.522772014141082764e-01 -3.728801012039184570e-02 1.888479292392730713e-01 5.907266400754451752e-03 -1.561349928379058838e-01 2.999366521835327148e-01 -2.590030431747436523e-01 -1.961402744054794312e-01 3.544879704713821411e-02 1.166475638747215271e-01 -2.417598813772201538e-01 2.665665745735168457e-01 4.723270982503890991e-02 -4.439448118209838867e-01 -2.103678733110427856e-01 1.092855408787727356e-01 -1.881753467023372650e-02 2.196604311466217041e-01 8.295204490423202515e-02 1.546393632888793945e-01 4.034638777375221252e-02 8.466266840696334839e-02 1.083869207650423050e-02 -3.049059957265853882e-02 1.601513177156448364e-01 1.484973281621932983e-01 2.373665124177932739e-01 2.625745236873626709e-01 9.177733212709426880e-02 1.118833571672439575e-01 1.161008104681968689e-01 -1.526234447956085205e-01
-1.028532832860946655e-01 -2.087194174528121948e-01 -5.313049629330635071e-02 4.337501525878906250e-02 -7.135114073753356934e-02 1.226168647408485413e-01 -1.841087639331817627e-01 -3.103055655956268311e-01 -7.115463260561227798e-03 -1.239383500069379807e-02 3.428155183792114258e-02 2.066038250923156738e-01 1.183127313852310181e-01 -1.187301650643348694e-01 -7.955072075128555298e-02 -3.358584046363830566e-01 3.374049812555313110e-02 1.316967159509658813e-01 -3.800179436802864075e-02 3.324878215789794922e-01 1.878872513771057129e-01 -1.368172913789749146e-01 3.855528831481933594e-01 -2.826521694660186768e-01 1.269159615039825439e-01 -8.647519350051879883e-02 -2.772074937820434570e-01 4.676055908203125000e-02 1.222209334373474121e-01 1.746576428413391113e-01 1.960332840681076050e-01 -5.108207464218139648e-03
8.369144052267074585e-02 -8.977490663528442383e-02 1.434310674667358398e-01 2.807075902819633484e-02 -4.158464726060628891e-03 1.395024806261062622e-01 -2.524922788143157959e-01 -8.431954681873321533e-02 -6.569440662860870361e-02 -1.762994825839996338e-01 -4.686676338315010071e-02 1.883277446031570435e-01 2.137428373098373413e-01 -3.159744739532470703e-01 -1.207878217101097107e-01 -2.376743853092193604e-01 -1.515246480703353882e-01 7.446644455194473267e-02 -1.102533936500549316e-01 1.992627829313278198e-01 4.156325161457061768e-01 -1.570683866739273071e-01 2.207146137952804565e-01 3.750537708401679993e-02 2.079412192106246948e-01 -2.769668102264404297e-01 1.906239837408065796e-01 2.949243187904357910e-01 7.542551308870315552e-02 -3.950056061148643494e-02 4.166950657963752747e-02 -5.837132036685943604e-02
4.061275348067283630e-02 -2.342963516712188721e-01 -1.671633683145046234e-03 -1.344362199306488037e-01 -7.409764826297760010e-02 2.435433119535446167e-01 -2.205819785594940186e-01 -1.343097984790802002e-01 -7.831230759620666504e-02 3.156152069568634033e-01 -6.895644962787628174e-02 -2.896916121244430542e-02 1.752960979938507080e-01 -3.131816163659095764e-02 -3.704674243927001953e-01 6.170532107353210449e-02 4.096299409866333008e-02 -9.653458744287490845e-02 3.500540256500244141e-01 3.448509424924850464e-02 -1.943693757057189941e-01 -1.206468865275382996e-01 4.886879324913024902e-01 7.164206355810165405e-02 -1.701244562864303589e-01 -1.200393438339233398e-01 4.280166327953338623e-02 8.577635884284973145e-02 1.187695339322090149e-01 4.973433911800384521e-03 1.909926161170005798e-02 -1.083187311887741089e-01
1.149713099002838135e-01 -3.222018778324127197e-01 -8.504176884889602661e-02 2.632828243076801300e-02 -1.337435394525527954e-01 -1.188992410898208618e-01 -3.837819397449493408e-02 -1.699868142604827881e-01 5.499899387359619141e-02 -1.173265930265188217e-02 -2.043094933032989502e-01 7.082687690854072571e-03 3.544792532920837402e-01 1.746716536581516266e-02 -6.522254645824432373e-02 -8.732669055461883545e-03 -1.297869086265563965e-01 -1.242973958142101765e-03 4.473751485347747803e-01 9.781521558761596680e-02 -2.027376294136047363e-01 5.215029790997505188e-02 3.169814348220825195e-01 -2.780190706253051758e-01 -1.768013387918472290e-01 -1.164825931191444397e-01 -2.706457674503326416e-01 1.269223839044570923e-01 5.994438193738460541e-03 1.151633486151695251e-01 2.991500124335289001e-02 -2.021690309047698975e-01
-1.447646319866180420e-01 -2.220693230628967285e-01 -7.804333698004484177e-03 1.753573678433895111e-02 -2.051276415586471558e-01 2.909663617610931396e-01 -1.576331704854965210e-01 4.204139858484268188e-02 5.311627313494682312e-02 1.834598332643508911e-01 -3.461482226848602295e-01 2.967458367347717285e-01 2.998985946178436279e-01 -6.649845093488693237e-02 -7.788141816854476929e-02 -6.350122392177581787e-02 2.117840498685836792e-01 1.236216351389884949e-01 3.957116007804870605e-01 1.599937826395034790e-01 4.496234178077429533e-04 -2.688200175762176514e-01 9.320373646914958954e-03 3.741758316755294800e-02 -2.265200763940811157e-01 -2.575695049017667770e-03 8.296330273151397705e-02 -1.957832276821136475e-01 2.473035827279090881e-02 -3.629804030060768127e-02 -1.120916754007339478e-01 9.652256034314632416e-03
-3.129590675234794617e-02 -3.788095712661743164e-01 2.681020088493824005e-02 -7.049226015806198120e-02 -2.785909771919250488e-01 3.912338614463806152e-02 -7.573104649782180786e-02 -1.892969906330108643e-01 -7.016569375991821289e-02 1.400016695261001587e-01 -2.237520646303892136e-03 2.367300838232040405e-01 1.207576766610145569e-01 2.761821448802947998e-01 -7.283592224121093750e-02 -1.812930852174758911e-01 -3.138866275548934937e-02 2.250204682350158691e-01 2.523210644721984863e-01 2.015615850687026978e-01 -5.199803784489631653e-02 -2.677650749683380127e-01 2.057272493839263916e-01 2.169781774282455444e-01 -2.901034653186798096e-01 5.350693687796592712e-02 6.210124120116233826e-02 2.345464974641799927e-01 8.526988327503204346e-02 -1.135586798191070557e-01 1.329013258218765259e-01 -1.268233060836791992e-01
5.349939316511154175e-02 -1.801448464393615723e-01 -2.835657261312007904e-02 -1.202344149351119995e-01 -1.026680693030357361e-01 -6.156466528773307800e-02 -4.505812525749206543e-01 -3.440611362457275391e-01 1.011113151907920837e-01 2.030446976423263550e-01 1.372949592769145966e-02 2.343894988298416138e-01 2.921179533004760742e-01 -1.662748754024505615e-01 1.496054679155349731e-01 -2.250900268554687500e-01 4.605180025100708008e-02 2.168935537338256836e-01 -8.980081230401992798e-02 1.706479489803314209e-01 -3.265202045440673828e-03 -4.620404914021492004e-03 1.715098917484283447e-01 1.148899719119071960e-01 1.873980164527893066e-01 1.396728008985519409e-01 5.649010092020034790e-02 8.524771779775619507e-03 -5.468825995922088623e-02 5.060217157006263733e-02 2.746461331844329834e-02 -3.576252460479736328e-01
3.949937522411346436e-01 2.484634518623352051e-02 1.536575853824615479e-01 1.405113786458969116e-01 -6.148087605834007263e-02 2.489889562129974365e-01 -1.512402892112731934e-01 -1.594908684492111206e-01 2.543577849864959717e-01 -5.319870263338088989e-02 -7.433583587408065796e-02 -1.319878548383712769e-01 1.373358368873596191e-01 -3.542222678661346436e-01 -1.268207654356956482e-02 -2.289566695690155029e-01 -1.136078685522079468e-01 7.843876630067825317e-02 1.135970875620841980e-01 -1.618301272392272949e-01 2.887868583202362061e-01 1.025796756148338318e-01 1.324432492256164551e-01 1.358799338340759277e-01 -1.219228133559226990e-01 -1.473563611507415771e-01 1.296041756868362427e-01 3.193573653697967529e-01 1.443509310483932495e-01 -1.659166663885116577e-01 -2.051295340061187744e-02 -7.938196510076522827e-02
-7.192823290824890137e-02 -2.225091457366943359e-01 3.836884200572967529e-01 2.404989004135131836e-01 -2.230294607579708099e-02 3.152633830904960632e-02 -1.636754274368286133e-01 1.020426526665687561e-01 5.698170512914657593e-02 1.178875938057899475e-02 2.025263197720050812e-02 -1.171589829027652740e-02 3.156888484954833984e-01 4.225570708513259888e-02 -2.667610943317413330e-01 -3.119853138923645020e-01 -6.689929217100143433e-02 2.479602247476577759e-01 5.356645211577415466e-03 2.526894509792327881e-01 1.364549696445465088e-01 2.674506604671478271e-01 1.578740030527114868e-01 1.111103668808937073e-01 -3.560095131397247314e-01 7.709935307502746582e-03 1.348570585250854492e-01 6.221311539411544800e-02 -4.482939094305038452e-02 -6.673869490623474121e-02 -3.582800179719924927e-02 -1.175782158970832825e-01
2.662185430526733398e-01 -3.410892784595489502e-01 3.389018774032592773e-02 2.379787154495716095e-02 -4.856836497783660889e-01 7.907277345657348633e-02 -4.548206925392150879e-02 -2.830839753150939941e-01 1.355649977922439575e-01 8.701229840517044067e-02 8.142039179801940918e-03 1.520818769931793213e-01 1.287327408790588379e-01 -4.914627224206924438e-02 -1.725848913192749023e-01 1.508555561304092407e-01 -1.200919896364212036e-01 -7.373459637165069580e-02 1.197374612092971802e-01 7.930027693510055542e-02 -1.931447535753250122e-01 -1.249646320939064026e-01 2.285778671503067017e-01 3.335966169834136963e-02 -2.183268778026103973e-02 -6.124942377209663391e-02 1.655876040458679199e-01 3.418039977550506592e-01 -1.418041139841079712e-01 -5.533922463655471802e-02 2.181095629930496216e-01 7.991090416908264160e-03
-4.390121251344680786e-02 -1.567649841308593750e-01 -2.175067365169525146e-02 2.243793457746505737e-01 -1.663469895720481873e-02 -6.639270484447479248e-02 -1.335689574480056763e-01 -1.627829074859619141e-01 2.423604726791381836e-01 -6.715773791074752808e-02 -2.397637367248535156e-01 1.005254313349723816e-01 1.716231256723403931e-01 -1.357184648513793945e-01 -3.632369637489318848e-01 -2.513062357902526855e-01 1.045058369636535645e-01 2.584752812981605530e-02 6.376140564680099487e-02 2.431041747331619263e-01 -1.477781031280755997e-02 -8.827154338359832764e-02 3.343617022037506104e-01 3.011478781700134277e-01 -2.641221974045038223e-03 -8.350239694118499756e-02 -5.476761609315872192e-02 1.309625655412673950e-01 3.467362225055694580e-01 -1.412657946348190308e-01 2.171457707881927490e-01 1.123955473303794861e-02
8.341659605503082275e-02 -1.074357554316520691e-01 3.282294869422912598e-01 5.689039081335067749e-02 3.401213139295578003e-02 8.031690120697021484e-02 1.370191294699907303e-02 1.978071592748165131e-02 -5.870770663022994995e-02 -3.891038596630096436e-01 -2.508562430739402771e-02 7.834038883447647095e-02 9.429444372653961182e-02 -3.665494918823242188e-01 -7.088176906108856201e-02 4.677779041230678558e-03 -3.574114143848419189e-01 1.896654665470123291e-01 3.333287239074707031e-01 1.234653070569038391e-01 5.126058682799339294e-02 7.674567401409149170e-02 3.473904132843017578e-01 -9.982207417488098145e-02 5.682393163442611694e-02 -2.964061200618743896e-01 1.340675503015518188e-01 -7.659731432795524597e-03 -4.669985175132751465e-02 -1.012612134218215942e-01 -3.461342677474021912e-02 2.120489627122879028e-02
-1.463451683521270752e-01 -2.785666584968566895e-01 1.751397363841533661e-02 3.680107742547988892e-02 -1.664445698261260986e-01 1.094727739691734314e-01 -3.460690975189208984e-01 -1.016263589262962341e-01 2.072822749614715576e-01 2.340760780498385429e-03 -3.771675825119018555e-01 -5.543486773967742920e-02 2.583266496658325195e-01 -2.891445718705654144e-02 -1.728457212448120117e-02 -3.968895226716995239e-02 -2.369574084877967834e-02 -6.013434380292892456e-02 7.391174882650375366e-02 2.925027608871459961e-01 -3.346860408782958984e-01 -1.198604628443717957e-01 1.193545907735824585e-01 -1.013980880379676819e-01 -2.710979580879211426e-01 8.005344867706298828e-02 -1.554009169340133667e-01 2.994185984134674072e-01 -7.048123329877853394e-02 -1.322646588087081909e-01 -9.121536463499069214e-02 -3.475691378116607666e-02
-3.682789206504821777e-02 -7.399270776659250259e-03 3.768364787101745605e-01 -5.247216206043958664e-03 -3.429720997810363770e-01 9.787520766258239746e-02 -1.353590339422225952e-01 2.215152382850646973e-01 -4.181375727057456970e-02 -4.274414181709289551e-01 -1.297276169061660767e-01 4.020222648978233337e-02 1.941466927528381348e-01 -7.119977474212646484e-02 1.565073430538177490e-01 -2.415353059768676758e-01 -1.926400661468505859e-01 9.692839533090591431e-02 1.821612268686294556e-01 2.712830603122711182e-01 -1.032268777489662170e-01 -8.759617060422897339e-02 1.755416095256805420e-01 -2.258265949785709381e-02 -1.044001653790473938e-01 -7.320503890514373779e-02 1.576741635799407959e-01 2.198519855737686157e-01 3.008284606039524078e-02 -1.369021236896514893e-01 1.447127908468246460e-01 -2.189014852046966553e-02
-9.366353601217269897e-02 -1.760390251874923706e-01 8.981554955244064331e-02 1.841690242290496826e-01 -3.758135437965393066e-01 2.087994711473584175e-03 -2.943970561027526855e-01 -2.524140775203704834e-01 -7.051665335893630981e-03 -5.307818949222564697e-02 -8.996741473674774170e-02 8.961655944585800171e-02 1.834123134613037109e-01 -7.710421830415725708e-02 -1.951314508914947510e-01 -2.396622747182846069e-01 -5.764641985297203064e-02 4.053535312414169312e-02 -1.285342872142791748e-01 9.633144736289978027e-02 3.080976009368896484e-01 1.252250522375106812e-01 2.973511517047882080e-01 9.137757867574691772e-02 -9.306807816028594971e-02 -7.260674983263015747e-02 -3.211548924446105957e-01 4.319780319929122925e-02 9.438417106866836548e-02 -1.367305312305688858e-02 -1.972106397151947021e-01 2.597511112689971924e-01
2.937292754650115967e-01 -2.847053110599517822e-01 4.770291596651077271e-02 2.971648871898651123e-01 -6.638046354055404663e-02 5.567737296223640442e-02 -1.645143330097198486e-01 -9.150090068578720093e-02 2.184976488351821899e-01 -1.812929511070251465e-01 -7.339014112949371338e-02 4.827457666397094727e-02 3.090289831161499023e-01 -1.036468967795372009e-01 -6.237662583589553833e-02 -9.676367789506912231e-02 -1.400385499000549316e-01 1.713191270828247070e-01 1.424815356731414795e-01 -2.221011370420455933e-01 1.869724839925765991e-01 -1.122307870537042618e-02 2.058845460414886475e-01 7.431405037641525269e-02 -1.985072493553161621e-01 -2.872405350208282471e-01 -2.774683199822902679e-02 1.398370116949081421e-01 3.479501307010650635e-01 -4.500628262758255005e-02 6.266929209232330322e-03 -1.560835093259811401e-01
-1.395497918128967285e-01 -3.584684431552886963e-01 2.178655192255973816e-02 -1.799899190664291382e-01 -1.474898606538772583e-01 5.609327927231788635e-02 2.170479297637939453e-01 -2.993243932723999023e-01 8.598266541957855225e-02 8.626271039247512817e-03 -3.031702339649200439e-01 1.082192584872245789e-01 4.895921051502227783e-02 -2.490444630384445190e-01 2.829104475677013397e-02 -3.055931031703948975e-01 -5.080154538154602051e-02 3.384191915392875671e-02 2.863485813140869141e-01 -1.196211874485015869e-01 -9.569656103849411011e-03 2.512786351144313812e-02 2.893627882003784180e-01 1.071781143546104431e-01 -3.109379112720489502e-02 -2.432600781321525574e-02 1.017822399735450745e-01 2.738314867019653320e-02 1.855355501174926758e-02 -3.574185371398925781e-01 -9.127919375896453857e-02 -2.068527638912200928e-01
7.821849733591079712e-02 -2.643459439277648926e-01 1.902760118246078491e-01 -1.204059720039367676e-01 -2.199769169092178345e-01 8.014044910669326782e-02 -3.579892516136169434e-01 -2.294474281370639801e-03 4.127200245857238770e-01 2.486348599195480347e-01 6.657308340072631836e-02 3.052076091989874840e-03 3.073832690715789795e-01 -1.978812366724014282e-01 -5.253203213214874268e-02 -2.041592299938201904e-01 -4.578769207000732422e-02 3.114835172891616821e-02 -1.507000327110290527e-01 -1.031855568289756775e-01 -3.072177469730377197e-01 6.739659234881401062e-03 2.105339895933866501e-03 7.322647422552108765e-02 -2.112325578927993774e-01 -2.844865433871746063e-02 -9.760993719100952148e-02 9.700555354356765747e-02 1.769582778215408325e-01 -1.949065327644348145e-01 -4.410694912075996399e-02 -6.174640730023384094e-02
1.718551814556121826e-01 -1.942754238843917847e-01 2.902843952178955078e-01 -9.743943065404891968e-02 1.811518520116806030e-01 2.665334045886993408e-01 -6.449294090270996094e-02 6.191127002239227295e-02 1.249828487634658813e-01 1.935138739645481110e-02 -2.432210138067603111e-03 3.439866304397583008e-01 8.121070265769958496e-02 -2.221325784921646118e-01 -1.566777229309082031e-01 -2.018186151981353760e-01 -1.683439612388610840e-01 -9.795426577329635620e-02 5.232571810483932495e-02 2.239420711994171143e-01 -1.521598268300294876e-02 -1.075931563973426819e-01 2.632174193859100342e-01 -1.457680016756057739e-01 -1.279079765081405640e-01 -1.346071064472198486e-01 4.494504258036613464e-02 4.861785098910331726e-02 3.832210972905158997e-02 -4.025259912014007568e-01 8.541769534349441528e-02 -2.622078657150268555e-01
1.245130524039268494e-01 3.342523798346519470e-02 6.978444755077362061e-02 2.502478063106536865e-01 -3.254739642143249512e-01 2.016985267400741577e-01 -1.367947161197662354e-01 -1.211444288492202759e-01 -7.606872916221618652e-02 -1.178814247250556946e-01 -1.852010786533355713e-01 2.004745155572891235e-01 2.227111905813217163e-01 -3.551765680313110352e-01 -2.191625386476516724e-01 -1.550265252590179443e-01 4.384166561067104340e-03 -3.778872266411781311e-02 8.750106394290924072e-02 2.898661196231842041e-01 1.448620855808258057e-01 -1.530570834875106812e-01 -7.108213379979133606e-03 1.308746039867401123e-01 -9.454093128442764282e-02 -3.942667245864868164e-01 -9.569066017866134644e-02 -1.382184177637100220e-01 -1.714293658733367920e-01 3.449315950274467468e-02 1.088586449623107910e-01 -6.405848264694213867e-02
-1.662144213914871216e-01 -1.587079316377639771e-01 1.993503421545028687e-01 7.310347259044647217e-02 -1.985188573598861694e-01 2.099701166152954102e-01 1.939014196395874023e-01 -1.759816333651542664e-02 5.148234590888023376e-02 -1.033699512481689453e-01 1.063683256506919861e-01 1.427808851003646851e-01 2.742586433887481689e-01 -2.640156447887420654e-01 -2.073459923267364502e-01 -4.645202308893203735e-02 -2.340391576290130615e-01 7.871539890766143799e-02 9.874451160430908203e-02 3.359466195106506348e-01 7.607329636812210083e-02 5.449088662862777710e-02 2.532137632369995117e-01 -6.334304809570312500e-02 -9.963796287775039673e-02 2.009207159280776978e-01 -5.415834486484527588e-02 1.377370115369558334e-02 -4.930857196450233459e-02 -1.155114918947219849e-01 -3.825913742184638977e-02 -4.631004035472869873e-01
-9.986528009176254272e-02 -1.216128915548324585e-01 2.317811995744705200e-01 2.382234632968902588e-01 -6.014214083552360535e-02 1.144343391060829163e-01 -3.300313279032707214e-02 -9.804558008909225464e-02 -1.750499159097671509e-01 1.085571050643920898e-01 -1.390939503908157349e-01 3.627109527587890625e-02 9.407377243041992188e-02 8.917146176099777222e-02 -9.367262013256549835e-03 -2.273593097925186157e-01 1.178661882877349854e-01 2.374437898397445679e-01 2.317682355642318726e-01 3.851388767361640930e-02 1.466426104307174683e-01 -1.971549987792968750e-01 5.254698991775512695e-01 -2.827262580394744873e-01 -1.164872106164693832e-02 1.699641793966293335e-01 -1.225135475397109985e-01 4.254799708724021912e-02 1.301141232252120972e-01 -9.842179715633392334e-02 2.796609401702880859e-01 -1.144981533288955688e-01
-2.244408130645751953e-01 -1.603839844465255737e-01 1.668992936611175537e-01 -5.337520036846399307e-03 4.803512711077928543e-04 -1.279714703559875488e-01 -3.711757957935333252e-01 -4.947086423635482788e-02 9.895126521587371826e-02 -1.463490724563598633e-02 6.004623323678970337e-02 2.526922523975372314e-01 2.184068411588668823e-01 -1.099821063689887524e-03 -2.195553183555603027e-01 -1.389150023460388184e-01 -2.529202401638031006e-02 9.814989566802978516e-02 3.076912164688110352e-01 1.050929501652717590e-01 -4.442664980888366699e-02 -7.054845243692398071e-02 1.958376467227935791e-01 1.337146759033203125e-01 -4.374062269926071167e-02 -2.777562737464904785e-01 -2.897550761699676514e-01 1.546493470668792725e-01 2.594551444053649902e-01 -3.073043227195739746e-01 1.352375596761703491e-01 -2.452908828854560852e-02
6.198716000653803349e-04 -4.916274175047874451e-02 3.203625082969665527e-01 1.277820616960525513e-01 -3.139971196651458740e-02 1.121042072772979736e-01 -4.895001351833343506e-01 2.403371036052703857e-01 1.991520375013351440e-01 2.740122973918914795e-01 -3.013556897640228271e-01 1.724056750535964966e-01 8.279583603143692017e-02 -1.568885445594787598e-01 -1.773533076047897339e-01 -1.026219427585601807e-01 -1.090449541807174683e-01 6.159659847617149353e-02 1.083442792296409607e-01 6.681773811578750610e-02 -2.484694123268127441e-01 1.419655531644821167e-01 2.152505815029144287e-01 -2.030928432941436768e-01 -1.475875917822122574e-02 7.167146354913711548e-02 1.062492728233337402e-01 1.216789782047271729e-01 -3.300423547625541687e-02 9.592952579259872437e-02 1.357209961861371994e-02 -1.251985132694244385e-01
-1.051835492253303528e-01 2.766343206167221069e-02 7.341527193784713745e-02 3.779858946800231934e-01 -8.367238938808441162e-02 3.340850770473480225e-02 -1.545059978961944580e-01 -6.979224830865859985e-02 1.183938682079315186e-01 -1.200061514973640442e-01 -5.393910035490989685e-02 -1.614411622285842896e-01 1.932152658700942993e-01 -3.547753691673278809e-01 -7.730792462825775146e-02 -6.061751767992973328e-02 -2.772284150123596191e-01 -9.448206424713134766e-02 1.699803769588470459e-01 -5.807460844516754150e-02 -7.862580567598342896e-02 9.147456288337707520e-02 5.041686296463012695e-01 -4.689670726656913757e-02 -1.655109822750091553e-01 -7.019033282995223999e-02 1.402428895235061646e-01 1.015879064798355103e-01 -7.810155302286148071e-02 -1.946023106575012207e-01 2.419248670339584351e-01 -1.379068195819854736e-01
1.792553961277008057e-01 -2.559570968151092529e-01 2.300032675266265869e-01 1.624166220426559448e-01 -2.137044444680213928e-02 2.018829286098480225e-01 -3.496855199337005615e-01 1.069508418440818787e-01 -2.008063718676567078e-02 9.020500630140304565e-02 -4.084584414958953857e-01 9.247045964002609253e-02 9.310267120599746704e-02 -5.072168633341789246e-02 -2.596796751022338867e-01 -2.631547674536705017e-02 -6.470865756273269653e-02 3.452856540679931641e-01 2.963913604617118835e-02 1.029438003897666931e-01 -3.225741386413574219e-01 5.742520838975906372e-02 8.657722920179367065e-02 1.422649342566728592e-02 1.119221448898315430e-01 -1.368335336446762085e-01 1.858052983880043030e-02 2.425848506391048431e-02 2.252193540334701538e-01 6.794057041406631470e-02 -1.841151714324951172e-01 -1.161384955048561096e-01
5.034917220473289490e-02 -1.157086938619613647e-01 2.968094497919082642e-02 3.288962543010711670e-01 -2.698439359664916992e-01 2.303195893764495850e-01 -2.429800033569335938e-01 -1.603328138589859009e-01 -6.675293296575546265e-02 -2.593131065368652344e-01 1.181891784071922302e-01 2.031911164522171021e-01 2.096256315708160400e-01 -1.336191408336162567e-02 -2.573096454143524170e-01 -1.330423355102539062e-01 3.069880791008472443e-02 2.900742292404174805e-01 4.654342308640480042e-02 4.424708709120750427e-02 3.316140770912170410e-01 3.136168420314788818e-02 3.601840734481811523e-01 1.275572553277015686e-02 6.366596370935440063e-02 -4.812153056263923645e-02 -1.539573371410369873e-01 7.389356940984725952e-02 -1.225730404257774353e-01 1.292497515678405762e-01 -1.848053745925426483e-02 1.084887683391571045e-01
-2.793137729167938232e-02 -4.181315600872039795e-01 -1.429833173751831055e-01 1.289622019976377487e-02 -5.051023513078689575e-02 -9.882287681102752686e-02 -1.323066353797912598e-01 -6.818372756242752075e-02 3.601160645484924316e-01 5.907304957509040833e-02 -1.759042292833328247e-01 9.506642073392868042e-02 2.734730541706085205e-01 -7.316875457763671875e-02 -1.039950624108314514e-01 -3.840016946196556091e-02 -1.563217639923095703e-01 -1.043661385774612427e-01 2.714461088180541992e-01 1.302876174449920654e-01 4.026226326823234558e-02 5.638033151626586914e-02 2.352486550807952881e-01 -1.214759200811386108e-01 -1.725061684846878052e-01 1.261748820543289185e-01 -3.287360072135925293e-01 2.191285341978073120e-01 -1.699292063713073730e-01 5.759703926742076874e-03 9.424068033695220947e-02 -2.515587508678436279e-01
1.433488726615905762e-01 -3.466569483280181885e-01 -6.068971008062362671e-02 -1.524196863174438477e-01 -1.587625443935394287e-01 8.662578463554382324e-02 -2.816484868526458740e-01 -2.223771624267101288e-02 2.857718802988529205e-02 1.373432725667953491e-01 -9.832415729761123657e-02 2.735326252877712250e-02 4.722734913229942322e-02 2.582610771059989929e-02 -3.026794493198394775e-01 -1.054709106683731079e-01 -3.280363045632839203e-03 -2.156504690647125244e-01 3.922741413116455078e-01 -5.096840858459472656e-02 -8.234011381864547729e-02 -1.389217525720596313e-01 4.344078600406646729e-01 8.263165503740310669e-02 -1.405960172414779663e-01 -3.554150164127349854e-01 8.065968006849288940e-02 1.672919653356075287e-02 3.473666310310363770e-02 2.331294864416122437e-02 -6.194980349391698837e-03 -6.951076537370681763e-02
1.116454005241394043e-01 -1.486453413963317871e-01 2.278543412685394287e-01 1.041438709944486618e-02 1.572854962432757020e-04 3.982917070388793945e-01 -2.939392328262329102e-01 -2.794974483549594879e-02 -1.689678281545639038e-01 -7.590167969465255737e-02 2.961535565555095673e-02 1.538905352354049683e-01 5.275243148207664490e-02 -4.096965864300727844e-02 -2.452013492584228516e-01 -3.708747327327728271e-01 -2.746001183986663818e-01 -3.196212276816368103e-02 6.540495902299880981e-02 8.580579608678817749e-02 3.797519486397504807e-03 1.135564371943473816e-01 1.496341377496719360e-01 2.271126359701156616e-01 -1.193089261651039124e-01 -1.095565706491470337e-01 6.002196669578552246e-02 -3.117831982672214508e-02 -1.740972548723220825e-01 1.626840978860855103e-01 2.656742930412292480e-02 -3.786178827285766602e-01
8.437848836183547974e-02 6.458473950624465942e-02 1.888660639524459839e-01 6.822675466537475586e-02 -2.642280459403991699e-01 -1.259316653013229370e-01 -2.922472655773162842e-01 -2.374092675745487213e-02 2.297486811876296997e-01 1.293257810175418854e-05 -2.855426967144012451e-01 1.351757198572158813e-01 2.655815780162811279e-01 -1.703918874263763428e-01 -1.281385868787765503e-01 -1.084182634949684143e-01 -4.148123785853385925e-02 2.434836626052856445e-01 2.024865150451660156e-02 -2.216141484677791595e-02 5.220256373286247253e-02 1.882608234882354736e-01 3.878266215324401855e-01 -5.175970494747161865e-02 2.791252136230468750e-01 -1.875599026679992676e-01 -5.605940893292427063e-02 -1.502485424280166626e-01 -1.164573952555656433e-01 -1.662711203098297119e-01 -1.829551532864570618e-02 2.507831752300262451e-01
-1.898023188114166260e-01 -1.804282516241073608e-01 2.283083647489547729e-01 -8.155598491430282593e-02 -6.220924854278564453e-02 4.393889605998992920e-01 -2.645291388034820557e-01 -2.503482103347778320e-01 -1.605588383972644806e-02 2.578223943710327148e-01 -6.472086906433105469e-02 8.783520013093948364e-02 2.004853487014770508e-01 -2.803011052310466766e-02 -3.033629991114139557e-02 -3.690783381462097168e-01 7.023577392101287842e-02 8.293326944112777710e-02 2.801805436611175537e-01 2.370970090851187706e-03 8.396683633327484131e-02 -3.859978169202804565e-02 5.321995541453361511e-02 -1.340148318558931351e-02 2.656808793544769287e-01 -7.021839171648025513e-02 -3.764770179986953735e-02 1.167904958128929138e-01 -5.242321267724037170e-02 -9.254036843776702881e-02 1.956028044223785400e-01 -2.104574143886566162e-01
1.625946611166000366e-01 -2.200514674186706543e-01 7.759995013475418091e-02 1.704186946153640747e-01 -2.919248938560485840e-01 9.575372189283370972e-02 -9.431672841310501099e-02 -1.991324424743652344e-01 -8.814821951091289520e-03 2.610472962260246277e-03 -2.780460119247436523e-01 2.513051629066467285e-01 -1.048715561628341675e-01 1.122477129101753235e-01 5.808302387595176697e-02 -1.390400677919387817e-01 -3.230740129947662354e-01 7.497315108776092529e-02 5.399356782436370850e-02 1.856736093759536743e-01 -3.446142077445983887e-01 2.385118156671524048e-01 4.011038690805435181e-02 -1.194233149290084839e-01 -4.027239046990871429e-03 -1.836874186992645264e-01 -4.655941203236579895e-02 9.731821715831756592e-02 -1.306456327438354492e-01 -6.825408339500427246e-02 7.173091173171997070e-02 -3.861508965492248535e-01
-2.504845261573791504e-01 -2.218723744153976440e-01 2.618487775325775146e-01 9.743192791938781738e-02 -2.468530386686325073e-01 2.133950777351856232e-02 1.212626546621322632e-01 -1.226209700107574463e-01 7.932218909263610840e-02 -1.334037780761718750e-01 7.747346907854080200e-02 1.245912835001945496e-01 2.198818325996398926e-01 9.181121736764907837e-02 -1.231844201683998108e-01 -2.233170419931411743e-01 -1.771210730075836182e-01 2.080125510692596436e-01 1.250739842653274536e-01 -1.317674666643142700e-01 8.758807927370071411e-02 -2.192961871623992920e-01 4.515999853610992432e-01 5.819483473896980286e-02 1.116436198353767395e-01 -2.694014608860015869e-01 9.771369397640228271e-02 -3.978022933006286621e-02 8.420526236295700073e-02 -2.553416490554809570e-01 7.170225493609905243e-03 1.102362945675849915e-01
2.678593993186950684e-02 -1.453130096197128296e-01 1.511831283569335938e-01 -1.442116349935531616e-01 -1.095085218548774719e-01 4.024003818631172180e-02 -4.060205519199371338e-01 -2.186653167009353638e-01 -1.725394427776336670e-01 1.060586646199226379e-01 -6.046491488814353943e-02 1.589401811361312866e-01 3.123769760131835938e-01 -2.852066457271575928e-01 2.098839581012725830e-01 1.777864247560501099e-02 4.869635775685310364e-02 3.212620317935943604e-01 5.829250440001487732e-02 1.106735095381736755e-01 -1.170209795236587524e-01 -3.201107680797576904e-02 3.227540850639343262e-01 4.208630695939064026e-02 2.229451090097427368e-01 2.035205364227294922e-01 1.105684041976928711e-01 5.723172333091497421e-03 -1.384674161672592163e-01 -3.448063507676124573e-02 -1.573881506919860840e-01 -1.568601280450820923e-01
-1.203233078122138977e-01 2.681336402893066406e-01 -1.752138435840606689e-01 1.747269332408905029e-01 -1.662467867136001587e-01 1.390954405069351196e-01 -4.236572980880737305e-01 -2.852958627045154572e-02 -1.531432420015335083e-01 -3.804201260209083557e-02 -1.294109225273132324e-01 5.892390385270118713e-02 2.687520384788513184e-01 -2.452449202537536621e-01 -1.751580461859703064e-02 -2.160429507493972778e-01 -3.490780591964721680e-01 8.965224027633666992e-02 1.009695045650005341e-02 3.427320718765258789e-02 7.479169219732284546e-02 1.020279973745346069e-01 3.345299065113067627e-01 3.952246159315109253e-03 -1.986006796360015869e-01 -5.198273435235023499e-02 7.650648709386587143e-03 1.909197717905044556e-01 -2.957159094512462616e-02 -1.372533887624740601e-01 -1.814991980791091919e-01 -1.011520475149154663e-01
3.634158372879028320e-01 -1.927186399698257446e-01 3.121661208570003510e-02 1.204835921525955200e-01 -6.427403539419174194e-02 -1.304814592003822327e-02 -1.474917382001876831e-01 -3.137075603008270264e-01 2.633765339851379395e-01 -9.224102646112442017e-02 -9.661760926246643066e-02 1.681651175022125244e-01 1.129336878657341003e-01 -1.597483307123184204e-01 -5.423852428793907166e-02 9.635493904352188110e-02 -1.668808422982692719e-02 1.040930822491645813e-01 1.703972369432449341e-01 -6.375891715288162231e-02 -2.123926207423210144e-02 -2.217387221753597260e-02 3.606778085231781006e-01 -2.146384418010711670e-01 -2.631002962589263916e-01 -1.354311555624008179e-01 -6.077917665243148804e-02 4.445709288120269775e-01 1.552828494459390640e-02 -1.143172830343246460e-01 2.166465856134891510e-02 -2.907204069197177887e-02
6.927885115146636963e-02 -3.793098032474517822e-01 6.129761412739753723e-02 9.289348125457763672e-02 -1.630957275629043579e-01 -9.132772684097290039e-02 -2.140675187110900879e-01 -3.235037997364997864e-02 2.988620996475219727e-01 7.906315475702285767e-02 -4.099127352237701416e-01 6.938029080629348755e-03 2.101506441831588745e-01 -1.381753534078598022e-01 4.576661437749862671e-02 -1.140580177307128906e-01 -7.741523534059524536e-02 -2.768270857632160187e-02 2.048071771860122681e-01 2.653598785400390625e-01 -2.362022101879119873e-01 -2.190435230731964111e-01 3.476714342832565308e-02 -7.133781909942626953e-02 -4.734166711568832397e-02 9.816520661115646362e-02 7.597375195473432541e-03 3.387973904609680176e-01 -2.877410128712654114e-02 -1.765070855617523193e-01 -3.188165649771690369e-02 1.618988364934921265e-01
-8.749896660447120667e-03 -3.255094587802886963e-01 -1.291096657514572144e-01 -3.738710656762123108e-02 -1.599536538124084473e-01 2.386264652013778687e-01 -2.827632427215576172e-01 -1.805491447448730469e-01 -2.550041973590850830e-01 1.616459637880325317e-01 -2.188120037317276001e-01 1.126607358455657959e-01 6.318382918834686279e-02 -2.614176459610462189e-02 -1.168245598673820496e-01 -4.783174395561218262e-01 9.796207398176193237e-02 2.461188286542892456e-01 1.196485310792922974e-01 2.231968790292739868e-01 7.779239863157272339e-02 -1.011426821351051331e-01 -2.194126881659030914e-02 1.044566556811332703e-01 -8.334914594888687134e-02 -4.776396599481813610e-05 -5.244546383619308472e-02 6.238602101802825928e-02 -2.371024638414382935e-01 1.776727731339633465e-03 1.695715188980102539e-01 -1.464157700538635254e-01
1.271014362573623657e-01 -2.311127930879592896e-01 1.764371246099472046e-01 -9.717456251382827759e-02 -2.043328136205673218e-01 2.802022267132997513e-03 -2.267539650201797485e-01 7.845008373260498047e-02 1.083650290966033936e-01 2.908064797520637512e-02 -3.872258067131042480e-01 3.543944060802459717e-01 4.013775587081909180e-01 -3.020305633544921875e-01 1.932308226823806763e-01 -1.439978182315826416e-01 -9.449934214353561401e-02 7.051335275173187256e-02 -8.315619081258773804e-02 -1.270692646503448486e-01 1.585016213357448578e-02 -1.268909033387899399e-02 7.760211080312728882e-02 1.546306014060974121e-01 1.101695522665977478e-01 2.586339041590690613e-02 7.065118104219436646e-02 -4.503189399838447571e-02 -1.600154489278793335e-01 1.112051829695701599e-01 -2.505642771720886230e-01 6.411901116371154785e-02
-9.901652485132217407e-02 -1.859657168388366699e-01 4.027363285422325134e-02 -6.509405374526977539e-02 -4.351060688495635986e-01 -8.519494533538818359e-02 7.837139815092086792e-02 -1.081262454390525818e-01 2.366580367088317871e-01 4.694104567170143127e-02 -2.264416515827178955e-01 8.877322822809219360e-02 -2.602874301373958588e-03 -2.998078465461730957e-01 6.239522621035575867e-02 -3.569815680384635925e-02 -8.675130084156990051e-03 -7.212795317173004150e-02 9.652896225452423096e-02 -1.267819702625274658e-01 -2.030526846647262573e-02 -2.624170482158660889e-01 4.659547805786132812e-01 7.541350089013576508e-03 -1.590732038021087646e-01 -3.103570938110351562e-01 1.078529842197895050e-02 1.091278940439224243e-01 4.605027660727500916e-02 3.575792536139488220e-02 -1.156146973371505737e-01 -2.353428900241851807e-01
-5.772809032350778580e-03 -2.657904922962188721e-01 7.556913048028945923e-02 1.350403279066085815e-01 -2.490069949999451637e-03 1.273116916418075562e-01 -3.188088834285736084e-01 -5.039826035499572754e-01 -1.081354692578315735e-01 2.448709122836589813e-02 -1.697957068681716919e-01 -1.090989857912063599e-01 2.227700054645538330e-01 -1.600046455860137939e-01 -1.595150232315063477e-01 -3.348107635974884033e-01 -7.965559512376785278e-02 3.093810975551605225e-01 1.442931499332189560e-02 1.535358875989913940e-01 5.986754549667239189e-04 -5.664441362023353577e-02 2.544078789651393890e-02 -5.067050457000732422e-02 2.112981230020523071e-01 -4.746476188302040100e-02 1.531181484460830688e-01 -8.443977683782577515e-02 4.944724589586257935e-02 2.019249796867370605e-01 1.269960869103670120e-02 1.208484321832656860e-01
1.928298547863960266e-02 -1.107534095644950867e-01 6.869779527187347412e-02 4.654742032289505005e-02 -2.363410294055938721e-01 -7.700886577367782593e-03 -2.797385752201080322e-01 -1.612728983163833618e-01 6.911468226462602615e-03 3.454148024320602417e-02 2.996848151087760925e-02 2.726340591907501221e-01 1.567000150680541992e-01 1.851390302181243896e-01 -2.833902835845947266e-01 -7.784993201494216919e-02 -3.259097039699554443e-01 2.466804087162017822e-01 1.097782980650663376e-02 6.805105507373809814e-02 -2.034378796815872192e-02 2.580198086798191071e-02 2.437551170587539673e-01 -1.874813437461853027e-02 -2.733695209026336670e-01 -3.721473738551139832e-02 3.266490101814270020e-01 3.143783211708068848e-01 2.184680402278900146e-01 1.716835051774978638e-01 -6.649848818778991699e-02 5.181066691875457764e-02
2.102052569389343262e-01 -2.241800427436828613e-01 1.708187609910964966e-01 3.183686733245849609e-01 8.290466666221618652e-02 1.704476624727249146e-01 3.223964199423789978e-02 -9.844031184911727905e-02 -1.086942106485366821e-01 1.855709590017795563e-02 -1.290296763181686401e-01 -4.943086951971054077e-02 6.593383848667144775e-02 -3.086418099701404572e-02 -1.136202216148376465e-01 -1.922793537378311157e-01 -5.486253276467323303e-02 -1.520305573940277100e-01 1.746043860912322998e-01 2.204301059246063232e-01 1.933991760015487671e-01 -3.848835080862045288e-02 4.713700413703918457e-01 -2.053425274789333344e-02 -2.852352522313594818e-02 -1.836116611957550049e-01 2.141781523823738098e-02 3.026198744773864746e-01 7.104989141225814819e-02 -3.174062967300415039e-01 7.781308889389038086e-02 -1.918933987617492676e-01
1.724221110343933105e-01 -3.771080076694488525e-02 2.816102206707000732e-01 1.047408133745193481e-01 8.597852289676666260e-02 1.362351924180984497e-01 -2.625650167465209961e-01 -1.205768510699272156e-01 6.456825137138366699e-02 1.093348953872919083e-02 -6.053585559129714966e-02 4.793715476989746094e-01 3.350801169872283936e-01 -2.038533985614776611e-01 -2.282165884971618652e-01 3.756918758153915405e-02 -1.564839184284210205e-01 -1.138069573789834976e-02 1.736609190702438354e-01 -2.283042110502719879e-02 3.787926584482192993e-02 4.172481596469879150e-02 1.635239124298095703e-01 1.985391378402709961e-01 2.720453441143035889e-01 -1.332302391529083252e-01 7.938138209283351898e-03 1.317512243986129761e-01 -1.659571379423141479e-01 1.309855654835700989e-02 6.077175587415695190e-02 -2.425818592309951782e-01
-3.442893177270889282e-02 -2.212906926870346069e-01 2.866249382495880127e-01 1.278005167841911316e-02 -3.645579218864440918e-01 4.631691053509712219e-02 6.107160821557044983e-02 -7.078693807125091553e-02 1.965945214033126831e-01 1.283773221075534821e-03 1.501145660877227783e-01 1.272511333227157593e-01 8.850793540477752686e-02 1.857406795024871826e-01 -2.212716788053512573e-01 -4.369975924491882324e-01 -1.368760764598846436e-01 8.477833867073059082e-02 2.976911365985870361e-01 -9.211111813783645630e-02 4.562023282051086426e-02 -1.400308012962341309e-01 3.452624082565307617e-01 6.261517410166561604e-04 -9.360142797231674194e-02 -7.591628283262252808e-02 7.506461441516876221e-02 -1.390202045440673828e-01 1.337655633687973022e-01 -1.862505376338958740e-01 -8.818765729665756226e-02 1.820860244333744049e-02
-3.232303261756896973e-01 -3.946321904659271240e-01 2.408618479967117310e-01 -1.816302686929702759e-01 -1.588548719882965088e-01 3.909579515457153320e-01 -2.445989400148391724e-01 3.726879507303237915e-02 5.395084246993064880e-02 2.561674416065216064e-01 5.172717943787574768e-02 -1.377709675580263138e-02 8.298920840024948120e-02 -5.779905244708061218e-02 1.286032795906066895e-01 -7.488349825143814087e-02 -6.795688718557357788e-02 1.324101537466049194e-01 2.276044636964797974e-01 -8.338034967891871929e-05 3.077744692564010620e-02 -9.014288336038589478e-02 1.919706314802169800e-01 7.107030134648084641e-03 3.547721356153488159e-02 -2.171099632978439331e-01 -1.643422245979309082e-01 -2.300756610929965973e-02 4.224555939435958862e-02 1.066131144762039185e-01 2.505622804164886475e-01 -1.841597557067871094e-01
-3.720739856362342834e-02 -1.037500426173210144e-01 2.034061700105667114e-01 -4.232379421591758728e-02 -2.124092578887939453e-01 1.005516871809959412e-01 -1.733612716197967529e-01 -3.084579110145568848e-01 5.946536362171173096e-02 -2.350482791662216187e-01 -1.752418279647827148e-01 1.563570462167263031e-02 1.315493434667587280e-01 5.457049980759620667e-02 -1.830144226551055908e-01 -2.624034285545349121e-01 2.240742184221744537e-02 9.534992277622222900e-02 4.907707870006561279e-02 1.335712522268295288e-01 3.092553317546844482e-01 1.683612912893295288e-01 2.572038173675537109e-01 -1.009482964873313904e-01 -1.577158719301223755e-01 -3.397965729236602783e-01 -1.494464576244354248e-01 4.869723692536354065e-02 1.148259490728378296e-01 1.360731571912765503e-01 -1.785804480314254761e-01 3.050910532474517822e-01
2.335169613361358643e-01 -1.950986981391906738e-01 4.005115628242492676e-01 1.291772574186325073e-01 -7.768506556749343872e-02 1.313266754150390625e-01 -3.586141169071197510e-01 2.157754637300968170e-02 1.929334700107574463e-01 2.943036258220672607e-01 -1.672456413507461548e-01 2.154421508312225342e-01 1.191161423921585083e-01 -9.040517359972000122e-02 -1.930052936077117920e-01 -4.306408017873764038e-02 -7.923202216625213623e-02 5.565807805396616459e-05 2.407517284154891968e-02 1.259018778800964355e-01 -2.695467472076416016e-01 1.693361997604370117e-02 8.389461040496826172e-02 8.382216840982437134e-02 1.784072071313858032e-01 5.200987216085195541e-03 1.392795443534851074e-01 4.607972688972949982e-03 1.403407007455825806e-01 2.529289424419403076e-01 -7.984627038240432739e-02 -2.592901885509490967e-01
2.929324656724929810e-02 1.702199578285217285e-01 1.038421094417572021e-01 1.260795295238494873e-01 -4.436373710632324219e-02 1.930401325225830078e-01 -1.432216614484786987e-01 -2.950423359870910645e-01 1.235156059265136719e-01 -2.632397711277008057e-01 -6.639941781759262085e-02 2.154165357351303101e-01 2.118269950151443481e-01 -3.451558053493499756e-01 -4.072082787752151489e-02 -2.608400881290435791e-01 -3.494378626346588135e-01 -5.736607685685157776e-02 2.048932164907455444e-01 2.164988964796066284e-01 -9.259393066167831421e-02 -2.442257106304168701e-01 -1.360451336950063705e-02 -8.108904957771301270e-02 -1.252388656139373779e-01 -2.093680202960968018e-01 1.289198826998472214e-02 7.842000573873519897e-02 1.010451540350914001e-01 1.193667724728584290e-01 1.846990883350372314e-01 -1.182808727025985718e-01
1.538939177989959717e-01 -1.138438656926155090e-02 2.809266448020935059e-01 2.201944738626480103e-01 -5.917106568813323975e-02 2.155322432518005371e-01 5.187406018376350403e-02 -1.735047399997711182e-01 2.298748195171356201e-01 -2.196768820285797119e-01 -3.370106220245361328e-02 3.438020944595336914e-01 1.667635291814804077e-01 -2.727036774158477783e-01 -2.104666531085968018e-01 -9.781130589544773102e-03 -2.548636496067047119e-01 2.084694057703018188e-02 2.490770965814590454e-01 9.331656992435455322e-02 1.123091652989387512e-01 5.784639343619346619e-02 3.186208903789520264e-01 1.161302626132965088e-01 -1.050929129123687744e-01 5.079076811671257019e-02 -1.023870408535003662e-01 -9.046946465969085693e-02 2.406721711158752441e-01 -1.953147351741790771e-02 -7.613313943147659302e-02 -1.884963214397430420e-01
-1.124974787235260010e-01 6.861786544322967529e-02 9.967156499624252319e-02 -1.515555428341031075e-03 -2.875232398509979248e-01 2.507012188434600830e-01 -7.585190981626510620e-02 -3.032742738723754883e-01 7.628180086612701416e-02 -1.375745832920074463e-01 -4.224973171949386597e-02 -3.901144489645957947e-02 1.854816973209381104e-01 -3.408520221710205078e-01 1.746998727321624756e-01 -3.666870594024658203e-01 -4.166530072689056396e-01 -1.013624444603919983e-01 8.557379990816116333e-02 6.615437567234039307e-02 4.739375412464141846e-02 -1.535221040248870850e-01 1.698360294103622437e-01 -8.687987178564071655e-02 -3.253941237926483154e-02 1.702801287174224854e-01 -1.052975878119468689e-01 2.900150418281555176e-01 -1.801244448870420456e-03 -4.531035665422677994e-03 1.432713703252375126e-03 -5.269680917263031006e-02
2.391357719898223877e-01 -1.927745640277862549e-01 6.239702180027961731e-02 -1.930980980396270752e-01 -4.744208455085754395e-01 1.213947981595993042e-01 1.001862809062004089e-02 1.972951889038085938e-01 1.851642318069934845e-02 -1.756137050688266754e-02 -5.536088719964027405e-03 4.126929491758346558e-02 2.020148932933807373e-01 -1.555493623018264771e-01 -2.039447277784347534e-01 -2.185181677341461182e-01 -7.342115044593811035e-02 -1.670933216810226440e-01 8.029276877641677856e-02 9.019355475902557373e-02 -4.001869633793830872e-02 2.132529951632022858e-02 2.129505723714828491e-01 -7.430806010961532593e-02 -1.723685860633850098e-01 -3.363998234272003174e-01 9.273906052112579346e-02 9.413236379623413086e-02 1.367998421192169189e-01 1.235137060284614563e-01 -3.102427423000335693e-01 -1.937103569507598877e-01
-8.974395692348480225e-02 -2.285803854465484619e-01 -8.902223408222198486e-02 1.994804292917251587e-01 -1.929287165403366089e-01 -6.493209302425384521e-02 -1.559106707572937012e-01 5.431564897298812866e-02 8.629019558429718018e-02 -1.720339804887771606e-01 -1.577420532703399658e-01 -1.724008619785308838e-01 1.483281850814819336e-01 -2.155587226152420044e-01 -1.770585030317306519e-01 -2.317117005586624146e-01 1.742006093263626099e-02 7.002314552664756775e-03 2.286450415849685669e-01 1.906879097223281860e-01 1.286036819219589233e-01 -1.106184273958206177e-01 3.819636702537536621e-01 -1.272236257791519165e-01 -5.537914112210273743e-02 8.152744174003601074e-02 2.337705194950103760e-01 -1.921223551034927368e-01 2.581744194030761719e-01 -1.212216019630432129e-01 6.922741979360580444e-02 -3.329649865627288818e-01
9.162341803312301636e-02 -2.145532369613647461e-01 -5.328550189733505249e-02 -2.715746760368347168e-01 -4.835774600505828857e-01 -7.503543980419635773e-03 -6.962276995182037354e-02 1.667708531022071838e-02 1.368605997413396835e-02 2.902355231344699860e-02 -1.892099082469940186e-01 3.149388730525970459e-01 3.259502649307250977e-01 -1.544584631919860840e-01 1.286036800593137741e-02 -7.656886428594589233e-02 1.762475818395614624e-02 8.890271186828613281e-03 1.423682570457458496e-01 1.081254631280899048e-01 7.511531561613082886e-02 1.058361828327178955e-01 6.509611010551452637e-02 -7.571479678153991699e-02 -2.164255082607269287e-01 -3.488543927669525146e-01 8.114213496446609497e-02 6.078133359551429749e-03 2.166643142700195312e-01 -2.266946062445640564e-02 -1.812427043914794922e-01 -2.077865600585937500e-01
-3.369262814521789551e-02 1.024156436324119568e-02 3.136416375637054443e-01 -2.263502031564712524e-01 -3.635036945343017578e-01 1.099930703639984131e-01 -2.290185987949371338e-01 -6.611916422843933105e-02 -3.920334950089454651e-02 -3.561899960041046143e-01 -1.281175017356872559e-01 1.335152238607406616e-01 1.956306695938110352e-01 -7.138104736804962158e-02 2.591301202774047852e-01 -3.431169092655181885e-01 1.986973546445369720e-02 -4.401021450757980347e-02 -1.226716265082359314e-01 1.746692806482315063e-01 -1.547960340976715088e-01 -1.523725502192974091e-02 2.077313512563705444e-01 1.264206767082214355e-01 -2.736872620880603790e-02 -4.897207766771316528e-02 1.569642275571823120e-01 2.566436231136322021e-01 1.294883936643600464e-01 -1.063351333141326904e-01 6.524050235748291016e-02 2.684624632820487022e-03
2.302717790007591248e-02 -1.806666404008865356e-01 -4.579890519380569458e-02 -8.699960261583328247e-02 -2.232038974761962891e-01 1.859225928783416748e-01 1.928204447031021118e-01 -2.333689033985137939e-01 2.334274649620056152e-01 4.428492859005928040e-02 -3.586933314800262451e-01 1.356970816850662231e-01 3.357355594635009766e-01 -4.633242785930633545e-01 3.011362627148628235e-02 -4.888345301151275635e-02 4.500607773661613464e-02 -4.252241924405097961e-02 1.025815457105636597e-01 1.242958102375268936e-02 5.674901604652404785e-02 -5.002171918749809265e-02 2.183517366647720337e-01 -1.583299934864044189e-01 2.185635715723037720e-01 -1.456219423562288284e-02 4.191399738192558289e-02 -1.036819592118263245e-01 9.552837908267974854e-02 -1.313182860612869263e-01 -1.902132034301757812e-01 -1.758035868406295776e-01
-5.694896727800369263e-02 1.177023053169250488e-01 7.192820310592651367e-02 2.279063127934932709e-02 -2.218173146247863770e-01 1.968256533145904541e-01 -1.300542056560516357e-01 -1.250997483730316162e-01 -6.041822955012321472e-02 3.246839717030525208e-02 -1.219634711742401123e-01 9.673500061035156250e-02 1.179740950465202332e-01 -3.074194192886352539e-01 -2.094100229442119598e-03 -1.728461533784866333e-01 7.885842770338058472e-02 1.724218726158142090e-01 3.848280608654022217e-01 -1.341448724269866943e-01 -1.963078416883945465e-02 -1.562159955501556396e-01 3.629303276538848877e-01 -7.933779060840606689e-02 2.579253539443016052e-02 -1.111464351415634155e-01 -4.115741550922393799e-01 -1.152386739850044250e-01 -4.917469993233680725e-02 5.429139360785484314e-02 -2.066399306058883667e-01 -2.843688428401947021e-01
1.577082276344299316e-01 -7.669251412153244019e-02 -4.875624179840087891e-02 -6.668300181627273560e-02 -3.141712546348571777e-01 2.938242256641387939e-01 -3.355835378170013428e-02 -1.265904456377029419e-01 -1.464602053165435791e-01 5.458812788128852844e-02 -3.665853738784790039e-01 1.117709577083587646e-01 -2.605202607810497284e-02 -5.313558131456375122e-02 -8.975715190172195435e-02 -3.669657707214355469e-01 -2.803744971752166748e-01 1.773563027381896973e-01 7.320846617221832275e-02 1.594771444797515869e-02 -1.027934812009334564e-02 -1.347783654928207397e-01 2.384863346815109253e-01 -3.159648180007934570e-01 -8.649871498346328735e-02 6.719718873500823975e-02 -1.587859094142913818e-01 7.927174121141433716e-02 -9.104643948376178741e-03 4.123429954051971436e-02 -2.100998163223266602e-01 -2.502513527870178223e-01
3.541800007224082947e-02 -1.895116865634918213e-01 -8.551280945539474487e-02 -6.641153246164321899e-02 -2.050988525152206421e-01 2.979098856449127197e-01 1.661536246538162231e-01 -7.827148586511611938e-02 8.284806460142135620e-02 2.601717412471771240e-01 -2.037977576255798340e-01 2.498857229948043823e-01 4.212830662727355957e-01 -4.688843786716461182e-01 -1.891236901283264160e-01 8.930921554565429688e-02 1.091469377279281616e-01 7.535028457641601562e-02 2.555473335087299347e-02 6.847605109214782715e-02 -8.201134204864501953e-02 8.335108309984207153e-02 1.668829619884490967e-01 -1.201685070991516113e-01 -4.629962891340255737e-02 6.622640788555145264e-02 9.902533143758773804e-02 2.184099555015563965e-01 -2.611246891319751740e-02 1.108137704432010651e-02 -1.421635299921035767e-01 -5.480112507939338684e-02
-1.433223038911819458e-01 2.922645770013332367e-03 -1.671899408102035522e-01 6.205585598945617676e-02 -5.163859203457832336e-02 4.299618005752563477e-01 -1.095201149582862854e-01 -1.566320806741714478e-01 3.528179526329040527e-01 4.436732083559036255e-02 -2.118770331144332886e-01 -1.774712000042200089e-04 3.809450268745422363e-01 -1.451729983091354370e-01 -1.338779926300048828e-01 -1.751473248004913330e-01 1.523323357105255127e-01 5.412133410573005676e-02 1.656948775053024292e-01 7.549262372776865959e-04 -8.914092183113098145e-02 -7.067058980464935303e-02 1.798688620328903198e-01 -5.590026080608367920e-02 -3.913126885890960693e-01 -1.178608089685440063e-01 1.103406772017478943e-01 -1.424837261438369751e-01 -7.914155721664428711e-02 -1.580584198236465454e-01 -6.831809133291244507e-02 5.944765638560056686e-03
8.201940357685089111e-02 -1.749994009733200073e-01 2.247381955385208130e-01 -1.780618578195571899e-01 -1.149534136056900024e-01 -2.330875955522060394e-03 -3.019060492515563965e-01 -2.324014157056808472e-01 -4.394390061497688293e-02 8.310107141733169556e-02 -1.558656841516494751e-01 2.184472829103469849e-01 2.507008612155914307e-01 -3.547309041023254395e-01 2.885420620441436768e-01 -2.476215735077857971e-02 7.662037760019302368e-02 3.790580034255981445e-01 1.109338179230690002e-01 1.907984167337417603e-02 -1.338623613119125366e-01 1.950888149440288544e-02 2.407726943492889404e-01 9.365157037973403931e-02 2.063673436641693115e-01 1.791387498378753662e-01 7.468716800212860107e-02 4.833026975393295288e-02 -1.043574437499046326e-01 -4.874985292553901672e-02 -1.549972742795944214e-01 3.874855861067771912e-02
9.062910079956054688e-02 1.644609123468399048e-01 1.370955407619476318e-01 4.799412190914154053e-02 -1.975184082984924316e-01 1.596509367227554321e-01 -3.870417177677154541e-01 6.851754337549209595e-02 -3.749553114175796509e-02 2.266557328402996063e-02 -2.684586942195892334e-01 2.939293533563613892e-02 1.937806489877402782e-03 -2.429386377334594727e-01 -1.976867169141769409e-01 -3.451315164566040039e-01 -1.393963992595672607e-01 1.512198001146316528e-01 -6.886844336986541748e-02 -5.193613469600677490e-02 2.336609810590744019e-01 2.807735651731491089e-02 2.339349985122680664e-01 2.477715760469436646e-01 -1.770438849925994873e-01 5.394143238663673401e-02 7.858839817345142365e-03 1.657607257366180420e-01 6.403569877147674561e-02 1.348098665475845337e-01 3.433929756283760071e-02 -3.550813496112823486e-01
-1.456213295459747314e-01 -2.943101823329925537e-01 1.246206313371658325e-01 -6.773234903812408447e-02 -3.609852194786071777e-01 5.761705711483955383e-02 -1.021455228328704834e-01 -3.128922283649444580e-01 6.266596168279647827e-02 1.351102739572525024e-01 -2.605341672897338867e-01 -1.741400808095932007e-01 4.539933800697326660e-02 -7.166250795125961304e-02 -6.626638770103454590e-02 7.338821887969970703e-02 -7.630077749490737915e-02 -4.973111301660537720e-02 2.043751180171966553e-01 1.565773971378803253e-02 -7.258769124746322632e-02 2.611085474491119385e-01 2.652753889560699463e-01 -1.889920681715011597e-01 -1.587363630533218384e-01 -2.657697796821594238e-01 -1.174851730465888977e-01 2.184705995023250580e-02 1.199299693107604980e-01 5.156886205077171326e-02 2.112739831209182739e-01 -3.018266856670379639e-01
-1.817542873322963715e-02 5.869845300912857056e-02 -8.029693365097045898e-02 -2.148420661687850952e-01 -9.319341927766799927e-02 8.636226505041122437e-02 -4.808217287063598633e-01 -1.511256694793701172e-01 1.708152294158935547e-01 7.552202045917510986e-02 -1.585800796747207642e-01 2.262464314699172974e-01 1.914312392473220825e-01 -1.362081617116928101e-01 9.218700230121612549e-02 -4.038527011871337891e-01 -2.589761279523372650e-02 2.045592516660690308e-01 2.735690176486968994e-01 1.243496015667915344e-01 -3.198184072971343994e-02 1.968305855989456177e-01 1.264373660087585449e-01 -4.053324460983276367e-02 7.797110825777053833e-03 1.891275346279144287e-01 1.999567300081253052e-01 -1.150255650281906128e-01 -9.734138846397399902e-02 1.484073549509048462e-01 -8.455085009336471558e-02 -1.324079930782318115e-01
6.087723746895790100e-02 -1.141181215643882751e-01 1.518674045801162720e-01 3.646884113550186157e-02 -1.873667687177658081e-01 2.319735586643218994e-01 1.230631470680236816e-01 -6.475862115621566772e-02 -4.017846286296844482e-02 8.654943667352199554e-03 -8.206268399953842163e-02 5.682738870382308960e-02 3.640692830085754395e-01 -4.366671666502952576e-02 -1.573826521635055542e-01 -8.502088487148284912e-02 -1.298132836818695068e-01 4.141484797000885010e-01 1.614556014537811279e-01 2.704716026782989502e-01 2.692274004220962524e-02 5.889397580176591873e-03 1.120478063821792603e-01 -1.335782706737518311e-01 -9.277221560478210449e-02 9.147617965936660767e-02 3.421190977096557617e-01 3.564105629920959473e-01 6.982817500829696655e-02 -9.500224143266677856e-02 -2.798350751399993896e-01 2.255835756659507751e-02
5.634381249547004700e-02 -3.128525912761688232e-01 9.923446178436279297e-02 1.903747618198394775e-01 -7.447959482669830322e-02 -5.943466350436210632e-02 -3.167419433593750000e-01 -3.525920212268829346e-01 -9.932499378919601440e-02 1.136955469846725464e-01 -1.125606670975685120e-01 4.361290857195854187e-02 1.315209865570068359e-01 -6.237995252013206482e-02 -2.060597538948059082e-01 -1.075262129306793213e-01 -3.000053763389587402e-01 2.646591663360595703e-01 -1.107940301299095154e-01 8.660827577114105225e-02 5.805703997611999512e-02 -1.329422444105148315e-01 1.434891670942306519e-01 -4.733546078205108643e-02 -2.295884490013122559e-01 5.857082828879356384e-02 2.738462984561920166e-01 2.706966102123260498e-01 2.474020719528198242e-01 7.028239965438842773e-02 -5.667543411254882812e-02 9.533799439668655396e-02
-4.581242799758911133e-02 -3.518531620502471924e-01 -8.932549506425857544e-03 -7.057192176580429077e-02 -2.249241173267364502e-01 1.126767918467521667e-01 -5.484325066208839417e-02 -2.039760798215866089e-01 7.293709367513656616e-02 2.760531008243560791e-02 -9.841929376125335693e-02 1.234157606959342957e-01 6.433298438787460327e-02 -1.964302808046340942e-01 -9.433036297559738159e-02 1.876532435417175293e-01 1.402407586574554443e-01 2.304958105087280273e-01 -2.183843404054641724e-03 1.477548032999038696e-01 -2.676880061626434326e-01 -1.348779201507568359e-01 4.044167697429656982e-01 9.971459396183490753e-03 -1.643329262733459473e-01 4.222116246819496155e-02 8.135634660720825195e-02 4.291416406631469727e-01 -2.360998243093490601e-01 -1.266781091690063477e-01 4.582078382372856140e-02 -4.137126728892326355e-02
1.091059446334838867e-01 -3.204401433467864990e-01 1.742692887783050537e-01 4.685528203845024109e-02 -9.320718795061111450e-02 6.851130723953247070e-02 1.344155818223953247e-01 -1.737376302480697632e-01 1.087704859673976898e-02 -1.725085824728012085e-01 -2.029250562191009521e-02 3.469307720661163330e-01 3.359231650829315186e-01 -1.115724965929985046e-01 -1.212396770715713501e-01 -1.547639816999435425e-01 -1.565409898757934570e-01 3.878667056560516357e-01 6.667365133762359619e-02 -3.085874253883957863e-03 9.299587458372116089e-02 3.463394939899444580e-02 2.008015364408493042e-01 4.038626328110694885e-02 -3.161237537860870361e-01 6.572590768337249756e-02 -8.640564978122711182e-02 1.084572970867156982e-01 2.731393277645111084e-01 2.023973166942596436e-01 -7.290878146886825562e-02 3.243523091077804565e-02
-1.114567462354898453e-02 9.399307519197463989e-02 3.173506855964660645e-01 4.202472418546676636e-02 3.750200849026441574e-03 2.913120090961456299e-01 -1.033592820167541504e-01 -2.299350500106811523e-01 5.498544871807098389e-02 -4.636991024017333984e-02 -4.620374739170074463e-02 3.993070870637893677e-02 1.867920607328414917e-01 -2.733469605445861816e-01 -5.545260384678840637e-02 -4.141247272491455078e-01 -3.519981801509857178e-01 -1.581000834703445435e-01 5.839478969573974609e-02 1.509646624326705933e-01 -9.412195533514022827e-02 -2.509569525718688965e-01 1.291633248329162598e-01 -9.004644304513931274e-02 -1.754683852195739746e-01 -1.624651998281478882e-01 -4.843429103493690491e-02 2.767135202884674072e-02 1.270772796124219894e-02 2.149468660354614258e-01 7.411257177591323853e-02 -2.513286173343658447e-01
-7.956166751682758331e-03 -2.620151042938232422e-01 5.329882353544235229e-02 2.903688549995422363e-01 -2.425370663404464722e-01 2.825365066528320312e-01 8.413444459438323975e-02 -1.459071189165115356e-01 -1.333816498517990112e-01 -2.246206402778625488e-01 -4.141421988606452942e-02 2.719429433345794678e-01 -3.090414032340049744e-02 -4.514844715595245361e-01 -2.113639265298843384e-01 -1.378477811813354492e-01 6.446931511163711548e-02 1.016109362244606018e-01 2.418605983257293701e-01 5.065041780471801758e-02 -7.936678826808929443e-02 -5.680989846587181091e-02 1.422900408506393433e-01 1.169668659567832947e-01 -1.158324405550956726e-01 -2.808880992233753204e-03 -5.944273620843887329e-02 2.339501678943634033e-01 5.919086281210184097e-03 -1.790663450956344604e-01 -4.492839425802230835e-02 -1.998032480478286743e-01
[truncated: 3,274,043 more chars]
