# Supplementary material for: The Language of Innovation
Source: PLoS One. 2020 Apr 30;15(4):e0230107. doi: 10.1371/journal.pone.0230107 (PMC7194493; doi:10.1371/journal.pone.0230107)
Supplement: S2 File — (GZ) [file pone.0230107.s002.tar.gz › 1980-1984/V2Run_23_VS_4500_embeddings1980-1984ED32.txt]

1.580993384122848511e-01 2.435356378555297852e-01 3.097618184983730316e-02 -1.277751028537750244e-01 2.117234170436859131e-01 -3.387426435947418213e-01 -1.327146962285041809e-02 2.309455573558807373e-01 2.169581130146980286e-02 -1.234348341822624207e-01 -1.460536420345306396e-01 1.068447600118815899e-03 -1.804126948118209839e-01 3.562162816524505615e-01 1.810028105974197388e-01 1.767684966325759888e-01 -1.446297615766525269e-01 2.918048799037933350e-01 -2.418820112943649292e-01 -6.935010850429534912e-02 -1.034712493419647217e-01 9.426739066839218140e-02 -1.537344753742218018e-01 9.435623884201049805e-03 -2.991985715925693512e-02 9.422658383846282959e-02 6.444571167230606079e-02 3.351653516292572021e-01 7.655668258666992188e-02 -1.760187596082687378e-01 2.413734607398509979e-02 -2.201063781976699829e-01
9.896323084831237793e-02 4.966933652758598328e-02 1.724189072847366333e-01 1.432934403419494629e-01 -2.478815242648124695e-02 -1.934902817010879517e-01 2.591275796294212341e-02 3.453596681356430054e-02 1.838323920965194702e-01 9.089979529380798340e-02 -2.364353388547897339e-01 1.343213766813278198e-01 -2.134385704994201660e-01 3.582914769649505615e-01 -2.107125371694564819e-01 2.000165879726409912e-01 -4.237220436334609985e-02 -1.092345193028450012e-01 -2.512176036834716797e-01 -1.910698264837265015e-01 -1.340417861938476562e-01 -1.477985680103302002e-01 -2.228088974952697754e-01 1.400651484727859497e-01 6.875026226043701172e-02 7.023423165082931519e-02 -4.368338286876678467e-01 6.665949523448944092e-02 -9.031975269317626953e-02 -9.625873714685440063e-02 6.616415083408355713e-02 -2.721720337867736816e-01
2.600993812084197998e-01 1.679290980100631714e-01 2.203836143016815186e-01 3.604140281677246094e-01 1.248512193560600281e-01 -2.173105478286743164e-01 -7.769203931093215942e-02 -7.843652367591857910e-02 6.196117494255304337e-03 -1.009936556220054626e-01 1.041645184159278870e-01 -3.775385394692420959e-02 -5.072785019874572754e-01 2.136928141117095947e-01 -2.131187021732330322e-01 2.245467007160186768e-01 4.328444972634315491e-02 3.278232365846633911e-02 6.682758778333663940e-02 -1.233674064278602600e-01 6.249588355422019958e-02 2.113913744688034058e-01 2.552897296845912933e-02 -1.551410462707281113e-02 -1.317619234323501587e-01 -2.353627048432826996e-02 -1.343736350536346436e-01 1.279886215925216675e-01 3.489247709512710571e-02 -3.905097395181655884e-02 1.648468896746635437e-02 -3.191323280334472656e-01
-8.507962338626384735e-03 4.034479558467864990e-01 -7.293494045734405518e-02 1.939532160758972168e-01 3.449254110455513000e-02 -3.656278848648071289e-01 1.787653118371963501e-01 -1.749430969357490540e-02 -1.003612801432609558e-01 1.319666653871536255e-01 -2.907277047634124756e-01 1.572746187448501587e-01 -4.180636703968048096e-01 5.621483922004699707e-02 -1.980767548084259033e-01 2.218436002731323242e-01 -2.132773697376251221e-01 -1.358047965914011002e-02 7.714143395423889160e-02 -1.384497880935668945e-01 6.028025224804878235e-02 2.684336155652999878e-02 -1.154309138655662537e-01 -6.219762191176414490e-02 8.222577720880508423e-02 1.084863021969795227e-01 1.080148071050643921e-01 1.375890970230102539e-01 9.847583621740341187e-02 -9.671749174594879150e-02 2.034434676170349121e-01 -1.484729349613189697e-01
1.484785377979278564e-01 1.538529396057128906e-01 4.491609334945678711e-02 9.520923346281051636e-02 -1.475458592176437378e-01 -1.749443858861923218e-01 -9.973119199275970459e-02 -4.468505829572677612e-02 -2.734713256359100342e-02 1.641010493040084839e-01 -1.858559697866439819e-01 3.547319471836090088e-01 -3.894646763801574707e-01 2.162424474954605103e-01 -2.798880934715270996e-01 2.492616325616836548e-01 -1.779204457998275757e-01 9.318695962429046631e-02 -5.739326402544975281e-02 -2.509433925151824951e-01 1.413198858499526978e-01 1.613712012767791748e-01 -2.973454445600509644e-02 2.885297872126102448e-02 8.445575088262557983e-02 3.191083073616027832e-01 2.565516345202922821e-02 3.089637495577335358e-02 5.177792534232139587e-02 2.677128016948699951e-01 2.946224296465516090e-03 -1.124561950564384460e-01
-2.980546467006206512e-02 1.349570900201797485e-01 -1.006777118891477585e-02 -5.594718083739280701e-02 2.813556231558322906e-02 -3.066319413483142853e-02 -1.832558512687683105e-01 3.387980461120605469e-01 2.298325672745704651e-02 1.933645606040954590e-01 -9.510230273008346558e-02 6.413187831640243530e-02 -4.029189348220825195e-01 3.356684744358062744e-01 -1.402930915355682373e-01 4.305428266525268555e-01 -4.258281737565994263e-02 -1.820175210013985634e-03 -1.640708297491073608e-01 -7.176443934440612793e-02 1.460386812686920166e-01 -1.169516220688819885e-01 -2.045551240444183350e-01 4.085906967520713806e-02 1.624565273523330688e-01 3.852265328168869019e-02 1.643747687339782715e-01 -1.769398599863052368e-01 3.259584307670593262e-02 -1.434082090854644775e-01 6.280384957790374756e-02 -2.687889039516448975e-01
2.016406506299972534e-01 4.850604832172393799e-01 5.083830282092094421e-02 2.156447619199752808e-02 1.780351549386978149e-01 1.076622530817985535e-01 1.066504120826721191e-01 1.238529160618782043e-01 -1.145942881703376770e-01 1.794719696044921875e-01 2.293608188629150391e-01 -4.474461078643798828e-03 -2.487907856702804565e-01 2.156266272068023682e-01 3.160791099071502686e-02 2.167091071605682373e-01 4.138527810573577881e-02 1.722519099712371826e-01 -1.347227096557617188e-01 -1.705453246831893921e-01 -4.194265604019165039e-02 1.483515501022338867e-01 2.886469289660453796e-02 2.217820733785629272e-01 3.571951016783714294e-02 3.221840411424636841e-02 1.787209510803222656e-01 3.973299860954284668e-01 3.463503671810030937e-03 -8.242204040288925171e-02 -1.339922696352005005e-01 -1.655039191246032715e-01
1.168485805392265320e-01 3.560826480388641357e-01 9.241212904453277588e-02 -4.015220329165458679e-02 5.093587189912796021e-02 -1.226047147065401077e-02 3.439698368310928345e-02 2.165403217077255249e-01 -3.446681797504425049e-02 2.168310433626174927e-01 2.224665582180023193e-01 2.117462269961833954e-02 -1.419415622949600220e-01 4.762320592999458313e-02 -3.458879142999649048e-02 3.815726935863494873e-01 2.171581424772739410e-02 2.890587747097015381e-01 -1.871714442968368530e-01 -1.576521545648574829e-01 -2.237436920404434204e-01 -7.637070864439010620e-02 1.313425004482269287e-01 8.599876612424850464e-02 9.111027233302593231e-03 2.932733893394470215e-01 1.971728168427944183e-02 3.431449234485626221e-01 -1.351859122514724731e-01 -2.300060726702213287e-02 2.053764760494232178e-01 -2.038659453392028809e-01
6.095322221517562866e-02 1.741890162229537964e-01 8.067882061004638672e-02 8.510132879018783569e-02 -2.290911227464675903e-01 -3.952473402023315430e-01 9.655490517616271973e-03 2.121908031404018402e-02 1.652145832777023315e-01 2.374662011861801147e-01 -3.586257621645927429e-02 2.195672839879989624e-01 -3.710145354270935059e-01 3.745901584625244141e-01 -1.339377909898757935e-01 1.854724138975143433e-01 -2.292019873857498169e-01 -5.035156756639480591e-02 -1.862215995788574219e-01 -1.948531568050384521e-01 -6.307018548250198364e-02 -7.030554860830307007e-02 -4.360407963395118713e-02 3.641232848167419434e-02 8.111666142940521240e-02 1.259837895631790161e-01 -1.945681273937225342e-01 1.373136043548583984e-01 1.637194156646728516e-01 -3.102272003889083862e-02 -1.296617239713668823e-01 -1.258923262357711792e-01
9.670379757881164551e-02 3.256003931164741516e-02 9.469921141862869263e-02 9.679621458053588867e-02 -8.640662580728530884e-02 -2.883383333683013916e-01 2.033687233924865723e-01 1.206228658556938171e-01 8.864644914865493774e-02 2.256526798009872437e-01 -7.224407792091369629e-02 1.750438809394836426e-01 -3.148035109043121338e-01 3.080743253231048584e-01 -5.588278919458389282e-02 1.545996367931365967e-01 -8.038124442100524902e-02 -6.716859340667724609e-02 -3.428284525871276855e-01 -2.528722286224365234e-01 6.018047779798507690e-02 -1.489648371934890747e-01 9.703182429075241089e-02 1.422443706542253494e-02 1.617176830768585205e-01 1.081327199935913086e-01 -2.947520315647125244e-01 2.473680824041366577e-01 2.232080996036529541e-01 -1.144484733231365681e-03 -1.618620455265045166e-01 -1.387423872947692871e-01
5.300648510456085205e-02 2.240657210350036621e-01 -2.445135563611984253e-01 4.021729901432991028e-02 7.153552770614624023e-02 -6.716641783714294434e-02 1.007412932813167572e-02 5.025209859013557434e-02 6.146603822708129883e-02 2.115645259618759155e-01 2.280074954032897949e-01 -1.381916850805282593e-01 -1.566096842288970947e-01 4.827755987644195557e-01 1.132918298244476318e-01 -4.116832092404365540e-02 1.421950012445449829e-01 2.939238846302032471e-01 -1.118583902716636658e-01 -2.236188501119613647e-01 -1.103001087903976440e-01 -9.056425839662551880e-02 -4.097667932510375977e-01 -1.012187153100967407e-01 2.493220269680023193e-01 1.313161402940750122e-01 -2.869632095098495483e-02 -1.145963296294212341e-01 -3.503576666116714478e-02 -3.610096499323844910e-02 -1.161716431379318237e-01 6.735128909349441528e-02
1.365588009357452393e-01 2.282969653606414795e-01 -6.763553712517023087e-03 1.198811382055282593e-01 -1.376444101333618164e-01 -2.041674852371215820e-01 5.891251936554908752e-02 -4.209475964307785034e-02 1.723779439926147461e-01 4.744024202227592468e-02 -2.067791223526000977e-01 2.071849256753921509e-01 -2.549166679382324219e-01 5.021290779113769531e-01 -1.115776449441909790e-01 1.499317735433578491e-01 1.124308705329895020e-01 -1.106692105531692505e-01 -4.670622944831848145e-02 -7.084375619888305664e-02 -5.199635773897171021e-02 -2.364516258239746094e-02 -1.521255373954772949e-01 1.463014036417007446e-01 3.044170141220092773e-01 7.938517630100250244e-02 -3.759850263595581055e-01 1.028567627072334290e-01 5.288039520382881165e-02 8.668579161167144775e-02 -1.716222465038299561e-01 -9.311375766992568970e-02
1.318859755992889404e-01 3.064870834350585938e-01 1.069405376911163330e-01 3.098037466406822205e-02 7.102186232805252075e-02 -2.135439515113830566e-01 -9.089640527963638306e-02 1.530901491641998291e-01 1.978055834770202637e-01 1.870834082365036011e-01 -2.000271677970886230e-01 1.599318832159042358e-01 -3.519243001937866211e-01 2.698238193988800049e-01 -9.553515166044235229e-02 1.356623768806457520e-01 1.647639274597167969e-02 -1.027595028281211853e-01 1.695640534162521362e-01 -8.413562900386750698e-04 -1.228539720177650452e-01 -9.937773644924163818e-02 -2.397817969322204590e-01 2.321288287639617920e-01 2.715160548686981201e-01 1.096191704273223877e-01 -3.381744921207427979e-01 3.162982407957315445e-03 -1.853377670049667358e-01 -1.300033181905746460e-01 2.456557005643844604e-02 -4.618760198354721069e-02
1.326216757297515869e-01 1.321064531803131104e-01 -2.580276317894458771e-02 2.626913189888000488e-01 8.468653261661529541e-02 -3.213926553726196289e-01 -1.960446089506149292e-01 -1.670346222817897797e-02 6.408932805061340332e-02 1.116809621453285217e-01 -2.670753002166748047e-02 1.085265353322029114e-01 -3.787320852279663086e-01 1.490061581134796143e-01 -3.667555153369903564e-01 2.385990917682647705e-01 -2.083304822444915771e-01 -5.384880676865577698e-02 -1.710123382508754730e-02 -8.825242519378662109e-02 -5.805073305964469910e-02 3.156878054141998291e-01 -2.080749720335006714e-01 4.744013771414756775e-02 -1.164486855268478394e-01 1.315609514713287354e-01 -9.283636510372161865e-02 2.078768610954284668e-01 5.515260249376296997e-02 2.363876998424530029e-02 1.413026601076126099e-01 -2.252426445484161377e-01
-9.901517629623413086e-02 2.423751652240753174e-01 1.991812586784362793e-01 2.692611888051033020e-02 9.431651234626770020e-02 -4.166677296161651611e-01 -1.097142510116100311e-02 7.122739404439926147e-02 2.518613450229167938e-02 7.852383702993392944e-02 1.424950659275054932e-01 2.186326682567596436e-01 -4.297536313533782959e-01 1.108343824744224548e-01 -4.782612621784210205e-02 2.504543960094451904e-01 -2.113676071166992188e-01 4.724256228655576706e-03 -7.395108789205551147e-02 -5.645333975553512573e-02 -1.564933657646179199e-01 1.729654520750045776e-02 1.205745264887809753e-01 -4.575783759355545044e-02 3.447994589805603027e-02 2.064911872148513794e-01 -2.116636186838150024e-01 1.283906549215316772e-01 -4.579983279109001160e-02 2.035648226737976074e-01 -1.207270566374063492e-02 -3.505527973175048828e-01
6.598731875419616699e-02 4.067788720130920410e-01 -2.904193103313446045e-02 -7.113096117973327637e-02 1.207997649908065796e-01 -2.211415469646453857e-01 2.294561360031366348e-03 8.450102061033248901e-02 2.496187388896942139e-01 1.609618067741394043e-01 -1.710217595100402832e-01 1.387135982513427734e-01 -4.576835632324218750e-01 3.432039320468902588e-01 -1.073623821139335632e-01 1.064256429672241211e-01 3.667470812797546387e-02 -7.515700161457061768e-02 1.255174279212951660e-01 2.734415791928768158e-02 -5.331603810191154480e-02 -9.788358956575393677e-02 -1.619095504283905029e-01 1.142500713467597961e-01 1.826649308204650879e-01 2.343946695327758789e-01 -2.899410426616668701e-01 -1.193384756334125996e-03 9.486649930477142334e-02 -7.938171178102493286e-02 -3.345390781760215759e-02 -5.315075814723968506e-02
1.567300111055374146e-01 2.966689765453338623e-01 1.999396532773971558e-01 2.125813513994216919e-01 6.453288346529006958e-02 -3.347025513648986816e-01 -1.111839637160301208e-01 1.193305253982543945e-01 2.071650922298431396e-01 1.585958451032638550e-01 1.819276949390769005e-03 -2.984248660504817963e-02 -3.756757974624633789e-01 1.185924038290977478e-01 -1.329085975885391235e-01 3.659175634384155273e-01 -1.244202703237533569e-01 -1.163776144385337830e-01 7.811770588159561157e-02 6.284777075052261353e-02 -3.493167459964752197e-02 -3.481443598866462708e-02 -2.344164550304412842e-01 4.947207402437925339e-03 -1.906760931015014648e-01 9.888105094432830811e-02 8.144017308950424194e-02 1.188608482480049133e-01 6.601879745721817017e-02 -4.762440547347068787e-02 6.962227821350097656e-02 -3.299857378005981445e-01
-2.785075269639492035e-02 2.939145863056182861e-01 6.926640123128890991e-02 6.741346418857574463e-02 1.391538083553314209e-01 -2.445963025093078613e-01 -1.529007107019424438e-01 1.151933446526527405e-01 -1.336805671453475952e-01 5.856046080589294434e-02 7.112472318112850189e-03 6.040444131940603256e-03 -2.869621217250823975e-01 2.853665053844451904e-01 -2.341582179069519043e-01 -9.433569759130477905e-02 -3.611605167388916016e-01 -8.404599875211715698e-02 -1.126546785235404968e-01 7.871154695749282837e-02 -3.356393873691558838e-01 -6.196074560284614563e-02 -1.653812527656555176e-01 -3.415697813034057617e-02 -3.715631319209933281e-03 2.161602228879928589e-01 -2.723186910152435303e-01 1.658547222614288330e-01 -5.706537887454032898e-02 1.396585106849670410e-01 -1.642267256975173950e-01 -1.980552673339843750e-01
6.607722491025924683e-02 1.335841566324234009e-01 -4.374783113598823547e-02 4.069369286298751831e-02 3.171017169952392578e-01 -1.174993291497230530e-01 -1.375511884689331055e-01 5.020702257752418518e-03 -2.968058586120605469e-01 1.647956520318984985e-01 1.871298998594284058e-01 -9.215976297855377197e-02 -2.105202078819274902e-01 3.131134212017059326e-01 -9.877490252256393433e-02 1.750809848308563232e-01 6.076277233660221100e-03 -1.262262165546417236e-01 -2.003651112318038940e-01 -3.106175363063812256e-01 -1.276288628578186035e-01 2.113053947687149048e-02 1.780355349183082581e-02 2.642613947391510010e-01 9.150035679340362549e-02 2.918311953544616699e-01 -1.958963088691234589e-02 1.383748799562454224e-01 4.999784752726554871e-02 -3.527243733406066895e-01 1.268929839134216309e-01 -6.173990294337272644e-02
1.096964776515960693e-01 3.298889398574829102e-01 1.906342953443527222e-01 2.472657412290573120e-01 8.712981641292572021e-02 -3.093534708023071289e-01 1.803085394203662872e-02 -3.500770032405853271e-02 8.351400494575500488e-02 1.748537123203277588e-01 1.002587303519248962e-01 1.956973969936370850e-01 -3.271212577819824219e-01 -3.144912794232368469e-02 2.004549838602542877e-02 2.885252535343170166e-01 -1.718921065330505371e-01 -1.531040761619806290e-02 9.029894135892391205e-03 -1.775107383728027344e-01 -1.093906238675117493e-01 7.883310317993164062e-02 7.534205913543701172e-02 1.168451923877000809e-02 1.786280274391174316e-01 2.733369171619415283e-01 -1.749997287988662720e-01 -9.939819574356079102e-04 1.952562928199768066e-01 2.656975686550140381e-01 -4.234861582517623901e-02 -2.571873962879180908e-01
1.572417616844177246e-01 4.002631902694702148e-01 5.999426916241645813e-02 1.583130359649658203e-01 -5.368518829345703125e-02 -1.090603619813919067e-01 -1.972930878400802612e-02 -6.267241388559341431e-02 4.909171909093856812e-02 2.161430120468139648e-01 -2.572789788246154785e-01 2.312034554779529572e-02 -4.059729874134063721e-01 3.688068389892578125e-01 1.607861742377281189e-02 8.879575878381729126e-03 -5.284721031785011292e-03 -2.275292202830314636e-02 8.619043976068496704e-02 6.695553660392761230e-02 8.262651413679122925e-02 -6.339137256145477295e-02 -2.790938615798950195e-01 -3.441876918077468872e-02 2.506860792636871338e-01 1.911507546901702881e-01 -2.661873102188110352e-01 -8.760255575180053711e-02 1.075643599033355713e-01 2.150509208440780640e-01 -1.301930751651525497e-02 -1.095654740929603577e-01
2.182200849056243896e-01 3.928414359688758850e-02 3.268173336982727051e-01 4.151408970355987549e-01 1.112580224871635437e-01 -2.904719114303588867e-01 -4.688435047864913940e-02 -2.117210626602172852e-02 -8.692768216133117676e-02 1.325484514236450195e-01 -6.742648035287857056e-02 1.256054341793060303e-01 -4.346838593482971191e-01 2.241812646389007568e-01 -1.576111763715744019e-01 7.674372941255569458e-02 -1.881329342722892761e-02 1.207661926746368408e-01 -1.529977016616612673e-04 -1.434983313083648682e-01 -5.465974286198616028e-02 1.089427471160888672e-01 2.487992681562900543e-02 6.001588702201843262e-02 -1.981488615274429321e-01 -5.305702239274978638e-02 -3.104562126100063324e-02 2.142230272293090820e-01 8.404174447059631348e-02 -2.683497220277786255e-02 5.521947890520095825e-02 -3.201978504657745361e-01
1.158564016222953796e-01 4.281126856803894043e-01 -7.644473761320114136e-02 -2.355383336544036865e-02 -8.216804265975952148e-02 -5.784830823540687561e-02 -4.597470629960298538e-03 1.033020168542861938e-01 -1.712515056133270264e-01 2.428613305091857910e-01 -1.453291326761245728e-01 1.600147634744644165e-01 -3.556722402572631836e-01 3.915010392665863037e-01 -4.112930595874786377e-02 1.566315889358520508e-01 -3.370244204998016357e-01 1.143317520618438721e-01 3.257039189338684082e-02 -1.031687855720520020e-01 1.115156263113021851e-01 9.068527072668075562e-02 -8.699585497379302979e-02 -1.815079301595687866e-01 -1.940531469881534576e-02 2.928620576858520508e-01 -1.534796804189682007e-01 -1.031696572899818420e-01 6.583500653505325317e-02 7.255279272794723511e-02 1.843104884028434753e-02 7.249555736780166626e-02
1.232525184750556946e-01 -3.129121661186218262e-02 -1.360157728195190430e-01 2.533691823482513428e-01 1.317352205514907837e-01 -4.354548081755638123e-02 6.091753393411636353e-02 1.280104517936706543e-01 -1.253851205110549927e-01 2.038869559764862061e-01 -8.709338307380676270e-02 2.919112145900726318e-01 -3.518744111061096191e-01 3.414626419544219971e-01 -3.150317370891571045e-01 9.900397807359695435e-02 -4.418243840336799622e-02 1.171951740980148315e-01 -2.458102442324161530e-02 -6.043312326073646545e-02 2.746222019195556641e-01 1.034291461110115051e-01 -1.260716617107391357e-01 -2.197938114404678345e-01 1.184683069586753845e-01 1.349012851715087891e-01 1.187456175684928894e-01 -1.127097085118293762e-01 1.134096160531044006e-01 6.846183538436889648e-02 1.712332069873809814e-01 -2.933757305145263672e-01
4.765832424163818359e-01 -1.227008253335952759e-01 9.993948787450790405e-02 -9.668712504208087921e-03 5.740273743867874146e-02 -3.008635640144348145e-01 -3.419044613838195801e-02 -9.588931500911712646e-02 1.511691324412822723e-02 9.322933107614517212e-02 -7.039444148540496826e-02 1.806681752204895020e-01 -1.791390329599380493e-01 3.471145629882812500e-01 -1.008614078164100647e-01 2.117733508348464966e-01 -8.707185089588165283e-02 1.273960322141647339e-01 2.918147854506969452e-02 -2.794661223888397217e-01 1.525171995162963867e-01 -2.229154706001281738e-01 -2.183837294578552246e-01 1.004274338483810425e-01 2.266120351850986481e-02 -7.992900907993316650e-02 -1.543240696191787720e-01 2.717502117156982422e-01 -1.179447323083877563e-01 -1.516907960176467896e-01 1.554806996136903763e-02 1.192221790552139282e-01
1.668177396059036255e-01 -6.559514999389648438e-02 -1.367665678262710571e-01 1.897788643836975098e-01 1.500585079193115234e-01 1.352048814296722412e-01 -2.291272431612014771e-01 -9.188921749591827393e-02 1.440715193748474121e-01 -1.074248105287551880e-01 -1.386137157678604126e-01 -3.955119289457798004e-03 -3.211665749549865723e-01 4.493807852268218994e-01 -3.417350724339485168e-02 1.583152115345001221e-01 -3.160547837615013123e-02 2.482616528868675232e-02 -8.158153295516967773e-02 -2.449022606015205383e-02 -4.646139591932296753e-02 -4.049946740269660950e-02 -2.508228123188018799e-01 6.904185563325881958e-02 9.034654125571250916e-03 2.310039997100830078e-01 -1.276100724935531616e-01 1.220643818378448486e-01 -2.453040331602096558e-01 5.008173640817403793e-03 -2.046106904745101929e-01 -4.018916189670562744e-01
-3.977847751230001450e-03 2.680906355381011963e-01 -9.605190157890319824e-02 1.231772527098655701e-01 -1.729264110326766968e-02 -6.641296297311782837e-02 5.546214058995246887e-02 3.787994682788848877e-01 -7.498104870319366455e-02 4.014017432928085327e-02 1.100762486457824707e-01 1.130673512816429138e-01 -1.559974253177642822e-01 3.288962543010711670e-01 -6.675290316343307495e-02 1.883839815855026245e-01 2.135596796870231628e-02 2.204196751117706299e-01 -1.145925074815750122e-01 8.962168544530868530e-02 -2.581496834754943848e-01 -2.002466656267642975e-02 -6.372847408056259155e-02 2.427702099084854126e-01 -2.203255146741867065e-02 1.440811753273010254e-01 -2.246047258377075195e-01 2.693229615688323975e-01 -1.115330010652542114e-01 -2.573412656784057617e-02 -2.727948427200317383e-01 -3.403825461864471436e-01
2.127679437398910522e-02 2.729602754116058350e-01 -1.275912225246429443e-01 1.113735064864158630e-01 3.646907210350036621e-02 -3.523564934730529785e-01 2.353719472885131836e-01 -1.167123690247535706e-01 -1.261498779058456421e-02 7.789834588766098022e-02 -6.516892462968826294e-02 1.568927317857742310e-01 -3.434176445007324219e-01 1.314771473407745361e-01 -9.480100125074386597e-02 3.740445077419281006e-01 -2.358383685350418091e-01 -6.659361720085144043e-02 -1.918059140443801880e-01 -1.829505562782287598e-01 1.003749668598175049e-01 1.212083622813224792e-01 -2.444272339344024658e-01 -1.857275515794754028e-01 1.015268117189407349e-01 2.031756788492202759e-01 2.187236212193965912e-02 7.047317922115325928e-02 -1.206060647964477539e-01 -1.461684703826904297e-01 1.911919414997100830e-01 6.182502210140228271e-02
6.083477288484573364e-02 1.756940335035324097e-01 2.866594791412353516e-01 -3.028295189142227173e-02 -1.158153116703033447e-01 -2.506182789802551270e-01 1.500646118074655533e-02 -9.406454116106033325e-02 -1.024190261960029602e-01 9.532223641872406006e-02 -1.507308930158615112e-01 -1.291656941175460815e-01 -4.843413233757019043e-01 3.124742507934570312e-01 -2.004529535770416260e-01 1.889503300189971924e-01 -6.129542738199234009e-02 -1.990700513124465942e-01 -2.629459276795387268e-02 -2.427869737148284912e-01 -3.688095510005950928e-02 -1.676810234785079956e-01 -1.776488423347473145e-01 -7.751956582069396973e-02 2.659517526626586914e-01 1.488917917013168335e-01 -1.630443185567855835e-01 1.331886276602745056e-02 1.465524733066558838e-02 -1.608994007110595703e-01 -8.888781815767288208e-02 -7.887528836727142334e-02
6.162846088409423828e-02 -2.130037173628807068e-02 4.007536917924880981e-02 2.704510651528835297e-02 -6.926716119050979614e-02 -2.536932229995727539e-01 -1.177514567971229553e-01 5.619725957512855530e-02 -3.242136240005493164e-01 1.005885452032089233e-01 2.172497957944869995e-01 -2.734445631504058838e-01 -2.041988968849182129e-01 3.168627917766571045e-01 -2.084541171789169312e-01 2.123218476772308350e-01 -6.079707294702529907e-02 -2.114659547805786133e-01 3.225019201636314392e-02 -2.140330821275711060e-01 -1.699986159801483154e-01 -2.650769352912902832e-01 -9.675441682338714600e-02 1.327807754278182983e-01 5.418434739112854004e-02 2.781998813152313232e-01 -7.757405936717987061e-02 7.878276705741882324e-02 1.840369254350662231e-01 -2.155316621065139771e-01 3.330143913626670837e-02 -2.097244709730148315e-01
2.224653661251068115e-01 1.838168203830718994e-01 2.523865401744842529e-01 3.304850757122039795e-01 1.303759813308715820e-01 -1.964845657348632812e-01 -3.778341040015220642e-02 -3.336736187338829041e-02 -1.238613277673721313e-01 -1.875263005495071411e-01 -4.147749021649360657e-02 -1.916028112173080444e-01 -4.696784317493438721e-01 1.413341164588928223e-01 -1.414285451173782349e-01 2.942617833614349365e-01 2.282967418432235718e-02 1.311227977275848389e-01 -6.467083096504211426e-02 -1.555904448032379150e-01 1.163923367857933044e-01 1.530554294586181641e-01 4.802397638559341431e-02 8.973684161901473999e-02 -1.537480503320693970e-01 1.995199732482433319e-02 -1.588244885206222534e-01 1.507762670516967773e-01 4.043980687856674194e-02 -4.380351305007934570e-02 1.279496997594833374e-01 -2.533646225929260254e-01
-8.781722187995910645e-02 3.180854320526123047e-01 2.499825656414031982e-01 3.439895808696746826e-01 1.656235754489898682e-01 9.211488813161849976e-02 7.003922760486602783e-02 -1.202237792313098907e-02 -2.675310969352722168e-01 1.060269773006439209e-01 2.392950505018234253e-01 7.898262143135070801e-02 7.874627597630023956e-03 1.873120516538619995e-01 -1.029288545250892639e-01 3.529244363307952881e-01 -1.314006000757217407e-01 3.105413615703582764e-01 -1.681293398141860962e-01 2.122580632567405701e-02 -1.183470487594604492e-01 -1.552995741367340088e-01 -1.267159879207611084e-01 -2.269510552287101746e-02 3.135455548763275146e-01 8.193594962358474731e-02 7.578481733798980713e-02 2.084900997579097748e-02 1.344456821680068970e-01 -1.523447036743164062e-01 5.394885689020156860e-02 -1.404016558080911636e-02
-1.170154437422752380e-01 2.454085499048233032e-01 -2.439161017537117004e-02 1.129558682441711426e-01 -1.672792285680770874e-01 -2.775341570377349854e-01 1.543142795562744141e-01 -1.234333068132400513e-01 -8.191947638988494873e-02 -1.847440260462462902e-03 -1.838913410902023315e-01 -4.019809886813163757e-02 -3.846791684627532959e-01 2.638701498508453369e-01 -5.493017658591270447e-02 3.099056482315063477e-01 -1.610926836729049683e-01 -9.266777336597442627e-02 -7.484330236911773682e-02 -3.839069604873657227e-01 1.247644051909446716e-01 4.648996889591217041e-02 -2.461360394954681396e-01 -6.672964245080947876e-02 8.735467493534088135e-02 1.629332005977630615e-01 -6.361468136310577393e-02 5.214146152138710022e-02 -6.268376111984252930e-02 -2.726007699966430664e-01 1.283631026744842529e-01 -6.255276501178741455e-02
-9.874328970909118652e-02 7.828629016876220703e-02 -7.698654383420944214e-02 2.118736505508422852e-01 -2.523013390600681305e-02 -2.234501391649246216e-01 -1.486789584159851074e-01 -3.616830334067344666e-02 3.721208497881889343e-02 2.279435098171234131e-01 1.964311897754669189e-01 2.475598827004432678e-02 -2.715538442134857178e-01 3.311660289764404297e-01 6.669744104146957397e-02 -3.782103769481182098e-03 -2.017395943403244019e-02 5.115569829940795898e-01 2.953463047742843628e-02 -3.228002786636352539e-01 1.515581756830215454e-01 -1.542305648326873779e-01 -2.350866496562957764e-01 -1.001641005277633667e-01 1.127144694328308105e-01 5.611813813447952271e-02 -2.483569234609603882e-01 -3.694996982812881470e-02 4.625334870070219040e-03 3.420422598719596863e-02 -6.338892877101898193e-02 -1.247886642813682556e-01
-4.490951448678970337e-02 3.040911853313446045e-01 -2.169000655412673950e-01 1.463387906551361084e-01 6.162026524543762207e-02 -1.264249682426452637e-01 1.555506438016891479e-01 1.446047723293304443e-01 -5.946768075227737427e-02 4.067776352167129517e-02 1.454555243253707886e-01 1.405643373727798462e-01 -1.595483422279357910e-01 3.927583694458007812e-01 -3.409861400723457336e-02 3.056073188781738281e-01 1.561740189790725708e-01 2.434429824352264404e-01 3.300896659493446350e-02 1.595464944839477539e-01 -2.766554057598114014e-01 -9.133577346801757812e-03 -1.217361260205507278e-02 8.135328441858291626e-02 3.848053887486457825e-02 2.155483514070510864e-01 -2.176199257373809814e-01 8.056942373514175415e-02 -5.382732301950454712e-02 6.250793486833572388e-02 -1.429200172424316406e-01 -3.594077229499816895e-01
5.744104087352752686e-02 2.508207261562347412e-01 -5.184812471270561218e-02 2.095714062452316284e-01 2.703542709350585938e-01 -9.987737238407135010e-02 -6.358055025339126587e-02 -1.910467743873596191e-01 1.329722702503204346e-01 -1.039623618125915527e-01 -1.452772021293640137e-01 2.757050693035125732e-01 -4.339782521128654480e-02 3.791147172451019287e-01 3.573005646467208862e-02 2.074998021125793457e-01 -6.352770328521728516e-02 1.430270820856094360e-01 1.572302579879760742e-01 -3.624796569347381592e-01 3.341300040483474731e-02 -7.691461592912673950e-02 -2.964391708374023438e-01 2.049209773540496826e-01 1.303898096084594727e-01 9.102675318717956543e-02 -1.787326037883758545e-01 -5.248707532882690430e-02 1.163078397512435913e-01 2.494013868272304535e-02 1.492691189050674438e-01 -1.846487373113632202e-01
8.311811089515686035e-02 1.196390166878700256e-01 -3.917809948325157166e-02 1.172300521284341812e-02 6.500268355011940002e-03 -1.359763890504837036e-01 -1.277000904083251953e-01 1.328417211771011353e-01 -1.436027437448501587e-01 7.742419838905334473e-02 -4.067591205239295959e-02 2.176984101533889771e-01 -4.891678690910339355e-01 1.665547192096710205e-01 -2.230854183435440063e-01 3.664966821670532227e-01 -2.905981838703155518e-01 1.320342421531677246e-01 -1.392607539892196655e-01 -1.868819594383239746e-01 1.726905703544616699e-01 -4.321803152561187744e-02 -9.505780041217803955e-02 -1.850045025348663330e-01 1.213115453720092773e-01 2.053817063570022583e-01 -2.022271417081356049e-02 -1.685616672039031982e-01 7.752720266580581665e-02 -2.099336385726928711e-01 1.269288212060928345e-01 -1.215667501091957092e-01
-8.638745546340942383e-02 2.956193685531616211e-01 -2.068878561258316040e-01 1.495569348335266113e-01 6.578728556632995605e-02 -1.142223179340362549e-01 1.820117682218551636e-01 1.373631656169891357e-01 -6.699468940496444702e-02 9.828092157840728760e-02 1.250624954700469971e-01 1.525639891624450684e-01 -1.143729537725448608e-01 4.899023771286010742e-01 -1.586948893964290619e-02 3.149276971817016602e-01 1.196501255035400391e-01 1.942634880542755127e-01 4.638432711362838745e-02 1.542832553386688232e-01 -2.397200763225555420e-01 4.754486028105020523e-03 -4.333238117396831512e-03 1.217156052589416504e-01 4.669725894927978516e-02 1.813779026269912720e-01 -1.277834326028823853e-01 1.350522190332412720e-01 -7.875138521194458008e-02 7.418456021696329117e-03 -1.267314106225967407e-01 -3.503278195858001709e-01
8.357411623001098633e-02 3.732153177261352539e-01 -4.912772774696350098e-02 2.012487798929214478e-01 9.941678494215011597e-02 -3.017784953117370605e-01 2.738194912672042847e-02 8.014970272779464722e-02 3.375674784183502197e-02 2.110755145549774170e-01 -1.400722563266754150e-01 8.261020481586456299e-02 -4.403946399688720703e-01 1.291753258556127548e-02 -2.520139217376708984e-01 2.422694563865661621e-01 -1.553296148777008057e-01 -9.791940450668334961e-02 -1.426319926977157593e-01 -2.763732373714447021e-01 -1.426679790019989014e-01 2.098378166556358337e-02 -1.228562742471694946e-01 -4.154923837631940842e-03 1.523526012897491455e-01 -1.835498725995421410e-03 3.825414180755615234e-02 3.833219176158308983e-03 1.702844724059104919e-02 -2.264371067285537720e-01 2.604821324348449707e-01 6.141757220029830933e-02
4.436580836772918701e-02 2.865915894508361816e-01 7.997930794954299927e-02 1.643900722265243530e-01 -2.831172570586204529e-02 -3.280450701713562012e-01 1.160394325852394104e-01 -7.197170704603195190e-02 -8.453083783388137817e-02 2.747463881969451904e-01 4.758665710687637329e-02 2.484437972307205200e-01 -4.362388551235198975e-01 -2.946735359728336334e-02 -2.469494789838790894e-01 2.366898804903030396e-01 -2.019378393888473511e-01 8.020474016666412354e-02 -2.324484102427959442e-02 -3.047559261322021484e-01 -6.634237617254257202e-02 -5.798659287393093109e-03 -1.154138296842575073e-01 4.703135043382644653e-02 8.876055479049682617e-02 6.508234888315200806e-02 2.114867419004440308e-01 4.378471523523330688e-02 1.512348502874374390e-01 -7.246612757444381714e-02 1.908691525459289551e-01 -1.292653381824493408e-01
-7.598268985748291016e-02 2.662726342678070068e-01 1.034966483712196350e-01 1.066831946372985840e-01 4.798156023025512695e-02 -2.060567289590835571e-01 -1.918350458145141602e-01 1.878013461828231812e-01 -4.137420281767845154e-02 -9.094456583261489868e-02 -2.896675467491149902e-01 2.169326394796371460e-01 -2.359101921319961548e-01 2.385787814855575562e-01 -9.256886690855026245e-02 3.777383565902709961e-01 -1.645950675010681152e-01 7.185250520706176758e-02 -1.076537594199180603e-01 -1.042317971587181091e-01 -2.291764318943023682e-02 1.433975100517272949e-01 -9.243421256542205811e-02 -1.209618225693702698e-01 1.256005167961120605e-01 6.968983262777328491e-02 9.360992163419723511e-02 -7.972385734319686890e-02 -2.635334134101867676e-01 -1.124233826994895935e-01 -1.666585952043533325e-01 -3.674722015857696533e-01
7.276418060064315796e-02 9.320386499166488647e-02 8.192677795886993408e-02 1.797921508550643921e-01 1.253002583980560303e-01 -3.209381103515625000e-01 -2.871303856372833252e-01 -5.135526508092880249e-02 -3.226872086524963379e-01 -1.872861199080944061e-02 5.290571600198745728e-02 1.049219518899917603e-01 -2.130634933710098267e-01 2.754939496517181396e-01 -2.962375283241271973e-01 5.482782423496246338e-02 -2.963063120841979980e-02 -1.832794994115829468e-01 -2.212162166833877563e-01 -3.577741682529449463e-01 -1.748374253511428833e-01 -1.079923585057258606e-01 -1.239464990794658661e-02 1.470155566930770874e-01 5.169421434402465820e-02 9.684035181999206543e-02 -4.104960709810256958e-02 1.881757974624633789e-01 -6.002088543027639389e-03 -2.609249949455261230e-01 -2.924817055463790894e-02 -1.390416324138641357e-01
2.242156416177749634e-01 1.790887862443923950e-01 8.059370517730712891e-02 8.230635523796081543e-02 -1.795888990163803101e-01 -3.985789418220520020e-01 -1.822403669357299805e-01 1.075799912214279175e-01 2.705993652343750000e-01 -2.631638944149017334e-02 -9.928845614194869995e-02 -8.992061764001846313e-02 -1.883566826581954956e-01 3.425455987453460693e-01 -1.171312481164932251e-01 1.522314250469207764e-01 -2.228230983018875122e-01 3.028173930943012238e-02 -3.540387153625488281e-01 -8.923699706792831421e-02 -1.195793822407722473e-01 5.909528583288192749e-03 -4.504194483160972595e-02 1.509305238723754883e-01 1.521338075399398804e-01 2.457555383443832397e-01 -1.022751331329345703e-01 8.449555188417434692e-02 1.009035035967826843e-01 1.875102072954177856e-01 -5.156466364860534668e-02 -1.214688867330551147e-01
7.256560772657394409e-02 1.887217611074447632e-01 1.493662446737289429e-01 1.223344206809997559e-01 4.703126475214958191e-02 -6.171685457229614258e-02 -2.437537163496017456e-01 1.513301581144332886e-01 -7.574252784252166748e-02 -4.465363919734954834e-02 -8.205371350049972534e-02 3.054519891738891602e-01 -3.562927842140197754e-01 3.586881458759307861e-01 -1.369178444147109985e-01 -3.328203409910202026e-02 -8.936506509780883789e-02 9.716990590095520020e-02 -2.574560642242431641e-01 -2.804822623729705811e-01 -3.750689560547471046e-03 1.185954436659812927e-01 -1.371992565691471100e-02 -1.289987415075302124e-01 -1.539308726787567139e-01 1.892068982124328613e-01 2.358758635818958282e-02 5.954018235206604004e-02 -1.287727653980255127e-01 6.728786230087280273e-02 -5.791216343641281128e-02 -4.110170304775238037e-01
-1.353351026773452759e-01 3.798545300960540771e-01 1.477481573820114136e-01 1.317257732152938843e-01 6.197373941540718079e-02 1.032287348061800003e-02 -9.685958921909332275e-02 -1.453056745231151581e-02 -1.479065567255020142e-01 -1.378106325864791870e-01 2.682516574859619141e-01 -6.231361627578735352e-02 -6.987013667821884155e-02 2.171322256326675415e-01 -2.724758908152580261e-02 1.114210560917854309e-01 1.165063828229904175e-01 2.546761929988861084e-01 -1.365800350904464722e-01 -6.779003143310546875e-02 -1.586378067731857300e-01 -3.887659311294555664e-01 -2.038548141717910767e-02 -1.003764569759368896e-02 2.731755673885345459e-01 2.811847925186157227e-01 -2.978600002825260162e-02 3.710774481296539307e-01 1.903098262846469879e-02 -3.062252514064311981e-02 1.526509374380111694e-01 -8.599933981895446777e-02
-7.127574086189270020e-02 1.282275617122650146e-01 -6.191444024443626404e-02 2.262958735227584839e-01 -1.264618337154388428e-01 -3.029591441154479980e-01 2.421205639839172363e-01 -4.086341336369514465e-02 5.391224846243858337e-02 2.485197223722934723e-02 -1.488696485757827759e-01 1.907401233911514282e-01 -3.068000376224517822e-01 1.662271469831466675e-01 -2.316183745861053467e-01 4.165542721748352051e-01 -1.481383740901947021e-01 3.032150678336620331e-03 -1.086676865816116333e-01 -2.693978548049926758e-01 -5.538646504282951355e-02 4.972381517291069031e-02 -2.179875075817108154e-01 -1.547803282737731934e-01 1.653956323862075806e-01 1.593953222036361694e-01 4.542309418320655823e-02 6.327367573976516724e-02 3.637780249118804932e-02 -1.760321706533432007e-01 2.623153924942016602e-01 -3.273725137114524841e-02
1.665115505456924438e-01 -1.876191794872283936e-02 2.404789999127388000e-02 2.439447790384292603e-01 -5.306266713887453079e-03 -1.135201677680015564e-01 1.601819843053817749e-01 -3.520508063957095146e-03 -3.060430102050304413e-02 -1.954547762870788574e-01 -3.454845165833830833e-03 5.336789786815643311e-02 -1.798851042985916138e-01 1.187613084912300110e-01 -1.212582290172576904e-01 8.950213342905044556e-02 1.938758045434951782e-01 4.034738540649414062e-01 -1.741228252649307251e-01 -1.771888434886932373e-01 -5.932699888944625854e-02 -4.110248982906341553e-01 -1.560175269842147827e-01 -7.158435136079788208e-02 2.330947816371917725e-01 2.844568192958831787e-01 -4.050764814019203186e-02 -8.715726435184478760e-02 -2.724568843841552734e-01 1.222368031740188599e-01 -1.932504624128341675e-01 -1.644550114870071411e-01
2.586490809917449951e-01 6.462797522544860840e-02 -1.668609529733657837e-01 1.185444220900535583e-01 -4.085679724812507629e-02 -1.136537790298461914e-01 1.426813602447509766e-01 8.846918493509292603e-02 -7.944794744253158569e-02 -1.408713608980178833e-01 -2.051012031733989716e-02 -3.883290588855743408e-01 -2.754060626029968262e-01 1.808027774095535278e-01 -9.730851650238037109e-02 2.540191113948822021e-01 -1.966801136732101440e-01 -1.390841137617826462e-02 7.824301719665527344e-02 -2.809594273567199707e-01 9.641765058040618896e-02 -4.837030544877052307e-02 -1.288368105888366699e-01 -1.252322047948837280e-01 1.642389148473739624e-01 3.205662071704864502e-01 1.283312141895294189e-01 3.246841132640838623e-01 1.227212846279144287e-01 -1.282092332839965820e-01 7.120504230260848999e-02 -1.682230830192565918e-01
-1.415404677391052246e-01 1.657469123601913452e-01 -1.059655565768480301e-02 9.199321269989013672e-03 6.247982755303382874e-02 -5.871327966451644897e-02 -1.379987597465515137e-02 3.751706182956695557e-01 1.310093998908996582e-01 2.108776271343231201e-01 1.177956759929656982e-01 1.033844873309135437e-01 -2.073386311531066895e-01 2.627691328525543213e-01 -2.025246620178222656e-01 4.369085431098937988e-01 -8.092641830444335938e-02 2.048939466476440430e-01 3.091926686465740204e-03 -2.210763515904545784e-03 7.388612627983093262e-02 -9.920882433652877808e-02 -1.295328140258789062e-01 1.600783169269561768e-01 2.517093718051910400e-01 2.085085362195968628e-01 -1.119072884321212769e-01 5.011298228055238724e-03 1.096484139561653137e-01 -2.175267338752746582e-01 -2.354614138603210449e-01 -1.828903406858444214e-01
2.255754470825195312e-01 2.243591547012329102e-01 -9.426363976672291756e-04 1.594892144203186035e-01 -7.446203380823135376e-02 -2.103660106658935547e-01 2.524579167366027832e-01 -5.921240150928497314e-02 -1.987644657492637634e-02 9.090901166200637817e-02 -1.303932070732116699e-01 -1.077920757234096527e-02 -4.158506393432617188e-01 3.128637373447418213e-01 -2.619616687297821045e-01 -2.843343466520309448e-02 -4.223859608173370361e-01 -9.295783936977386475e-02 -1.372452527284622192e-01 -8.622863143682479858e-02 1.007890254259109497e-01 -8.699657022953033447e-02 -1.056632772088050842e-01 -1.070645898580551147e-01 -3.504212573170661926e-02 1.442758589982986450e-01 -7.886313647031784058e-02 9.389017708599567413e-03 2.858963012695312500e-01 -1.216650195419788361e-02 -1.088210716843605042e-01 -1.205014064908027649e-01
-4.072615411132574081e-03 3.246839046478271484e-01 -2.595342993736267090e-01 1.775325089693069458e-01 -4.861528426408767700e-02 -2.053893059492111206e-01 2.079976052045822144e-01 8.496076613664627075e-02 -2.239809557795524597e-02 9.209521859884262085e-02 2.086842432618141174e-02 6.485970318317413330e-02 -9.407739341259002686e-02 3.725290894508361816e-01 -8.185106515884399414e-02 2.864337265491485596e-01 7.121951133012771606e-02 3.093385994434356689e-01 1.331171020865440369e-02 1.259017586708068848e-01 -2.773678004741668701e-01 3.622166067361831665e-02 -6.028088554739952087e-02 1.319324374198913574e-01 2.514430135488510132e-02 1.691181659698486328e-01 -3.837026655673980713e-02 1.867387592792510986e-01 3.546866402029991150e-02 3.727680817246437073e-02 -1.856455206871032715e-01 -3.631747663021087646e-01
6.617862731218338013e-02 1.100199371576309204e-01 4.825508594512939453e-02 1.485338807106018066e-01 2.146658301353454590e-01 -4.002092033624649048e-02 -3.901940956711769104e-02 -2.266771644353866577e-01 1.252154558897018433e-01 1.730180345475673676e-02 2.540884539484977722e-02 1.606941223144531250e-01 -2.919976413249969482e-01 2.134525775909423828e-01 1.194950006902217865e-02 1.943658739328384399e-01 9.035462141036987305e-02 3.426190912723541260e-01 2.410064190626144409e-01 9.043847769498825073e-02 -1.420291066169738770e-01 -1.094418093562126160e-01 -3.866687119007110596e-01 -2.900791540741920471e-02 -1.582002639770507812e-02 6.195020303130149841e-02 -8.566260337829589844e-02 2.832039892673492432e-01 -1.322142332792282104e-01 2.477652858942747116e-03 -2.969608008861541748e-01 -2.751781046390533447e-01
1.167368423193693161e-02 3.337950706481933594e-01 1.146772056818008423e-01 1.431100070476531982e-01 -3.480829671025276184e-02 -3.437989354133605957e-01 6.682489067316055298e-02 -5.276931449770927429e-02 -7.458905130624771118e-02 2.746549844741821289e-01 6.718161050230264664e-03 1.827210336923599243e-01 -3.144868910312652588e-01 -5.809746216982603073e-03 -2.331326305866241455e-01 2.524708807468414307e-01 -1.817822009325027466e-01 9.386850148439407349e-02 1.878433302044868469e-02 -3.684277236461639404e-01 -5.234027281403541565e-02 4.620715975761413574e-02 -1.329554617404937744e-01 1.099405512213706970e-01 1.084360852837562561e-01 1.745333075523376465e-01 2.326847612857818604e-01 2.960187010467052460e-02 1.559504717588424683e-01 2.168945036828517914e-02 2.101465761661529541e-01 -1.338541060686111450e-01
1.659700274467468262e-01 2.272669225931167603e-01 1.256319135427474976e-01 2.340918034315109253e-01 -7.616201788187026978e-02 -1.305441111326217651e-01 1.814887076616287231e-01 8.063552528619766235e-02 6.654900033026933670e-03 4.175957292318344116e-02 -1.273165345191955566e-01 1.099272668361663818e-01 -3.515547513961791992e-01 2.731314599514007568e-01 -1.756495088338851929e-01 8.759133517742156982e-02 -3.704464733600616455e-01 -9.061322361230850220e-02 1.157152280211448669e-02 -2.786727547645568848e-01 1.263800710439682007e-01 -1.119365021586418152e-01 -1.348651349544525146e-01 -5.481528863310813904e-02 1.027059182524681091e-01 -1.269505620002746582e-01 7.560326904058456421e-02 1.370756328105926514e-01 -2.982718646526336670e-01 -1.331627666950225830e-01 2.967022657394409180e-01 4.807017371058464050e-02
-8.718446642160415649e-02 3.262813985347747803e-01 -2.914547026157379150e-01 1.737610846757888794e-01 -5.601648613810539246e-02 -1.109707355499267578e-01 2.302098423242568970e-01 1.056869402527809143e-01 3.497950674500316381e-04 8.049814403057098389e-02 1.825618185102939606e-02 8.098606765270233154e-02 -1.137493476271629333e-01 3.799472153186798096e-01 -7.775586843490600586e-02 2.543156445026397705e-01 9.996721893548965454e-02 2.794325053691864014e-01 -1.872029621154069901e-03 1.545373648405075073e-01 -2.688477635383605957e-01 -1.084448676556348801e-02 6.344567518681287766e-03 4.698120057582855225e-02 1.353458594530820847e-02 1.960183084011077881e-01 -6.585013866424560547e-02 1.748285889625549316e-01 3.257397189736366272e-02 5.152353644371032715e-02 -2.008903622627258301e-01 -3.815794587135314941e-01
-3.362007811665534973e-02 3.576604127883911133e-01 1.132010594010353088e-01 7.447306066751480103e-02 -7.824379950761795044e-02 6.997535377740859985e-02 -3.232797607779502869e-02 -1.003836244344711304e-01 -4.708848521113395691e-02 2.018757760524749756e-01 -1.773819625377655029e-01 2.290042787790298462e-01 -4.157131314277648926e-01 4.136618673801422119e-01 9.039921313524246216e-02 6.816696375608444214e-02 -2.117456309497356415e-02 4.314593225717544556e-02 1.336635351181030273e-01 -8.627042919397354126e-02 9.917195141315460205e-02 2.436952292919158936e-02 -2.647234201431274414e-01 -2.277804315090179443e-01 1.297875046730041504e-01 2.108003050088882446e-01 -2.275979369878768921e-01 -9.179311245679855347e-02 1.417666673660278320e-01 4.631322994828224182e-02 1.222957447171211243e-01 -1.676288992166519165e-01
3.434313237667083740e-01 1.858004778623580933e-01 7.329748570919036865e-02 1.676459014415740967e-01 -1.833277195692062378e-01 9.482988715171813965e-02 2.988448180258274078e-02 6.231988966464996338e-02 -2.921088337898254395e-01 -1.799785643815994263e-01 1.871939003467559814e-01 -2.322496101260185242e-02 -2.303362935781478882e-01 2.508058249950408936e-01 -2.209260500967502594e-02 1.643539518117904663e-01 -3.199557214975357056e-02 -7.028467953205108643e-02 5.940596014261245728e-02 -6.786079704761505127e-02 1.151115372776985168e-01 -2.080470025539398193e-01 -4.243555366992950439e-01 -1.361728608608245850e-01 6.294140964746475220e-02 1.480119973421096802e-01 1.433500498533248901e-01 1.650326699018478394e-01 -1.402102112770080566e-01 2.528094314038753510e-02 1.975430548191070557e-01 -2.601713836193084717e-01
3.875081613659858704e-02 3.147666156291961670e-01 -1.114609986543655396e-01 2.091626673936843872e-01 3.438451141119003296e-02 -4.070268869400024414e-01 1.782592535018920898e-01 -3.084913454949855804e-02 4.973268881440162659e-02 2.849793434143066406e-02 -2.197522222995758057e-01 1.292978525161743164e-01 -2.738206386566162109e-01 2.419414818286895752e-01 6.808359175920486450e-02 3.442381620407104492e-01 -2.223704457283020020e-01 -1.173545941710472107e-01 3.712311387062072754e-02 -1.719453185796737671e-01 -5.815883353352546692e-02 8.396151661872863770e-02 -1.412559598684310913e-01 -1.425405591726303101e-01 1.316372901201248169e-01 1.999361962080001831e-01 -1.126718968152999878e-01 2.492663264274597168e-02 -2.684646658599376678e-02 -1.295315772294998169e-01 2.783075273036956787e-01 9.101048856973648071e-02
-4.976379498839378357e-02 3.857123255729675293e-01 -2.756892144680023193e-01 2.240921854972839355e-01 2.715060710906982422e-01 -7.630432397127151489e-02 -1.894560009241104126e-01 4.187805578112602234e-03 2.009105980396270752e-01 4.036494717001914978e-02 2.080348581075668335e-01 1.154263243079185486e-01 -1.901566982269287109e-01 3.129877448081970215e-01 -4.502864927053451538e-02 2.186463177204132080e-01 5.876828730106353760e-02 1.782586127519607544e-01 1.389333605766296387e-01 -6.380952894687652588e-02 -7.720936089754104614e-02 -1.339260488748550415e-01 -2.651277184486389160e-01 3.288620710372924805e-02 -1.378253698348999023e-01 1.731858700513839722e-01 -2.523029148578643799e-01 -5.490827932953834534e-02 2.620313875377178192e-02 -5.148426443338394165e-02 -1.252574771642684937e-01 -1.896435618400573730e-01
1.315715163946151733e-01 1.096550151705741882e-01 2.170406728982925415e-01 3.026497364044189453e-01 1.326541900634765625e-01 -1.513169109821319580e-01 -6.543257832527160645e-02 1.479306071996688843e-01 4.592337086796760559e-02 2.044762670993804932e-01 -1.440358310937881470e-01 2.174197733402252197e-01 -4.075777530670166016e-01 1.256239265203475952e-01 -2.176542431116104126e-01 9.902354329824447632e-02 1.102761253714561462e-01 1.479909271001815796e-01 -2.508136034011840820e-01 -1.043370887637138367e-01 -1.282565593719482422e-01 -1.159543097019195557e-01 -5.637966096401214600e-03 3.244547843933105469e-01 -3.485026210546493530e-02 5.862249433994293213e-02 -2.070076316595077515e-01 -5.713422223925590515e-02 5.568404495716094971e-02 -2.162199616432189941e-01 -1.810697019100189209e-01 -1.944887191057205200e-01
1.454816907644271851e-01 1.269397735595703125e-01 1.667761653661727905e-01 2.378448992967605591e-01 -2.292574495077133179e-01 -1.179827973246574402e-01 6.024536862969398499e-02 -1.764797419309616089e-01 -1.791581511497497559e-01 1.279939860105514526e-01 2.560496628284454346e-01 -5.436830967664718628e-02 -1.550533175468444824e-01 3.944061100482940674e-01 -7.699690759181976318e-02 1.723722517490386963e-01 1.571659594774246216e-01 1.501672416925430298e-01 -1.806443333625793457e-01 4.122727736830711365e-02 5.835184082388877869e-02 1.068040132522583008e-01 -2.578493654727935791e-01 -1.351291090250015259e-01 -1.959564536809921265e-02 4.292432367801666260e-01 2.541046030819416046e-02 1.220607161521911621e-01 -1.409246474504470825e-01 4.703722521662712097e-02 1.872504055500030518e-01 -7.995505630970001221e-02
1.488752216100692749e-01 1.400815993547439575e-01 2.037011086940765381e-01 3.685485124588012695e-01 -1.357397884130477905e-01 -9.473161399364471436e-02 -2.866406142711639404e-01 4.060157015919685364e-02 3.792897332459688187e-03 -2.528119273483753204e-02 2.131985574960708618e-01 -5.075928196310997009e-02 -8.231817930936813354e-02 5.635800957679748535e-01 1.432885136455297470e-02 8.414380252361297607e-03 -1.183838397264480591e-01 2.065847367048263550e-01 -1.587032377719879150e-01 -2.974387072026729584e-02 -6.541889905929565430e-02 6.395973265171051025e-02 -1.473814100027084351e-01 -1.191988289356231689e-01 1.093550324440002441e-01 2.676250040531158447e-01 1.947599276900291443e-02 -1.088209822773933411e-01 9.634695947170257568e-03 1.110898330807685852e-01 -2.463130652904510498e-01 1.874722167849540710e-02
-1.552320122718811035e-01 1.871331185102462769e-01 1.177432090044021606e-01 1.793774515390396118e-01 4.622381553053855896e-02 -3.299758732318878174e-01 -2.090914845466613770e-01 1.038958728313446045e-01 9.541627019643783569e-02 -2.543552033603191376e-02 4.576925188302993774e-02 2.293933928012847900e-01 -3.951981663703918457e-01 2.242604345083236694e-01 -1.409426331520080566e-01 -1.189909968525171280e-02 -1.293461304157972336e-03 1.412037163972854614e-01 -1.834780722856521606e-01 -3.092013001441955566e-01 -2.782187759876251221e-01 1.016593575477600098e-01 -1.530237346887588501e-01 -7.468159776180982590e-03 -2.374595776200294495e-02 1.338426619768142700e-01 -7.191722095012664795e-02 7.047928869724273682e-02 5.129878595471382141e-02 2.342253923416137695e-01 -1.121829375624656677e-01 -2.815043926239013672e-01
6.839061528444290161e-02 2.734979689121246338e-01 -4.689957946538925171e-02 5.428078770637512207e-01 -1.729333251714706421e-01 -1.289572119712829590e-01 -4.407736286520957947e-02 1.394475251436233521e-01 -1.096110492944717407e-01 6.278545409440994263e-02 5.145455896854400635e-02 -1.355314254760742188e-01 -3.017423152923583984e-01 1.464431881904602051e-01 1.010472774505615234e-01 -4.029900208115577698e-02 8.767934143543243408e-02 1.093737408518791199e-01 6.365619599819183350e-02 -1.744853407144546509e-01 5.033006519079208374e-02 -5.032851919531822205e-02 -2.066715806722640991e-01 -7.295167446136474609e-02 1.676878333091735840e-01 1.533415615558624268e-01 -4.443109408020973206e-02 2.445487231016159058e-01 -1.335037797689437866e-01 2.764487266540527344e-01 1.432554125785827637e-01 -2.429541945457458496e-01
8.118996769189834595e-02 2.495537549257278442e-01 -1.206651851534843445e-01 4.256510138511657715e-01 1.289879903197288513e-02 2.017923444509506226e-02 -2.616467475891113281e-01 -1.099120941944420338e-03 -1.013758555054664612e-01 4.911939054727554321e-02 2.288803011178970337e-01 -7.999733090400695801e-02 -1.613525897264480591e-01 2.843601107597351074e-01 1.935092657804489136e-01 1.080185920000076294e-01 1.456592082977294922e-01 2.401980757713317871e-02 -4.431905224919319153e-02 -2.682778537273406982e-01 3.155379369854927063e-02 -9.101042896509170532e-02 -1.626047641038894653e-01 -1.649721860885620117e-01 3.831993341445922852e-01 3.618034347891807556e-02 -7.080346345901489258e-02 2.368500679731369019e-01 -1.124783307313919067e-01 2.203335464000701904e-01 -3.300888836383819580e-02 -9.305214881896972656e-02
-3.033688105642795563e-02 1.934532076120376587e-01 -6.931139528751373291e-02 1.694762706756591797e-01 -4.455121699720621109e-03 -2.772768735885620117e-01 3.442580103874206543e-01 -9.193645790219306946e-03 4.273524507880210876e-03 -7.855896651744842529e-02 -8.085229247808456421e-02 8.281124383211135864e-02 -3.265832960605621338e-01 2.163507938385009766e-01 2.492744289338588715e-02 3.563541173934936523e-01 -3.320056498050689697e-01 -4.119873791933059692e-02 -4.312780499458312988e-02 -2.475455403327941895e-01 3.389796940609812737e-03 4.251498356461524963e-02 -1.267498433589935303e-01 -1.494484692811965942e-01 1.584758907556533813e-01 5.069942772388458252e-02 1.348530407994985580e-02 1.142861917614936829e-01 -1.650861650705337524e-02 -3.062039911746978760e-01 2.858427464962005615e-01 4.401639569550752640e-03
1.892878115177154541e-01 3.489263653755187988e-01 4.321891814470291138e-02 -1.460013538599014282e-01 7.790911197662353516e-02 8.976486325263977051e-02 8.851516991853713989e-02 8.292217552661895752e-02 2.801331281661987305e-01 1.908497065305709839e-01 1.910472959280014038e-01 -6.580100953578948975e-02 -5.065925717353820801e-01 3.582302033901214600e-01 -2.228435277938842773e-01 1.143883634358644485e-02 8.946351706981658936e-02 1.334496308118104935e-02 -8.945649862289428711e-02 -5.718356114812195301e-04 2.008289992809295654e-01 -1.071683391928672791e-01 -1.043152287602424622e-01 -6.004741415381431580e-02 1.608913540840148926e-01 2.417479008436203003e-01 -5.533654987812042236e-02 5.346344411373138428e-02 5.406512320041656494e-02 -5.453694611787796021e-03 -8.589290827512741089e-02 -1.297983825206756592e-01
8.062284439802169800e-02 1.197962835431098938e-01 -8.193620294332504272e-02 1.682442426681518555e-01 1.001161932945251465e-01 -8.876530081033706665e-02 2.498317323625087738e-02 3.031541109085083008e-01 -1.999677866697311401e-01 -3.294815775007009506e-03 -1.545019596815109253e-01 -9.667778387665748596e-03 -3.586500585079193115e-01 3.330485522747039795e-01 3.051526844501495361e-01 1.767876441590487957e-03 1.590632945299148560e-01 1.406108289957046509e-01 -9.360006451606750488e-02 -1.202962473034858704e-01 1.255770623683929443e-01 -1.019342094659805298e-01 -2.324917167425155640e-01 -1.979698538780212402e-01 1.314279288053512573e-01 2.139435112476348877e-01 1.149034500122070312e-01 -1.820459216833114624e-02 3.123611956834793091e-02 1.159260049462318420e-01 -3.558928966522216797e-01 -1.780516803264617920e-01
-4.865468293428421021e-02 2.468746155500411987e-01 -1.482884585857391357e-01 2.290898263454437256e-01 -2.854070626199245453e-02 -1.413522213697433472e-01 7.856255769729614258e-02 2.056989073753356934e-01 -8.678156137466430664e-02 1.887403428554534912e-01 7.711905241012573242e-02 8.996611833572387695e-02 -1.261306852102279663e-01 3.534347712993621826e-01 -9.382674098014831543e-02 2.740552425384521484e-01 -2.961894311010837555e-02 3.476915657520294189e-01 7.082309573888778687e-02 1.757925599813461304e-01 -3.500370979309082031e-01 3.271932527422904968e-02 -4.922458156943321228e-02 2.008059173822402954e-01 3.803581744432449341e-02 2.414868474006652832e-01 -1.069166213274002075e-01 5.562139675021171570e-02 3.452287986874580383e-02 -7.862428575754165649e-02 -1.568391025066375732e-01 -2.841071188449859619e-01
2.740689516067504883e-01 3.653306961059570312e-01 7.182198762893676758e-02 9.727653115987777710e-02 1.158907786011695862e-01 -6.707195937633514404e-02 5.063153058290481567e-02 -2.189781963825225830e-01 -8.604470640420913696e-02 -1.546186804771423340e-01 -3.382906690239906311e-02 1.052488833665847778e-01 7.211136072874069214e-02 2.906470298767089844e-01 -1.644294708967208862e-01 2.639739811420440674e-01 9.465318173170089722e-02 3.721725940704345703e-01 -4.581585526466369629e-02 -3.024569749832153320e-01 6.605260819196701050e-02 5.646020919084548950e-02 -6.400642916560173035e-03 2.239916324615478516e-01 -1.821711063385009766e-01 2.366023510694503784e-01 -1.645408198237419128e-02 1.955635398626327515e-01 8.075550198554992676e-02 -1.973964273929595947e-01 -2.931929938495159149e-02 -7.471716403961181641e-02
-6.997419148683547974e-02 2.323760837316513062e-01 -4.131554961204528809e-01 5.605901032686233521e-02 1.125190556049346924e-01 -1.162070631980895996e-01 -1.271473318338394165e-01 -4.508181661367416382e-02 1.602009534835815430e-01 -2.119482494890689850e-02 5.256699398159980774e-02 -5.185263976454734802e-02 -3.041907548904418945e-01 3.288404941558837891e-01 9.414498507976531982e-02 1.870452314615249634e-01 9.464566409587860107e-02 3.260435760021209717e-01 4.571862518787384033e-02 -1.529849469661712646e-01 -2.117805480957031250e-01 -2.522477805614471436e-01 -3.161833584308624268e-01 -1.045051496475934982e-02 -3.327954933047294617e-02 1.497005373239517212e-01 -1.681305766105651855e-01 3.794107213616371155e-02 -1.066638827323913574e-01 -7.054537534713745117e-02 -1.652002781629562378e-01 2.510896138846874237e-02
-8.580078929662704468e-02 2.868454754352569580e-01 -1.036695018410682678e-01 1.991859972476959229e-01 1.926259696483612061e-01 -1.924651414155960083e-01 -1.203557923436164856e-01 1.419612020254135132e-01 3.338465094566345215e-01 -2.957856655120849609e-02 -3.791404888033866882e-02 6.833199411630630493e-02 -2.745634913444519043e-01 3.565689623355865479e-01 -7.575349882245063782e-04 1.695619672536849976e-01 3.665328025817871094e-02 2.039337158203125000e-01 2.184552699327468872e-01 2.030816115438938141e-02 -1.391063779592514038e-01 -1.454634964466094971e-01 -2.657986581325531006e-01 1.661572605371475220e-01 1.470404118299484253e-01 2.878247797489166260e-01 -8.831163495779037476e-02 -1.565697789192199707e-01 -7.865110039710998535e-02 3.249025717377662659e-02 -1.534779816865921021e-01 6.345642358064651489e-02
1.251863688230514526e-01 1.133244559168815613e-01 -7.087349891662597656e-02 2.092112973332405090e-02 2.115858197212219238e-01 -3.549293577671051025e-01 -1.262055337429046631e-01 8.303773403167724609e-02 -2.070173174142837524e-01 3.073520958423614502e-02 -3.595935702323913574e-01 6.751976162195205688e-02 -1.546715348958969116e-01 3.055026531219482422e-01 -3.587792813777923584e-01 -2.916065417230129242e-02 -1.232349574565887451e-01 -5.142493918538093567e-02 -1.294294595718383789e-01 -3.177827298641204834e-01 -2.625486254692077637e-02 -9.050791710615158081e-02 -1.173443347215652466e-01 1.667670011520385742e-01 2.376003377139568329e-02 9.509206563234329224e-02 1.230799593031406403e-03 1.273639649152755737e-01 -2.324847131967544556e-01 -3.034741058945655823e-02 9.219545871019363403e-02 -2.695031762123107910e-01
8.138421177864074707e-02 3.028099834918975830e-01 -3.454206287860870361e-01 3.036741912364959717e-01 2.395634772256016731e-03 -1.347641050815582275e-01 -4.182446748018264771e-02 1.339593082666397095e-01 6.132521666586399078e-03 1.079551950097084045e-01 3.807983826845884323e-03 1.010879501700401306e-01 -3.531715273857116699e-01 -2.233611448900774121e-04 9.693637490272521973e-02 -7.579007744789123535e-02 7.407028228044509888e-02 2.781450450420379639e-01 1.251974403858184814e-01 -1.779857128858566284e-01 1.183394528925418854e-02 -2.257645130157470703e-01 -2.762501239776611328e-01 -1.863213181495666504e-01 -6.030245497822761536e-02 2.984061241149902344e-01 -1.966540515422821045e-01 8.310433477163314819e-02 -1.451967805624008179e-01 1.222080588340759277e-01 -1.137156970798969269e-02 -1.540770977735519409e-01
1.036943867802619934e-01 3.485549986362457275e-01 1.807669363915920258e-02 2.896363288164138794e-02 -3.075724653899669647e-02 -3.462556051090359688e-03 3.400368988513946533e-02 3.285956084728240967e-01 3.375874832272529602e-02 1.794720888137817383e-01 8.487477153539657593e-02 2.914512064307928085e-03 -1.378878057003021240e-01 4.244023934006690979e-02 -7.486613094806671143e-02 3.741549253463745117e-01 1.315251737833023071e-01 1.821393966674804688e-01 -1.628869771957397461e-01 -2.112209796905517578e-01 -2.722236812114715576e-01 -1.744191721081733704e-02 1.597802340984344482e-02 2.399366535246372223e-02 4.507363960146903992e-02 1.792489290237426758e-01 -4.748576879501342773e-02 4.315568804740905762e-01 -8.728546649217605591e-02 -2.062121927738189697e-01 2.256715148687362671e-01 -1.701167672872543335e-01
8.892063796520233154e-02 1.962021887302398682e-01 -4.583154246211051941e-02 7.299977540969848633e-02 2.125244736671447754e-01 -3.315324485301971436e-01 5.026694270782172680e-04 2.613826990127563477e-01 -1.906776279211044312e-01 9.062217175960540771e-02 -1.906497925519943237e-01 -1.154993325471878052e-01 -1.950061768293380737e-01 3.442825973033905029e-01 -3.021220564842224121e-01 5.151744931936264038e-03 -1.482314467430114746e-01 -1.214901432394981384e-01 -3.688979148864746094e-02 -2.418706566095352173e-01 8.204821497201919556e-02 -2.018487155437469482e-01 5.537322163581848145e-02 -1.141201853752136230e-01 -1.307751983404159546e-02 3.088501691818237305e-01 5.626557022333145142e-02 9.649340063333511353e-02 -1.081504821777343750e-01 5.005654692649841309e-02 1.001996174454689026e-01 -2.970003783702850342e-01
2.242333590984344482e-01 1.794599890708923340e-01 -2.189389318227767944e-01 -6.608559750020503998e-03 -3.686782345175743103e-02 1.155834645032882690e-01 -2.762534320354461670e-01 3.675146028399467468e-02 -9.468404203653335571e-02 9.507307410240173340e-02 -1.697522699832916260e-01 1.292604058980941772e-01 -4.577818214893341064e-01 4.866358339786529541e-01 -9.595331735908985138e-03 1.436116695404052734e-01 7.118541747331619263e-02 1.240326389670372009e-01 1.662485748529434204e-01 -1.853372156620025635e-01 -1.729240864515304565e-01 7.492851465940475464e-02 7.885009050369262695e-02 -2.383980005979537964e-01 1.416081488132476807e-01 1.112110316753387451e-01 -3.051757812500000000e-02 -5.657064728438854218e-03 1.460755318403244019e-01 5.145269632339477539e-02 4.230144992470741272e-02 -7.975205779075622559e-02
-2.426506727933883667e-01 8.497679606080055237e-03 -4.446201398968696594e-02 -1.243933215737342834e-01 -7.586406916379928589e-02 -5.976088345050811768e-02 1.667589135468006134e-02 6.714269518852233887e-02 6.123836711049079895e-02 5.636174231767654419e-02 -2.239490486681461334e-02 -2.444648593664169312e-01 -3.354913890361785889e-01 4.418531656265258789e-01 -2.078209258615970612e-02 2.894169092178344727e-01 -3.806673362851142883e-02 1.280960142612457275e-01 1.122085079550743103e-01 -9.393433108925819397e-03 -5.667175631970167160e-03 -8.607430756092071533e-02 -3.951999917626380920e-02 8.361642807722091675e-02 1.325891315937042236e-01 3.000425696372985840e-01 -3.070003390312194824e-01 4.375132620334625244e-01 -6.373097654432058334e-03 -9.501077979803085327e-02 3.527462482452392578e-02 -1.397607009857892990e-02
-1.166470795869827271e-01 1.537564843893051147e-01 -2.230308949947357178e-01 1.049172058701515198e-01 -3.240206744521856308e-03 -1.029761582612991333e-01 -1.363170295953750610e-01 1.766666653566062450e-03 3.347398340702056885e-02 1.400120258331298828e-01 1.646654903888702393e-01 -3.305806219577789307e-02 -3.285067677497863770e-01 4.112929105758666992e-01 2.216502130031585693e-01 1.900238096714019775e-01 -3.397484496235847473e-02 2.651959657669067383e-01 4.002515692263841629e-03 -1.355160027742385864e-01 -5.317247658967971802e-02 -3.374904161319136620e-03 -4.494186043739318848e-01 1.576032489538192749e-02 2.355677038431167603e-01 1.037008389830589294e-01 -1.593186855316162109e-01 -1.143417805433273315e-01 -1.537133008241653442e-02 -8.065981417894363403e-02 -1.847812086343765259e-01 1.450423449277877808e-01
-1.138308178633451462e-02 1.818322390317916870e-01 -1.694748401641845703e-01 1.457006763666868210e-02 -4.722489789128303528e-02 -1.937264390289783478e-02 7.483524084091186523e-02 2.326792329549789429e-01 -1.056594774127006531e-01 -3.111993707716464996e-02 5.021678283810615540e-02 2.627692520618438721e-01 -2.351391911506652832e-01 4.972147345542907715e-01 -2.820554003119468689e-02 2.311113327741622925e-01 9.750068932771682739e-02 2.289624363183975220e-01 -8.174897730350494385e-02 1.428414136171340942e-01 -2.249546498060226440e-01 -1.500223949551582336e-02 1.731625059619545937e-03 6.295303255319595337e-02 1.216220557689666748e-01 1.883836835622787476e-01 -2.680094838142395020e-01 1.393134444952011108e-01 8.972274512052536011e-02 2.007944881916046143e-02 -2.503363192081451416e-01 -2.804524004459381104e-01
5.784919019788503647e-03 3.822402656078338623e-01 -1.125924363732337952e-01 1.900086402893066406e-01 2.483170628547668457e-01 -9.003336727619171143e-02 -5.597055330872535706e-02 -2.741992473602294922e-01 1.122199594974517822e-01 -2.684095203876495361e-01 2.600196748971939087e-02 1.056596934795379639e-01 4.295016452670097351e-02 4.112164676189422607e-01 -2.103563398122787476e-02 2.154002934694290161e-01 -2.008551917970180511e-02 2.311668843030929565e-01 1.664293706417083740e-01 -2.787356674671173096e-01 -1.014003679156303406e-01 -1.241149157285690308e-01 -2.258879244327545166e-01 -3.447412699460983276e-02 1.881953142583370209e-02 2.002672553062438965e-01 -1.735983639955520630e-01 9.726694971323013306e-02 8.688399195671081543e-02 -6.892789900302886963e-02 1.083585247397422791e-01 -3.871106356382369995e-02
2.252425551414489746e-01 1.318710744380950928e-01 5.525992065668106079e-02 1.821342557668685913e-01 -1.584995388984680176e-01 -6.571803241968154907e-02 -1.200490165501832962e-02 -1.215920820832252502e-01 -1.409057378768920898e-01 8.621250838041305542e-02 3.729941248893737793e-01 -3.360049054026603699e-02 -2.135478109121322632e-01 3.673324882984161377e-01 -6.730510387569665909e-03 1.938930153846740723e-01 2.175099700689315796e-01 3.034552372992038727e-02 -9.855191409587860107e-02 -3.019028529524803162e-02 9.686714038252830505e-03 1.048612594604492188e-01 -2.762764990329742432e-01 -1.776174157857894897e-01 6.997092068195343018e-02 4.006350338459014893e-01 -2.949918992817401886e-02 1.081218570470809937e-01 -2.845544815063476562e-01 8.546478115022182465e-03 1.458383798599243164e-01 -8.639176189899444580e-02
1.001755520701408386e-01 6.884590536355972290e-02 -6.565543264150619507e-02 3.096212148666381836e-01 1.192900538444519043e-01 -2.296776175498962402e-01 2.743059098720550537e-01 2.088911086320877075e-01 -1.078137084841728210e-01 -1.020443737506866455e-01 -2.500352822244167328e-02 2.144814878702163696e-01 -3.012242913246154785e-01 3.803454712033271790e-02 3.713302016258239746e-01 6.482241302728652954e-02 -1.066292971372604370e-01 8.425389230251312256e-02 -3.208543732762336731e-02 -2.111225426197052002e-01 -4.550742730498313904e-02 -2.380147427320480347e-01 -1.491526663303375244e-01 -1.683378964662551880e-01 5.606070905923843384e-02 2.399773895740509033e-01 1.802215874195098877e-01 2.169560343027114868e-01 -9.991148859262466431e-02 -4.106424003839492798e-02 -1.146009191870689392e-02 -2.660720944404602051e-01
8.960478752851486206e-02 -4.338187724351882935e-02 -2.168686874210834503e-02 3.572665154933929443e-01 2.008836343884468079e-02 -9.073420614004135132e-02 3.146924972534179688e-01 1.137381717562675476e-01 -1.079444363713264465e-01 -9.815466403961181641e-02 8.325382322072982788e-02 6.394785642623901367e-02 -2.974762320518493652e-01 1.814931631088256836e-01 1.319079250097274780e-01 2.902632355690002441e-01 3.994748741388320923e-02 1.969257369637489319e-02 8.487241715192794800e-02 -3.613781034946441650e-01 -1.140238270163536072e-01 -6.777074187994003296e-02 -1.642841547727584839e-01 -2.219072431325912476e-01 1.361299157142639160e-01 1.292444616556167603e-01 2.898375988006591797e-01 1.174694895744323730e-01 -4.881186783313751221e-02 5.437040328979492188e-02 1.732685416936874390e-01 -2.897856235504150391e-01
7.909394055604934692e-02 3.169781863689422607e-01 1.152303516864776611e-01 2.160350531339645386e-01 -5.106506496667861938e-02 -2.556519508361816406e-01 1.529074609279632568e-01 -5.942538008093833923e-02 1.588533669710159302e-01 4.152297973632812500e-03 -8.648272603750228882e-02 5.316613614559173584e-02 -3.074726462364196777e-01 2.636866271495819092e-01 -3.443684428930282593e-02 2.222734689712524414e-01 -2.703866064548492432e-01 1.735567860305309296e-02 -1.696325652301311493e-02 -2.666741609573364258e-01 2.002092152833938599e-01 1.843752264976501465e-01 -2.569248676300048828e-01 -2.025978267192840576e-01 2.395071983337402344e-01 1.781587600708007812e-01 -1.115914285182952881e-01 6.655780598521232605e-03 1.790031045675277710e-01 -9.286015480756759644e-02 1.368598490953445435e-01 3.576378151774406433e-02
3.043683618307113647e-02 1.599091291427612305e-01 7.558519393205642700e-02 1.887461990118026733e-01 -1.247079074382781982e-01 -2.699522674083709717e-01 9.092794358730316162e-02 -3.039783835411071777e-01 7.143688201904296875e-02 -1.085121929645538330e-01 1.441856175661087036e-01 -2.579291462898254395e-01 -3.454835712909698486e-01 4.538124501705169678e-01 1.110530719161033630e-01 -1.445703655481338501e-01 -7.878601551055908203e-02 9.586314111948013306e-02 1.355097144842147827e-01 5.638672411441802979e-02 -4.225224629044532776e-02 -4.263504222035408020e-02 -8.966539055109024048e-02 4.426059126853942871e-02 -1.658456772565841675e-02 2.608471810817718506e-01 -2.100556343793869019e-01 2.438094615936279297e-01 -7.411625236272811890e-02 -8.580040186643600464e-02 -3.974589705467224121e-02 -2.085084170103073120e-01
9.460870921611785889e-02 -3.442622348666191101e-02 -1.837393939495086670e-01 1.490805000066757202e-01 1.608359813690185547e-01 -2.192211250076070428e-04 -1.502363234758377075e-01 -9.455161541700363159e-02 3.967431187629699707e-02 6.719211582094430923e-03 -2.912608087062835693e-01 7.373114675283432007e-02 -2.715791463851928711e-01 3.926894664764404297e-01 -1.864189282059669495e-02 3.644476532936096191e-01 -6.268095970153808594e-02 2.755494415760040283e-01 -1.528405100107192993e-01 1.010635867714881897e-01 -9.208289533853530884e-02 1.297107189893722534e-01 -2.517452538013458252e-01 1.181297842413187027e-02 6.925933063030242920e-02 5.866608023643493652e-02 -9.532951563596725464e-02 9.612683951854705811e-02 -2.384410500526428223e-01 -4.416871070861816406e-02 -2.361700981855392456e-01 -2.829904258251190186e-01
6.977660953998565674e-02 3.677994310855865479e-01 1.217750087380409241e-01 -5.317059904336929321e-02 -8.870266377925872803e-03 2.409115247428417206e-02 1.673315837979316711e-02 2.213494777679443359e-01 -1.579485647380352020e-02 -6.308682262897491455e-02 9.304747730493545532e-02 -1.948317512869834900e-03 -1.766950786113739014e-01 1.517929881811141968e-01 -3.407454863190650940e-02 3.851335942745208740e-01 2.339464873075485229e-01 1.880215406417846680e-01 -1.720997244119644165e-01 -1.838620603084564209e-01 -2.368691265583038330e-01 -2.196524739265441895e-01 7.300855964422225952e-02 -1.235590204596519470e-01 1.029032617807388306e-01 1.814909130334854126e-01 -5.039672181010246277e-02 4.553919136524200439e-01 -9.369799494743347168e-02 -8.121570199728012085e-02 1.564698666334152222e-01 -6.209601461887359619e-02
1.882445365190505981e-01 -3.753387928009033203e-02 7.152861356735229492e-02 9.870963543653488159e-02 1.528213173151016235e-01 -2.699019908905029297e-01 3.340135216712951660e-01 3.691519796848297119e-02 9.503799676895141602e-02 2.706461399793624878e-02 3.218189999461174011e-02 -8.924693614244461060e-02 -2.680341303348541260e-01 5.060667395591735840e-01 -8.372619748115539551e-02 3.516071140766143799e-01 -6.952623277902603149e-02 1.198744475841522217e-01 -9.666032344102859497e-02 1.389821022748947144e-01 -9.918399900197982788e-02 -2.628471553325653076e-01 -5.189409852027893066e-02 1.153190359473228455e-01 4.178306460380554199e-02 -7.003096491098403931e-02 -1.583291403949260712e-02 3.102639131247997284e-02 -2.467229962348937988e-01 1.604579091072082520e-01 1.384079158306121826e-01 7.346809655427932739e-02
6.687834858894348145e-02 2.019945234060287476e-01 -7.299276441335678101e-02 3.217168748378753662e-01 -4.124536365270614624e-02 5.295939743518829346e-02 -3.166780769824981689e-01 4.336019977927207947e-02 -7.756728678941726685e-02 8.004155755043029785e-02 2.544578611850738525e-01 -7.636898010969161987e-02 -2.196834385395050049e-01 3.885315656661987305e-01 1.944469809532165527e-01 1.518905013799667358e-01 6.214527785778045654e-02 -5.379123985767364502e-02 -1.496061533689498901e-01 -1.686519980430603027e-01 1.540383994579315186e-01 -1.082333400845527649e-01 -1.554623991250991821e-01 -1.084790565073490143e-02 3.580239117145538330e-01 1.294848471879959106e-01 -1.133642271161079407e-01 2.439470440149307251e-01 7.653936743736267090e-02 2.345339059829711914e-01 -1.692963205277919769e-02 -1.878405548632144928e-02
1.321953535079956055e-01 4.354219436645507812e-01 6.093843281269073486e-02 -1.158492788672447205e-01 -5.941513180732727051e-02 7.062650471925735474e-02 1.767760142683982849e-02 -1.878885775804519653e-01 -6.786339730024337769e-02 7.371080666780471802e-02 -3.403947949409484863e-01 -1.256054639816284180e-02 -3.951648473739624023e-01 3.585379421710968018e-01 -1.670255139470100403e-02 1.152889579534530640e-01 -1.066042333841323853e-01 -4.943888634443283081e-02 8.659253269433975220e-02 9.022132307291030884e-02 -1.287782192230224609e-01 -3.653123602271080017e-02 -1.276491135358810425e-01 -3.990042954683303833e-02 3.810699582099914551e-01 1.414598226547241211e-01 -1.044403575360774994e-02 8.942834287881851196e-02 2.232431434094905853e-02 9.535650163888931274e-02 -4.853866994380950928e-03 -2.431587278842926025e-01
1.810861676931381226e-01 4.541293084621429443e-01 -1.079975068569183350e-01 1.688638329505920410e-01 1.979528553783893585e-02 -3.235155940055847168e-01 1.723821163177490234e-01 -3.684371113777160645e-01 -7.296641916036605835e-02 7.091485708951950073e-02 1.318320631980895996e-01 -5.861949920654296875e-02 -2.274710685014724731e-01 3.026914000511169434e-01 -3.859374672174453735e-02 3.617355972528457642e-02 -2.196597307920455933e-02 1.151755750179290771e-01 8.929888904094696045e-02 1.632284559309482574e-02 1.286273896694183350e-01 1.413199156522750854e-01 9.159373492002487183e-02 1.046542078256607056e-02 1.914148330688476562e-01 1.877069622278213501e-01 -7.431101053953170776e-02 1.144437268376350403e-01 -9.849121421575546265e-02 -7.581525295972824097e-02 2.032727003097534180e-01 -2.422458529472351074e-01
7.767404429614543915e-03 2.264569550752639771e-01 -2.284938544034957886e-01 4.303859919309616089e-02 3.266373574733734131e-01 -7.004994899034500122e-02 -7.616428285837173462e-02 7.370058447122573853e-02 1.295112371444702148e-01 1.311224848031997681e-01 -3.014963120222091675e-02 2.393592149019241333e-01 -1.709471046924591064e-01 2.429835945367813110e-01 -2.304548025131225586e-01 1.298547536134719849e-01 2.661664783954620361e-01 2.401835471391677856e-01 2.475509606301784515e-02 2.781860157847404480e-02 -1.705192476511001587e-01 -3.036119043827056885e-01 -1.110885068774223328e-01 7.603000104427337646e-02 3.748557344079017639e-02 2.062472254037857056e-01 -1.379252821207046509e-01 2.500506341457366943e-01 1.490028295665979385e-02 -1.064693182706832886e-01 -2.983982861042022705e-01 -1.611552387475967407e-01
9.203240275382995605e-02 2.541476786136627197e-01 4.440256580710411072e-02 2.986302971839904785e-01 1.549873948097229004e-01 -1.947153210639953613e-01 -6.695506162941455841e-03 1.478378921747207642e-01 1.722780764102935791e-01 -4.468224942684173584e-03 1.104487106204032898e-01 2.426260411739349365e-01 -3.058025538921356201e-01 1.572086066007614136e-01 -1.937600597739219666e-02 4.941583871841430664e-01 -3.906429931521415710e-02 6.821158807724714279e-03 -1.447900980710983276e-01 -8.074943721294403076e-02 -8.162299171090126038e-03 7.665427774190902710e-02 -1.860722154378890991e-02 2.973180450499057770e-02 -2.370963543653488159e-01 1.411892846226692200e-02 -2.866211906075477600e-02 -6.703577190637588501e-02 -8.926898986101150513e-02 -2.844963967800140381e-01 -2.139594107866287231e-01 -2.360990345478057861e-01
3.616714179515838623e-01 -1.266436427831649780e-01 1.275290995836257935e-01 3.077630102634429932e-01 5.901873111724853516e-02 -2.877383828163146973e-01 -1.889623552560806274e-01 -1.172854825854301453e-01 -1.776737272739410400e-01 9.011875092983245850e-02 3.788611665368080139e-02 -2.633105777204036713e-02 -4.129376113414764404e-01 1.935918629169464111e-01 -1.154853552579879761e-01 1.004146561026573181e-01 5.769718438386917114e-02 1.485443115234375000e-01 1.106981784105300903e-01 -8.788308501243591309e-02 -3.294150903820991516e-02 -1.258047268493101001e-04 -2.773614823818206787e-01 1.985544562339782715e-01 9.400813840329647064e-03 -1.080102249979972839e-01 -1.135473623871803284e-01 2.853779792785644531e-01 1.674735993146896362e-01 -4.012821614742279053e-02 1.374417990446090698e-01 -1.255164593458175659e-01
2.286809980869293213e-01 1.286213994026184082e-01 1.662651747465133667e-01 6.371180713176727295e-02 1.197256073355674744e-01 -1.906851381063461304e-01 -2.065688967704772949e-01 3.536580204963684082e-01 -3.526724129915237427e-02 -6.032477691769599915e-02 3.470863401889801025e-02 1.924888491630554199e-01 -2.069110870361328125e-01 2.625407278537750244e-01 -1.609341651201248169e-01 2.760138809680938721e-01 -1.654351055622100830e-01 8.125536143779754639e-02 6.371187418699264526e-02 -1.962216794490814209e-01 2.850390076637268066e-01 -2.609699591994285583e-02 -4.060687869787216187e-02 -9.902463853359222412e-02 2.222403436899185181e-01 2.104939669370651245e-01 6.383877247571945190e-02 -1.051003411412239075e-01 -1.494543403387069702e-01 -7.790041714906692505e-02 8.506032824516296387e-02 -3.311781585216522217e-01
6.303553003817796707e-03 5.204102396965026855e-02 -1.853661984205245972e-01 9.278559684753417969e-02 8.438080549240112305e-02 -2.935929410159587860e-02 -4.460439085960388184e-02 -1.516253799200057983e-01 -7.825928926467895508e-02 -4.310466349124908447e-02 1.831637322902679443e-01 3.984832391142845154e-02 -2.490402907133102417e-01 2.915512621402740479e-01 -2.211219966411590576e-01 2.401051819324493408e-01 -1.339659839868545532e-01 1.530102193355560303e-01 -3.822702169418334961e-02 4.107622057199478149e-02 -1.743365824222564697e-01 -2.528186440467834473e-01 -1.433750838041305542e-01 -2.340773120522499084e-02 -3.485528379678726196e-02 2.627661228179931641e-01 -2.467074394226074219e-01 1.259239763021469116e-01 -3.356086611747741699e-01 4.857327044010162354e-02 -3.360059559345245361e-01 -2.997249960899353027e-01
2.722483277320861816e-01 1.946733593940734863e-01 -6.812563538551330566e-02 4.256628081202507019e-02 -7.459849119186401367e-02 1.626749485731124878e-01 4.042664915323257446e-02 8.384154736995697021e-02 -3.560916706919670105e-02 1.018188670277595520e-01 1.796894818544387817e-01 1.507554352283477783e-01 -2.180043458938598633e-01 2.189487218856811523e-01 -1.288091242313385010e-01 2.578441202640533447e-01 1.612117141485214233e-01 4.963136017322540283e-01 -9.606791287660598755e-02 -2.052145302295684814e-01 -2.163209319114685059e-01 1.330609023571014404e-01 7.724796980619430542e-02 2.607776522636413574e-01 1.063989568501710892e-02 3.546782582998275757e-02 -8.717793226242065430e-02 2.704423069953918457e-01 6.603409349918365479e-02 -1.825817972421646118e-01 -7.375045120716094971e-02 -9.094657003879547119e-02
1.016727089881896973e-01 1.088292673230171204e-01 -8.325728029012680054e-02 2.012118697166442871e-01 1.983023583889007568e-01 -8.571839332580566406e-02 -1.165033057332038879e-01 1.641577333211898804e-01 -1.446536928415298462e-01 1.673504412174224854e-01 -5.822676420211791992e-02 1.726324111223220825e-01 -4.363080859184265137e-01 9.352794289588928223e-02 -2.165090888738632202e-01 3.696308434009552002e-01 -1.159097030758857727e-01 2.612221427261829376e-02 -4.410189017653465271e-02 -2.928798496723175049e-01 1.474269777536392212e-01 1.742977797985076904e-01 -2.054013498127460480e-02 -2.237087935209274292e-01 2.483497112989425659e-01 1.103471517562866211e-01 3.023159131407737732e-02 -2.078939825296401978e-01 7.810882478952407837e-02 -1.044963374733924866e-01 1.023575477302074432e-02 -1.973166316747665405e-01
-1.352342218160629272e-01 2.531727254390716553e-01 -1.961804181337356567e-02 2.138589024543762207e-01 1.544761806726455688e-01 -2.772208750247955322e-01 4.812495782971382141e-02 1.532284021377563477e-01 -3.371898457407951355e-02 2.072459161281585693e-01 2.300008945167064667e-02 -4.232569038867950439e-02 -3.132685124874114990e-01 1.067610532045364380e-01 -4.139455035328865051e-02 1.807658970355987549e-01 7.946095615625381470e-02 3.016979396343231201e-01 -3.302915692329406738e-01 1.364662498235702515e-01 -1.148179471492767334e-01 -4.614391177892684937e-02 3.584423288702964783e-02 1.639820635318756104e-01 -2.503817528486251831e-02 2.522895932197570801e-01 -2.199081182479858398e-01 -2.643858827650547028e-02 3.218392282724380493e-02 -3.157552182674407959e-01 -1.234910413622856140e-01 -2.383086085319519043e-01
1.072031725198030472e-02 1.753501892089843750e-01 5.095819383859634399e-02 1.541752815246582031e-01 -7.932370901107788086e-02 -3.109577596187591553e-01 2.104759663343429565e-01 -3.026416152715682983e-02 2.206194698810577393e-01 1.920555345714092255e-02 1.030380949378013611e-01 2.528431415557861328e-01 -3.612178564071655273e-01 1.585216075181961060e-01 -2.139099538326263428e-01 3.298641145229339600e-01 -1.654505878686904907e-01 -5.408937484025955200e-02 -2.699817717075347900e-01 -2.110571116209030151e-01 6.179831176996231079e-02 -2.098698616027832031e-01 -2.056486010551452637e-01 -1.036599874496459961e-01 1.675533354282379150e-01 5.578145757317543030e-02 -1.886847317218780518e-01 -9.643697738647460938e-02 1.618977040052413940e-01 -6.701865792274475098e-02 -4.267554357647895813e-02 -5.963840335607528687e-02
-4.490153118968009949e-02 1.296402066946029663e-01 1.200594939291477203e-02 1.107070315629243851e-02 7.394053786993026733e-02 -7.890237122774124146e-02 2.771810591220855713e-01 3.225488215684890747e-02 4.229408502578735352e-02 2.763099968433380127e-02 -7.327020168304443359e-02 1.727696880698204041e-02 -3.963304460048675537e-01 2.043816894292831421e-01 -4.338028728961944580e-01 1.157970167696475983e-02 -5.983765423297882080e-02 1.384678632020950317e-01 1.264696866273880005e-01 -1.227779909968376160e-01 -6.256739050149917603e-02 -3.019396960735321045e-01 -3.152602910995483398e-01 -3.279948979616165161e-02 2.256053537130355835e-01 -1.300497651100158691e-01 7.962289452552795410e-02 2.087525278329849243e-01 -3.083201646804809570e-01 1.283858567476272583e-01 1.304039508104324341e-01 -1.768098771572113037e-02
6.705859676003456116e-03 3.598059713840484619e-01 1.274173110723495483e-01 3.568504750728607178e-01 1.331698298454284668e-01 -4.434579610824584961e-01 -4.530671611428260803e-02 5.511420965194702148e-02 -2.912220172584056854e-02 1.568824350833892822e-01 -2.555192634463310242e-02 8.784761279821395874e-02 -4.041676223278045654e-01 1.012749597430229187e-01 -1.311970651149749756e-01 2.175753861665725708e-01 -1.438291370868682861e-01 -8.383508026599884033e-02 6.168730929493904114e-02 -1.035092100501060486e-01 2.598268166184425354e-02 9.143941104412078857e-02 -2.112549841403961182e-01 -1.625924557447433472e-02 -7.313753664493560791e-02 -4.417423903942108154e-02 1.242081522941589355e-01 1.478586941957473755e-01 7.102833688259124756e-02 -6.214495375752449036e-02 1.739494949579238892e-01 -2.356440722942352295e-01
-3.709721565246582031e-02 1.320699751377105713e-01 1.730425357818603516e-01 1.863357052206993103e-02 -1.746043413877487183e-01 -2.289667129516601562e-01 -1.701863557100296021e-01 1.074051782488822937e-01 -4.397800192236900330e-02 1.066730171442031860e-01 -1.260961443185806274e-01 3.588283061981201172e-01 -3.989012837409973145e-01 1.287263780832290649e-01 -2.968114316463470459e-01 3.049478828907012939e-01 -2.290438711643218994e-01 2.116002589464187622e-01 -3.606668859720230103e-02 -3.000172972679138184e-01 2.910151146352291107e-02 7.540693879127502441e-02 -9.294568002223968506e-02 3.424539044499397278e-02 5.418007448315620422e-02 1.452827602624893188e-01 -9.000877849757671356e-03 1.454600691795349121e-01 2.083434164524078369e-01 7.946419715881347656e-02 -1.092186868190765381e-01 -3.000726550817489624e-02
6.042878329753875732e-02 3.604484796524047852e-01 -5.303948745131492615e-02 3.017752170562744141e-01 2.695970535278320312e-01 -2.541439533233642578e-01 -1.157644018530845642e-01 -1.932586878538131714e-01 8.282063901424407959e-02 -3.770795837044715881e-02 1.370102614164352417e-01 2.394836544990539551e-01 8.443593978881835938e-02 2.873486280441284180e-01 4.142231494188308716e-02 2.514373958110809326e-01 -8.783271163702011108e-02 1.646285653114318848e-01 2.884440124034881592e-01 -1.525394469499588013e-01 -1.205787286162376404e-01 -9.132152050733566284e-02 -2.170179486274719238e-01 2.208727225661277771e-02 1.237323209643363953e-01 1.338564008474349976e-01 -1.831338703632354736e-01 1.298372298479080200e-01 2.815523184835910797e-02 -2.126485295593738556e-02 1.446162611246109009e-01 -1.671839952468872070e-01
4.076424613595008850e-02 1.303722709417343140e-01 -2.554111480712890625e-01 1.325283199548721313e-01 2.860069572925567627e-01 -4.360624030232429504e-02 -2.279432713985443115e-01 1.037973761558532715e-01 1.011154428124427795e-01 -3.938551619648933411e-02 -2.579534351825714111e-01 3.935715854167938232e-01 -1.964870542287826538e-01 3.131598532199859619e-01 -1.335805058479309082e-01 3.591638505458831787e-01 2.605927409604191780e-03 7.556518167257308960e-02 -8.747698739171028137e-03 -1.587895154953002930e-01 1.851751506328582764e-01 1.633182354271411896e-02 -2.522336244583129883e-01 -6.477905809879302979e-02 1.446283012628555298e-01 7.259868085384368896e-02 -4.301651567220687866e-02 -6.471499055624008179e-02 5.286047980189323425e-02 8.928082883358001709e-02 1.221232339739799500e-01 -2.099724113941192627e-01
1.497606933116912842e-01 2.091491520404815674e-01 6.633904576301574707e-02 1.089619621634483337e-01 -1.034994125366210938e-01 -9.967141598463058472e-02 3.012177348136901855e-01 8.909533172845840454e-02 1.903475224971771240e-01 2.228272557258605957e-01 -1.603900045156478882e-01 -1.956671476364135742e-01 -2.985293865203857422e-01 4.538655281066894531e-01 -2.612386643886566162e-01 5.844777077436447144e-02 7.782650180160999298e-03 4.369460046291351318e-02 -1.010223254561424255e-01 -1.677966117858886719e-01 1.607295572757720947e-01 2.298895865678787231e-01 -1.850737780332565308e-01 -1.725630275905132294e-02 2.186612784862518311e-01 9.525489062070846558e-02 1.410774420946836472e-02 8.268292248249053955e-02 8.235553652048110962e-02 9.334753453731536865e-02 -1.966725438833236694e-01 -9.952704608440399170e-02
1.823385059833526611e-01 1.639117449522018433e-01 1.306684911251068115e-01 4.749824479222297668e-02 1.344380229711532593e-01 -2.040694355964660645e-01 -4.703761637210845947e-02 -5.975074321031570435e-02 -6.007167696952819824e-02 -6.728780269622802734e-02 -2.095499634742736816e-01 2.733092308044433594e-01 -2.889813482761383057e-01 4.215203523635864258e-01 -5.378678068518638611e-02 5.636965483427047729e-02 -1.299339085817337036e-01 -1.021949648857116699e-01 2.936378121376037598e-01 -2.001595497131347656e-01 1.022642850875854492e-01 -1.481394469738006592e-01 -2.706341743469238281e-01 1.590698659420013428e-01 1.899188160896301270e-01 1.746501959860324860e-02 -3.438422083854675293e-01 6.041531264781951904e-02 -1.040127426385879517e-01 -7.661841809749603271e-02 -2.085890620946884155e-03 -3.925537317991256714e-02
1.461096405982971191e-01 6.712620705366134644e-02 5.519569292664527893e-02 -6.152079999446868896e-02 2.578994035720825195e-01 -2.542435824871063232e-01 7.380910962820053101e-02 1.587057262659072876e-01 -1.672887653112411499e-01 2.302757054567337036e-01 -2.365343421697616577e-01 -2.549471259117126465e-01 -3.261018693447113037e-01 2.164490818977355957e-01 -1.330669075250625610e-01 4.814960435032844543e-02 -1.550673097372055054e-01 -7.221788913011550903e-02 1.152406334877014160e-01 -2.435373961925506592e-01 2.142726071178913116e-02 -2.803726494312286377e-01 -1.545664221048355103e-01 4.238636046648025513e-02 4.795173928141593933e-02 1.881199330091476440e-01 1.465981155633926392e-01 4.859607294201850891e-02 -1.298385262489318848e-01 -7.195895165205001831e-02 2.487473487854003906e-01 -2.798052132129669189e-01
3.713767230510711670e-02 2.531713545322418213e-01 -1.682081967592239380e-01 9.659128636121749878e-02 -8.949118107557296753e-02 -4.690228495746850967e-03 -1.580103486776351929e-02 2.586048841476440430e-01 2.701142430305480957e-02 4.721522331237792969e-02 9.847769141197204590e-02 2.302211374044418335e-01 -1.851135343313217163e-01 2.855641245841979980e-01 -7.013092190027236938e-02 2.442393451929092407e-01 7.396343350410461426e-02 2.662938833236694336e-01 -1.961510069668292999e-02 8.973847329616546631e-02 -2.201898954808712006e-02 -5.029859766364097595e-02 -1.035131067037582397e-01 2.796881198883056641e-01 -2.344146184623241425e-02 3.811684846878051758e-01 -1.354684084653854370e-01 9.541953355073928833e-02 4.368607699871063232e-02 -3.817380592226982117e-02 -1.874199509620666504e-01 -4.325938522815704346e-01
7.487881183624267578e-02 1.186675876379013062e-01 -9.789454936981201172e-02 2.985300496220588684e-02 -8.826497942209243774e-02 -1.890888661146163940e-01 -1.429494321346282959e-01 -1.271825432777404785e-01 -2.758432030677795410e-01 3.670571446418762207e-01 -5.397416278719902039e-02 2.619558274745941162e-01 -3.656881153583526611e-01 1.654349565505981445e-01 -3.939080834388732910e-01 1.255971789360046387e-01 -3.025155067443847656e-01 1.073430925607681274e-01 -5.622095614671707153e-02 -2.251259982585906982e-01 -1.829227209091186523e-01 1.282419860363006592e-01 -1.451960057020187378e-01 8.059313148260116577e-02 2.979739755392074585e-02 1.166624650359153748e-01 -9.680069051682949066e-03 6.238076835870742798e-03 3.100758977234363556e-02 9.796299273148179054e-04 6.627805531024932861e-02 -1.447130143642425537e-01
2.887745946645736694e-02 1.672100871801376343e-01 -9.631054848432540894e-02 3.614523112773895264e-01 2.392936944961547852e-01 -1.581114530563354492e-02 -1.646119356155395508e-01 -2.216452658176422119e-01 3.527161851525306702e-02 2.898994274437427521e-02 -9.988601505756378174e-02 1.499765068292617798e-01 -1.379111260175704956e-01 2.532269358634948730e-01 7.950415462255477905e-02 1.339011937379837036e-01 -1.871346682310104370e-01 1.208752915263175964e-01 2.199724763631820679e-01 -1.347528398036956787e-02 -1.447204593569040298e-02 -1.758333742618560791e-01 -3.327391743659973145e-01 -8.462688326835632324e-02 7.237175107002258301e-02 4.234753549098968506e-01 -1.553985178470611572e-01 1.996316015720367432e-02 7.483272929675877094e-04 -8.181080967187881470e-02 2.659158408641815186e-01 -1.479017138481140137e-01
4.414701834321022034e-02 1.030644029378890991e-01 -1.695826798677444458e-01 2.750133574008941650e-01 -4.047773033380508423e-02 5.039205309003591537e-03 1.234784871339797974e-01 -2.414682507514953613e-02 -2.031630277633666992e-01 -2.224939912557601929e-01 5.507407337427139282e-02 1.053139865398406982e-01 -2.015056014060974121e-01 1.878595352172851562e-01 -3.189188614487648010e-02 1.424572318792343140e-01 1.125443801283836365e-01 1.096047833561897278e-01 -2.620528340339660645e-01 -1.781835258007049561e-01 1.022582501173019409e-01 5.189280584454536438e-02 -2.824873924255371094e-01 1.788974851369857788e-01 5.000512003898620605e-01 1.939258277416229248e-01 9.846698492765426636e-03 5.126054584980010986e-02 -7.610490918159484863e-02 3.064344823360443115e-01 -1.203327924013137817e-01 -9.393466264009475708e-02
6.567725539207458496e-02 2.457295656204223633e-01 6.052924320101737976e-02 1.066302806138992310e-01 1.307435929775238037e-01 -6.882372498512268066e-02 -1.370303034782409668e-01 1.111833751201629639e-01 -1.085032746195793152e-01 6.539195775985717773e-02 -3.190516531467437744e-01 2.707882821559906006e-01 -2.753910720348358154e-01 3.530036807060241699e-01 -7.796526700258255005e-02 2.066664993762969971e-01 9.270187467336654663e-02 1.366706490516662598e-01 1.099286749958992004e-01 -1.614195704460144043e-01 2.530197501182556152e-01 1.232211291790008545e-02 -1.093468517065048218e-01 -2.754929959774017334e-01 2.479479014873504639e-01 2.437806725502014160e-01 -1.550664473325014114e-02 -1.573495417833328247e-01 1.198637336492538452e-01 3.018482774496078491e-02 2.262938022613525391e-02 -2.185294032096862793e-01
1.429288685321807861e-01 1.358453035354614258e-01 3.937273845076560974e-02 -9.108384698629379272e-02 2.092493474483489990e-01 -1.587704569101333618e-01 2.032188624143600464e-01 2.091738581657409668e-01 -1.296000331640243530e-01 -2.332389354705810547e-01 1.243496760725975037e-01 1.984352320432662964e-01 -4.552253186702728271e-01 2.007485479116439819e-01 -4.495621100068092346e-02 3.649758547544479370e-02 7.467767223715782166e-03 4.665748029947280884e-02 -4.845056310296058655e-02 -1.168953254818916321e-01 9.061675518751144409e-02 -6.482761353254318237e-02 -2.188819050788879395e-01 -4.944847151637077332e-02 4.538426101207733154e-01 2.949056029319763184e-01 6.832758896052837372e-03 -9.454156458377838135e-02 8.565760403871536255e-02 1.042900457978248596e-01 -1.365879476070404053e-01 2.228309586644172668e-02
1.515807509422302246e-01 2.243824601173400879e-01 -1.499867290258407593e-01 3.304111361503601074e-01 1.304144412279129028e-01 -2.143624722957611084e-01 -1.614125221967697144e-01 -2.202660143375396729e-01 1.041150614619255066e-01 -2.837051264941692352e-02 -1.158893555402755737e-01 1.733149737119674683e-01 9.157782047986984253e-02 2.805026471614837646e-01 9.786526858806610107e-02 3.309347629547119141e-01 -1.361446678638458252e-01 2.149954587221145630e-01 1.594345718622207642e-01 -2.212961465120315552e-01 -1.566032767295837402e-01 -1.721484512090682983e-01 -2.631793916225433350e-01 4.225421324372291565e-02 4.595283046364784241e-02 3.323726728558540344e-02 -1.377277970314025879e-01 1.422276645898818970e-01 6.202876940369606018e-02 3.435634821653366089e-02 1.966761797666549683e-01 -2.138209491968154907e-01
1.191930696368217468e-01 3.472433388233184814e-01 -1.197587773203849792e-01 -4.869208112359046936e-02 1.271784752607345581e-01 -8.909793198108673096e-02 -7.818340510129928589e-02 -4.761753603816032410e-02 -2.428454160690307617e-01 1.483982652425765991e-01 9.253378957509994507e-02 1.852672174572944641e-02 -3.211973011493682861e-01 2.696334123611450195e-01 -7.712025940418243408e-02 2.431185543537139893e-01 -1.167858019471168518e-01 -3.005515933036804199e-01 1.835353672504425049e-01 -2.575104832649230957e-01 -3.541173040866851807e-01 -3.254011273384094238e-02 -1.174836698919534683e-02 1.476745158433914185e-01 -3.521768748760223389e-02 2.328624725341796875e-01 7.274609990417957306e-03 1.320679336786270142e-01 6.487274914979934692e-02 -3.099317103624343872e-02 2.338437885046005249e-01 7.516243495047092438e-04
6.841883063316345215e-02 4.464781284332275391e-01 -1.673241853713989258e-01 1.082752570509910583e-01 1.611293293535709381e-02 -3.072498142719268799e-01 1.134906560182571411e-01 -4.435953497886657715e-01 -1.898231804370880127e-01 -3.919747471809387207e-02 2.193651348352432251e-01 -2.399936877191066742e-02 -1.986807435750961304e-01 2.467710226774215698e-01 7.049028761684894562e-03 7.308398932218551636e-02 2.236860692501068115e-01 1.402897983789443970e-01 4.930678382515907288e-02 -6.128760799765586853e-02 1.729824841022491455e-01 -6.204120069742202759e-02 -1.215847488492727280e-02 -1.028004065155982971e-01 2.542364597320556641e-01 6.701748818159103394e-02 -2.636376395821571350e-02 9.642919152975082397e-02 -5.628022551536560059e-02 -5.220699310302734375e-02 1.143414080142974854e-01 -2.035404294729232788e-01
5.887686833739280701e-02 1.455142349004745483e-01 -2.023036181926727295e-01 1.291923969984054565e-01 -1.185540407896041870e-01 -8.890040335245430470e-04 5.369591712951660156e-02 -5.124000087380409241e-02 -3.407217562198638916e-02 3.465749621391296387e-01 2.310137748718261719e-01 8.370648324489593506e-02 -1.832347214221954346e-01 4.230563938617706299e-01 1.471792608499526978e-01 1.560184210538864136e-01 -3.488839417695999146e-02 2.107295691967010498e-01 1.840158016420900822e-03 -7.607753574848175049e-02 1.227215901017189026e-01 -1.313540637493133545e-01 -2.632792294025421143e-01 -2.489784806966781616e-01 3.957710862159729004e-01 1.325220316648483276e-01 -1.036025136709213257e-01 -8.432196080684661865e-02 -1.001954972743988037e-01 -1.285381764173507690e-01 -1.513559520244598389e-01 3.776587173342704773e-02
-8.750338107347488403e-02 -1.154872179031372070e-01 2.142862826585769653e-01 1.844587177038192749e-01 -8.335538208484649658e-02 -1.543913036584854126e-01 4.165056347846984863e-02 -7.909272611141204834e-02 9.513738565146923065e-03 4.478536546230316162e-02 -1.447490900754928589e-01 2.053914777934551239e-02 -2.443736940622329712e-01 5.315634608268737793e-01 -3.025453090667724609e-01 9.650260955095291138e-02 4.876361414790153503e-02 1.353507637977600098e-01 -1.391809284687042236e-01 -2.382672727108001709e-01 -1.604389399290084839e-01 -9.065645933151245117e-02 1.655643433332443237e-02 1.811798363924026489e-01 1.307812780141830444e-01 1.799776554107666016e-01 1.519355271011590958e-02 8.968308568000793457e-03 -3.519008681178092957e-02 -2.198105305433273315e-01 2.002901881933212280e-01 -3.005228042602539062e-01
1.796197891235351562e-01 4.086787104606628418e-01 1.759171038866043091e-01 -7.435725629329681396e-02 1.801778525114059448e-01 6.194378435611724854e-02 -8.230038732290267944e-02 -5.163233727216720581e-02 7.737698405981063843e-02 5.855382233858108521e-02 -2.228227816522121429e-02 1.428673695772886276e-02 -3.777326643466949463e-01 4.039210379123687744e-01 -1.486918926239013672e-01 7.486006617546081543e-02 3.374820575118064880e-02 -2.558084577322006226e-02 3.206168115139007568e-01 2.544500119984149933e-02 -7.078108936548233032e-02 -8.390083909034729004e-02 -1.002067923545837402e-01 2.250531315803527832e-02 3.395606875419616699e-01 2.391631901264190674e-01 9.129412472248077393e-02 3.270356729626655579e-02 -5.461185052990913391e-02 1.454071402549743652e-01 -1.625919947400689125e-03 -2.024158984422683716e-01
2.106613516807556152e-01 -9.276831522583961487e-03 2.769193947315216064e-01 1.123262122273445129e-01 8.097451180219650269e-03 -2.009544521570205688e-02 -7.908465713262557983e-02 -1.150398552417755127e-01 -1.715451627969741821e-01 1.698721945285797119e-02 -9.108597785234451294e-02 4.043364524841308594e-01 -4.317887425422668457e-01 3.441554605960845947e-01 1.342680305242538452e-01 1.693781614303588867e-01 -9.192986041307449341e-02 7.258996367454528809e-03 -1.667401939630508423e-01 -1.368573606014251709e-01 -5.260928720235824585e-02 2.489349693059921265e-01 -5.543863400816917419e-02 -8.095102012157440186e-02 6.003847345709800720e-02 1.946892738342285156e-01 1.141234114766120911e-01 1.157044693827629089e-01 6.757056713104248047e-02 1.815028339624404907e-01 3.332729637622833252e-02 -2.392385452985763550e-01
1.000474840402603149e-01 3.152068704366683960e-02 -1.633053421974182129e-01 6.403045356273651123e-02 1.312638670206069946e-01 1.083288714289665222e-01 -7.702837884426116943e-02 -2.115848958492279053e-01 2.899695374071598053e-02 -6.473717093467712402e-02 1.398566812276840210e-01 1.785668358206748962e-02 -3.253798484802246094e-01 2.944090962409973145e-01 -3.952507674694061279e-02 3.260354995727539062e-01 -1.131409034132957458e-01 1.370922625064849854e-01 -1.929908841848373413e-01 6.831254065036773682e-02 -2.157406359910964966e-01 -2.660090327262878418e-01 -1.086789071559906006e-01 -1.193890571594238281e-01 4.121073707938194275e-02 2.538901865482330322e-01 -2.273110896348953247e-01 -4.363705962896347046e-02 -2.140252888202667236e-01 -5.686988309025764465e-02 -3.187981247901916504e-01 -2.568223774433135986e-01
-1.050271242856979370e-01 1.659739017486572266e-01 4.097814261913299561e-01 6.838186178356409073e-03 9.403122216463088989e-02 -2.069476544857025146e-01 -8.201440423727035522e-02 -2.617918187752366066e-03 1.829738616943359375e-01 2.609402239322662354e-01 4.965921491384506226e-02 1.066645607352256775e-01 -2.485210448503494263e-01 3.506871461868286133e-01 -3.013190031051635742e-01 2.552505731582641602e-01 -1.130616664886474609e-01 2.704535424709320068e-01 2.921297773718833923e-02 -2.361064851284027100e-01 -5.613321438431739807e-02 -1.332117617130279541e-02 -5.304690450429916382e-02 8.920934796333312988e-02 3.854151070117950439e-02 2.439698576927185059e-01 1.062225475907325745e-01 1.246154960244894028e-02 7.571414113044738770e-02 1.754084974527359009e-01 6.763301789760589600e-02 -9.381171315908432007e-02
-5.018290132284164429e-02 1.666628718376159668e-01 -3.688278496265411377e-01 3.074105381965637207e-01 1.628639996051788330e-01 -1.142578721046447754e-01 -1.513600349426269531e-01 -1.479209866374731064e-02 3.491756319999694824e-02 1.012109965085983276e-01 1.177075728774070740e-01 6.499453634023666382e-02 -4.870279431343078613e-01 9.351196140050888062e-02 1.445998530834913254e-02 2.440870553255081177e-02 4.890812188386917114e-02 3.131434619426727295e-01 4.377078637480735779e-02 -9.364869445562362671e-02 -1.039167493581771851e-01 -1.917898356914520264e-01 -1.466228216886520386e-01 -2.663522958755493164e-01 -6.679674610495567322e-03 2.574034035205841064e-01 -1.016990840435028076e-01 -3.696294501423835754e-02 -1.124156266450881958e-01 1.365660578012466431e-01 -1.139443367719650269e-01 -1.635003238916397095e-01
4.133787937462329865e-03 1.441626995801925659e-01 -1.947545707225799561e-01 1.800072938203811646e-01 8.480599522590637207e-02 -1.445854306221008301e-01 -5.573298037052154541e-02 2.657145261764526367e-01 -2.104623168706893921e-01 6.792586296796798706e-02 1.663269102573394775e-01 -2.185625722631812096e-03 -1.674735248088836670e-01 4.431444406509399414e-01 -5.238697677850723267e-02 1.507746428251266479e-01 1.343281418085098267e-01 3.560031354427337646e-01 8.280891180038452148e-02 1.261906623840332031e-01 -1.411382257938385010e-01 3.768408671021461487e-02 5.611940845847129822e-02 1.121905744075775146e-01 6.396933645009994507e-02 2.491890043020248413e-01 -7.258360832929611206e-02 1.477155238389968872e-01 1.737763546407222748e-02 -1.499535515904426575e-03 -2.795603871345520020e-01 -3.228119611740112305e-01
1.950547546148300171e-01 1.745953708887100220e-01 2.781817456707358360e-03 -3.133955970406532288e-02 2.962559759616851807e-01 1.430659890174865723e-01 1.174689456820487976e-01 6.545578688383102417e-02 -2.093999236822128296e-01 9.449719637632369995e-02 1.422121077775955200e-01 5.142470449209213257e-02 -2.825576961040496826e-01 2.175400592386722565e-02 4.917056486010551453e-02 2.187763601541519165e-01 -1.953788846731185913e-01 2.040730416774749756e-01 -2.257596999406814575e-01 -3.412217199802398682e-01 -4.357765987515449524e-02 -3.048928454518318176e-02 -1.080805957317352295e-01 2.625818252563476562e-01 -1.154831126332283020e-01 2.308708578348159790e-01 9.206625819206237793e-02 1.501174718141555786e-01 2.564172148704528809e-01 -2.286693453788757324e-01 -5.532478168606758118e-02 -2.202145159244537354e-01
1.947925239801406860e-01 2.619880139827728271e-01 2.585780620574951172e-01 9.947628527879714966e-02 2.689830400049686432e-02 -3.823475241661071777e-01 6.792369484901428223e-02 -5.697472020983695984e-02 -7.024707645177841187e-02 2.477651089429855347e-01 3.423146158456802368e-02 6.151953339576721191e-02 -3.359297215938568115e-01 -6.282943487167358398e-02 5.465316772460937500e-02 2.656520307064056396e-01 -3.592296242713928223e-01 -1.762877590954303741e-02 -7.780458778142929077e-02 -2.671790421009063721e-01 5.762183573096990585e-03 6.693722307682037354e-02 -9.290637075901031494e-02 -5.051873624324798584e-02 7.875385880470275879e-02 1.693943738937377930e-01 -7.194734364748001099e-02 4.935296252369880676e-02 1.880590021610260010e-01 2.521237432956695557e-01 1.217444241046905518e-02 -1.901899427175521851e-01
2.183707356452941895e-01 2.442087531089782715e-01 1.281354427337646484e-01 3.979234099388122559e-01 -2.160063385963439941e-01 -1.040919572114944458e-01 5.516641214489936829e-02 -1.593691557645797729e-01 -1.309885829687118530e-01 -1.304287165403366089e-01 1.837245523929595947e-01 -2.040584683418273926e-01 -2.451504915952682495e-01 4.315357506275177002e-01 7.955350913107395172e-03 1.041570901870727539e-01 -1.816784590482711792e-01 -1.579446494579315186e-01 -3.960377722978591919e-02 -4.500859603285789490e-02 6.884516775608062744e-02 -2.134591527283191681e-02 -7.967507094144821167e-02 -4.073720425367355347e-02 -3.314486239105463028e-03 8.340210467576980591e-02 -2.171343713998794556e-01 8.968827873468399048e-02 -2.373454868793487549e-01 1.232530400156974792e-01 1.716470122337341309e-01 -1.651810109615325928e-01
-8.132401108741760254e-02 2.410202473402023315e-01 -2.475756406784057617e-01 2.009742259979248047e-01 -9.802226722240447998e-02 -2.124136984348297119e-01 1.066256538033485413e-01 1.771860420703887939e-01 -8.853334188461303711e-02 1.607791185379028320e-01 1.314674168825149536e-01 1.455485522747039795e-01 -2.426446080207824707e-01 3.971118330955505371e-01 -4.805267322808504105e-03 2.680309712886810303e-01 1.178586781024932861e-01 2.507705986499786377e-01 1.432969514280557632e-02 1.577291637659072876e-01 -2.665680944919586182e-01 -1.204375363886356354e-02 1.739622652530670166e-02 1.839059442281723022e-01 7.779299281537532806e-03 1.249918118119239807e-01 2.659740112721920013e-02 4.038716480135917664e-02 -7.752701174467802048e-03 2.585344016551971436e-02 -9.512899443507194519e-03 -3.866474926471710205e-01
2.239820361137390137e-01 8.876964449882507324e-02 2.743805646896362305e-01 1.814864426851272583e-01 -2.011929452419281006e-01 -1.970707178115844727e-01 2.704052329063415527e-01 -2.380857244133949280e-02 9.247333556413650513e-02 -1.078491471707820892e-02 -1.256377398967742920e-01 -1.361605077981948853e-01 -3.705841600894927979e-01 4.139857590198516846e-01 -3.123284578323364258e-01 1.342336386442184448e-01 -1.702803969383239746e-01 1.713802367448806763e-01 -7.322458177804946899e-02 -6.716180592775344849e-02 6.290744245052337646e-02 2.158641815185546875e-01 -8.521988242864608765e-02 -1.526807099580764771e-01 1.539361625909805298e-01 1.213113591074943542e-01 -9.360977262258529663e-02 3.792760148644447327e-02 3.194407746195793152e-02 -5.465972051024436951e-02 -8.597274124622344971e-02 -6.380350887775421143e-02
6.425704061985015869e-02 3.516958281397819519e-02 1.086472049355506897e-01 1.478797346353530884e-01 7.984908670186996460e-02 -1.070672795176506042e-01 1.376223415136337280e-01 1.031496673822402954e-01 1.246624141931533813e-01 -2.058169059455394745e-02 3.318286314606666565e-02 -3.625046520028263330e-04 -3.125593364238739014e-01 4.837334752082824707e-01 -1.002596020698547363e-01 5.476406216621398926e-01 -2.175906300544738770e-02 1.229201108217239380e-01 4.453431814908981323e-02 5.873724073171615601e-02 -4.716598195955157280e-04 -2.426662296056747437e-01 1.043860218487679958e-03 1.728275567293167114e-01 6.041798740625381470e-02 1.010243594646453857e-01 1.424835622310638428e-01 -1.669283583760261536e-02 -3.569268062710762024e-02 2.350527197122573853e-01 -7.698981463909149170e-02 2.194585651159286499e-01
1.238304674625396729e-01 2.071770876646041870e-01 7.351646572351455688e-02 -3.159526884555816650e-01 -9.970513731241226196e-02 -7.284909486770629883e-02 1.071283444762229919e-01 1.088855564594268799e-01 2.414958178997039795e-01 -8.911474607884883881e-03 3.043180145323276520e-02 4.313422739505767822e-02 -3.431411087512969971e-01 5.283761024475097656e-01 -4.111646115779876709e-02 8.226037770509719849e-02 -5.158381909132003784e-02 -2.222410030663013458e-02 1.245818063616752625e-01 -6.535823643207550049e-02 -5.820612981915473938e-02 -4.323887825012207031e-02 -1.517238914966583252e-01 9.358705580234527588e-02 -1.733854785561561584e-02 3.172225952148437500e-01 -3.116589188575744629e-01 1.516864299774169922e-01 -4.554101452231407166e-02 -1.067260131239891052e-01 -8.059733361005783081e-02 -1.742038279771804810e-01
-1.954440213739871979e-02 -4.458605498075485229e-02 7.872841507196426392e-02 6.162368506193161011e-02 1.081745773553848267e-01 -2.546700835227966309e-01 -2.409997433423995972e-01 1.279747337102890015e-01 2.556009888648986816e-01 -9.346219897270202637e-02 7.010599225759506226e-02 1.278318315744400024e-01 -2.845259308815002441e-01 4.866058826446533203e-01 -2.767330706119537354e-01 1.564422994852066040e-01 -8.742161840200424194e-02 1.198789551854133606e-01 -1.941308528184890747e-01 2.122845314443111420e-02 -4.811559990048408508e-02 -3.245589435100555420e-01 -5.195233970880508423e-02 1.728959530591964722e-01 7.168447226285934448e-02 1.934429407119750977e-01 -3.114941716194152832e-02 2.034567669034004211e-02 4.279605671763420105e-02 -5.017492175102233887e-02 1.559981852769851685e-01 -2.224298715591430664e-01
1.314235925674438477e-01 -4.896083474159240723e-02 6.101746112108230591e-02 1.821427196264266968e-01 1.207626909017562866e-01 -2.461047768592834473e-01 3.820672929286956787e-01 -6.515197455883026123e-02 1.148757338523864746e-01 8.350320160388946533e-02 9.155652672052383423e-02 -1.284177601337432861e-01 -2.365910559892654419e-01 5.131508708000183105e-01 -3.299304842948913574e-02 2.369084656238555908e-01 2.878127619624137878e-03 1.487850099802017212e-01 -1.087302491068840027e-01 5.460833385586738586e-02 -1.003516167402267456e-01 -2.942966222763061523e-01 4.926659539341926575e-02 1.050704792141914368e-01 1.026064739562571049e-03 -3.956079483032226562e-02 -8.203727006912231445e-02 1.468659639358520508e-01 -2.745271027088165283e-01 1.141794547438621521e-01 1.461570113897323608e-01 9.887783229351043701e-02
1.496319621801376343e-01 1.174675896763801575e-01 -9.916852414608001709e-02 2.237781733274459839e-01 1.902385354042053223e-01 -9.595423936843872070e-02 -7.502382993698120117e-02 -1.430630832910537720e-01 -6.723095476627349854e-02 2.876996994018554688e-01 1.228621453046798706e-01 2.290776371955871582e-02 -4.093299210071563721e-01 3.292112946510314941e-01 1.874813884496688843e-01 -1.071495190262794495e-01 1.796619147062301636e-01 2.236337363719940186e-01 8.579085767269134521e-02 -2.660503610968589783e-02 -3.977454453706741333e-02 -2.715679705142974854e-01 -1.625647395849227905e-01 -2.216629981994628906e-01 1.834778487682342529e-01 2.620223164558410645e-01 5.263907089829444885e-02 -1.361343115568161011e-01 2.297381684184074402e-02 1.664115488529205322e-01 -6.455552577972412109e-02 -9.834762662649154663e-02
1.216605156660079956e-01 2.102581560611724854e-01 -7.826916128396987915e-02 2.033576928079128265e-02 6.338628381490707397e-02 -3.115919232368469238e-01 2.426775395870208740e-01 -4.736519753932952881e-01 1.368306726217269897e-01 6.222282722592353821e-02 1.038249302655458450e-02 -1.214233115315437317e-01 -2.931703031063079834e-01 4.501077532768249512e-01 -7.651985436677932739e-02 6.701909005641937256e-02 -2.182382857427000999e-03 1.740037798881530762e-01 -2.210359461605548859e-02 6.800877302885055542e-02 2.437760680913925171e-01 -1.296809781342744827e-02 2.488502301275730133e-02 1.585685014724731445e-01 4.726037755608558655e-02 2.678209841251373291e-01 -2.737949788570404053e-02 7.759541273117065430e-02 -1.073947474360466003e-01 -3.380585927516222000e-03 -1.003396697342395782e-02 -2.518515475094318390e-02
6.761177908629179001e-03 1.176958307623863220e-01 3.200848996639251709e-01 9.722023969516158104e-04 -2.475607693195343018e-01 -1.718314141035079956e-01 2.930745482444763184e-01 1.095295920968055725e-01 -9.994597733020782471e-02 1.430364698171615601e-01 -8.294618129730224609e-02 -6.948011368513107300e-02 -2.936595082283020020e-01 4.666771590709686279e-01 -2.473969906568527222e-01 7.727549411356449127e-03 -7.575049251317977905e-02 -5.720000714063644409e-02 -1.925311684608459473e-01 -1.227392777800559998e-01 1.766508519649505615e-01 -2.037224546074867249e-02 -2.453532367944717407e-01 -1.217061057686805725e-01 1.159794554114341736e-01 1.318320780992507935e-01 -7.418478280305862427e-02 1.373038887977600098e-01 1.257032454013824463e-01 -7.707943674176931381e-03 -1.435895115137100220e-01 -1.675128191709518433e-01
7.462232559919357300e-02 1.641912609338760376e-01 -2.915506362915039062e-01 2.667147815227508545e-01 -9.211368113756179810e-02 -2.681383788585662842e-01 -6.571450084447860718e-02 -1.174420416355133057e-01 -2.768270112574100494e-02 1.425032913684844971e-01 3.063627183437347412e-01 6.360621005296707153e-02 -1.313358694314956665e-01 2.767232954502105713e-01 7.695117592811584473e-02 -4.334798827767372131e-02 3.941682353615760803e-02 3.800058960914611816e-01 2.327006310224533081e-02 -2.997066080570220947e-01 7.871577143669128418e-02 -2.061366289854049683e-01 -3.971598669886589050e-02 -1.637879461050033569e-01 2.004922628402709961e-01 1.447342187166213989e-01 -2.118699103593826294e-01 1.042161583900451660e-01 5.918578244745731354e-03 1.622289866209030151e-01 -1.584836691617965698e-01 -1.022533550858497620e-01
1.716864556074142456e-01 1.377531886100769043e-01 7.887776196002960205e-02 3.136960566043853760e-01 9.713489562273025513e-02 -2.037266939878463745e-01 -8.845841139554977417e-02 -2.299129031598567963e-02 1.314775198698043823e-01 1.446327269077301025e-01 1.099356487393379211e-01 -2.117373645305633545e-01 6.242867186665534973e-02 4.358859360218048096e-01 1.043792590498924255e-01 -7.714204024523496628e-03 6.390095502138137817e-02 2.874773740768432617e-01 2.485845610499382019e-02 -2.565360069274902344e-01 -9.816803969442844391e-03 8.652698993682861328e-02 -2.709710597991943359e-01 -1.492050476372241974e-02 2.015528231859207153e-01 3.141111135482788086e-01 -1.994999311864376068e-02 -9.608919173479080200e-02 5.073378235101699829e-02 4.165153205394744873e-02 -3.064298331737518311e-01 -7.836338877677917480e-02
-3.572975285351276398e-03 1.130209341645240784e-01 -2.766487002372741699e-01 1.217968910932540894e-01 1.651246100664138794e-01 -2.885441184043884277e-01 -9.201965294778347015e-03 4.494195803999900818e-02 5.049296841025352478e-02 2.608413994312286377e-01 2.867085039615631104e-01 -1.623363494873046875e-01 -2.438741326332092285e-01 3.196705579757690430e-01 6.312174350023269653e-02 9.746446460485458374e-02 -1.639495640993118286e-01 2.144243121147155762e-01 -2.575150318443775177e-02 -4.505925625562667847e-02 -1.170800924301147461e-01 -1.338235139846801758e-01 -3.339370489120483398e-01 -2.083332650363445282e-02 3.170548081398010254e-01 3.618663549423217773e-02 -1.571827083826065063e-01 -1.748317778110504150e-01 -5.271439626812934875e-02 -1.975788474082946777e-01 -7.047645747661590576e-02 7.695477455854415894e-02
4.717582836747169495e-03 2.063002437353134155e-01 1.311850696802139282e-01 1.798562854528427124e-01 2.213201820850372314e-01 -3.782481849193572998e-01 -1.879007369279861450e-01 -3.242706879973411560e-02 -1.973020583391189575e-01 -3.472129348665475845e-03 -6.050835549831390381e-02 2.868642807006835938e-01 -3.391917347908020020e-01 2.926531136035919189e-01 -1.924369484186172485e-01 1.021652948111295700e-02 -2.204450666904449463e-01 7.872965931892395020e-02 -1.874694675207138062e-01 -9.986212849617004395e-02 -2.832512259483337402e-01 4.281477257609367371e-02 5.673307925462722778e-02 -1.023769155144691467e-01 -1.902267634868621826e-01 1.294491291046142578e-01 -8.694701641798019409e-02 3.955316543579101562e-02 2.482479996979236603e-02 1.435133907943964005e-02 3.866032510995864868e-02 -2.380375117063522339e-01
2.778055667877197266e-01 -5.589382722973823547e-03 -1.218730770051479340e-02 1.620715409517288208e-01 -1.422112733125686646e-01 -2.745409905910491943e-01 1.400290615856647491e-02 -1.469503939151763916e-01 -3.042289912700653076e-01 -7.839319109916687012e-02 1.797030568122863770e-01 -1.305403113365173340e-01 -2.102953940629959106e-01 2.481736391782760620e-01 -5.851132422685623169e-02 1.036887019872665405e-01 1.256403326988220215e-01 -8.215096592903137207e-02 -3.440476953983306885e-01 -9.227658063173294067e-02 -4.841805994510650635e-02 1.494221389293670654e-02 -2.066230624914169312e-01 -2.759155035018920898e-01 4.221094399690628052e-02 1.723686903715133667e-01 -1.425860971212387085e-01 3.461534976959228516e-01 -8.249256759881973267e-03 -7.691577821969985962e-02 1.518439054489135742e-01 -1.986738145351409912e-01
2.001105993986129761e-01 2.219540327787399292e-01 -1.389046907424926758e-01 -7.756079733371734619e-02 8.129116892814636230e-02 -1.759957335889339447e-02 -5.883081629872322083e-02 -6.459313910454511642e-03 -1.031803116202354431e-01 1.955565810203552246e-02 -1.753920465707778931e-01 3.102076053619384766e-02 -4.193485081195831299e-01 3.176553547382354736e-01 -2.578107416629791260e-01 1.819363683462142944e-01 -9.984793514013290405e-02 1.700176745653152466e-01 -4.486124217510223389e-02 -4.898251593112945557e-01 -7.408729195594787598e-02 4.077936708927154541e-02 9.006031602621078491e-02 -1.228182315826416016e-01 -1.857423484325408936e-01 1.055435743182897568e-02 1.262797713279724121e-01 5.018214881420135498e-02 1.208787560462951660e-01 2.333924919366836548e-01 -5.460727214813232422e-02 -1.399164199829101562e-01
2.088711708784103394e-01 1.498040556907653809e-01 -1.025225594639778137e-01 2.412965893745422363e-02 1.248309537768363953e-01 -3.605287671089172363e-01 -1.690141707658767700e-01 -4.615477100014686584e-02 -1.286315359175205231e-02 3.890951722860336304e-02 -1.232433617115020752e-01 1.108257919549942017e-01 -3.048433363437652588e-01 1.825652569532394409e-01 -3.529673218727111816e-01 2.250165045261383057e-01 -2.412749826908111572e-01 8.537676185369491577e-03 -1.412478834390640259e-01 -4.106409102678298950e-02 -1.679105013608932495e-01 5.359489843249320984e-02 -7.557016611099243164e-02 9.142801165580749512e-02 2.464932054281234741e-01 -1.050364822149276733e-01 1.504077315330505371e-01 2.247170507907867432e-01 5.391187965869903564e-02 -7.453766465187072754e-02 3.221892416477203369e-01 -1.836033016443252563e-01
-5.995689705014228821e-02 6.708960235118865967e-02 -5.707766488194465637e-02 3.535084128379821777e-01 6.842460483312606812e-02 -2.132975310087203979e-01 -2.331658639013767242e-02 7.430404424667358398e-02 8.404983580112457275e-02 2.977854013442993164e-01 1.725346148014068604e-01 1.491096708923578262e-02 -2.761649787425994873e-01 2.169721573591232300e-01 -1.190992146730422974e-01 -1.832757741212844849e-01 -6.880772858858108521e-02 3.490536808967590332e-01 9.130167961120605469e-02 -1.372116953134536743e-01 3.275528550148010254e-02 -2.115201503038406372e-01 -1.540988385677337646e-01 -2.410030812025070190e-01 8.679029531776905060e-03 1.017251387238502502e-01 -1.153350248932838440e-01 1.398620754480361938e-01 1.011159121990203857e-01 2.457312792539596558e-01 -1.389418169856071472e-02 -3.392918407917022705e-01
1.683709174394607544e-01 5.301428437232971191e-01 -4.383592307567596436e-02 1.953345388174057007e-01 1.248074546456336975e-01 1.413467675447463989e-01 3.327452391386032104e-02 -1.865807920694351196e-03 1.106901094317436218e-02 -5.075037106871604919e-02 8.961130678653717041e-02 -1.165874823927879333e-01 -1.878997236490249634e-01 2.608954608440399170e-01 8.604509383440017700e-02 1.096111014485359192e-01 -5.649995431303977966e-02 3.174455463886260986e-01 -5.431687086820602417e-02 -4.571630433201789856e-02 -2.680152952671051025e-01 4.777215421199798584e-03 1.256828778423368931e-03 3.765383064746856689e-01 -1.270593553781509399e-01 1.240320578217506409e-01 1.910685449838638306e-01 1.832291036844253540e-01 -5.449330806732177734e-02 -1.498556137084960938e-01 -1.306314319372177124e-01 -1.845485996454954147e-03
7.056909799575805664e-02 2.494808100163936615e-02 3.700162097811698914e-02 2.161362469196319580e-01 3.287456035614013672e-01 -3.360383585095405579e-02 -1.726939231157302856e-01 -1.443488597869873047e-01 -1.785076409578323364e-01 2.575150690972805023e-02 1.199447587132453918e-01 -9.926449507474899292e-02 -1.788542717695236206e-01 3.218178749084472656e-01 -2.264844477176666260e-01 9.511235356330871582e-02 -2.458867244422435760e-02 3.650680929422378540e-02 -1.048012599349021912e-01 -3.488533198833465576e-01 -1.227726563811302185e-01 -1.091900914907455444e-01 1.188836712390184402e-02 1.592575907707214355e-01 2.451256513595581055e-01 3.420768678188323975e-01 -3.187041357159614563e-02 1.002947464585304260e-01 1.872214861214160919e-02 -2.632584869861602783e-01 2.583192586898803711e-01 1.486745178699493408e-01
-5.763908103108406067e-02 2.201132476329803467e-01 -1.275472044944763184e-01 1.299010962247848511e-01 6.028805300593376160e-02 -4.313945025205612183e-02 -2.370401471853256226e-02 2.335212528705596924e-01 -2.003917098045349121e-01 6.917466968297958374e-02 9.831264615058898926e-02 3.879811614751815796e-02 -1.218638941645622253e-01 4.904318749904632568e-01 -3.376794233918190002e-02 1.930336356163024902e-01 4.940848425030708313e-02 3.791231215000152588e-01 4.562033340334892273e-02 8.587292581796646118e-02 -1.886198520660400391e-01 8.473389782011508942e-03 1.493268758058547974e-01 1.526376456022262573e-01 1.105870902538299561e-01 1.697273403406143188e-01 -4.071710258722305298e-02 1.190863698720932007e-01 -7.164377719163894653e-02 -2.871862798929214478e-02 -2.387738823890686035e-01 -3.845550715923309326e-01
1.173548251390457153e-01 5.247994884848594666e-02 -5.999493971467018127e-02 -4.896274209022521973e-02 2.215322405099868774e-01 -5.862047150731086731e-02 1.039928868412971497e-01 5.259450897574424744e-02 -1.187754143029451370e-02 1.888597011566162109e-01 1.452531963586807251e-01 -5.390204489231109619e-02 -8.505281805992126465e-02 3.723161816596984863e-01 5.574865266680717468e-02 -1.436084508895874023e-01 -2.907023131847381592e-01 1.539557576179504395e-01 3.308501094579696655e-02 -3.124450743198394775e-01 -1.260907799005508423e-01 -1.700284481048583984e-01 -5.230336785316467285e-01 -7.065477967262268066e-02 2.455556690692901611e-01 1.178698688745498657e-01 -7.204957306385040283e-02 1.605025827884674072e-01 -8.672519028186798096e-02 -8.824364840984344482e-02 -1.049824655055999756e-01 1.422019600868225098e-01
-3.247085725888609886e-03 -8.956142701208591461e-03 5.079536512494087219e-02 1.153732761740684509e-01 2.332331389188766479e-01 -2.618727385997772217e-01 6.115164980292320251e-02 7.443834841251373291e-02 -3.412930071353912354e-01 1.434108614921569824e-01 -3.311662673950195312e-01 -6.662948429584503174e-02 -2.598778903484344482e-01 2.448184043169021606e-01 -6.325194984674453735e-02 1.052276045083999634e-01 -9.190659970045089722e-02 -6.679589860141277313e-03 6.715442240238189697e-02 -3.968455791473388672e-01 -2.780790999531745911e-02 -1.780777275562286377e-01 -8.246015012264251709e-02 1.898383907973766327e-02 7.620926946401596069e-02 -9.407836943864822388e-02 -2.616380807012319565e-03 6.971802562475204468e-02 -2.585622668266296387e-01 -4.612120334059000015e-03 1.958700865507125854e-01 -3.509398102760314941e-01
9.658904746174812317e-03 2.220082432031631470e-01 -2.257102727890014648e-01 1.538837403059005737e-01 3.271847590804100037e-02 -2.221637368202209473e-01 -5.235926061868667603e-02 -5.839272588491439819e-02 8.117660135030746460e-02 1.321360766887664795e-01 5.979819595813751221e-02 4.819620400667190552e-02 -3.918211162090301514e-01 4.674418270587921143e-02 -3.472247719764709473e-02 -3.297769650816917419e-02 5.066613480448722839e-02 4.919309616088867188e-01 3.217966854572296143e-02 -2.471819221973419189e-01 1.007414460182189941e-01 -1.836345940828323364e-01 -2.056563347578048706e-01 -2.815743088722229004e-01 -3.444831445813179016e-02 1.770957261323928833e-01 -4.189650993794202805e-03 1.034487634897232056e-01 -4.503802582621574402e-02 2.559801042079925537e-01 2.727013453841209412e-02 -2.185215055942535400e-01
1.291424334049224854e-01 9.464769810438156128e-02 2.643007785081863403e-02 2.268102169036865234e-01 1.820504963397979736e-01 -8.198320865631103516e-02 8.865442126989364624e-02 -2.111295908689498901e-01 -1.777013950049877167e-02 1.018433198332786560e-01 1.304757744073867798e-01 1.502129435539245605e-01 -1.224186271429061890e-01 1.242864951491355896e-01 -1.225472334772348404e-02 1.069798767566680908e-01 1.224503014236688614e-02 2.048340141773223877e-01 -2.879781462252140045e-02 -1.985850483179092407e-01 1.960490830242633820e-02 -2.642068564891815186e-01 -5.122694969177246094e-01 -1.861853897571563721e-01 1.277868747711181641e-01 3.336898982524871826e-01 -1.423351764678955078e-01 1.360203921794891357e-01 6.373525410890579224e-02 5.353771150112152100e-02 9.915871173143386841e-02 3.236854672431945801e-01
2.128083854913711548e-01 3.286718130111694336e-01 -7.152548059821128845e-03 2.040562331676483154e-01 1.405269503593444824e-01 -1.767229288816452026e-01 1.060491278767585754e-01 -8.097562938928604126e-02 1.348497997969388962e-02 1.107615604996681213e-01 -3.678421974182128906e-01 1.819321811199188232e-01 -5.250256657600402832e-01 1.558652222156524658e-01 -7.373660802841186523e-02 -1.349702328443527222e-01 -1.344459950923919678e-01 3.020379506051540375e-02 9.412851929664611816e-02 7.435971871018409729e-03 -6.555629428476095200e-03 -1.217412650585174561e-01 -1.064171716570854187e-01 -1.584680080413818359e-01 5.900687351822853088e-02 2.439672052860260010e-01 2.784061431884765625e-02 6.052852421998977661e-02 2.252261191606521606e-01 -2.937262132763862610e-02 1.382299661636352539e-01 -1.200666204094886780e-01
9.536732733249664307e-02 5.943494848906993866e-03 -2.729804515838623047e-01 1.684723943471908569e-01 1.207158416509628296e-01 -3.016801178455352783e-02 -2.594603896141052246e-01 -1.420823950320482254e-02 -2.129822969436645508e-02 -2.710293605923652649e-02 -2.330122590065002441e-01 1.125245019793510437e-01 -3.430771231651306152e-01 3.311257958412170410e-01 -3.236096724867820740e-02 2.793744504451751709e-01 8.634854108095169067e-03 2.386262118816375732e-01 -5.175584927201271057e-02 -3.284785896539688110e-02 2.112387679517269135e-02 -3.971493616700172424e-02 -2.023728191852569580e-01 1.873351037502288818e-01 6.478925235569477081e-03 1.433424651622772217e-01 -2.636812329292297363e-01 4.467416182160377502e-02 -2.741482555866241455e-01 6.843631155788898468e-03 -3.349242210388183594e-01 -1.097178980708122253e-01
1.438979208469390869e-01 -1.169585883617401123e-01 -1.251154839992523193e-01 9.238247573375701904e-02 2.490837723016738892e-01 -2.448214143514633179e-01 1.639128923416137695e-01 2.766411900520324707e-01 2.978518418967723846e-02 -1.427316069602966309e-01 -1.095270738005638123e-01 2.137539833784103394e-01 -3.409666717052459717e-01 1.318152844905853271e-01 -3.279777988791465759e-02 2.421489804983139038e-01 1.739894300699234009e-01 2.753084897994995117e-01 -8.623173087835311890e-02 1.522290147840976715e-02 -4.224586114287376404e-02 -1.984237581491470337e-01 -9.215836971998214722e-02 7.363029569387435913e-02 3.724948167800903320e-01 2.418058067560195923e-01 -5.878750700503587723e-03 -7.559132575988769531e-02 -1.902804523706436157e-01 3.125739097595214844e-02 -1.239486336708068848e-01 -1.393988281488418579e-01
3.879928216338157654e-02 3.486343026161193848e-01 -3.719250857830047607e-02 1.410393267869949341e-01 1.592962592840194702e-01 8.873151987791061401e-02 2.944348752498626709e-01 1.695887744426727295e-01 -1.432501226663589478e-01 -1.806578040122985840e-02 2.266270667314529419e-02 1.434327065944671631e-01 -2.209555208683013916e-01 6.802672892808914185e-02 5.702609568834304810e-02 2.885154783725738525e-01 -7.362323999404907227e-02 1.183991730213165283e-01 -3.005965352058410645e-01 -3.815259337425231934e-01 1.075886413455009460e-01 1.100005879998207092e-01 6.594701111316680908e-02 1.905139237642288208e-01 1.202044934034347534e-01 5.889313295483589172e-02 -1.898478567600250244e-01 3.181772530078887939e-01 -1.415583938360214233e-01 4.659169167280197144e-02 -1.480816602706909180e-01 -7.799772918224334717e-02
1.253891736268997192e-01 3.527568578720092773e-01 -1.888161152601242065e-02 1.111598461866378784e-01 -5.268085375428199768e-02 -8.896647393703460693e-02 -4.302062094211578369e-03 8.328417688608169556e-02 -2.299415133893489838e-02 -4.464218020439147949e-02 -1.173219680786132812e-01 -6.490036100149154663e-02 -5.077901482582092285e-01 -5.212665069848299026e-03 4.270922765135765076e-02 -3.964686393737792969e-02 -2.507382929325103760e-01 2.915423735976219177e-02 5.325490981340408325e-02 -1.205103844404220581e-01 -9.947071969509124756e-02 -1.064326912164688110e-01 -2.182379066944122314e-01 -4.630780220031738281e-01 1.898401081562042236e-01 2.255548089742660522e-01 -1.300772130489349365e-01 8.589504659175872803e-02 -6.016236916184425354e-02 1.577269434928894043e-01 1.863554120063781738e-02 -2.080466449260711670e-01
2.000072300434112549e-01 1.201489642262458801e-01 5.536922439932823181e-02 2.474997490644454956e-01 -4.865562543272972107e-02 -3.607728704810142517e-02 2.481116652488708496e-01 2.568030322436243296e-04 2.006931696087121964e-03 6.301954388618469238e-02 -2.041759192943572998e-01 2.526284158229827881e-01 -3.129182159900665283e-01 2.192259728908538818e-01 -3.963746502995491028e-02 5.934045836329460144e-02 1.459770649671554565e-01 1.402904093265533447e-01 2.258025854825973511e-01 -2.671005725860595703e-01 4.050216451287269592e-02 -5.051835253834724426e-02 -1.647857427597045898e-01 -2.065467834472656250e-01 8.471352607011795044e-02 3.818067312240600586e-01 3.115595579147338867e-01 -4.027310013771057129e-02 1.338288001716136932e-02 1.105017215013504028e-02 1.675480753183364868e-01 -1.952181458473205566e-01
2.558786273002624512e-01 1.071076560765504837e-02 -6.359834223985671997e-02 2.607720196247100830e-01 8.012550324201583862e-02 -5.638673529028892517e-02 1.579074263572692871e-01 3.254547715187072754e-02 1.015666723251342773e-01 -7.372374646365642548e-03 -2.219744492322206497e-03 1.802152991294860840e-01 -2.076955735683441162e-01 2.646271884441375732e-01 -1.689013242721557617e-01 -2.784165740013122559e-02 9.225945919752120972e-02 3.217753171920776367e-01 -2.802110612392425537e-01 -6.777603924274444580e-02 -3.546385467052459717e-02 -1.683073490858078003e-01 -2.349392324686050415e-01 -9.438350796699523926e-03 -4.543931037187576294e-02 1.977825611829757690e-01 5.216795802116394043e-01 9.539471566677093506e-02 -2.166481688618659973e-03 5.941610410809516907e-02 -1.814974099397659302e-01 -5.008332803845405579e-02
1.628030538558959961e-01 -1.911601051688194275e-02 -8.869389444589614868e-02 3.568393886089324951e-01 2.306844741106033325e-01 -8.353803306818008423e-02 1.992386728525161743e-01 2.716975100338459015e-02 2.587650716304779053e-02 -3.393737226724624634e-02 3.760347515344619751e-02 4.858428612351417542e-02 -3.305034339427947998e-01 3.514052182435989380e-02 6.495091319084167480e-02 2.136576473712921143e-01 1.000134274363517761e-01 1.274273842573165894e-01 -8.139586425386369228e-04 -3.339224755764007568e-01 8.267672965303063393e-04 -8.471071720123291016e-02 -2.800025790929794312e-02 -2.969963550567626953e-01 1.202720180153846741e-01 1.644653528928756714e-01 3.597359955310821533e-01 2.769028544425964355e-01 -6.615554541349411011e-02 3.618068993091583252e-02 1.141689792275428772e-01 -2.667152881622314453e-01
-6.742296367883682251e-02 2.497577816247940063e-01 2.572301030158996582e-01 3.196831941604614258e-01 1.474838554859161377e-01 -1.570657640695571899e-02 -4.724507220089435577e-03 5.820348113775253296e-02 1.096448004245758057e-01 2.673535346984863281e-01 2.388962730765342712e-02 3.677420020103454590e-01 -2.767364382743835449e-01 2.086113244295120239e-01 -6.835528463125228882e-02 3.215052783489227295e-01 4.948351904749870300e-02 7.595229148864746094e-02 -2.147438377141952515e-01 -6.979440152645111084e-02 -7.927238196134567261e-02 5.850733444094657898e-02 7.263486087322235107e-02 1.505052000284194946e-01 -5.982362478971481323e-02 4.778218269348144531e-02 -1.064612939953804016e-01 -1.485892944037914276e-02 -2.063722014427185059e-01 -2.002947330474853516e-01 -2.323826402425765991e-01 -2.022214382886886597e-01
1.799052357673645020e-01 1.384803056716918945e-01 1.130276247859001160e-01 1.264420896768569946e-01 1.676994413137435913e-01 -1.362405866384506226e-01 1.229803711175918579e-01 -2.565140128135681152e-01 4.760632663965225220e-02 1.106467545032501221e-01 1.336998343467712402e-01 2.162684649229049683e-01 -2.968505024909973145e-02 2.891519963741302490e-01 1.456711888313293457e-01 4.546416923403739929e-02 -8.996881544589996338e-02 2.291053533554077148e-01 2.815454732626676559e-03 -1.320102661848068237e-01 9.399694949388504028e-02 -1.872490346431732178e-01 -4.453092217445373535e-01 -9.556888043880462646e-02 3.742591291666030884e-02 3.451911807060241699e-01 1.917002955451607704e-03 1.987819820642471313e-01 1.156559512019157410e-01 5.124730244278907776e-02 1.306000053882598877e-01 2.875208556652069092e-01
-2.548295259475708008e-02 1.853830069303512573e-01 -1.689335554838180542e-01 1.452766805887222290e-01 -2.486451156437397003e-02 -1.414453238248825073e-01 1.933392882347106934e-01 1.863830685615539551e-01 3.614908829331398010e-02 1.466413587331771851e-01 1.142292469739913940e-01 1.986743807792663574e-01 -1.981911063194274902e-01 4.133174419403076172e-01 3.212437033653259277e-02 2.137213498353958130e-01 8.372971415519714355e-02 2.799248993396759033e-01 4.107059910893440247e-02 4.733972996473312378e-02 -2.402004152536392212e-01 -6.086057052016258240e-02 3.054123930633068085e-02 3.039695918560028076e-01 1.031039133667945862e-01 1.531371325254440308e-01 -1.007842496037483215e-01 7.896088808774948120e-02 -5.920064076781272888e-02 1.120900362730026245e-01 -1.558896899223327637e-02 -4.238317012786865234e-01
-4.627589136362075806e-02 3.524423837661743164e-01 -1.248539015650749207e-01 -8.147654682397842407e-02 1.553423851728439331e-01 -1.228467077016830444e-01 -2.677685581147670746e-02 3.266102820634841919e-02 -7.516049593687057495e-02 1.741781830787658691e-01 2.056522220373153687e-01 -5.775695666670799255e-02 -4.317238032817840576e-01 2.390706986188888550e-01 -2.741147875785827637e-01 3.747975686565041542e-03 -6.192671880125999451e-02 -1.521565299481153488e-02 9.522056579589843750e-02 1.854711025953292847e-01 -2.786301970481872559e-01 -6.168191507458686829e-02 -1.255550384521484375e-01 -4.214669764041900635e-02 3.024880588054656982e-01 1.361986100673675537e-01 -1.170192807912826538e-01 4.253555089235305786e-02 -7.616945356130599976e-02 7.734821736812591553e-02 -1.822028458118438721e-01 -3.050470948219299316e-01
1.618237048387527466e-01 3.013123571872711182e-01 -1.659268587827682495e-01 2.743698358535766602e-01 -7.571911066770553589e-02 -2.139182984828948975e-01 -1.269472539424896240e-01 -5.571382492780685425e-02 -8.730048686265945435e-02 8.631120622158050537e-02 2.840161323547363281e-01 -3.280800953507423401e-02 -2.090771123766899109e-02 3.790633082389831543e-01 3.109175525605678558e-02 -9.302011877298355103e-02 7.856481522321701050e-02 -3.223076090216636658e-02 -2.365278452634811401e-01 -2.425306141376495361e-01 -1.897504180669784546e-02 -1.377355009317398071e-01 -1.541950851678848267e-01 1.056661177426576614e-02 3.972170352935791016e-01 1.091728657484054565e-01 -1.656424403190612793e-01 1.329302042722702026e-01 -1.393864601850509644e-01 1.071803420782089233e-01 -1.993163675069808960e-01 9.106979519128799438e-02
8.286071568727493286e-02 9.283842891454696655e-02 -2.614383697509765625e-01 -1.015731915831565857e-01 2.017397433519363403e-01 -1.540605723857879639e-01 -1.576686054468154907e-01 -1.931840777397155762e-01 -3.533040871843695641e-03 2.212530560791492462e-02 -1.055877059698104858e-01 1.493716705590486526e-02 -4.068744778633117676e-01 2.768018543720245361e-01 -6.165404804050922394e-03 2.902755141258239746e-01 1.076247096061706543e-01 2.155173569917678833e-01 2.586686797440052032e-02 9.369962662458419800e-02 -2.327583730220794678e-01 -2.221125662326812744e-01 -1.291177421808242798e-01 5.587461590766906738e-02 2.283486304804682732e-03 1.704314053058624268e-01 -9.805234521627426147e-02 1.574128121137619019e-01 -2.863396406173706055e-01 -3.807498142123222351e-02 -2.070954591035842896e-01 -2.456419318914413452e-01
2.097593843936920166e-01 3.701494336128234863e-01 1.349054723978042603e-01 3.963005244731903076e-01 -1.626265645027160645e-01 -2.113932520151138306e-01 3.759662806987762451e-02 1.739555746316909790e-01 -1.526131033897399902e-01 1.312221288681030273e-01 1.239095255732536316e-01 -1.588016450405120850e-01 -1.553749591112136841e-01 2.846868336200714111e-01 8.553173393011093140e-02 1.501688957214355469e-01 6.743163615465164185e-02 -1.133591234683990479e-01 -9.620107710361480713e-02 -2.309505492448806763e-01 1.338011324405670166e-01 4.370580613613128662e-02 -6.530881673097610474e-02 -1.150041595101356506e-01 2.257587164640426636e-01 5.582726746797561646e-02 -2.314587086439132690e-01 3.701194375753402710e-02 -1.301216930150985718e-01 2.292637079954147339e-01 1.528696864843368530e-01 -7.489112764596939087e-02
2.669960856437683105e-01 1.825284808874130249e-01 9.102680534124374390e-02 -8.156396448612213135e-03 -5.066171661019325256e-02 -1.452392432838678360e-02 -1.600122451782226562e-01 1.830358244478702545e-02 -6.138298287987709045e-02 -1.783331632614135742e-01 2.168346494436264038e-01 9.864325076341629028e-02 -6.053289771080017090e-01 2.981976568698883057e-01 -2.766602300107479095e-02 3.518480807542800903e-02 -9.219574183225631714e-02 -1.084417104721069336e-01 7.366528362035751343e-02 -4.465545713901519775e-02 1.412771791219711304e-01 -2.293543070554733276e-01 -2.146735936403274536e-01 -1.001988127827644348e-01 -1.253571659326553345e-01 5.796773359179496765e-02 1.940569281578063965e-01 -1.352744828909635544e-02 2.192894220352172852e-01 -1.214070543646812439e-01 4.155301675200462341e-02 -1.755656152963638306e-01
1.903256624937057495e-01 -7.205842062830924988e-03 -5.049850046634674072e-02 -2.327184379100799561e-01 9.085241705179214478e-02 -7.216326892375946045e-03 -2.621268630027770996e-01 7.022526860237121582e-02 -2.938505411148071289e-01 8.485084027051925659e-02 -6.137593835592269897e-02 -9.669245034456253052e-02 -2.683466076850891113e-01 4.209196567535400391e-01 -1.150683239102363586e-01 2.545464336872100830e-01 1.845507472753524780e-01 5.461484193801879883e-02 -9.463168680667877197e-02 -4.797358214855194092e-01 -1.144918575882911682e-01 -5.387849360704421997e-02 3.213824331760406494e-02 9.355322271585464478e-02 1.000442951917648315e-01 9.971778094768524170e-02 -2.003604359924793243e-02 1.237156465649604797e-01 -4.277598857879638672e-02 1.574059575796127319e-01 1.640839278697967529e-01 7.525601424276828766e-03
4.198356270790100098e-01 -1.424221787601709366e-02 4.269715398550033569e-02 2.526834905147552490e-01 3.596124425530433655e-02 -2.777120471000671387e-01 1.393398046493530273e-01 1.263710856437683105e-01 1.511426866054534912e-01 5.374464765191078186e-02 1.460111439228057861e-01 4.748365283012390137e-02 -1.516085118055343628e-01 -8.478011190891265869e-02 2.287147641181945801e-01 3.444473147392272949e-01 -1.016933768987655640e-01 9.987290948629379272e-02 1.122693810611963272e-02 -2.635553479194641113e-01 1.135191023349761963e-01 -2.813324034214019775e-01 -1.047066599130630493e-01 -3.678422793745994568e-02 2.262718416750431061e-02 2.989119887351989746e-01 -2.734400629997253418e-01 6.280278414487838745e-02 -2.429348789155483246e-02 -4.706133529543876648e-02 1.192862913012504578e-01 1.173203438520431519e-01
2.524578869342803955e-01 4.361176490783691406e-01 9.202674031257629395e-02 9.788163751363754272e-02 4.911772161722183228e-02 -1.017923578619956970e-01 -1.229164190590381622e-02 2.442608624696731567e-01 5.463276803493499756e-02 2.317264489829540253e-02 2.279052287340164185e-01 1.068228334188461304e-01 -9.891497343778610229e-02 5.165164545178413391e-02 3.005026467144489288e-02 3.606263697147369385e-01 9.162419289350509644e-02 1.989936381578445435e-01 -1.439446806907653809e-01 -2.292103618383407593e-01 -2.886762022972106934e-01 1.238706633448600769e-01 7.176434248685836792e-02 9.112387150526046753e-02 1.397301107645034790e-01 2.943262159824371338e-01 -1.091979369521141052e-01 1.962369829416275024e-01 1.723527908325195312e-01 3.003712184727191925e-02 4.218227788805961609e-02 -1.509723216295242310e-01
2.818441390991210938e-01 4.828081279993057251e-02 -7.990825176239013672e-02 1.583777219057083130e-01 4.917825013399124146e-02 -2.728304564952850342e-01 6.537522375583648682e-02 2.575257718563079834e-01 -2.104777842760086060e-01 1.419620066881179810e-01 -5.967029556632041931e-02 1.224808171391487122e-01 -3.532658889889717102e-02 1.075936630368232727e-01 6.659312546253204346e-02 5.804604291915893555e-02 3.904503956437110901e-02 2.301386892795562744e-01 2.556281387805938721e-01 -2.011710107326507568e-01 -9.023725241422653198e-02 4.060438275337219238e-02 -3.986499905586242676e-01 -2.627347111701965332e-01 2.229226678609848022e-01 1.255252212285995483e-01 1.345880776643753052e-01 1.445493698120117188e-01 -2.213428169488906860e-01 7.298658788204193115e-02 2.049173265695571899e-01 -1.919742971658706665e-01
3.887162357568740845e-02 4.833586513996124268e-02 -4.151902720332145691e-02 5.931374430656433105e-02 7.562713325023651123e-02 -3.007712960243225098e-01 -6.102525070309638977e-02 -1.093390733003616333e-01 -9.215369075536727905e-02 7.449463754892349243e-02 -1.131642684340476990e-01 1.980029940605163574e-01 -4.060266315937042236e-01 2.499418258666992188e-01 -3.639987409114837646e-01 2.822108268737792969e-01 -1.815090030431747437e-01 -9.549432992935180664e-02 -1.224411353468894958e-01 -2.429611682891845703e-01 -1.284893155097961426e-01 1.474997401237487793e-01 -1.142255961894989014e-01 1.830984205007553101e-01 1.324940323829650879e-01 -4.730639606714248657e-02 1.405290663242340088e-01 1.338013261556625366e-01 -6.683994084596633911e-02 -8.804838359355926514e-02 2.441244870424270630e-01 -2.081912010908126831e-01
3.916858136653900146e-01 -2.468662858009338379e-01 -1.858488023281097412e-01 2.383764982223510742e-01 1.335946172475814819e-01 1.876157708466053009e-02 -1.854965388774871826e-01 1.767620593309402466e-01 1.273692399263381958e-02 -7.580877840518951416e-02 -4.386202991008758545e-02 -8.185572922229766846e-02 -2.589978873729705811e-01 2.380850017070770264e-01 -1.599109619855880737e-01 2.313392013311386108e-01 -2.608105540275573730e-01 1.679010987281799316e-01 -4.187870025634765625e-02 -1.388788074254989624e-01 -2.844307757914066315e-02 -7.422776520252227783e-02 -1.483048796653747559e-01 4.017096757888793945e-02 3.684825450181961060e-02 -1.001380309462547302e-01 -2.637354433536529541e-01 3.593576550483703613e-01 -7.711587846279144287e-02 8.706324547529220581e-02 -1.491199880838394165e-01 3.370882710441946983e-03
2.113129794597625732e-01 4.500049166381359100e-03 1.509863883256912231e-01 9.508361667394638062e-02 -2.660932019352912903e-02 -1.956740021705627441e-01 3.550239279866218567e-02 4.654613509774208069e-02 -1.897317916154861450e-02 5.394377280026674271e-03 3.411451727151870728e-02 9.152288734912872314e-02 -4.782368540763854980e-01 1.447347998619079590e-01 -1.242162287235260010e-01 -2.649217471480369568e-02 -2.812698781490325928e-01 1.164686530828475952e-01 -4.366838932037353516e-02 -4.015800356864929199e-01 -5.001547932624816895e-02 -1.056999787688255310e-01 -2.316945344209671021e-01 7.434593886137008667e-02 1.933537721633911133e-01 -1.777004897594451904e-01 1.110073775053024292e-01 2.646529674530029297e-01 -3.018194139003753662e-01 6.361839920282363892e-02 1.281716972589492798e-01 1.171066164970397949e-01
2.079883217811584473e-01 -3.369289264082908630e-02 1.546173244714736938e-01 2.109624445438385010e-01 1.933554410934448242e-01 -3.283520936965942383e-01 -1.474147140979766846e-01 -1.927996985614299774e-02 -2.425806671380996704e-01 2.266849279403686523e-01 -2.009999565780162811e-02 3.549300134181976318e-02 -2.801574766635894775e-01 4.103574454784393311e-01 8.487118780612945557e-02 2.014080435037612915e-01 2.660668827593326569e-02 1.398974359035491943e-01 6.672460585832595825e-02 -3.014759533107280731e-02 2.065455168485641479e-01 1.200873628258705139e-01 -1.390757560729980469e-01 1.418675035238265991e-01 -1.791747063398361206e-01 -1.277915686368942261e-01 -1.519049108028411865e-01 2.227366119623184204e-01 2.797632850706577301e-02 -2.136079519987106323e-01 1.730239391326904297e-02 -1.527176350355148315e-01
1.355643421411514282e-01 2.097830921411514282e-01 -9.995734691619873047e-02 3.524772226810455322e-01 5.102147907018661499e-02 -4.099975526332855225e-02 2.043002471327781677e-02 6.560508161783218384e-02 2.835139259696006775e-02 2.789287567138671875e-01 1.221056580543518066e-01 1.931614428758621216e-01 1.201407685875892639e-01 5.637923479080200195e-01 1.205853149294853210e-01 -3.150060772895812988e-02 2.129256874322891235e-01 1.478550583124160767e-01 -1.018883138895034790e-01 3.053659573197364807e-02 -2.656622231006622314e-02 -1.941086947917938232e-01 -2.085276842117309570e-01 -5.051418766379356384e-02 -1.499003916978836060e-02 1.877196580171585083e-01 -1.686235070228576660e-01 -1.013298630714416504e-01 4.878189787268638611e-02 -1.498175412416458130e-01 3.052288107573986053e-02 -2.299304306507110596e-01
-9.679201990365982056e-03 1.587229222059249878e-01 1.076513454318046570e-01 5.304786935448646545e-02 6.855670362710952759e-02 -2.347630821168422699e-02 1.561218034476041794e-02 1.816081106662750244e-01 1.171861588954925537e-01 4.722861573100090027e-02 1.183308959007263184e-01 2.218042016029357910e-01 8.950965851545333862e-02 2.829904854297637939e-01 2.075923606753349304e-03 3.846910297870635986e-01 1.676991730928421021e-01 5.216956138610839844e-01 -1.038650721311569214e-01 -6.955099850893020630e-02 -2.596554160118103027e-01 -1.137794628739356995e-01 -5.828864872455596924e-02 6.647722423076629639e-02 2.244340181350708008e-01 1.723210811614990234e-01 -1.105890870094299316e-01 5.566899850964546204e-02 -4.131273552775382996e-02 -7.062917947769165039e-02 -3.034226894378662109e-01 -9.127876162528991699e-02
-8.199377357959747314e-02 4.050336778163909912e-01 -2.069235146045684814e-01 -2.091234736144542694e-02 1.055167391896247864e-01 8.304943330585956573e-03 -1.058683246374130249e-01 1.623367965221405029e-01 1.178199648857116699e-01 8.472898602485656738e-02 9.958986937999725342e-02 1.733588613569736481e-02 -2.034877389669418335e-01 -9.264515712857246399e-03 2.631896734237670898e-02 2.809723913669586182e-01 -5.610339716076850891e-02 2.978738844394683838e-01 -2.069415003061294556e-01 -3.519743308424949646e-02 -1.097531989216804504e-01 -2.121552675962448120e-01 -1.434498578310012817e-01 1.491615325212478638e-01 1.554067283868789673e-01 2.406722605228424072e-01 -1.234008222818374634e-01 1.752382814884185791e-01 5.264405626803636551e-03 -1.820550411939620972e-01 -2.250573188066482544e-01 -3.703237771987915039e-01
9.392759948968887329e-02 1.436619907617568970e-01 -1.808441430330276489e-01 1.499309986829757690e-01 2.514633238315582275e-01 -3.150655031204223633e-01 1.504062414169311523e-01 2.393831014633178711e-01 -2.170996069908142090e-01 -2.054929547011852264e-02 1.478068996220827103e-02 -1.092489063739776611e-01 -2.776940464973449707e-01 2.935417592525482178e-01 -4.002146720886230469e-01 1.371607780456542969e-01 -1.197200343012809753e-01 -8.930137753486633301e-02 -9.883609414100646973e-02 -2.986028790473937988e-01 4.214333742856979370e-02 -1.217859908938407898e-01 5.661348626017570496e-02 -1.972366273403167725e-01 6.320896744728088379e-02 1.013315916061401367e-01 1.436346024274826050e-01 -1.421672385185956955e-02 -4.709945246577262878e-02 1.768429875373840332e-01 2.773380093276500702e-02 -1.471124440431594849e-01
-1.728588342666625977e-01 2.459128350019454956e-01 -6.523138284683227539e-02 -1.750631034374237061e-01 1.279459595680236816e-01 -4.618256166577339172e-02 1.293222457170486450e-01 1.914518922567367554e-01 1.669618040323257446e-01 1.053015664219856262e-01 1.956580281257629395e-01 -1.431980282068252563e-01 -3.628245592117309570e-01 4.249122440814971924e-01 -9.195154160261154175e-02 1.363571882247924805e-01 3.287136182188987732e-02 -2.608902566134929657e-02 2.108909003436565399e-02 -5.095148459076881409e-02 -1.291008889675140381e-01 -2.710144408047199249e-02 -3.224601224064826965e-02 5.219362210482358932e-03 7.568747550249099731e-02 1.838130801916122437e-01 -3.072718083858489990e-01 1.915777325630187988e-01 -3.933653607964515686e-02 -1.891911774873733521e-02 -2.650981545448303223e-01 -3.158860504627227783e-01
3.395384177565574646e-02 3.613342046737670898e-01 -2.961849234998226166e-02 -2.291066013276576996e-02 8.708833903074264526e-02 3.359593451023101807e-02 8.659879863262176514e-02 -1.698476970195770264e-01 -4.900994524359703064e-02 1.762941479682922363e-01 -6.959934532642364502e-02 -1.520836353302001953e-01 -3.921640515327453613e-01 1.648297458887100220e-01 6.305944919586181641e-02 -5.457816272974014282e-02 -3.237731754779815674e-02 8.478872478008270264e-02 2.013335563242435455e-02 -2.877394668757915497e-02 -9.361443668603897095e-02 3.982102498412132263e-03 -4.431577622890472412e-01 -1.173468679189682007e-01 3.914153873920440674e-01 1.732782572507858276e-01 -2.190178185701370239e-01 2.877723239362239838e-02 1.577659696340560913e-02 2.132752537727355957e-01 -1.143620610237121582e-01 -2.306481003761291504e-01
2.078487873077392578e-01 9.579295665025711060e-02 -1.522762030363082886e-01 6.921701133251190186e-02 -4.797727242112159729e-02 -7.869226485490798950e-02 -4.014377016574144363e-03 9.767667204141616821e-02 1.644125580787658691e-01 1.973967850208282471e-01 -1.341009289026260376e-01 -5.021231994032859802e-02 -3.451907336711883545e-01 1.268973667174577713e-02 1.185310631990432739e-01 3.035010024905204773e-02 -7.161828130483627319e-02 3.697937726974487305e-01 1.622089296579360962e-01 -2.342676371335983276e-01 -2.746281325817108154e-01 -1.220057532191276550e-01 -1.727873384952545166e-01 -6.971278041601181030e-02 1.228878349065780640e-01 8.693704009056091309e-02 3.789355605840682983e-02 1.541875451803207397e-01 -3.336561610922217369e-03 -8.564280346035957336e-03 2.402357310056686401e-01 -4.764922261238098145e-01
3.241458535194396973e-01 6.968190427869558334e-03 -2.890703454613685608e-02 5.105525255203247070e-02 1.884938329458236694e-01 -1.790679991245269775e-01 1.207527145743370056e-01 2.272854894399642944e-01 -3.197408020496368408e-01 1.486202627420425415e-01 -1.030242368578910828e-01 2.682836651802062988e-01 1.166843697428703308e-01 2.758982777595520020e-01 8.080302178859710693e-02 1.440691798925399780e-01 -5.835505574941635132e-02 1.520974636077880859e-01 2.116851508617401123e-01 -1.192462667822837830e-01 -6.241794675588607788e-02 -1.643345132470130920e-02 -3.012785613536834717e-01 -2.209260910749435425e-01 1.674126386642456055e-01 1.301914602518081665e-01 1.116226390004158020e-01 3.041471540927886963e-01 -1.696583926677703857e-01 6.198728457093238831e-02 1.211221143603324890e-01 -8.437889814376831055e-02
-4.109222441911697388e-03 3.653802573680877686e-01 -2.540108263492584229e-01 -3.421691432595252991e-02 -6.248859688639640808e-02 -2.587367296218872070e-01 1.376248747110366821e-01 -9.776611626148223877e-02 -1.465916335582733154e-01 2.022906839847564697e-01 -8.098125457763671875e-02 -1.726122796535491943e-01 -2.863411307334899902e-01 2.111757695674896240e-01 -1.609972119331359863e-01 3.048195540904998779e-01 -1.916989684104919434e-01 7.244246453046798706e-02 -1.514133214950561523e-01 -7.059366255998611450e-02 -1.066931411623954773e-01 2.599999606609344482e-01 -2.268838733434677124e-01 -1.286749541759490967e-01 -3.534197434782981873e-02 1.286555230617523193e-01 -1.878798007965087891e-01 1.323533803224563599e-01 1.782694607973098755e-01 -2.503925561904907227e-02 1.789544075727462769e-01 -7.268288731575012207e-02
1.155585721135139465e-01 1.233991310000419617e-01 -5.374945700168609619e-02 4.027275368571281433e-02 -4.200512543320655823e-02 -1.286168247461318970e-01 1.013077870011329651e-01 -3.541405126452445984e-02 1.264934707432985306e-02 1.402751207351684570e-01 1.038904562592506409e-01 -9.741878509521484375e-02 -4.526076018810272217e-01 2.664563357830047607e-01 -3.267983198165893555e-01 2.701069414615631104e-01 -4.102849066257476807e-01 1.660089357756078243e-03 -1.893271207809448242e-01 -3.315176367759704590e-01 1.501376926898956299e-01 -5.998871847987174988e-02 -1.315139681100845337e-01 -1.561024039983749390e-01 -4.794193059206008911e-02 -9.199525229632854462e-03 -8.472072333097457886e-02 -6.454578787088394165e-02 1.464904993772506714e-01 -4.725347459316253662e-02 -3.889028728008270264e-02 -1.432995796203613281e-01
-8.095367252826690674e-02 8.949203789234161377e-02 8.382352441549301147e-02 1.036496385931968689e-01 2.794892191886901855e-01 -7.182404398918151855e-02 -1.268176883459091187e-01 1.977557837963104248e-01 2.725050151348114014e-01 1.707404851913452148e-01 1.557768583297729492e-01 -1.042707711458206177e-01 -2.226684838533401489e-01 2.250452786684036255e-01 -2.160118371248245239e-01 2.098303288221359253e-01 -1.939469277858734131e-01 2.917628884315490723e-01 -3.959153592586517334e-02 7.717268913984298706e-02 -1.556748449802398682e-01 -1.993831396102905273e-01 -3.498513102531433105e-01 8.227973431348800659e-02 1.551235914230346680e-01 1.778808087110519409e-01 -1.245409063994884491e-02 -4.742112010717391968e-02 -1.515957415103912354e-01 -2.421174049377441406e-01 -1.729221045970916748e-01 -8.189820498228073120e-02
9.868827462196350098e-02 7.162673026323318481e-02 1.000555530190467834e-01 -2.106628566980361938e-01 2.941454388201236725e-02 -7.183039188385009766e-02 -9.642552584409713745e-02 4.558747634291648865e-02 2.527776360511779785e-01 -6.262942403554916382e-02 1.916205883026123047e-01 6.458722800016403198e-02 -4.762187302112579346e-01 3.574855923652648926e-01 -2.187498807907104492e-01 2.386724650859832764e-01 -5.731761455535888672e-02 4.847456142306327820e-02 -1.342437714338302612e-01 7.803674042224884033e-02 2.830055356025695801e-01 -2.626441121101379395e-01 -2.167204171419143677e-01 1.072947233915328979e-01 7.434218376874923706e-02 1.015717238187789917e-01 1.193905808031558990e-02 5.715020000934600830e-02 3.089182078838348389e-02 4.762349650263786316e-02 2.098462730646133423e-02 -2.915801703929901123e-01
-2.004883624613285065e-02 2.695383727550506592e-01 2.013024687767028809e-02 6.897781789302825928e-02 1.618965864181518555e-01 -4.616006091237068176e-02 1.376794464886188507e-02 2.724202573299407959e-01 6.798913329839706421e-02 2.130086570978164673e-01 1.230727583169937134e-01 2.547700516879558563e-02 -2.302333712577819824e-01 7.638473063707351685e-02 -1.907513290643692017e-02 2.508948743343353271e-01 2.057182788848876953e-01 2.511134445667266846e-01 -1.123862862586975098e-01 -1.968634724617004395e-01 -2.935620248317718506e-01 1.185431182384490967e-01 2.807367034256458282e-02 -1.004115566611289978e-01 4.476939141750335693e-02 2.419878393411636353e-01 -1.381688266992568970e-01 4.079388678073883057e-01 3.148150071501731873e-02 -1.670530140399932861e-01 2.518017888069152832e-01 -1.576707959175109863e-01
2.551474273204803467e-01 6.105151027441024780e-02 -1.902032345533370972e-01 1.024073734879493713e-01 -6.886036694049835205e-02 -4.443386197090148926e-02 8.508289605379104614e-02 3.160406947135925293e-01 -2.641281783580780029e-01 -1.858665049076080322e-01 -2.483376860618591309e-01 -1.095042750239372253e-01 -3.367181122303009033e-01 2.734354734420776367e-01 1.924287676811218262e-01 1.571412384510040283e-01 -5.220124125480651855e-02 2.884137332439422607e-01 -9.226166456937789917e-02 1.406446751207113266e-02 1.365689337253570557e-01 -1.427069455385208130e-01 -2.284069923916831613e-04 -1.350930035114288330e-01 4.584464710205793381e-03 3.541829586029052734e-01 5.033464357256889343e-02 1.194865182042121887e-01 5.045785754919052124e-02 -2.102163285017013550e-01 1.329956017434597015e-02 -4.189233854413032532e-02
1.766956448554992676e-01 1.778925582766532898e-02 1.844783723354339600e-01 1.702960878610610962e-01 1.335100680589675903e-01 1.868001744151115417e-02 1.753122210502624512e-01 3.368934094905853271e-01 -1.745502352714538574e-01 7.807463407516479492e-02 -1.259550750255584717e-01 -1.498393267393112183e-01 -4.145980477333068848e-01 4.103602096438407898e-02 5.233414843678474426e-02 -5.292268469929695129e-02 1.002443656325340271e-01 4.808517098426818848e-01 -3.320293128490447998e-02 -2.065118402242660522e-01 -4.099437594413757324e-02 -7.308556139469146729e-02 -2.286951392889022827e-01 -1.284192204475402832e-01 4.484103620052337646e-02 7.597077637910842896e-02 -1.543338317424058914e-02 8.605967462062835693e-02 -7.158258557319641113e-02 -8.661336265504360199e-03 -1.471510827541351318e-01 -2.931170165538787842e-01
4.792639613151550293e-02 1.522173136472702026e-01 -1.091434955596923828e-01 2.199848443269729614e-01 -8.426462113857269287e-02 -8.524469286203384399e-02 -3.740638494491577148e-03 -1.073219031095504761e-01 4.481175541877746582e-02 3.022779524326324463e-01 5.548809096217155457e-02 1.716555468738079071e-02 -1.175872907042503357e-01 2.654359340667724609e-01 1.312895268201828003e-01 -3.063240088522434235e-02 -8.877079933881759644e-02 5.505611300468444824e-01 -1.860989374108612537e-03 -4.009776115417480469e-01 2.451350241899490356e-01 -8.854719251394271851e-02 -6.151692196726799011e-02 -2.357949614524841309e-01 1.694550663232803345e-01 1.164677366614341736e-01 -9.762495011091232300e-02 1.335679590702056885e-01 2.061281912028789520e-02 6.936457008123397827e-02 3.822531923651695251e-02 -1.169108375906944275e-01
-4.296877607703208923e-02 2.706100344657897949e-01 4.578176885843276978e-02 4.193309843540191650e-01 -1.550558805465698242e-01 -1.326107829809188843e-01 5.980867519974708557e-02 2.090630829334259033e-01 -1.935875862836837769e-01 1.270450185984373093e-02 5.159048669156618416e-05 -5.850079283118247986e-02 -5.517228320240974426e-02 4.861732125282287598e-01 9.895984828472137451e-02 1.657904088497161865e-01 1.835872381925582886e-01 9.184743463993072510e-02 -1.518325954675674438e-01 -1.168928518891334534e-01 -6.540495902299880981e-02 -2.004390768706798553e-02 -1.850474178791046143e-01 9.226101101376116276e-04 -1.154635380953550339e-02 1.658320426940917969e-01 5.669476836919784546e-02 1.527564525604248047e-01 1.344504207372665405e-02 2.674723863601684570e-01 3.093268275260925293e-01 -3.100527636706829071e-02
1.081456020474433899e-01 2.192499488592147827e-01 -7.887484878301620483e-02 -6.343046575784683228e-02 1.425296217203140259e-01 -8.065487444400787354e-02 -1.796257048845291138e-01 -8.072774112224578857e-02 -2.052413821220397949e-01 1.274196654558181763e-01 9.191814810037612915e-02 8.573168516159057617e-02 -3.218891918659210205e-01 3.946158289909362793e-01 -1.859221607446670532e-01 2.992950677871704102e-01 2.425452135503292084e-02 -8.288638293743133545e-02 1.443551033735275269e-01 -3.196720182895660400e-01 -3.091463446617126465e-01 8.546335250139236450e-02 5.552950128912925720e-02 7.506963610649108887e-02 5.913717672228813171e-03 2.246074527502059937e-01 2.893412113189697266e-01 4.464736208319664001e-02 2.583420462906360626e-02 -3.807481378316879272e-02 1.469951272010803223e-01 6.890825927257537842e-02
2.725600898265838623e-01 -6.586218625307083130e-02 1.392114609479904175e-01 3.190709352493286133e-01 -3.959172591567039490e-02 -2.098549008369445801e-01 -1.716972589492797852e-01 -1.343295276165008545e-01 -1.320331692695617676e-01 2.001379579305648804e-01 -6.338224560022354126e-02 -8.659491315484046936e-03 -3.612956106662750244e-01 2.363467812538146973e-01 -1.972521543502807617e-01 1.030973121523857117e-01 1.221324056386947632e-01 1.086440011858940125e-01 2.169121056795120239e-01 -1.796489804983139038e-01 3.852152032777667046e-03 7.005465030670166016e-02 -2.664909064769744873e-01 7.245875149965286255e-02 -4.432626441121101379e-02 -4.779370129108428955e-02 -1.550952941179275513e-01 2.885122597217559814e-01 1.880969852209091187e-01 -1.202680692076683044e-01 1.718436628580093384e-01 -1.771762967109680176e-01
3.890089690685272217e-01 -2.101240120828151703e-02 2.874692082405090332e-01 2.001884579658508301e-01 1.907013654708862305e-01 -4.015102982521057129e-01 -1.793192476034164429e-01 -7.092071324586868286e-02 -1.551731824874877930e-01 1.453180909156799316e-01 -1.487112138420343399e-02 1.006279587745666504e-01 -3.576109409332275391e-01 2.789281010627746582e-01 -3.932258486747741699e-02 1.839076429605484009e-01 7.924056798219680786e-02 1.840076297521591187e-01 9.462846070528030396e-02 -2.749956026673316956e-02 1.154129281640052795e-01 4.031439870595932007e-02 -1.522542983293533325e-01 2.322147190570831299e-01 -4.586234688758850098e-02 -1.083059385418891907e-01 -5.895850807428359985e-02 1.553876847028732300e-01 4.722092673182487488e-02 1.022484712302684784e-02 3.117372468113899231e-02 -8.657814562320709229e-02
2.058813422918319702e-01 3.614855408668518066e-01 -3.341751918196678162e-02 1.652463674545288086e-01 -2.149511277675628662e-01 -2.712391912937164307e-01 -1.409597098827362061e-01 6.048349663615226746e-02 -2.350497096776962280e-01 2.607316374778747559e-01 -2.693157643079757690e-02 4.187887534499168396e-02 -4.532598853111267090e-01 1.670580655336380005e-01 -7.957401871681213379e-02 4.761458188295364380e-02 -1.457222253084182739e-01 -6.467702798545360565e-03 -2.018927186727523804e-01 -1.611134707927703857e-01 5.995353683829307556e-02 8.739688247442245483e-02 -1.642158478498458862e-01 -3.043392002582550049e-01 6.246722862124443054e-02 1.537717878818511963e-01 3.202082216739654541e-02 1.252949982881546021e-02 -1.350483149290084839e-01 1.477440167218446732e-02 1.523221191018819809e-02 1.460110843181610107e-01
9.391703642904758453e-03 7.689827680587768555e-02 -2.049272805452346802e-01 -1.232782080769538879e-01 1.206546500325202942e-01 2.082100603729486465e-03 -2.686288952827453613e-01 -1.981133073568344116e-01 1.456054300069808960e-01 -2.452218718826770782e-02 -8.913306891918182373e-02 5.829269532114267349e-03 -3.811824619770050049e-01 2.747270464897155762e-01 6.631326675415039062e-02 2.944991886615753174e-01 2.964191511273384094e-02 1.636756807565689087e-01 -2.919510006904602051e-01 -8.094375953078269958e-03 -2.092588543891906738e-01 -1.095886975526809692e-01 -3.002721965312957764e-01 -1.181579474359750748e-02 1.185252517461776733e-01 2.244898080825805664e-01 -8.452835679054260254e-02 9.282757528126239777e-03 -9.953568130731582642e-02 5.517473444342613220e-03 -2.650487720966339111e-01 -2.412787228822708130e-01
1.770413219928741455e-01 1.508378982543945312e-01 3.885051980614662170e-02 -1.590221226215362549e-01 -2.779296413064002991e-02 -3.147220909595489502e-01 2.534877695143222809e-02 9.264356642961502075e-02 9.980353713035583496e-02 3.344356268644332886e-02 1.451187729835510254e-01 -1.291549950838088989e-01 -3.501751422882080078e-01 4.537182152271270752e-01 1.054292358458042145e-02 1.168932393193244934e-01 3.537611290812492371e-02 -2.156507372856140137e-01 3.774173930287361145e-02 5.418066307902336121e-02 -5.165245756506919861e-02 5.574559792876243591e-02 -1.263982653617858887e-01 1.375838071107864380e-01 -3.972721472382545471e-02 3.157409131526947021e-01 -2.019045799970626831e-01 1.734371930360794067e-01 1.638556420803070068e-01 -3.202374279499053955e-01 4.454667493700981140e-02 -1.506046652793884277e-01
5.474376678466796875e-02 1.784418970346450806e-01 3.279819712042808533e-02 2.736680209636688232e-01 1.053470894694328308e-01 7.774627208709716797e-02 -2.014264278113842010e-02 3.681222498416900635e-01 -2.567517161369323730e-01 -2.956884503364562988e-01 2.561897970736026764e-02 1.104334145784378052e-01 -2.183106839656829834e-01 3.318132758140563965e-01 -9.510486572980880737e-02 -7.053288817405700684e-02 1.908226311206817627e-01 1.878629475831985474e-01 -1.874600946903228760e-01 -4.848536476492881775e-02 -6.974786520004272461e-02 -2.317457050085067749e-01 -2.698532938957214355e-01 -1.706722974777221680e-01 1.526967138051986694e-01 1.071512177586555481e-01 -1.558640152215957642e-01 6.454651057720184326e-02 8.886633068323135376e-02 1.697414070367813110e-01 1.449887156486511230e-01 -8.624422550201416016e-02
-1.264291466213762760e-03 4.463340640068054199e-01 -1.306853070855140686e-02 2.004975527524948120e-01 1.232578158378601074e-01 -2.446244657039642334e-01 1.596928536891937256e-01 -1.041455790400505066e-01 1.607529222965240479e-01 8.391895145177841187e-02 -3.216911852359771729e-02 1.442804932594299316e-01 -1.945418417453765869e-01 2.996255457401275635e-01 6.298951059579849243e-02 -6.751973181962966919e-02 8.845268189907073975e-02 -1.037921234965324402e-01 -1.206216737627983093e-01 -2.070001214742660522e-01 -3.869536519050598145e-01 -2.183681726455688477e-01 -5.757223442196846008e-02 -1.864954978227615356e-01 1.163590550422668457e-01 1.763273626565933228e-01 1.135229915380477905e-01 1.800662875175476074e-01 8.693177253007888794e-03 9.171764552593231201e-02 -2.083471119403839111e-01 -6.929557025432586670e-02
1.362901777029037476e-01 4.217252135276794434e-01 6.880395114421844482e-02 2.504355609416961670e-01 2.171885222196578979e-01 -2.816245853900909424e-01 -4.205169156193733215e-02 -6.618736684322357178e-02 1.151462197303771973e-01 1.123621910810470581e-01 -9.810314327478408813e-02 -1.019118875265121460e-01 -5.018955469131469727e-01 9.163895994424819946e-02 -7.981884479522705078e-02 2.252009809017181396e-01 7.291654497385025024e-02 -2.827188372611999512e-02 2.912920899689197540e-02 -1.039531007409095764e-01 1.379246860742568970e-01 1.265517026185989380e-01 -3.450696468353271484e-01 3.989298641681671143e-02 -6.620031595230102539e-02 -5.197119340300559998e-02 8.158452808856964111e-02 2.141112089157104492e-02 7.787870708853006363e-03 -6.118775345385074615e-04 1.849399507045745850e-01 -1.351860910654067993e-01
5.460101366043090820e-02 -3.766450972761958838e-04 8.949241042137145996e-02 -2.440124191343784332e-02 2.436466068029403687e-01 -1.612868010997772217e-01 9.398288279771804810e-02 -1.163238734006881714e-01 1.364014297723770142e-02 -2.163203619420528412e-02 2.590383589267730713e-01 1.028247084468603134e-02 -4.230358004570007324e-01 2.830861508846282959e-01 -3.450068235397338867e-01 8.612036705017089844e-02 -1.676122248172760010e-01 1.900273934006690979e-02 4.543628543615341187e-02 1.666552871465682983e-01 -2.083996683359146118e-01 -1.722145527601242065e-01 -1.214458942413330078e-01 6.681735813617706299e-02 1.607970744371414185e-01 1.643270403146743774e-01 -1.500177830457687378e-01 -6.161627545952796936e-02 -2.744380533695220947e-01 -8.523202687501907349e-02 -1.885847002267837524e-01 -2.817228138446807861e-01
2.541565001010894775e-01 3.590400815010070801e-01 1.534174829721450806e-01 6.847105920314788818e-02 7.111187279224395752e-02 -6.930795311927795410e-02 2.740009427070617676e-01 -3.658089935779571533e-01 -1.268478184938430786e-01 -1.277143955230712891e-01 3.903407976031303406e-02 -7.210588455200195312e-02 1.143506355583667755e-02 3.996415436267852783e-01 -3.877514274790883064e-03 2.185007184743881226e-01 1.035470049828290939e-02 6.463873386383056641e-02 7.883238792419433594e-02 -8.217386901378631592e-03 1.840006113052368164e-01 4.465968906879425049e-02 -1.510882675647735596e-01 -3.949642926454544067e-02 -1.079542785882949829e-01 3.092463016510009766e-01 -2.012611366808414459e-02 1.584407240152359009e-01 1.125505194067955017e-02 -8.502236008644104004e-02 -2.582742087543010712e-02 -3.180659413337707520e-01
5.206061154603958130e-02 4.178395494818687439e-02 -7.419590372592210770e-03 3.834591209888458252e-01 -1.167531162500381470e-01 -3.858085870742797852e-01 -1.169244796037673950e-01 7.435832172632217407e-02 3.279515355825424194e-02 2.175366729497909546e-01 2.476112246513366699e-01 1.973032802343368530e-01 -1.537844836711883545e-01 3.338694274425506592e-01 3.465046361088752747e-02 -9.627545252442359924e-03 -9.437420964241027832e-02 3.504368066787719727e-01 -3.592251334339380264e-03 -2.984947562217712402e-01 -2.291382476687431335e-02 -2.132900655269622803e-01 -3.090082667768001556e-02 -1.595642864704132080e-01 1.697199195623397827e-01 7.449164404533803463e-04 -6.711008399724960327e-02 -1.579572260379791260e-01 1.140271499752998352e-01 6.155106797814369202e-02 -6.320881098508834839e-02 -9.703115373849868774e-02
7.764691114425659180e-02 2.959884405136108398e-01 2.775598168373107910e-01 1.015498787164688110e-01 2.464158833026885986e-01 -1.560392137616872787e-02 4.132284596562385559e-02 2.339347600936889648e-01 -8.075863122940063477e-02 1.918221414089202881e-01 2.007091343402862549e-01 7.378815859556198120e-02 -1.041283905506134033e-01 2.827666141092777252e-02 -1.934991590678691864e-02 3.067606389522552490e-01 2.052519321441650391e-01 2.602990865707397461e-01 -1.188451200723648071e-01 -3.826092183589935303e-01 -2.856480479240417480e-01 -2.377503318712115288e-03 4.441018030047416687e-02 1.805557496845722198e-02 1.306642442941665649e-01 1.715892180800437927e-02 1.805795915424823761e-02 3.012918531894683838e-01 -8.119616657495498657e-02 -9.323369711637496948e-02 7.940404862165451050e-02 -1.486261636018753052e-01
-1.820209436118602753e-02 2.955871522426605225e-01 -1.136689186096191406e-01 -1.718303374946117401e-02 9.146916866302490234e-02 -6.844385713338851929e-02 1.452755779027938843e-01 2.872229218482971191e-01 1.977975368499755859e-01 2.703801691532135010e-01 5.680204555392265320e-02 1.656127274036407471e-01 -9.405384957790374756e-02 2.218974977731704712e-01 -5.953665077686309814e-02 1.902257353067398071e-01 4.633659124374389648e-02 3.793112561106681824e-02 -1.261983811855316162e-01 -7.781938463449478149e-02 -1.673384159803390503e-01 -8.609323203563690186e-02 -1.863970458507537842e-01 2.384499460458755493e-01 1.562042385339736938e-01 2.456910759210586548e-01 -2.741717100143432617e-01 1.820944398641586304e-01 1.811976283788681030e-01 -1.498237848281860352e-01 -2.301632761955261230e-01 -2.963072955608367920e-01
1.309693157672882080e-01 5.253990739583969116e-02 -1.716183871030807495e-01 3.057864010334014893e-01 3.081406233832240105e-03 1.583628952503204346e-01 -8.686587959527969360e-02 1.058064121752977371e-02 -2.662297189235687256e-01 -7.927860319614410400e-02 -2.257499992847442627e-01 -1.845967173576354980e-01 -1.331826001405715942e-01 2.591024637222290039e-01 1.102247759699821472e-01 9.538996219635009766e-02 -5.377521738409996033e-02 2.522411346435546875e-01 -7.173822075128555298e-02 -1.415663808584213257e-01 1.698213815689086914e-01 -2.518216967582702637e-01 -1.157682836055755615e-01 -8.079296350479125977e-02 1.028971076011657715e-01 3.950745165348052979e-01 3.491741791367530823e-02 3.994705080986022949e-01 -6.701633683405816555e-04 -4.388160631060600281e-02 -2.139054052531719208e-02 -1.494000703096389771e-01
1.637193262577056885e-01 3.541553020477294922e-01 -2.847016751766204834e-01 5.884128808975219727e-02 4.376675188541412354e-02 -1.060735359787940979e-01 -2.250430919229984283e-02 -3.503538295626640320e-02 -9.921392798423767090e-02 1.041847243905067444e-01 -2.199528515338897705e-01 4.841323569416999817e-02 -3.433649539947509766e-01 3.316776454448699951e-01 -1.564990282058715820e-01 1.162529140710830688e-01 -1.436646580696105957e-01 1.053225845098495483e-01 1.541841402649879456e-02 8.973696827888488770e-02 -1.592217087745666504e-01 3.305670022964477539e-01 -2.157328873872756958e-01 -3.016928136348724365e-01 2.885266020894050598e-02 1.662798970937728882e-01 -1.028632968664169312e-01 2.923049777746200562e-02 1.999325752258300781e-01 -6.140227988362312317e-02 1.032334044575691223e-01 -6.700158864259719849e-02
-1.311433613300323486e-01 1.198732182383537292e-01 -1.691335253417491913e-02 4.726664349436759949e-02 1.560003217309713364e-02 1.064296960830688477e-01 6.947068870067596436e-02 2.149248421192169189e-01 1.229678466916084290e-01 7.510299980640411377e-02 1.263535469770431519e-01 -3.012340329587459564e-02 -3.819073140621185303e-01 5.559912323951721191e-01 -1.146813482046127319e-01 4.533403515815734863e-01 -1.126779317855834961e-01 -6.953997653909027576e-04 -9.630253165960311890e-02 1.382764577865600586e-01 4.425351694226264954e-02 -2.589893043041229248e-01 6.685855239629745483e-02 5.492223426699638367e-02 1.907376013696193695e-02 -1.489214133471250534e-02 1.265243589878082275e-01 1.737673580646514893e-01 8.612898737192153931e-02 8.663458377122879028e-02 -1.127500236034393311e-01 -1.394444610923528671e-03
6.403697282075881958e-02 1.607062071561813354e-01 -1.414608210325241089e-01 4.825267940759658813e-02 2.786103188991546631e-01 -1.126175373792648315e-01 -2.662546038627624512e-01 -4.751299694180488586e-02 -2.085832133889198303e-02 -1.027180626988410950e-02 1.258113235235214233e-01 1.756889745593070984e-02 -3.923603296279907227e-01 1.312373876571655273e-01 -1.101988703012466431e-01 2.007557451725006104e-01 1.206489093601703644e-02 2.568465471267700195e-01 1.873373389244079590e-01 6.140662729740142822e-02 -7.159065455198287964e-02 -5.199665948748588562e-02 -5.203537940979003906e-01 8.631471544504165649e-02 5.485517159104347229e-02 2.812095358967781067e-02 -1.889625191688537598e-01 1.220721304416656494e-01 -2.407945841550827026e-01 7.758340798318386078e-03 -2.012506127357482910e-01 -1.477275509387254715e-03
1.050567105412483215e-01 -8.884838223457336426e-02 -1.566450297832489014e-01 1.608652025461196899e-01 1.612327694892883301e-01 -1.049014776945114136e-01 -4.320120811462402344e-02 -1.505766510963439941e-01 3.591625019907951355e-02 -4.315609484910964966e-02 -1.181090101599693298e-01 6.794805079698562622e-02 -2.644805908203125000e-01 4.434214830398559570e-01 -2.295447736978530884e-01 8.281861245632171631e-02 1.304668933153152466e-01 2.558448016643524170e-01 -1.131723523139953613e-01 1.078843176364898682e-01 -1.655530184507369995e-01 1.315096914768218994e-01 -2.026154845952987671e-01 -3.076466172933578491e-02 -5.061719566583633423e-03 1.256059259176254272e-01 -1.065878272056579590e-01 9.531794488430023193e-02 -2.592698037624359131e-01 -2.420466989278793335e-01 -2.205013334751129150e-01 -3.420056998729705811e-01
3.056488335132598877e-01 1.043410003185272217e-01 -1.374893486499786377e-01 1.824883744120597839e-02 -7.686103135347366333e-02 3.275926923379302025e-03 -8.875308185815811157e-02 -3.163806349039077759e-02 1.248777136206626892e-01 9.761522710323333740e-02 -6.977982074022293091e-02 -1.131068840622901917e-01 -3.743560612201690674e-01 1.548257917165756226e-01 2.924040853977203369e-01 1.927967667579650879e-01 7.182610034942626953e-02 3.185485005378723145e-01 8.579808473587036133e-02 -1.663663238286972046e-01 -3.099924921989440918e-01 -7.534612435847520828e-03 -8.501099795103073120e-02 -1.256336271762847900e-01 1.435058712959289551e-01 -5.346533376723527908e-03 -5.391967296600341797e-02 1.335106641054153442e-01 -6.620810180902481079e-02 1.979082264006137848e-02 1.962350159883499146e-01 -4.319917559623718262e-01
1.727494895458221436e-01 1.394892632961273193e-01 7.152444124221801758e-02 1.334269344806671143e-01 1.611682623624801636e-01 -1.853663325309753418e-01 2.087429612874984741e-01 2.347097843885421753e-01 -4.349956288933753967e-02 -1.733278185129165649e-01 1.682770811021327972e-02 1.609378755092620850e-01 -3.505541086196899414e-01 3.567673563957214355e-01 -7.294792681932449341e-02 -5.073517188429832458e-02 6.426775828003883362e-03 1.997198723256587982e-02 -1.328814178705215454e-01 -1.314364373683929443e-01 2.183270007371902466e-01 4.038388282060623169e-02 -1.391187757253646851e-01 -6.896551698446273804e-02 3.082674741744995117e-01 2.289910018444061279e-01 3.670428395271301270e-01 1.036431267857551575e-01 1.505607515573501587e-01 1.087143495678901672e-01 -1.263227909803390503e-01 -2.107850089669227600e-02
1.457289010286331177e-01 -6.714878138154745102e-03 -2.468375414609909058e-01 3.335225582122802734e-01 2.091524451971054077e-01 -7.866419851779937744e-02 7.552590221166610718e-02 1.866841763257980347e-01 -3.465553224086761475e-01 -3.917090594768524170e-02 -1.999602653086185455e-02 -2.588165104389190674e-01 -3.139309883117675781e-01 2.087552696466445923e-01 2.723142318427562714e-02 2.850026451051235199e-02 4.725118167698383331e-03 5.531436577439308167e-02 8.028512448072433472e-02 -1.033078655600547791e-01 -7.151044555939733982e-04 -2.181801944971084595e-01 -4.472958296537399292e-02 -3.035089671611785889e-01 1.955533474683761597e-01 2.885771393775939941e-01 -1.394686996936798096e-01 1.137147098779678345e-01 1.286770999431610107e-01 1.197485178709030151e-01 5.947926640510559082e-02 -1.819356679916381836e-01
6.776525825262069702e-02 1.770162433385848999e-01 -2.444106042385101318e-01 8.976402878761291504e-02 2.214519679546356201e-02 -2.891443073749542236e-01 1.377440057694911957e-02 -2.582277059555053711e-01 -4.473895579576492310e-02 1.782263815402984619e-01 -5.078863352537155151e-03 6.867235898971557617e-02 -3.732543587684631348e-01 1.732344031333923340e-01 -2.627107501029968262e-02 3.265267908573150635e-01 -3.089108169078826904e-01 -2.662949077785015106e-02 -1.915084570646286011e-01 -2.520156204700469971e-01 5.691327154636383057e-02 1.821125298738479614e-01 -2.933205664157867432e-01 -1.628584116697311401e-01 -9.766772389411926270e-02 1.479640603065490723e-01 -3.670671954751014709e-02 1.258381009101867676e-01 -1.129033863544464111e-01 -5.507682263851165771e-02 1.141426190733909607e-01 8.634643256664276123e-02
1.189466491341590881e-01 7.701119780540466309e-02 1.233584955334663391e-01 1.698404848575592041e-01 1.580075025558471680e-01 -2.627624869346618652e-01 -2.771030552685260773e-02 1.526124626398086548e-01 -2.210012823343276978e-01 -1.185072138905525208e-01 2.446161955595016479e-02 1.722844541072845459e-01 -2.746143043041229248e-01 3.372393548488616943e-01 -2.979671955108642578e-01 3.224759995937347412e-01 -9.417157620191574097e-02 1.312144696712493896e-01 -4.219194129109382629e-02 -1.933957934379577637e-01 2.061579376459121704e-01 -1.134016178548336029e-02 -1.365613639354705811e-01 -2.327021062374114990e-01 1.909282803535461426e-01 2.501764148473739624e-02 1.235038116574287415e-01 -2.954496741294860840e-01 1.038555614650249481e-02 -5.327783152461051941e-02 1.007145047187805176e-01 -9.641022980213165283e-02
2.995681390166282654e-02 2.820076942443847656e-01 -1.474117040634155273e-01 -1.230252683162689209e-01 -4.269883967936038971e-03 -1.343443542718887329e-01 -1.046819835901260376e-01 -3.833438083529472351e-02 -6.148424744606018066e-02 1.491340398788452148e-01 -1.241758186370134354e-02 4.212903603911399841e-02 -3.837348222732543945e-01 1.323634237051010132e-01 -3.605351150035858154e-01 2.756947278976440430e-01 -3.459990620613098145e-01 8.334852755069732666e-02 -2.578817009925842285e-01 -2.063737660646438599e-01 1.242186352610588074e-01 -3.603782504796981812e-02 -1.389837116003036499e-01 -2.786086797714233398e-01 -5.818523466587066650e-03 1.791274547576904297e-01 -7.069167494773864746e-02 1.203423514962196350e-01 -1.935172528028488159e-01 -8.528528362512588501e-02 -7.054661214351654053e-02 5.268039926886558533e-02
3.970986977219581604e-02 1.862276345491409302e-01 -9.709474444389343262e-02 4.839831031858921051e-03 1.721798777580261230e-01 1.577556729316711426e-01 1.180549561977386475e-01 9.874712675809860229e-02 -1.358527094125747681e-01 2.364413589239120483e-01 1.850919723510742188e-01 3.635532036423683167e-02 -1.079378575086593628e-01 3.880881667137145996e-01 -4.255149513483047485e-02 1.979469954967498779e-01 -7.198030501604080200e-02 2.330279946327209473e-01 -1.492998898029327393e-01 -2.349642515182495117e-01 -1.319623142480850220e-01 2.045792788267135620e-01 -1.423715800046920776e-01 2.439455687999725342e-01 -1.046983301639556885e-01 3.233873248100280762e-01 2.982454001903533936e-01 2.233047038316726685e-01 8.262795954942703247e-02 -8.262448012828826904e-02 -8.871431462466716766e-03 -1.369525492191314697e-01
1.637412011623382568e-01 3.400328159332275391e-01 1.839202642440795898e-02 1.330693811178207397e-01 9.420391172170639038e-02 -4.909770190715789795e-01 -2.792981080710887909e-02 -4.090737178921699524e-02 1.303609162569046021e-01 -4.889468476176261902e-02 -2.910649180412292480e-01 -1.157535985112190247e-02 -2.313021719455718994e-01 2.521087229251861572e-01 -1.309947818517684937e-01 1.829393953084945679e-01 -4.500489309430122375e-02 -6.469598412513732910e-02 -1.005787625908851624e-01 -1.498808264732360840e-01 -1.126056909561157227e-01 -3.751990199089050293e-02 8.359321393072605133e-03 1.826040260493755341e-02 9.075655788183212280e-02 1.085819154977798462e-01 -2.092574536800384521e-01 1.061762720346450806e-01 2.225579917430877686e-01 1.880359351634979248e-01 -2.871343791484832764e-01 -1.396562159061431885e-01
4.787120595574378967e-02 1.673348248004913330e-01 1.836405247449874878e-01 8.941097185015678406e-03 -1.143240332603454590e-01 -1.103563681244850159e-01 -7.472334802150726318e-02 1.390993148088455200e-01 2.316486276686191559e-02 2.445314312353730202e-03 -1.927457153797149658e-01 1.372624188661575317e-01 -2.036592960357666016e-01 3.158654272556304932e-01 1.457801014184951782e-01 2.321747839450836182e-01 -1.678983867168426514e-01 5.706970579922199249e-03 2.532310187816619873e-01 -1.565167447552084923e-03 -3.204936683177947998e-01 -1.590081304311752319e-01 -1.631942838430404663e-01 -3.986625671386718750e-01 1.743377000093460083e-01 3.442840576171875000e-01 -1.001286879181861877e-01 1.447620242834091187e-01 8.187088370323181152e-02 -1.978119276463985443e-02 -3.935671597719192505e-02 -1.353465169668197632e-01
-2.371740527451038361e-02 8.174438029527664185e-02 2.717055082321166992e-01 6.887955963611602783e-02 1.075699105858802795e-01 -1.324739307165145874e-02 -1.467851847410202026e-01 2.791087031364440918e-01 3.614629432559013367e-02 -1.288610100746154785e-01 1.040668040513992310e-01 -6.412526220083236694e-02 -3.075527250766754150e-01 2.583645284175872803e-01 4.860545322299003601e-02 3.343858718872070312e-01 2.777843549847602844e-02 7.056535780429840088e-02 2.032916694879531860e-01 -1.323379669338464737e-02 -2.521508932113647461e-01 -1.781343370676040649e-01 -1.763738133013248444e-02 -2.332884669303894043e-01 1.446985155344009399e-01 2.397830188274383545e-01 -5.606702342629432678e-02 2.918277680873870850e-01 2.664869129657745361e-01 -7.911673933267593384e-02 -1.910296976566314697e-01 -1.296680271625518799e-01
1.231191158294677734e-01 4.072213172912597656e-01 -1.803469657897949219e-02 5.829153582453727722e-02 9.575322270393371582e-03 -2.271520495414733887e-01 -1.310310959815979004e-01 1.207094453275203705e-02 -1.219622492790222168e-01 -9.765387512743473053e-03 -1.287774741649627686e-01 2.746822685003280640e-02 -3.837299644947052002e-01 1.701671928167343140e-01 -2.588925659656524658e-01 8.747346699237823486e-02 -3.499770462512969971e-01 -1.434772741049528122e-02 -2.650625407695770264e-01 -4.470060020685195923e-02 -7.162424921989440918e-02 3.096499666571617126e-02 -4.899057373404502869e-02 -2.200764864683151245e-01 -1.033200509846210480e-02 2.691175639629364014e-01 -2.432775795459747314e-01 2.280289679765701294e-02 -1.549650430679321289e-01 1.883248090744018555e-01 -1.312333792448043823e-01 4.782869294285774231e-02
4.127847403287887573e-02 2.974751293659210205e-01 -1.614829152822494507e-01 1.920274943113327026e-01 -2.939095161855220795e-02 -2.419948428869247437e-01 6.738951057195663452e-02 3.951959684491157532e-02 6.132649630308151245e-02 1.338560283184051514e-01 1.435707602649927139e-02 1.257335394620895386e-01 -4.552769362926483154e-01 6.104553863406181335e-02 -1.222872436046600342e-01 -1.470880806446075439e-01 5.734294280409812927e-02 -2.077010832726955414e-02 -7.689748704433441162e-02 -3.069202303886413574e-01 -3.321071267127990723e-01 -1.980706453323364258e-01 -8.136503398418426514e-02 -2.414791584014892578e-01 -4.508069902658462524e-02 2.981713712215423584e-01 9.888532757759094238e-02 1.617044359445571899e-01 6.366597115993499756e-02 5.483170598745346069e-02 -1.806335300207138062e-01 -1.057966649532318115e-01
1.694135367870330811e-01 3.588164746761322021e-01 1.391672343015670776e-01 7.504865527153015137e-02 -3.310431167483329773e-02 -6.657987087965011597e-02 1.729761809110641479e-01 3.742604702711105347e-02 -1.105740368366241455e-01 2.098774313926696777e-01 -1.591413468122482300e-01 7.522585988044738770e-02 -5.485252737998962402e-01 1.578223705291748047e-01 -1.286719590425491333e-01 -2.178342342376708984e-01 -8.176796883344650269e-02 2.856804989278316498e-02 9.977736324071884155e-02 -5.174555256962776184e-02 9.266693145036697388e-03 1.569756492972373962e-02 -1.634862571954727173e-01 -1.785836964845657349e-01 2.212747335433959961e-01 2.228710651397705078e-01 -4.941244050860404968e-02 1.655889153480529785e-01 2.615732848644256592e-01 -1.179553121328353882e-01 -4.792385175824165344e-02 -1.069122403860092163e-01
3.610580563545227051e-01 -1.304208338260650635e-01 -5.950608476996421814e-02 2.757390737533569336e-01 5.196210369467735291e-02 -2.445543371140956879e-02 9.486388415098190308e-02 2.173540592193603516e-01 -1.892533749341964722e-01 -7.906705886125564575e-02 -1.695784181356430054e-02 8.205310255289077759e-02 -5.683982744812965393e-02 2.706801891326904297e-01 -2.286924235522747040e-02 1.324371546506881714e-01 -1.579535752534866333e-01 1.660257279872894287e-01 5.086571723222732544e-02 -2.046334743499755859e-01 -1.021113619208335876e-01 7.351246662437915802e-03 -3.877699375152587891e-01 -2.454337328672409058e-01 5.752443149685859680e-02 8.478947728872299194e-02 9.377984702587127686e-02 2.112706303596496582e-01 -3.231310248374938965e-01 1.041820123791694641e-01 2.072790414094924927e-01 -1.721740216016769409e-01
-7.140263915061950684e-02 -1.327801942825317383e-01 1.559703648090362549e-01 -1.637386083602905273e-01 3.003550469875335693e-01 -2.390643209218978882e-02 1.252341270446777344e-01 6.446327269077301025e-02 -1.592187136411666870e-01 1.156196072697639465e-01 -5.395638942718505859e-02 -1.542626321315765381e-01 -4.541691243648529053e-01 3.994079530239105225e-01 2.843466214835643768e-02 3.912289440631866455e-01 -3.929680958390235901e-02 -8.703222125768661499e-02 2.378948032855987549e-02 -3.639505803585052490e-02 1.459543555974960327e-01 -1.410221457481384277e-01 -1.540708094835281372e-01 1.549185812473297119e-01 9.599527716636657715e-02 1.367302983999252319e-01 -6.415506359189748764e-03 2.168899476528167725e-01 -1.816476136445999146e-01 -1.213221531361341476e-02 1.342741101980209351e-01 6.570008397102355957e-02
-1.381200253963470459e-01 3.497246801853179932e-01 -1.154613643884658813e-01 1.530003696680068970e-01 6.671710312366485596e-02 -2.017687857151031494e-01 -2.188453525304794312e-01 -9.289015084505081177e-03 1.881176978349685669e-01 -4.240470938384532928e-03 1.924759447574615479e-01 1.268804222345352173e-01 -3.260456323623657227e-01 3.701334595680236816e-01 -2.294476889073848724e-02 1.920778751373291016e-01 2.103827334940433502e-02 1.179227605462074280e-01 1.626023650169372559e-01 -1.063968092203140259e-01 -2.202343791723251343e-01 -2.282098382711410522e-01 -2.744760811328887939e-01 7.597408443689346313e-02 -7.584775239229202271e-02 1.129425838589668274e-01 -4.597431793808937073e-02 -8.570675551891326904e-02 1.319896895438432693e-02 1.413892358541488647e-01 -2.581038177013397217e-01 -1.044317632913589478e-01
4.600345715880393982e-02 1.642108857631683350e-01 9.139942377805709839e-02 1.468658894300460815e-01 -5.696518346667289734e-02 4.842591658234596252e-02 1.782166659832000732e-01 2.023740708827972412e-01 -3.130841553211212158e-01 -5.774635076522827148e-02 -1.681397855281829834e-01 -2.509384453296661377e-01 -1.809624135494232178e-01 1.806981861591339111e-01 4.628349840641021729e-02 6.248725112527608871e-04 4.134826734662055969e-02 3.824571371078491211e-01 6.228265166282653809e-02 -6.059160456061363220e-02 -7.562126265838742256e-04 -1.473447680473327637e-01 -2.100518345832824707e-01 -2.645711228251457214e-02 1.223931685090065002e-01 4.972802698612213135e-01 -1.991584450006484985e-01 1.782306283712387085e-01 -1.901379525661468506e-01 4.116005450487136841e-02 -9.360625594854354858e-02 1.327684894204139709e-02
1.717468649148941040e-01 -2.181220240890979767e-02 -5.926185287535190582e-03 3.065977394580841064e-01 -1.082660332322120667e-01 -5.081778764724731445e-02 1.526275724172592163e-01 1.013862192630767822e-01 -1.771180927753448486e-01 -1.912634819746017456e-01 -2.266669869422912598e-01 -2.982342541217803955e-01 -2.775031030178070068e-01 9.300764650106430054e-02 -6.242543458938598633e-02 2.190638035535812378e-01 -8.867549896240234375e-02 2.353983670473098755e-01 1.334573328495025635e-01 -3.054629266262054443e-01 4.327964410185813904e-02 -1.511390358209609985e-01 -1.297090202569961548e-01 -5.235962197184562683e-02 4.108180478215217590e-02 3.363719880580902100e-01 6.191981211304664612e-02 3.107627034187316895e-01 3.557860851287841797e-02 2.000697143375873566e-02 -5.112805217504501343e-02 -2.099889963865280151e-01
1.420848071575164795e-01 1.349217891693115234e-01 -5.285043735057115555e-03 2.368719428777694702e-01 7.980043068528175354e-03 -1.566040813922882080e-01 3.395700156688690186e-01 1.938332021236419678e-01 -6.259684264659881592e-02 -1.102023422718048096e-01 2.756164595484733582e-02 -3.457446694374084473e-01 -1.971184909343719482e-01 1.582670658826828003e-01 -7.661879062652587891e-02 1.402865350246429443e-01 -6.226727738976478577e-02 2.511939406394958496e-01 7.667866349220275879e-02 1.189145538955926895e-02 6.576358526945114136e-02 -2.465475201606750488e-01 -2.122930623590946198e-02 -2.242851704359054565e-01 1.436559110879898071e-01 3.195316195487976074e-01 1.486114785075187683e-02 2.487066835165023804e-01 3.745751082897186279e-02 -3.018824458122253418e-01 1.583029478788375854e-01 -1.044823378324508667e-01
-6.351380050182342529e-02 2.934071719646453857e-01 -7.269600778818130493e-02 2.137712836265563965e-01 8.715419471263885498e-02 -2.044520974159240723e-01 -1.251907944679260254e-01 -1.135128065943717957e-01 5.105914175510406494e-02 1.196260452270507812e-01 -3.372151777148246765e-02 2.441471964120864868e-01 -2.229312211275100708e-01 3.329051136970520020e-01 2.472593076527118683e-02 5.108828544616699219e-01 -5.652495473623275757e-02 -8.930078893899917603e-02 -1.387910842895507812e-01 -9.373728930950164795e-02 -1.575940637849271297e-03 3.760190680623054504e-02 -2.472055107355117798e-01 -2.711295848712325096e-03 1.436901744455099106e-02 -2.537713348865509033e-01 -4.541527014225721359e-03 6.187857594341039658e-03 2.426577657461166382e-01 1.070682555437088013e-01 -1.331944614648818970e-01 -1.632048040628433228e-01
1.042870506644248962e-01 4.176066219806671143e-01 -1.116373687982559204e-01 -6.778609752655029297e-02 -1.266684234142303467e-01 -4.562652111053466797e-02 6.973805371671915054e-03 -3.041615709662437439e-02 -8.173025399446487427e-02 2.026342898607254028e-01 -1.588115841150283813e-01 3.467830643057823181e-02 -4.110253453254699707e-01 2.942322194576263428e-01 -2.692069709300994873e-01 7.027663290500640869e-02 -1.929019093513488770e-01 1.498352587223052979e-01 -6.258602440357208252e-02 -9.067435562610626221e-02 -5.418810620903968811e-02 2.415994107723236084e-01 -5.705104395747184753e-02 -2.841260433197021484e-01 5.063663050532341003e-02 1.451376229524612427e-01 -1.932213753461837769e-01 7.577176392078399658e-02 -1.506509333848953247e-01 -2.294579297304153442e-01 -7.764425128698348999e-02 7.944199442863464355e-02
7.677121460437774658e-02 3.967864215373992920e-01 6.240423023700714111e-02 -3.742450848221778870e-02 2.850499153137207031e-01 2.830130159854888916e-01 1.731681674718856812e-01 7.077191025018692017e-02 -1.280553191900253296e-01 2.034943699836730957e-01 -3.896079957485198975e-02 5.851072818040847778e-02 -1.963881701231002808e-01 2.284626364707946777e-01 1.301611363887786865e-01 2.368061393499374390e-01 -1.397735625505447388e-01 1.782551407814025879e-01 -2.027955949306488037e-01 -1.669626086950302124e-01 -8.531700074672698975e-02 8.958207815885543823e-02 3.762820363044738770e-02 1.308926194906234741e-01 1.440015733242034912e-01 7.870427519083023071e-02 1.605747789144515991e-01 2.646440565586090088e-01 3.101320192217826843e-02 -3.916717320680618286e-02 -1.567627191543579102e-01 -3.232727050781250000e-01
6.814820319414138794e-02 6.242920830845832825e-02 6.698746979236602783e-02 5.710203200578689575e-02 2.943132519721984863e-01 -1.977534741163253784e-01 -1.241899803280830383e-01 -4.285899549722671509e-02 -4.417982399463653564e-01 1.013010218739509583e-01 -1.302287280559539795e-01 -1.528216898441314697e-01 -2.447685152292251587e-01 1.332395374774932861e-01 -1.315501481294631958e-01 1.125653609633445740e-01 -8.125866949558258057e-02 -9.808274358510971069e-02 -4.449911788105964661e-02 -1.309158354997634888e-01 2.072404697537422180e-02 -1.291258335113525391e-01 -2.921069860458374023e-01 -8.564199507236480713e-02 2.499494142830371857e-02 5.245315432548522949e-01 -1.683177240192890167e-02 7.878918200731277466e-02 4.777180776000022888e-02 1.888618022203445435e-01 1.469688564538955688e-01 2.037752792239189148e-02
1.958750039339065552e-01 1.652039736509323120e-01 5.723743140697479248e-02 -2.172738909721374512e-01 1.919849514961242676e-01 -1.400049179792404175e-01 2.218011915683746338e-01 2.728903591632843018e-01 -1.027399972081184387e-01 2.948443591594696045e-02 3.264799714088439941e-01 9.459111094474792480e-02 -3.661391735076904297e-01 3.831824362277984619e-01 -2.073033154010772705e-01 8.759047836065292358e-02 1.118732150644063950e-02 -6.109810248017311096e-02 -3.451845049858093262e-02 1.982996612787246704e-02 4.270074889063835144e-02 -1.534039378166198730e-01 -1.698200702667236328e-01 6.026475131511688232e-02 3.199800252914428711e-01 1.123814806342124939e-01 4.639833793044090271e-02 2.481674030423164368e-02 1.940882503986358643e-01 9.500303864479064941e-02 -1.286229342222213745e-01 -3.069399669766426086e-02
1.697347015142440796e-01 1.556592434644699097e-01 -3.243590146303176880e-02 1.127418130636215210e-01 -9.305290877819061279e-02 -2.670133113861083984e-01 1.580279320478439331e-01 -1.106407642364501953e-01 -2.152922302484512329e-01 2.099671959877014160e-01 1.280800700187683105e-01 -8.697891980409622192e-02 -3.084892034530639648e-01 3.256248831748962402e-01 -8.484988659620285034e-02 1.943158805370330811e-01 4.299925640225410461e-03 -2.927013933658599854e-01 9.490398317575454712e-02 -9.809883683919906616e-02 7.413743995130062103e-03 -7.752270251512527466e-02 1.864323019981384277e-01 2.144688181579113007e-02 -3.812510892748832703e-02 4.672953784465789795e-01 -8.899412304162979126e-02 2.429290413856506348e-01 -1.136169880628585815e-01 3.380326926708221436e-02 8.305060863494873047e-02 -4.647707566618919373e-02
-1.177874654531478882e-01 3.142808079719543457e-01 -2.898900508880615234e-01 1.476132031530141830e-02 4.158233851194381714e-02 -3.034202754497528076e-01 1.296533495187759399e-01 -7.586079090833663940e-02 -5.392185598611831665e-02 -5.580175668001174927e-02 -6.814755499362945557e-02 -7.998076826333999634e-02 -3.186235427856445312e-01 3.213128447532653809e-01 -2.062163352966308594e-01 2.502215504646301270e-01 -1.528329849243164062e-01 8.682446181774139404e-02 -2.453052550554275513e-01 1.692600548267364502e-02 -4.762164503335952759e-02 2.914259433746337891e-01 -1.857307404279708862e-01 -1.662620306015014648e-01 4.820688813924789429e-02 1.046562045812606812e-01 -1.460455507040023804e-01 1.771131604909896851e-01 1.652286052703857422e-01 7.200317829847335815e-02 1.178130283951759338e-01 8.214077353477478027e-02
2.582609951496124268e-01 1.756521128118038177e-02 1.596701294183731079e-01 -3.643228858709335327e-02 -2.302513457834720612e-02 -1.941051781177520752e-01 -1.143030151724815369e-01 2.099747583270072937e-02 -8.775939047336578369e-02 -4.870503768324851990e-02 -1.634539067745208740e-01 1.947233080863952637e-01 -4.158221185207366943e-01 2.925133109092712402e-01 4.680973663926124573e-02 7.726255059242248535e-02 -4.563429951667785645e-02 1.206179037690162659e-01 8.323975838720798492e-03 -2.100898325443267822e-01 4.704395309090614319e-02 -3.866388201713562012e-01 -3.771356642246246338e-01 6.573825329542160034e-02 1.849255114793777466e-01 -1.783335208892822266e-01 -8.694721758365631104e-02 2.280043251812458038e-02 -2.214476913213729858e-01 2.745811268687248230e-02 -1.460952162742614746e-01 9.384181350469589233e-02
3.122640959918498993e-02 1.319929510354995728e-01 -2.652457356452941895e-01 1.201662868261337280e-01 2.647031843662261963e-01 -1.028004363179206848e-01 -1.411660164594650269e-01 -1.223472058773040771e-01 1.021276563405990601e-01 -2.039690129458904266e-02 -2.200243622064590454e-01 1.372409798204898834e-02 -3.922381401062011719e-01 2.446408271789550781e-01 1.478471606969833374e-01 1.983755528926849365e-01 1.798581629991531372e-01 2.867057025432586670e-01 2.376281918259337544e-04 1.387105509638786316e-02 -9.189389529637992382e-04 -1.637434661388397217e-01 -1.915585994720458984e-01 1.065319925546646118e-01 8.287074416875839233e-02 7.813047617673873901e-02 -1.170058399438858032e-01 2.607598304748535156e-01 -1.958390623331069946e-01 1.154534369707107544e-01 -3.144061267375946045e-01 -1.101302728056907654e-01
-3.146150708198547363e-02 -5.869397427886724472e-03 1.025974825024604797e-01 9.994000196456909180e-02 3.346185982227325439e-01 -2.011343091726303101e-01 6.231667101383209229e-02 7.250019907951354980e-02 -3.626999258995056152e-01 2.672759294509887695e-01 -3.007904291152954102e-01 -8.896797895431518555e-02 -1.808554083108901978e-01 3.794233798980712891e-01 -1.788654550909996033e-02 -3.408645838499069214e-02 -2.622430585324764252e-02 5.738657712936401367e-02 6.359970569610595703e-02 -2.702788412570953369e-01 -1.176495701074600220e-01 -2.389666140079498291e-01 -1.605773866176605225e-01 -8.145750313997268677e-02 8.014686405658721924e-02 -9.423921257257461548e-02 5.607496947050094604e-02 1.464783847332000732e-01 -1.935465186834335327e-01 -5.877986550331115723e-02 1.180378422141075134e-01 -2.411846369504928589e-01
1.191173270344734192e-01 2.277644425630569458e-01 -2.310576438903808594e-01 1.119110807776451111e-01 1.712649315595626831e-01 -4.060249030590057373e-02 -1.242897957563400269e-01 3.363343328237533569e-02 -2.156389951705932617e-01 3.295874595642089844e-02 1.124246139079332352e-02 -2.345557659864425659e-01 -4.460038617253303528e-02 3.056656122207641602e-01 -2.559151649475097656e-01 2.518379092216491699e-01 -6.393228471279144287e-02 -1.476816236972808838e-01 1.613811850547790527e-01 -3.910374343395233154e-01 1.260470896959304810e-01 2.109029516577720642e-02 -1.004000157117843628e-01 -2.066648155450820923e-01 9.450840950012207031e-02 3.220015466213226318e-01 9.898894466459751129e-03 3.122876882553100586e-01 4.805379360914230347e-02 3.509337082505226135e-02 -5.024949088692665100e-02 5.585437640547752380e-02
6.531257182359695435e-02 2.209860831499099731e-01 2.989219687879085541e-02 3.698636591434478760e-01 -6.303614377975463867e-02 -4.162023216485977173e-02 1.135463565587997437e-01 3.585930764675140381e-01 -2.166315317153930664e-01 -1.713191866874694824e-01 2.664186619222164154e-02 -8.831840753555297852e-02 -2.918909862637519836e-02 2.473074793815612793e-01 -1.611929237842559814e-01 7.983835041522979736e-02 -1.688588261604309082e-01 1.345746498554944992e-02 -1.186387091875076294e-01 -2.395362555980682373e-01 -1.596970558166503906e-01 7.682895660400390625e-02 -3.648263514041900635e-01 -1.595855504274368286e-01 2.320021539926528931e-01 7.532478123903274536e-02 -1.131540443748235703e-02 1.189379692077636719e-01 3.743837401270866394e-02 2.007318288087844849e-01 2.141778618097305298e-01 -1.772021651268005371e-01
1.816707998514175415e-01 2.355375587940216064e-01 1.097306385636329651e-01 2.369989901781082153e-01 3.008382916450500488e-01 -1.535520255565643311e-01 -2.713525593280792236e-01 1.128133460879325867e-01 -9.608206897974014282e-02 -1.416186690330505371e-01 -1.777349710464477539e-01 1.178510859608650208e-01 -1.628365665674209595e-01 2.865117788314819336e-01 -2.147315293550491333e-01 2.966347336769104004e-01 -9.021311998367309570e-02 1.538955271244049072e-01 2.617554739117622375e-02 -1.931351870298385620e-01 2.702676951885223389e-01 -2.571103908121585846e-02 -1.014227643609046936e-01 -2.796856313943862915e-02 2.656527459621429443e-01 1.789649128913879395e-01 1.720933914184570312e-01 -1.589331924915313721e-01 5.153576657176017761e-02 5.594276823103427887e-03 5.789094418287277222e-02 -8.542562276124954224e-02
3.479584455490112305e-01 3.695975244045257568e-02 2.046824395656585693e-01 -3.154628723859786987e-02 7.221148908138275146e-02 -1.633938550949096680e-01 -7.036795467138290405e-02 -1.122019737958908081e-01 -4.550909250974655151e-02 1.863641291856765747e-01 -3.900657594203948975e-02 2.578098177909851074e-01 2.933027280960232019e-04 2.896288931369781494e-01 7.942043244838714600e-03 1.520360857248306274e-01 -1.044679582118988037e-01 1.856544166803359985e-01 -1.241898443549871445e-02 -1.837230473756790161e-01 1.315630376338958740e-01 -8.238898217678070068e-02 -3.598344624042510986e-01 -9.589719027280807495e-02 -5.933769419789314270e-02 3.212693035602569580e-01 -1.622025519609451294e-01 3.190633058547973633e-01 -1.116921827197074890e-01 -1.081926301121711731e-01 8.677197247743606567e-02 2.544468939304351807e-01
1.657738238573074341e-01 9.543496370315551758e-02 -1.941825896501541138e-01 3.333991169929504395e-01 2.606942653656005859e-01 -2.732808589935302734e-01 2.290296852588653564e-01 1.453646421432495117e-01 -1.770272292196750641e-02 -5.178364366292953491e-02 1.957609131932258606e-02 2.039488106966018677e-01 -1.316906213760375977e-01 1.109869182109832764e-01 1.242584362626075745e-01 4.304987937211990356e-02 2.690284512937068939e-02 1.095675081014633179e-01 -1.470462828874588013e-01 -1.588321924209594727e-01 1.430716961622238159e-01 -3.488483130931854248e-01 -2.569641359150409698e-02 -2.653431892395019531e-01 2.323701381683349609e-01 1.873534768819808960e-01 2.431019693613052368e-01 6.760028749704360962e-02 -1.899198442697525024e-01 -1.260066628456115723e-01 4.091112688183784485e-02 -1.649096310138702393e-01
6.222047377377748489e-03 -1.313472632318735123e-02 2.585658133029937744e-01 3.056208416819572449e-02 2.138847857713699341e-02 -1.223562285304069519e-01 -1.120609268546104431e-01 1.203981786966323853e-01 -4.732612520456314087e-02 1.200024411082267761e-02 -1.388892531394958496e-01 -5.714866518974304199e-02 -1.829928159713745117e-01 3.670809268951416016e-01 5.384158715605735779e-02 3.204704225063323975e-01 -4.753664135932922363e-02 -1.546450555324554443e-01 5.994382128119468689e-02 -8.904036879539489746e-02 -2.445850223302841187e-01 -1.271766275167465210e-01 -2.070263624191284180e-01 -4.097608923912048340e-01 2.139786481857299805e-01 3.025893867015838623e-01 -4.620746895670890808e-02 1.972523778676986694e-01 2.291938960552215576e-01 -2.353158779442310333e-02 -1.012134179472923279e-01 -1.567389816045761108e-01
2.430719882249832153e-01 4.936439394950866699e-01 1.464439332485198975e-01 1.418656408786773682e-01 1.453101783990859985e-01 -4.205373302102088928e-02 7.610999047756195068e-02 3.305175006389617920e-01 9.917525947093963623e-02 1.904074102640151978e-01 1.547901332378387451e-01 -9.711669757962226868e-03 -5.144176073372364044e-03 2.266910225152969360e-01 -1.060705557465553284e-01 2.071588486433029175e-01 6.493985652923583984e-02 2.190784364938735962e-01 -2.245088815689086914e-01 -1.021228730678558350e-01 -1.423864960670471191e-01 8.761089295148849487e-02 1.219029054045677185e-01 -3.465006873011589050e-02 -5.392728839069604874e-03 1.708539277315139771e-01 -5.167961493134498596e-02 3.220736980438232422e-01 3.948279097676277161e-02 -1.423236876726150513e-01 1.604796200990676880e-01 4.205374047160148621e-02
-7.110183686017990112e-02 2.199493646621704102e-01 -2.157820910215377808e-01 1.236414983868598938e-01 9.963816404342651367e-02 -8.858010917901992798e-02 -2.588238120079040527e-01 -2.540167979896068573e-02 8.068186789751052856e-02 9.229324758052825928e-02 1.732124835252761841e-01 1.005172133445739746e-01 -2.739655673503875732e-01 3.873231709003448486e-01 7.039285451173782349e-02 3.015154302120208740e-01 9.588371217250823975e-02 4.210139214992523193e-01 1.746396720409393311e-01 -5.024565011262893677e-02 -8.334178477525711060e-02 -6.860253959894180298e-02 -3.161357343196868896e-01 -1.542444080114364624e-01 6.263003498315811157e-02 -4.089178144931793213e-02 -7.864183187484741211e-02 -7.056551426649093628e-02 -1.220123171806335449e-01 1.001318246126174927e-01 -1.092884764075279236e-01 1.214921995997428894e-01
-4.744403064250946045e-02 2.321491092443466187e-01 3.828395903110504150e-01 -1.408901903778314590e-02 -1.422708034515380859e-01 -1.147184427827596664e-02 2.555870115756988525e-01 7.371853105723857880e-03 -1.822969764471054077e-01 2.370612025260925293e-01 -6.325930356979370117e-02 -1.887464672327041626e-01 -3.906022310256958008e-01 2.830202281475067139e-01 -1.580513864755630493e-01 1.840309351682662964e-01 -1.087374463677406311e-01 -9.482081395617569797e-07 -7.533282786607742310e-02 -1.914339810609817505e-01 2.000717818737030029e-02 1.033934503793716431e-01 -2.321463674306869507e-01 -2.703300714492797852e-01 5.755175277590751648e-02 7.614180445671081543e-02 -1.082567498087882996e-01 1.967442184686660767e-01 4.952955618500709534e-02 -4.721518605947494507e-02 -4.757785797119140625e-02 -1.790921986103057861e-01
-1.462154984474182129e-01 6.159999966621398926e-02 -3.087427020072937012e-01 1.772925555706024170e-01 1.795189231634140015e-01 -1.195828616619110107e-01 -1.464246660470962524e-01 -1.152551472187042236e-01 -1.327373981475830078e-01 2.991653233766555786e-02 -1.575013101100921631e-01 7.599758356809616089e-02 -3.088552057743072510e-01 1.628398895263671875e-01 2.752456639427691698e-04 1.228163316845893860e-01 1.363664567470550537e-01 2.080350071191787720e-01 -1.649908870458602905e-01 -1.664888672530651093e-02 -2.359158247709274292e-01 -2.175295501947402954e-01 -3.433530330657958984e-01 1.497192233800888062e-01 1.274764686822891235e-01 -1.012039836496114731e-02 -1.066175177693367004e-01 2.272139489650726318e-01 -2.446145713329315186e-01 2.150057069957256317e-02 -2.241841256618499756e-01 -2.411902695894241333e-01
-1.172040496021509171e-02 1.402032375335693359e-01 -2.242965549230575562e-01 8.670860528945922852e-02 2.317751348018646240e-01 -2.024239152669906616e-01 -2.781994640827178955e-01 -2.787873707711696625e-02 5.689403787255287170e-02 -3.369942680001258850e-02 9.618645161390304565e-02 8.260228484869003296e-02 -4.387889504432678223e-01 2.135303467512130737e-01 4.440923687070608139e-03 2.057676464319229126e-01 5.125180818140506744e-03 2.129836976528167725e-01 1.438350826501846313e-01 3.150044009089469910e-02 -1.439257711172103882e-01 -9.054676443338394165e-02 -3.614437282085418701e-01 1.411571949720382690e-01 1.573103293776512146e-02 9.290839731693267822e-02 -3.421452343463897705e-01 8.961282670497894287e-02 -1.404412686824798584e-01 -7.389098405838012695e-03 -2.170130163431167603e-01 3.430788218975067139e-02
2.098895311355590820e-01 3.658167719841003418e-01 -9.668567031621932983e-02 -1.279585063457489014e-01 4.832645878195762634e-02 -1.830052435398101807e-01 -1.125405263155698776e-02 4.025999084115028381e-02 -2.686385512351989746e-01 1.539577990770339966e-01 -2.209560014307498932e-02 1.361172739416360855e-02 -3.131607174873352051e-01 3.645662665367126465e-01 2.970056980848312378e-02 6.675004959106445312e-02 -3.979842066764831543e-01 1.790127605199813843e-01 -2.093252390623092651e-01 -1.555677801370620728e-01 -5.779431760311126709e-02 2.743439972400665283e-01 -2.285209596157073975e-01 -1.329091042280197144e-01 4.404854401946067810e-02 4.346944764256477356e-02 9.676370536908507347e-04 -7.839487493038177490e-02 8.302887901663780212e-03 -8.060013875365257263e-03 2.154577709734439850e-02 9.191565215587615967e-02
7.781427353620529175e-02 1.462138146162033081e-01 -6.707942485809326172e-02 -5.372704938054084778e-03 -1.022433936595916748e-01 -2.486450970172882080e-01 1.590868085622787476e-01 1.314265578985214233e-01 -2.288487181067466736e-02 1.803489327430725098e-01 -7.891163229942321777e-02 3.607861697673797607e-02 -5.204837322235107422e-01 4.066105782985687256e-01 -1.652951538562774658e-01 1.470474898815155029e-01 -2.817684113979339600e-01 1.520899981260299683e-01 -1.458538174629211426e-01 -1.421644538640975952e-01 6.773419678211212158e-02 2.922481298446655273e-02 9.164437651634216309e-02 -6.490582227706909180e-02 1.397268772125244141e-01 1.227336097508668900e-02 -3.114545047283172607e-01 -1.523933410644531250e-01 -1.869839057326316833e-02 9.564850479364395142e-04 -1.581819057464599609e-01 -9.101682342588901520e-03
1.330351382493972778e-01 -1.494748294353485107e-01 1.838448643684387207e-02 1.379565298557281494e-01 8.284898847341537476e-02 -1.698592752218246460e-01 -8.449257165193557739e-02 -2.315641194581985474e-01 -1.026015728712081909e-01 1.951166093349456787e-01 -1.977460384368896484e-01 4.176846146583557129e-02 -3.130855262279510498e-01 2.289766222238540649e-01 -2.045511752367019653e-01 2.065939009189605713e-01 -4.698032513260841370e-02 1.856782287359237671e-01 -9.566012024879455566e-02 -3.931005597114562988e-01 -2.933681011199951172e-01 2.555982396006584167e-02 1.081402301788330078e-01 1.468544602394104004e-01 1.489096283912658691e-01 2.888500988483428955e-01 -3.911065682768821716e-02 -5.556140094995498657e-02 -5.992060899734497070e-02 -2.294510751962661743e-01 1.495422273874282837e-01 -1.025854051113128662e-01
-5.815555900335311890e-02 8.744725584983825684e-02 2.491742074489593506e-01 2.512283325195312500e-01 1.642081737518310547e-01 -2.932992577552795410e-02 -1.595688909292221069e-01 -3.838062658905982971e-02 8.602013438940048218e-02 -3.057865193113684654e-03 1.401589661836624146e-01 -9.583994001150131226e-02 -2.754440009593963623e-01 3.030677139759063721e-01 -1.157014444470405579e-01 1.289492696523666382e-01 4.676214978098869324e-02 2.599540054798126221e-01 -4.040187299251556396e-01 5.471784155815839767e-03 -2.049186229705810547e-01 -2.050852775573730469e-01 9.874071180820465088e-02 2.146621979773044586e-02 -1.273997966200113297e-02 2.533507943153381348e-01 -1.182611361145973206e-01 1.493302881717681885e-01 4.323345795273780823e-02 -2.360054552555084229e-01 1.960472017526626587e-01 -2.260810583829879761e-01
7.020566612482070923e-02 2.099650911986827850e-02 9.159209579229354858e-02 3.319119215011596680e-01 -1.500374227762222290e-01 -1.659575663506984711e-02 -1.243396550416946411e-01 1.014016270637512207e-01 -1.175489202141761780e-01 1.748642027378082275e-01 7.061868160963058472e-02 1.095714699476957321e-02 -3.544139862060546875e-01 1.698744893074035645e-01 5.847884342074394226e-02 1.016951873898506165e-01 8.626778423786163330e-02 1.923311054706573486e-01 -3.027847781777381897e-02 1.966985464096069336e-01 -5.487814545631408691e-02 -2.969577535986900330e-02 -2.807390093803405762e-01 -1.860540509223937988e-01 4.203889966011047363e-01 1.711924076080322266e-01 2.834117738530039787e-03 3.625057041645050049e-01 -1.998507380485534668e-01 1.553326547145843506e-01 -4.378291592001914978e-02 7.080797851085662842e-02
5.709013435989618301e-03 1.634025722742080688e-01 -9.257999062538146973e-02 3.857287764549255371e-02 2.750308513641357422e-01 -1.816104725003242493e-02 -9.074117988348007202e-02 -3.713882528245449066e-03 -8.612310886383056641e-02 1.217824369668960571e-01 9.978796541690826416e-02 2.496491074562072754e-01 -2.673549056053161621e-01 2.755803465843200684e-01 -1.644243448972702026e-01 1.560350656509399414e-01 1.522143334150314331e-01 3.283612728118896484e-01 1.952751278877258301e-01 4.703100770711898804e-02 -3.162480518221855164e-02 -2.526345849037170410e-01 -2.294930517673492432e-01 -1.376163121312856674e-02 -1.215601935982704163e-01 1.278986036777496338e-01 -5.591735988855361938e-02 4.673494026064872742e-02 -2.190485149621963501e-01 -2.065883949398994446e-02 -2.130598425865173340e-01 -4.079065024852752686e-01
1.331534981727600098e-01 1.894979476928710938e-01 2.531775534152984619e-01 2.887877225875854492e-01 -1.254393756389617920e-01 -1.833783984184265137e-01 -8.091678470373153687e-02 2.654200494289398193e-01 9.538792818784713745e-02 -1.863940954208374023e-01 1.401679664850234985e-01 -1.424376219511032104e-01 -2.363336086273193359e-01 2.902083992958068848e-01 -1.074922084808349609e-01 2.659615576267242432e-01 -1.437596976757049561e-01 4.147781804203987122e-02 -2.039654105901718140e-01 -1.248881965875625610e-01 -7.762138545513153076e-02 -1.306501626968383789e-01 1.169893890619277954e-01 2.502990067005157471e-01 -2.369164973497390747e-01 1.564558409154415131e-02 -1.408188790082931519e-01 1.499718576669692993e-01 -7.665367424488067627e-02 -8.398862928152084351e-02 -1.633808016777038574e-01 -2.214221954345703125e-01
-2.325002290308475494e-02 1.589892357587814331e-01 -1.545478403568267822e-01 1.071959808468818665e-01 -1.824614703655242920e-01 -2.558209002017974854e-01 4.731597378849983215e-02 -2.148251831531524658e-01 -2.163559496402740479e-01 1.756030619144439697e-01 1.183225866407155991e-02 1.635781377553939819e-01 -4.361370503902435303e-01 2.601510286331176758e-01 1.856433153152465820e-01 -5.716953054070472717e-02 -4.404392465949058533e-02 2.637560069561004639e-01 8.111991733312606812e-02 -2.382313907146453857e-01 1.436112970113754272e-01 -2.577138841152191162e-01 -1.474243998527526855e-01 -2.062370777130126953e-01 -4.033898562192916870e-02 7.908391207456588745e-02 1.983633339405059814e-01 1.633147150278091431e-01 7.310306280851364136e-02 5.843680351972579956e-02 1.293925940990447998e-01 -7.718794047832489014e-02
-1.888302713632583618e-02 6.883043795824050903e-02 -2.704710466787219048e-03 4.864849150180816650e-01 1.069861873984336853e-01 2.703513018786907196e-03 -1.279097888618707657e-02 -1.879748851060867310e-01 -3.512096703052520752e-01 -9.433735162019729614e-03 2.597694396972656250e-01 -4.619308188557624817e-02 -7.583757489919662476e-02 1.245141550898551941e-01 -3.791731968522071838e-02 2.184594571590423584e-01 -2.350568771362304688e-01 2.289536893367767334e-01 -1.384442001581192017e-01 -1.023732572793960571e-01 1.345652788877487183e-01 -2.654283046722412109e-01 -2.333510667085647583e-01 8.164630830287933350e-02 2.396717518568038940e-01 1.814789324998855591e-01 1.200063899159431458e-01 -1.098302658647298813e-02 -5.179997906088829041e-02 -2.230927497148513794e-01 -4.929209128022193909e-02 -3.210692852735519409e-02
2.033142372965812683e-02 3.083311915397644043e-01 1.207129880785942078e-01 -6.208455190062522888e-02 2.049765549600124359e-03 -5.423343926668167114e-02 1.357015073299407959e-01 3.840070366859436035e-01 8.506988734006881714e-02 7.162328809499740601e-02 1.467302441596984863e-01 -4.619197547435760498e-02 -1.000906825065612793e-01 1.075116991996765137e-01 -1.877314597368240356e-01 2.521968781948089600e-01 1.084004417061805725e-01 2.298373728990554810e-01 -1.783218085765838623e-01 -2.603840827941894531e-01 -2.466797083616256714e-01 -6.557574123144149780e-02 -1.962297409772872925e-02 -1.131217628717422485e-01 9.599143266677856445e-02 1.881868094205856323e-01 -1.457467377185821533e-01 4.540860950946807861e-01 -3.260060399770736694e-02 -1.555415093898773193e-01 1.290116608142852783e-01 -6.591806560754776001e-02
1.928030252456665039e-01 -1.256493665277957916e-02 -6.740042567253112793e-02 2.945981919765472412e-01 9.264540858566761017e-03 9.259712882339954376e-03 1.151190474629402161e-01 1.347047090530395508e-01 -2.237337529659271240e-01 -8.468246459960937500e-02 -1.462125480175018311e-01 -2.523435354232788086e-01 -4.653938412666320801e-01 1.962149739265441895e-01 -5.702985078096389771e-02 1.274309158325195312e-01 6.473017856478691101e-05 1.914252489805221558e-01 -6.803607940673828125e-02 2.388991862535476685e-01 -8.769175037741661072e-03 -4.114596247673034668e-01 -1.305248290300369263e-01 1.055339816957712173e-02 1.072370260953903198e-01 3.294243514537811279e-01 2.602611109614372253e-02 1.078041270375251770e-01 1.717328839004039764e-02 -5.787258967757225037e-02 -1.182227395474910736e-02 -4.393357038497924805e-02
-2.058315426111221313e-01 1.425881087779998779e-01 -5.797533690929412842e-02 1.293864399194717407e-01 2.800509929656982422e-01 -1.429172307252883911e-01 -1.704447567462921143e-01 8.375477790832519531e-02 2.181100398302078247e-01 4.830151423811912537e-02 1.233116313815116882e-01 1.290494799613952637e-01 -1.627360284328460693e-01 3.851014077663421631e-01 -2.338727414608001709e-01 1.973655670881271362e-01 6.839819718152284622e-03 3.027390837669372559e-01 -9.519886970520019531e-02 5.004238709807395935e-02 -1.381230056285858154e-01 -1.242224946618080139e-01 -1.521887332201004028e-01 2.002755105495452881e-01 -5.858761817216873169e-02 2.422667145729064941e-01 -8.012080937623977661e-02 2.197216637432575226e-02 -6.962128728628158569e-02 -1.902836859226226807e-01 -3.157898038625717163e-02 -3.463434576988220215e-01
9.297384321689605713e-02 1.241060532629489899e-02 -1.867675483226776123e-01 2.170535475015640259e-01 -1.836515404284000397e-02 -6.796521693468093872e-02 -5.637183785438537598e-02 3.806667402386665344e-02 -1.479825470596551895e-02 2.802968919277191162e-01 2.899142503738403320e-01 -1.714499294757843018e-02 -1.583225280046463013e-01 2.611761391162872314e-01 -1.845308206975460052e-02 1.960457116365432739e-02 -1.223042956553399563e-03 3.988322615623474121e-01 8.335439860820770264e-02 -3.724095821380615234e-01 3.418090194463729858e-02 -1.395741701126098633e-01 -1.899572014808654785e-01 -7.939059287309646606e-03 2.952933311462402344e-01 2.267642691731452942e-02 -3.859750926494598389e-01 -9.656335413455963135e-02 3.195073083043098450e-02 -7.788623124361038208e-02 -1.794591546058654785e-02 -1.660308241844177246e-01
8.936832100152969360e-02 3.127153217792510986e-01 1.115694269537925720e-01 8.509353548288345337e-02 1.698995381593704224e-01 -4.165672063827514648e-01 -3.405484557151794434e-02 1.168945059180259705e-01 -1.003013104200363159e-01 -1.733954250812530518e-01 1.551858708262443542e-02 2.059759050607681274e-01 -3.764142096042633057e-01 2.168044000864028931e-01 -3.395013809204101562e-01 2.440217882394790649e-03 -1.591742038726806641e-01 2.312513068318367004e-03 -2.180204093456268311e-01 -7.025114446878433228e-02 -2.584180049598217010e-02 1.086325198411941528e-01 -1.346549689769744873e-01 9.875413961708545685e-03 -8.664701133966445923e-02 7.112267892807722092e-03 4.357343539595603943e-02 9.450275450944900513e-02 4.831289499998092651e-02 1.629347652196884155e-01 -9.985910356044769287e-02 -3.237495720386505127e-01
1.448744088411331177e-01 -9.500359743833541870e-02 2.121608005836606026e-03 1.804931461811065674e-01 3.975844681262969971e-01 -2.406484335660934448e-01 -6.374121457338333130e-02 9.481681138277053833e-02 4.219822585582733154e-02 1.897591650485992432e-01 -4.580166190862655640e-02 7.041719555854797363e-02 -3.922799229621887207e-01 3.052436709403991699e-01 -1.755131930112838745e-01 1.944081187248229980e-01 -4.432151094079017639e-02 1.023662090301513672e-01 -4.420249536633491516e-02 2.972259372472763062e-02 3.923039138317108154e-01 7.629442214965820312e-02 -2.568394243717193604e-01 -4.679387435317039490e-02 -1.243433132767677307e-01 -7.939681410789489746e-03 -3.534376993775367737e-02 1.332131475210189819e-01 -6.344746798276901245e-02 1.461017876863479614e-01 8.084714412689208984e-02 -1.956434100866317749e-01
6.001210212707519531e-02 2.676950395107269287e-01 -7.820548117160797119e-02 2.433376163244247437e-01 -4.269083961844444275e-02 -4.995403811335563660e-02 -8.913469314575195312e-02 -2.523637413978576660e-01 2.444919012486934662e-02 -3.175964951515197754e-02 1.359056979417800903e-01 -6.209336966276168823e-02 -1.383251696825027466e-01 4.292918443679809570e-01 -2.051605582237243652e-01 1.526476740837097168e-01 2.979044616222381592e-01 2.911438345909118652e-01 9.766038507223129272e-02 -2.286849170923233032e-01 5.378455854952335358e-03 -3.415755033493041992e-01 -1.349237561225891113e-01 -2.558932900428771973e-01 9.060604870319366455e-02 3.317654132843017578e-02 -1.320706307888031006e-01 -7.603831123560667038e-03 6.533345580101013184e-02 8.686671406030654907e-02 1.278561800718307495e-01 -1.264632213860750198e-03
-4.386416450142860413e-02 4.613585025072097778e-02 3.829787299036979675e-02 1.079963147640228271e-01 1.435864716768264771e-01 -8.399878442287445068e-02 -1.159790828824043274e-01 -2.869092822074890137e-01 -8.740033209323883057e-02 2.359875440597534180e-01 -8.062312752008438110e-02 6.490477174520492554e-02 -5.086371898651123047e-01 2.020908743143081665e-01 -4.521119594573974609e-02 2.136380523443222046e-01 -1.724681407213211060e-01 2.255572527647018433e-01 2.242085337638854980e-02 -3.715651929378509521e-01 -2.808139920234680176e-01 1.937900930643081665e-01 6.041030399501323700e-03 1.746007204055786133e-01 1.108675971627235413e-01 1.169171407818794250e-01 7.347005605697631836e-02 1.875164546072483063e-02 -2.645164914429187775e-02 1.442276407033205032e-03 1.973496228456497192e-01 2.490084059536457062e-02
-6.215492635965347290e-02 4.399986192584037781e-02 5.527100563049316406e-01 8.006163686513900757e-02 4.832136910408735275e-03 -2.804054319858551025e-01 -7.210111618041992188e-02 4.567699506878852844e-02 1.097318623214960098e-02 1.623893082141876221e-01 -4.419820848852396011e-03 1.396699575707316399e-03 -1.204461976885795593e-01 3.964867591857910156e-01 -2.043455839157104492e-01 2.592523396015167236e-01 -9.480071254074573517e-03 2.114627510309219360e-01 1.864333897829055786e-01 -2.630934715270996094e-01 -2.022206485271453857e-01 -1.724661886692047119e-01 -7.146027684211730957e-02 9.769016504287719727e-02 2.920224564149975777e-03 1.389742195606231689e-01 4.205895587801933289e-03 1.057638507336378098e-02 -1.514183282852172852e-01 4.681713134050369263e-02 -3.317904658615589142e-03 -1.025919914245605469e-01
1.761104464530944824e-01 1.329397112131118774e-01 1.710663549602031708e-02 2.708556056022644043e-01 3.903448954224586487e-02 -1.653175354003906250e-01 1.050963774323463440e-01 8.455190807580947876e-02 -4.004259593784809113e-03 1.103203557431697845e-02 -1.068604737520217896e-01 1.758507788181304932e-01 -3.631473183631896973e-01 -7.642070949077606201e-02 1.840342581272125244e-01 2.164511382579803467e-01 -1.996799558401107788e-02 1.077064778655767441e-02 -3.965600393712520599e-03 -2.940104901790618896e-01 -6.305082142353057861e-02 -2.403496354818344116e-01 -6.100633740425109863e-02 -1.723352670669555664e-01 8.399114012718200684e-02 3.371309936046600342e-01 3.032732903957366943e-01 2.443419694900512695e-01 -2.227471955120563507e-02 9.543223679065704346e-02 6.449018418788909912e-02 -3.184389173984527588e-01
-8.879472315311431885e-02 2.514853477478027344e-01 -9.969840198755264282e-02 2.936963438987731934e-01 1.397703140974044800e-01 3.796317055821418762e-02 -1.746696084737777710e-01 -2.899496350437402725e-03 -1.521174758672714233e-01 -7.030834257602691650e-02 -1.471540331840515137e-02 -1.219173893332481384e-02 -6.283897161483764648e-02 2.291609793901443481e-01 1.413585245609283447e-01 1.913008396513760090e-03 1.416716128587722778e-01 7.612292468547821045e-02 -2.000485956668853760e-01 -2.640447616577148438e-01 1.764751821756362915e-01 -3.332696557044982910e-01 -1.913864463567733765e-01 6.909199804067611694e-02 3.171451985836029053e-01 2.150827348232269287e-01 -7.349985837936401367e-02 4.149529039859771729e-01 1.838547177612781525e-02 -1.046858951449394226e-01 -3.276689909398555756e-03 1.460271328687667847e-01
8.378040790557861328e-02 9.314789623022079468e-02 1.044674515724182129e-01 3.220290243625640869e-01 -6.094268336892127991e-02 -1.755574345588684082e-01 -8.990734070539474487e-02 3.331213295459747314e-01 4.571973904967308044e-02 6.397664546966552734e-02 -1.691126637160778046e-02 1.564457416534423828e-01 -2.930233478546142578e-01 2.517316341400146484e-01 -2.135300934314727783e-01 -2.905920147895812988e-02 -2.294584810733795166e-01 -7.470550388097763062e-02 -1.708375103771686554e-02 -4.754009544849395752e-01 1.761364936828613281e-01 -1.087692603468894958e-01 -1.467977017164230347e-01 6.643778830766677856e-02 6.314118206501007080e-02 6.163631379604339600e-02 -1.043784525245428085e-02 4.266483709216117859e-02 -2.646839022636413574e-01 8.487297594547271729e-02 1.570310443639755249e-01 -1.565304845571517944e-01
-8.245051838457584381e-03 2.944109737873077393e-01 1.733298152685165405e-01 -2.386376820504665375e-02 1.248151585459709167e-01 -1.517855748534202576e-02 -2.441394329071044922e-01 -1.048738881945610046e-01 -2.757940590381622314e-01 2.705710232257843018e-01 6.308481842279434204e-02 3.193014562129974365e-01 -3.593795001506805420e-01 3.556210100650787354e-01 -9.430004656314849854e-02 7.192093413323163986e-03 -1.088741123676300049e-01 -4.390268027782440186e-02 -9.222945570945739746e-02 -1.731528043746948242e-01 -3.429947197437286377e-01 8.153732120990753174e-02 -6.881272047758102417e-02 4.282710142433643341e-03 2.496359683573246002e-02 8.927030116319656372e-02 9.233962744474411011e-02 2.229804545640945435e-01 -7.786625623703002930e-02 1.089922189712524414e-01 4.507712274789810181e-02 9.127528220415115356e-02
1.722330302000045776e-01 1.351225823163986206e-01 2.255781888961791992e-01 1.253715008497238159e-01 -1.215192824602127075e-01 -1.228483617305755615e-01 7.551176846027374268e-02 2.206194587051868439e-02 1.959376782178878784e-01 1.284117549657821655e-01 -2.802985310554504395e-01 9.816999733448028564e-02 -2.652852237224578857e-01 2.983494699001312256e-01 -2.174194455146789551e-01 1.540477871894836426e-01 1.346262842416763306e-01 9.721125662326812744e-02 2.456270307302474976e-01 1.088669151067733765e-01 -1.256234049797058105e-01 -2.269558459520339966e-01 -2.417967170476913452e-01 1.345641463994979858e-01 2.999494969844818115e-01 1.792991459369659424e-01 2.078919671475887299e-02 1.799435615539550781e-01 -2.602474093437194824e-01 -7.415307313203811646e-02 -3.028945438563823700e-02 5.703836679458618164e-02
1.145634725689888000e-01 1.313379704952239990e-01 -2.190647833049297333e-02 -1.091656908392906189e-01 1.598991155624389648e-01 -1.985301375389099121e-01 2.177857011556625366e-01 2.205749452114105225e-01 -4.123850539326667786e-02 -5.438491329550743103e-02 3.701457679271697998e-01 7.559133321046829224e-02 -4.215745329856872559e-01 3.752706348896026611e-01 -6.548307090997695923e-02 1.064181029796600342e-01 -4.687617719173431396e-02 8.308299630880355835e-02 9.197473526000976562e-02 -1.103336662054061890e-01 1.892834305763244629e-01 -1.381524205207824707e-01 -1.433783173561096191e-01 -2.539573609828948975e-02 2.926362752914428711e-01 6.444341689348220825e-02 2.435296922922134399e-01 6.671699136495590210e-02 5.786192789673805237e-02 2.150356769561767578e-01 -6.041140109300613403e-02 4.452053830027580261e-02
1.270314455032348633e-01 1.572456061840057373e-01 8.850166946649551392e-02 3.423807919025421143e-01 -6.434276700019836426e-02 3.234118456020951271e-03 1.632980108261108398e-01 -5.951282219029963017e-04 -3.852511346340179443e-01 -2.500488460063934326e-01 1.361532658338546753e-01 -1.039332076907157898e-01 -1.479697078466415405e-01 2.800361216068267822e-01 8.626852929592132568e-02 2.094112336635589600e-01 -5.134348943829536438e-02 -8.210141211748123169e-03 3.442510589957237244e-02 -1.236612349748611450e-01 -3.206636011600494385e-02 -1.023331806063652039e-01 -4.372138679027557373e-01 -2.586539983749389648e-01 -5.976622179150581360e-02 9.367948770523071289e-02 -7.297631353139877319e-02 2.489808499813079834e-01 -1.515998393297195435e-01 7.995902001857757568e-02 1.117701455950737000e-01 -3.311949223279953003e-02
2.797914743423461914e-01 3.015823364257812500e-01 1.054223626852035522e-02 9.425691515207290649e-02 1.477010399103164673e-01 -2.898565232753753662e-01 2.572883665561676025e-01 -3.095146454870700836e-02 -2.183850854635238647e-03 1.713552325963973999e-01 -1.464323401451110840e-01 1.425752043724060059e-01 -2.507265806198120117e-01 2.472622543573379517e-01 1.726098544895648956e-02 2.142165601253509521e-01 -2.924468219280242920e-01 -1.704974658787250519e-02 1.193450391292572021e-01 3.919325303286314011e-03 -1.584240347146987915e-01 -7.836239784955978394e-02 1.441090703010559082e-01 -1.750200241804122925e-01 1.559195965528488159e-01 2.266373485326766968e-01 -2.059398144483566284e-01 -4.053385183215141296e-02 1.388247460126876831e-01 4.892735183238983154e-02 2.812795042991638184e-01 6.502659618854522705e-02
-9.197171777486801147e-02 2.095303535461425781e-01 9.985180571675300598e-03 5.100732296705245972e-02 1.387954801321029663e-01 -7.660307735204696655e-02 8.748948574066162109e-02 1.799623221158981323e-01 5.915796384215354919e-02 -8.862563222646713257e-02 3.065019659698009491e-02 1.538027226924896240e-01 -4.855874776840209961e-01 3.210191130638122559e-01 -7.609494030475616455e-02 1.610770672559738159e-01 1.293572336435317993e-01 3.499568998813629150e-02 1.746327728033065796e-01 8.397937566041946411e-02 -2.058794349431991577e-01 -9.941287338733673096e-02 2.066704928874969482e-01 1.211040839552879333e-01 1.167647689580917358e-01 3.578208684921264648e-01 -1.170271486043930054e-01 1.926226019859313965e-01 1.492598354816436768e-01 -1.352469921112060547e-01 -1.485657095909118652e-01 -2.301400154829025269e-01
3.971611857414245605e-01 -1.397105753421783447e-01 -4.104525595903396606e-02 2.305214703083038330e-01 1.197014898061752319e-01 -1.303968578577041626e-01 -4.970035329461097717e-02 1.888308227062225342e-01 -5.950029566884040833e-02 1.488882154226303101e-01 4.971320927143096924e-02 -9.473319165408611298e-03 -3.040908873081207275e-01 3.512125313282012939e-01 -1.182699725031852722e-01 1.595364660024642944e-01 -2.163750082254409790e-01 1.604259312152862549e-01 1.280462741851806641e-01 -1.045276373624801636e-01 7.140028476715087891e-02 -1.029660925269126892e-01 -1.810459196567535400e-01 1.072086319327354431e-01 7.399890571832656860e-02 -3.393746614456176758e-01 -2.586339712142944336e-01 2.119931876659393311e-01 -4.319531470537185669e-02 9.722497314214706421e-02 -1.060969382524490356e-01 -4.803425166755914688e-03
4.264096617698669434e-01 1.375855412334203720e-02 -1.819900795817375183e-02 2.747845351696014404e-01 -6.847044080495834351e-02 -3.758356720209121704e-02 9.443317353725433350e-02 7.900903373956680298e-02 -7.200016081333160400e-02 1.145936921238899231e-01 -1.964488439261913300e-02 2.598495781421661377e-01 -1.812032163143157959e-01 2.865426540374755859e-01 -7.716698944568634033e-02 -1.878664642572402954e-01 -1.161144524812698364e-01 9.829433262348175049e-02 2.315422743558883667e-01 -2.974818944931030273e-01 -8.171007782220840454e-02 -8.557357639074325562e-02 -3.782440721988677979e-01 -2.180803120136260986e-01 3.564835293218493462e-03 1.095679625868797302e-01 -1.134239882230758667e-01 2.290741503238677979e-01 -1.651712507009506226e-01 1.189142744988203049e-02 -3.505269065499305725e-02 -5.084760487079620361e-02
-1.673341169953346252e-02 -5.973695591092109680e-02 2.297735027968883514e-02 2.239235490560531616e-01 -2.706194482743740082e-02 -2.740359008312225342e-01 -1.140408441424369812e-01 1.288625597953796387e-01 2.942778468132019043e-01 -1.701184064149856567e-01 -6.048472714610397816e-04 1.336279660463333130e-01 -2.196156233549118042e-01 4.426513016223907471e-01 -1.818439066410064697e-01 7.176119834184646606e-02 -1.551612168550491333e-01 1.057585328817367554e-01 -2.986522912979125977e-01 -2.217225357890129089e-02 -2.383212298154830933e-01 -2.593315541744232178e-01 5.705269798636436462e-02 1.446001231670379639e-01 9.200053662061691284e-02 1.769827008247375488e-01 -1.326686292886734009e-01 2.641222774982452393e-01 -4.425106570124626160e-02 -1.860608905553817749e-02 1.314097642898559570e-01 -6.616789102554321289e-02
1.849621832370758057e-01 2.642394304275512695e-01 7.482787966728210449e-02 1.326855868101119995e-01 2.324769645929336548e-01 3.334416076540946960e-02 1.439502686262130737e-01 2.722590863704681396e-01 -1.702456027269363403e-01 1.684628725051879883e-01 2.496104538440704346e-01 -1.349311228841543198e-02 -1.015773117542266846e-01 1.956565380096435547e-01 1.813574135303497314e-02 2.789915204048156738e-01 4.954557865858078003e-02 1.400915682315826416e-01 -1.251102983951568604e-01 -7.981837540864944458e-02 1.807873696088790894e-02 1.698892861604690552e-01 -1.766633838415145874e-01 3.208409845829010010e-01 -1.165813487023115158e-02 7.567048072814941406e-02 2.100113928318023682e-01 4.298282861709594727e-01 -1.029624119400978088e-01 -6.392259150743484497e-02 -1.266513168811798096e-01 -5.703804269433021545e-02
1.378021240234375000e-01 2.196302115917205811e-01 1.207180246710777283e-01 2.780503630638122559e-01 -2.404442429542541504e-01 -7.189506292343139648e-02 -2.002840340137481689e-01 2.438955008983612061e-01 1.854869909584522247e-02 1.552471071481704712e-01 1.519747376441955566e-01 -8.429313078522682190e-03 -2.880764603614807129e-01 3.680639266967773438e-01 1.592353284358978271e-01 1.376307457685470581e-01 1.445527076721191406e-01 1.907631754875183105e-01 -1.217950955033302307e-01 1.127388924360275269e-01 -5.445624701678752899e-04 -9.951951354742050171e-02 -1.692370027303695679e-01 -1.444810628890991211e-01 1.751701682806015015e-01 6.492701917886734009e-02 2.859671600162982941e-02 2.805601358413696289e-01 -1.264908164739608765e-02 2.962981164455413818e-01 1.454102545976638794e-01 1.257162913680076599e-02
1.285326629877090454e-01 1.985015273094177246e-01 -1.133016720414161682e-01 3.226712346076965332e-01 1.104960516095161438e-01 -9.505201876163482666e-02 1.722225397825241089e-01 8.803860843181610107e-02 -2.147634476423263550e-01 -1.064057797193527222e-01 1.035620048642158508e-01 -1.138732507824897766e-01 -3.235329687595367432e-02 8.124762773513793945e-02 1.198932155966758728e-02 1.991296708583831787e-01 -3.501153886318206787e-01 1.336028128862380981e-01 8.173628151416778564e-02 4.812452197074890137e-02 1.940530091524124146e-01 -1.426589339971542358e-01 -2.826088070869445801e-01 -1.118931323289871216e-01 2.782512307167053223e-01 4.646775722503662109e-01 -8.361264318227767944e-02 1.042883396148681641e-01 1.350608021020889282e-01 4.462381452322006226e-02 6.341905146837234497e-02 -6.775450706481933594e-02
9.484899789094924927e-02 3.931229189038276672e-02 -1.612998098134994507e-01 1.720499694347381592e-01 4.314865544438362122e-02 -2.484976872801780701e-02 2.043242305517196655e-01 3.808504343032836914e-01 4.296999424695968628e-02 -3.069883286952972412e-01 -1.834891140460968018e-01 9.225910902023315430e-02 -1.607180573046207428e-03 4.960185289382934570e-01 2.099721692502498627e-02 2.681483626365661621e-01 -7.990968227386474609e-02 1.307913511991500854e-01 -2.008279561996459961e-01 -1.611532121896743774e-01 1.881781406700611115e-02 -9.390714019536972046e-02 -2.925410270690917969e-01 -7.513659447431564331e-02 1.506895720958709717e-01 6.631463021039962769e-02 -1.311785131692886353e-01 2.185957506299018860e-02 -7.787862326949834824e-03 7.382895797491073608e-02 1.278985887765884399e-01 -1.762454509735107422e-01
1.217231228947639465e-01 1.978593170642852783e-01 -7.838422805070877075e-02 1.447852998971939087e-01 2.621360123157501221e-02 -1.324048172682523727e-02 8.342090994119644165e-02 1.210797131061553955e-01 -3.931853771209716797e-01 -2.925918102264404297e-01 -9.513220936059951782e-02 -1.495432853698730469e-01 -1.119804009795188904e-01 1.922396868467330933e-01 -1.825346350669860840e-01 2.532878518104553223e-01 -1.850275099277496338e-01 2.110413163900375366e-01 4.502511024475097656e-02 3.671979904174804688e-02 8.739460259675979614e-02 -2.269651144742965698e-01 -5.441637709736824036e-02 -1.489125341176986694e-01 1.095139086246490479e-01 2.287668436765670776e-01 1.275424063205718994e-01 4.049370288848876953e-01 -1.139010414481163025e-01 -3.554216399788856506e-02 1.854965388774871826e-01 -1.349392384290695190e-01
2.258797883987426758e-01 4.092588424682617188e-01 -2.410240769386291504e-01 1.684285551309585571e-01 -1.359499245882034302e-01 -7.479769736528396606e-02 5.030397698283195496e-02 -2.257245127111673355e-03 -1.406766176223754883e-01 1.467779725790023804e-01 -1.831048727035522461e-01 -4.101429134607315063e-02 -3.670184612274169922e-01 5.650755763053894043e-02 -1.515674144029617310e-01 2.316314429044723511e-01 -3.407775759696960449e-01 1.276789605617523193e-01 -1.295865476131439209e-01 2.641315385699272156e-02 -1.186832785606384277e-01 -1.669013500213623047e-02 -1.397832296788692474e-03 -1.670189797878265381e-01 2.231730073690414429e-01 -7.527742534875869751e-02 5.857874057255685329e-04 9.777183830738067627e-02 4.682832583785057068e-02 -8.692795783281326294e-02 2.800590395927429199e-01 -1.787433773279190063e-01
9.868901222944259644e-02 1.056685373187065125e-01 2.336035221815109253e-01 1.289504766464233398e-01 -9.559451788663864136e-02 -1.514229774475097656e-01 3.088355064392089844e-01 -2.201256901025772095e-02 2.155929058790206909e-01 8.821540325880050659e-02 -2.124438583850860596e-01 -6.701005995273590088e-02 -3.045827746391296387e-01 3.939243555068969727e-01 -2.348701804876327515e-01 6.181652098894119263e-02 -2.662238776683807373e-01 2.397739887237548828e-01 -1.385648697614669800e-01 -1.854524761438369751e-02 1.377827823162078857e-01 1.271400004625320435e-01 -1.203271001577377319e-01 -1.763626635074615479e-01 2.598025090992450714e-02 1.498785316944122314e-01 6.466537714004516602e-02 1.187964603304862976e-01 5.561517924070358276e-02 1.323451101779937744e-01 -1.715421825647354126e-01 -2.214445024728775024e-01
1.083285957574844360e-01 2.447788417339324951e-01 2.184537947177886963e-01 1.386683434247970581e-01 3.294959291815757751e-02 1.792762577533721924e-01 7.854142040014266968e-02 -1.495837569236755371e-01 -3.835548162460327148e-01 1.467420533299446106e-02 1.688170433044433594e-01 1.059538945555686951e-01 -1.554773896932601929e-01 2.157347053289413452e-01 1.678223758935928345e-01 3.289182782173156738e-01 -1.379422545433044434e-01 2.781690359115600586e-01 -1.861328482627868652e-01 4.664049670100212097e-02 -9.599025547504425049e-02 -2.325706183910369873e-01 -1.196524575352668762e-01 -6.950746290385723114e-03 7.296101748943328857e-02 3.031786382198333740e-01 -3.417882323265075684e-02 -6.228020042181015015e-02 2.241319119930267334e-01 -1.474848538637161255e-01 1.072655320167541504e-01 -9.397242963314056396e-02
4.492798447608947754e-01 2.086678519845008850e-02 -6.510747969150543213e-02 3.916407227516174316e-01 -1.056650653481483459e-01 -1.834013909101486206e-01 -8.777907490730285645e-02 -1.020739004015922546e-01 -1.050342060625553131e-02 1.863102465867996216e-01 -6.559928506612777710e-02 2.242454141378402710e-01 -1.744442731142044067e-01 3.135618865489959717e-01 -8.958922326564788818e-02 1.786203123629093170e-02 -6.049050018191337585e-03 2.150404267013072968e-02 3.460595011711120605e-02 -3.835764825344085693e-01 1.201809942722320557e-01 -6.442876905202865601e-02 -3.007596433162689209e-01 -4.419621080160140991e-02 1.226512491703033447e-01 -9.620682895183563232e-02 -1.735989302396774292e-01 -3.380511701107025146e-02 1.397836674004793167e-02 -1.812801808118820190e-01 2.275029383599758148e-02 4.088395833969116211e-02
4.336143136024475098e-01 -1.291707009077072144e-01 -3.673999104648828506e-03 1.338884681463241577e-01 2.569107115268707275e-01 4.205871000885963440e-02 1.222372427582740784e-01 -7.611252367496490479e-02 -1.556467115879058838e-01 1.133854240179061890e-01 -2.261485531926155090e-02 1.878080815076828003e-01 -1.960469484329223633e-01 2.961179316043853760e-01 2.118616551160812378e-02 -9.712154418230056763e-02 9.103577584028244019e-03 1.373855173587799072e-01 1.783149987459182739e-01 -1.593646705150604248e-01 -5.094773694872856140e-02 -1.083276197314262390e-01 -4.339334964752197266e-01 3.099773451685905457e-02 2.845224440097808838e-01 -2.514964714646339417e-02 -6.087518855929374695e-02 2.853946983814239502e-01 8.664452470839023590e-03 -6.400718539953231812e-02 1.237144395709037781e-01 1.184068769216537476e-01
4.836483895778656006e-01 2.081976681947708130e-01 -1.526372507214546204e-02 1.600989699363708496e-01 5.771469697356224060e-02 -1.165929809212684631e-01 1.627814918756484985e-01 1.500736325979232788e-01 8.853849023580551147e-03 -3.513673692941665649e-02 1.929866150021553040e-02 2.291825562715530396e-01 -1.974280178546905518e-01 9.825380146503448486e-02 -1.732331365346908569e-01 9.664242714643478394e-02 -1.307026296854019165e-01 -5.178995802998542786e-02 -1.335284411907196045e-01 -4.434454441070556641e-01 -1.977009475231170654e-01 3.993057459592819214e-02 -1.870265156030654907e-01 -1.813434809446334839e-01 -2.712552249431610107e-02 -6.200356408953666687e-02 -2.123685926198959351e-02 -4.105885326862335205e-02 -2.949291169643402100e-01 1.926147341728210449e-01 -3.399990499019622803e-02 -1.183084249496459961e-01
3.246404230594635010e-01 8.543722331523895264e-02 -4.196395631879568100e-03 3.202380537986755371e-01 2.186740189790725708e-01 -1.874579638242721558e-01 1.925908476114273071e-01 4.556154832243919373e-02 -1.365101635456085205e-01 5.781151354312896729e-02 -3.255680203437805176e-02 1.322652399539947510e-01 -2.091890722513198853e-01 2.517962157726287842e-01 -1.250183284282684326e-01 -2.930866479873657227e-01 -1.019796952605247498e-01 1.568900793790817261e-01 1.144402399659156799e-01 -1.495265662670135498e-01 -8.063633739948272705e-02 7.083842158317565918e-02 -2.669400274753570557e-01 -2.393582165241241455e-01 2.324644029140472412e-01 -3.257787227630615234e-02 -3.364571183919906616e-02 2.335444539785385132e-01 -1.713719666004180908e-01 -2.777287922799587250e-02 2.350588589906692505e-01 8.175566047430038452e-02
-7.590542733669281006e-02 8.465719409286975861e-03 1.269330978393554688e-01 2.582204937934875488e-01 1.372953057289123535e-01 -9.816429018974304199e-02 -1.262828856706619263e-01 9.020122140645980835e-02 3.208281695842742920e-01 1.885891854763031006e-01 1.785242110490798950e-01 -7.984375208616256714e-02 -3.217548727989196777e-01 1.279101967811584473e-01 -2.353293150663375854e-01 2.015769183635711670e-01 -1.040899008512496948e-01 1.171381101012229919e-01 -1.537222117185592651e-01 7.237915415316820145e-03 -1.554522216320037842e-01 -2.798130512237548828e-01 -2.855032682418823242e-01 6.233527138829231262e-02 -2.266610786318778992e-02 1.815649420022964478e-01 -2.284625545144081116e-02 1.412642300128936768e-01 -1.641263365745544434e-01 -3.156512677669525146e-01 -2.193684428930282593e-01 -3.759982809424400330e-02
4.033957049250602722e-02 2.780480384826660156e-01 1.514682322740554810e-01 6.297079473733901978e-02 1.163734942674636841e-01 -7.442762702703475952e-02 -2.153703421354293823e-01 -9.765903651714324951e-02 -3.459518849849700928e-01 2.345602214336395264e-01 -1.033167093992233276e-01 3.658429086208343506e-01 -2.347200363874435425e-01 3.514005839824676514e-01 -1.557680070400238037e-01 -7.440806925296783447e-02 -2.874207496643066406e-02 7.091365754604339600e-02 -1.869073808193206787e-01 -1.500886529684066772e-01 -2.658888399600982666e-01 1.293201744556427002e-01 3.297033905982971191e-02 -8.806996047496795654e-02 -1.522810664027929306e-03 1.363152116537094116e-01 2.824135310947895050e-02 2.849999666213989258e-01 -5.149095505475997925e-02 1.348671168088912964e-01 1.307737734168767929e-02 -1.017815321683883667e-01
6.426618248224258423e-02 5.067281424999237061e-02 1.880826056003570557e-02 -3.003050945699214935e-02 -1.859560757875442505e-01 -2.684338986873626709e-01 1.628763228654861450e-01 1.274599879980087280e-01 -1.270452737808227539e-01 1.482353955507278442e-01 -1.103970333933830261e-01 6.272294372320175171e-02 -3.910315036773681641e-01 5.742254853248596191e-01 -9.453512728214263916e-02 1.700865626335144043e-01 -2.472143769264221191e-01 1.267916411161422729e-01 -1.848623305559158325e-01 -5.323774367570877075e-02 2.147265970706939697e-01 -3.808119520545005798e-02 4.263605549931526184e-02 -1.448723822832107544e-01 6.939613074064254761e-02 1.213276833295822144e-01 -2.265838533639907837e-01 -2.864901535212993622e-02 -1.451485510915517807e-02 1.025466322898864746e-01 -2.491092123091220856e-02 1.688793115317821503e-02
-1.999003626406192780e-02 1.477467119693756104e-01 -6.629528105258941650e-02 7.739221304655075073e-02 4.161814227700233459e-02 -2.063615918159484863e-01 2.004649192094802856e-01 -1.229025870561599731e-01 1.350269466638565063e-01 2.067641913890838623e-01 -1.590299792587757111e-02 -2.491486631333827972e-02 -4.142788350582122803e-01 3.362043797969818115e-01 -2.687076330184936523e-01 1.340727359056472778e-01 -3.043632507324218750e-01 -1.174851804971694946e-01 -3.094553649425506592e-01 -2.770164608955383301e-01 1.357488632202148438e-01 -1.363574620336294174e-02 -1.449450701475143433e-01 -3.949429467320442200e-02 7.725628465414047241e-02 2.257077209651470184e-02 -1.571459919214248657e-01 1.586654782295227051e-01 1.774877458810806274e-01 -1.106770411133766174e-01 -6.235924735665321350e-02 8.349104970693588257e-02
1.697084605693817139e-01 1.993046551942825317e-01 -2.859295606613159180e-01 1.113256365060806274e-01 -6.881722062826156616e-02 -3.146794140338897705e-01 2.933294326066970825e-02 -1.139014586806297302e-01 -9.839132428169250488e-02 3.057754039764404297e-01 -1.009389385581016541e-01 -7.011468708515167236e-02 -2.139073759317398071e-01 2.007343620061874390e-01 -1.456507146358489990e-01 2.770453393459320068e-01 -2.407551705837249756e-01 1.125067993998527527e-01 -2.501106858253479004e-01 4.657051060348749161e-03 -9.448643773794174194e-02 2.809705138206481934e-01 -1.648309528827667236e-01 -1.741230785846710205e-01 -1.481899917125701904e-01 1.066283434629440308e-01 2.352732792496681213e-02 1.988350301980972290e-01 5.006185546517372131e-02 -5.455747712403535843e-03 2.160725146532058716e-01 -1.274032443761825562e-01
-1.216482445597648621e-01 3.567088842391967773e-01 7.181644439697265625e-02 2.350947558879852295e-01 -4.134000465273857117e-02 -1.021550148725509644e-01 -1.361820846796035767e-01 8.781293034553527832e-02 2.857600711286067963e-02 -9.610247611999511719e-02 -8.454485796391963959e-03 1.369071453809738159e-01 -4.891577661037445068e-01 9.776580333709716797e-02 5.244425311684608459e-02 -1.938796639442443848e-01 -1.086924150586128235e-01 1.893235146999359131e-01 -1.519572436809539795e-01 -3.317746222019195557e-01 -1.131317093968391418e-01 2.015100419521331787e-02 -1.823216825723648071e-01 -2.575943246483802795e-02 -8.769948780536651611e-02 1.883367300033569336e-01 3.827359899878501892e-02 1.167215257883071899e-01 6.218944489955902100e-02 1.979298889636993408e-01 -1.801078021526336670e-02 -3.339763581752777100e-01
8.812838792800903320e-02 1.175222694873809814e-01 -8.718181401491165161e-02 1.235023513436317444e-02 4.068775475025177002e-01 -1.382707059383392334e-01 1.575256139039993286e-02 -1.572887152433395386e-01 5.364878475666046143e-02 2.529501356184482574e-02 3.197387233376502991e-02 1.746795624494552612e-01 -2.545377910137176514e-01 2.942683696746826172e-01 -9.675744920969009399e-02 -5.428806319832801819e-02 -1.864129006862640381e-01 1.258778125047683716e-01 -9.910797327756881714e-02 -3.741317242383956909e-02 1.578286588191986084e-01 -6.433050334453582764e-02 -3.967160880565643311e-01 -4.422298073768615723e-02 1.742499023675918579e-01 -6.854019314050674438e-02 -1.464626193046569824e-01 3.361105918884277344e-02 -5.976973101496696472e-02 1.930727064609527588e-01 2.650101780891418457e-01 -3.786030113697052002e-01
2.425911128520965576e-01 1.983151882886886597e-01 8.803238719701766968e-02 1.060595512390136719e-01 1.617599278688430786e-01 -3.414623811841011047e-02 -1.940287090837955475e-02 -6.769409030675888062e-02 -6.436236202716827393e-02 2.416681349277496338e-01 -2.191846668720245361e-01 -1.569906026124954224e-01 -2.511608302593231201e-01 1.409257352352142334e-01 1.299633979797363281e-01 -8.436392247676849365e-02 7.764802128076553345e-02 1.364977657794952393e-01 -7.741986960172653198e-02 -1.407441962510347366e-02 -5.450744926929473877e-02 -7.470262795686721802e-02 -5.299333930015563965e-01 -1.125991493463516235e-01 3.234988152980804443e-01 3.074488341808319092e-01 -1.845932602882385254e-01 -6.265578849706798792e-05 -6.151437014341354370e-02 1.765822172164916992e-01 -1.693561486899852753e-02 -8.325886726379394531e-02
-5.331750959157943726e-02 1.024088710546493530e-01 2.540285885334014893e-01 2.758073806762695312e-02 -5.994031950831413269e-02 -1.280206143856048584e-01 1.690120697021484375e-01 -8.342310041189193726e-02 -1.374028623104095459e-01 2.349923253059387207e-01 -3.740235418081283569e-02 -2.765047252178192139e-01 -4.102093875408172607e-01 3.549484610557556152e-01 -2.104699015617370605e-01 3.226840794086456299e-01 -1.667228639125823975e-01 1.116787828505039215e-02 -2.575025893747806549e-02 -2.884417176246643066e-01 -4.903612658381462097e-02 1.952100428752601147e-04 -5.628668516874313354e-02 -2.442144751548767090e-01 6.913160532712936401e-02 1.205826625227928162e-01 -9.739378094673156738e-02 -6.746340543031692505e-02 2.671536616981029510e-02 9.272886067628860474e-02 4.504241794347763062e-02 -2.225773483514785767e-01
2.409082055091857910e-01 5.350031256675720215e-01 4.545376077294349670e-02 -2.281876653432846069e-02 1.085196658968925476e-01 -3.114215843379497528e-02 -8.940733224153518677e-02 -3.842228278517723083e-02 1.182020530104637146e-01 -7.118129730224609375e-02 -6.113780289888381958e-02 2.165132761001586914e-01 -3.422745168209075928e-01 2.378338873386383057e-01 -8.291459083557128906e-02 1.739341020584106445e-01 -1.452304571866989136e-01 -1.644669175148010254e-01 1.197967976331710815e-01 6.675756722688674927e-02 -2.195729501545429230e-02 1.026846989989280701e-01 -8.347211033105850220e-02 6.159826740622520447e-02 4.033334851264953613e-01 2.027707099914550781e-01 -1.754996031522750854e-01 1.321404278278350830e-01 1.508505921810865402e-02 1.258611679077148438e-03 3.537059202790260315e-02 -9.033295512199401855e-02
-2.034358382225036621e-01 2.830210328102111816e-01 -2.488920986652374268e-01 6.197937205433845520e-02 1.458841115236282349e-01 -2.470635622739791870e-02 -9.470386058092117310e-02 3.798658028244972229e-02 -1.362603902816772461e-01 -3.271691128611564636e-02 -2.483644150197505951e-02 6.862785667181015015e-02 -2.544092833995819092e-01 2.106893658638000488e-01 5.803793668746948242e-02 1.976314932107925415e-01 -5.815162882208824158e-02 3.049704432487487793e-01 -1.050753816962242126e-01 6.047629937529563904e-02 -4.033052325248718262e-01 -2.767214179039001465e-01 -1.594238281250000000e-01 1.029134392738342285e-01 1.234642937779426575e-01 1.368693560361862183e-01 -1.448360234498977661e-01 7.642800360918045044e-02 -1.596341282129287720e-01 -1.625851690769195557e-01 -1.752882897853851318e-01 -2.723109126091003418e-01
1.078420057892799377e-01 1.269959807395935059e-01 3.584983572363853455e-02 1.494806557893753052e-01 1.995730102062225342e-01 -2.932533025741577148e-01 -6.720830500125885010e-02 -1.001730933785438538e-01 -2.119163721799850464e-01 9.753267467021942139e-02 -1.275880187749862671e-01 1.848028004169464111e-01 -1.972271054983139038e-01 1.784632205963134766e-01 5.063121393322944641e-02 2.821756601333618164e-01 1.405216008424758911e-01 9.967351704835891724e-02 2.574232406914234161e-02 -2.642363309860229492e-01 1.229352876543998718e-01 -1.086216699331998825e-02 -2.797522544860839844e-01 -1.195562630891799927e-01 -3.498290479183197021e-02 -2.151015102863311768e-01 -1.466285288333892822e-01 2.266353964805603027e-01 2.488097101449966431e-01 -2.693638205528259277e-01 2.729255557060241699e-01 -1.148450672626495361e-01
1.786546856164932251e-01 1.517209261655807495e-01 9.824093431234359741e-02 1.556762028485536575e-02 -8.779081702232360840e-02 -8.732753247022628784e-02 3.564118742942810059e-01 -3.068180009722709656e-02 2.856727689504623413e-02 3.097023256123065948e-02 -1.599357426166534424e-01 -2.362861782312393188e-01 -3.147157132625579834e-01 4.680066406726837158e-01 -2.166534066200256348e-01 -3.306289389729499817e-02 -2.852979600429534912e-01 4.770117625594139099e-02 -1.706303060054779053e-01 -1.661261320114135742e-01 1.224162504076957703e-01 1.244915798306465149e-01 -1.684157103300094604e-01 1.274151168763637543e-02 2.568772993981838226e-02 8.592037856578826904e-02 -3.406692668795585632e-02 2.164407521486282349e-01 1.322759836912155151e-01 4.680227860808372498e-02 -2.500408291816711426e-01 -7.015281170606613159e-02
1.699245274066925049e-01 2.494988739490509033e-01 -8.549335598945617676e-02 3.404206931591033936e-01 3.057745397090911865e-01 -2.674137651920318604e-01 -9.993097931146621704e-02 3.025965765118598938e-02 1.285288333892822266e-01 1.160103678703308105e-01 -2.299494482576847076e-02 -1.045280322432518005e-01 -3.070396780967712402e-01 2.970136404037475586e-01 -4.795183241367340088e-02 1.750508397817611694e-01 -7.052869070321321487e-03 -1.165412738919258118e-01 -2.459586970508098602e-02 -4.689852148294448853e-02 1.757141500711441040e-01 6.310351938009262085e-02 -3.549405634403228760e-01 4.652989283204078674e-02 -1.082913130521774292e-01 -1.946502476930618286e-01 1.531407982110977173e-01 1.880475878715515137e-01 4.785249009728431702e-02 5.951372906565666199e-03 1.633191555738449097e-01 -1.898301988840103149e-01
2.193022752180695534e-03 9.716989099979400635e-02 4.500690400600433350e-01 -2.758592180907726288e-02 1.278415769338607788e-01 -3.076593279838562012e-01 -1.042182743549346924e-01 -1.516577322036027908e-02 2.414624020457267761e-02 1.739275157451629639e-01 1.962962187826633453e-02 8.575360476970672607e-02 -1.949315816164016724e-01 2.961283922195434570e-01 -2.501165270805358887e-01 2.838994264602661133e-01 -6.821058690547943115e-02 2.696916759014129639e-01 4.403321817517280579e-02 -3.567427992820739746e-01 -6.089287996292114258e-02 9.481267631053924561e-02 -1.079216375946998596e-01 4.653372243046760559e-02 1.225268002599477768e-03 2.471242398023605347e-01 5.955522879958152771e-02 1.558240316808223724e-02 7.640196382999420166e-02 1.881299018859863281e-01 4.319444298744201660e-03 -1.360512822866439819e-01
2.234619110822677612e-01 -1.031002402305603027e-02 -1.711813211441040039e-01 -2.088906988501548767e-02 1.697977334260940552e-01 -1.389687061309814453e-01 -5.507722124457359314e-02 -1.932320594787597656e-01 2.590434849262237549e-01 -3.705190494656562805e-02 2.097664959728717804e-02 1.631242595613002777e-02 -4.724937379360198975e-01 2.556366920471191406e-01 1.036696508526802063e-01 1.238209903240203857e-01 1.069415882229804993e-01 1.392813473939895630e-01 -2.827006019651889801e-02 4.614286497235298157e-02 -1.407605856657028198e-01 -6.654711067676544189e-02 -2.201374918222427368e-01 6.003723479807376862e-03 -1.560732536017894745e-02 3.205736577510833740e-01 -1.299588531255722046e-01 -2.939384139608591795e-04 -2.012391090393066406e-01 2.072286047041416168e-02 -2.537509202957153320e-01 -3.407668471336364746e-01
2.563297450542449951e-01 1.866506785154342651e-01 -4.888283833861351013e-02 -9.999839961528778076e-02 -2.056502252817153931e-01 -1.772994101047515869e-01 1.572522148489952087e-02 1.318866908550262451e-01 -1.865380555391311646e-01 3.545673564076423645e-02 -2.110741883516311646e-01 1.492335051298141479e-01 -4.201510250568389893e-01 3.448542058467864990e-01 -1.877255290746688843e-01 2.171605527400970459e-01 -2.212488800287246704e-01 2.462030351161956787e-01 -1.099351122975349426e-01 -1.668480634689331055e-01 -2.065182290971279144e-02 -7.090456783771514893e-02 1.185906529426574707e-01 -1.764486581087112427e-01 -5.834618210792541504e-02 1.752082705497741699e-01 -1.812245845794677734e-01 -1.801511794328689575e-01 1.492770668119192123e-02 -1.216460764408111572e-01 2.014697156846523285e-02 1.745397923514246941e-03
-9.399763657711446285e-04 1.867279112339019775e-01 -1.618573367595672607e-01 9.430595487356185913e-02 1.437386497855186462e-02 -2.292999476194381714e-01 7.266180124133825302e-03 9.485694766044616699e-02 5.597573146224021912e-02 1.995360553264617920e-01 2.627976238727569580e-01 -2.043312042951583862e-01 -1.947710663080215454e-01 3.477405905723571777e-01 3.604136109352111816e-01 1.866570413112640381e-01 -7.624497264623641968e-02 1.167564690113067627e-01 -4.639134928584098816e-02 1.485124416649341583e-02 -2.065858393907546997e-01 1.002218872308731079e-01 -4.636101126670837402e-01 -1.740166544914245605e-01 9.827110171318054199e-02 4.499381408095359802e-02 -4.985621199011802673e-02 -4.542114585638046265e-02 -9.852539002895355225e-02 -1.386163383722305298e-01 -1.559527367353439331e-01 4.018728435039520264e-02
2.438878566026687622e-01 1.684699654579162598e-01 -5.032688751816749573e-02 1.958516985177993774e-01 1.893707783892750740e-03 1.463032811880111694e-01 5.727875232696533203e-02 -6.851087510585784912e-02 2.016649208962917328e-02 1.420128941535949707e-01 -9.571857750415802002e-02 4.119125381112098694e-02 -2.167140096426010132e-01 4.426776766777038574e-01 1.550243198871612549e-01 -6.775932013988494873e-02 -2.641393803060054779e-02 2.660070061683654785e-01 1.262454539537429810e-01 -1.969915181398391724e-01 -1.981797367334365845e-01 -2.168059498071670532e-01 -3.172394633293151855e-01 -5.433970596641302109e-03 2.826853692531585693e-01 1.157547757029533386e-01 2.433374077081680298e-01 -2.301698923110961914e-01 -7.527946028858423233e-03 4.902018606662750244e-02 -7.251255214214324951e-02 -1.118348389863967896e-01
1.243770588189363480e-02 2.268662899732589722e-01 -1.509212553501129150e-01 -3.744157776236534119e-02 2.393543571233749390e-01 1.456562578678131104e-01 1.285025924444198608e-01 1.003603339195251465e-01 -2.497548162937164307e-01 2.190736681222915649e-01 2.259116172790527344e-01 -2.892226725816726685e-02 -1.466566622257232666e-01 3.331079483032226562e-01 -7.175025343894958496e-02 2.078463882207870483e-01 -1.352435946464538574e-01 8.799482882022857666e-02 -2.016592621803283691e-01 -1.914786547422409058e-01 -1.258657425642013550e-01 1.570158004760742188e-01 -1.951299756765365601e-01 2.805394232273101807e-01 -1.119419094175100327e-02 2.808335125446319580e-01 1.029822304844856262e-01 1.579231172800064087e-01 1.618285328149795532e-01 -2.355188280344009399e-01 5.100266635417938232e-02 -1.288817077875137329e-01
-1.513082236051559448e-01 3.622036576271057129e-01 -9.793817996978759766e-02 1.192875951528549194e-01 7.072105258703231812e-02 -1.647602170705795288e-01 8.559139072895050049e-02 1.422408223152160645e-01 -1.430045962333679199e-01 2.149564027786254883e-01 4.025563225150108337e-02 -1.239417046308517456e-01 -3.063164949417114258e-01 7.843674719333648682e-02 2.107444107532501221e-01 2.353344559669494629e-01 2.580777406692504883e-01 1.839025318622589111e-01 -2.326085567474365234e-01 4.483196884393692017e-02 -1.503194272518157959e-01 3.122813254594802856e-02 -5.616482347249984741e-02 8.248944580554962158e-02 1.126826740801334381e-02 2.748647630214691162e-01 -3.278877139091491699e-01 5.838478729128837585e-02 -2.956127747893333435e-02 -2.054743617773056030e-01 1.324285864830017090e-01 -2.041379958391189575e-01
1.354799568653106689e-01 -6.775496155023574829e-02 -1.070168521255254745e-02 2.876281440258026123e-01 -4.399512335658073425e-02 -2.262718677520751953e-01 -7.530963979661464691e-03 1.679989397525787354e-01 -2.126608937978744507e-01 -2.662506699562072754e-01 -5.548024922609329224e-02 -1.634594351053237915e-01 -4.581396877765655518e-01 2.110980302095413208e-01 1.225555241107940674e-01 2.069993764162063599e-01 5.551805254071950912e-03 2.127127200365066528e-01 1.360905021429061890e-01 -1.336984336376190186e-01 -4.723829403519630432e-02 -2.917416989803314209e-01 -1.350940763950347900e-02 7.993490248918533325e-02 1.832576990127563477e-01 2.619648277759552002e-01 1.423627734184265137e-01 -5.255384370684623718e-02 1.099391877651214600e-01 -1.646273434162139893e-01 -1.055324375629425049e-01 5.836905539035797119e-02
-4.942412301898002625e-02 3.671599924564361572e-02 -5.283847078680992126e-02 1.598964035511016846e-01 2.475827038288116455e-01 -1.822124272584915161e-01 1.367654744535684586e-02 -2.516698837280273438e-01 8.491666615009307861e-02 -8.126398921012878418e-02 3.848303342238068581e-03 -4.311283701099455357e-04 -2.641208767890930176e-01 1.684710532426834106e-01 8.410131186246871948e-02 2.043051272630691528e-01 8.736728876829147339e-02 2.890960276126861572e-01 1.205656528472900391e-01 -1.595404371619224548e-02 3.582601621747016907e-02 -7.497490197420120239e-02 -4.302683472633361816e-01 -4.106196388602256775e-02 1.406176984310150146e-01 7.669173181056976318e-03 -4.218240454792976379e-02 2.827744781970977783e-01 -1.931641548871994019e-01 4.891642928123474121e-02 -2.649175524711608887e-01 -3.712953031063079834e-01
1.809969097375869751e-01 1.948860883712768555e-01 1.035762429237365723e-01 3.026288934051990509e-03 2.292734384536743164e-01 -3.312733173370361328e-01 -1.442767381668090820e-01 2.414283901453018188e-02 4.329372197389602661e-02 -1.196475550532341003e-01 -2.469715774059295654e-01 4.444742575287818909e-02 -3.671772778034210205e-01 2.449209541082382202e-01 -6.867347657680511475e-02 2.150531262159347534e-01 -1.109640896320343018e-01 -7.103046774864196777e-02 -3.748604059219360352e-01 -9.159990400075912476e-02 -1.471772324293851852e-03 -1.255400180816650391e-01 1.205169223248958588e-02 -1.007637307047843933e-01 -8.357618749141693115e-02 1.843007951974868774e-01 -2.630077898502349854e-01 1.592102199792861938e-01 1.462969779968261719e-01 9.559466689825057983e-02 -1.918008625507354736e-01 -1.214653477072715759e-01
1.114555168896913528e-02 4.026142358779907227e-01 5.653941538184881210e-03 2.374323755502700806e-01 7.087016850709915161e-02 -3.224997520446777344e-01 3.986017778515815735e-02 -7.045484334230422974e-02 -2.751704119145870209e-02 9.663984924554824829e-02 -1.501780003309249878e-01 8.239042758941650391e-02 -2.574831843376159668e-01 1.116113066673278809e-01 5.708120018243789673e-02 7.367290556430816650e-02 -1.453979909420013428e-01 4.977445676922798157e-02 1.789834499359130859e-01 -3.111872375011444092e-01 -1.561262309551239014e-01 4.414055868983268738e-02 -1.678793132305145264e-02 -1.618427783250808716e-01 1.311156004667282104e-01 1.688701212406158447e-01 -1.249845549464225769e-01 1.630311831831932068e-02 3.068003058433532715e-01 9.422305226325988770e-02 -3.411823511123657227e-01 -2.293832749128341675e-01
7.570395618677139282e-02 1.096439734101295471e-01 -1.703976839780807495e-01 -3.046486526727676392e-02 1.231634318828582764e-01 1.182226762175559998e-01 -3.955884277820587158e-02 -1.123683601617813110e-01 -1.598822772502899170e-01 1.661741584539413452e-01 -2.151631936430931091e-02 1.237659752368927002e-01 -3.874631822109222412e-01 3.363685011863708496e-01 -1.888915151357650757e-01 3.080822527408599854e-01 6.624952703714370728e-02 3.270705416798591614e-02 -4.369162954390048981e-03 -4.741970300674438477e-01 -2.678871452808380127e-01 5.016611143946647644e-02 1.275894939899444580e-01 -6.189358979463577271e-02 -9.090705774724483490e-03 6.807347387075424194e-02 2.842493355274200439e-03 1.199407279491424561e-01 1.530429571866989136e-01 2.672106325626373291e-01 8.412991464138031006e-02 1.949899084866046906e-02
-1.985900551080703735e-01 4.125806689262390137e-01 -2.875399030745029449e-02 1.150112673640251160e-01 -2.804249234031885862e-04 -6.173655390739440918e-02 -1.941963285207748413e-01 4.192826524376869202e-02 -1.772475242614746094e-01 3.315405920147895813e-02 1.121541783213615417e-01 1.919695734977722168e-02 2.573939412832260132e-02 3.671165704727172852e-01 -2.587777376174926758e-02 1.826859265565872192e-01 -6.424748152494430542e-02 3.128122985363006592e-01 -1.392997652292251587e-01 -1.116606891155242920e-01 -2.506201267242431641e-01 -1.950557231903076172e-01 3.557737916707992554e-02 1.821597963571548462e-01 2.336028516292572021e-01 3.056565672159194946e-02 4.373845458030700684e-02 3.039717972278594971e-01 1.569823771715164185e-01 -2.436021119356155396e-01 1.215236186981201172e-01 -1.823480427265167236e-02
1.901388764381408691e-01 1.528061181306838989e-01 9.889645501971244812e-03 2.799999713897705078e-01 -1.055621877312660217e-01 -3.263586666435003281e-03 -2.516605257987976074e-01 5.119904875755310059e-02 2.528597600758075714e-02 1.595495045185089111e-01 1.174904480576515198e-01 -2.174415141344070435e-01 -2.822494804859161377e-01 3.381822109222412109e-01 -5.160048604011535645e-02 2.374605983495712280e-01 2.722199261188507080e-01 1.133651658892631531e-01 1.904350519180297852e-02 -2.249348610639572144e-01 5.330859869718551636e-02 -1.551255583763122559e-01 -1.920299530029296875e-01 -9.439456462860107422e-02 2.116098850965499878e-01 -8.444157242774963379e-02 -1.140142455697059631e-01 1.995128989219665527e-01 1.165715456008911133e-01 2.424590140581130981e-01 2.364486306905746460e-01 -3.204001113772392273e-02
3.406464755535125732e-01 4.083051681518554688e-01 3.233113288879394531e-01 1.001214906573295593e-01 -9.819985181093215942e-02 2.304761670529842377e-02 1.522678434848785400e-01 -1.090222224593162537e-01 -8.266516029834747314e-02 5.911314859986305237e-02 -2.915397286415100098e-02 -8.423722535371780396e-02 -2.099263519048690796e-01 2.747731506824493408e-01 -6.662680208683013916e-02 -4.864388331770896912e-02 -5.127121880650520325e-02 -9.414780139923095703e-02 -1.074318587779998779e-02 -6.225456669926643372e-02 1.312988400459289551e-01 -1.869878023862838745e-01 -1.618411205708980560e-02 -1.215660944581031799e-02 3.488866984844207764e-02 2.760460376739501953e-01 -1.223914101719856262e-01 2.935872077941894531e-01 9.017839282751083374e-02 1.035506743937730789e-02 7.015470415353775024e-02 -3.910858631134033203e-01
1.924975365400314331e-01 2.575988173484802246e-01 2.055873163044452667e-02 1.057440787553787231e-01 2.128876447677612305e-01 6.485155969858169556e-02 2.367714792490005493e-01 1.914217621088027954e-01 -2.048464305698871613e-02 1.708230525255203247e-01 2.469867616891860962e-01 7.412892580032348633e-02 -1.711892634630203247e-01 2.539396584033966064e-01 -6.803374737501144409e-02 1.938955783843994141e-01 1.656315326690673828e-01 2.499689534306526184e-02 -1.369313001632690430e-01 -1.572395414113998413e-01 -9.966902434825897217e-02 7.364586740732192993e-02 -1.357272360473871231e-02 1.363319605588912964e-01 -1.199506595730781555e-01 1.961975246667861938e-01 2.870141863822937012e-01 4.356130361557006836e-01 -8.760729432106018066e-02 -1.380904614925384521e-01 -1.298278272151947021e-01 -1.906886249780654907e-01
1.906613260507583618e-01 -2.684067003428936005e-02 -9.606737643480300903e-02 2.684741616249084473e-01 1.074182018637657166e-01 -2.903469279408454895e-02 1.738816946744918823e-01 5.816506221890449524e-02 9.929641336202621460e-02 -5.381011962890625000e-02 1.039239857345819473e-02 1.015923544764518738e-01 -3.535434603691101074e-01 4.800218343734741211e-02 9.618592262268066406e-02 1.710159033536911011e-01 2.187194675207138062e-01 1.354566365480422974e-01 1.132263466715812683e-01 -3.974404931068420410e-01 -2.177276462316513062e-02 -1.592827886343002319e-01 -1.110431700944900513e-01 -1.426058113574981689e-01 1.587041616439819336e-01 3.151685893535614014e-01 2.357262372970581055e-01 2.447511106729507446e-01 -7.176563143730163574e-02 9.781275689601898193e-02 1.449735760688781738e-01 -2.746632397174835205e-01
1.949968039989471436e-01 1.009932830929756165e-01 1.247114986181259155e-01 2.748365700244903564e-01 2.092001885175704956e-01 2.008432298898696899e-01 -1.272615939378738403e-01 2.667587064206600189e-02 1.029244661331176758e-01 -6.094554439187049866e-03 -1.164419203996658325e-01 1.411758363246917725e-01 -3.886615633964538574e-01 4.029290974140167236e-01 -4.604309052228927612e-02 1.026748586446046829e-02 -1.430187672376632690e-01 -2.386403502896428108e-03 6.033171713352203369e-02 -2.436572313308715820e-01 4.592412710189819336e-02 -3.187542855739593506e-01 1.262395735830068588e-02 -8.867450803518295288e-02 2.148075103759765625e-01 -2.297448962926864624e-01 -5.591224506497383118e-02 1.793872267007827759e-01 -1.462398618459701538e-01 -1.912084072828292847e-01 -5.874051153659820557e-02 -9.534630924463272095e-02
1.925847530364990234e-01 1.611988097429275513e-01 4.839405883103609085e-04 1.181437727063894272e-02 3.109843842685222626e-02 -1.135108619928359985e-01 2.289243489503860474e-01 1.505617797374725342e-01 -1.880703121423721313e-01 -6.552527099847793579e-02 2.688159048557281494e-01 1.255590021610260010e-01 -4.073384106159210205e-01 1.847353428602218628e-01 -1.049865558743476868e-01 3.808884322643280029e-02 8.308480679988861084e-02 8.012306876480579376e-03 6.880063563585281372e-03 -1.013857200741767883e-01 2.337922304868698120e-01 -1.643502712249755859e-01 -2.233768999576568604e-01 1.223146915435791016e-01 3.875999450683593750e-01 3.037979304790496826e-01 1.389596015214920044e-01 1.190179288387298584e-01 6.941613554954528809e-02 1.580249369144439697e-01 -9.133671224117279053e-02 1.722994744777679443e-01
2.296892106533050537e-01 2.308220267295837402e-01 8.844471722841262817e-02 6.950792670249938965e-02 9.070973098278045654e-02 3.586040809750556946e-02 8.368057757616043091e-02 8.661089837551116943e-02 -5.303492024540901184e-02 -9.420441091060638428e-02 -1.642246097326278687e-01 1.377452611923217773e-01 -6.067072153091430664e-01 2.225975692272186279e-01 -1.972392201423645020e-01 -8.906949311494827271e-02 1.093481406569480896e-01 -7.661565393209457397e-02 1.102702617645263672e-01 8.431433700025081635e-03 -1.288948208093643188e-01 1.473103277385234833e-02 1.462318282574415207e-02 4.830581694841384888e-02 1.062233820557594299e-01 3.073309361934661865e-01 -5.540285632014274597e-02 2.754213809967041016e-01 2.823367714881896973e-01 -1.302253603935241699e-01 -4.171677678823471069e-02 5.167596042156219482e-02
6.214844807982444763e-02 2.254632264375686646e-01 2.902873232960700989e-02 1.283874809741973877e-01 2.567374408245086670e-01 1.137919574975967407e-01 -2.150848358869552612e-01 1.764941513538360596e-01 -1.935420185327529907e-01 -1.264771223068237305e-01 8.990377187728881836e-02 -3.047448992729187012e-01 -1.774422377347946167e-01 1.090574190020561218e-01 -8.719601482152938843e-02 1.032888740301132202e-01 -1.672653108835220337e-02 2.296533137559890747e-01 -5.114151537418365479e-02 -2.145128399133682251e-01 -4.833185113966464996e-03 -1.468246281147003174e-01 -4.551772177219390869e-01 -1.805252134799957275e-01 1.921416223049163818e-01 6.907068192958831787e-02 -1.448980420827865601e-01 1.447558552026748657e-01 -3.092733919620513916e-01 6.715207546949386597e-02 2.734214812517166138e-02 8.995158225297927856e-02
-5.308046564459800720e-02 6.896612793207168579e-02 -1.457276791334152222e-01 2.616266310214996338e-01 1.221328750252723694e-01 1.165667995810508728e-01 1.371279954910278320e-01 4.145398139953613281e-01 -5.165988951921463013e-02 -2.165433466434478760e-01 -3.746245801448822021e-02 7.630534470081329346e-02 -9.220475703477859497e-02 4.268477261066436768e-01 -6.701419502496719360e-02 4.322181269526481628e-02 -9.119418449699878693e-03 1.774503737688064575e-01 -3.161007165908813477e-01 -4.581709951162338257e-02 7.894098758697509766e-02 -1.504876166582107544e-01 -3.921803236007690430e-01 -9.065183252096176147e-02 1.825024038553237915e-01 3.360956162214279175e-02 -8.502323180437088013e-02 9.686136245727539062e-02 7.215353101491928101e-02 1.052345037460327148e-01 1.539690792560577393e-01 -1.192355826497077942e-01
3.466136455535888672e-01 -6.367141008377075195e-02 5.874312669038772583e-02 2.384008169174194336e-01 7.386644929647445679e-02 -2.971848547458648682e-01 1.687983721494674683e-01 2.095750272274017334e-01 -1.229945570230484009e-01 -3.696868568658828735e-02 6.183073669672012329e-02 -2.710840404033660889e-01 -1.212359219789505005e-01 1.983293890953063965e-01 -7.239580899477005005e-02 1.499733030796051025e-01 -8.215856552124023438e-02 1.112616434693336487e-01 1.274647414684295654e-01 -1.443528383970260620e-01 1.317178457975387573e-01 -1.388154774904251099e-01 -1.451462507247924805e-01 -3.229062855243682861e-01 2.135978639125823975e-01 2.475450187921524048e-01 1.763574928045272827e-01 2.554928362369537354e-01 -1.403190754354000092e-02 -1.678971201181411743e-01 -9.918367862701416016e-02 -1.186822429299354553e-01
-7.856239564716815948e-03 2.323229312896728516e-01 -1.085211038589477539e-01 5.376419425010681152e-02 3.891244232654571533e-01 -4.378140345215797424e-02 -2.678039669990539551e-01 -1.196413338184356689e-01 6.561017036437988281e-02 8.638138882815837860e-03 -2.977044321596622467e-02 2.000670433044433594e-01 -2.626292407512664795e-01 2.468349784612655640e-01 8.250720798969268799e-03 1.998529881238937378e-01 3.605227451771497726e-03 2.333726882934570312e-01 -5.989393964409828186e-02 5.114293470978736877e-02 3.623073175549507141e-02 8.975998312234878540e-02 -2.748014330863952637e-01 -1.396666280925273895e-03 4.762106016278266907e-02 2.878187596797943115e-01 4.611475393176078796e-03 3.329185768961906433e-02 -2.493000179529190063e-01 7.156903296709060669e-02 -2.574596405029296875e-01 -3.337137997150421143e-01
-3.184335678815841675e-02 2.839877903461456299e-01 2.572223311290144920e-03 5.445309728384017944e-02 2.177489250898361206e-01 1.046908870339393616e-01 -2.296335622668266296e-02 -9.459252655506134033e-02 -2.953333556652069092e-01 1.352395117282867432e-02 1.684710755944252014e-02 1.274906694889068604e-01 -3.287893533706665039e-01 4.733966588973999023e-01 1.560374200344085693e-01 -8.489205688238143921e-02 -5.542903020977973938e-02 5.602495372295379639e-02 1.013105288147926331e-01 -2.107133120298385620e-01 -2.972918152809143066e-01 2.513515390455722809e-02 1.521800924092531204e-02 3.898778185248374939e-02 -1.148907467722892761e-01 5.857779085636138916e-02 1.149125248193740845e-01 3.890279531478881836e-01 -1.051334850490093231e-02 1.557435095310211182e-01 5.402694270014762878e-02 1.403799057006835938e-01
2.277546823024749756e-01 1.221894621849060059e-01 -9.004526585340499878e-02 2.735495567321777344e-01 -3.821858391165733337e-02 -5.607704818248748779e-02 -6.664405018091201782e-02 1.736857369542121887e-02 8.026061207056045532e-02 7.734592258930206299e-02 1.445513498038053513e-02 1.483955532312393188e-01 -1.111473813652992249e-01 9.319783747196197510e-02 1.477048099040985107e-01 -1.806016415357589722e-01 -2.690190970897674561e-01 1.841533780097961426e-01 -4.347288981080055237e-02 -2.929942309856414795e-01 -1.667197942733764648e-01 -9.615223854780197144e-02 -4.269181191921234131e-01 -2.526277899742126465e-01 1.003396883606910706e-01 1.614595949649810791e-01 -1.308391690254211426e-01 3.929216563701629639e-01 1.552495658397674561e-01 -1.837395317852497101e-02 1.436460763216018677e-01 3.043637424707412720e-02
1.755635738372802734e-01 1.659748405218124390e-01 1.515021733939647675e-02 5.040144082158803940e-03 8.775568753480911255e-02 -4.652511477470397949e-01 -2.686718106269836426e-01 7.655546069145202637e-02 -1.271864920854568481e-01 -1.176759079098701477e-01 -1.312989294528961182e-01 2.368866205215454102e-01 -2.184160500764846802e-01 2.329117059707641602e-01 -1.642557084560394287e-01 3.452502191066741943e-01 -2.673493623733520508e-01 -1.097571104764938354e-01 -2.190751135349273682e-01 -9.059667587280273438e-02 7.278729975223541260e-02 -1.448169052600860596e-01 -1.844473481178283691e-01 -6.960819661617279053e-02 6.198119372129440308e-02 -8.439188450574874878e-02 8.734672516584396362e-02 4.587033390998840332e-02 1.331343501806259155e-01 2.909714914858341217e-02 1.233544126152992249e-01 -1.682712137699127197e-01
2.742263078689575195e-01 3.213450014591217041e-01 -1.460718065500259399e-01 1.460771560668945312e-01 1.920231431722640991e-02 -1.444387286901473999e-01 -2.340515889227390289e-02 -9.012553095817565918e-02 1.090295538306236267e-01 3.635876178741455078e-01 2.962508499622344971e-01 -9.884884953498840332e-02 4.351511131972074509e-03 2.739256024360656738e-01 2.282729297876358032e-01 4.836842790246009827e-02 -1.253561973571777344e-01 2.350304275751113892e-01 -2.218197584152221680e-01 -1.278388798236846924e-01 -4.231324791908264160e-02 -5.149337649345397949e-02 -1.391984075307846069e-01 -2.315658777952194214e-01 2.826267480850219727e-01 1.391942650079727173e-01 -2.048556059598922729e-01 -8.462104201316833496e-02 3.160665184259414673e-02 -9.908729046583175659e-02 -6.163783743977546692e-02 -3.003002703189849854e-02
3.752445876598358154e-01 1.131743490695953369e-01 5.203181132674217224e-02 2.599475681781768799e-01 8.292399346828460693e-02 -2.560766637325286865e-01 2.332016527652740479e-01 1.848776936531066895e-01 -1.765071749687194824e-01 2.346380949020385742e-01 -1.943027041852474213e-02 1.857504546642303467e-01 -7.511457800865173340e-02 1.836321502923965454e-01 9.096723049879074097e-02 -2.495001703500747681e-01 -1.349296420812606812e-01 2.055790722370147705e-01 8.209521323442459106e-02 -1.645864993333816528e-01 -2.055248171091079712e-01 -1.091962084174156189e-01 -3.083485066890716553e-01 -8.460811525583267212e-02 1.751969307661056519e-01 4.850175976753234863e-02 2.314131334424018860e-02 2.132115215063095093e-01 -1.874570101499557495e-01 1.634455099701881409e-02 1.373688131570816040e-01 -9.617710486054420471e-03
1.610606610774993896e-01 2.619557268917560577e-02 5.277651548385620117e-02 -1.821341067552566528e-01 2.973327934741973877e-01 -1.954306066036224365e-01 1.702897697687149048e-01 2.311756759881973267e-01 -4.128782823681831360e-02 -9.577852487564086914e-02 2.892285585403442383e-01 4.183996841311454773e-02 -3.951959908008575439e-01 3.528337478637695312e-01 -1.159293279051780701e-01 1.331575363874435425e-01 6.579773128032684326e-02 -9.578497707843780518e-02 3.300454095005989075e-02 -5.602677166461944580e-02 1.438519060611724854e-01 -2.292177528142929077e-01 -2.874777317047119141e-01 -3.225850686430931091e-02 2.421665489673614502e-01 -7.139983773231506348e-02 5.924614146351814270e-02 9.938748180866241455e-02 6.244566291570663452e-02 2.363258413970470428e-02 -1.855250597000122070e-01 -1.720217913389205933e-01
9.755080193281173706e-02 4.438701644539833069e-02 3.613221272826194763e-02 1.735713481903076172e-01 2.346464544534683228e-01 -6.408929079771041870e-02 -1.577982306480407715e-01 -2.570140957832336426e-01 1.663735061883926392e-01 4.751607030630111694e-02 9.238830953836441040e-02 1.331346184015274048e-01 -1.350881904363632202e-01 2.827363908290863037e-01 9.941088408231735229e-02 2.632686495780944824e-01 -1.680515855550765991e-01 1.136286482214927673e-01 1.040493622422218323e-01 -2.255082726478576660e-01 -1.334570348262786865e-01 -5.422328040003776550e-02 -3.590035140514373779e-01 -3.342998446896672249e-03 -1.378868073225021362e-01 2.022197097539901733e-01 -8.140165358781814575e-02 2.151398211717605591e-01 -4.388643894344568253e-03 -5.222192779183387756e-02 4.238018095493316650e-01 -1.604008525609970093e-01
5.271440744400024414e-01 2.918048016726970673e-02 1.367129385471343994e-01 1.024552583694458008e-01 1.427231281995773315e-01 -2.698137760162353516e-01 1.976602897047996521e-02 -8.191975951194763184e-02 1.221888512372970581e-01 8.220662176609039307e-02 -5.179878696799278259e-02 2.102895081043243408e-01 2.250534482300281525e-02 4.392625987529754639e-01 -1.229792982339859009e-01 2.532173395156860352e-01 9.185398370027542114e-02 1.416232138872146606e-01 1.899199932813644409e-02 -2.315212637186050415e-01 1.599697023630142212e-01 -4.552252590656280518e-02 -1.405758559703826904e-01 4.132863879203796387e-02 1.631162613630294800e-01 1.764624193310737610e-02 -1.410210579633712769e-01 1.174017712473869324e-01 -2.056490927934646606e-01 -1.015745848417282104e-01 -5.189113691449165344e-02 5.510225147008895874e-02
1.406177431344985962e-01 7.278413325548171997e-02 -8.321731351315975189e-03 2.956916689872741699e-01 3.006010055541992188e-01 -9.574464708566665649e-02 -1.145035624504089355e-01 -1.884024292230606079e-01 -1.177238672971725464e-01 2.141084074974060059e-01 -2.368774265050888062e-02 9.046343713998794556e-02 -1.943937391042709351e-01 4.034752547740936279e-01 1.726480573415756226e-02 1.866811960935592651e-01 -2.857286632061004639e-01 -1.154116988182067871e-01 1.998958587646484375e-01 6.605594605207443237e-02 1.282639652490615845e-01 -2.000401616096496582e-01 -1.831806600093841553e-01 4.510078206658363342e-02 -3.173533082008361816e-02 -1.193226426839828491e-01 3.961001336574554443e-02 3.616296052932739258e-01 -1.016715690493583679e-01 -2.417868748307228088e-02 -2.021867185831069946e-01 -6.622689962387084961e-02
1.939892023801803589e-01 1.244644224643707275e-01 -1.769564151763916016e-01 4.451476335525512695e-01 -1.410477757453918457e-01 -5.700885131955146790e-02 5.045849084854125977e-02 1.710962206125259399e-01 -1.920236200094223022e-01 3.495104610919952393e-02 -7.719116657972335815e-02 2.991434372961521149e-02 -4.006398916244506836e-01 1.097722053527832031e-01 3.684521466493606567e-02 5.770828202366828918e-02 9.953422844409942627e-02 1.218858286738395691e-01 -1.114319935441017151e-01 2.791748344898223877e-01 8.753565698862075806e-02 -1.892565786838531494e-01 -1.592874228954315186e-01 -6.569055840373039246e-03 1.869865208864212036e-01 3.597974181175231934e-01 -7.663644105195999146e-02 2.448818385601043701e-01 -8.016265928745269775e-03 -6.201963499188423157e-02 1.430076360702514648e-01 4.011173918843269348e-02
1.476603597402572632e-01 2.309828996658325195e-01 1.816938519477844238e-01 2.365302890539169312e-01 -2.909638881683349609e-01 -2.767882049083709717e-01 2.338025271892547607e-01 -7.739205658435821533e-02 -2.230470627546310425e-01 8.808267116546630859e-02 -1.473213732242584229e-01 -1.743489503860473633e-01 -3.867380023002624512e-01 8.562050759792327881e-02 -1.358069777488708496e-01 1.502519249916076660e-01 -2.009524405002593994e-01 -1.861504092812538147e-02 -6.706128269433975220e-02 -3.319304585456848145e-01 2.018075995147228241e-02 -1.009305566549301147e-01 -5.612245574593544006e-02 9.192935191094875336e-03 8.084103465080261230e-02 4.255983978509902954e-02 6.658566743135452271e-02 1.475140005350112915e-01 -2.250528484582901001e-01 -3.911715373396873474e-02 2.239490300416946411e-01 1.812741160392761230e-02
-1.072873771190643311e-01 3.628500401973724365e-01 -6.969388574361801147e-02 7.460556179285049438e-02 -4.867845680564641953e-03 2.357204817235469818e-02 -1.139211580157279968e-01 -8.648347854614257812e-02 8.798302710056304932e-02 7.029832899570465088e-02 -3.727302327752113342e-02 1.670732796192169189e-01 -4.402353465557098389e-01 5.703920125961303711e-01 -1.222814321517944336e-01 1.011830195784568787e-01 4.809832945466041565e-02 1.014779508113861084e-01 1.962669640779495239e-01 -3.103356994688510895e-02 -8.094584941864013672e-02 -9.510679228696972132e-05 -1.089877486228942871e-01 -1.263525895774364471e-02 6.582623720169067383e-02 2.440185099840164185e-01 -1.280008703470230103e-01 -2.144133150577545166e-01 1.644986122846603394e-01 2.045520953834056854e-02 -1.002769693732261658e-01 -6.770777702331542969e-02
2.398814260959625244e-02 1.544851958751678467e-01 2.136790752410888672e-01 2.418064028024673462e-01 2.064847946166992188e-01 -3.407126069068908691e-01 -1.623230576515197754e-01 -3.522276878356933594e-02 -2.818909939378499985e-03 -3.883105004206299782e-03 -2.411488592624664307e-01 1.527612358331680298e-01 -2.464403957128524780e-01 1.085893213748931885e-01 -3.350851535797119141e-01 1.359630972146987915e-01 -9.771157056093215942e-02 5.534373223781585693e-02 -2.460847795009613037e-01 -1.413774043321609497e-01 -1.085737943649291992e-01 -6.683634221553802490e-02 -2.664629220962524414e-01 2.752079367637634277e-01 8.064005523920059204e-02 -1.732437312602996826e-02 -1.582587510347366333e-01 1.112349182367324829e-01 6.723890453577041626e-02 -2.764229774475097656e-01 2.674069814383983612e-02 -1.352557390928268433e-01
3.552949801087379456e-02 1.187667995691299438e-01 2.624759376049041748e-01 2.206461504101753235e-02 1.679507493972778320e-01 -6.845807074569165707e-04 8.622336201369762421e-03 -1.538024991750717163e-01 -4.873283803462982178e-01 9.515824913978576660e-02 2.151015102863311768e-01 9.356667846441268921e-02 -1.448819041252136230e-01 2.590292692184448242e-01 1.486315578222274780e-01 3.395557701587677002e-01 -9.765458852052688599e-02 2.690666317939758301e-01 -8.113746345043182373e-02 1.356464326381683350e-01 1.107118502259254456e-01 -2.332331091165542603e-01 -1.064633056521415710e-01 -1.160172559320926666e-02 5.656642839312553406e-02 1.589255779981613159e-01 -1.996305286884307861e-01 1.440289765596389771e-01 1.333775520324707031e-01 -2.035889625549316406e-01 2.397617138922214508e-02 4.861378669738769531e-02
2.211093008518218994e-01 1.276786327362060547e-01 2.369833439588546753e-01 3.865857794880867004e-02 -2.392786890268325806e-01 -2.042727917432785034e-01 1.292168498039245605e-01 2.324711903929710388e-02 1.289087999612092972e-02 1.762022264301776886e-03 -1.221603080630302429e-01 -1.629748195409774780e-01 -2.059984505176544189e-01 3.920955955982208252e-01 -8.404490351676940918e-02 2.518569231033325195e-01 -1.082536950707435608e-01 -7.833932340145111084e-02 -7.887111045420169830e-03 -1.501808762550354004e-01 -1.726309210062026978e-01 1.832163543440401554e-03 -2.202718108892440796e-01 -3.462674617767333984e-01 2.373780459165573120e-01 3.012283146381378174e-01 1.006638184189796448e-01 -2.120070159435272217e-03 1.671012789011001587e-01 7.670790702104568481e-02 -1.510415524244308472e-01 -8.247326128184795380e-03
3.811231628060340881e-02 1.952654868364334106e-01 -3.566976785659790039e-01 2.899965457618236542e-02 -4.381406307220458984e-02 1.129752174019813538e-01 -1.583289802074432373e-01 1.785063296556472778e-01 -1.796417385339736938e-01 3.617925196886062622e-02 3.034532535821199417e-03 -7.190711330622434616e-03 -2.404248267412185669e-01 4.614957571029663086e-01 -9.551799856126308441e-03 2.080806940793991089e-01 1.392088234424591064e-01 8.343666046857833862e-02 -2.977572940289974213e-02 -3.294146656990051270e-01 -1.796667128801345825e-01 -8.991955220699310303e-02 -9.185021370649337769e-02 -3.341899514198303223e-01 1.273518502712249756e-01 1.090243533253669739e-01 -1.313594728708267212e-01 -1.090262234210968018e-01 7.271233201026916504e-02 1.860801130533218384e-01 -1.311634182929992676e-01 4.823649302124977112e-02
9.782832115888595581e-02 1.849270164966583252e-01 -9.514779597520828247e-02 6.612951308488845825e-02 1.128470823168754578e-01 -1.254007071256637573e-01 -1.695704609155654907e-01 2.341730706393718719e-02 -1.968309879302978516e-01 5.440413579344749451e-02 1.678632944822311401e-01 -2.430482953786849976e-02 -8.644045144319534302e-02 2.536081969738006592e-01 1.451724618673324585e-01 2.897553741931915283e-01 -1.443265825510025024e-01 -8.387211710214614868e-02 -2.866261899471282959e-01 -3.214513063430786133e-01 -7.986472547054290771e-02 1.060819532722234726e-02 7.863318175077438354e-02 2.235973328351974487e-01 1.343512162566184998e-02 3.799051642417907715e-01 1.215628162026405334e-01 1.320921629667282104e-01 2.412152439355850220e-01 -2.580657899379730225e-01 -6.344249099493026733e-02 -2.370392084121704102e-01
4.998285323381423950e-03 1.106188283301889896e-03 -1.057741269469261169e-01 1.712991744279861450e-01 1.465482264757156372e-01 5.395608767867088318e-02 8.663563057780265808e-03 4.321708679199218750e-01 -2.616782858967781067e-02 1.210914626717567444e-01 -8.818054944276809692e-02 7.578212022781372070e-02 -4.903045296669006348e-02 2.356609851121902466e-01 -1.492068618535995483e-01 4.993009865283966064e-01 1.511104870587587357e-02 3.729571402072906494e-01 -2.872867509722709656e-02 2.930354513227939606e-02 2.283139526844024658e-01 -8.154504746198654175e-02 -6.487065553665161133e-02 4.941669479012489319e-02 1.339548826217651367e-01 1.681420579552650452e-02 -6.697428226470947266e-02 2.654400169849395752e-01 -3.725003451108932495e-02 -2.896169573068618774e-02 3.452001512050628662e-02 -2.946388721466064453e-01
1.320856809616088867e-01 -8.652021735906600952e-02 -1.028314325958490372e-02 2.476721704006195068e-01 2.109123319387435913e-01 -2.410330176353454590e-01 -2.212423086166381836e-02 -3.092530928552150726e-02 2.947333501651883125e-03 1.886772215366363525e-01 2.031433284282684326e-01 -1.330159604549407959e-01 -1.281306147575378418e-01 5.118095278739929199e-01 1.262860000133514404e-01 1.115879490971565247e-01 1.430989354848861694e-01 3.041084408760070801e-01 7.554591633379459381e-03 -1.721463948488235474e-01 -9.891911596059799194e-02 -2.339497022330760956e-02 -1.739706099033355713e-01 6.175404414534568787e-02 2.540107667446136475e-01 1.363625973463058472e-01 -9.687988460063934326e-02 -2.697168588638305664e-01 -2.402467466890811920e-02 -5.273966118693351746e-03 -2.352349907159805298e-01 -2.613155171275138855e-03
1.253896858543157578e-02 -1.456149667501449585e-01 -1.807604730129241943e-02 1.420919895172119141e-01 1.656605750322341919e-01 -7.311514765024185181e-02 3.997307419776916504e-01 9.454185515642166138e-02 3.187626227736473083e-02 3.032507300376892090e-01 -4.121264442801475525e-02 -2.271804027259349823e-03 -3.680248856544494629e-01 3.314377069473266602e-01 5.015340074896812439e-02 3.208547532558441162e-01 -2.182701528072357178e-01 9.060134738683700562e-02 -7.005748338997364044e-03 -5.564934108406305313e-03 7.383367419242858887e-02 4.511917755007743835e-02 -1.705791503190994263e-01 2.861294746398925781e-01 1.895245611667633057e-01 1.524954382330179214e-02 4.627070203423500061e-02 1.321724057197570801e-01 -2.206323742866516113e-01 1.479144841432571411e-01 -5.809070169925689697e-02 -8.422193676233291626e-02
-2.308740913867950439e-01 3.134392574429512024e-02 3.439885796979069710e-03 1.636434532701969147e-02 1.623397916555404663e-01 -1.840452291071414948e-02 5.153169855475425720e-02 2.251906692981719971e-01 -1.643805652856826782e-01 2.248965203762054443e-02 1.551360785961151123e-01 -5.134224146604537964e-02 -1.882721185684204102e-01 4.378387033939361572e-01 -4.088145494461059570e-02 1.479891240596771240e-01 -1.269123256206512451e-01 2.922717034816741943e-01 -6.153193116188049316e-02 -4.465860128402709961e-02 -1.694980859756469727e-01 1.243687421083450317e-01 -2.221991419792175293e-01 -1.432400047779083252e-01 2.319412231445312500e-01 3.012764267623424530e-02 -3.293811380863189697e-01 2.602428197860717773e-01 8.649571985006332397e-02 -2.323816269636154175e-01 -1.402814239263534546e-01 1.641432195901870728e-01
2.504752278327941895e-01 1.130027249455451965e-01 5.673075839877128601e-02 -2.162311784923076630e-02 -9.608018398284912109e-02 -6.309296935796737671e-02 -2.292179018259048462e-01 -2.610718831419944763e-02 -4.325677454471588135e-02 9.413148462772369385e-02 -4.433997347950935364e-02 3.049358427524566650e-01 -2.719883918762207031e-01 3.553459942340850830e-01 9.844960644841194153e-03 4.451590403914451599e-02 -2.361939102411270142e-01 1.236173436045646667e-01 -2.202468067407608032e-01 -1.993972212076187134e-01 -3.832168132066726685e-02 1.606308519840240479e-01 1.241240277886390686e-02 -3.299396112561225891e-02 -7.676084339618682861e-02 2.594812512397766113e-01 2.255385741591453552e-02 2.512559294700622559e-01 -1.465787291526794434e-01 1.318763643503189087e-01 -1.297324597835540771e-01 -4.073608815670013428e-01
1.070778146386146545e-01 -6.594790518283843994e-02 -1.701529771089553833e-01 4.690506309270858765e-02 3.619849383831024170e-01 6.439520418643951416e-02 -1.821305155754089355e-01 1.434490457177162170e-02 1.474647969007492065e-01 -1.050816625356674194e-01 -1.366653945297002792e-02 -1.160051524639129639e-01 -8.435729891061782837e-02 3.984689712524414062e-01 -5.303443968296051025e-02 3.655188083648681641e-01 7.816419750452041626e-02 1.281770914793014526e-01 -1.641544848680496216e-01 -4.360249638557434082e-02 -1.587943732738494873e-01 -1.981700537726283073e-03 -2.299560904502868652e-01 5.824489519000053406e-02 4.994808137416839600e-02 2.186914533376693726e-01 -5.135364830493927002e-02 2.129070460796356201e-01 -1.301646232604980469e-01 4.373136907815933228e-02 -3.082598447799682617e-01 -3.011448085308074951e-01
1.818113625049591064e-01 -5.362547561526298523e-02 4.565792158246040344e-02 2.093318998813629150e-01 -1.093195974826812744e-01 -2.337455749511718750e-01 7.842000573873519897e-03 -7.682297378778457642e-02 -1.992237865924835205e-01 -1.748844832181930542e-01 2.870574891567230225e-01 -1.061428859829902649e-01 -1.696527451276779175e-01 1.956145167350769043e-01 -1.382773667573928833e-01 3.103753328323364258e-01 1.328166127204895020e-01 2.764065749943256378e-02 -2.396146655082702637e-01 -1.160014048218727112e-01 3.870040923357009888e-02 -2.771600522100925446e-02 -3.238311111927032471e-01 -2.652759552001953125e-01 -2.026659809052944183e-02 2.512268722057342529e-01 -5.381954088807106018e-02 2.957582175731658936e-01 9.270464070141315460e-03 -6.345152854919433594e-02 2.414332628250122070e-01 -1.268587857484817505e-01
-3.131927922368049622e-02 1.460115760564804077e-01 -1.187480911612510681e-01 2.053871601819992065e-01 1.686201691627502441e-01 1.464887857437133789e-01 -1.032289266586303711e-01 -2.120655924081802368e-01 -3.158821910619735718e-02 5.583384633064270020e-02 1.671963953413069248e-03 2.105764597654342651e-01 -2.663711830973625183e-02 3.657221198081970215e-01 -5.782568827271461487e-02 3.073534071445465088e-01 -3.284583240747451782e-02 2.873386442661285400e-01 3.401072621345520020e-01 -1.710968464612960815e-01 -2.087086141109466553e-01 -5.252977088093757629e-02 -2.563712596893310547e-01 1.262984871864318848e-01 3.521550074219703674e-02 2.870439291000366211e-01 -1.824996322393417358e-01 -7.708839606493711472e-03 -5.549481511116027832e-02 3.736021462827920914e-03 5.945959314703941345e-02 -2.344096302986145020e-01
-1.730186492204666138e-01 -2.432543411850929260e-02 4.353547468781471252e-02 -6.551560759544372559e-02 2.294093603268265724e-03 -2.705128192901611328e-01 -8.499081432819366455e-02 1.588237285614013672e-01 1.594800353050231934e-01 -5.270265508443117142e-03 -2.613529749214649200e-02 -3.794102231040596962e-03 -2.125591486692428589e-01 3.751641511917114258e-01 -8.133243769407272339e-03 2.032099813222885132e-01 -3.648031130433082581e-02 1.614894419908523560e-01 -7.109429687261581421e-02 -3.721825405955314636e-02 -2.825613021850585938e-01 -1.409772038459777832e-01 -3.253552913665771484e-01 1.320426166057586670e-01 3.935385346412658691e-01 1.707420945167541504e-01 -1.823162138462066650e-01 1.607962846755981445e-01 1.369282510131597519e-02 -3.017303347587585449e-01 -3.780286014080047607e-02 1.075700297951698303e-01
1.743372827768325806e-01 1.033815275877714157e-02 3.809426445513963699e-03 1.536204069852828979e-01 1.502230912446975708e-01 -2.237339504063129425e-03 7.040806859731674194e-02 1.702593863010406494e-01 -4.189629480242729187e-02 -2.175908768549561501e-03 -1.601653546094894409e-01 1.181706488132476807e-01 -5.291656255722045898e-01 1.666846126317977905e-01 2.781856954097747803e-01 1.754570566117763519e-02 3.065435588359832764e-01 2.594355046749114990e-01 -1.567170768976211548e-01 -1.309000104665756226e-01 -5.197409912943840027e-02 -6.450019776821136475e-02 -3.773114085197448730e-01 1.726037077605724335e-02 4.980903863906860352e-02 9.891835361486300826e-05 -6.644076108932495117e-02 8.461321704089641571e-03 1.195143237709999084e-01 1.393592506647109985e-01 -2.145168632268905640e-01 -1.526856124401092529e-01
1.129887998104095459e-01 1.092985365539789200e-02 -2.352101355791091919e-02 2.541337609291076660e-01 1.136636454612016678e-02 -1.780745089054107666e-01 -1.408769786357879639e-01 -2.348767817020416260e-01 1.597898080945014954e-02 1.125283837318420410e-01 -1.750581860542297363e-01 -1.871313750743865967e-01 -2.795346379280090332e-01 2.216462492942810059e-01 -1.882321238517761230e-01 2.647338807582855225e-01 -2.637201249599456787e-01 1.794929802417755127e-01 -1.866228431463241577e-01 -3.841248452663421631e-01 -3.010604977607727051e-01 9.866369515657424927e-02 1.229721531271934509e-01 1.986521184444427490e-01 5.786020308732986450e-02 2.238629013299942017e-01 -7.955360412597656250e-02 -1.946205273270606995e-02 -3.470203280448913574e-02 3.578294068574905396e-02 4.354569688439369202e-02 -1.031241100281476974e-02
1.960984766483306885e-01 1.562429778277873993e-02 -2.714568376541137695e-02 2.725356519222259521e-01 -2.078798264265060425e-01 -1.963094323873519897e-01 -1.065371111035346985e-01 1.625514924526214600e-01 1.605587750673294067e-01 1.532281041145324707e-01 2.740802168846130371e-01 -1.249685287475585938e-01 -2.106118500232696533e-01 3.356608748435974121e-01 -1.193565428256988525e-01 2.020589560270309448e-01 9.252753108739852905e-02 1.361330151557922363e-01 1.296875923871994019e-01 1.715292930603027344e-01 -1.064236089587211609e-01 4.045603424310684204e-02 -1.430589407682418823e-01 -1.294354349374771118e-01 2.294324487447738647e-01 2.295380979776382446e-01 7.157627493143081665e-02 2.567235827445983887e-01 -2.699094414710998535e-01 1.938611418008804321e-01 -1.708351634442806244e-02 6.380224227905273438e-02
-2.145297229290008545e-01 3.554701805114746094e-01 -2.795393392443656921e-02 2.159163802862167358e-01 2.430978119373321533e-01 -2.017534375190734863e-01 7.471352815628051758e-02 2.028016597032546997e-01 -1.820051670074462891e-01 7.413650304079055786e-02 -1.602446734905242920e-01 1.157777830958366394e-01 4.193681105971336365e-02 2.593729794025421143e-01 -1.082035079598426819e-01 2.762584984302520752e-01 1.437451243400573730e-01 2.318150699138641357e-01 -2.720826491713523865e-02 -3.694853931665420532e-02 -1.443002074956893921e-01 -6.485706567764282227e-02 4.717173054814338684e-03 2.287527471780776978e-01 -2.283701859414577484e-02 1.155380383133888245e-01 -1.779165118932723999e-01 1.748555004596710205e-01 4.366701096296310425e-02 -2.808777987957000732e-01 3.231757879257202148e-02 -2.951474785804748535e-01
8.542279154062271118e-02 2.946563437581062317e-02 6.005115807056427002e-02 2.821335494518280029e-01 -7.637292891740798950e-02 -1.694758534431457520e-01 1.208926066756248474e-01 1.233322620391845703e-01 -9.594841301441192627e-02 6.427183747291564941e-02 7.361465692520141602e-02 -7.036124914884567261e-02 -4.724944233894348145e-01 4.307809174060821533e-01 -2.176189273595809937e-01 -1.474284529685974121e-01 -1.224253028631210327e-01 4.888880997896194458e-02 -1.498173028230667114e-01 -1.596692651510238647e-01 2.213846594095230103e-01 1.499668806791305542e-01 -2.496206015348434448e-01 -2.180328518152236938e-01 8.378613740205764771e-02 8.966861665248870850e-02 1.408516615629196167e-01 1.312835961580276489e-01 -1.111830025911331177e-01 1.518493294715881348e-01 -7.078437507152557373e-02 -5.824474990367889404e-02
3.071192204952239990e-01 4.314656183123588562e-02 7.385946810245513916e-02 1.373104155063629150e-01 1.640734970569610596e-01 -3.442360758781433105e-01 -1.159186959266662598e-01 -5.067425221204757690e-02 -2.790151536464691162e-01 4.005105048418045044e-02 -2.075360566377639771e-01 -1.206012070178985596e-01 -4.499832391738891602e-01 2.793489396572113037e-01 -1.279311031103134155e-01 9.963789582252502441e-02 9.403268247842788696e-02 6.917824596166610718e-02 9.683849662542343140e-02 -1.136693507432937622e-01 1.780521939508616924e-03 -2.365515008568763733e-02 -1.489808112382888794e-01 1.669431924819946289e-01 -7.795421779155731201e-02 -1.824119538068771362e-01 4.170369729399681091e-02 2.017149925231933594e-01 1.509201377630233765e-01 -1.074290573596954346e-01 9.591500461101531982e-02 -2.496961504220962524e-01
-1.662980169057846069e-01 2.246076315641403198e-01 9.084679931402206421e-02 5.183544754981994629e-02 1.947983652353286743e-01 -3.458784818649291992e-01 -9.026504307985305786e-02 8.684952743351459503e-03 -6.029811128973960876e-02 8.082172833383083344e-03 2.836058102548122406e-02 -6.776633858680725098e-02 -2.033227235078811646e-01 2.766434848308563232e-01 -2.397353798151016235e-01 -1.390467584133148193e-01 -2.964271008968353271e-01 1.319587081670761108e-01 -9.572068601846694946e-02 5.742907151579856873e-02 -1.078427657485008240e-01 -5.009977892041206360e-02 -1.363020669668912888e-02 3.518305346369743347e-02 1.426560282707214355e-01 1.138321906328201294e-01 -1.660994887351989746e-01 5.606864094734191895e-01 -8.387140184640884399e-02 -5.593058466911315918e-02 -9.049699455499649048e-02 -1.202188730239868164e-01
9.740903228521347046e-02 2.789535224437713623e-01 -2.134375721216201782e-01 6.455086171627044678e-02 -9.497676044702529907e-03 -2.936418652534484863e-01 1.815988570451736450e-01 -1.717134863138198853e-01 -1.475507616996765137e-01 1.472209393978118896e-01 -5.866374820470809937e-02 1.032735034823417664e-01 -4.205555319786071777e-01 1.526607424020767212e-01 -1.343922466039657593e-01 2.332365065813064575e-01 -2.222281098365783691e-01 6.407406926155090332e-02 -2.844724059104919434e-01 -1.501112729310989380e-01 -9.990322589874267578e-02 1.686805039644241333e-01 -1.586637496948242188e-01 -8.180121332406997681e-02 -1.446129679679870605e-01 2.254560440778732300e-01 -6.686733663082122803e-02 -6.482434272766113281e-02 -1.919609904289245605e-01 -7.650338113307952881e-02 7.798276096582412720e-02 1.660169810056686401e-01
3.564054071903228760e-01 1.479289531707763672e-01 7.024136930704116821e-02 2.925604283809661865e-01 -1.333594918251037598e-01 5.181017145514488220e-02 2.322407439351081848e-02 6.993751227855682373e-02 -2.172768861055374146e-01 -1.699280440807342529e-01 3.320949077606201172e-01 -1.327327340841293335e-01 -1.125627160072326660e-01 2.250254005193710327e-01 9.138989448547363281e-02 2.721888422966003418e-01 -1.996049731969833374e-01 1.184676811099052429e-01 -1.734226495027542114e-01 -5.010000616312026978e-02 -2.734003029763698578e-02 -8.633577078580856323e-02 -4.246158897876739502e-01 -1.077135652303695679e-01 -5.846119299530982971e-02 -1.091205980628728867e-02 1.438959679944673553e-05 1.460560858249664307e-01 -6.245049834251403809e-02 1.477185934782028198e-01 1.291918009519577026e-01 -1.763144731521606445e-01
-8.373078703880310059e-02 1.364732682704925537e-01 -5.871090292930603027e-02 7.343947142362594604e-02 1.814089119434356689e-01 9.830071777105331421e-02 4.994477331638336182e-02 -1.431272476911544800e-01 -1.238613389432430267e-02 5.965373292565345764e-02 1.072745583951473236e-02 2.166652828454971313e-01 -1.460346728563308716e-01 2.990892827510833740e-01 -1.691263914108276367e-01 2.139077186584472656e-01 7.048921287059783936e-02 3.293103575706481934e-01 1.449642628431320190e-01 -2.552469447255134583e-02 -4.556038603186607361e-02 -1.031010225415229797e-01 -3.040398657321929932e-01 6.294202757999300957e-04 -1.825852394104003906e-01 1.640668362379074097e-01 -1.916349977254867554e-01 1.789533048868179321e-01 -2.510848939418792725e-01 1.584822311997413635e-02 -7.239298522472381592e-02 -4.757042825222015381e-01
3.517658412456512451e-01 2.571023106575012207e-01 -2.394904345273971558e-01 9.223344922065734863e-02 1.015015020966529846e-01 -4.435180500149726868e-02 2.537180185317993164e-01 -5.538237467408180237e-02 -3.066736459732055664e-01 1.941323280334472656e-01 -1.093915030360221863e-01 2.080570347607135773e-02 -1.172311827540397644e-01 5.948951467871665955e-02 -3.927410580217838287e-03 1.723663359880447388e-01 -7.091106474399566650e-02 4.169122278690338135e-01 -1.959547400474548340e-02 9.074536710977554321e-02 9.865950793027877808e-03 -2.615023404359817505e-02 -3.994712233543395996e-01 -4.817674681544303894e-02 2.483838237822055817e-02 -6.018867716193199158e-02 2.313078753650188446e-02 2.774879038333892822e-01 4.573000222444534302e-02 1.145258694887161255e-01 -5.460593104362487793e-02 1.527677327394485474e-01
1.536854654550552368e-01 3.510644137859344482e-01 6.981965899467468262e-02 -1.523811221122741699e-01 2.643210589885711670e-01 -1.004656404256820679e-01 -8.328151702880859375e-02 8.363580703735351562e-02 -6.133124232292175293e-02 2.045371532440185547e-01 -7.946142554283142090e-02 2.079248800873756409e-02 -2.622404098510742188e-01 5.018971562385559082e-01 6.102735176682472229e-02 -1.284915059804916382e-01 -2.685400843620300293e-01 3.119383752346038818e-01 2.745715342462062836e-02 -1.319657862186431885e-01 1.137921027839183807e-02 1.291414946317672729e-01 -1.288524568080902100e-01 -1.660349667072296143e-01 7.565963268280029297e-02 1.167011559009552002e-01 8.550809323787689209e-02 -2.622878365218639374e-02 1.020519733428955078e-01 2.258704155683517456e-01 -1.721485145390033722e-02 -1.626156270503997803e-02
1.562483906745910645e-01 3.240407109260559082e-01 1.041323915123939514e-01 -8.683990687131881714e-03 3.993247076869010925e-02 -5.679383128881454468e-02 2.211710661649703979e-01 3.221066594123840332e-01 -8.152184635400772095e-02 -8.059888496063649654e-04 1.326932758092880249e-01 5.453898757696151733e-02 8.322732895612716675e-02 1.930049061775207520e-01 -1.026667430996894836e-01 3.182328641414642334e-01 -6.784738972783088684e-03 1.782919615507125854e-01 -2.841876745223999023e-01 -2.863804697990417480e-01 -2.391213178634643555e-01 -7.548488210886716843e-03 -7.127061486244201660e-02 2.217439562082290649e-01 3.880274295806884766e-02 -6.806671619415283203e-02 -1.640145294368267059e-02 3.455195724964141846e-01 -1.374414861202239990e-01 -9.918254613876342773e-02 -2.093756385147571564e-02 -2.406309694051742554e-01
1.678642481565475464e-01 6.510785222053527832e-02 -1.509693413972854614e-01 2.628600895404815674e-01 6.791799329221248627e-03 -4.641517251729965210e-02 7.311878353357315063e-02 1.621219515800476074e-01 4.580620676279067993e-02 1.110244914889335632e-01 -3.960994258522987366e-02 2.314778417348861694e-01 -3.353870809078216553e-01 8.539029210805892944e-02 1.782646626234054565e-01 -1.591794639825820923e-01 5.439789220690727234e-02 4.493584632873535156e-01 -2.187184803187847137e-02 -3.305786252021789551e-01 -3.336007520556449890e-02 -8.213900029659271240e-02 -2.238851487636566162e-01 -1.956376284360885620e-01 4.128064215183258057e-02 2.450864464044570923e-01 -4.505557939410209656e-02 1.870022416114807129e-01 2.407083846628665924e-02 1.270724087953567505e-01 2.623322904109954834e-01 -1.339521352201700211e-02
-6.169750168919563293e-02 2.726622819900512695e-01 1.829952932894229889e-02 9.955646097660064697e-02 1.728964895009994507e-01 1.424216479063034058e-02 5.453154444694519043e-02 3.387665748596191406e-01 -1.889848858118057251e-01 1.490352451801300049e-01 1.043019220232963562e-01 6.198189407587051392e-02 -2.780774235725402832e-01 2.000668346881866455e-01 2.956488430500030518e-01 2.788785398006439209e-01 8.423958718776702881e-02 2.739993631839752197e-01 -1.797384023666381836e-02 -1.440498605370521545e-02 -7.642044126987457275e-02 7.171359658241271973e-02 9.304453432559967041e-02 2.603139877319335938e-01 7.003869116306304932e-02 -8.530309796333312988e-02 -7.905685156583786011e-02 3.918508589267730713e-01 1.166237741708755493e-01 -6.033048778772354126e-02 2.445782907307147980e-02 -2.205966562032699585e-01
1.038450673222541809e-01 -2.120696902275085449e-01 -7.032395154237747192e-02 5.454178154468536377e-02 5.517350137233734131e-02 5.571548640727996826e-02 1.043916940689086914e-01 1.860110461711883545e-01 9.809201955795288086e-02 -3.190149366855621338e-02 -4.141851887106895447e-02 -8.522802591323852539e-02 -4.058797359466552734e-01 4.458531439304351807e-01 -1.589609235525131226e-01 2.409221529960632324e-01 -8.664584904909133911e-02 2.032981365919113159e-01 -9.364601969718933105e-02 -4.846283793449401855e-02 1.688617467880249023e-02 -2.435566782951354980e-01 3.892801702022552490e-02 8.520220965147018433e-02 4.434760287404060364e-02 1.168998032808303833e-01 -1.771272569894790649e-01 3.338556587696075439e-01 7.620710134506225586e-02 1.005487218499183655e-01 -2.553523778915405273e-01 2.242718189954757690e-01
1.809776127338409424e-01 2.551867365837097168e-01 4.708131402730941772e-02 6.853231228888034821e-03 2.780549824237823486e-01 1.443382203578948975e-01 9.539909660816192627e-02 5.967813730239868164e-02 -2.444413304328918457e-01 1.182386875152587891e-01 4.108363389968872070e-02 8.114131540060043335e-02 -1.953860074281692505e-01 1.450313776731491089e-01 -6.131744757294654846e-02 1.623281538486480713e-01 -2.176792174577713013e-01 2.540002763271331787e-01 -1.875691562891006470e-01 -2.367008179426193237e-01 -2.828023955225944519e-02 -1.317123323678970337e-01 -1.600776016712188721e-01 3.135735690593719482e-01 -1.722670942544937134e-01 1.871298998594284058e-01 9.985104203224182129e-02 -5.934540927410125732e-02 3.167831599712371826e-01 -2.722861170768737793e-01 -3.473858907818794250e-02 -1.365071535110473633e-01
-1.220616418868303299e-02 1.792491972446441650e-01 -1.344740092754364014e-01 1.293869614601135254e-01 1.311643868684768677e-01 2.892399579286575317e-02 1.620499938726425171e-01 -1.346394792199134827e-02 -8.765248954296112061e-02 1.162379011511802673e-01 1.496648043394088745e-01 1.369305253028869629e-01 -1.599243283271789551e-01 3.871015608310699463e-01 -2.266264110803604126e-01 2.236704230308532715e-01 4.314395412802696228e-02 3.223326504230499268e-01 -2.504640817642211914e-01 1.491103470325469971e-01 -2.475993931293487549e-01 -1.107819080352783203e-01 -2.180276997387409210e-02 1.465377509593963623e-01 -4.441149160265922546e-02 1.602320373058319092e-01 -2.115542888641357422e-01 6.772553175687789917e-02 -1.747682131826877594e-02 -2.220492064952850342e-01 -2.381708025932312012e-01 -2.822785377502441406e-01
2.243328839540481567e-01 6.693518161773681641e-02 -1.521308869123458862e-01 2.229855507612228394e-01 -1.323482990264892578e-01 -2.636205554008483887e-01 2.508558034896850586e-01 2.208134531974792480e-01 -1.664645522832870483e-01 -1.147008538246154785e-01 -6.845610588788986206e-02 -2.807536721229553223e-01 -2.147860229015350342e-01 1.439210772514343262e-01 2.949648350477218628e-02 1.904498487710952759e-01 -3.089655563235282898e-02 7.713760435581207275e-02 3.636813536286354065e-02 -2.546674609184265137e-01 2.737040631473064423e-02 3.321215882897377014e-02 -1.440527886152267456e-01 -2.207277864217758179e-01 1.352824568748474121e-01 2.141547352075576782e-01 2.249158769845962524e-01 3.303981721401214600e-01 1.351939421147108078e-02 2.008525580167770386e-01 -2.814833447337150574e-02 -1.887538582086563110e-01
3.385203778743743896e-01 4.809756204485893250e-02 -8.031723648309707642e-02 -2.114951163530349731e-01 1.341166794300079346e-01 -1.602729782462120056e-02 1.434559822082519531e-01 -4.018326103687286377e-02 -1.336008161306381226e-01 -2.108632922172546387e-01 6.468442734330892563e-03 1.202389299869537354e-01 -4.764448106288909912e-01 3.708902299404144287e-01 -1.639472097158432007e-01 -5.594911053776741028e-03 5.977186188101768494e-02 -1.319996565580368042e-01 7.555410265922546387e-02 -2.798975817859172821e-02 -4.163331817835569382e-03 -7.788623869419097900e-02 -1.153729557991027832e-01 -5.305421724915504456e-02 3.432266116142272949e-01 2.893018722534179688e-01 1.944408565759658813e-02 2.198735624551773071e-01 -6.314209103584289551e-02 -5.859461426734924316e-02 -1.195834726095199585e-01 3.936025872826576233e-02
2.169649153947830200e-01 4.395994842052459717e-01 -1.676411628723144531e-01 1.282141059637069702e-01 -1.040582656860351562e-01 -9.342610090970993042e-02 -5.678204074501991272e-02 -9.072998538613319397e-03 -1.741215586662292480e-01 3.568742051720619202e-02 -1.585726737976074219e-01 -4.269740730524063110e-02 -4.482381939888000488e-01 6.847067177295684814e-02 -1.592671722173690796e-01 1.454815119504928589e-01 -2.756175994873046875e-01 1.303806751966476440e-01 -5.379191040992736816e-02 -1.136732995510101318e-01 -1.340185701847076416e-01 7.132403552532196045e-02 -3.077512979507446289e-02 -1.275116205215454102e-01 2.919113934040069580e-01 -9.679712355136871338e-02 -1.912570372223854065e-02 1.084718480706214905e-01 9.425140172243118286e-02 -8.002773672342300415e-02 3.051475286483764648e-01 -1.320058703422546387e-01
7.278260309249162674e-03 9.410280734300613403e-02 2.610856294631958008e-01 2.503710687160491943e-01 1.302931308746337891e-01 3.659635258372873068e-04 4.994858428835868835e-02 -1.609371900558471680e-01 -1.899104416370391846e-01 7.366936653852462769e-02 3.368315845727920532e-02 -7.384089380502700806e-02 -1.253452152013778687e-01 2.350108325481414795e-01 -1.251094043254852295e-01 9.193532168865203857e-02 -1.405971348285675049e-01 2.168448269367218018e-01 -3.196777403354644775e-01 -2.451733201742172241e-01 -2.559220790863037109e-01 -3.129806518554687500e-01 -1.304438263177871704e-01 -6.402215454727411270e-03 2.927736043930053711e-01 -7.453975826501846313e-02 -1.209039911627769470e-01 2.476891577243804932e-01 7.762829214334487915e-02 -9.576543420553207397e-02 -6.253992021083831787e-02 2.753014862537384033e-01
9.109564125537872314e-02 8.312148600816726685e-02 -1.195490881800651550e-01 -1.222106888890266418e-01 3.003065660595893860e-02 2.538914419710636139e-02 8.057899773120880127e-03 1.385933011770248413e-01 2.256203293800354004e-01 2.736396193504333496e-01 -2.008624374866485596e-02 1.179398894309997559e-01 -2.192607074975967407e-01 4.840093851089477539e-01 -1.462530344724655151e-01 2.532960474491119385e-01 -1.975886672735214233e-01 -9.804079681634902954e-02 9.790250658988952637e-02 -2.681568264961242676e-01 -9.816571325063705444e-02 5.810606852173805237e-02 -4.541520774364471436e-02 -4.637039080262184143e-02 1.532485783100128174e-01 1.228696256875991821e-01 -1.839422285556793213e-01 2.409172058105468750e-01 2.186580151319503784e-01 1.169067397713661194e-01 1.758387237787246704e-01 -2.377650886774063110e-01
-1.175166890025138855e-01 1.039945334196090698e-01 1.985702104866504669e-02 3.221670864149928093e-03 3.010694123804569244e-02 -3.075480759143829346e-01 1.813604682683944702e-01 9.099947661161422729e-02 -1.532525662332773209e-02 1.041992381215095520e-01 -1.219428628683090210e-01 3.482433035969734192e-02 -3.333189785480499268e-01 2.049740403890609741e-01 -1.972295194864273071e-01 2.973291575908660889e-01 -3.136843442916870117e-01 4.678505659103393555e-02 -7.035405188798904419e-02 -2.881314456462860107e-01 -1.502519398927688599e-01 -2.248495817184448242e-02 -2.545526325702667236e-01 -1.708681583404541016e-01 3.413413092494010925e-02 -1.113658957183361053e-02 -9.148851037025451660e-02 1.609888300299644470e-02 2.121877856552600861e-02 -3.792492449283599854e-01 2.662192285060882568e-01 -2.919686492532491684e-03
2.992198169231414795e-01 5.064135417342185974e-02 1.068932339549064636e-01 -2.209094315767288208e-01 8.084997534751892090e-02 -5.072658136487007141e-02 -6.070029921829700470e-03 -1.196780502796173096e-01 3.548068925738334656e-02 -7.080183178186416626e-02 -1.138693243265151978e-01 1.200954988598823547e-01 -3.740765154361724854e-01 2.986850142478942871e-01 -9.875531494617462158e-02 1.237288489937782288e-01 -1.629052311182022095e-01 1.667737215757369995e-02 2.462039589881896973e-01 2.250744961202144623e-02 -9.163336455821990967e-02 -6.742972880601882935e-02 -1.731008291244506836e-01 1.804423630237579346e-01 4.397208392620086670e-01 1.637014150619506836e-01 -6.473398208618164062e-02 1.653633862733840942e-01 -1.199591830372810364e-01 8.544517308473587036e-02 -2.109006345272064209e-01 -2.346778362989425659e-01
1.628317981958389282e-01 5.283571034669876099e-02 1.131030097603797913e-01 1.581123173236846924e-01 4.157834872603416443e-02 -1.517250388860702515e-01 -7.453217357397079468e-02 -9.771085530519485474e-02 -2.802211642265319824e-01 4.305315762758255005e-02 -5.956742540001869202e-02 -3.256841897964477539e-01 -2.883098423480987549e-01 1.255006194114685059e-01 -2.583766877651214600e-01 7.200172543525695801e-02 -4.848933219909667969e-02 6.269504874944686890e-02 -1.293308436870574951e-01 -5.333486795425415039e-01 -2.568259537220001221e-01 -7.204367965459823608e-02 -1.229977235198020935e-01 5.255591124296188354e-02 1.501985937356948853e-01 8.285910636186599731e-02 -1.684596538543701172e-01 1.490013301372528076e-01 -7.052455097436904907e-02 1.370746642351150513e-01 1.185035556554794312e-01 1.338572502136230469e-01
3.293057978153228760e-01 2.760881483554840088e-01 7.764603197574615479e-02 -1.811798810958862305e-01 2.799865007400512695e-01 -9.587454795837402344e-02 -3.396606817841529846e-02 -1.106149107217788696e-01 -1.054560020565986633e-01 1.265808343887329102e-01 1.710978336632251740e-02 -4.781717807054519653e-02 -2.145509570837020874e-01 2.497756332159042358e-01 -2.344404309988021851e-01 -1.053137406706809998e-01 -1.195725575089454651e-01 4.924955312162637711e-03 1.197552457451820374e-01 3.897565603256225586e-02 -1.352141350507736206e-01 -8.965841680765151978e-02 -3.146392405033111572e-01 -7.596152275800704956e-02 1.917113065719604492e-01 1.119426265358924866e-02 -1.649753749370574951e-01 2.363726347684860229e-01 -2.697666287422180176e-01 9.065747261047363281e-02 -1.835373789072036743e-01 -2.745724618434906006e-01
3.697344064712524414e-01 8.071574568748474121e-02 -1.252758204936981201e-01 5.446507781744003296e-02 -2.316544204950332642e-01 -1.600681692361831665e-01 -7.855909317731857300e-02 -9.650444984436035156e-02 -2.233508229255676270e-01 2.916298806667327881e-01 6.597406417131423950e-02 -1.316990107297897339e-01 -2.644064426422119141e-01 1.123361811041831970e-01 6.645217072218656540e-04 1.050604954361915588e-01 -7.613255828619003296e-02 -1.978149712085723877e-01 -1.547955870628356934e-01 -3.175362348556518555e-01 -1.979767531156539917e-01 -1.938316375017166138e-01 -2.147503048181533813e-01 -1.023426726460456848e-01 3.998934756964445114e-03 2.841925323009490967e-01 -5.845370516180992126e-02 9.059296548366546631e-02 1.102121919393539429e-01 1.175252273678779602e-01 1.372760832309722900e-01 -2.299297451972961426e-01
6.419061124324798584e-02 2.218987047672271729e-01 -2.025451362133026123e-01 1.482457108795642853e-02 -4.996888339519500732e-02 -7.811441272497177124e-02 1.263231039047241211e-01 2.435000389814376831e-01 1.401668488979339600e-01 2.028829902410507202e-01 4.721463192254304886e-03 5.333616212010383606e-02 -9.668023884296417236e-02 3.090583980083465576e-01 -7.180917263031005859e-02 8.708084374666213989e-02 -4.348111152648925781e-02 2.305622845888137817e-01 -5.049825459718704224e-02 -7.429859787225723267e-02 -1.524039059877395630e-01 -1.485611051321029663e-01 -1.991801559925079346e-01 3.633896112442016602e-01 1.633917987346649170e-01 8.339280635118484497e-02 -2.592183947563171387e-01 2.158152759075164795e-01 2.340092808008193970e-01 -8.669695258140563965e-02 -2.227426618337631226e-01 -3.175123929977416992e-01
9.730878472328186035e-02 2.207021117210388184e-01 -1.697521507740020752e-01 7.814532518386840820e-02 1.976052671670913696e-01 2.443710109218955040e-03 -2.956784069538116455e-01 -3.640720993280410767e-02 8.284800499677658081e-02 -7.087774574756622314e-02 2.601740323007106781e-02 -1.531963422894477844e-02 -2.816831469535827637e-01 2.462725490331649780e-01 -4.172265529632568359e-02 2.431281954050064087e-01 -1.548018604516983032e-01 2.084735035896301270e-01 2.173136025667190552e-01 3.916429355740547180e-02 -5.032854154706001282e-02 -1.543018966913223267e-02 -4.549648761749267578e-01 1.305842846632003784e-01 2.520552277565002441e-02 5.518447980284690857e-02 -1.182457879185676575e-01 1.131910160183906555e-01 -3.197495043277740479e-01 6.320572644472122192e-02 -1.176205947995185852e-01 -2.681472599506378174e-01
5.984487012028694153e-02 5.072360634803771973e-01 2.539450824260711670e-01 3.288813680410385132e-02 -5.680974945425987244e-02 2.796083688735961914e-02 1.395364850759506226e-01 -6.485044211149215698e-02 -1.466098874807357788e-01 3.147268891334533691e-01 3.937757760286331177e-02 2.043962180614471436e-01 -3.406887650489807129e-01 2.500553727149963379e-01 -2.240687608718872070e-02 -1.081262081861495972e-01 1.893853992223739624e-01 6.948350369930267334e-02 6.900665909051895142e-02 -1.049428582191467285e-01 6.012386828660964966e-02 -7.212485373020172119e-02 -3.248365521430969238e-01 -1.637189090251922607e-01 2.274826765060424805e-01 9.804946184158325195e-02 -9.480062127113342285e-02 -1.917966455221176147e-02 1.716420799493789673e-02 6.752721220254898071e-02 -1.231831386685371399e-01 -5.342749506235122681e-02
2.407758086919784546e-01 2.247677296400070190e-01 1.684607751667499542e-02 3.086566329002380371e-01 -6.600880622863769531e-02 -9.516664780676364899e-03 2.414676845073699951e-01 1.760628670454025269e-01 2.789959125220775604e-02 5.791918933391571045e-02 -8.228537440299987793e-02 -1.805360913276672363e-01 -1.676336228847503662e-01 4.883378446102142334e-01 -3.719231784343719482e-01 -4.752241075038909912e-02 8.022809773683547974e-02 1.349606271833181381e-02 -4.945931956171989441e-02 -3.112365603446960449e-01 9.027919918298721313e-02 6.895032525062561035e-02 -2.096231430768966675e-01 -8.946202695369720459e-02 1.021299436688423157e-01 1.537079270929098129e-02 1.012160629034042358e-01 6.403123587369918823e-02 -1.110310032963752747e-01 -1.800474012270569801e-03 -1.862571984529495239e-01 9.341772645711898804e-02
1.305811107158660889e-02 4.742493852972984314e-02 2.144128829240798950e-02 1.143636461347341537e-02 2.080785930156707764e-01 -1.404797583818435669e-01 7.855102419853210449e-02 6.417310982942581177e-02 -2.359824180603027344e-01 1.879726201295852661e-01 -2.868426032364368439e-02 -3.098796010017395020e-01 -2.301831692457199097e-01 3.172056972980499268e-01 -1.097749993205070496e-01 -4.330385848879814148e-02 7.363338768482208252e-02 -2.947431430220603943e-02 4.959996789693832397e-02 -5.174657106399536133e-01 -9.640338271856307983e-02 -1.457133591175079346e-01 -1.032797247171401978e-01 1.666579544544219971e-01 1.009451821446418762e-01 9.450641274452209473e-02 -6.267130374908447266e-02 2.063813060522079468e-01 -1.836796253919601440e-01 -3.426056206226348877e-01 -6.616708636283874512e-02 4.055434837937355042e-02
1.373016387224197388e-01 3.497703075408935547e-01 2.530008926987648010e-02 4.697006642818450928e-01 -1.539715975522994995e-01 -4.147664830088615417e-02 -3.349617496132850647e-02 -8.542081713676452637e-02 4.680814221501350403e-02 2.151460153982043266e-03 -5.438329186290502548e-03 -8.628406375646591187e-02 -1.063633561134338379e-01 3.943934738636016846e-01 -6.485065817832946777e-02 1.761125922203063965e-01 1.199842896312475204e-02 2.551226317882537842e-01 1.355136632919311523e-01 -2.218883633613586426e-01 -7.768258452415466309e-02 -1.098644509911537170e-01 -1.260007470846176147e-01 -1.014637351036071777e-01 4.645616933703422546e-02 -7.362969219684600830e-02 6.353904027491807938e-03 1.017879545688629150e-01 1.247910633683204651e-01 1.454930752515792847e-01 4.000996649265289307e-01 6.778369192034006119e-03
1.391271799802780151e-01 -5.681283399462699890e-02 1.254688203334808350e-01 1.104306429624557495e-01 3.014855980873107910e-01 8.366274088621139526e-02 -5.778999254107475281e-02 2.884371280670166016e-01 -4.418054595589637756e-02 1.850925944745540619e-02 -7.783900946378707886e-02 1.417338103055953979e-01 -3.196337819099426270e-01 4.075200557708740234e-01 2.919798903167247772e-02 5.595470592379570007e-02 -1.566341817378997803e-01 1.123744249343872070e-01 -1.196595728397369385e-01 -3.894679248332977295e-01 4.510002955794334412e-02 -1.846828013658523560e-01 -1.158232800662517548e-02 6.839001178741455078e-02 2.923954427242279053e-01 -1.426204144954681396e-01 -3.972870763391256332e-03 1.285802870988845825e-01 -2.309478223323822021e-01 -6.851698458194732666e-02 -3.059712471440434456e-03 -1.996040344238281250e-01
8.542198687791824341e-02 2.711474597454071045e-01 2.477585803717374802e-04 -5.366480350494384766e-02 -7.103016972541809082e-02 7.801036536693572998e-02 4.570915549993515015e-02 1.711203753948211670e-01 6.906209886074066162e-02 1.453105211257934570e-01 1.574600487947463989e-01 -1.641364991664886475e-01 -5.006615519523620605e-01 1.642777323722839355e-01 -2.876206040382385254e-01 1.627296358346939087e-01 3.296257555484771729e-02 1.142698377370834351e-01 -1.047638952732086182e-01 -1.644558310508728027e-01 2.882410287857055664e-01 -1.094255410134792328e-02 -1.616985164582729340e-02 -1.398747265338897705e-01 2.112313956022262573e-01 2.582758963108062744e-01 1.280353311449289322e-02 5.637136753648519516e-03 1.119188293814659119e-01 1.005312204360961914e-01 -2.097967565059661865e-01 -2.756132781505584717e-01
1.590735316276550293e-01 -2.140836790204048157e-02 1.541173905134201050e-01 5.473644658923149109e-02 1.468300372362136841e-01 2.763913478702306747e-03 2.550519108772277832e-01 1.137987226247787476e-01 1.345459520816802979e-01 3.615986555814743042e-02 1.402197927236557007e-01 1.429636124521493912e-02 -4.542147517204284668e-01 4.373518526554107666e-01 1.079847849905490875e-02 4.389746785163879395e-01 -1.803554296493530273e-01 1.243077442049980164e-01 1.296892166137695312e-01 4.726903513073921204e-02 -1.623161286115646362e-01 -1.333240717649459839e-01 -1.094336956739425659e-01 1.334539502859115601e-01 -6.578046828508377075e-02 -3.546684980392456055e-02 7.415334135293960571e-02 -1.147001311182975769e-01 -5.703745782375335693e-02 7.686650753021240234e-02 6.457140296697616577e-02 1.993212103843688965e-01
-5.637349560856819153e-02 2.681058943271636963e-01 1.201108917593955994e-01 8.539117127656936646e-02 -1.982333064079284668e-01 -1.161068975925445557e-01 -5.270323902368545532e-02 1.333322674036026001e-01 -1.421880125999450684e-01 2.421159148216247559e-01 -2.169384248554706573e-02 3.568138554692268372e-02 -1.066414043307304382e-01 1.000114232301712036e-01 6.234053522348403931e-02 3.233309388160705566e-01 -2.455648221075534821e-02 2.641656398773193359e-01 -2.977059781551361084e-01 -7.543043792247772217e-02 -2.300663590431213379e-01 -7.379133254289627075e-02 6.304869055747985840e-02 -1.807832866907119751e-01 -5.815627053380012512e-02 1.862439364194869995e-01 -7.675485312938690186e-02 4.566722214221954346e-01 -1.461983472108840942e-01 -1.695542484521865845e-01 1.433112621307373047e-01 -1.913021355867385864e-01
1.031814888119697571e-02 2.950441241264343262e-01 -1.473357677459716797e-01 9.955658763647079468e-02 2.486039698123931885e-02 -2.034373432397842407e-01 -2.960663735866546631e-01 -9.915298223495483398e-02 2.620260789990425110e-02 3.990016505122184753e-02 1.398563086986541748e-01 -2.167717926204204559e-02 -1.383270919322967529e-01 3.371548354625701904e-01 1.887543797492980957e-01 3.918004408478736877e-02 -6.211071833968162537e-02 2.286352068185806274e-01 -3.851411119103431702e-02 -2.999376356601715088e-01 -2.513447999954223633e-01 -5.251048505306243896e-02 -1.528100520372390747e-01 3.032995760440826416e-01 -2.442002743482589722e-01 -6.646672636270523071e-02 1.256143152713775635e-01 3.193489909172058105e-01 -1.159122288227081299e-01 -1.163631379604339600e-01 -1.011526491492986679e-02 -1.082078367471694946e-01
5.255887284874916077e-02 1.187226697802543640e-01 9.379463270306587219e-03 1.660484075546264648e-01 5.826290231198072433e-03 2.096625119447708130e-01 1.043375805020332336e-01 -3.212832808494567871e-01 -1.408962905406951904e-01 -5.190489348024129868e-03 -3.438406437635421753e-02 -1.569625176489353180e-02 -1.653642803430557251e-01 2.374246418476104736e-01 -2.498648874461650848e-02 2.601276934146881104e-01 -3.125194609165191650e-01 1.230134367942810059e-01 -3.358267545700073242e-01 -4.042556509375572205e-02 -2.457226160913705826e-03 -1.253620237112045288e-01 -2.166386693716049194e-01 -7.043896615505218506e-02 -1.482941657304763794e-01 3.716869950294494629e-01 -2.674641013145446777e-01 1.525770574808120728e-01 9.144961833953857422e-02 -1.450615078210830688e-01 -1.429519504308700562e-01 -1.563217043876647949e-01
-6.887172907590866089e-02 3.621629774570465088e-01 1.502111703157424927e-01 3.931250572204589844e-01 -2.203371673822402954e-01 -1.392872184514999390e-01 -5.813264474272727966e-02 1.167122125625610352e-01 -2.356605976819992065e-01 1.459539085626602173e-01 -5.175027251243591309e-02 -6.006708368659019470e-02 -8.210159093141555786e-02 3.442286849021911621e-01 1.641757935285568237e-01 3.260427415370941162e-01 6.188848242163658142e-02 5.971321463584899902e-02 -2.259675711393356323e-01 -8.727405220270156860e-03 7.997921854257583618e-02 -1.619860380887985229e-01 -8.888068795204162598e-02 -1.181267797946929932e-01 8.291943371295928955e-02 1.788387596607208252e-01 1.048448532819747925e-01 5.783042311668395996e-02 5.290100723505020142e-02 2.904364466667175293e-01 6.126254051923751831e-02 -5.738628283143043518e-02
2.282918095588684082e-01 -1.075007766485214233e-01 -1.263413578271865845e-01 4.496278762817382812e-01 2.347415387630462646e-01 -2.911707460880279541e-01 2.118695527315139771e-01 2.175665199756622314e-01 -6.845910102128982544e-02 1.616699993610382080e-01 5.743334069848060608e-02 2.812561346217989922e-03 -2.153615057468414307e-01 3.347776234149932861e-01 1.805042177438735962e-01 2.921446599066257477e-02 8.269616961479187012e-02 9.098701179027557373e-02 -5.962788593024015427e-03 -3.664739802479743958e-02 1.744609773159027100e-01 -1.375474780797958374e-01 -1.813434209907427430e-04 -1.470190882682800293e-01 1.513351052999496460e-01 -2.490055002272129059e-02 1.293926537036895752e-01 -2.567848656326532364e-03 -2.383063174784183502e-02 -3.867027163505554199e-02 -1.293893456459045410e-01 -3.369360864162445068e-01
-1.209838762879371643e-01 1.767476201057434082e-01 7.317414041608572006e-03 4.135761559009552002e-01 2.403085120022296906e-02 -9.872585535049438477e-02 -1.384349912405014038e-01 4.403159394860267639e-02 5.866979807615280151e-02 7.924028672277927399e-03 1.630129963159561157e-01 -7.325222343206405640e-02 -4.225275516510009766e-01 1.460455805063247681e-01 -8.398214727640151978e-02 -2.693724334239959717e-01 5.133369937539100647e-02 -4.890732467174530029e-02 -6.249299645423889160e-02 -2.240416407585144043e-01 2.244503796100616455e-02 -6.175199151039123535e-02 -3.703247606754302979e-01 -1.948791146278381348e-01 2.440247312188148499e-02 2.431269735097885132e-01 6.180088501423597336e-03 2.381939440965652466e-01 -8.654671162366867065e-02 5.204107984900474548e-02 -3.854295611381530762e-02 -2.644850611686706543e-01
1.618245989084243774e-01 8.885237574577331543e-02 4.233986139297485352e-02 8.887871354818344116e-02 -1.664164215326309204e-01 -4.409375190734863281e-01 -1.575764417648315430e-01 2.209440246224403381e-02 -1.794432401657104492e-01 -3.265058249235153198e-02 -3.280602768063545227e-02 4.635149985551834106e-02 -1.570041179656982422e-01 4.569973647594451904e-01 -2.883512675762176514e-01 5.456357449293136597e-02 -7.506137341260910034e-02 -9.951263666152954102e-02 -1.902806609869003296e-01 -2.461496293544769287e-01 -1.912387311458587646e-01 1.036938875913619995e-01 1.055139452219009399e-01 -1.113994270563125610e-01 9.000697731971740723e-02 1.574567854404449463e-01 5.856140330433845520e-02 2.717451751232147217e-01 -1.212871354073286057e-02 1.144017502665519714e-01 -3.037405945360660553e-02 -2.124825417995452881e-01
-1.645917445421218872e-01 3.853459060192108154e-01 2.783611603081226349e-02 1.144201755523681641e-01 9.192690998315811157e-02 -3.279077112674713135e-01 -9.484902024269104004e-02 2.582014501094818115e-01 -1.809274107217788696e-01 2.477382123470306396e-01 6.992761045694351196e-02 1.420679781585931778e-02 -1.922039389610290527e-01 1.269873231649398804e-01 -1.271360218524932861e-01 2.953298389911651611e-01 -2.631964907050132751e-02 2.278609126806259155e-01 -1.627892553806304932e-01 -7.355631142854690552e-02 -1.327825635671615601e-01 -1.561494823545217514e-02 -3.421368077397346497e-02 3.224355578422546387e-01 -3.043504618108272552e-02 2.461576610803604126e-01 -1.748627573251724243e-01 1.103095635771751404e-01 8.853744715452194214e-02 -1.530405431985855103e-01 -1.351283192634582520e-01 -4.405978694558143616e-02
6.129057705402374268e-02 2.618274688720703125e-01 -8.761375397443771362e-02 7.418011128902435303e-02 -8.007305115461349487e-02 -1.735181212425231934e-01 1.333984434604644775e-01 -3.098852373659610748e-02 2.008720934391021729e-01 2.330817729234695435e-01 7.821446657180786133e-02 -1.513857543468475342e-01 -3.362512886524200439e-01 3.264158964157104492e-01 -2.723567783832550049e-01 1.898585855960845947e-01 -4.319861829280853271e-01 -2.448671311140060425e-02 -1.515856087207794189e-01 -3.378115594387054443e-01 5.193545296788215637e-02 -5.375225096940994263e-02 -8.854088187217712402e-02 -6.260753422975540161e-02 5.899014323949813843e-02 5.557406693696975708e-02 -3.213322162628173828e-02 -6.979247182607650757e-02 1.715655773878097534e-01 -5.439772084355354309e-02 -1.367646008729934692e-01 -2.154410630464553833e-02
7.821070402860641479e-02 1.421196758747100830e-01 8.865526318550109863e-02 2.756654322147369385e-01 -2.028519362211227417e-01 -1.582648605108261108e-01 -9.298194199800491333e-02 6.256578862667083740e-02 -2.150030061602592468e-02 1.075219735503196716e-01 2.391877472400665283e-01 -5.548021942377090454e-02 -2.608337998390197754e-01 1.424550414085388184e-01 -1.259132754057645798e-02 1.960867196321487427e-01 -1.069125160574913025e-01 3.245125412940979004e-01 -1.211920008063316345e-01 1.955596208572387695e-01 2.272605337202548981e-02 9.803404659032821655e-02 -1.634438782930374146e-01 -1.571115553379058838e-01 3.294059038162231445e-01 2.153212428092956543e-01 -1.004683896899223328e-01 3.575728237628936768e-01 -1.417643725872039795e-01 1.526084691286087036e-01 9.721814841032028198e-02 1.870090514421463013e-01
1.297857016324996948e-01 -1.295155473053455353e-02 5.512694269418716431e-02 3.252893984317779541e-01 9.528912603855133057e-03 -3.120815455913543701e-01 -1.854082792997360229e-01 -1.787895150482654572e-02 -2.272971570491790771e-01 2.358320951461791992e-01 -9.912783652544021606e-02 5.798394978046417236e-02 -2.520077228546142578e-01 4.384252727031707764e-01 -1.111412071622908115e-03 7.221531867980957031e-02 4.685593396425247192e-02 1.802726536989212036e-01 1.696806997060775757e-01 -1.277137100696563721e-01 1.574558019638061523e-01 1.603753715753555298e-01 -1.974214911460876465e-01 1.346569359302520752e-01 -1.644095778465270996e-01 -8.319576084613800049e-02 -4.790468886494636536e-02 1.805927604436874390e-01 4.831078648567199707e-02 -3.018272817134857178e-01 5.114099755883216858e-02 -9.065400809049606323e-02
2.865622639656066895e-01 3.319019675254821777e-01 8.508196100592613220e-03 1.071657836437225342e-01 1.465822011232376099e-01 9.632477909326553345e-02 -2.670301683247089386e-02 1.382268667221069336e-01 -1.503613591194152832e-02 5.634623020887374878e-02 1.414028555154800415e-01 -2.174611901864409447e-03 -3.321519866585731506e-02 4.337617754936218262e-02 8.410777151584625244e-02 3.505344688892364502e-01 1.097124516963958740e-01 2.772375047206878662e-01 -4.719470068812370300e-02 -3.010673224925994873e-01 -2.384177744388580322e-01 1.358975935727357864e-02 1.410714983940124512e-01 -1.320454180240631104e-01 1.361442171037197113e-02 3.492647409439086914e-01 -8.746765553951263428e-02 3.448159694671630859e-01 -2.175078168511390686e-02 -1.962736546993255615e-01 1.137697547674179077e-01 -1.116111725568771362e-01
2.464638501405715942e-01 1.912152469158172607e-01 6.711427122354507446e-02 2.232351601123809814e-01 1.192875057458877563e-01 -1.723674684762954712e-01 1.170446127653121948e-01 -3.181236088275909424e-01 -2.896124422550201416e-01 2.200075834989547729e-01 1.035948023200035095e-01 -5.871013179421424866e-02 -2.632406055927276611e-01 3.591293990612030029e-01 -8.353875577449798584e-02 9.278349578380584717e-02 8.522006124258041382e-02 -1.908746510744094849e-01 2.716487087309360504e-02 -4.842071980237960815e-02 -4.092381149530410767e-02 -1.103295758366584778e-01 1.126547157764434814e-01 -8.799599856138229370e-02 5.484469700604677200e-03 4.152041375637054443e-01 -1.994336694478988647e-01 7.291959226131439209e-02 -1.361775547266006470e-01 7.777278870344161987e-02 6.516337394714355469e-02 -4.222261160612106323e-02
1.000353693962097168e-01 1.085453703999519348e-01 3.040566667914390564e-02 -1.004522945731878281e-02 8.592628687620162964e-02 9.395080804824829102e-02 1.688101440668106079e-01 4.013749212026596069e-02 6.754601746797561646e-02 1.611661314964294434e-01 -1.448189765214920044e-01 3.588319197297096252e-02 -2.568760514259338379e-01 2.281982898712158203e-01 -3.374977409839630127e-01 9.492257982492446899e-02 -4.191970080137252808e-02 1.750322729349136353e-01 2.274382114410400391e-01 -2.350281774997711182e-01 -3.181211650371551514e-02 -4.692524671554565430e-01 -3.022019267082214355e-01 3.672556206583976746e-02 1.546616852283477783e-01 -1.531454771757125854e-01 -6.192848552018404007e-03 2.807742953300476074e-01 -2.058526873588562012e-01 1.133162677288055420e-01 9.962159208953380585e-03 4.784831777215003967e-02
2.139533013105392456e-01 4.723655432462692261e-02 -8.560781925916671753e-02 3.365396857261657715e-01 9.761095046997070312e-02 -1.440355926752090454e-01 9.291885048151016235e-02 8.910916000604629517e-02 -1.172867715358734131e-01 -1.930197328329086304e-02 -1.796307414770126343e-02 2.076605260372161865e-01 -2.401606440544128418e-01 2.486822456121444702e-01 2.370671182870864868e-02 -3.527099266648292542e-02 -1.148067936301231384e-01 2.941097915172576904e-01 -2.051614671945571899e-01 -4.434420540928840637e-02 4.221596196293830872e-02 -4.530306160449981689e-02 -1.220797449350357056e-01 6.328807026147842407e-02 -3.902215883135795593e-02 2.927804589271545410e-01 5.325706601142883301e-01 7.957197725772857666e-02 -9.257715195417404175e-02 1.694136708974838257e-01 -1.564654707908630371e-01 -1.465004030615091324e-02
2.842022180557250977e-01 5.327107012271881104e-02 7.399597764015197754e-02 -1.864694207906723022e-01 4.323283582925796509e-02 -1.626755595207214355e-01 9.734287858009338379e-02 1.633699387311935425e-01 -2.034263461828231812e-01 -2.469124048948287964e-01 1.631527841091156006e-01 1.442973781377077103e-02 -4.944373071193695068e-01 2.936444282531738281e-01 -1.402118504047393799e-01 1.219373345375061035e-01 -4.603202268481254578e-02 -8.085191994905471802e-02 6.285601109266281128e-02 -6.279766559600830078e-02 -3.367720171809196472e-02 -8.775126188993453979e-02 6.866855081170797348e-03 -7.851018011569976807e-02 4.618870317935943604e-01 1.146083772182464600e-01 -8.278620243072509766e-02 1.653218418359756470e-01 3.244208404794335365e-03 -3.347340598702430725e-02 -1.512352973222732544e-01 3.146978095173835754e-02
2.023731544613838196e-02 1.947527080774307251e-01 -5.811869353055953979e-02 -6.607618927955627441e-02 2.733208537101745605e-01 1.378191709518432617e-01 1.661949008703231812e-01 -6.565649807453155518e-02 -1.741204410791397095e-01 1.007684320211410522e-01 2.026240229606628418e-01 -1.105025932192802429e-01 -1.457729190587997437e-01 2.728017270565032959e-01 -4.229821264743804932e-03 1.492350548505783081e-01 -2.698365449905395508e-01 2.985965311527252197e-01 -1.598737835884094238e-01 -3.091954588890075684e-01 -2.812662422657012939e-01 1.483346074819564819e-01 -4.264250770211219788e-02 2.237223833799362183e-01 3.661281988024711609e-02 1.624798178672790527e-01 1.705584675073623657e-01 2.739110887050628662e-01 9.653580188751220703e-02 -1.609520018100738525e-01 -1.119234934449195862e-01 -2.937099151313304901e-02
4.806585237383842468e-02 3.812199532985687256e-01 -3.131763637065887451e-02 1.161953434348106384e-01 1.339826136827468872e-01 -1.242515221238136292e-01 2.554076313972473145e-01 2.696334123611450195e-01 -1.086496189236640930e-01 8.279664814472198486e-02 1.353265047073364258e-01 2.048846632242202759e-01 -1.936350911855697632e-01 1.199485436081886292e-01 -1.020797193050384521e-01 2.045579105615615845e-01 -5.662683863192796707e-03 8.040142059326171875e-02 -3.465421125292778015e-02 -2.009179294109344482e-01 -1.951044946908950806e-01 8.566462434828281403e-03 2.357885092496871948e-01 2.618381977081298828e-01 1.038929745554924011e-01 -2.673390880227088928e-02 1.602001339197158813e-01 4.772043526172637939e-01 -6.606641411781311035e-02 4.528068751096725464e-02 -4.084663465619087219e-02 1.079014874994754791e-02
9.528134763240814209e-02 1.980877220630645752e-01 -2.273671627044677734e-01 1.188989803194999695e-01 3.296509385108947754e-02 -9.082343429327011108e-02 6.313703209161758423e-02 -1.485171765089035034e-01 1.623932719230651855e-01 2.398594915866851807e-01 3.874452412128448486e-01 -4.327239096164703369e-02 -2.269983142614364624e-01 2.912983298301696777e-01 1.373562663793563843e-01 1.372529864311218262e-01 1.760828681290149689e-02 1.487666815519332886e-01 1.717360503971576691e-02 -2.513137161731719971e-01 5.936008319258689880e-02 -3.633778542280197144e-02 -3.306300044059753418e-01 -8.489115536212921143e-02 3.948678672313690186e-01 -1.020453646779060364e-01 -1.272728145122528076e-01 -8.406086266040802002e-02 1.319839153438806534e-03 -1.590438745915889740e-02 -2.624311298131942749e-02 -2.066118717193603516e-01
2.361105382442474365e-01 9.402445703744888306e-02 2.036052197217941284e-01 1.193016767501831055e-01 8.977437391877174377e-03 -1.036466658115386963e-01 1.973716169595718384e-01 -5.218438804149627686e-02 2.372517138719558716e-01 1.553927212953567505e-01 -1.833209097385406494e-01 -1.619421839714050293e-01 -3.918832242488861084e-01 3.305167853832244873e-01 -1.765410155057907104e-01 1.461945772171020508e-01 5.853197723627090454e-02 -1.084549538791179657e-02 -7.007306069135665894e-02 -1.000154688954353333e-01 -3.437258005142211914e-01 2.081613391637802124e-01 -1.440150011330842972e-02 -7.652597874402999878e-02 -8.545125275850296021e-02 2.097945809364318848e-01 1.598185896873474121e-01 1.364234238862991333e-01 9.632211923599243164e-02 1.344198882579803467e-01 -1.355237811803817749e-01 -2.107584625482559204e-01
1.427158713340759277e-01 2.746209502220153809e-01 1.768002361059188843e-01 1.483022719621658325e-01 6.990843266248703003e-02 6.234566494822502136e-02 -3.938885778188705444e-02 1.103614047169685364e-01 -8.300915360450744629e-02 6.807383894920349121e-02 -3.620796278119087219e-02 -8.050494641065597534e-02 -4.476308077573776245e-02 1.282521709799766541e-02 1.595323085784912109e-01 4.109534025192260742e-01 6.734303385019302368e-02 3.595829606056213379e-01 -7.658117264509201050e-02 -2.648158073425292969e-01 -2.335936874151229858e-01 1.157334819436073303e-02 5.373008176684379578e-02 6.067291274666786194e-02 8.581639826297760010e-02 2.691377699375152588e-01 -1.027719601988792419e-01 3.809351921081542969e-01 7.751704007387161255e-02 -2.171966433525085449e-01 2.031574249267578125e-01 -1.077756658196449280e-01
8.961724489927291870e-02 3.064438998699188232e-01 -8.367533981800079346e-02 9.176664054393768311e-02 7.187170535326004028e-02 -1.887712031602859497e-01 -2.173863053321838379e-01 1.962502598762512207e-01 -2.469871640205383301e-01 -3.764138370752334595e-02 1.449633389711380005e-01 -9.840510040521621704e-02 2.966816350817680359e-02 2.395406514406204224e-01 -1.940269619226455688e-01 1.839326024055480957e-01 -1.708851754665374756e-01 1.129273101687431335e-01 -1.881313323974609375e-01 -3.151461482048034668e-01 -2.452528923749923706e-01 -8.138670027256011963e-02 9.455249458551406860e-02 1.152216419577598572e-01 2.268650233745574951e-01 2.499320060014724731e-01 -1.512134522199630737e-01 -3.122151270508766174e-02 1.270739585161209106e-01 -2.556499242782592773e-01 2.189453691244125366e-01 -1.850335672497749329e-02
2.125799655914306641e-01 -1.412409394979476929e-01 -1.203053146600723267e-01 2.239141315221786499e-01 1.246071010828018188e-01 -1.046031862497329712e-01 -6.699370592832565308e-02 2.905952632427215576e-01 5.861298739910125732e-02 3.256581351161003113e-02 1.992394924163818359e-01 -1.842753263190388680e-04 -2.565930783748626709e-01 3.568398058414459229e-01 -9.456010907888412476e-02 2.067706435918807983e-01 -2.525355219841003418e-01 -8.878379315137863159e-02 3.039273321628570557e-01 -1.152541190385818481e-01 -1.176750883460044861e-01 -1.705661714076995850e-01 -2.254702299833297729e-01 1.382699701935052872e-02 1.802649796009063721e-01 -1.787721961736679077e-01 -9.416539222002029419e-03 2.405717670917510986e-01 -3.673468902707099915e-02 -4.542551562190055847e-02 -1.692324578762054443e-01 -2.000831514596939087e-01
-1.946127414703369141e-01 1.094295531511306763e-01 -5.354100465774536133e-02 2.549421489238739014e-01 2.966968417167663574e-01 7.899092137813568115e-02 -4.638214409351348877e-02 -1.138470321893692017e-01 -3.509999215602874756e-01 -1.087047997862100601e-02 7.212577015161514282e-02 -1.743450202047824860e-02 -8.186698704957962036e-02 1.524939388036727905e-01 -3.569089248776435852e-02 2.828761637210845947e-01 -2.057825177907943726e-01 2.108272016048431396e-01 -1.561763435602188110e-01 -2.200334668159484863e-01 2.099084705114364624e-01 -3.493235111236572266e-01 -2.978430390357971191e-01 1.503641307353973389e-01 1.197734996676445007e-01 2.023782283067703247e-01 3.093085065484046936e-02 1.513832509517669678e-01 3.254159539937973022e-02 -9.893270581960678101e-02 5.471964180469512939e-02 5.298505350947380066e-02
2.523827254772186279e-01 6.775567773729562759e-03 3.011313676834106445e-01 5.981429666280746460e-02 -1.863832622766494751e-01 -6.494665052741765976e-03 -5.467047914862632751e-03 2.062205784022808075e-02 -7.829997688531875610e-02 -7.112298160791397095e-02 -2.721757628023624420e-02 2.503056228160858154e-01 -4.473839104175567627e-01 2.634377777576446533e-01 -1.264678537845611572e-01 7.870028167963027954e-02 -2.829609513282775879e-01 1.266449596732854843e-02 -2.193501889705657959e-01 -1.575073748826980591e-01 -2.028416097164154053e-01 2.510608732700347900e-01 -8.952391892671585083e-02 -1.253512352705001831e-01 1.157593429088592529e-01 2.273445725440979004e-01 4.972733929753303528e-02 2.295676469802856445e-01 -4.837125912308692932e-02 1.071487739682197571e-01 7.793431635946035385e-03 -1.588870435953140259e-01
1.549435257911682129e-01 1.808876842260360718e-01 2.638210356235504150e-01 8.402512967586517334e-02 -1.922072321176528931e-01 -2.511277198791503906e-01 2.282066494226455688e-01 -1.287661259993910789e-03 1.772366464138031006e-01 -5.074580200016498566e-03 -2.462577819824218750e-01 -7.049693912267684937e-02 -4.159274399280548096e-01 2.606178224086761475e-01 -9.079128503799438477e-02 1.572389006614685059e-01 -1.822696179151535034e-01 9.177137166261672974e-02 -1.329075545072555542e-01 -6.473609805107116699e-02 3.012432716786861420e-02 1.454829722642898560e-01 -3.532119989395141602e-01 -1.996320188045501709e-01 1.634327918291091919e-01 1.884035319089889526e-01 -1.428509689867496490e-02 1.133823301643133163e-02 1.233695670962333679e-01 -1.111491471529006958e-01 -5.500096455216407776e-02 1.625162549316883087e-02
2.541997134685516357e-01 1.253412067890167236e-01 -2.681710058823227882e-03 -1.027852967381477356e-01 1.134381443262100220e-01 -1.500846147537231445e-01 -3.722116351127624512e-01 1.161865890026092529e-01 -1.759100705385208130e-02 -4.316817969083786011e-02 -1.870860010385513306e-01 6.881218403577804565e-02 -2.815458774566650391e-01 2.622705399990081787e-01 -1.027439162135124207e-01 3.794437348842620850e-01 7.778072264045476913e-03 2.341352701187133789e-01 -6.583555787801742554e-02 -2.375527517870068550e-03 1.093490794301033020e-01 1.064212992787361145e-01 -5.999301373958587646e-02 -1.235030144453048706e-01 2.134322226047515869e-01 2.198723703622817993e-01 4.468599706888198853e-02 -2.356721013784408569e-01 -2.039795666933059692e-01 -1.418581604957580566e-01 -1.890383474528789520e-02 -2.495793551206588745e-01
3.135215938091278076e-01 2.222079187631607056e-01 -1.778514683246612549e-01 1.763737201690673828e-01 8.576287887990474701e-03 -1.612738668918609619e-01 7.282117009162902832e-02 4.543117806315422058e-02 3.412745147943496704e-02 -8.822168409824371338e-02 -1.765583753585815430e-01 1.536290347576141357e-01 -4.841349422931671143e-01 3.552610799670219421e-02 -1.250014174729585648e-02 -2.358364174142479897e-03 2.452486380934715271e-02 6.814658176153898239e-03 4.071468953043222427e-03 -2.027506679296493530e-01 -1.127939373254776001e-01 -1.135987788438796997e-01 -1.953047662973403931e-01 -2.947169244289398193e-01 1.024412587285041809e-01 1.433333754539489746e-01 -1.114610582590103149e-01 -1.041244566440582275e-01 -3.199247121810913086e-01 3.392973542213439941e-02 -1.696518361568450928e-01 -2.785957455635070801e-01
-1.461880952119827271e-01 1.472767740488052368e-01 -1.330794692039489746e-01 -3.480362147092819214e-02 5.199142917990684509e-02 -1.390858739614486694e-01 1.128011494874954224e-01 1.667831689119338989e-01 -1.570375114679336548e-01 3.554995730519294739e-02 4.120892658829689026e-02 3.995821177959442139e-01 -1.683766692876815796e-01 2.862888872623443604e-01 -1.575831770896911621e-01 1.135172415524721146e-02 -1.179819628596305847e-01 5.032525658607482910e-01 1.072624251246452332e-01 -1.062959879636764526e-01 -1.132665276527404785e-01 -1.664054393768310547e-01 -4.530178382992744446e-02 2.217423617839813232e-01 -1.279390901327133179e-01 2.137843668460845947e-01 -3.792247176170349121e-02 2.164848446846008301e-01 -1.985521465539932251e-01 5.011858418583869934e-02 -8.739902079105377197e-02 -1.057736724615097046e-01
-3.744187206029891968e-02 2.249555289745330811e-01 2.222063951194286346e-02 1.352445781230926514e-01 -4.136462230235338211e-03 1.454320847988128662e-01 2.007048726081848145e-01 1.421433836221694946e-01 -3.149154186248779297e-01 -2.129665464162826538e-01 1.610478572547435760e-02 -2.069855183362960815e-01 -1.680487990379333496e-01 1.691365838050842285e-01 -1.573338657617568970e-01 2.750551095232367516e-03 -3.255014866590499878e-02 1.245284378528594971e-01 -2.542310766875743866e-02 -6.296296417713165283e-02 -1.658903993666172028e-02 -2.163615673780441284e-01 -1.568495184183120728e-01 -1.274800747632980347e-01 2.993880510330200195e-01 3.685096204280853271e-01 1.412114594131708145e-02 3.838006258010864258e-01 -1.658962368965148926e-01 -2.584743201732635498e-01 -3.679741919040679932e-02 -2.404221147298812866e-02
2.714179456233978271e-01 6.334577500820159912e-02 -1.018750263028778136e-04 1.562178581953048706e-01 5.384235829114913940e-02 -1.502485424280166626e-01 -4.393078759312629700e-02 1.663872003555297852e-01 -3.415417671203613281e-02 1.775957196950912476e-01 -7.767124474048614502e-02 2.800463140010833740e-01 -1.094773039221763611e-01 1.320542301982641220e-02 1.289111375808715820e-01 -1.323863714933395386e-01 -1.235849708318710327e-01 2.847383618354797363e-01 -8.020493388175964355e-02 -3.588121831417083740e-01 1.757189817726612091e-02 -1.490955352783203125e-01 -2.865392267704010010e-01 -9.762024134397506714e-02 8.018416166305541992e-02 2.725172340869903564e-01 -5.680535919964313507e-03 4.431078732013702393e-01 3.490231558680534363e-02 9.944967925548553467e-02 1.607595384120941162e-01 1.401173323392868042e-01
1.389891803264617920e-01 2.210807502269744873e-01 3.914939612150192261e-02 2.780195176601409912e-01 2.005514055490493774e-01 -3.136655092239379883e-01 1.352333724498748779e-01 -6.022150442004203796e-02 -2.702636718750000000e-01 2.529573440551757812e-01 4.713258240371942520e-03 7.246484979987144470e-03 -2.522778809070587158e-01 7.511076331138610840e-02 -1.867828667163848877e-01 1.717544347047805786e-01 -1.658562272787094116e-01 9.642106480896472931e-03 1.847577164880931377e-03 -2.990565299987792969e-01 -9.412311762571334839e-02 8.658263087272644043e-02 1.483910381793975830e-01 -1.507940143346786499e-01 1.422932595014572144e-01 2.977360486984252930e-01 -1.259946376085281372e-01 -8.903914131224155426e-03 -2.335995063185691833e-02 2.633864283561706543e-01 1.057492047548294067e-01 -1.938438117504119873e-01
1.862039603292942047e-02 2.764205038547515869e-01 -2.350368723273277283e-02 5.213782787322998047e-01 -9.904140979051589966e-02 1.037962585687637329e-01 -6.032820791006088257e-02 7.235252857208251953e-02 1.039208471775054932e-02 1.172542124986648560e-01 2.243265509605407715e-01 -3.391084820032119751e-02 -3.193675875663757324e-01 7.700850069522857666e-02 4.556469246745109558e-02 6.073836982250213623e-02 1.112112700939178467e-01 -7.987927645444869995e-03 6.456011906266212463e-03 -2.875674664974212646e-01 -4.481709003448486328e-02 -2.800120413303375244e-02 -5.428988486528396606e-02 -1.507405638694763184e-01 3.027588725090026855e-01 3.495934605598449707e-02 -3.028017655014991760e-02 2.008428275585174561e-01 -1.797941476106643677e-01 2.013889104127883911e-01 1.201658099889755249e-01 -3.119063675403594971e-01
3.318097591400146484e-01 3.131996393203735352e-01 -4.013165086507797241e-02 1.162796989083290100e-01 -1.632739044725894928e-02 1.421157568693161011e-01 -1.400563865900039673e-01 -1.632869392633438110e-01 -1.350223422050476074e-01 6.536997109651565552e-02 3.325137495994567871e-01 -1.214133575558662415e-01 -6.310658901929855347e-02 2.277595400810241699e-01 1.655039340257644653e-01 2.994357943534851074e-01 -1.336600631475448608e-01 1.332529336214065552e-01 -7.052236795425415039e-02 -8.448573201894760132e-02 6.901244074106216431e-02 -1.785594522953033447e-01 -5.164433717727661133e-01 3.900957852602005005e-02 7.541137188673019409e-02 7.115608453750610352e-02 -1.310289204120635986e-01 -3.905031085014343262e-02 -4.482091218233108521e-02 5.305511504411697388e-02 3.838663920760154724e-02 -2.929997630417346954e-02
1.292356848716735840e-01 2.596509754657745361e-01 -1.496098637580871582e-01 -1.277531236410140991e-01 -2.255924977362155914e-02 -3.013425767421722412e-01 -1.066654454916715622e-02 -1.745333969593048096e-01 -1.010972037911415100e-01 1.276067346334457397e-01 -6.995315104722976685e-02 1.047940738499164581e-02 -2.956198453903198242e-01 3.120021820068359375e-01 -5.447924137115478516e-02 3.217807114124298096e-01 -3.479134142398834229e-01 4.464315250515937805e-02 -5.958395451307296753e-02 -2.011408656835556030e-01 1.579300463199615479e-01 9.441776573657989502e-02 -2.101315110921859741e-01 -1.455431729555130005e-01 -7.261312752962112427e-02 2.177482396364212036e-01 5.018530413508415222e-03 -3.397123888134956360e-02 -2.226428538560867310e-01 -2.504646182060241699e-01 -7.966058328747749329e-03 -7.580709178000688553e-03
1.835271418094635010e-01 1.966300457715988159e-01 -1.092243194580078125e-01 -1.174684017896652222e-01 -8.595070987939834595e-02 -8.536471426486968994e-02 2.871397733688354492e-01 -4.037153720855712891e-02 -1.576963663101196289e-01 3.089165091514587402e-01 2.386030256748199463e-01 1.808452904224395752e-01 1.529734488576650620e-02 2.474754154682159424e-01 1.508025377988815308e-01 1.959799528121948242e-01 8.851199597120285034e-02 2.820273339748382568e-01 -2.609239891171455383e-02 -1.569770276546478271e-01 -9.277632832527160645e-02 -5.830927193164825439e-02 -4.757099747657775879e-01 -5.773067474365234375e-03 2.282378524541854858e-01 1.692352294921875000e-01 -1.246213763952255249e-01 4.763089492917060852e-02 1.257041119970381260e-03 1.121788844466209412e-01 5.133625119924545288e-02 7.628682255744934082e-02
3.314733207225799561e-01 3.515680506825447083e-02 1.024624109268188477e-01 1.199361234903335571e-01 1.398519426584243774e-01 -2.099048532545566559e-02 -9.234233945608139038e-02 3.556823823601007462e-03 1.147317811846733093e-01 5.543681979179382324e-02 3.554793074727058411e-02 1.772810965776443481e-01 -2.712542414665222168e-01 4.706750214099884033e-01 -5.232291668653488159e-02 -2.192085050046443939e-02 -2.391328066587448120e-01 1.432829350233078003e-01 4.735109582543373108e-02 -3.245800435543060303e-01 1.522491723299026489e-01 -2.630932629108428955e-01 1.311409659683704376e-02 8.804978430271148682e-02 7.944878190755844116e-02 -3.003843426704406738e-01 1.523604150861501694e-02 2.797717750072479248e-01 -1.219404041767120361e-01 2.787303365767002106e-02 -6.879219412803649902e-02 8.455166965723037720e-02
3.488487005233764648e-01 9.366548061370849609e-02 -5.329572409391403198e-02 3.018806874752044678e-01 -1.790708750486373901e-01 8.646062016487121582e-02 2.315394729375839233e-01 1.134709194302558899e-01 -2.849848866462707520e-01 -3.488676249980926514e-01 -2.051913142204284668e-01 -4.691877216100692749e-02 -1.061605140566825867e-01 1.798111796379089355e-01 -1.009796112775802612e-01 1.176406741142272949e-01 5.667960736900568008e-03 1.351861208677291870e-01 -3.313222154974937439e-02 -1.663532406091690063e-01 -1.188643947243690491e-01 -1.664414554834365845e-01 -4.818322136998176575e-02 -4.452760517597198486e-02 3.177981078624725342e-01 2.527298331260681152e-01 -3.621548414230346680e-02 2.601380348205566406e-01 2.531611174345016479e-02 -8.928390592336654663e-02 -3.043969394639134407e-03 -1.377506852149963379e-01
1.627257280051708221e-02 3.214549720287322998e-01 1.374897658824920654e-01 -1.536621898412704468e-01 1.361143440008163452e-01 -8.028074353933334351e-02 -7.714914623647928238e-03 -1.217596828937530518e-01 -5.222228914499282837e-02 1.842334717512130737e-01 1.174341812729835510e-01 -1.038982793688774109e-01 -4.095232784748077393e-01 3.375677168369293213e-01 -1.393159925937652588e-01 -3.444416448473930359e-02 2.412694096565246582e-01 -3.752573952078819275e-02 3.291116282343864441e-02 -5.142048932611942291e-03 -3.973714262247085571e-02 -1.533178985118865967e-01 -3.698523044586181641e-01 7.024172693490982056e-02 8.101435005664825439e-02 2.576713562011718750e-01 -1.394139677286148071e-01 3.075246326625347137e-02 7.311002165079116821e-02 1.070648059248924255e-01 -2.822289764881134033e-01 -1.821488291025161743e-01
1.568473875522613525e-01 2.031362652778625488e-01 -1.495745480060577393e-01 1.050457134842872620e-01 2.247798144817352295e-01 -1.408805400133132935e-01 1.853520125150680542e-01 -1.250413209199905396e-01 -1.625246703624725342e-01 1.703298240900039673e-01 -6.045022164471447468e-04 2.674306631088256836e-01 -1.929301172494888306e-01 2.416737526655197144e-01 -2.247305512428283691e-01 3.537964224815368652e-01 1.988956481218338013e-01 7.177601009607315063e-02 -6.764520704746246338e-02 -1.838389784097671509e-02 -4.508958384394645691e-02 1.668717116117477417e-01 -2.384548820555210114e-02 -3.899508416652679443e-01 7.605073601007461548e-02 -1.264291554689407349e-01 -8.854606188833713531e-03 1.833090037107467651e-01 2.848158478736877441e-01 9.374697506427764893e-02 -6.739550083875656128e-02 8.901675231754779816e-03
-1.573854237794876099e-01 1.730051785707473755e-01 -7.194144278764724731e-02 2.323356568813323975e-01 1.837247461080551147e-01 -9.875123947858810425e-02 3.496817871928215027e-02 -2.779678106307983398e-01 -1.778456717729568481e-01 -2.848922461271286011e-02 1.089144349098205566e-01 1.396457999944686890e-01 -1.771294884383678436e-02 1.222903132438659668e-01 1.359030455350875854e-01 3.584468066692352295e-01 -1.399220377206802368e-01 7.189886271953582764e-02 1.873333901166915894e-01 -1.427895426750183105e-01 -1.357786059379577637e-01 -1.306903809309005737e-01 -2.862174212932586670e-01 -1.700159609317779541e-01 6.981772929430007935e-02 3.929945230484008789e-01 6.227578595280647278e-02 2.074471563100814819e-01 -9.491883963346481323e-02 9.958446025848388672e-02 1.768751293420791626e-01 -2.347478717565536499e-01
2.270881235599517822e-01 1.910055130720138550e-01 2.487854510545730591e-01 2.458546608686447144e-01 1.383738126605749130e-02 1.062955930829048157e-01 -1.639509052038192749e-01 -1.730263382196426392e-01 -4.456145223230123520e-03 1.793136000633239746e-01 1.225113794207572937e-01 9.954422712326049805e-02 -1.051957309246063232e-01 2.657132148742675781e-01 -1.081504374742507935e-01 2.707185149192810059e-01 -1.836566179990768433e-01 -9.340594708919525146e-02 -2.693616747856140137e-01 -1.251452416181564331e-01 -2.720139920711517334e-01 -2.616319656372070312e-01 -1.510705500841140747e-01 2.421517670154571533e-01 2.719724774360656738e-01 -9.896797686815261841e-02 -8.565574139356613159e-02 7.561879605054855347e-02 -1.451686471700668335e-01 -1.429242193698883057e-01 4.335850477218627930e-02 5.273471027612686157e-02
9.204629168380051851e-05 1.533245146274566650e-01 2.939547039568424225e-02 2.123967409133911133e-01 8.280773460865020752e-02 -1.453763246536254883e-01 2.079493552446365356e-01 -1.001243367791175842e-01 -2.182655036449432373e-01 -9.431967884302139282e-02 3.271555006504058838e-01 1.183215007185935974e-01 -1.885604858398437500e-01 2.601470053195953369e-01 -8.329233527183532715e-02 -2.555690705776214600e-02 -9.687141329050064087e-02 -2.741470560431480408e-02 7.417190819978713989e-02 -1.445810198783874512e-01 -1.466721445322036743e-01 -1.681659817695617676e-01 -4.645189940929412842e-01 -9.573797136545181274e-02 5.278739705681800842e-02 2.475650459527969360e-01 -6.893900781869888306e-02 1.721161603927612305e-01 1.361816078424453735e-01 1.472825109958648682e-01 1.993566602468490601e-01 2.667542695999145508e-01
1.685841232538223267e-01 -1.949789822101593018e-01 2.396459504961967468e-02 3.527396619319915771e-01 -9.680175036191940308e-02 -2.491457462310791016e-01 -1.034802421927452087e-01 1.465058922767639160e-01 1.305060237646102905e-01 6.570114195346832275e-02 7.108128815889358521e-02 -3.349302709102630615e-02 -3.358334004878997803e-01 2.971543371677398682e-01 -3.280792734585702419e-04 1.268889904022216797e-01 1.549600530415773392e-02 2.921932041645050049e-01 1.636041253805160522e-01 4.614211618900299072e-02 -1.393606215715408325e-01 6.499335914850234985e-02 -1.700344532728195190e-01 8.103413274511694908e-04 3.701772093772888184e-01 1.860915869474411011e-02 1.759012788534164429e-01 5.128582939505577087e-02 -2.214013189077377319e-01 1.319462507963180542e-01 -2.088195681571960449e-01 -1.103854328393936157e-01
2.852113172411918640e-02 1.711618751287460327e-01 -2.204958349466323853e-01 3.094834685325622559e-01 -1.360042542219161987e-01 -2.695670723915100098e-01 -1.197100430727005005e-02 -2.262773551046848297e-02 1.641978323459625244e-01 6.801752001047134399e-02 1.199583243578672409e-02 -1.309494674205780029e-01 -3.240596055984497070e-01 1.911506801843643188e-01 2.367995381355285645e-01 6.111485138535499573e-02 1.185733079910278320e-01 2.442014515399932861e-01 1.098731383681297302e-01 -1.024044230580329895e-01 -2.706413269042968750e-01 -1.540455222129821777e-01 -8.366239070892333984e-02 -3.019613027572631836e-01 -2.359690144658088684e-03 -3.604729473590850830e-02 -1.135915741324424744e-01 1.786575466394424438e-01 -1.557901799678802490e-01 -6.321474909782409668e-02 2.678496241569519043e-01 -2.142087221145629883e-01
7.304184138774871826e-02 2.311255782842636108e-01 7.664237916469573975e-02 6.328357756137847900e-02 2.624697089195251465e-01 1.033872142434120178e-01 2.819371223449707031e-01 7.028741389513015747e-02 9.329812601208686829e-03 2.054179310798645020e-01 2.427771836519241333e-01 -1.326458603143692017e-01 -2.022946178913116455e-01 2.638037800788879395e-01 1.113775447010993958e-01 1.361354887485504150e-01 -1.392944008111953735e-01 1.869181543588638306e-01 -3.162884116172790527e-01 -1.416523009538650513e-01 -2.055876553058624268e-01 1.035183370113372803e-01 9.860400110483169556e-02 1.721120923757553101e-01 8.510283380746841431e-02 1.083038374781608582e-01 2.604542672634124756e-01 2.540367841720581055e-01 1.482704728841781616e-01 -1.775141619145870209e-02 -1.447668019682168961e-02 -2.578014135360717773e-01
2.555118501186370850e-01 1.761585474014282227e-01 -1.090350747108459473e-01 2.681654989719390869e-01 -9.497683495283126831e-02 -1.333968341350555420e-01 1.597628183662891388e-02 -1.820056438446044922e-01 -1.396215613931417465e-02 -3.462914377450942993e-02 2.707004845142364502e-01 -3.196278959512710571e-02 -1.555620878934860229e-01 4.204770624637603760e-01 1.591784954071044922e-01 8.468695729970932007e-02 3.746964931488037109e-01 -4.398740082979202271e-02 -6.310513615608215332e-02 8.025021292269229889e-03 -4.959754645824432373e-02 7.500448077917098999e-02 -1.183506175875663757e-01 -1.185449510812759399e-01 1.836845725774765015e-01 3.303872942924499512e-01 -7.294277846813201904e-02 2.340402603149414062e-01 -1.595419347286224365e-01 -1.787681728601455688e-01 5.301265046000480652e-02 -6.886044144630432129e-02
1.604635268449783325e-01 1.201240643858909607e-01 -2.303388901054859161e-02 9.395454823970794678e-02 2.026035487651824951e-01 1.087143942713737488e-01 2.780219539999961853e-03 5.302234739065170288e-02 -3.082227408885955811e-01 1.754510402679443359e-01 1.207743436098098755e-01 4.842811822891235352e-02 -3.273145258426666260e-01 1.267146617174148560e-01 5.564009025692939758e-02 2.806995511054992676e-01 -1.484737396240234375e-01 1.022403240203857422e-01 -3.590700402855873108e-02 -2.838154733180999756e-01 -7.277982681989669800e-02 1.080707535147666931e-01 -2.207733988761901855e-01 3.282034397125244141e-01 -7.872079499065876007e-03 1.981639862060546875e-01 1.057670116424560547e-01 -1.462103100493550301e-03 1.975692957639694214e-01 -3.303821682929992676e-01 1.740803942084312439e-02 -2.453578859567642212e-01
1.163749620318412781e-01 6.273332238197326660e-02 1.644625961780548096e-01 2.902772128582000732e-01 3.314301669597625732e-01 1.368444859981536865e-01 -1.046113669872283936e-01 1.885829418897628784e-01 -1.723040640354156494e-02 5.338624492287635803e-02 -1.635120958089828491e-01 2.205653674900531769e-02 -1.919524520635604858e-01 2.317934930324554443e-01 4.298199340701103210e-02 3.662092238664627075e-02 -2.280228585004806519e-01 1.462438255548477173e-01 -1.031627729535102844e-01 -3.950249850749969482e-01 1.614435613155364990e-01 -2.376920729875564575e-01 -5.354681611061096191e-02 1.291056424379348755e-01 4.108291864395141602e-01 6.176871247589588165e-03 5.481772124767303467e-02 1.518623530864715576e-01 -1.521757990121841431e-01 -5.160475615411996841e-03 2.720348536968231201e-02 1.049993038177490234e-01
3.097399175167083740e-01 2.375877201557159424e-01 1.781928837299346924e-01 2.633627131581306458e-02 -2.521139979362487793e-01 -2.064477950334548950e-01 3.564462065696716309e-01 9.101830422878265381e-02 -1.080040913075208664e-02 8.120389282703399658e-02 -1.526858657598495483e-01 -8.459433913230895996e-02 -2.557655274868011475e-01 3.114378154277801514e-01 -2.117470651865005493e-01 2.417717874050140381e-01 -1.073611900210380554e-02 4.155794903635978699e-02 6.357563287019729614e-02 -7.396993041038513184e-02 1.018386334180831909e-01 2.933000028133392334e-01 -1.596235334873199463e-01 -2.088700532913208008e-01 1.772277355194091797e-01 7.534326612949371338e-02 3.072001785039901733e-02 1.087924689054489136e-01 -1.067483052611351013e-01 -1.299939006567001343e-01 -1.215614601969718933e-01 -3.117757663130760193e-02
1.890712231397628784e-01 -3.774477168917655945e-02 2.978359460830688477e-01 5.545692145824432373e-02 -1.087085530161857605e-01 -8.436695486307144165e-02 1.482317224144935608e-02 -4.408980533480644226e-02 1.665347255766391754e-02 1.480828970670700073e-01 -1.343285739421844482e-01 1.935155093669891357e-01 -4.867168664932250977e-01 2.514829933643341064e-01 -6.068645790219306946e-02 1.401823014020919800e-01 -1.379888206720352173e-01 7.119756937026977539e-02 -1.741991788148880005e-01 -1.503668576478958130e-01 -2.953692376613616943e-01 2.668032646179199219e-01 1.430775970220565796e-03 -9.290508925914764404e-02 3.488214686512947083e-02 1.391220837831497192e-01 1.825490742921829224e-01 3.019251823425292969e-01 7.299469411373138428e-02 1.380617618560791016e-01 -9.417317062616348267e-02 -1.622927635908126831e-01
7.908543944358825684e-02 4.078062623739242554e-02 4.350516479462385178e-03 2.121051549911499023e-01 4.923891276121139526e-02 2.417650371789932251e-01 7.998330891132354736e-02 -2.888183593750000000e-01 -6.590879708528518677e-02 -7.825371623039245605e-02 3.022368997335433960e-02 5.578289553523063660e-02 -8.114097267389297485e-02 2.734038829803466797e-01 -8.815405517816543579e-02 3.518372774124145508e-01 -3.154394328594207764e-01 1.084696426987648010e-01 -3.412733674049377441e-01 -1.163108944892883301e-01 -1.642510443925857544e-01 -1.095516979694366455e-01 -1.635240614414215088e-01 -1.883575767278671265e-01 -4.884772002696990967e-02 3.873577713966369629e-01 -1.682159006595611572e-01 8.022816479206085205e-02 -6.429589539766311646e-02 -1.373208910226821899e-01 -8.789649233222007751e-03 -1.276876181364059448e-01
-6.103647872805595398e-02 3.744449317455291748e-01 -1.595976650714874268e-01 7.571359723806381226e-02 2.248992472887039185e-01 4.951530694961547852e-02 1.912982314825057983e-01 2.002443075180053711e-01 -8.245055377483367920e-02 1.693327911198139191e-02 8.396391570568084717e-02 2.941413819789886475e-01 -3.316463828086853027e-01 -5.826164409518241882e-02 5.487560853362083435e-02 2.667759060859680176e-01 -1.558822393417358398e-01 2.314768582582473755e-01 -2.401426285505294800e-01 -1.323693245649337769e-01 7.529138773679733276e-02 1.393450498580932617e-01 4.561463743448257446e-02 7.691104710102081299e-02 1.396331042051315308e-01 1.149358451366424561e-01 -8.183334767818450928e-02 3.897603154182434082e-01 -1.214314326643943787e-01 1.195905581116676331e-01 9.566664695739746094e-03 -1.759768091142177582e-02
-1.526083797216415405e-01 2.112730219960212708e-02 -1.190322190523147583e-01 2.020913064479827881e-01 2.787978947162628174e-01 -1.543429791927337646e-01 -2.536031603813171387e-01 -3.229857608675956726e-02 -8.897448331117630005e-02 -5.892380699515342712e-02 -9.403975307941436768e-02 8.734451234340667725e-02 -3.078585863113403320e-01 2.686274349689483643e-01 1.663752272725105286e-02 3.047851324081420898e-01 -9.399904310703277588e-02 2.853507101535797119e-01 -5.824777111411094666e-02 4.116747062653303146e-03 -2.707838714122772217e-01 -1.020477190613746643e-01 -3.718706667423248291e-01 1.199981104582548141e-02 -3.236885741353034973e-02 -5.283350497484207153e-02 -1.036769673228263855e-01 5.515469610691070557e-02 -2.389001846313476562e-01 -1.087523996829986572e-01 -6.750912219285964966e-02 -2.438230812549591064e-01
6.975751370191574097e-02 9.045384824275970459e-02 2.653361856937408447e-01 -4.506931453943252563e-02 -1.487946417182683945e-02 -1.518884301185607910e-01 -1.170710027217864990e-01 1.616476178169250488e-01 -3.488085791468620300e-02 -2.425774037837982178e-01 -2.407912909984588623e-02 1.268109679222106934e-01 -1.664930433034896851e-01 2.742645740509033203e-01 -1.200503669679164886e-02 2.242892235517501831e-01 1.284137517213821411e-01 1.067650914192199707e-01 1.285745501518249512e-01 -9.223783761262893677e-02 -1.834903657436370850e-01 -4.249510169029235840e-02 -1.261681616306304932e-01 -3.451739549636840820e-01 1.410326957702636719e-01 3.000651597976684570e-01 -2.187488675117492676e-01 3.215484023094177246e-01 2.773086428642272949e-01 -6.061668694019317627e-02 -4.967565461993217468e-02 -2.315088957548141479e-01
3.500972986221313477e-01 9.867744892835617065e-02 -3.169671446084976196e-02 1.952906697988510132e-01 2.386435568332672119e-01 1.205983981490135193e-01 -2.104017287492752075e-01 -1.283827722072601318e-01 -7.256227731704711914e-02 2.034445255994796753e-01 -1.081109046936035156e-01 7.699193060398101807e-02 -2.992875277996063232e-01 3.823871016502380371e-01 1.220127940177917480e-01 -1.060437932610511780e-01 1.134462840855121613e-02 1.517340689897537231e-01 1.956472545862197876e-01 -3.985777497291564941e-02 -5.330144613981246948e-02 -2.168679088354110718e-01 -2.412645071744918823e-01 -6.050872057676315308e-02 2.528318464756011963e-01 1.927095800638198853e-01 1.892130821943283081e-01 -4.556204751133918762e-02 -1.725826226174831390e-02 1.124338060617446899e-01 -1.260506361722946167e-01 -1.660791188478469849e-01
-6.755527108907699585e-02 1.135290712118148804e-01 -2.716350257396697998e-01 2.207812853157520294e-02 8.440944552421569824e-02 -1.731293201446533203e-01 1.290605217218399048e-01 7.052632421255111694e-02 1.995299458503723145e-01 -7.255166303366422653e-03 1.860710680484771729e-01 3.603712022304534912e-01 -2.224835008382797241e-01 2.159388661384582520e-01 -1.744508743286132812e-01 1.851909607648849487e-01 -4.908021166920661926e-02 4.045665562152862549e-01 6.675751507282257080e-02 -6.790051609277725220e-02 -2.551947906613349915e-02 -1.332261115312576294e-01 3.364735469222068787e-02 4.440482333302497864e-02 -1.384049654006958008e-01 1.768441945314407349e-01 -7.929163426160812378e-02 3.921200931072235107e-01 -9.492943435907363892e-02 -1.920437216758728027e-01 -1.757023036479949951e-01 -2.097367495298385620e-02
1.766417771577835083e-01 9.155347943305969238e-02 3.076087236404418945e-01 -2.491696365177631378e-02 -1.088658161461353302e-02 -4.036560654640197754e-01 1.661142334342002869e-02 -1.242931485176086426e-01 -2.054373174905776978e-01 -2.045978046953678131e-02 2.104771286249160767e-01 7.551385462284088135e-02 -1.443822979927062988e-01 2.849965095520019531e-01 1.835042238235473633e-01 1.813649535179138184e-01 9.661645442247390747e-02 2.356782257556915283e-01 -2.564440667629241943e-01 1.612039506435394287e-01 6.220080703496932983e-02 -2.147690057754516602e-01 -1.348966211080551147e-01 -1.237903609871864319e-01 1.417876183986663818e-01 1.532404571771621704e-01 2.617746591567993164e-02 3.446707129478454590e-01 -8.452863991260528564e-02 -1.061066463589668274e-01 4.171385988593101501e-02 4.206644743680953979e-02
1.780388355255126953e-01 8.112300932407379150e-02 -2.698968648910522461e-01 1.947924643754959106e-01 6.240474805235862732e-02 -2.139245867729187012e-01 2.202404290437698364e-01 7.477502524852752686e-02 -1.766195595264434814e-01 -1.438695937395095825e-01 -7.507261633872985840e-02 -3.024496436119079590e-01 -3.119896650314331055e-01 1.271643787622451782e-01 -7.474157214164733887e-02 1.616917699575424194e-01 -1.920531392097473145e-01 1.111026294529438019e-02 7.956796139478683472e-02 -2.905211150646209717e-01 4.178328067064285278e-02 5.591053143143653870e-02 3.663007915019989014e-02 -2.484985142946243286e-01 2.458708733320236206e-01 2.256826013326644897e-01 4.841398820281028748e-02 2.926940321922302246e-01 -2.872973214834928513e-03 -1.325014047324657440e-02 1.365878582000732422e-01 -1.974552571773529053e-01
4.189803078770637512e-02 3.109821379184722900e-01 -9.041725099086761475e-02 -1.010735109448432922e-01 -1.957854814827442169e-02 -1.360374838113784790e-01 4.003759473562240601e-02 -6.726986914873123169e-02 -2.437386661767959595e-01 1.534153819084167480e-01 1.241585090756416321e-01 -5.578140541911125183e-02 -5.031425952911376953e-01 1.530702710151672363e-01 -2.626863680779933929e-02 1.655262112617492676e-01 -3.413523137569427490e-01 1.485792547464370728e-01 -3.084690868854522705e-01 -1.623628586530685425e-01 7.469604164361953735e-02 2.317032963037490845e-01 -2.539558112621307373e-01 -9.499942511320114136e-02 -8.791487663984298706e-02 1.175997555255889893e-01 6.583202630281448364e-03 5.398689769208431244e-03 -7.634012401103973389e-02 -9.067691117525100708e-02 1.299613118171691895e-01 8.071205019950866699e-02
1.679020226001739502e-01 -1.417061872780323029e-02 -5.229686852544546127e-03 1.485255956649780273e-01 2.038611024618148804e-01 1.200723126530647278e-01 -1.946974694728851318e-01 -1.308489590883255005e-01 3.699157014489173889e-02 8.817613124847412109e-02 -2.309175580739974976e-01 -7.305383682250976562e-02 -8.773694932460784912e-02 4.176822006702423096e-01 -6.509084254503250122e-02 4.059846401214599609e-01 -7.465183734893798828e-02 2.160459458827972412e-01 -2.010323256254196167e-01 1.626086980104446411e-01 -6.321559101343154907e-02 -3.787219896912574768e-02 -1.753204911947250366e-01 -2.467460930347442627e-02 -1.489943359047174454e-02 1.470392644405364990e-01 -2.348986417055130005e-01 1.196932792663574219e-01 -1.977563053369522095e-01 -9.648951143026351929e-02 -1.424235552549362183e-01 -3.218170702457427979e-01
1.865784078836441040e-01 3.754526376724243164e-01 6.285466998815536499e-02 2.219094932079315186e-01 2.745246328413486481e-02 5.500627309083938599e-02 1.264984756708145142e-01 2.069329172372817993e-01 -2.333889342844486237e-02 1.346133053302764893e-01 2.419203072786331177e-01 1.838640272617340088e-01 -1.884279400110244751e-01 1.264906823635101318e-01 -1.240070909261703491e-01 1.223735511302947998e-01 -1.389451473951339722e-01 5.442000031471252441e-01 -1.359378546476364136e-02 -9.687547385692596436e-02 -1.538312621414661407e-02 4.938821122050285339e-02 7.206036150455474854e-02 1.967436373233795166e-01 5.973971914499998093e-03 -1.451631337404251099e-01 -1.391544342041015625e-01 6.450707465410232544e-02 -4.988746717572212219e-02 -2.952311038970947266e-01 6.971006095409393311e-02 -6.945227831602096558e-02
3.021026588976383209e-02 2.318946421146392822e-01 -2.981883846223354340e-02 -5.717109516263008118e-02 8.846410363912582397e-02 -2.509585022926330566e-02 2.075980156660079956e-01 1.076010894030332565e-02 2.842764556407928467e-02 2.262901663780212402e-01 -7.822549343109130859e-02 7.918912917375564575e-02 -4.781382381916046143e-01 5.500898361206054688e-01 -6.565577536821365356e-02 4.765279218554496765e-02 -2.485523670911788940e-01 9.145672619342803955e-02 1.519053280353546143e-01 -1.354588568210601807e-01 -2.066620998084545135e-02 1.711931824684143066e-01 2.923203259706497192e-02 -2.447030693292617798e-02 5.798511952161788940e-02 1.249462738633155823e-01 -7.764229178428649902e-02 2.474576979875564575e-02 -4.223478585481643677e-02 1.116870045661926270e-01 -2.323039323091506958e-01 2.251492440700531006e-01
7.511215656995773315e-02 1.188806742429733276e-01 -7.099651545286178589e-02 1.955365687608718872e-01 2.058201581239700317e-01 -1.028261631727218628e-01 -1.688550263643264771e-01 -1.332377493381500244e-01 -8.305159211158752441e-02 2.367131114006042480e-01 -9.373770095407962799e-03 1.240906715393066406e-01 -2.062463313341140747e-01 3.802833855152130127e-01 2.701738104224205017e-02 2.072140425443649292e-01 -3.119967579841613770e-01 -1.244619488716125488e-01 7.770724594593048096e-02 1.620471775531768799e-01 1.142733842134475708e-01 -2.299215197563171387e-01 -1.390448361635208130e-01 3.759844601154327393e-02 -8.535679429769515991e-02 1.549956481903791428e-02 5.596653372049331665e-02 4.539450407028198242e-01 -2.239981442689895630e-01 4.106020554900169373e-02 -1.412709951400756836e-01 -9.039182960987091064e-02
2.491822540760040283e-01 1.605535447597503662e-01 -9.902220219373703003e-02 1.640272438526153564e-01 1.531526446342468262e-01 6.068527698516845703e-02 1.315529048442840576e-01 3.556164503097534180e-01 2.042098157107830048e-02 6.107451021671295166e-02 3.326922655105590820e-02 2.365160435438156128e-01 -1.060651391744613647e-01 2.882057428359985352e-01 5.417154356837272644e-02 8.760154247283935547e-02 -1.204873621463775635e-01 -1.296554803848266602e-01 6.215066835284233093e-02 -3.679420948028564453e-01 -1.334321349859237671e-01 -7.913696579635143280e-03 -2.349246144294738770e-01 -2.120909094810485840e-01 -5.985688790678977966e-02 2.470242232084274292e-01 6.550403684377670288e-02 1.098968163132667542e-01 -3.297093808650970459e-01 5.241469293832778931e-02 1.362514495849609375e-01 -1.969654411077499390e-01
8.983708173036575317e-02 8.458663523197174072e-02 -2.462704479694366455e-01 3.920706510543823242e-01 1.612085849046707153e-03 5.206717178225517273e-02 -4.684235900640487671e-02 1.124244034290313721e-01 -2.506711483001708984e-01 9.000240266323089600e-02 1.695003360509872437e-01 5.551370792090892792e-03 -4.232323467731475830e-01 4.821091890335083008e-02 3.784012794494628906e-02 3.910059481859207153e-02 -4.164272546768188477e-02 -1.569516025483608246e-02 -1.106661371886730194e-02 1.116211786866188049e-01 4.369066283106803894e-02 -1.174435988068580627e-01 -1.762592345476150513e-01 -9.927891939878463745e-02 2.684095501899719238e-01 4.854206144809722900e-01 -2.766332589089870453e-02 2.431342303752899170e-01 -1.613396704196929932e-01 -1.476813573390245438e-02 4.933556914329528809e-02 3.638589754700660706e-02
-7.689321786165237427e-02 4.277955889701843262e-01 -1.806856095790863037e-01 1.240683570504188538e-01 2.711056172847747803e-01 6.095776334404945374e-02 -8.992414921522140503e-02 -4.583256319165229797e-02 -2.962560355663299561e-01 -6.661031395196914673e-02 2.165522128343582153e-01 5.666234344244003296e-02 -1.661154478788375854e-01 1.226726248860359192e-01 -1.327356398105621338e-01 -4.918860271573066711e-02 -3.140830993652343750e-01 1.387460976839065552e-01 5.254385527223348618e-03 -1.649313718080520630e-01 -2.985346913337707520e-01 -1.200001686811447144e-01 -2.421230450272560120e-02 1.040116026997566223e-01 5.477804318070411682e-02 3.809843659400939941e-01 2.308990061283111572e-02 1.987777054309844971e-01 -3.347297757863998413e-02 -9.022850543260574341e-02 -1.515894080512225628e-03 1.145861521363258362e-01
2.693171203136444092e-01 5.900448188185691833e-02 -7.575672119855880737e-02 1.338580250740051270e-01 2.970564663410186768e-01 -2.082758396863937378e-01 -1.763818226754665375e-02 -1.292421072721481323e-01 -1.142680272459983826e-02 1.436312049627304077e-01 5.408483371138572693e-02 1.259283423423767090e-01 -3.776596188545227051e-01 2.331794947385787964e-01 1.430331617593765259e-01 8.707819506525993347e-04 1.439402997493743896e-01 1.097586974501609802e-01 5.520066991448402405e-02 -5.130218341946601868e-02 -1.961568742990493774e-01 -2.984607815742492676e-01 -2.484573572874069214e-01 -1.708074808120727539e-01 1.935065090656280518e-01 1.501972973346710205e-01 2.613599300384521484e-01 -1.610864251852035522e-01 -7.149949669837951660e-02 2.180739343166351318e-01 4.513674229383468628e-02 -1.697536259889602661e-01
-3.336200863122940063e-02 -2.226086333394050598e-02 4.563505947589874268e-02 2.136713862419128418e-01 2.703928947448730469e-01 -3.173891007900238037e-01 -9.943915903568267822e-02 9.569928795099258423e-02 2.027062624692916870e-01 -6.253260374069213867e-02 -8.053406327962875366e-02 1.771319508552551270e-01 -2.676179111003875732e-01 2.337121814489364624e-01 1.892959326505661011e-01 3.620738387107849121e-01 -1.680473089218139648e-01 2.506901919841766357e-01 -4.235463961958885193e-02 -9.039608389139175415e-02 -1.945596039295196533e-01 -3.178305178880691528e-02 -3.679283261299133301e-01 4.349257051944732666e-02 -2.204046025872230530e-02 7.039105147123336792e-02 -1.261527240276336670e-01 -1.275138407945632935e-01 1.118579506874084473e-01 -1.787161529064178467e-01 -1.488662809133529663e-01 1.791017875075340271e-02
3.382486701011657715e-01 -1.053326800465583801e-01 6.222593039274215698e-02 1.497590392827987671e-01 -5.803957581520080566e-03 -7.951307296752929688e-02 -1.179676428437232971e-01 -9.208021312952041626e-02 -9.319183230400085449e-02 2.923472784459590912e-02 3.341065347194671631e-02 1.880511939525604248e-01 -4.220746457576751709e-01 2.855491340160369873e-01 -6.140105426311492920e-02 -1.086935400962829590e-01 -1.259790509939193726e-01 5.787501484155654907e-02 3.417485393583774567e-03 -2.500054538249969482e-01 -8.885039389133453369e-02 -2.993527352809906006e-01 -2.509858310222625732e-01 2.569183111190795898e-01 1.760175079107284546e-01 -2.206037491559982300e-01 1.987251825630664825e-02 3.136773407459259033e-01 -8.462528139352798462e-02 1.518411654978990555e-02 6.353145837783813477e-02 6.823687814176082611e-03
5.116582289338111877e-02 2.570378482341766357e-01 -1.025073677301406860e-01 4.140432551503181458e-02 2.077306658029556274e-01 1.081632301211357117e-01 -1.183750405907630920e-01 1.943849399685859680e-02 -1.782240420579910278e-01 1.891313791275024414e-01 2.128148376941680908e-01 2.403291314840316772e-02 -2.996627986431121826e-01 2.554954290390014648e-01 1.673474758863449097e-01 2.536722123622894287e-01 -2.093448489904403687e-01 8.990584313869476318e-02 -1.260075271129608154e-01 -2.496427595615386963e-01 -1.986896842718124390e-01 1.495529413223266602e-01 4.579450190067291260e-02 2.277288138866424561e-01 8.644604682922363281e-02 3.211570084095001221e-01 1.368973106145858765e-01 -8.055939339101314545e-03 7.172553241252899170e-02 -2.848811447620391846e-01 -1.654825508594512939e-01 -1.050023129209876060e-03
1.813182085752487183e-01 4.108190909028053284e-02 1.312123686075210571e-01 2.398048043251037598e-01 6.772309541702270508e-02 2.761731296777725220e-02 -2.741729095578193665e-02 -1.584018915891647339e-01 6.421743333339691162e-02 2.019113898277282715e-01 3.031504154205322266e-01 -1.806749105453491211e-01 -1.630567610263824463e-01 1.434518694877624512e-01 7.668755203485488892e-02 3.956029415130615234e-01 -2.560811676084995270e-02 -8.916635066270828247e-02 -8.479312807321548462e-02 -1.086011622101068497e-02 -1.493713110685348511e-01 -3.048115670680999756e-01 -4.154548346996307373e-01 1.240902766585350037e-01 7.541521638631820679e-02 4.311081394553184509e-02 1.546385437250137329e-01 2.966675460338592529e-01 -1.303417682647705078e-01 -9.820661693811416626e-02 8.991369605064392090e-02 -8.491647243499755859e-02
1.796194612979888916e-01 7.924203574657440186e-02 -1.619014292955398560e-01 2.325121164321899414e-01 -8.431955426931381226e-02 -7.803221791982650757e-02 1.061230525374412537e-01 9.838823229074478149e-02 -7.400229573249816895e-02 -2.982032299041748047e-01 1.219229847192764282e-01 -1.361443549394607544e-01 -1.418805867433547974e-01 2.267001867294311523e-01 -6.715461611747741699e-02 3.090108036994934082e-01 4.180239886045455933e-02 6.619867682456970215e-02 9.306018054485321045e-02 -1.579124778509140015e-01 1.420312672853469849e-01 -3.278234004974365234e-01 -5.017272233963012695e-01 6.267766654491424561e-02 2.759348135441541672e-03 4.653781652450561523e-02 -7.961317896842956543e-03 2.550392150878906250e-01 -8.761327713727951050e-02 3.838107921183109283e-03 2.056678831577301025e-01 8.615251630544662476e-02
-1.384683996438980103e-01 -6.358181685209274292e-02 9.845273196697235107e-02 -2.610288746654987335e-02 1.508930623531341553e-01 -3.128580749034881592e-01 1.390648186206817627e-01 -1.031529977917671204e-01 4.918966814875602722e-02 1.719167530536651611e-01 1.139141526073217392e-02 -2.322404831647872925e-01 -3.539422154426574707e-01 3.152048289775848389e-01 1.136129721999168396e-01 6.929497420787811279e-02 2.225464768707752228e-02 2.432985752820968628e-01 -1.538207530975341797e-01 4.483358189463615417e-02 -1.588247865438461304e-01 -1.444622576236724854e-01 -2.860970497131347656e-01 7.271707989275455475e-03 1.388779282569885254e-01 2.421556562185287476e-01 -8.989972062408924103e-03 3.511802554130554199e-01 -1.218553483486175537e-01 -1.091535538434982300e-01 3.167043626308441162e-02 2.119933217763900757e-01
3.256691694259643555e-01 8.506331592798233032e-02 -3.224110901355743408e-01 -6.933580152690410614e-03 2.621205709874629974e-02 1.827990412712097168e-01 -5.573183298110961914e-02 8.037515729665756226e-02 3.283191844820976257e-02 2.486246675252914429e-01 -1.051620095968246460e-01 3.708395734429359436e-02 -4.100132584571838379e-01 4.269264340400695801e-01 -2.705573849380016327e-02 3.197042644023895264e-01 8.610450476408004761e-02 -5.574327427893877029e-03 5.899622663855552673e-02 -2.620062530040740967e-01 -1.263056397438049316e-01 7.184295356273651123e-02 1.821569800376892090e-01 -1.334864795207977295e-01 -7.742223888635635376e-02 1.648457162082195282e-02 4.356590658426284790e-02 1.764754801988601685e-01 1.010076627135276794e-01 8.753453940153121948e-02 2.989724464714527130e-02 -2.526475116610527039e-02
6.886674463748931885e-02 4.491168558597564697e-01 1.381171047687530518e-01 3.442549407482147217e-01 -8.557332307100296021e-02 -8.168427646160125732e-02 -1.370237022638320923e-01 2.083503752946853638e-01 -4.061424359679222107e-02 4.740832000970840454e-02 1.925955563783645630e-01 2.212736569344997406e-02 -1.379299163818359375e-01 4.818509221076965332e-01 1.736080795526504517e-01 2.102953381836414337e-02 5.541884899139404297e-02 1.764379888772964478e-01 -6.893666088581085205e-02 1.002251803874969482e-01 1.599207073450088501e-01 -6.013732030987739563e-02 -1.374990940093994141e-01 -1.323783844709396362e-01 2.440707236528396606e-01 7.098045945167541504e-02 6.409318186342716217e-03 8.976039290428161621e-02 8.192154020071029663e-02 2.298761159181594849e-01 -3.219758346676826477e-02 9.272805601358413696e-02
1.666220128536224365e-01 7.959683239459991455e-02 -6.059991568326950073e-02 -1.564687937498092651e-01 -9.298441000282764435e-04 7.997328788042068481e-02 -3.496293351054191589e-02 8.132111281156539917e-02 -1.041618883609771729e-01 2.752462029457092285e-01 2.262468449771404266e-02 9.813204407691955566e-02 -5.082235336303710938e-01 4.032287597656250000e-01 -7.166294753551483154e-02 2.643296420574188232e-01 1.216819062829017639e-01 3.590239882469177246e-01 2.216409444808959961e-01 7.997879385948181152e-02 -1.884731091558933258e-02 -3.688934072852134705e-02 4.062052443623542786e-02 -1.164299771189689636e-01 3.381223976612091064e-02 -6.354544311761856079e-02 1.374118775129318237e-01 3.894457221031188965e-02 1.804510653018951416e-01 1.925685256719589233e-01 1.286332458257675171e-01 -5.433743447065353394e-02
1.838165074586868286e-01 6.715605407953262329e-02 -3.018965721130371094e-01 -1.454516500234603882e-01 -1.299936231225728989e-02 -1.065645441412925720e-01 1.197476908564567566e-01 8.136555552482604980e-02 -2.958472669124603271e-01 3.215055465698242188e-01 8.534357696771621704e-02 1.138235256075859070e-01 -1.200904417783021927e-02 2.704810798168182373e-01 -3.529803082346916199e-02 1.810763180255889893e-01 4.052156209945678711e-02 4.409504532814025879e-01 -1.241221353411674500e-01 -1.961918920278549194e-02 -1.159799024462699890e-01 -2.538285255432128906e-01 -4.215986132621765137e-01 -3.033772855997085571e-02 -1.185239292681217194e-02 3.962588682770729065e-02 -3.604817017912864685e-02 8.470474928617477417e-02 4.772401228547096252e-02 7.033890485763549805e-02 1.415648777037858963e-02 1.114553883671760559e-01
1.487157493829727173e-01 3.091439008712768555e-01 -1.028037890791893005e-01 -2.251845598220825195e-01 1.337091028690338135e-01 2.020466886460781097e-02 4.610886797308921814e-02 1.428159773349761963e-01 1.903567165136337280e-01 1.032910197973251343e-01 2.949440777301788330e-01 -1.168633438646793365e-02 -4.077973365783691406e-01 4.073545932769775391e-01 -2.481323927640914917e-01 -6.942821200937032700e-03 2.584207430481910706e-02 -9.430862218141555786e-02 -1.576158963143825531e-02 -2.125263214111328125e-02 1.144444569945335388e-01 -9.644167870283126831e-02 -1.373412311077117920e-01 -6.931342184543609619e-02 1.501811295747756958e-01 9.784550964832305908e-02 1.090874522924423218e-01 8.924575895071029663e-02 1.221640035510063171e-01 -8.301332592964172363e-02 9.099998325109481812e-02 -3.375260531902313232e-01
3.195418119430541992e-01 8.767377585172653198e-02 1.556252688169479370e-01 1.151683107018470764e-01 1.589892953634262085e-01 -9.209986031055450439e-02 -3.204561769962310791e-02 2.484508752822875977e-01 1.614678800106048584e-01 -2.981986105442047119e-02 -7.885253429412841797e-02 -4.795843735337257385e-02 -1.349245905876159668e-01 4.651743769645690918e-01 -1.162271350622177124e-01 1.116669699549674988e-01 -1.263757497072219849e-01 1.988763362169265747e-01 6.375641375780105591e-02 2.741676270961761475e-01 -1.286621093750000000e-01 -2.061979621648788452e-01 -4.283856973052024841e-02 2.686541080474853516e-01 3.528359532356262207e-01 1.386406868696212769e-01 -1.360781192779541016e-01 5.017836764454841614e-02 -5.297004804015159607e-02 -1.020160913467407227e-01 3.387307375669479370e-02 -1.149458140134811401e-01
-1.253385841846466064e-01 -7.728519290685653687e-02 1.300624459981918335e-01 1.087948828935623169e-01 1.038753837347030640e-01 8.457019925117492676e-02 2.032930254936218262e-01 1.657200753688812256e-01 -1.247322652488946915e-02 -1.239927336573600769e-01 -4.142778739333152771e-02 3.185732662677764893e-02 -4.917338490486145020e-01 5.446644425392150879e-01 -1.176377236843109131e-01 1.242294535040855408e-01 -2.990758046507835388e-02 1.529444009065628052e-01 -1.790372654795646667e-03 3.212366625666618347e-02 -3.611094132065773010e-02 -1.740466654300689697e-01 -1.119484752416610718e-02 2.014789879322052002e-01 -6.051471456885337830e-02 2.122208923101425171e-01 7.421146333217620850e-02 3.141775429248809814e-01 1.405585110187530518e-01 -2.611003443598747253e-02 4.002463538199663162e-03 7.636276632547378540e-02
1.810519583523273468e-02 3.126281201839447021e-01 -1.106359437108039856e-01 -9.488307684659957886e-02 4.256420582532882690e-02 -1.827819794416427612e-01 -1.297339200973510742e-01 1.224691197276115417e-01 -7.865427061915397644e-03 9.737405180931091309e-02 2.552346289157867432e-01 -5.470651201903820038e-03 -2.713191211223602295e-01 3.617221415042877197e-01 -2.182050347328186035e-01 1.981666386127471924e-01 -1.480507105588912964e-01 -3.001004159450531006e-01 5.331736430525779724e-02 -3.412089645862579346e-01 2.194436267018318176e-03 -2.649385035037994385e-01 5.064485594630241394e-02 5.490230396389961243e-02 3.518188372254371643e-02 2.435985654592514038e-01 1.428959518671035767e-01 8.395092561841011047e-03 1.258612722158432007e-01 -8.017971180379390717e-03 1.298282444477081299e-01 -1.635028868913650513e-01
2.033965736627578735e-01 2.543985247611999512e-01 1.153372414410114288e-02 2.038905769586563110e-01 1.806243360042572021e-01 -1.729723364114761353e-01 -2.284572124481201172e-01 2.729684859514236450e-02 -7.376206666231155396e-02 -7.373379170894622803e-02 -1.719598472118377686e-01 1.454497873783111572e-01 -2.309425324201583862e-01 3.457378745079040527e-01 -2.109593302011489868e-01 2.732093632221221924e-01 6.338134407997131348e-02 1.588422060012817383e-01 -3.231310844421386719e-02 -5.357760563492774963e-02 3.188650608062744141e-01 9.515327215194702148e-02 -5.181920900940895081e-02 -3.593383356928825378e-02 2.986331582069396973e-01 1.684439033269882202e-01 1.995619684457778931e-01 -1.742173135280609131e-01 6.256072223186492920e-02 -1.031456664204597473e-01 1.544349640607833862e-01 -9.540270268917083740e-02
-1.333554834127426147e-01 1.068187728524208069e-01 -2.216805517673492432e-01 1.256742477416992188e-01 1.633610278367996216e-01 -1.006309390068054199e-01 1.204379796981811523e-01 1.440287679433822632e-01 9.516423195600509644e-02 1.704272478818893433e-01 2.228661030530929565e-01 2.523500919342041016e-01 -2.002196758985519409e-01 2.089136391878128052e-01 -1.556436717510223389e-01 1.439831852912902832e-01 -6.098159775137901306e-02 5.700588226318359375e-01 1.521234307438135147e-02 -6.113721802830696106e-02 -1.173084601759910583e-02 -2.732601016759872437e-02 4.197891056537628174e-02 8.179017156362533569e-02 -6.221609190106391907e-02 1.852081865072250366e-01 -1.831921562552452087e-02 2.889007329940795898e-01 -2.093181312084197998e-01 -1.849088817834854126e-01 -1.039428710937500000e-01 -2.989147789776325226e-02
1.100524440407752991e-01 1.190695241093635559e-01 1.388249546289443970e-01 1.140078622847795486e-02 -1.070566824637353420e-03 -8.824069052934646606e-02 -5.805046856403350830e-02 -3.518198803067207336e-02 -8.951508998870849609e-02 -1.389551069587469101e-02 7.217453420162200928e-02 -2.103877253830432892e-02 -7.648865878582000732e-02 2.966669797897338867e-01 5.445209518074989319e-02 1.612201035022735596e-01 -5.898539349436759949e-02 3.345324993133544922e-01 -4.353477358818054199e-01 9.524405933916568756e-03 -2.106178700923919678e-01 -1.656666696071624756e-01 1.118339896202087402e-01 -1.595593094825744629e-01 2.374956458806991577e-01 2.870368957519531250e-01 -1.795576661825180054e-01 2.744749486446380615e-01 -7.913411408662796021e-02 -2.736468613147735596e-01 2.494507282972335815e-01 2.671246416866779327e-02
8.544862270355224609e-02 2.763459086418151855e-01 8.000811934471130371e-02 1.824571788311004639e-01 1.028549112379550934e-02 -3.029511272907257080e-01 1.767280846834182739e-01 1.635093986988067627e-01 1.630170643329620361e-01 2.728968113660812378e-02 -1.730691641569137573e-01 8.067938685417175293e-02 -3.337205946445465088e-01 5.312843322753906250e-01 7.430316507816314697e-02 8.592174947261810303e-02 -8.144862018525600433e-03 -2.471661269664764404e-01 -9.744048863649368286e-02 -1.043962985277175903e-01 -5.609363317489624023e-03 1.273671090602874756e-01 -8.164829760789871216e-02 1.031185016036033630e-01 1.797161996364593506e-01 1.755931526422500610e-01 -1.753515899181365967e-01 7.632753252983093262e-02 5.643485486507415771e-02 4.353161901235580444e-02 -1.902637779712677002e-01 -1.947342418134212494e-02
-7.984717935323715210e-02 1.983187049627304077e-01 5.663828551769256592e-02 7.055422663688659668e-02 4.837490245699882507e-02 2.790801227092742920e-02 1.259620189666748047e-01 1.212717071175575256e-01 1.516608148813247681e-02 -3.628714010119438171e-02 2.380625903606414795e-01 2.790840864181518555e-01 -1.287020742893218994e-01 1.702667027711868286e-01 -4.702286794781684875e-02 1.249342560768127441e-01 7.278145104646682739e-02 2.541666328907012939e-01 -2.071940340101718903e-02 -9.270829707384109497e-02 -6.072327028959989548e-03 -1.612973064184188843e-01 -1.652487218379974365e-01 2.693250775337219238e-01 -1.154504567384719849e-01 4.790702164173126221e-01 -1.829041391611099243e-01 1.983352303504943848e-01 -5.797300487756729126e-02 -1.597979366779327393e-01 -1.638866662979125977e-01 -3.697716891765594482e-01
2.023484110832214355e-01 1.421383023262023926e-01 1.174931526184082031e-01 1.498256772756576538e-01 1.960768550634384155e-02 7.971380837261676788e-03 3.322085738182067871e-01 3.282737731933593750e-01 -1.463065892457962036e-01 3.161245957016944885e-02 -1.127108857035636902e-01 -8.803970366716384888e-02 -3.102408647537231445e-01 7.701265811920166016e-02 8.609892427921295166e-02 -1.287409812211990356e-01 1.742670871317386627e-02 2.715691328048706055e-01 -1.211238950490951538e-01 -2.375168502330780029e-01 -6.973901391029357910e-02 -1.346822828054428101e-01 -3.011613190174102783e-01 -1.994678229093551636e-01 -1.796529591083526611e-01 -3.943096101284027100e-02 -6.905540078878402710e-02 2.164563238620758057e-01 -2.039324678480625153e-02 -4.556661471724510193e-02 -9.734410792589187622e-03 -3.582343459129333496e-01
3.242816925048828125e-01 1.197501569986343384e-01 -2.358617633581161499e-01 3.473171889781951904e-01 2.883076667785644531e-02 1.814792305231094360e-01 5.653368309140205383e-03 3.410100042819976807e-01 1.922539025545120239e-01 3.092355094850063324e-02 -7.835859805345535278e-02 5.913169309496879578e-02 -2.164874225854873657e-01 2.386098504066467285e-01 9.531316906213760376e-02 9.951625019311904907e-02 -1.981235295534133911e-01 -7.298182696104049683e-02 -6.848289072513580322e-02 -2.915217578411102295e-01 9.350834786891937256e-02 -3.423673659563064575e-02 -2.292487919330596924e-01 6.760286539793014526e-02 -3.159385919570922852e-02 3.144730031490325928e-01 1.499444097280502319e-01 1.451551914215087891e-01 -1.350483000278472900e-01 8.246608078479766846e-02 -4.690091684460639954e-02 -1.087796986103057861e-01
2.226413190364837646e-01 4.504013955593109131e-01 -1.402450948953628540e-01 2.011488936841487885e-02 1.165193021297454834e-01 -2.476460337638854980e-01 4.944998025894165039e-02 1.960415579378604889e-02 -2.083058208227157593e-01 2.726377844810485840e-01 -1.319408565759658813e-01 -1.591145396232604980e-01 -3.147772550582885742e-01 2.197912335395812988e-01 -9.659545868635177612e-02 6.856358796358108521e-02 -6.179843097925186157e-02 -9.673544019460678101e-02 -1.576130092144012451e-01 -2.932395637035369873e-01 1.626789271831512451e-01 6.473828107118606567e-02 5.988073348999023438e-02 -2.279017716646194458e-01 2.543248608708381653e-02 2.207232117652893066e-01 -1.017255336046218872e-01 -1.473307050764560699e-02 -1.848008781671524048e-01 -1.106826812028884888e-01 2.635136805474758148e-02 -1.033080443739891052e-01
3.279617726802825928e-01 -1.249379888176918030e-01 6.517455726861953735e-02 1.637445837259292603e-01 7.437419146299362183e-02 4.177951440215110779e-02 4.420828446745872498e-02 2.336605340242385864e-01 -1.902534663677215576e-01 -1.065300684422254562e-02 -9.257234632968902588e-02 -2.042536623775959015e-03 -1.751715242862701416e-01 2.219966351985931396e-01 -1.193726509809494019e-01 2.132011577486991882e-02 -6.904681771993637085e-02 3.652758300304412842e-01 1.351226470433175564e-03 -2.526664435863494873e-01 -4.802567511796951294e-02 -2.600976228713989258e-01 -2.206119298934936523e-01 -1.564760357141494751e-01 -4.262410104274749756e-02 8.362591266632080078e-02 2.107793241739273071e-01 1.171295568346977234e-01 -3.688926398754119873e-01 1.221840828657150269e-01 2.180466204881668091e-01 -1.781214475631713867e-01
1.430303454399108887e-01 -2.563342638313770294e-02 1.248423829674720764e-01 1.856856420636177063e-02 4.977387562394142151e-02 5.124913156032562256e-02 2.681540697813034058e-02 -1.953363567590713501e-01 2.586812376976013184e-01 5.786835402250289917e-02 1.624538749456405640e-01 -1.108134835958480835e-01 -3.505689799785614014e-01 1.653113812208175659e-01 7.080646697431802750e-03 2.966648340225219727e-01 -1.114935427904129028e-01 1.093731969594955444e-01 -1.544166505336761475e-01 -4.584242030978202820e-02 -1.485484093427658081e-01 -3.403272926807403564e-01 -3.955961167812347412e-01 2.826555259525775909e-02 -2.861229702830314636e-02 2.299797832965850830e-01 9.599839150905609131e-02 2.797009944915771484e-01 -1.374644339084625244e-01 -2.426824569702148438e-01 6.469222158193588257e-02 5.563703179359436035e-02
1.718943715095520020e-01 1.006858050823211670e-01 3.644604980945587158e-02 1.054081395268440247e-01 6.093163508921861649e-03 -1.180531382560729980e-01 -1.153590902686119080e-01 -1.310250815004110336e-02 -2.850307822227478027e-01 -1.504216343164443970e-02 6.749201565980911255e-02 -2.563609182834625244e-01 -2.389490753412246704e-01 1.142890527844429016e-01 -2.755044698715209961e-01 4.385328292846679688e-02 1.737370938062667847e-01 -7.006199657917022705e-02 -4.136813059449195862e-02 -3.862551450729370117e-01 -2.745792269706726074e-01 -2.450963109731674194e-01 -2.846239507198333740e-01 3.893674910068511963e-02 2.039848715066909790e-01 2.041433602571487427e-01 -3.146579861640930176e-01 9.764752537012100220e-02 -1.198365539312362671e-01 -4.431767389178276062e-02 -1.162605267018079758e-02 9.172460436820983887e-02
4.536890983581542969e-01 5.019406229257583618e-02 9.976088255643844604e-02 8.625913411378860474e-02 1.853879839181900024e-01 -3.661485016345977783e-01 -1.583016067743301392e-01 -1.253955066204071045e-01 -1.747609823942184448e-01 1.921865940093994141e-01 -7.235802710056304932e-02 1.231459826231002808e-01 -3.738604113459587097e-02 3.382034301757812500e-01 2.420571446418762207e-02 2.184349894523620605e-01 1.609205901622772217e-01 2.529243826866149902e-01 9.252198785543441772e-02 -9.547931700944900513e-02 1.481936424970626831e-01 -8.791448920965194702e-02 -9.006338566541671753e-02 1.875747740268707275e-01 -1.020242795348167419e-01 4.745893552899360657e-02 -4.445631988346576691e-03 8.941319584846496582e-02 -2.244827747344970703e-01 -8.768276125192642212e-02 -2.318248599767684937e-01 7.215389516204595566e-03
[truncated: 3,267,771 more chars]
