# Supplementary material for: The Language of Innovation
Source: PLoS One. 2020 Apr 30;15(4):e0230107. doi: 10.1371/journal.pone.0230107 (PMC7194493; doi:10.1371/journal.pone.0230107)
Supplement: S2 File — (GZ) [file pone.0230107.s002.tar.gz › 1980-1984/V2Run_10_VS_4500_embeddings1980-1984ED32.txt]

6.486546248197555542e-02 3.513680696487426758e-01 -9.444554895162582397e-02 3.166104108095169067e-02 2.496598064899444580e-01 2.952500283718109131e-01 2.531769312918186188e-02 1.416290253400802612e-01 2.711623907089233398e-01 3.530407249927520752e-01 1.056895703077316284e-01 1.491394490003585815e-01 -5.059174820780754089e-02 -1.311849355697631836e-01 -2.108927369117736816e-01 1.984831243753433228e-01 1.401691436767578125e-01 1.462905257940292358e-01 -7.693582028150558472e-02 2.591481804847717285e-02 7.287202868610620499e-03 1.798447966575622559e-01 -3.906068159267306328e-03 1.505505740642547607e-01 -2.018252909183502197e-01 1.297515444457530975e-02 8.391080796718597412e-02 -2.329488694667816162e-01 1.613060086965560913e-01 6.910950690507888794e-02 1.113474443554878235e-01 -3.299532532691955566e-01
1.663947403430938721e-01 3.590442240238189697e-02 -6.079390645027160645e-02 -8.123397827148437500e-03 4.747675731778144836e-03 2.398346215486526489e-01 3.101179003715515137e-01 -1.839815825223922729e-01 1.203662902116775513e-01 2.254171520471572876e-01 -7.466179132461547852e-02 1.608387231826782227e-01 -2.214598059654235840e-01 -1.663168668746948242e-01 -6.422705203294754028e-02 1.952482908964157104e-01 2.758555412292480469e-01 -2.105406820774078369e-01 1.055952757596969604e-01 3.314799070358276367e-01 1.336174607276916504e-01 2.775487005710601807e-01 -2.337511479854583740e-01 -2.224051207304000854e-01 -1.940766572952270508e-01 1.071533709764480591e-01 1.539719849824905396e-02 -9.820339828729629517e-02 8.323080092668533325e-02 -6.971598416566848755e-02 -1.914804279804229736e-01 -1.267852038145065308e-01
-2.670088112354278564e-01 1.111407801508903503e-01 -1.947399228811264038e-01 1.438206341117620468e-02 3.869613632559776306e-02 1.799841672182083130e-01 1.779536455869674683e-01 -3.133408725261688232e-02 1.854892075061798096e-01 4.512217938899993896e-01 -1.682665795087814331e-01 2.926033735275268555e-01 -2.244798466563224792e-03 3.256347030401229858e-02 -9.133049845695495605e-02 1.182421371340751648e-01 2.076366394758224487e-01 -2.945983409881591797e-01 -1.280109584331512451e-02 6.330645829439163208e-02 8.315853029489517212e-02 2.496550381183624268e-01 -4.041008055210113525e-01 9.503278881311416626e-02 -4.772602766752243042e-02 -5.987505987286567688e-02 -3.959165140986442566e-02 1.743760854005813599e-01 -5.485873669385910034e-02 1.160523369908332825e-01 7.564751058816909790e-02 -2.598004601895809174e-02
-5.604397878050804138e-02 2.946569919586181641e-01 -3.422518819570541382e-02 2.132526636123657227e-01 1.441024839878082275e-01 2.623488306999206543e-01 6.816439330577850342e-02 -1.083638668060302734e-01 3.473376929759979248e-01 2.628430128097534180e-01 -1.930072456598281860e-01 1.414598617702722549e-02 -1.963323503732681274e-01 1.626624166965484619e-01 -8.217354118824005127e-02 1.528287678956985474e-01 -2.473284862935543060e-02 -1.552299857139587402e-01 2.307985424995422363e-01 -9.186700731515884399e-02 1.782397031784057617e-01 3.624292314052581787e-01 -1.433070003986358643e-01 2.111781388521194458e-02 -1.533922404050827026e-01 1.274347901344299316e-01 3.979636356234550476e-02 1.452970355749130249e-01 -6.283460557460784912e-02 1.298338472843170166e-01 -2.399222105741500854e-01 1.541297882795333862e-01
-4.179092124104499817e-03 9.398169070482254028e-02 -2.144007533788681030e-01 -1.264866441488265991e-01 -1.444300860166549683e-01 1.908393651247024536e-01 2.331677526235580444e-01 -1.420090794563293457e-01 1.555726528167724609e-01 3.600280880928039551e-01 -1.752072274684906006e-01 1.989934407174587250e-02 -2.552746236324310303e-01 2.731899619102478027e-01 -2.044774442911148071e-01 2.150214910507202148e-01 4.915300384163856506e-02 1.200854927301406860e-01 2.863683104515075684e-01 -2.662762254476547241e-02 1.001043170690536499e-01 1.475994139909744263e-01 -3.004219830036163330e-01 -1.691514849662780762e-01 -1.155949011445045471e-01 2.324486672878265381e-01 7.261172682046890259e-02 -1.994932442903518677e-02 5.660186987370252609e-03 2.273621708154678345e-01 -7.982525974512100220e-02 -5.677243694663047791e-02
4.583014175295829773e-02 6.103330478072166443e-02 -8.118712902069091797e-02 1.032682061195373535e-01 1.160007566213607788e-01 5.559184029698371887e-02 -2.674860693514347076e-02 -1.239795461297035217e-01 3.621167689561843872e-02 3.051238879561424255e-02 -1.703166984952986240e-03 2.621533572673797607e-01 -2.353807687759399414e-01 2.447118908166885376e-01 -3.482062816619873047e-01 4.597818851470947266e-02 -1.124675050377845764e-01 1.042467653751373291e-01 1.642376333475112915e-01 1.453758180141448975e-01 -2.841109037399291992e-02 3.830611109733581543e-01 -4.583598971366882324e-01 -3.294641897082328796e-02 -1.219719722867012024e-01 1.049965545535087585e-01 2.244965434074401855e-01 6.301585584878921509e-02 -2.329355478286743164e-01 5.467516183853149414e-02 -1.967258006334304810e-01 -1.676294058561325073e-01
3.202630579471588135e-02 1.523987352848052979e-01 4.401487857103347778e-02 -2.200336158275604248e-01 1.342990249395370483e-01 2.240296006202697754e-01 5.826054513454437256e-02 -1.041480004787445068e-01 3.804268240928649902e-01 2.937752604484558105e-01 -3.070300519466400146e-01 1.241143867373466492e-01 -3.606904149055480957e-01 8.941207081079483032e-02 -2.674283385276794434e-01 -1.006892025470733643e-01 2.586581110954284668e-01 8.766040951013565063e-02 -1.663146764039993286e-01 2.496540918946266174e-02 1.154751703143119812e-02 5.804190039634704590e-02 3.839931637048721313e-02 -1.844109296798706055e-01 3.355338051915168762e-02 -1.865586638450622559e-01 7.620994746685028076e-02 -1.394936889410018921e-01 7.935542613267898560e-02 7.245220243930816650e-02 -8.743334561586380005e-02 -2.454334944486618042e-01
-6.326495110988616943e-02 1.276617199182510376e-01 -2.753539942204952240e-02 -1.399031728506088257e-01 1.676341295242309570e-01 4.209705889225006104e-01 1.600068956613540649e-01 1.787929087877273560e-01 1.577813774347305298e-01 1.715190261602401733e-01 -2.354122996330261230e-01 2.690345644950866699e-01 -1.484526842832565308e-01 1.642152667045593262e-01 -1.634760200977325439e-01 3.996423259377479553e-02 1.284265816211700439e-01 -9.737364016473293304e-03 -2.247656136751174927e-01 -3.678495436906814575e-02 -2.720507234334945679e-02 6.702633202075958252e-02 -8.459724485874176025e-02 -4.098629951477050781e-01 1.708150655031204224e-01 -6.822907179594039917e-02 1.266110986471176147e-01 -3.895315155386924744e-02 5.113602429628372192e-02 1.320345550775527954e-01 -2.117664068937301636e-01 -2.682019174098968506e-01
9.977299720048904419e-02 1.213701963424682617e-01 -4.697666317224502563e-02 -3.342469036579132080e-02 -1.264308542013168335e-01 2.726062238216400146e-01 1.974211335182189941e-01 -3.686121199280023575e-03 2.042048722505569458e-01 1.647433936595916748e-01 -2.603533565998077393e-01 1.317951083183288574e-01 -2.884591817855834961e-01 -1.556296832859516144e-02 -1.031879684887826443e-03 2.275999337434768677e-01 -4.764507710933685303e-02 -2.577902749180793762e-02 1.624571532011032104e-01 2.027067989110946655e-01 -1.559591665863990784e-02 2.434540838003158569e-01 -3.062748312950134277e-01 -1.495198160409927368e-01 -2.150605916976928711e-01 2.068685591220855713e-01 2.524158060550689697e-01 5.820808187127113342e-02 1.890314668416976929e-01 -1.117490082979202271e-01 -2.587225735187530518e-01 -1.898925155401229858e-01
1.191710382699966431e-01 1.638776659965515137e-01 5.789274722337722778e-02 -8.701614104211330414e-03 -8.377863466739654541e-02 3.356955051422119141e-01 2.031446248292922974e-01 -1.996453478932380676e-02 1.010941118001937866e-01 1.753669232130050659e-01 -2.757571637630462646e-01 1.238959878683090210e-01 -2.194690853357315063e-01 -1.349680721759796143e-01 -6.329295784235000610e-02 2.111540734767913818e-01 1.478551626205444336e-01 4.172244295477867126e-02 -2.598362043499946594e-02 1.757691949605941772e-01 -5.239589512348175049e-02 2.047900408506393433e-01 -1.789932548999786377e-01 -1.465451270341873169e-01 -3.286314606666564941e-01 1.468112468719482422e-01 2.215352505445480347e-01 -4.554311931133270264e-02 2.507742643356323242e-01 -5.415754020214080811e-02 -2.789575159549713135e-01 -2.628401517868041992e-01
-1.820170581340789795e-01 4.768057167530059814e-01 -1.472803205251693726e-01 -1.666338145732879639e-01 3.288646927103400230e-03 6.951565295457839966e-02 -1.568467319011688232e-01 1.080932840704917908e-02 1.640612035989761353e-01 3.456426262855529785e-01 7.064212113618850708e-02 8.265028893947601318e-02 -2.546437978744506836e-01 6.210024002939462662e-03 1.898492872714996338e-01 9.186396002769470215e-02 -2.925983071327209473e-02 2.297397106885910034e-01 1.918376535177230835e-01 -2.731153508648276329e-03 9.480970352888107300e-02 2.321833819150924683e-01 -7.709968090057373047e-02 -2.979769706726074219e-01 2.332127988338470459e-01 -5.769683048129081726e-02 -1.449716687202453613e-01 2.382309734821319580e-02 -1.894799321889877319e-01 -1.600591391324996948e-01 6.180048454552888870e-03 -6.322521716356277466e-02
-1.893398351967334747e-02 -1.129238232970237732e-01 2.794287167489528656e-03 -1.175676435232162476e-01 2.269183658063411713e-02 2.479813694953918457e-01 2.391225099563598633e-01 4.479524120688438416e-02 1.292644292116165161e-01 2.399801611900329590e-01 -6.826342549175024033e-03 3.169690370559692383e-01 -2.843933105468750000e-01 -1.262478828430175781e-01 1.210144534707069397e-01 3.606606721878051758e-01 1.565920114517211914e-01 9.190502017736434937e-02 5.545806884765625000e-02 8.713800460100173950e-02 5.172957666218280792e-03 3.255592882633209229e-01 -8.442023396492004395e-02 -2.194816321134567261e-01 -1.429667472839355469e-01 3.045155107975006104e-01 1.174584701657295227e-01 -9.858975559473037720e-02 1.590303629636764526e-01 -4.480571672320365906e-02 -2.457459568977355957e-01 7.863683998584747314e-02
-1.009697746485471725e-02 -1.335369199514389038e-01 -1.836071610450744629e-01 8.271738886833190918e-02 1.442737430334091187e-01 1.268210560083389282e-01 -8.744943141937255859e-02 -1.560052484273910522e-01 2.220164537429809570e-01 1.829049438238143921e-01 -3.272469341754913330e-02 1.769849807024002075e-01 -1.965117603540420532e-01 -3.027436090633273125e-03 1.140416339039802551e-01 9.398597478866577148e-02 2.980830371379852295e-01 -4.241504706442356110e-03 4.552846029400825500e-02 1.941250413656234741e-01 1.502837836742401123e-01 4.840121865272521973e-01 -2.230561226606369019e-01 -3.026157915592193604e-01 -1.767906099557876587e-01 2.219739854335784912e-01 -1.845750026404857635e-02 -1.676384918391704559e-02 1.784367710351943970e-01 3.586237877607345581e-02 -2.302008271217346191e-01 -5.426051095128059387e-02
-1.522143036127090454e-01 6.093291938304901123e-02 -8.242049068212509155e-02 1.019636392593383789e-01 9.963259845972061157e-02 2.503629922866821289e-01 1.615441590547561646e-01 -4.441929608583450317e-02 2.371176481246948242e-01 2.894812524318695068e-01 -3.709276616573333740e-01 1.795626580715179443e-01 -3.172256648540496826e-01 8.370846509933471680e-02 -1.612597703933715820e-01 2.045695930719375610e-01 3.422576934099197388e-03 -1.933255791664123535e-01 7.929447293281555176e-02 -1.644738018512725830e-02 1.722583025693893433e-01 2.072679400444030762e-01 -3.222211301326751709e-01 -1.582309156656265259e-01 -8.871570229530334473e-02 1.213150545954704285e-01 1.201754994690418243e-02 2.931283116340637207e-01 -4.307532683014869690e-03 7.768684625625610352e-02 9.726520627737045288e-02 -1.708469726145267487e-02
-8.872219175100326538e-02 9.469391405582427979e-02 -1.212998032569885254e-01 1.290093809366226196e-01 1.826782971620559692e-01 2.271544188261032104e-01 1.080417260527610779e-01 1.398865133523941040e-01 2.451150417327880859e-01 2.541898488998413086e-01 -2.026049047708511353e-01 1.372667700052261353e-01 -1.360096875578165054e-02 2.294525802135467529e-01 4.466410726308822632e-02 1.129546314477920532e-01 4.883282259106636047e-02 -1.137944236397743225e-01 9.497266262769699097e-02 2.583071589469909668e-01 9.920258074998855591e-02 -2.059612190350890160e-03 -3.519909977912902832e-01 -2.773138582706451416e-01 -1.638555526733398438e-01 1.614008545875549316e-01 1.864810585975646973e-01 4.928112030029296875e-02 5.225138366222381592e-02 3.268947899341583252e-01 -2.294673770666122437e-01 -1.713189482688903809e-01
-4.181171581149101257e-02 2.165288291871547699e-02 -1.084918975830078125e-01 -6.870435178279876709e-02 9.885542094707489014e-02 2.358189821243286133e-01 -9.258456528186798096e-02 1.881481520831584930e-02 2.219699323177337646e-01 1.576549857854843140e-01 9.475016850046813488e-04 1.657717823982238770e-01 -2.402860522270202637e-01 1.031274255365133286e-02 1.879194974899291992e-01 1.192828118801116943e-01 1.417916566133499146e-01 1.122665777802467346e-02 9.497766196727752686e-02 1.498164534568786621e-01 3.337157517671585083e-02 5.023613572120666504e-01 -3.093951344490051270e-01 -2.874688804149627686e-01 -1.433696299791336060e-01 2.055269926786422729e-01 3.537612268701195717e-03 4.525216296315193176e-03 1.878598332405090332e-01 1.224479228258132935e-01 -3.119176924228668213e-01 6.358425319194793701e-02
-1.407913267612457275e-01 1.775326430797576904e-01 -6.660360842943191528e-02 6.389006972312927246e-02 -1.039115246385335922e-02 1.951147317886352539e-01 6.358142942190170288e-02 1.597162783145904541e-01 8.306121081113815308e-02 3.302398025989532471e-01 -1.942855566740036011e-01 1.610936969518661499e-01 -1.822328269481658936e-01 -2.340163663029670715e-02 7.634803652763366699e-02 -1.255680769681930542e-01 3.069456480443477631e-02 -2.236615419387817383e-01 3.089714609086513519e-02 -4.829360172152519226e-02 2.571832239627838135e-01 3.550657033920288086e-01 -4.193355441093444824e-01 -5.203356966376304626e-02 -1.777703613042831421e-01 2.178000956773757935e-01 9.707202017307281494e-02 3.030444979667663574e-01 -7.584659010171890259e-02 3.009160421788692474e-02 -9.002187103033065796e-02 -1.316261291503906250e-01
-2.953767478466033936e-01 1.757634282112121582e-01 -2.182282507419586182e-01 -4.238145053386688232e-02 1.435725241899490356e-01 6.083828955888748169e-02 2.228349447250366211e-01 3.040225207805633545e-01 1.331765204668045044e-01 1.981801092624664307e-01 -2.117874473333358765e-01 4.096351563930511475e-02 -9.909322112798690796e-02 -2.221733927726745605e-01 -9.959635138511657715e-02 2.211799025535583496e-01 -1.838696880440693349e-05 8.695308864116668701e-02 1.141971349716186523e-01 3.870704472064971924e-01 -2.440299140289425850e-03 4.370972886681556702e-02 -2.881561815738677979e-01 -2.014683932065963745e-01 -1.389143466949462891e-01 1.866057813167572021e-01 -8.218820393085479736e-02 8.635368198156356812e-02 -4.285485297441482544e-02 1.722231805324554443e-01 -1.564562767744064331e-01 -1.555786728858947754e-01
1.595479995012283325e-02 9.664784371852874756e-02 5.106719583272933960e-02 2.016369253396987915e-01 1.750052124261856079e-01 3.098661601543426514e-01 2.025777399539947510e-01 -2.617909610271453857e-01 3.651027083396911621e-01 2.337079644203186035e-01 -1.017660871148109436e-01 1.622416228055953979e-01 -1.259519606828689575e-01 -1.032395195215940475e-02 -2.336176484823226929e-01 -2.682858407497406006e-01 1.383122950792312622e-01 1.650956720113754272e-01 -8.776124566793441772e-02 2.469515949487686157e-01 -5.587962269783020020e-02 1.933614015579223633e-01 7.452914863824844360e-02 -1.428783535957336426e-01 -6.030664965510368347e-02 1.560245901346206665e-01 -1.367518752813339233e-01 1.878143250942230225e-01 -1.535771936178207397e-01 3.656545653939247131e-02 -1.307976394891738892e-01 -1.955998837947845459e-01
5.130279809236526489e-02 2.630542516708374023e-01 -1.111560016870498657e-01 2.642959170043468475e-02 2.274302579462528229e-02 4.300031810998916626e-02 4.903005436062812805e-02 1.439354121685028076e-01 2.733913362026214600e-01 2.651625573635101318e-01 -1.466799378395080566e-01 1.650278568267822266e-01 -3.831000626087188721e-02 2.537446618080139160e-01 1.210151538252830505e-01 9.054242819547653198e-02 1.551896184682846069e-01 -1.959629058837890625e-01 3.700653463602066040e-02 1.000149920582771301e-01 1.978594250977039337e-02 5.955018103122711182e-02 -3.722713589668273926e-01 -2.630408704280853271e-01 -1.691820919513702393e-01 1.789660900831222534e-01 1.079259961843490601e-01 1.222123205661773682e-02 9.246807545423507690e-02 3.613580763339996338e-01 -3.156091868877410889e-01 -1.018288731575012207e-01
-7.395421713590621948e-02 -3.971331939101219177e-02 -1.097648739814758301e-01 -1.386090517044067383e-01 -7.799885421991348267e-02 -6.308145076036453247e-02 9.305249154567718506e-02 1.403860002756118774e-02 2.268844246864318848e-01 4.280719459056854248e-01 1.246719583868980408e-01 4.772934690117835999e-02 -1.683058440685272217e-01 5.709711834788322449e-02 1.823666393756866455e-01 3.319791257381439209e-01 4.766620323061943054e-02 7.533028721809387207e-02 3.149084374308586121e-02 1.178792305290699005e-02 3.275468200445175171e-02 3.708036541938781738e-01 -3.571799993515014648e-01 -2.495462894439697266e-01 -2.186076939105987549e-01 1.526914387941360474e-01 -7.875269651412963867e-02 -5.232058838009834290e-02 -4.926649853587150574e-02 5.604520440101623535e-03 -3.008018434047698975e-01 6.852427870035171509e-02
-2.150734663009643555e-01 -3.794397227466106415e-03 -4.086822867393493652e-01 6.365087628364562988e-02 -4.050292447209358215e-02 1.774570345878601074e-01 1.945726275444030762e-01 5.110233649611473083e-02 2.243921905755996704e-01 4.465869665145874023e-01 -2.103396803140640259e-01 3.072872459888458252e-01 -6.172426789999008179e-02 2.920686453580856323e-02 -2.155953496694564819e-01 1.372605748474597931e-02 1.710844933986663818e-01 -2.246183753013610840e-01 1.264802813529968262e-01 1.011451706290245056e-01 2.527273595333099365e-01 1.447063386440277100e-01 -2.417542636394500732e-01 3.826371580362319946e-02 -9.580022655427455902e-03 8.200464770197868347e-03 6.941746175289154053e-02 7.159780710935592651e-02 4.091847687959671021e-02 2.427231706678867340e-02 -5.437375232577323914e-02 -5.715670064091682434e-02
1.151447668671607971e-01 2.217465937137603760e-01 -3.806098923087120056e-02 8.854182809591293335e-02 -9.133138507604598999e-02 7.888616621494293213e-02 2.243860512971878052e-01 2.019376493990421295e-02 1.042773649096488953e-01 2.610853016376495361e-01 -8.634730428457260132e-02 -2.409181185066699982e-02 -4.519482851028442383e-01 2.675447165966033936e-01 -1.742948591709136963e-01 2.100880742073059082e-01 -9.324350953102111816e-02 3.033485710620880127e-01 -1.072129234671592712e-02 -1.185898203402757645e-02 2.692211046814918518e-02 2.294607013463973999e-01 -2.787082493305206299e-01 -2.547457218170166016e-01 -5.742208287119865417e-02 1.034076139330863953e-01 -1.538422256708145142e-01 1.514974329620599747e-02 1.158740073442459106e-01 1.669950634241104126e-01 -2.123633921146392822e-01 -6.565958261489868164e-02
-1.304811686277389526e-01 4.283146560192108154e-02 -1.614753454923629761e-01 3.186303377151489258e-02 1.997414045035839081e-02 4.947033151984214783e-02 1.305786967277526855e-01 -3.575814142823219299e-02 2.379798889160156250e-01 5.663793906569480896e-02 2.174132736399769783e-03 2.287996113300323486e-01 -2.354045957326889038e-01 2.000857591629028320e-01 -4.076919853687286377e-01 2.509124279022216797e-01 -1.314814686775207520e-01 1.603315621614456177e-01 1.905966401100158691e-01 -2.028537690639495850e-01 1.708796024322509766e-01 4.068086147308349609e-01 -2.205335497856140137e-01 9.555126726627349854e-02 -2.378019243478775024e-01 -3.545004874467849731e-02 7.208887487649917603e-02 2.578764222562313080e-02 -5.186009034514427185e-02 1.840856820344924927e-01 -1.679373718798160553e-02 -1.503440588712692261e-01
2.869565188884735107e-01 4.558311030268669128e-02 -1.803235113620758057e-01 4.981882125139236450e-02 -1.097424700856208801e-01 1.505025625228881836e-01 1.020496487617492676e-01 -6.587906926870346069e-02 2.145680338144302368e-01 3.201897740364074707e-01 -1.407040953636169434e-01 3.502250015735626221e-01 -1.460125297307968140e-01 -7.959496974945068359e-02 -4.122865945100784302e-02 5.482571572065353394e-02 2.752307355403900146e-01 8.619057387113571167e-02 -1.023422703146934509e-01 1.811943054199218750e-01 1.794640272855758667e-01 2.259197235107421875e-01 -1.057489439845085144e-01 -2.473420351743698120e-01 -2.424003630876541138e-01 -1.727624982595443726e-01 1.772872209548950195e-01 4.339041188359260559e-03 -3.571882471442222595e-02 -2.465384006500244141e-01 1.223158463835716248e-01 1.690781116485595703e-01
-2.282048612833023071e-01 1.633261293172836304e-01 -1.157073676586151123e-01 6.841461360454559326e-02 5.668791010975837708e-02 3.105020523071289062e-01 1.975395679473876953e-01 1.507141739130020142e-01 2.030116617679595947e-01 6.775291264057159424e-02 1.160480082035064697e-01 3.314341306686401367e-01 -1.802785098552703857e-01 -1.891936734318733215e-02 -2.023533545434474945e-02 5.443964526057243347e-02 1.385013908147811890e-01 9.807528555393218994e-02 4.774812981486320496e-02 3.417951166629791260e-01 4.065387845039367676e-01 1.509376764297485352e-01 -7.093792408704757690e-02 -2.891630865633487701e-02 -2.932338714599609375e-01 5.692901462316513062e-02 5.149328708648681641e-02 -3.022913634777069092e-01 -3.787772357463836670e-02 -4.631986375898122787e-03 -3.524299338459968567e-02 9.316160529851913452e-02
-5.800260975956916809e-02 1.456586569547653198e-01 8.676710724830627441e-02 -1.176465749740600586e-01 2.775051593780517578e-01 2.052558511495590210e-01 2.721427381038665771e-02 1.093437075614929199e-01 1.762211024761199951e-01 8.484193682670593262e-02 6.245663017034530640e-02 3.121546097099781036e-02 -3.905302584171295166e-01 4.532806202769279480e-02 -2.399138063192367554e-01 8.328466862440109253e-02 3.597187101840972900e-01 2.309144735336303711e-01 8.179454505443572998e-02 8.503980934619903564e-02 1.691933572292327881e-01 1.878803223371505737e-01 -2.170680761337280273e-01 -1.405551433563232422e-01 2.151047587394714355e-01 -5.412326753139495850e-02 2.782102525234222412e-01 -5.550821498036384583e-02 -6.489769555628299713e-03 6.522904336452484131e-02 -2.261733263731002808e-01 -2.178299874067306519e-01
-8.624089509248733521e-02 3.465649485588073730e-01 -3.107476979494094849e-02 1.634529978036880493e-01 1.961812973022460938e-01 2.929069697856903076e-01 -2.474931068718433380e-02 -1.683453768491744995e-01 3.307122588157653809e-01 2.997653782367706299e-01 -1.838081181049346924e-01 6.850467622280120850e-02 -1.029962897300720215e-01 -5.536700482480227947e-04 -1.761018782854080200e-01 2.654779255390167236e-01 -1.946583837270736694e-01 -3.077935613691806793e-02 4.901029542088508606e-02 -1.550376415252685547e-01 7.644581049680709839e-02 2.975404560565948486e-01 -2.746851146221160889e-01 -5.942480266094207764e-02 -6.682953238487243652e-02 9.562245011329650879e-02 7.102419156581163406e-03 2.348462585359811783e-04 2.129626274108886719e-02 -6.865455955266952515e-02 -2.505750954151153564e-01 1.465630382299423218e-01
1.053753867745399475e-01 -2.606911398470401764e-02 5.093633197247982025e-03 3.923808783292770386e-02 8.710359036922454834e-02 2.084300071001052856e-01 3.009941577911376953e-01 -6.095713749527931213e-02 3.078842759132385254e-01 3.552433848381042480e-01 -3.807979822158813477e-02 1.885656416416168213e-01 3.187186643481254578e-02 4.663694277405738831e-02 -8.228536695241928101e-02 6.897253543138504028e-02 -3.943591192364692688e-02 1.182287856936454773e-01 1.431275010108947754e-01 3.259446918964385986e-01 -5.030565708875656128e-02 3.259301483631134033e-01 -2.866767048835754395e-01 5.174594931304454803e-03 -2.447917759418487549e-01 6.487837433815002441e-02 -1.469249874353408813e-01 3.358593210577964783e-02 1.878827363252639771e-01 -1.411335468292236328e-01 -2.780374884605407715e-01 1.264522969722747803e-01
8.462978154420852661e-02 1.329209953546524048e-01 -2.172736823558807373e-01 9.920188039541244507e-02 5.985419079661369324e-02 2.895846664905548096e-01 2.862471640110015869e-01 -1.617303639650344849e-01 1.799691915512084961e-01 2.332077771425247192e-01 2.248797751963138580e-02 1.949279010295867920e-02 -1.539207994937896729e-01 -2.137594819068908691e-01 -1.558308452367782593e-01 -1.507197171449661255e-01 3.367207944393157959e-02 1.530428379774093628e-01 -4.983329027891159058e-02 1.536602973937988281e-01 -5.781049653887748718e-02 2.405877113342285156e-01 -4.983167722821235657e-02 7.174890488386154175e-02 -1.423903256654739380e-01 1.975172013044357300e-01 -1.246090978384017944e-01 2.609632611274719238e-01 -1.851888895034790039e-01 1.125095598399639130e-02 -4.327312409877777100e-01 -1.855765283107757568e-01
-1.572717726230621338e-01 6.591315567493438721e-02 -1.403471976518630981e-01 1.288388669490814209e-01 -1.598247140645980835e-01 2.647861540317535400e-01 2.056943178176879883e-01 -4.530348256230354309e-02 2.138898521661758423e-01 5.217267870903015137e-01 -1.890430003404617310e-01 2.004212588071823120e-01 2.312283962965011597e-02 -3.191899880766868591e-02 -2.591168284416198730e-01 7.232300192117691040e-02 1.488521695137023926e-01 -2.419030666351318359e-01 -6.525949388742446899e-02 -1.388803962618112564e-02 1.393163949251174927e-01 2.880063951015472412e-01 -2.790150344371795654e-01 8.265003561973571777e-02 5.453385040163993835e-02 -3.747992217540740967e-02 -6.317218393087387085e-02 4.398470371961593628e-02 -1.175823956727981567e-01 1.712203472852706909e-01 -3.067684546113014221e-02 1.663605123758316040e-02
-7.765567302703857422e-02 3.589615523815155029e-01 1.528953909873962402e-01 -1.141396611928939819e-01 9.384566545486450195e-02 2.702460587024688721e-01 2.217512018978595734e-02 7.912509888410568237e-02 2.618688642978668213e-01 2.192174941301345825e-01 -3.350013121962547302e-02 4.376980364322662354e-01 1.213693022727966309e-01 -1.258507464081048965e-02 1.336491703987121582e-01 -3.653686121106147766e-02 2.071833051741123199e-02 9.749794006347656250e-02 -1.362616419792175293e-01 1.327682435512542725e-01 1.735581643879413605e-02 -1.651386916637420654e-01 -2.035210467875003815e-02 -1.824317276477813721e-01 -6.852856022305786610e-04 1.449242532253265381e-01 1.842504590749740601e-01 -3.755861520767211914e-02 -2.631335258483886719e-01 -9.260603785514831543e-02 -3.242705464363098145e-01 -2.235472053289413452e-01
-1.580168679356575012e-02 2.411956638097763062e-01 1.782102882862091064e-02 1.390748918056488037e-01 1.101324483752250671e-01 2.088173478841781616e-01 1.812646389007568359e-01 -2.420251965522766113e-01 2.139331698417663574e-01 2.940485179424285889e-01 -1.806737780570983887e-01 2.412670999765396118e-01 -6.592794507741928101e-02 1.345588266849517822e-01 -1.981232017278671265e-01 9.166707843542098999e-02 -1.798793822526931763e-01 8.847666904330253601e-03 6.677776575088500977e-02 4.121613875031471252e-02 1.394498795270919800e-01 3.404387533664703369e-01 -2.041064351797103882e-01 9.573727846145629883e-02 -1.161269471049308777e-01 8.941475301980972290e-02 -6.620933860540390015e-02 -4.384160041809082031e-02 8.830255270004272461e-02 -1.623109430074691772e-01 -3.941799402236938477e-01 1.987123191356658936e-01
-2.280619144439697266e-01 4.016724228858947754e-01 -1.397214233875274658e-01 -2.675923705101013184e-01 -1.669051051139831543e-01 1.471076440066099167e-02 -4.120137542486190796e-02 1.496073156595230103e-01 2.178442925214767456e-01 2.588765621185302734e-01 -1.168636381626129150e-01 1.474765241146087646e-01 -2.466696351766586304e-01 -6.048012897372245789e-02 1.759505718946456909e-01 2.002739459276199341e-01 1.815850585699081421e-01 2.462143450975418091e-01 6.847666203975677490e-02 4.039470106363296509e-02 -5.340450257062911987e-02 2.728368341922760010e-01 6.727039813995361328e-02 -1.849091500043869019e-01 -2.762068435549736023e-02 8.569666743278503418e-02 -5.812731012701988220e-02 -2.250622063875198364e-01 1.502282470464706421e-01 -1.051798239350318909e-01 -7.756987959146499634e-02 -2.005064040422439575e-01
-1.584510803222656250e-01 2.153360098600387573e-01 2.353201620280742645e-02 -1.056310757994651794e-01 3.472115397453308105e-01 1.773751378059387207e-01 6.303033232688903809e-02 2.374779134988784790e-01 2.233502417802810669e-01 1.479258984327316284e-01 2.158101052045822144e-01 8.000735193490982056e-02 -3.063347637653350830e-01 8.295801281929016113e-02 -1.529141664505004883e-01 6.382512860000133514e-03 2.808169424533843994e-01 1.835053116083145142e-01 1.013120636343955994e-01 1.240907385945320129e-01 1.605262309312820435e-01 2.717430293560028076e-01 -3.882264345884323120e-02 -1.006617099046707153e-01 2.040651738643646240e-01 -1.040894687175750732e-01 1.578783988952636719e-01 7.296723127365112305e-02 -1.579122394323348999e-01 1.692938208580017090e-01 -2.553383111953735352e-01 -6.758211553096771240e-02
1.598591804504394531e-01 4.214094579219818115e-02 5.289818719029426575e-02 1.032703369855880737e-01 -6.726019084453582764e-02 7.221857458353042603e-02 3.956830594688653946e-03 -2.874957211315631866e-02 3.942764103412628174e-01 2.282742857933044434e-01 3.771335631608963013e-02 4.347178339958190918e-01 -4.169277548789978027e-01 8.916512876749038696e-02 7.730980217456817627e-02 1.934013217687606812e-01 1.384022235870361328e-01 2.128171920776367188e-01 1.159399002790451050e-01 2.817319929599761963e-01 -5.889426544308662415e-02 2.616291344165802002e-01 -1.404465287923812866e-01 1.267189383506774902e-01 1.432244628667831421e-01 1.148796826601028442e-01 2.693859161809086800e-03 -3.646396473050117493e-02 -1.169066205620765686e-01 -9.458173066377639771e-03 1.075021848082542419e-01 -1.327505800873041153e-02
1.444346308708190918e-01 1.088019385933876038e-01 -8.027605712413787842e-02 9.286964684724807739e-02 1.390131860971450806e-01 2.561522126197814941e-01 9.985478222370147705e-02 -1.784912645816802979e-01 1.089960634708404541e-01 1.829016357660293579e-01 -1.771263778209686279e-01 1.805281788110733032e-01 -3.906241059303283691e-01 1.829682886600494385e-01 -2.228641510009765625e-01 1.517266780138015747e-01 -2.488208860158920288e-01 1.896736472845077515e-01 1.667049378156661987e-01 -1.756182312965393066e-01 8.530561625957489014e-02 1.869459599256515503e-01 -2.536404132843017578e-01 -1.696471571922302246e-01 -1.125370040535926819e-01 2.000918984413146973e-01 1.247601062059402466e-01 9.521652013063430786e-03 -1.946109831333160400e-01 1.057010069489479065e-01 -2.177270948886871338e-01 -2.727249078452587128e-02
-1.149345263838768005e-01 1.599476933479309082e-01 6.097365915775299072e-02 -1.345101445913314819e-01 2.986007928848266602e-01 1.560346335172653198e-01 5.847235396504402161e-02 1.832552105188369751e-01 2.253006398677825928e-01 1.940778940916061401e-01 1.980644911527633667e-01 6.655471026897430420e-02 -3.389793038368225098e-01 9.078174084424972534e-02 -1.619183719158172607e-01 4.646359384059906006e-02 3.135605156421661377e-01 1.432295441627502441e-01 1.128145158290863037e-01 1.780427694320678711e-01 1.877022981643676758e-01 2.505487501621246338e-01 -3.005998209118843079e-02 -1.679015010595321655e-01 1.911164671182632446e-01 -1.333193480968475342e-01 2.100883871316909790e-01 7.168942689895629883e-02 -1.419188976287841797e-01 1.179476976394653320e-01 -2.778483927249908447e-01 -9.163425303995609283e-03
1.873020641505718231e-02 2.421770393848419189e-01 3.981244564056396484e-02 2.508860230445861816e-01 1.799368709325790405e-01 3.330336213111877441e-01 1.876836270093917847e-01 -1.055220291018486023e-01 3.555364310741424561e-01 3.590978682041168213e-01 -1.446544080972671509e-01 -3.272910416126251221e-02 -1.189208105206489563e-01 8.878082782030105591e-02 -1.023780107498168945e-01 1.067071128636598587e-02 -1.490176934748888016e-02 -1.239396035671234131e-01 2.678748667240142822e-01 -1.864444762468338013e-01 1.279641687870025635e-01 3.607312738895416260e-01 -1.360595971345901489e-01 -1.149289533495903015e-01 -8.811233192682266235e-02 2.040682435035705566e-01 -1.056111231446266174e-01 3.457324206829071045e-02 5.957567319273948669e-02 8.317206986248493195e-03 -5.848284438252449036e-02 8.791811019182205200e-02
2.659428119659423828e-02 3.779454231262207031e-01 -1.345224976539611816e-01 1.446146219968795776e-01 3.238588199019432068e-02 1.552297323942184448e-01 9.201003611087799072e-02 -1.656373888254165649e-01 3.782258033752441406e-01 2.995027601718902588e-01 -3.643462955951690674e-01 7.012071460485458374e-02 -1.068023592233657837e-01 1.754370182752609253e-01 5.918892100453376770e-02 8.796727657318115234e-02 5.297983810305595398e-02 -1.196064203977584839e-01 2.268972247838973999e-01 -2.256228476762771606e-01 1.458976268768310547e-01 2.276459485292434692e-01 -2.089830785989761353e-01 -3.575036674737930298e-02 -9.884402155876159668e-02 2.136199176311492920e-01 7.440002262592315674e-02 3.963550180196762085e-02 -6.859600543975830078e-02 1.092755347490310669e-01 -6.272545456886291504e-02 -1.090555638074874878e-01
-2.426964193582534790e-01 3.719823062419891357e-02 1.297993361949920654e-01 6.277728825807571411e-03 7.968802005052566528e-02 1.357839107513427734e-01 1.300287842750549316e-01 -5.936469882726669312e-02 8.426524698734283447e-02 2.089062780141830444e-01 -1.524134874343872070e-01 3.706269860267639160e-01 -2.656174600124359131e-01 1.389812082052230835e-01 -3.086620271205902100e-01 -1.357633918523788452e-01 -1.339850425720214844e-01 -5.271498858928680420e-02 2.274029552936553955e-01 1.403215676546096802e-01 1.743255108594894409e-01 8.997595310211181641e-02 -2.407865822315216064e-01 -1.780414432287216187e-01 -2.016828507184982300e-01 1.973002105951309204e-01 2.502647638320922852e-01 -1.614313572645187378e-01 -1.955456733703613281e-01 1.204244941473007202e-01 -9.076013416051864624e-02 -1.145897284150123596e-01
4.733455181121826172e-02 3.925644978880882263e-02 -1.318720281124114990e-01 5.768935009837150574e-02 -1.232718024402856827e-02 2.602777183055877686e-01 1.484603881835937500e-01 -1.251903176307678223e-01 2.512554228305816650e-01 4.453767836093902588e-01 -1.903713345527648926e-01 1.753467619419097900e-01 -1.940534114837646484e-01 -1.495437175035476685e-01 -1.793567091226577759e-01 -1.359730660915374756e-01 3.259690105915069580e-02 6.242213770747184753e-02 2.904487401247024536e-02 3.647404611110687256e-01 5.143776163458824158e-02 1.549278050661087036e-01 1.115885376930236816e-01 -3.787929937243461609e-02 -2.456241548061370850e-01 2.991400957107543945e-01 -1.340132504701614380e-01 1.296585500240325928e-01 -1.969631314277648926e-01 9.545462578535079956e-02 -1.903695613145828247e-02 -1.360383033752441406e-01
1.376502513885498047e-01 1.621102839708328247e-01 1.776481233537197113e-02 -2.601869702339172363e-01 -1.419856697320938110e-01 1.691870242357254028e-01 2.923303544521331787e-01 8.456610143184661865e-02 2.054193168878555298e-01 3.683961629867553711e-01 -1.417246311902999878e-01 9.194200485944747925e-02 -1.599343493580818176e-02 -9.449386596679687500e-02 -7.187318801879882812e-02 2.837896049022674561e-01 -8.790512382984161377e-02 2.597422152757644653e-02 1.731418520212173462e-01 2.872257530689239502e-01 -9.575347602367401123e-02 2.424461394548416138e-01 -2.866843342781066895e-01 -1.543857902288436890e-01 -1.002083271741867065e-01 2.159977704286575317e-01 1.869547218084335327e-01 1.225448474287986755e-01 4.919174686074256897e-02 8.056232333183288574e-02 -3.553261607885360718e-02 -1.798301041126251221e-01
-2.720027267932891846e-01 8.548863977193832397e-02 -3.027260601520538330e-01 -6.147709488868713379e-02 -9.530053287744522095e-02 1.985471546649932861e-01 1.632830947637557983e-01 1.624161899089813232e-01 1.762058883905410767e-01 2.218261659145355225e-01 -1.226296797394752502e-01 2.629481554031372070e-01 -1.385108977556228638e-01 2.071336656808853149e-01 -1.904769092798233032e-01 5.313861742615699768e-02 -7.067492604255676270e-02 -6.519755721092224121e-02 2.495218068361282349e-01 1.477887928485870361e-01 7.566321641206741333e-02 5.835064128041267395e-02 -1.651173382997512817e-01 -3.257932364940643311e-01 -1.496939659118652344e-01 2.747299075126647949e-01 1.142168566584587097e-01 -1.083930134773254395e-01 -2.238010466098785400e-01 -1.351718753576278687e-01 -5.803826823830604553e-02 -1.606896072626113892e-01
-3.336262330412864685e-02 9.887097775936126709e-02 1.184678152203559875e-01 -1.481385678052902222e-01 -6.510489434003829956e-02 3.925756514072418213e-01 1.201112195849418640e-01 4.907818138599395752e-02 1.943454742431640625e-01 3.990421593189239502e-01 6.445045769214630127e-02 6.283007562160491943e-02 -9.781244397163391113e-02 -1.259007006883621216e-01 2.056926041841506958e-01 5.316167324781417847e-02 1.515731513500213623e-01 -1.352968811988830566e-01 -8.336393535137176514e-02 -8.632756769657135010e-02 1.434544175863265991e-01 7.613898813724517822e-02 -1.287477314472198486e-01 -4.766922816634178162e-02 1.904741525650024414e-01 -4.022563621401786804e-02 -1.530572026968002319e-02 -6.398256123065948486e-02 -3.195074498653411865e-01 -3.869139775633811951e-02 -2.803121805191040039e-01 -4.207041859626770020e-01
-7.480465620756149292e-02 2.219148725271224976e-01 1.056823730468750000e-01 2.039662376046180725e-02 7.330171763896942139e-02 2.282640933990478516e-01 4.682986065745353699e-02 -2.531192302703857422e-01 3.868071138858795166e-01 3.047920465469360352e-01 -2.250858247280120850e-01 1.121443212032318115e-01 -6.488984078168869019e-02 4.256242886185646057e-02 -1.980900317430496216e-01 1.158744990825653076e-01 -1.514257043600082397e-01 -1.224179416894912720e-01 2.044664621353149414e-01 -7.309486716985702515e-02 4.070519004017114639e-03 3.678391575813293457e-01 -2.724055051803588867e-01 4.138327389955520630e-02 -4.634506627917289734e-02 1.507262736558914185e-01 8.896361291408538818e-02 -1.470787227153778076e-01 -2.234864793717861176e-02 -1.354787200689315796e-01 -2.752948701381683350e-01 5.262101534754037857e-03
-2.377817183732986450e-01 1.265552192926406860e-01 -5.840845778584480286e-02 -5.817359685897827148e-02 2.443680465221405029e-01 9.620075672864913940e-02 -5.238455161452293396e-02 -8.226443827152252197e-02 3.716646730899810791e-01 4.054438695311546326e-02 1.994750797748565674e-01 3.287897258996963501e-02 8.638463914394378662e-02 4.666135087609291077e-02 1.184012740850448608e-01 2.791874110698699951e-02 3.345594704151153564e-01 1.923378109931945801e-01 1.417086571455001831e-01 -6.464374810457229614e-02 2.088640779256820679e-01 1.862677782773971558e-01 -1.568744778633117676e-01 -2.830183207988739014e-01 -1.557711064815521240e-01 -1.555930525064468384e-01 -1.890747100114822388e-01 -2.010388374328613281e-01 -2.407594919204711914e-01 -2.018679231405258179e-01 -2.245048582553863525e-01 -8.430559933185577393e-02
4.776746034622192383e-03 2.115754485130310059e-01 -7.755007594823837280e-02 9.157722443342208862e-02 6.587087363004684448e-02 2.413112074136734009e-01 3.378414511680603027e-01 1.587013751268386841e-01 2.323139607906341553e-01 5.599313229322433472e-02 -1.678319126367568970e-01 9.240421652793884277e-02 -2.218782454729080200e-01 -7.743491791188716888e-03 -1.188441365957260132e-01 -3.274942561984062195e-02 -8.184859901666641235e-02 -5.551864206790924072e-02 -8.160535991191864014e-02 -1.778865903615951538e-01 -1.226342469453811646e-01 2.108408361673355103e-01 -1.118007898330688477e-01 -1.218677759170532227e-01 -2.606031894683837891e-01 -1.068248525261878967e-01 -6.356073170900344849e-02 -1.393878366798162460e-02 -2.473956793546676636e-01 -2.705256044864654541e-01 -4.505967497825622559e-01 -1.571859270334243774e-01
8.400056511163711548e-03 2.171269506216049194e-01 -1.100676655769348145e-01 -1.721210330724716187e-01 2.053420990705490112e-01 2.598160207271575928e-01 -1.226974427700042725e-01 -1.184884607791900635e-01 -8.127623796463012695e-02 2.533915936946868896e-01 1.562603861093521118e-01 2.242808938026428223e-01 -1.154916882514953613e-01 1.674414128065109253e-01 -1.424586325883865356e-01 1.707380563020706177e-01 8.341781795024871826e-02 3.415907323360443115e-01 7.148681581020355225e-02 1.305070370435714722e-01 -6.483740359544754028e-02 2.136082053184509277e-01 -3.256262242794036865e-01 1.953468658030033112e-02 7.670475542545318604e-02 1.222807615995407104e-01 2.822306454181671143e-01 1.160142943263053894e-01 -8.668426424264907837e-02 7.160986214876174927e-02 -2.838855385780334473e-01 -1.634418368339538574e-01
8.944743126630783081e-02 1.549436151981353760e-01 3.412041068077087402e-02 6.804262846708297729e-02 2.755332924425601959e-02 1.343072503805160522e-01 2.868170142173767090e-01 3.017578087747097015e-02 1.277054399251937866e-01 2.002063095569610596e-01 -2.249872684478759766e-01 2.677855491638183594e-01 -2.042968422174453735e-01 -4.374141991138458252e-02 -8.019293658435344696e-03 3.371195197105407715e-01 -3.741481341421604156e-03 1.067190468311309814e-01 3.086566329002380371e-01 -7.811443507671356201e-02 2.302180789411067963e-02 1.293251663446426392e-01 -1.501397937536239624e-01 -8.336456120014190674e-02 -4.460787773132324219e-01 -6.234077736735343933e-02 6.541413068771362305e-02 1.592911630868911743e-01 1.528878062963485718e-01 1.585394144058227539e-01 -2.874058187007904053e-01 3.137239441275596619e-02
-7.314319163560867310e-02 2.795825302600860596e-01 7.087487727403640747e-02 -6.011559069156646729e-02 2.849009633064270020e-01 2.693051993846893311e-01 3.015263006091117859e-02 1.535257846117019653e-01 2.110349088907241821e-01 8.517325669527053833e-02 1.511675268411636353e-01 2.100403048098087311e-02 -3.375355005264282227e-01 4.982503876090049744e-02 -1.397364288568496704e-01 1.055369004607200623e-01 3.782496750354766846e-01 1.599780768156051636e-01 5.771955102682113647e-02 4.001970961689949036e-02 2.302296161651611328e-01 3.034737110137939453e-01 -6.026243790984153748e-02 -1.208776384592056274e-01 1.868602931499481201e-01 -4.172545671463012695e-02 1.908921301364898682e-01 4.363173246383666992e-02 -1.678163409233093262e-01 1.331206560134887695e-01 -2.224973440170288086e-01 1.341137010604143143e-02
-3.776640594005584717e-01 8.303126692771911621e-02 -1.909356942633166909e-04 2.687075436115264893e-01 2.970396168529987335e-02 6.577611714601516724e-02 7.155121862888336182e-02 1.735023409128189087e-01 2.306569367647171021e-01 1.993443369865417480e-01 1.662591546773910522e-01 2.560139000415802002e-01 -1.714470833539962769e-01 -3.978762775659561157e-02 2.190326750278472900e-01 1.443612724542617798e-01 3.394353091716766357e-01 2.080732583999633789e-01 -2.391537278890609741e-02 9.443828463554382324e-02 2.718654274940490723e-01 2.668467164039611816e-01 -1.051857918500900269e-01 -1.019788235425949097e-01 5.332837253808975220e-02 8.813579380512237549e-02 1.911110430955886841e-01 -2.070907205343246460e-01 -1.034696847200393677e-01 2.279262617230415344e-02 2.105636894702911377e-02 -1.250927746295928955e-01
3.591123595833778381e-02 3.626793324947357178e-01 -1.431444883346557617e-01 9.026348590850830078e-02 1.565012522041797638e-02 1.355796456336975098e-01 2.851378358900547028e-02 -1.085151806473731995e-01 3.756519556045532227e-01 2.728780508041381836e-01 -3.933548927307128906e-01 5.356695130467414856e-02 -1.269270181655883789e-01 2.392891049385070801e-01 1.135113164782524109e-01 1.133630722761154175e-01 7.726506888866424561e-02 -2.676302194595336914e-02 1.939230263233184814e-01 -2.194048464298248291e-01 5.056903511285781860e-02 1.642699241638183594e-01 -2.896564900875091553e-01 -8.665415458381175995e-03 -1.048135012388229370e-01 2.968113422393798828e-01 9.787721186876296997e-02 -4.236997663974761963e-02 -3.594204410910606384e-02 1.009346321225166321e-01 -7.687260955572128296e-02 -3.529114648699760437e-02
1.258285623043775558e-02 1.930966526269912720e-01 -2.781004309654235840e-01 1.582512408494949341e-01 -4.688336327672004700e-02 2.480477690696716309e-01 -1.356620155274868011e-02 -7.304815202951431274e-02 1.553785502910614014e-01 2.373475134372711182e-01 -3.443882465362548828e-01 6.723316013813018799e-02 -2.527661994099617004e-02 -5.544934049248695374e-02 -1.475315392017364502e-01 2.239722013473510742e-01 3.506031632423400879e-02 -6.639519706368446350e-03 2.515650093555450439e-01 -7.104862481355667114e-02 2.235183417797088623e-01 2.987428307533264160e-01 -1.166008934378623962e-01 -7.022738456726074219e-03 -3.868046402931213379e-01 7.724599912762641907e-03 -8.252941071987152100e-02 -2.208125740289688110e-01 -1.145474333316087723e-02 -1.862232089042663574e-01 -1.736489534378051758e-01 1.378903687000274658e-01
-7.279455661773681641e-02 2.300149798393249512e-01 6.102642044425010681e-02 -1.136257871985435486e-01 2.730655670166015625e-01 2.407150715589523315e-01 -2.913971431553363800e-02 1.836701929569244385e-01 2.538212537765502930e-01 6.061660498380661011e-02 2.216526120901107788e-01 3.269374370574951172e-02 -3.735007345676422119e-01 7.174679636955261230e-02 -1.660982519388198853e-01 8.023212850093841553e-02 3.188945949077606201e-01 1.659873276948928833e-01 -4.808485507965087891e-02 3.336341306567192078e-02 1.999402195215225220e-01 2.781934738159179688e-01 -1.007000282406806946e-01 -1.810955405235290527e-01 2.050555646419525146e-01 -2.138735167682170868e-02 1.489849388599395752e-01 5.288193747401237488e-02 -1.378092020750045776e-01 1.183411031961441040e-01 -2.573681473731994629e-01 3.721314296126365662e-02
-6.379526108503341675e-02 3.924292977899312973e-03 -4.837698116898536682e-02 -2.929824031889438629e-02 -2.260332256555557251e-01 5.407101940363645554e-03 9.299585223197937012e-02 -4.435182362794876099e-02 3.259016871452331543e-01 4.031760990619659424e-01 2.327273041009902954e-01 -3.717093728482723236e-03 -3.579028248786926270e-01 1.807582229375839233e-01 2.552746236324310303e-02 1.947422623634338379e-01 2.762948907911777496e-02 1.878180652856826782e-01 1.757307499647140503e-01 -3.434179816395044327e-03 9.180113673210144043e-02 3.174296617507934570e-01 -3.050124049186706543e-01 -1.006175428628921509e-01 -2.709644101560115814e-02 1.708642542362213135e-01 -1.378519237041473389e-01 -5.519784614443778992e-02 4.310411587357521057e-02 -3.240774944424629211e-02 -2.724389135837554932e-01 -1.760783791542053223e-02
-2.099606245756149292e-01 1.558964848518371582e-01 -2.057279795408248901e-01 -8.772281557321548462e-02 -3.188987448811531067e-02 -1.020551547408103943e-01 2.109464257955551147e-01 -1.083108633756637573e-01 1.311418712139129639e-01 1.821100711822509766e-01 -6.717235594987869263e-02 2.529377639293670654e-01 -8.803621679544448853e-02 -8.754926919937133789e-02 9.867829829454421997e-02 9.641858935356140137e-02 1.685361266136169434e-01 4.165152087807655334e-02 -2.903795056045055389e-02 -2.311672419309616089e-01 1.452702879905700684e-01 9.491158276796340942e-02 -1.855073422193527222e-01 2.731032110750675201e-02 -2.934442758560180664e-01 -9.848678112030029297e-02 -2.926887944340705872e-02 7.160807400941848755e-02 -3.029555678367614746e-01 -2.362362891435623169e-01 -4.187945723533630371e-01 -2.935420572757720947e-01
-3.717477992177009583e-02 3.046478033065795898e-01 2.567286230623722076e-02 2.302239090204238892e-01 -4.006247967481613159e-02 1.831858307123184204e-01 4.745301976799964905e-02 7.119745016098022461e-02 3.528521358966827393e-01 3.138411641120910645e-01 -1.575903892517089844e-01 2.123054489493370056e-02 -9.858664870262145996e-02 -1.353067439049482346e-02 -1.676651239395141602e-01 2.307085245847702026e-01 -1.931985765695571899e-01 -5.223495885729789734e-02 9.812076389789581299e-02 4.952795337885618210e-03 8.669434487819671631e-02 3.993809819221496582e-01 -1.622510999441146851e-01 -9.570527076721191406e-02 3.028191812336444855e-02 1.926527470350265503e-01 -7.790138944983482361e-03 -5.216647312045097351e-02 8.482114970684051514e-02 -8.977545052766799927e-02 -3.410232663154602051e-01 2.134442776441574097e-01
-2.795777618885040283e-01 3.462738692760467529e-01 6.532814819365739822e-03 -7.155101746320724487e-02 2.910795211791992188e-01 6.508888304233551025e-02 8.679547347128391266e-03 3.112722560763359070e-02 1.705342084169387817e-01 1.943136751651763916e-01 1.735239773988723755e-01 3.282659947872161865e-01 -2.482328116893768311e-01 7.754482328891754150e-02 1.693043857812881470e-01 -1.599476672708988190e-03 1.543895453214645386e-01 1.850117594003677368e-01 2.780902385711669922e-01 2.324585616588592529e-01 -2.793771959841251373e-02 2.738510370254516602e-01 -1.458419114351272583e-01 3.858366608619689941e-02 1.956246495246887207e-01 1.655735522508621216e-01 1.667726933956146240e-01 -4.378784820437431335e-02 -1.734405197203159332e-02 1.196454316377639771e-01 -3.473363816738128662e-02 -8.090596646070480347e-02
8.916767314076423645e-03 2.212212607264518738e-02 -2.685140967369079590e-01 -1.550235599279403687e-01 3.372167944908142090e-01 1.353625953197479248e-01 1.102221235632896423e-01 -2.248581126332283020e-02 -9.989867685362696648e-04 4.165077507495880127e-01 -1.196826472878456116e-01 1.694808602333068848e-01 -1.309933960437774658e-01 -9.521403163671493530e-02 -1.898693740367889404e-01 4.993297904729843140e-02 1.097178608179092407e-01 -5.008377507328987122e-02 6.253925152122974396e-03 2.464934438467025757e-01 3.434251546859741211e-01 2.265545129776000977e-01 -6.914512068033218384e-02 -1.187631264328956604e-01 -4.489459842443466187e-02 2.766161561012268066e-01 1.483164280652999878e-01 -8.409848809242248535e-02 1.865143179893493652e-01 -1.467018574476242065e-02 -1.390402615070343018e-01 -2.277604639530181885e-01
-1.858645230531692505e-01 3.436828851699829102e-01 5.353251006454229355e-03 -2.594084441661834717e-01 -1.901927292346954346e-01 5.043610557913780212e-02 2.202923595905303955e-01 1.167942956089973450e-01 -3.325356915593147278e-02 3.775363564491271973e-01 -1.660085171461105347e-01 2.577303349971771240e-01 -4.109331220388412476e-02 6.666766107082366943e-02 4.602413624525070190e-02 1.790191382169723511e-01 1.510804295539855957e-01 2.470108866691589355e-01 -3.328520804643630981e-02 -7.655808236449956894e-03 1.096109021455049515e-02 1.423515230417251587e-01 -4.375439882278442383e-02 1.707010120153427124e-01 -1.351359635591506958e-01 -1.472367998212575912e-02 1.273535639047622681e-01 1.042203381657600403e-01 -4.171425402164459229e-01 4.933367948979139328e-03 -2.123034298419952393e-01 -9.885438717901706696e-03
-1.773734390735626221e-01 2.066912651062011719e-01 -1.162719801068305969e-01 -4.307352304458618164e-01 -1.508612483739852905e-01 2.846731990575790405e-02 1.760622859001159668e-01 -3.462396189570426941e-02 1.201896741986274719e-01 3.297485113143920898e-01 -2.608134411275386810e-02 3.037950396537780762e-01 -5.707236006855964661e-02 -2.134509682655334473e-01 5.996232107281684875e-02 2.900977730751037598e-01 -4.047620296478271484e-02 1.650674045085906982e-01 1.312142014503479004e-01 8.844635635614395142e-02 -8.503662049770355225e-02 9.653201699256896973e-02 -7.718918472528457642e-02 -2.398891896009445190e-01 -1.198499202728271484e-01 1.086963191628456116e-01 1.055388972163200378e-01 -6.721062958240509033e-02 -3.549811542034149170e-01 8.337377011775970459e-02 2.571855485439300537e-02 -9.401097148656845093e-02
-2.371955513954162598e-01 1.053143218159675598e-01 -1.893487125635147095e-01 -2.565078735351562500e-01 -1.748977415263652802e-02 8.317182958126068115e-02 -8.217550069093704224e-02 1.275543868541717529e-01 1.897577792406082153e-01 2.909238040447235107e-01 -2.522829174995422363e-01 1.972268521785736084e-01 -2.199142128229141235e-01 1.453385055065155029e-01 -2.556522563099861145e-02 1.101935133337974548e-01 1.513721346855163574e-01 -1.446611434221267700e-01 3.163301050662994385e-01 2.445307075977325439e-01 1.898954957723617554e-01 5.403679795563220978e-03 -1.714689135551452637e-01 -3.160930275917053223e-01 -1.982046961784362793e-01 1.500058323144912720e-01 1.298924833536148071e-01 7.825210690498352051e-03 -4.050527140498161316e-02 1.713159978389739990e-01 -3.977016732096672058e-02 -1.219925284385681152e-01
-2.632458806037902832e-01 1.131687611341476440e-01 1.612292975187301636e-02 -1.578051894903182983e-01 8.911300450563430786e-03 5.560322105884552002e-02 2.618603408336639404e-01 6.947989016771316528e-02 4.403407275676727295e-01 3.043484389781951904e-01 -1.400537341833114624e-01 -1.966042444109916687e-02 -1.473202556371688843e-01 1.046695187687873840e-01 2.098829448223114014e-01 2.144168168306350708e-01 2.622893662191927433e-04 2.602386102080345154e-02 5.760781839489936829e-02 -3.175348043441772461e-02 1.961456239223480225e-01 1.854701340198516846e-01 8.900457993149757385e-03 5.008541420102119446e-02 -3.263121843338012695e-01 -2.084365338087081909e-01 -1.086662113666534424e-01 -1.595316380262374878e-01 -2.375195771455764771e-01 3.121314104646444321e-03 -1.072658300399780273e-01 -2.266470938920974731e-01
-2.161235809326171875e-01 2.479104101657867432e-01 -7.369025051593780518e-02 -1.915892213582992554e-01 2.255411259829998016e-02 7.647170871496200562e-02 -3.819713369011878967e-02 2.792794629931449890e-02 2.922540605068206787e-01 4.968374669551849365e-01 -1.070057079195976257e-01 -3.710153326392173767e-02 -2.441980242729187012e-01 1.202888563275337219e-01 2.378023564815521240e-01 6.361228972673416138e-02 8.150085061788558960e-02 1.189247220754623413e-01 3.963766619563102722e-02 -1.510403901338577271e-01 2.094014436006546021e-01 6.652565300464630127e-02 1.067562177777290344e-01 -2.297566533088684082e-01 -2.190593332052230835e-01 -1.632433384656906128e-01 -1.552509516477584839e-01 -1.056234091520309448e-01 -2.788793146610260010e-01 1.052241697907447815e-01 -6.513877958059310913e-02 -2.646840363740921021e-02
-5.342613533139228821e-02 3.540213108062744141e-01 -1.557222567498683929e-02 1.704867780208587646e-01 1.253245025873184204e-01 2.427899390459060669e-01 -1.092416234314441681e-02 -1.088728457689285278e-01 2.573392391204833984e-01 3.031495809555053711e-01 -2.673252224922180176e-01 6.671469658613204956e-02 -1.454999297857284546e-01 5.613216757774353027e-02 -1.716852486133575439e-01 8.634454011917114258e-02 -7.146121561527252197e-02 -9.469977766275405884e-02 1.739837378263473511e-01 -1.129120811820030212e-01 2.102475985884666443e-02 3.786094486713409424e-01 -1.151905134320259094e-01 6.889012455940246582e-02 -4.735093936324119568e-02 6.748656928539276123e-02 6.015725061297416687e-02 -2.763791680335998535e-01 1.220339164137840271e-01 -1.586255580186843872e-01 -3.171873092651367188e-01 1.192990094423294067e-01
-9.450915269553661346e-03 -3.574850782752037048e-02 -2.781561017036437988e-01 -2.344960719347000122e-01 1.173446141183376312e-02 2.591666281223297119e-01 4.193314164876937866e-02 2.256922423839569092e-02 3.412804305553436279e-01 5.275546759366989136e-02 1.282912027090787888e-02 9.690993279218673706e-02 -2.410943359136581421e-01 -1.618139445781707764e-01 1.886243745684623718e-02 7.852369546890258789e-02 1.061293333768844604e-01 2.998620569705963135e-01 -1.132531091570854187e-02 -4.521010816097259521e-02 -1.255023330450057983e-01 3.022656440734863281e-01 -5.030657649040222168e-01 -4.765139520168304443e-02 -7.741814851760864258e-02 -7.740610092878341675e-02 -4.690681397914886475e-02 -8.569162338972091675e-03 -6.303735822439193726e-02 1.059670448303222656e-01 -2.744607627391815186e-01 8.032916486263275146e-02
-2.849663235247135162e-02 1.223958358168601990e-01 -1.404072344303131104e-01 -6.116609647870063782e-02 1.173162981867790222e-01 -9.370269626379013062e-02 2.650173604488372803e-01 1.185378283262252808e-01 9.722395241260528564e-02 1.928174644708633423e-01 7.013460993766784668e-02 6.470879912376403809e-02 -3.188728913664817810e-02 2.003302276134490967e-01 -7.086692005395889282e-02 -2.213283069431781769e-02 -1.216088235378265381e-01 2.535060048103332520e-01 2.060906887054443359e-01 -1.127188131213188171e-01 3.211064338684082031e-01 5.366880297660827637e-01 -1.516350209712982178e-01 -1.470044404268264771e-01 4.016843065619468689e-02 -1.236943304538726807e-01 -1.696038991212844849e-01 -2.158308476209640503e-01 -2.240764051675796509e-01 -1.172136738896369934e-01 -6.737912446260452271e-02 -1.442002505064010620e-01
-1.941395103931427002e-01 2.601363360881805420e-01 1.874266415834426880e-01 -1.227747127413749695e-01 3.209737539291381836e-01 2.464784532785415649e-01 -3.710713237524032593e-02 1.108094379305839539e-01 1.978052109479904175e-01 1.465813517570495605e-01 1.176106706261634827e-01 7.768694311380386353e-02 -2.944100499153137207e-01 -3.165681613609194756e-03 -1.801071017980575562e-01 4.636164754629135132e-02 2.479241490364074707e-01 2.001418322324752808e-01 9.632898122072219849e-02 1.497525423765182495e-01 1.745280176401138306e-01 2.704274952411651611e-01 -6.286002695560455322e-02 -6.113756820559501648e-02 9.117794781923294067e-02 8.212158083915710449e-02 2.704949080944061279e-01 1.433102935552597046e-01 -1.327292025089263916e-01 -1.338445767760276794e-02 -2.816615998744964600e-01 -1.218565106391906738e-01
9.035692550241947174e-03 1.932705640792846680e-01 4.248103871941566467e-02 1.212474480271339417e-01 -2.580389566719532013e-02 2.499670982360839844e-01 -1.868829131126403809e-01 -8.755077421665191650e-02 1.793928742408752441e-01 2.537615299224853516e-01 -2.645156681537628174e-01 3.399586379528045654e-01 -3.032029271125793457e-01 1.522975713014602661e-01 9.962879866361618042e-02 1.491268575191497803e-01 3.098356127738952637e-01 7.992655783891677856e-02 -4.213804602622985840e-01 1.957411319017410278e-01 -1.016398519277572632e-01 3.228665143251419067e-02 -4.974525049328804016e-02 -1.575770229101181030e-02 -2.149726077914237976e-02 -8.006619662046432495e-02 -1.230560056865215302e-02 1.271502375602722168e-01 -1.152471601963043213e-01 1.766707897186279297e-01 -1.925036683678627014e-02 -1.024511307477951050e-01
-2.603746652603149414e-01 3.347706496715545654e-01 -6.021895259618759155e-02 -1.531159281730651855e-01 1.568216681480407715e-01 2.098327428102493286e-01 -1.703177392482757568e-02 7.681888341903686523e-02 2.335017472505569458e-01 1.537457853555679321e-01 -2.152910688892006874e-03 2.036622017621994019e-01 -1.872036159038543701e-01 -3.633972257375717163e-02 3.661267459392547607e-01 -1.436180472373962402e-01 1.116191074252128601e-01 1.720439046621322632e-01 1.831271350383758545e-01 2.166029512882232666e-01 6.589681655168533325e-02 3.436418175697326660e-01 -1.717081516981124878e-01 -7.459277659654617310e-02 1.740398257970809937e-01 1.183430198580026627e-02 3.639410063624382019e-02 -1.993173211812973022e-01 -4.209966585040092468e-02 -2.043390125036239624e-01 6.055541709065437317e-02 -9.433224052190780640e-02
-1.560993492603302002e-01 7.365763932466506958e-02 -1.610044389963150024e-01 -1.502684503793716431e-01 1.756425946950912476e-01 1.471697986125946045e-01 -5.709685385227203369e-02 -1.232585217803716660e-02 9.831707924604415894e-02 2.736387848854064941e-01 2.629840373992919922e-01 3.288669884204864502e-01 -1.247385516762733459e-01 6.367135792970657349e-02 1.883749812841415405e-01 8.994194865226745605e-02 7.039979100227355957e-02 1.789744198322296143e-01 1.884275823831558228e-01 2.384718060493469238e-01 2.849823981523513794e-02 5.672274231910705566e-01 -5.163850635290145874e-02 -2.328583896160125732e-01 3.985796123743057251e-02 9.295886009931564331e-02 -6.183884572237730026e-03 -1.085995212197303772e-01 -9.126674383878707886e-03 6.636460870504379272e-02 1.362407114356756210e-02 -7.204609364271163940e-02
8.950715884566307068e-03 1.178701967000961304e-01 -1.846891343593597412e-01 5.512599274516105652e-02 2.457180619239807129e-02 1.181717738509178162e-01 2.152211964130401611e-01 1.917530596256256104e-02 2.695877850055694580e-01 1.897677779197692871e-01 -2.242865115404129028e-01 1.368606835603713989e-01 -1.168302893638610840e-01 -5.266786739230155945e-02 -2.875273823738098145e-01 2.481914497911930084e-02 1.803118735551834106e-02 1.774775385856628418e-01 1.748143881559371948e-01 3.553336560726165771e-01 5.678834393620491028e-02 3.557898402214050293e-01 -5.336767807602882385e-02 -1.183857768774032593e-01 -3.471767008304595947e-01 2.594510316848754883e-01 -5.637917667627334595e-02 7.504808157682418823e-02 -1.682584881782531738e-01 -5.932249501347541809e-02 2.125724554061889648e-01 -3.451362624764442444e-02
-2.246186286211013794e-01 3.005212247371673584e-01 -1.393910348415374756e-01 -1.047410666942596436e-01 1.540834009647369385e-01 -2.936420440673828125e-01 1.065109223127365112e-01 1.235284581780433655e-01 3.672357201576232910e-01 1.789052635431289673e-01 1.977553032338619232e-02 1.931372284889221191e-01 -2.603927254676818848e-01 2.062546461820602417e-01 1.132440194487571716e-01 -1.023266464471817017e-01 6.667727231979370117e-02 1.467702388763427734e-01 -1.512530259788036346e-02 1.694183796644210815e-01 1.044628620147705078e-01 2.209979444742202759e-01 -9.524381905794143677e-02 -9.160688519477844238e-02 -2.433348894119262695e-01 -6.706192344427108765e-02 -4.892472922801971436e-02 -2.770259678363800049e-01 -5.485225841403007507e-02 -8.562549203634262085e-02 1.988812116906046867e-03 -2.621719539165496826e-01
-3.146297857165336609e-02 1.509279105812311172e-02 6.046392396092414856e-02 -1.373570412397384644e-01 2.063543051481246948e-01 4.478843212127685547e-01 9.838685393333435059e-02 2.418060898780822754e-01 1.694825142621994019e-01 2.202429622411727905e-01 -1.958016008138656616e-01 2.106019854545593262e-01 -1.162926256656646729e-01 8.104133605957031250e-02 -1.242152154445648193e-01 4.831144586205482483e-02 3.952015936374664307e-02 2.019592970609664917e-01 -1.219801604747772217e-01 -1.119223684072494507e-01 -7.852210104465484619e-02 1.242926195263862610e-01 -1.602229624986648560e-01 -4.022405445575714111e-01 1.531125903129577637e-01 -1.124075651168823242e-01 1.023963764309883118e-01 -1.225382741540670395e-02 7.990717142820358276e-02 2.972225099802017212e-02 -1.609127223491668701e-01 -3.292946815490722656e-01
-2.083663269877433777e-02 7.043234258890151978e-02 -1.571890413761138916e-01 1.022941768169403076e-01 1.085452884435653687e-01 9.052550047636032104e-02 3.254905939102172852e-01 1.696353107690811157e-01 2.667344510555267334e-01 -2.672476926818490028e-03 -2.999585270881652832e-01 9.564173221588134766e-02 -7.622165232896804810e-02 1.377174165099859238e-02 -2.723936736583709717e-01 1.141463499516248703e-02 2.094391360878944397e-02 1.781969815492630005e-01 1.149489954113960266e-01 8.855951577425003052e-02 1.039543934166431427e-02 3.107014298439025879e-01 -1.900504082441329956e-01 -1.426933705806732178e-01 -4.342603087425231934e-01 2.486691623926162720e-01 9.569951891899108887e-02 8.609031885862350464e-02 -1.981814950704574585e-01 5.051831156015396118e-02 -1.953420192003250122e-01 -2.797961048781871796e-02
-1.678553223609924316e-01 -3.897408768534660339e-02 -1.165254861116409302e-01 8.902125805616378784e-02 -4.174736887216567993e-02 -1.174598112702369690e-01 3.608397766947746277e-02 1.674653589725494385e-02 2.629095315933227539e-01 3.396335840225219727e-01 -1.206778734922409058e-01 -4.879203066229820251e-02 -4.814469516277313232e-01 -6.391287595033645630e-02 -3.098891116678714752e-02 -1.180332675576210022e-01 -4.729668796062469482e-02 1.903456598520278931e-01 1.900333762168884277e-01 -4.688109457492828369e-02 -1.602514088153839111e-02 1.945410966873168945e-01 -1.920157521963119507e-01 -3.188349604606628418e-01 -8.210173249244689941e-02 5.129244178533554077e-03 -1.596445143222808838e-01 -8.451551198959350586e-02 -1.432985067367553711e-01 2.990326881408691406e-01 -2.163624316453933716e-01 -1.729864478111267090e-01
-3.184783086180686951e-02 1.732467859983444214e-02 -2.475173920392990112e-01 -1.621056348085403442e-02 5.878125131130218506e-02 4.787684082984924316e-01 3.908333927392959595e-02 1.281734108924865723e-01 -8.778595179319381714e-02 1.477547138929367065e-01 9.435836970806121826e-02 3.361897915601730347e-02 2.179975621402263641e-03 -9.371224045753479004e-02 6.269447505474090576e-02 -1.160568371415138245e-01 3.108242154121398926e-01 7.729971408843994141e-02 1.432728171348571777e-01 9.631583839654922485e-02 -8.005441725254058838e-02 2.972871065139770508e-01 -2.914940416812896729e-01 -1.836489588022232056e-01 4.277186933904886246e-03 -4.493176564574241638e-02 5.717872455716133118e-02 1.692977100610733032e-01 -1.979846954345703125e-01 -1.529269516468048096e-01 -3.912555277347564697e-01 -1.589369773864746094e-01
-2.256018370389938354e-01 4.212098717689514160e-01 -2.495552152395248413e-01 -1.752657592296600342e-01 8.681116253137588501e-02 1.043415367603302002e-01 -1.693619936704635620e-01 8.619612455368041992e-02 6.147576868534088135e-02 4.378454387187957764e-01 9.638216346502304077e-02 2.034299969673156738e-01 -1.931197345256805420e-01 -1.512407809495925903e-01 1.574357599020004272e-01 -6.734408438205718994e-03 -4.565730318427085876e-02 1.277460157871246338e-01 6.045463308691978455e-02 9.094452112913131714e-02 -1.219090446829795837e-01 3.339149653911590576e-01 -1.178989037871360779e-01 -2.217158526182174683e-01 7.913836836814880371e-02 -4.869448766112327576e-02 -1.072203814983367920e-01 -8.721414953470230103e-02 -1.279930025339126587e-01 -1.362422555685043335e-01 5.693158134818077087e-03 -1.026187166571617126e-01
-1.746024005115032196e-02 2.026054859161376953e-01 5.422309041023254395e-02 -2.598508894443511963e-01 1.006813347339630127e-01 1.661555320024490356e-01 5.586453899741172791e-02 2.284544855356216431e-01 5.116589367389678955e-02 6.358701735734939575e-02 2.037987112998962402e-01 3.793540596961975098e-02 -3.042867481708526611e-01 -2.951000444591045380e-02 -1.870397776365280151e-01 2.209298685193061829e-02 3.476827740669250488e-01 1.407227516174316406e-01 1.624399423599243164e-01 1.629267036914825439e-01 7.195292413234710693e-02 3.323583602905273438e-01 -2.043570280075073242e-01 -1.842994689941406250e-01 1.389252245426177979e-01 -3.925376012921333313e-02 2.513784170150756836e-01 -2.985818870365619659e-02 -2.086041420698165894e-01 3.373899683356285095e-02 -3.023504614830017090e-01 -1.028606221079826355e-01
-3.147353231906890869e-02 1.317993253469467163e-01 -5.358515307307243347e-02 6.565406173467636108e-02 2.861076407134532928e-02 2.503510117530822754e-01 -9.376809746026992798e-02 2.963974326848983765e-02 3.954083621501922607e-01 3.069331645965576172e-01 8.217064291238784790e-02 4.211541116237640381e-01 -2.716444432735443115e-01 9.277823567390441895e-02 2.183968722820281982e-01 3.385211154818534851e-02 2.471433877944946289e-01 1.993316113948822021e-01 3.528555482625961304e-02 2.048415094614028931e-01 3.077026456594467163e-02 1.513221710920333862e-01 -5.022246390581130981e-02 8.849600702524185181e-02 2.738544940948486328e-01 1.609983295202255249e-01 -9.930645674467086792e-02 6.234993040561676025e-02 -2.004111707210540771e-01 1.565132290124893188e-03 1.744011603295803070e-02 4.490977898240089417e-02
-1.826291829347610474e-01 3.523840010166168213e-01 -1.846878975629806519e-02 -1.782577782869338989e-01 -1.583734601736068726e-01 -1.233130972832441330e-02 1.637401431798934937e-01 7.526258379220962524e-02 -4.300964996218681335e-02 3.345885276794433594e-01 -1.926617622375488281e-01 3.046282529830932617e-01 -8.150736987590789795e-02 1.153190210461616516e-01 1.262185573577880859e-01 2.007936388254165649e-01 2.497515380382537842e-01 1.884126067161560059e-01 4.125631973147392273e-02 -9.127568453550338745e-02 1.125975623726844788e-01 1.439131200313568115e-01 1.386748850345611572e-01 8.725457638502120972e-02 -1.791095882654190063e-01 1.571852527558803558e-02 7.166384905576705933e-02 5.156287550926208496e-02 -3.636443316936492920e-01 3.325649304315447807e-03 -3.023134171962738037e-01 2.886351570487022400e-02
-5.057775974273681641e-02 3.311089277267456055e-01 1.062580570578575134e-01 3.649452701210975647e-02 6.969489157199859619e-02 -4.260450974106788635e-02 1.510722339153289795e-01 7.691402733325958252e-02 2.530360817909240723e-01 1.961411722004413605e-02 -9.812964498996734619e-02 1.989283263683319092e-01 8.654962480068206787e-02 4.262552857398986816e-01 -1.565507501363754272e-01 -8.128739148378372192e-02 1.601926088333129883e-01 8.383599668741226196e-02 1.220708191394805908e-01 2.531000971794128418e-02 1.496395468711853027e-01 2.893777489662170410e-01 -1.974842399358749390e-01 -2.654185704886913300e-02 -1.016290932893753052e-01 -2.617053687572479248e-01 -2.271411418914794922e-01 -5.948594305664300919e-03 -2.015003263950347900e-01 -8.108138293027877808e-02 -1.352433562278747559e-01 -3.404100537300109863e-01
-1.210007742047309875e-01 2.879395186901092529e-01 -4.703110456466674805e-02 -1.841885782778263092e-02 -1.161992549896240234e-01 8.422759920358657837e-02 2.030595839023590088e-01 -8.139464771375060081e-04 4.261822104454040527e-01 2.273958735167980194e-02 -9.603811055421829224e-02 8.490984141826629639e-02 2.095197290182113647e-01 9.048052132129669189e-02 -3.454421460628509521e-02 1.054144930094480515e-02 7.843725383281707764e-02 9.533303976058959961e-02 1.728948950767517090e-01 -7.845861464738845825e-02 -5.917303264141082764e-02 3.253562748432159424e-01 -1.913865804672241211e-01 6.476230919361114502e-03 -1.829911023378372192e-01 -3.762507140636444092e-01 1.375993806868791580e-02 9.447328001260757446e-02 -1.485071927309036255e-01 -1.247117146849632263e-01 -2.851398289203643799e-01 -2.927488386631011963e-01
7.360216230154037476e-02 2.908717691898345947e-01 4.796878620982170105e-02 1.158643588423728943e-01 -3.513774275779724121e-02 5.762831866741180420e-02 2.008809894323348999e-01 -4.020323604345321655e-02 1.341661959886550903e-01 3.061236143112182617e-01 -1.021566540002822876e-01 1.825608462095260620e-01 -1.473308056592941284e-01 -1.399784255772829056e-02 -9.927800297737121582e-02 2.896466851234436035e-01 -3.819016739726066589e-02 -4.710778966546058655e-02 3.054799735546112061e-01 -1.994626820087432861e-01 7.186450064182281494e-02 3.677660822868347168e-01 -2.786083817481994629e-01 -6.775964051485061646e-02 6.160120666027069092e-02 7.183397561311721802e-02 -6.580907106399536133e-02 2.527300966903567314e-04 1.578509807586669922e-01 -4.346088320016860962e-02 -3.702480792999267578e-01 2.000211626291275024e-01
-3.000046908855438232e-01 9.719973802566528320e-02 -6.623415276408195496e-03 4.200892057269811630e-03 -5.024671088904142380e-03 1.575219631195068359e-01 1.584912836551666260e-02 2.243332564830780029e-01 2.108075842261314392e-02 2.791563570499420166e-01 -4.087417200207710266e-02 2.240864485502243042e-01 -1.992166638374328613e-01 -4.663864092435687780e-04 2.518220543861389160e-01 2.456638962030410767e-01 1.915688961744308472e-01 -9.548173844814300537e-02 3.907981887459754944e-02 2.340736687183380127e-01 1.217353120446205139e-01 2.756019830703735352e-01 -1.938147097826004028e-01 2.423725873231887817e-01 -1.904497593641281128e-01 2.093778550624847412e-02 -2.497242540121078491e-01 7.462746649980545044e-02 -1.905262619256973267e-01 -9.880091995000839233e-02 -2.923860549926757812e-01 -7.714992761611938477e-02
-1.488075703382492065e-01 1.882943809032440186e-01 -7.315557450056076050e-02 7.933487743139266968e-02 4.793468490242958069e-02 4.033943414688110352e-01 4.938002303242683411e-02 4.304126650094985962e-02 6.596806645393371582e-02 2.735746502876281738e-01 1.232715845108032227e-01 1.298294812440872192e-01 -1.837571710348129272e-01 2.895657531917095184e-02 -4.937326908111572266e-02 -1.527123153209686279e-01 1.260682195425033569e-01 2.085443586111068726e-01 6.459264457225799561e-02 3.287329077720642090e-01 3.807379603385925293e-01 1.505360454320907593e-01 -2.090495079755783081e-01 -1.106925755739212036e-01 -1.791215389966964722e-01 4.589471220970153809e-02 6.044889986515045166e-02 -3.256681561470031738e-01 -1.809584647417068481e-01 9.758494794368743896e-02 7.358320802450180054e-02 5.516575276851654053e-02
5.091273784637451172e-02 3.164762863889336586e-03 9.301377087831497192e-02 -1.792203783988952637e-01 -1.465267967432737350e-02 4.739218056201934814e-01 7.268539071083068848e-02 2.091991752386093140e-01 1.044828593730926514e-01 2.952553033828735352e-01 -2.672422491014003754e-02 2.352076023817062378e-01 -2.749217860400676727e-02 6.458534300327301025e-02 -1.579477265477180481e-02 4.837701842188835144e-02 3.902387246489524841e-02 6.844986975193023682e-02 -1.087209507822990417e-01 -2.310591638088226318e-01 -2.527778409421443939e-02 1.901825815439224243e-01 -1.765655726194381714e-01 -2.469952255487442017e-01 1.380146741867065430e-01 -1.747425496578216553e-01 4.996052384376525879e-02 -1.931269280612468719e-02 -7.733214646577835083e-02 2.079319655895233154e-01 -2.467784732580184937e-01 -3.976701498031616211e-01
-1.317086666822433472e-01 6.039127707481384277e-02 -1.612066030502319336e-01 -7.693287730216979980e-02 -7.212124019861221313e-02 2.586017251014709473e-01 -5.350024625658988953e-02 -1.394106149673461914e-01 -1.628840118646621704e-01 1.487849503755569458e-01 -3.321145661175251007e-03 4.414442479610443115e-01 -2.818049676716327667e-02 1.880411505699157715e-01 -1.432162374258041382e-01 2.256557941436767578e-01 1.854137480258941650e-01 2.533476948738098145e-01 -5.445311311632394791e-03 9.372021257877349854e-02 3.032933473587036133e-01 2.217802256345748901e-01 -1.555210500955581665e-01 -1.741721183061599731e-01 -2.605446279048919678e-01 -1.367773562669754028e-01 -1.709061861038208008e-01 2.563767880201339722e-02 -1.494433581829071045e-01 -9.667325764894485474e-02 -8.249699324369430542e-02 -2.087427228689193726e-01
-1.217583417892456055e-01 7.326988875865936279e-02 -1.040502171963453293e-02 -2.112374454736709595e-01 1.304081529378890991e-01 1.864143311977386475e-01 -4.177691787481307983e-02 -1.332302540540695190e-01 2.475785911083221436e-01 6.052454113960266113e-01 -6.862328201532363892e-02 1.117874383926391602e-01 -9.707110375165939331e-02 1.031081527471542358e-01 2.298649400472640991e-01 7.566443085670471191e-02 4.741611704230308533e-02 1.801295727491378784e-01 1.887150108814239502e-01 -2.345061898231506348e-01 1.509844064712524414e-01 3.817507252097129822e-02 1.006133928894996643e-01 -1.450940072536468506e-01 -1.997332572937011719e-01 -1.592374294996261597e-01 -1.028016135096549988e-01 6.105247884988784790e-03 -2.729053795337677002e-01 8.967251330614089966e-02 -9.862176375463604927e-04 3.577179834246635437e-02
-1.911123394966125488e-01 7.363075017929077148e-02 -4.047007113695144653e-02 9.829236567020416260e-02 7.835488766431808472e-02 -9.831043332815170288e-02 4.724569991230964661e-02 6.090912967920303345e-02 1.982488334178924561e-01 3.400779962539672852e-01 2.271121889352798462e-01 2.186282724142074585e-01 -1.626507490873336792e-01 -8.950094878673553467e-02 4.970896989107131958e-02 2.063319087028503418e-01 1.105864439159631729e-02 2.333336323499679565e-01 4.382261633872985840e-02 -5.840780586004257202e-02 -8.623472414910793304e-03 2.797415256500244141e-01 -2.771570682525634766e-01 -9.798344224691390991e-02 -2.613128721714019775e-01 9.862858057022094727e-02 -7.609938830137252808e-02 2.706192433834075928e-01 8.852085471153259277e-02 1.262426674365997314e-01 -4.297548830509185791e-01 -3.193801641464233398e-02
-1.010293737053871155e-01 2.275679856538772583e-01 6.430322676897048950e-02 -9.322583675384521484e-02 1.127043832093477249e-02 1.138645932078361511e-01 -5.401703342795372009e-02 1.902024075388908386e-02 2.566870450973510742e-01 2.902751266956329346e-01 -1.842791438102722168e-01 2.924872636795043945e-01 -1.746310591697692871e-01 8.423613011837005615e-02 6.525448709726333618e-02 2.600555419921875000e-01 2.179579734802246094e-01 1.714752428233623505e-02 -4.060341417789459229e-02 2.343694306910037994e-02 5.572880432009696960e-02 2.511357963085174561e-01 -1.209618151187896729e-01 2.410998344421386719e-01 -1.665436178445816040e-01 1.985069066286087036e-01 -3.640197515487670898e-01 -6.303119659423828125e-02 -1.490596532821655273e-01 1.728180199861526489e-01 -2.561551034450531006e-01 1.393382251262664795e-01
-1.618738919496536255e-01 2.450344711542129517e-01 5.656025558710098267e-02 -1.591017283499240875e-02 1.938770860433578491e-01 1.268257647752761841e-01 4.853083938360214233e-02 4.277390986680984497e-02 2.242500036954879761e-01 6.332908570766448975e-02 1.479084938764572144e-01 1.651944071054458618e-01 -9.785189293324947357e-03 -4.379231482744216919e-02 9.563473612070083618e-02 -3.237170353531837463e-02 4.020205438137054443e-01 5.466472730040550232e-02 4.767738655209541321e-02 3.008470833301544189e-01 5.673467740416526794e-02 3.948224186897277832e-01 -2.605565488338470459e-01 3.585428697988390923e-03 1.497153341770172119e-01 2.837250940501689911e-04 2.707422077655792236e-01 -2.674116492271423340e-01 -5.803629755973815918e-02 7.968991994857788086e-02 -2.416707724332809448e-01 -1.304885745048522949e-01
-4.791911691427230835e-02 2.564732171595096588e-02 5.114660412073135376e-02 9.205863624811172485e-02 1.480631083250045776e-01 3.477706015110015869e-01 -8.483187854290008545e-02 1.491092592477798462e-01 3.977184183895587921e-03 3.847171664237976074e-01 -1.388246715068817139e-01 2.953180372714996338e-01 -2.366061806678771973e-01 1.436164081096649170e-01 -8.420523256063461304e-02 -1.191677078604698181e-01 2.511008456349372864e-02 2.508931793272495270e-02 2.012245822697877884e-03 2.937746420502662659e-02 3.025049865245819092e-01 2.328774780035018921e-01 -2.260210812091827393e-01 -1.208553239703178406e-01 1.115107759833335876e-01 3.715581297874450684e-01 1.628546714782714844e-01 1.163011863827705383e-01 -1.002150550484657288e-01 7.829125970602035522e-02 1.143949255347251892e-01 -1.670152246952056885e-01
-1.592320762574672699e-02 1.714344173669815063e-01 -3.650127351284027100e-01 3.131638467311859131e-01 -3.871613740921020508e-02 7.520207017660140991e-02 3.027628660202026367e-01 -7.649447768926620483e-02 8.748533576726913452e-02 4.284570813179016113e-01 -1.224125027656555176e-01 2.808595001697540283e-01 -8.509194105863571167e-02 -3.069073660299181938e-03 -4.305141046643257141e-02 8.316306769847869873e-02 1.881226897239685059e-01 -1.560002472251653671e-02 5.455021187663078308e-02 7.604362070560455322e-02 3.262874484062194824e-01 2.541528642177581787e-01 -1.300472021102905273e-01 7.655182480812072754e-02 1.003239303827285767e-01 -1.556188017129898071e-01 1.135958060622215271e-01 1.920383870601654053e-01 1.677730120718479156e-02 -6.949269026517868042e-02 -5.441963300108909607e-02 5.390340089797973633e-02
-1.144007891416549683e-01 5.810007452964782715e-02 -1.460234820842742920e-01 -4.040885716676712036e-02 4.866712540388107300e-02 1.011162921786308289e-01 1.627260148525238037e-01 -6.431514024734497070e-02 -3.325961902737617493e-02 1.381585747003555298e-01 -5.714693292975425720e-02 3.120478987693786621e-01 -2.450645118951797485e-01 -4.701090231537818909e-02 -3.065007030963897705e-01 1.820340752601623535e-02 -8.657038956880569458e-02 1.249350905418395996e-01 4.237839281558990479e-01 -1.478431820869445801e-01 6.460215151309967041e-02 3.284699618816375732e-01 -2.245240509510040283e-01 -2.651663869619369507e-02 -2.038991749286651611e-01 1.717527210712432861e-01 1.316786259412765503e-01 -1.584068983793258667e-01 -3.321086466312408447e-01 -9.438598901033401489e-02 -1.028254032135009766e-01 -9.476308524608612061e-02
-2.687770426273345947e-01 3.873023986816406250e-01 1.032353416085243225e-01 3.684819862246513367e-02 1.091811433434486389e-01 1.913265287876129150e-01 2.071923315525054932e-01 2.935730814933776855e-01 4.000652208924293518e-02 6.019774079322814941e-02 5.902522057294845581e-02 1.832156181335449219e-01 -1.649820357561111450e-01 -1.650589555501937866e-01 1.432002484798431396e-01 4.787056520581245422e-02 2.538202106952667236e-01 2.766078114509582520e-01 -2.545513212680816650e-02 3.647924363613128662e-01 7.736957073211669922e-02 1.641216427087783813e-01 -1.829746812582015991e-01 -1.010562926530838013e-01 -1.929377168416976929e-01 -7.961481809616088867e-02 1.118821874260902405e-01 -3.002530708909034729e-02 -1.710177510976791382e-01 1.190574318170547485e-01 3.890999034047126770e-02 -1.239841207861900330e-01
-8.930905163288116455e-02 3.202070891857147217e-01 -3.692586719989776611e-02 -1.899648308753967285e-01 1.527832001447677612e-01 3.467757403850555420e-01 -9.862493723630905151e-02 -6.025206297636032104e-02 4.038096591830253601e-02 6.282861530780792236e-02 -2.455295622348785400e-01 3.244085609912872314e-01 -4.471296966075897217e-01 2.493759989738464355e-02 -1.661594808101654053e-01 1.359091955237090588e-03 2.045886665582656860e-01 8.499833941459655762e-02 -5.723420903086662292e-02 -1.191535126417875290e-02 -1.450455933809280396e-01 1.120150759816169739e-01 6.699971854686737061e-02 -2.655327320098876953e-02 -1.756092719733715057e-02 -1.796323060989379883e-01 2.169895470142364502e-01 1.317730396986007690e-01 -4.740253463387489319e-02 9.879813343286514282e-02 -8.105451613664627075e-02 -2.982369661331176758e-01
8.892403542995452881e-02 1.674917191267013550e-01 -7.764533907175064087e-02 1.375809907913208008e-01 -6.267630308866500854e-02 1.194206029176712036e-01 1.668166816234588623e-01 -1.079328060150146484e-01 1.933666020631790161e-01 2.899317145347595215e-01 -8.652877807617187500e-02 2.170788198709487915e-01 -2.513193786144256592e-01 1.177819892764091492e-01 -3.603206276893615723e-01 1.659823358058929443e-01 -1.428419053554534912e-01 5.576068907976150513e-02 1.737819761037826538e-01 -1.372011601924896240e-01 1.158033981919288635e-01 1.412131935358047485e-01 -2.552231252193450928e-01 -3.875849395990371704e-02 -1.360566020011901855e-01 1.580208241939544678e-01 5.545029044151306152e-02 -2.705040574073791504e-01 -2.951169312000274658e-01 2.700814604759216309e-01 -1.362135410308837891e-01 9.329608641564846039e-03
-1.706499904394149780e-01 2.164365202188491821e-01 1.162175759673118591e-01 -5.779527872800827026e-02 2.877849340438842773e-01 2.568910121917724609e-01 -1.228161528706550598e-01 -6.521699577569961548e-02 -7.242648303508758545e-02 2.866395413875579834e-01 -1.299402564764022827e-01 1.006973385810852051e-01 3.305971622467041016e-03 -6.886540353298187256e-02 -2.845713496208190918e-01 4.844960197806358337e-02 1.814255416393280029e-01 2.051976025104522705e-01 -6.038500741124153137e-02 2.281008660793304443e-01 2.435722053050994873e-01 2.501403689384460449e-01 -5.573298782110214233e-02 -1.075710728764533997e-01 1.915577203035354614e-01 1.393741816282272339e-01 -1.550732180476188660e-02 -3.171614930033683777e-02 -4.224067553877830505e-02 2.244233042001724243e-01 -3.855747878551483154e-01 -1.051954329013824463e-01
1.652374267578125000e-01 2.396630346775054932e-01 1.449022144079208374e-01 -1.605776720680296421e-03 6.194965168833732605e-02 2.757062315940856934e-01 4.502114281058311462e-02 -2.574405372142791748e-01 8.167720586061477661e-02 5.648976936936378479e-02 -2.170423418283462524e-01 2.233774960041046143e-01 -1.378585249185562134e-01 -2.767172269523143768e-02 -2.846949920058250427e-02 1.727718710899353027e-01 1.864983513951301575e-02 -1.884298026561737061e-01 1.811312288045883179e-01 7.973171025514602661e-02 4.884041473269462585e-02 2.835854887962341309e-01 -4.672524333000183105e-01 -1.532105505466461182e-01 -1.707780212163925171e-01 7.927557826042175293e-02 1.591632068157196045e-01 7.922906428575515747e-03 2.230310812592506409e-02 -1.205220744013786316e-01 -3.237620890140533447e-01 -9.215340763330459595e-02
-9.973368793725967407e-02 2.998562157154083252e-02 -3.027702271938323975e-01 4.036509618163108826e-02 -1.652877777814865112e-01 3.663151860237121582e-01 -6.537540256977081299e-02 -1.275683939456939697e-01 1.820424944162368774e-01 2.178998738527297974e-01 -2.970194630324840546e-02 1.792171299457550049e-01 -7.583991438150405884e-02 -9.005200862884521484e-02 -6.024996936321258545e-02 9.082020819187164307e-02 -1.265503764152526855e-01 3.423434793949127197e-01 9.611719846725463867e-02 2.166534028947353363e-02 9.229357540607452393e-02 3.470517098903656006e-01 -1.869932413101196289e-01 -8.564133942127227783e-02 -2.940803766250610352e-01 -1.282401978969573975e-01 -3.082647621631622314e-01 -1.124694757163524628e-02 -8.870298974215984344e-03 -1.571991443634033203e-01 1.529101282358169556e-01 -1.183223426342010498e-01
-1.353052556514739990e-01 2.816111743450164795e-01 -9.055528044700622559e-02 1.627809554338455200e-01 1.007222011685371399e-01 1.862427294254302979e-01 1.855645924806594849e-01 8.588471263647079468e-02 2.477577924728393555e-01 3.484278023242950439e-01 -2.426507771015167236e-01 1.696216315031051636e-01 -3.591494262218475342e-02 4.787881672382354736e-02 5.196870863437652588e-02 1.517153680324554443e-01 -2.899171784520149231e-02 -2.303132861852645874e-01 1.317227631807327271e-01 -2.028626203536987305e-01 2.420177757740020752e-01 3.628795146942138672e-01 -2.123124599456787109e-01 -1.570302248001098633e-02 -9.763147681951522827e-02 1.936710625886917114e-01 1.761873215436935425e-01 1.711878031492233276e-01 -1.010395586490631104e-01 1.249503791332244873e-01 -1.156895980238914490e-02 1.274320180527865887e-03
2.906003780663013458e-02 2.005584686994552612e-01 -2.718131542205810547e-01 -1.762389391660690308e-01 -7.942714542150497437e-02 1.736453771591186523e-01 9.291306883096694946e-02 -6.589441001415252686e-02 6.217596679925918579e-02 3.208558857440948486e-01 -3.468915224075317383e-01 5.867135152220726013e-02 -3.851501047611236572e-01 1.242058500647544861e-01 -9.783076494932174683e-02 1.427783071994781494e-01 -7.506785914301872253e-03 9.430950880050659180e-02 3.846762180328369141e-01 3.902519121766090393e-02 1.237103492021560669e-01 5.697770789265632629e-02 -2.280306965112686157e-01 -1.358630359172821045e-01 -3.286391124129295349e-02 1.708811074495315552e-01 2.031076103448867798e-01 -1.249885000288486481e-02 1.185593660920858383e-03 1.857809424400329590e-01 -1.594745069742202759e-01 -3.382160514593124390e-02
1.682324260473251343e-01 9.996641427278518677e-02 -4.093200713396072388e-02 1.676419824361801147e-01 1.510733664035797119e-01 2.123878896236419678e-01 7.231144607067108154e-02 1.705283671617507935e-01 2.879281938076019287e-01 2.717255651950836182e-01 1.700577288866043091e-01 5.058133006095886230e-01 -2.829110026359558105e-01 7.541293650865554810e-02 2.482256293296813965e-01 4.673728346824645996e-02 1.511802673339843750e-01 2.869383394718170166e-01 9.903091937303543091e-02 1.326134502887725830e-01 -5.820054188370704651e-02 1.480294317007064819e-01 -2.833085134625434875e-02 3.439412266016006470e-02 2.036075294017791748e-01 7.106994837522506714e-02 4.217843711376190186e-02 -1.005511824041604996e-02 -1.169474497437477112e-01 8.685250580310821533e-02 -3.958071023225784302e-02 -8.724965900182723999e-02
1.681839525699615479e-01 3.972475975751876831e-02 -1.182350963354110718e-01 6.646586209535598755e-02 -1.002766117453575134e-01 1.992072463035583496e-01 -9.674523957073688507e-03 6.680303812026977539e-02 1.231497749686241150e-01 2.578564882278442383e-01 1.413209885358810425e-01 3.352048397064208984e-01 -4.990985691547393799e-01 9.292884171009063721e-02 -2.082985490560531616e-01 1.638763397932052612e-01 -1.206609383225440979e-01 9.657242894172668457e-02 1.330364197492599487e-01 9.731031209230422974e-02 1.958066076040267944e-01 2.205160260200500488e-01 -1.729279756546020508e-01 3.238378465175628662e-02 -4.106255248188972473e-02 2.081947401165962219e-02 1.437421143054962158e-01 -1.806213110685348511e-01 -2.719217538833618164e-01 2.276353985071182251e-01 -2.684766426682472229e-02 6.793906539678573608e-02
-1.059445738792419434e-01 -1.258448511362075806e-02 -1.540918201208114624e-01 -2.840240895748138428e-01 -1.015942543745040894e-01 1.416830867528915405e-01 3.131407797336578369e-01 1.674423925578594208e-03 1.561253219842910767e-01 2.116873562335968018e-01 -1.996590644121170044e-01 2.778517007827758789e-01 -1.446338444948196411e-01 -2.503481321036815643e-02 -1.191518083214759827e-01 2.773636281490325928e-01 1.920223236083984375e-01 1.503427624702453613e-01 1.649954169988632202e-01 -1.274989396333694458e-01 -2.452232092618942261e-01 1.784778237342834473e-01 -3.498788475990295410e-01 -7.298475503921508789e-02 -1.533522009849548340e-01 -6.883864849805831909e-02 2.309889160096645355e-02 -1.542060971260070801e-01 1.557524651288986206e-01 -8.640399575233459473e-02 -1.995201557874679565e-01 1.001758426427841187e-01
2.838601469993591309e-01 -5.090019479393959045e-02 -1.865065097808837891e-01 1.366532891988754272e-01 -8.367736637592315674e-02 -3.130978718400001526e-02 1.310934126377105713e-01 1.756508275866508484e-02 1.898731440305709839e-01 3.335493505001068115e-01 1.070897728204727173e-01 2.613183259963989258e-01 -3.732514083385467529e-01 -1.764032244682312012e-01 8.342900872230529785e-02 9.078098833560943604e-02 2.052292227745056152e-01 1.415171176195144653e-01 6.163121759891510010e-02 2.617258727550506592e-01 6.424839608371257782e-03 4.045877754688262939e-01 -2.075472325086593628e-01 -1.152514666318893433e-01 -2.087022066116333008e-01 -3.683559829369187355e-03 3.370597958564758301e-02 -2.951109223067760468e-02 5.047801416367292404e-03 -9.662235528230667114e-02 -5.823811516165733337e-02 1.110516563057899475e-01
9.131770581007003784e-02 1.934295594692230225e-01 -2.747145593166351318e-01 1.771723330020904541e-01 7.696729898452758789e-02 6.459405273199081421e-02 1.631668210029602051e-01 -1.083230003714561462e-01 2.542797923088073730e-01 -9.298990666866302490e-02 -1.240509003400802612e-01 8.174519985914230347e-02 -5.938152968883514404e-02 -7.523692399263381958e-02 -2.564000487327575684e-01 -3.220487013459205627e-02 5.431156978011131287e-02 2.283241003751754761e-01 6.066833809018135071e-02 2.542716450989246368e-02 2.438042685389518738e-02 4.793701171875000000e-01 -9.044777601957321167e-02 -7.320707291364669800e-02 -4.202293753623962402e-01 7.364352047443389893e-02 5.483809858560562134e-02 1.747090965509414673e-01 -2.320697009563446045e-01 8.156925439834594727e-02 -2.193300873041152954e-01 9.592936374247074127e-03
-1.462789326906204224e-01 1.491066217422485352e-01 9.377702325582504272e-02 -1.793756335973739624e-01 3.059177398681640625e-01 1.581456214189529419e-01 1.467301100492477417e-01 6.031979247927665710e-02 5.752318724989891052e-02 2.053366154432296753e-01 6.965547055006027222e-02 4.561294242739677429e-02 -1.864050626754760742e-01 1.117152050137519836e-01 -2.037026137113571167e-01 2.241555154323577881e-01 3.287584483623504639e-01 2.125629335641860962e-01 1.498114615678787231e-01 1.906565129756927490e-01 7.477309554815292358e-02 3.520854115486145020e-01 -1.996944546699523926e-01 -7.205396145582199097e-02 1.325479298830032349e-01 9.873810410499572754e-02 3.457840681076049805e-01 2.585510537028312683e-02 -1.221700906753540039e-01 1.305196285247802734e-01 -6.235750019550323486e-02 -1.008871123194694519e-01
1.308286841958761215e-02 3.226466774940490723e-01 -2.006132751703262329e-01 1.909204944968223572e-02 -1.027420256286859512e-02 1.821895688772201538e-01 3.397385030984878540e-02 -2.206526994705200195e-01 3.571573495864868164e-01 2.428490072488784790e-01 -1.940115392208099365e-01 9.655559062957763672e-02 -4.226036071777343750e-01 6.744782626628875732e-02 -2.245437204837799072e-01 1.815346032381057739e-01 -1.487008947879076004e-02 5.840107053518295288e-02 2.135731279850006104e-01 -2.871116623282432556e-02 6.247178837656974792e-02 1.415272615849971771e-02 -1.019317060708999634e-01 -1.518903225660324097e-01 -2.610048949718475342e-01 2.360578924417495728e-01 -5.997362080961465836e-03 2.132748365402221680e-01 1.005242317914962769e-01 9.233041666448116302e-03 3.015656583011150360e-02 -6.210404634475708008e-02
7.119288202375173569e-03 2.350141480565071106e-02 -1.308467239141464233e-01 1.194791197776794434e-01 -7.444427907466888428e-02 -4.425853118300437927e-02 2.146809995174407959e-01 1.215297207236289978e-01 3.698039948940277100e-01 1.820393800735473633e-01 1.932541131973266602e-01 3.056069612503051758e-01 -3.556077182292938232e-01 1.425097733736038208e-01 1.285083293914794922e-01 6.680873036384582520e-02 1.331016272306442261e-01 3.217865526676177979e-01 1.016419753432273865e-01 7.040984183549880981e-02 1.566166281700134277e-01 1.635275930166244507e-01 -1.168834641575813293e-01 1.627170741558074951e-01 8.988687396049499512e-02 2.381082624197006226e-01 -6.315802782773971558e-02 8.360294997692108154e-02 -2.719175517559051514e-01 -5.128595232963562012e-02 -7.566724717617034912e-02 -2.127305567264556885e-01
-1.760264113545417786e-02 7.474784553050994873e-02 8.863435685634613037e-02 -9.412690252065658569e-02 1.842204481363296509e-01 1.251446902751922607e-01 -1.818701997399330139e-02 -2.676558122038841248e-02 3.396250903606414795e-01 1.536786407232284546e-01 -8.541443943977355957e-02 2.370521575212478638e-01 3.738129511475563049e-02 9.381521493196487427e-03 2.958903089165687561e-02 2.111596316099166870e-01 4.085198417305946350e-02 2.340291887521743774e-01 -2.438992820680141449e-02 -2.776514291763305664e-01 1.419436633586883545e-01 2.048716992139816284e-01 3.721626475453376770e-02 -3.069088160991668701e-01 -1.883005797863006592e-01 -1.565044862218201160e-03 -3.866110146045684814e-01 -1.612203866243362427e-01 -4.174357652664184570e-01 6.684356369078159332e-03 5.404915660619735718e-03 1.649353653192520142e-02
2.363599464297294617e-02 1.485285162925720215e-02 -1.465464234352111816e-01 -5.120182037353515625e-02 -1.336147189140319824e-01 -4.537546262145042419e-02 1.837664097547531128e-01 4.192072153091430664e-02 1.185958310961723328e-01 3.388022780418395996e-01 1.993334889411926270e-01 1.808671504259109497e-01 -4.102513790130615234e-01 2.030662447214126587e-01 -2.099704891443252563e-01 1.325014680624008179e-01 -5.587680265307426453e-02 1.258945614099502563e-01 2.175153344869613647e-01 -3.330577909946441650e-02 1.515119969844818115e-01 3.492286801338195801e-01 -1.048802435398101807e-01 -8.439489454030990601e-02 -1.494133919477462769e-01 1.399710178375244141e-01 -1.753978803753852844e-02 -2.136502861976623535e-01 -1.467432677745819092e-01 2.323287874460220337e-01 -2.310532033443450928e-01 3.428796844673343003e-05
-1.433023810386657715e-01 -5.595241114497184753e-02 4.239647462964057922e-02 -1.486464887857437134e-01 3.591077923774719238e-01 2.618769742548465729e-02 4.326555505394935608e-02 2.636152505874633789e-01 2.631215751171112061e-01 7.509961724281311035e-02 -5.687824636697769165e-02 3.130631446838378906e-01 -1.176441013813018799e-01 6.371324509382247925e-02 -6.366163492202758789e-02 1.737688109278678894e-02 5.473774671554565430e-02 1.522529125213623047e-01 2.106640301644802094e-02 -1.858248859643936157e-01 2.354099303483963013e-01 2.391319423913955688e-01 -3.842629194259643555e-01 -3.215042948722839355e-01 -1.873426586389541626e-01 -1.654244400560855865e-02 -2.288307100534439087e-01 -4.247771203517913818e-02 -9.780997782945632935e-02 -7.386778295040130615e-02 -8.080580085515975952e-02 1.311185956001281738e-01
1.543503999710083008e-01 1.294988095760345459e-01 -1.515176445245742798e-01 2.571468055248260498e-01 1.594876497983932495e-02 1.649373620748519897e-01 7.482486963272094727e-02 1.969428956508636475e-01 3.884935379028320312e-01 2.654790580272674561e-01 1.155521273612976074e-01 4.209810197353363037e-01 -3.631908297538757324e-01 1.169332955032587051e-02 8.273305743932723999e-02 3.467443212866783142e-02 1.607389152050018311e-01 2.078744620084762573e-01 1.784034967422485352e-01 7.915732264518737793e-02 -5.304150283336639404e-02 9.757515788078308105e-02 -1.041972711682319641e-01 3.478888422250747681e-02 2.918653190135955811e-01 -1.699675805866718292e-02 1.290920097380876541e-02 1.619358658790588379e-01 1.122950389981269836e-02 2.940860344097018242e-03 4.209550842642784119e-02 -3.301357477903366089e-02
-2.092750966548919678e-01 1.361290961503982544e-01 8.325876668095588684e-03 3.028171658515930176e-01 -4.562152177095413208e-02 5.029630661010742188e-02 1.451551169157028198e-01 -1.083695143461227417e-01 5.187306404113769531e-01 1.790697872638702393e-01 -2.525200843811035156e-01 8.859572000801563263e-03 -1.740047484636306763e-01 -2.058591395616531372e-01 -9.299359470605850220e-02 -9.074188768863677979e-02 2.200028747320175171e-01 4.903924837708473206e-02 -1.844487339258193970e-02 -5.752005800604820251e-02 -1.475030034780502319e-01 1.171057969331741333e-01 -1.152607351541519165e-01 -1.127062439918518066e-01 -9.275279194116592407e-02 3.022243082523345947e-01 -8.347120881080627441e-02 1.832270026206970215e-01 5.879220087081193924e-03 -9.852410294115543365e-04 -2.782456278800964355e-01 -1.417690813541412354e-01
-1.659422926604747772e-02 3.761644959449768066e-01 1.480457484722137451e-01 -6.407199054956436157e-02 -9.861437231302261353e-02 1.211246699094772339e-01 -1.358948349952697754e-01 2.862551249563694000e-02 2.565315961837768555e-01 3.314731419086456299e-01 -4.416747763752937317e-02 1.833270788192749023e-01 -6.759461015462875366e-02 1.559501439332962036e-01 1.946089714765548706e-01 1.548071503639221191e-01 2.114561945199966431e-01 7.344690710306167603e-02 -6.277018785476684570e-02 -8.140709996223449707e-02 -1.302018295973539352e-02 2.627599835395812988e-01 -8.487406373023986816e-02 2.009804844856262207e-01 -7.627733796834945679e-02 7.575958967208862305e-02 -3.741562366485595703e-01 -9.134142845869064331e-02 -1.810815483331680298e-01 8.626706898212432861e-02 -3.227594792842864990e-01 6.902907788753509521e-02
-1.037777289748191833e-01 3.932791054248809814e-01 -2.664094269275665283e-01 -2.154705226421356201e-01 -1.936978846788406372e-02 5.794928595423698425e-02 -2.161727398633956909e-01 1.742229312658309937e-01 2.614192068576812744e-01 1.864406019449234009e-01 -1.041550487279891968e-01 2.433054447174072266e-01 -2.177153825759887695e-01 -9.971507638692855835e-02 1.416275501251220703e-01 1.548731327056884766e-01 -1.126341149210929871e-01 2.394166290760040283e-01 2.709542587399482727e-02 -8.927883207798004150e-02 -2.065436840057373047e-01 2.868771553039550781e-01 -3.761428594589233398e-02 -2.644014358520507812e-01 1.752924621105194092e-01 -9.991753101348876953e-02 -9.693831205368041992e-02 9.862617403268814087e-02 -1.069612652063369751e-01 -7.943569123744964600e-02 -9.425116330385208130e-02 -1.863203011453151703e-02
2.482426762580871582e-01 3.468891233205795288e-02 -2.182091027498245239e-01 -1.070353202521800995e-02 4.440743848681449890e-02 3.738405704498291016e-01 2.310526072978973389e-01 -2.359350323677062988e-01 2.445870935916900635e-01 1.602091491222381592e-01 -9.542407095432281494e-02 1.933428794145584106e-01 2.767435833811759949e-02 -9.126831591129302979e-02 -2.160010486841201782e-01 1.962204873561859131e-01 5.629506334662437439e-02 1.242595389485359192e-01 2.451878935098648071e-01 3.153387904167175293e-01 2.149622291326522827e-01 1.138165444135665894e-01 -1.972198039293289185e-01 -4.018860682845115662e-02 5.223145335912704468e-02 1.209213063120841980e-01 -2.175295054912567139e-01 -2.629519812762737274e-02 3.674816340208053589e-02 -1.128450930118560791e-01 -1.381408870220184326e-01 -1.899058818817138672e-01
-2.504425048828125000e-01 -6.749431788921356201e-02 -2.036392837762832642e-01 7.357766479253768921e-02 1.737867854535579681e-02 2.319463714957237244e-02 5.627543479204177856e-02 7.631058990955352783e-02 3.536717593669891357e-01 1.238903403282165527e-01 2.162260562181472778e-01 2.559441924095153809e-01 -2.945998311042785645e-01 -1.186745688319206238e-01 -3.243432566523551941e-02 8.299833536148071289e-02 1.124788150191307068e-01 1.417214870452880859e-01 3.984019160270690918e-02 9.766006469726562500e-02 3.009561449289321899e-02 2.943821549415588379e-01 -2.719321846961975098e-01 -2.506000101566314697e-01 -9.836439043283462524e-02 1.899270340800285339e-03 -1.765729486942291260e-01 2.516542375087738037e-01 6.798332929611206055e-02 1.223938073962926865e-02 -3.672682046890258789e-01 4.983403161168098450e-02
-2.497898191213607788e-01 1.973895579576492310e-01 -4.634439349174499512e-01 2.053784206509590149e-02 -1.336555629968643188e-01 9.483729302883148193e-02 2.415060400962829590e-01 -7.572109252214431763e-02 3.322925567626953125e-01 2.008166313171386719e-01 -3.549413010478019714e-02 3.415048718452453613e-01 7.685998827219009399e-02 1.858095973730087280e-01 -1.659504771232604980e-01 6.284452974796295166e-02 -1.756557822227478027e-01 1.147806048393249512e-01 4.017700254917144775e-02 -5.784015357494354248e-02 1.436714734882116318e-02 1.226026937365531921e-01 -2.140373289585113525e-01 -2.238955199718475342e-01 1.250007562339305878e-02 9.737212955951690674e-02 3.427054360508918762e-02 -2.298364788293838501e-02 1.106777936220169067e-01 1.380969882011413574e-01 -5.331889167428016663e-02 -2.151721864938735962e-01
-2.762278914451599121e-01 3.272718489170074463e-01 1.834803223609924316e-01 -6.095919385552406311e-02 1.914598941802978516e-01 3.185248374938964844e-01 1.771532595157623291e-01 1.443506032228469849e-01 2.136088721454143524e-02 8.411022834479808807e-03 7.286933064460754395e-02 2.666910290718078613e-01 -1.621244251728057861e-01 -1.309062540531158447e-01 6.175779923796653748e-02 7.013424485921859741e-02 2.270490825176239014e-01 1.871986240148544312e-01 4.078591708093881607e-03 3.706537485122680664e-01 1.619805097579956055e-01 1.051055043935775757e-01 -2.984101176261901855e-01 -1.215027570724487305e-01 -1.883731782436370850e-01 -4.702595621347427368e-02 7.762649655342102051e-02 -1.057218238711357117e-01 -1.729308515787124634e-01 -7.250165194272994995e-02 6.497792899608612061e-02 1.964358799159526825e-02
1.594479680061340332e-01 1.091907322406768799e-01 -3.707390725612640381e-01 -2.621415257453918457e-02 -1.655638366937637329e-01 1.118187829852104187e-01 -1.468827724456787109e-01 -3.789827600121498108e-02 9.599781595170497894e-03 1.539477556943893433e-01 -3.216720223426818848e-01 3.011497557163238525e-01 -5.614103376865386963e-02 1.398968249559402466e-01 5.014192312955856323e-02 2.238826006650924683e-01 1.247061267495155334e-01 9.022051841020584106e-02 2.081193178892135620e-01 1.224524825811386108e-01 2.789650484919548035e-02 1.839807629585266113e-01 -3.065371215343475342e-01 -1.289243698120117188e-01 4.698983207345008850e-02 2.840735912322998047e-01 2.308245189487934113e-02 1.217837706208229065e-01 -1.484691351652145386e-01 -1.240468845935538411e-04 -3.088037669658660889e-01 -1.593442410230636597e-01
-3.530538380146026611e-01 3.246982395648956299e-01 -1.055471524596214294e-01 -5.858322605490684509e-02 1.281899958848953247e-01 -2.896434161812067032e-03 -6.239936500787734985e-02 2.598995566368103027e-01 2.606393396854400635e-01 7.787202298641204834e-02 1.382996439933776855e-01 2.909907102584838867e-01 -2.395218610763549805e-01 2.747877836227416992e-01 2.444278746843338013e-01 -6.305160373449325562e-02 -1.451489608734846115e-02 2.129385322332382202e-01 5.382309481501579285e-02 1.111649125814437866e-01 4.450922459363937378e-02 1.914284527301788330e-01 -1.255867928266525269e-01 -2.011413276195526123e-01 -2.378397434949874878e-01 7.076428737491369247e-03 -6.616968661546707153e-02 -2.124018222093582153e-01 -2.464359812438488007e-02 2.689211070537567139e-02 3.948308527469635010e-03 -1.730599701404571533e-01
-2.022707909345626831e-01 2.422640621662139893e-01 2.031284719705581665e-01 -1.520866155624389648e-01 2.369511872529983521e-01 1.824560165405273438e-01 2.694470807909965515e-02 1.156831532716751099e-01 2.435962706804275513e-01 -1.406161859631538391e-02 1.630813777446746826e-01 1.186563894152641296e-01 -2.912417054176330566e-01 3.934680297970771790e-02 -2.557345926761627197e-01 9.735643863677978516e-02 2.293033003807067871e-01 2.693046629428863525e-01 2.060987055301666260e-01 2.182956635951995850e-01 9.343741089105606079e-02 2.006306797266006470e-01 -2.368174940347671509e-01 -6.140973046422004700e-02 1.818069219589233398e-01 -1.678954958915710449e-01 1.033050566911697388e-01 4.121410101652145386e-02 -1.572115570306777954e-01 -4.664900247007608414e-03 -2.028793394565582275e-01 -8.611697703599929810e-02
9.594072401523590088e-02 4.363422989845275879e-01 -3.608851507306098938e-02 -1.297056972980499268e-01 7.406199723482131958e-02 3.061600923538208008e-01 -4.515634849667549133e-02 -1.523063033819198608e-01 2.253748774528503418e-01 2.712866365909576416e-01 -1.291902512311935425e-01 1.643875688314437866e-01 -4.516711458563804626e-02 1.909898221492767334e-01 -3.006718754768371582e-01 2.131418325006961823e-02 5.052652955055236816e-02 1.157505810260772705e-01 -2.484840452671051025e-01 2.297366857528686523e-01 -2.228011488914489746e-01 1.113809570670127869e-01 9.984341263771057129e-02 -1.946902722120285034e-01 6.056762859225273132e-02 -1.027648523449897766e-01 -2.134259343147277832e-01 -7.054453343152999878e-02 -5.341836437582969666e-02 5.633766949176788330e-02 -2.083577364683151245e-01 -7.583241164684295654e-02
3.865403309464454651e-02 3.000822365283966064e-01 -2.212132811546325684e-01 2.250730544328689575e-01 -8.182606101036071777e-02 1.382515877485275269e-01 1.793260872364044189e-01 8.841918408870697021e-02 1.900742799043655396e-01 2.938381135463714600e-01 -2.979946136474609375e-01 2.216533571481704712e-01 -8.156958967447280884e-02 1.420349627733230591e-01 9.364944696426391602e-02 9.751373529434204102e-02 -3.189709037542343140e-02 -1.409936100244522095e-01 8.327385783195495605e-02 -6.810481101274490356e-02 1.369850188493728638e-01 -2.957220375537872314e-02 -3.095310628414154053e-01 -1.947420537471771240e-01 -2.020616084337234497e-01 1.387855410575866699e-01 7.332504540681838989e-02 -4.823041334748268127e-02 4.234047234058380127e-02 2.637871205806732178e-01 -3.328873515129089355e-01 4.177901893854141235e-02
-4.188206791877746582e-01 1.212170124053955078e-01 -4.706146940588951111e-02 -2.845087647438049316e-02 2.823950536549091339e-02 1.448872536420822144e-01 2.446640133857727051e-01 -1.336111128330230713e-01 1.048208475112915039e-01 3.111206591129302979e-01 -2.328853458166122437e-01 1.827901005744934082e-01 -1.346839517354965210e-01 -5.301659181714057922e-02 4.340308159589767456e-02 2.871949970722198486e-01 1.334040611982345581e-01 -2.515438757836818695e-02 -1.360839158296585083e-01 1.725804619491100311e-02 6.295522302389144897e-02 4.498081654310226440e-02 -1.727561205625534058e-01 2.152076959609985352e-01 -3.890670537948608398e-01 2.794826170429587364e-03 -1.304038465023040771e-01 6.507835350930690765e-03 -2.531585693359375000e-01 -2.191749773919582367e-02 -2.277930080890655518e-01 -4.840517789125442505e-02
-1.527705937623977661e-01 2.567996680736541748e-01 2.984987944364547729e-02 -1.610482633113861084e-01 2.383532226085662842e-01 2.238714993000030518e-01 1.163516659289598465e-02 2.079099714756011963e-01 2.296824604272842407e-01 1.629006564617156982e-01 1.109114661812782288e-01 -6.403798703104257584e-03 -2.320808023214340210e-01 7.865407317876815796e-02 -1.554251611232757568e-01 1.477631032466888428e-01 2.397346347570419312e-01 2.386678159236907959e-01 7.270109653472900391e-02 1.114733368158340454e-01 2.447404265403747559e-01 3.597980737686157227e-01 7.633560895919799805e-02 -1.776403747498989105e-02 1.820586174726486206e-01 -4.502940922975540161e-02 1.931285709142684937e-01 1.606898456811904907e-01 -5.573837086558341980e-02 1.392208635807037354e-01 -2.648511826992034912e-01 -1.317294985055923462e-01
-8.705966174602508545e-02 3.084392752498388290e-03 5.367269366979598999e-02 1.838305778801441193e-02 -1.420002430677413940e-01 3.147460222244262695e-01 2.591522037982940674e-01 -2.371069788932800293e-02 1.179808676242828369e-01 1.940104365348815918e-01 -2.479788810014724731e-01 3.299463987350463867e-01 -1.127056032419204712e-01 -4.252325743436813354e-02 -1.727233529090881348e-01 4.432865381240844727e-01 7.282245159149169922e-02 8.430103771388530731e-03 1.752193719148635864e-01 -1.143823340535163879e-01 -2.088412493467330933e-01 1.728429496288299561e-01 -3.087762296199798584e-01 -1.271778047084808350e-01 -1.502239257097244263e-01 -1.184278950095176697e-01 -1.831723004579544067e-01 3.079067356884479523e-02 -2.258384414017200470e-02 3.108985163271427155e-02 -1.601126492023468018e-01 8.429501205682754517e-02
-3.520951839163899422e-03 -1.594838798046112061e-01 -6.379094719886779785e-02 -1.494457423686981201e-01 6.966602057218551636e-03 2.674166858196258545e-01 -1.357083916664123535e-01 -2.125725001096725464e-01 -1.272861212491989136e-01 3.304287791252136230e-01 -6.290380656719207764e-02 3.341968059539794922e-01 -8.032582700252532959e-03 1.908042728900909424e-01 -3.283982723951339722e-02 6.991830468177795410e-02 2.103852629661560059e-01 2.587830722332000732e-01 2.362661212682723999e-01 3.961307927966117859e-02 1.699978560209274292e-01 3.423326611518859863e-01 -1.677029728889465332e-01 -6.764563918113708496e-02 -1.567316502332687378e-01 -2.688417732715606689e-01 4.470848664641380310e-02 1.135473400354385376e-01 -1.442942917346954346e-01 -3.707792237401008606e-02 -2.297645621001720428e-02 -2.182873338460922241e-01
2.653576247394084930e-02 -1.135588586330413818e-01 -1.201901361346244812e-01 1.517148967832326889e-02 8.892038464546203613e-02 4.304836392402648926e-01 5.674789100885391235e-02 1.985664516687393188e-01 1.887647956609725952e-01 7.941564917564392090e-02 1.485706269741058350e-01 6.748810410499572754e-02 -2.763917744159698486e-01 4.923811182379722595e-02 5.283462628722190857e-02 -2.373214229010045528e-04 1.817768216133117676e-01 2.136353105306625366e-01 1.483525037765502930e-01 1.094061508774757385e-01 -1.072556525468826294e-01 2.255832552909851074e-01 -4.318099021911621094e-01 -2.766499817371368408e-01 -1.066911146044731140e-01 1.150136068463325500e-01 4.846652597188949585e-02 8.461669832468032837e-02 1.408210992813110352e-01 -1.385361552238464355e-01 -2.697178721427917480e-01 -4.170145839452743530e-02
1.183672472834587097e-01 9.243524633347988129e-03 -2.066954225301742554e-01 -9.446404874324798584e-02 1.128928661346435547e-01 3.761449158191680908e-01 1.540713608264923096e-01 -1.119952052831649780e-01 1.302285492420196533e-01 1.314055472612380981e-01 1.455493569374084473e-01 2.952632904052734375e-01 2.489886619150638580e-02 -1.891994923353195190e-01 -1.142597794532775879e-01 2.093300819396972656e-01 -5.239758640527725220e-02 9.543503075838088989e-02 3.044979274272918701e-01 3.212723135948181152e-01 1.632973849773406982e-01 2.727494537830352783e-01 -2.300379872322082520e-01 -1.424724310636520386e-01 2.834174223244190216e-02 1.106148883700370789e-01 1.167665515094995499e-02 -3.219491615891456604e-02 -4.180072993040084839e-02 1.418152600526809692e-01 -9.700793027877807617e-02 -2.834086716175079346e-01
-2.905139140784740448e-02 1.066270172595977783e-01 -1.230707690119743347e-01 -1.397175490856170654e-01 -7.504648715257644653e-02 3.153194189071655273e-01 -1.244690734893083572e-02 -7.155615836381912231e-02 -1.834001988172531128e-01 1.838070452213287354e-01 7.481037080287933350e-02 4.160801768302917480e-01 -1.986931078135967255e-02 1.898423582315444946e-01 -8.470147848129272461e-02 1.525214016437530518e-01 2.281100451946258545e-01 2.319418489933013916e-01 -5.750019475817680359e-02 1.038452014327049255e-01 2.108739614486694336e-01 1.476562172174453735e-01 -1.882735937833786011e-01 -2.203600704669952393e-01 -3.341519832611083984e-01 -4.408361762762069702e-02 -2.887510359287261963e-01 2.104239165782928467e-02 -6.659924238920211792e-02 -1.438036113977432251e-01 -1.220365911722183228e-01 -1.488222479820251465e-01
-2.416727840900421143e-01 2.425797283649444580e-01 1.115962211042642593e-02 -4.176346585154533386e-02 -9.568908065557479858e-02 -1.565470844507217407e-01 3.047333098948001862e-03 2.773286998271942139e-01 3.901019096374511719e-01 1.837828308343887329e-01 2.847300469875335693e-01 2.849582135677337646e-01 -1.467930823564529419e-01 3.882580995559692383e-02 1.836227029561996460e-01 9.157070517539978027e-02 -2.842294797301292419e-02 2.391601502895355225e-01 2.298738360404968262e-01 -1.335603445768356323e-01 1.078751906752586365e-01 2.144517749547958374e-01 -1.578700840473175049e-01 -2.707838416099548340e-01 -2.851864509284496307e-02 -1.134304776787757874e-01 -6.847927719354629517e-02 -1.146064177155494690e-01 -1.424450129270553589e-01 -5.504230037331581116e-02 -1.305692195892333984e-01 -2.188765257596969604e-02
-1.418714225292205811e-01 1.880092024803161621e-01 1.265755761414766312e-02 -8.245453238487243652e-02 -1.255695521831512451e-01 2.602804005146026611e-01 -2.651707082986831665e-02 -9.167917072772979736e-02 -2.137188613414764404e-02 2.882041931152343750e-01 -4.662482813000679016e-02 3.010429143905639648e-01 -8.386819064617156982e-02 2.560793980956077576e-02 -3.364424407482147217e-02 2.189107090234756470e-01 3.522242307662963867e-01 9.999585896730422974e-02 -2.161431610584259033e-01 4.110481217503547668e-02 1.128925532102584839e-01 1.982896178960800171e-01 -3.547611534595489502e-01 9.831472486257553101e-02 -1.443474888801574707e-01 1.271142214536666870e-01 -3.533027470111846924e-01 4.039324074983596802e-02 2.048692852258682251e-02 1.222982481122016907e-01 -2.248160392045974731e-01 1.116284430027008057e-01
2.659407444298267365e-02 -7.722951471805572510e-02 1.901138275861740112e-01 -1.056549549102783203e-01 -2.961636893451213837e-02 2.150507271289825439e-01 1.911520361900329590e-01 2.232285216450691223e-02 1.672803461551666260e-01 2.886648774147033691e-01 -1.746779084205627441e-01 9.002146124839782715e-02 -1.393688023090362549e-01 -2.049912698566913605e-02 -2.593179643154144287e-01 2.862539291381835938e-01 1.347503662109375000e-01 1.889197677373886108e-01 2.044464461505413055e-02 3.302931040525436401e-02 -1.346972137689590454e-01 1.885523945093154907e-01 -4.393685460090637207e-01 -1.523770764470100403e-02 -3.489730954170227051e-01 -9.390982240438461304e-02 -1.835185661911964417e-02 -9.266236424446105957e-02 1.386333703994750977e-01 -5.335571989417076111e-02 -2.809783518314361572e-01 -5.876787006855010986e-03
-2.333873063325881958e-01 4.824706017971038818e-01 7.337574660778045654e-02 -2.283653467893600464e-01 -1.352870911359786987e-01 1.768319159746170044e-01 1.057812105864286423e-02 1.560602486133575439e-01 3.796764612197875977e-01 1.795031726360321045e-01 -5.596964620053768158e-03 9.505738317966461182e-02 -2.517194151878356934e-01 1.643462330102920532e-01 2.810488939285278320e-01 1.343811899423599243e-01 -7.023336365818977356e-03 2.417858690023422241e-01 6.203338503837585449e-02 -1.084059178829193115e-01 -2.265601418912410736e-02 9.951597452163696289e-02 4.790510982275009155e-02 -2.052910327911376953e-01 -9.072364121675491333e-02 8.507574349641799927e-02 -8.104798197746276855e-02 -1.381748020648956299e-01 8.639591746032238007e-03 -1.066651940345764160e-01 -5.154827237129211426e-02 -1.552804708480834961e-01
-1.121937334537506104e-01 3.752345740795135498e-01 5.248590186238288879e-02 -1.275178790092468262e-01 -1.920288354158401489e-01 -1.105478256940841675e-01 2.296624779701232910e-01 6.208041682839393616e-02 6.093494221568107605e-02 3.328127562999725342e-01 -2.109619975090026855e-02 1.642038822174072266e-01 -2.757179439067840576e-01 -1.231847703456878662e-01 2.110058218240737915e-01 2.684894502162933350e-01 -7.167236506938934326e-02 8.272439241409301758e-02 1.744471490383148193e-01 9.305875003337860107e-02 1.050282362848520279e-02 2.919028103351593018e-01 8.972801268100738525e-03 -3.029783070087432861e-01 3.894821926951408386e-02 2.546753920614719391e-02 -1.087188571691513062e-01 -4.925027862191200256e-02 -3.137524127960205078e-01 -6.572569161653518677e-02 -1.312915235757827759e-02 -1.568481624126434326e-01
-1.641914099454879761e-01 4.646347761154174805e-01 -1.509138941764831543e-01 -1.263070404529571533e-01 -1.366727147251367569e-02 -4.249634593725204468e-02 -2.606144845485687256e-01 1.003941446542739868e-01 4.412535578012466431e-02 2.201259732246398926e-01 2.444545365869998932e-02 2.204893827438354492e-01 -7.187672704458236694e-02 -1.017696186900138855e-01 -1.126238494180142879e-03 5.030438676476478577e-02 -2.061237581074237823e-02 1.216615289449691772e-01 8.066374808549880981e-02 6.459111720323562622e-02 -8.685503900051116943e-02 4.280636012554168701e-01 -2.658561766147613525e-01 -3.115825951099395752e-01 2.286057323217391968e-01 1.450300067663192749e-01 1.067075226455926895e-02 1.906726323068141937e-02 -1.445104032754898071e-01 -1.509760618209838867e-01 -1.265351623296737671e-01 -5.342802032828330994e-02
-4.605489596724510193e-02 1.223417222499847412e-01 -2.274181097745895386e-01 4.073610529303550720e-02 2.074241451919078827e-02 2.500778436660766602e-01 2.561328234151005745e-03 2.391405105590820312e-01 2.591181397438049316e-01 3.909404873847961426e-01 -1.713521033525466919e-01 2.056505531072616577e-01 -3.214085474610328674e-02 1.189533714205026627e-02 -2.884745001792907715e-01 1.977889612317085266e-02 1.884893514215946198e-03 -3.017666563391685486e-02 2.558135688304901123e-01 2.243061512708663940e-01 1.499113291501998901e-01 -6.940452754497528076e-02 -2.670595347881317139e-01 -2.595219612121582031e-01 -1.075479537248611450e-01 2.910250425338745117e-01 -6.323751062154769897e-02 8.812903612852096558e-02 -1.426152437925338745e-01 1.362325251102447510e-01 4.852247238159179688e-02 -3.230793029069900513e-02
4.096128419041633606e-02 3.770956099033355713e-01 -2.309046387672424316e-01 -9.192118793725967407e-02 -7.275072485208511353e-02 2.296262234449386597e-01 1.971861869096755981e-01 -4.610386118292808533e-02 5.287101492285728455e-03 3.146851360797882080e-01 -1.313807815313339233e-01 9.276363253593444824e-02 -1.559526622295379639e-01 8.091378957033157349e-02 2.776724845170974731e-02 3.756935521960258484e-02 9.924009442329406738e-02 7.718314975500106812e-02 3.806672617793083191e-02 -1.359868496656417847e-01 6.189998239278793335e-02 1.497725993394851685e-01 1.572823673486709595e-01 2.328870594501495361e-01 -3.316582143306732178e-01 1.137290000915527344e-01 -7.439407706260681152e-02 3.003214858472347260e-02 -2.689940631389617920e-01 1.296983845531940460e-02 -4.042246639728546143e-01 -1.762897372245788574e-01
1.063116937875747681e-01 2.456842213869094849e-01 -8.449646830558776855e-02 1.104000657796859741e-01 -5.003503710031509399e-02 3.993224725127220154e-02 3.090491294860839844e-01 3.625460714101791382e-02 9.914170205593109131e-02 4.336518049240112305e-01 -2.439350187778472900e-01 -1.315480470657348633e-01 -2.587888538837432861e-01 9.677719324827194214e-02 -9.059946984052658081e-03 -2.237107157707214355e-01 3.152690827846527100e-02 8.410000056028366089e-02 2.811584770679473877e-01 -2.429599128663539886e-02 -8.503960072994232178e-02 1.444517523050308228e-01 -2.710439562797546387e-01 -2.663995623588562012e-01 -2.103723287582397461e-01 7.200104743242263794e-02 -1.949517801403999329e-02 7.319926470518112183e-02 -1.661127656698226929e-01 1.542664319276809692e-01 4.975916072726249695e-02 -1.940157413482666016e-01
-2.579415217041969299e-02 7.158778607845306396e-02 8.938963874243199825e-04 2.489891499280929565e-01 1.942379176616668701e-01 5.144460126757621765e-02 -4.898402839899063110e-03 -1.364022307097911835e-02 4.107438325881958008e-01 4.000152647495269775e-01 -2.994229495525360107e-01 1.817346662282943726e-01 -2.482767850160598755e-01 1.076925098896026611e-01 -2.212148606777191162e-01 4.804446175694465637e-02 3.358447179198265076e-02 -1.191192716360092163e-01 3.496603369712829590e-01 6.785707175731658936e-02 -6.213016062974929810e-02 2.573868632316589355e-01 -4.570338875055313110e-02 -1.666242443025112152e-02 -2.233793437480926514e-01 1.390036046504974365e-01 2.995713427662849426e-02 1.170909851789474487e-01 -1.474753953516483307e-02 -9.242337942123413086e-02 8.745551854372024536e-02 -2.908372879028320312e-02
-1.010390743613243103e-01 2.630082368850708008e-01 1.800891011953353882e-02 -2.070735096931457520e-01 2.951588481664657593e-03 -4.893820267170667648e-03 -5.873102927580475807e-04 3.199709057807922363e-01 3.276151716709136963e-01 2.368745952844619751e-02 1.999279111623764038e-02 1.363997459411621094e-01 -2.999510169029235840e-01 7.622679322957992554e-02 2.213478535413742065e-01 1.306084096431732178e-01 1.898048967123031616e-01 2.398267947137355804e-02 1.558742970228195190e-01 4.454154521226882935e-02 -4.299720004200935364e-02 2.965586781501770020e-01 3.328749909996986389e-02 -2.099633812904357910e-01 -4.063242077827453613e-01 4.154970124363899231e-02 -1.036116108298301697e-01 -1.273071467876434326e-01 2.317933365702629089e-02 -6.368190050125122070e-02 -1.179948262870311737e-02 -2.998289167881011963e-01
-9.283820539712905884e-02 1.550164073705673218e-01 1.388335973024368286e-01 -1.137217879295349121e-01 3.101979196071624756e-01 1.097239553928375244e-01 -1.404750943183898926e-01 -1.867429912090301514e-01 3.979461491107940674e-01 1.840832531452178955e-01 -1.791393011808395386e-01 1.967733353376388550e-01 -2.808639109134674072e-01 -1.808359846472740173e-02 -1.513570398092269897e-01 -4.840873554348945618e-02 4.356603026390075684e-01 -1.362084783613681793e-02 -1.920334100723266602e-01 1.372362226247787476e-01 3.555456176400184631e-02 1.934586614370346069e-01 1.592452824115753174e-01 -3.412049263715744019e-02 3.826967254281044006e-02 -7.425776124000549316e-02 -9.124323725700378418e-03 6.863414496183395386e-02 5.826006084680557251e-02 -1.319158449769020081e-02 4.945585504174232483e-03 -2.801393866539001465e-01
1.384011358022689819e-01 4.994100704789161682e-02 -2.473503723740577698e-02 1.157647669315338135e-01 6.683443486690521240e-02 2.933762669563293457e-01 2.836126089096069336e-01 -3.270784616470336914e-01 2.215892970561981201e-01 3.619928359985351562e-01 -6.104424968361854553e-02 1.266787052154541016e-01 1.331676989793777466e-01 -8.378082886338233948e-03 -2.266999520361423492e-02 -1.527198404073715210e-01 3.105414807796478271e-01 1.165938749909400940e-01 9.854988753795623779e-02 1.567884385585784912e-01 3.723567351698875427e-02 6.297920644283294678e-02 -2.191216917708516121e-03 -2.151215821504592896e-01 -2.120564319193363190e-02 1.877747029066085815e-01 -1.911671906709671021e-01 1.155390292406082153e-01 -2.877872884273529053e-01 -2.492454648017883301e-02 -1.816978156566619873e-01 -2.163544148206710815e-01
-1.269002705812454224e-01 2.615630626678466797e-01 2.334536015987396240e-01 -1.546778827905654907e-01 3.075269460678100586e-01 2.448525726795196533e-01 -3.528974577784538269e-02 7.491501420736312866e-02 1.810555905103683472e-01 6.302596069872379303e-03 1.066988334059715271e-01 5.742425099015235901e-02 -3.389065265655517578e-01 8.785350620746612549e-02 -2.431821823120117188e-01 3.099055774509906769e-02 2.863092124462127686e-01 2.445173412561416626e-01 1.224025562405586243e-01 1.664865016937255859e-01 6.702570617198944092e-02 2.559916079044342041e-01 -2.046574354171752930e-01 -2.881285548210144043e-02 1.124961674213409424e-01 -1.767576634883880615e-01 1.654580235481262207e-01 4.985249042510986328e-02 -1.767328530550003052e-01 -1.227706111967563629e-02 -1.982864737510681152e-01 -6.189765036106109619e-02
7.523781619966030121e-03 4.161455929279327393e-01 1.529629621654748917e-02 -1.255545578896999359e-02 -1.152456998825073242e-01 8.302934467792510986e-02 -2.289480119943618774e-01 -1.303032785654067993e-01 1.552042067050933838e-01 1.803889274597167969e-01 -1.244599819183349609e-01 2.017946541309356689e-01 -2.077913135290145874e-01 -1.864582002162933350e-01 4.915783554315567017e-02 6.908067315816879272e-02 -6.460063904523849487e-02 3.731133937835693359e-01 1.992395222187042236e-01 -6.928545981645584106e-02 9.955355525016784668e-02 1.422188729047775269e-01 -2.658253610134124756e-01 -3.175283074378967285e-01 1.271975575946271420e-03 -2.128649801015853882e-01 9.006259962916374207e-03 1.203920617699623108e-01 -5.490288883447647095e-02 -2.734256088733673096e-01 7.744587957859039307e-02 7.523440569639205933e-02
1.343145817518234253e-01 2.399204820394515991e-01 -2.067130506038665771e-01 1.938627660274505615e-01 8.491098135709762573e-02 1.994977891445159912e-02 1.237896680831909180e-01 -3.577192500233650208e-02 1.754010468721389771e-01 -4.840287845581769943e-03 -2.896039485931396484e-01 1.060610935091972351e-01 -5.437985435128211975e-02 -2.204434201121330261e-02 -2.889721393585205078e-01 4.550119116902351379e-02 8.694857358932495117e-02 2.086318731307983398e-01 1.195818930864334106e-01 1.928315758705139160e-01 1.069685146212577820e-01 4.754071235656738281e-01 -9.314183890819549561e-02 -1.123450919985771179e-01 -2.718486189842224121e-01 1.648861765861511230e-01 -1.080057993531227112e-01 4.390778951346874237e-03 -3.413271605968475342e-01 -2.787300618365406990e-03 -9.321068413555622101e-03 1.193808317184448242e-01
-3.179701864719390869e-01 2.025761753320693970e-01 -1.010928824543952942e-01 -1.128592863678932190e-01 -9.673265367746353149e-02 -5.359511356800794601e-03 -5.198770761489868164e-02 2.490712851285934448e-01 4.078620970249176025e-01 1.003461927175521851e-01 -3.002039343118667603e-02 1.031933203339576721e-01 -3.871647417545318604e-01 1.977967172861099243e-01 1.502483040094375610e-01 -7.421239465475082397e-02 7.875324040651321411e-02 1.414985358715057373e-01 2.847553975880146027e-02 -4.409628733992576599e-02 9.396803379058837891e-02 2.011104226112365723e-01 -1.590426266193389893e-01 -1.692100465297698975e-01 -2.231010496616363525e-01 5.676055327057838440e-02 -4.674746841192245483e-02 -1.582187265157699585e-01 1.056889742612838745e-01 -2.154786884784698486e-01 -3.884035721421241760e-02 -2.901675999164581299e-01
6.435785442590713501e-02 3.474225401878356934e-01 -2.044982910156250000e-01 -9.222523123025894165e-02 -1.970181912183761597e-01 5.099184438586235046e-02 1.121652498841285706e-01 -1.578635871410369873e-01 3.337731659412384033e-01 1.768851578235626221e-01 1.721232682466506958e-01 3.002427518367767334e-01 -1.024535596370697021e-01 4.384522140026092529e-02 5.057211220264434814e-02 -1.299856305122375488e-01 2.529733479022979736e-01 3.655730783939361572e-01 -3.029025346040725708e-02 1.280826926231384277e-01 9.528473019599914551e-02 -1.515733450651168823e-02 -4.133640229701995850e-02 -1.139661818742752075e-01 7.388248294591903687e-02 -7.166028022766113281e-03 -1.588809862732887268e-02 1.098995190113782883e-02 -3.452056944370269775e-01 -2.928746044635772705e-01 -4.212611168622970581e-02 2.532599959522485733e-03
3.140776231884956360e-02 2.132525444030761719e-01 -1.704639010131359100e-02 -3.177646920084953308e-02 -1.195141524076461792e-01 2.870381809771060944e-02 -1.169245913624763489e-01 1.672582514584064484e-02 3.813059926033020020e-01 2.235493361949920654e-01 -9.636859595775604248e-02 2.193267084658145905e-02 -2.201092839241027832e-01 1.096299737691879272e-01 1.024568229913711548e-01 1.153609156608581543e-01 -2.274191193282604218e-02 -3.151109069585800171e-02 1.156954541802406311e-01 5.431856587529182434e-02 2.881113290786743164e-01 4.035635888576507568e-01 -1.157193928956985474e-01 -3.603053838014602661e-02 -3.936862647533416748e-01 -1.057902202010154724e-01 2.031295793130993843e-03 1.097683459520339966e-01 9.238272905349731445e-02 2.770512402057647705e-01 -3.021464943885803223e-01 2.332735434174537659e-02
-1.361382454633712769e-01 2.586684823036193848e-01 -2.151899039745330811e-01 -3.055921755731105804e-02 1.539447456598281860e-01 3.369094431400299072e-01 1.665448099374771118e-01 2.007799036800861359e-02 1.790351420640945435e-01 1.290502101182937622e-01 9.750904142856597900e-02 1.193882226943969727e-01 -1.695746481418609619e-01 -7.075585424900054932e-02 5.713438242673873901e-02 -8.819995820522308350e-02 1.304097026586532593e-01 9.236214309930801392e-02 1.370013058185577393e-01 2.749320864677429199e-01 2.810088396072387695e-01 2.858399450778961182e-01 -1.287388056516647339e-01 -1.928453594446182251e-01 -1.450365334749221802e-01 9.237408638000488281e-02 2.385481148958206177e-01 -2.612517774105072021e-01 -2.351577877998352051e-01 1.215009167790412903e-01 1.447358131408691406e-01 6.804576516151428223e-02
-1.388698816299438477e-01 -1.026726514101028442e-01 -1.851740106940269470e-02 6.516907364130020142e-02 3.691817820072174072e-01 1.020647287368774414e-01 -1.000345349311828613e-01 4.900603741407394409e-02 2.162357121706008911e-01 2.806045860052108765e-02 1.166207045316696167e-01 2.303311228752136230e-01 6.723967939615249634e-02 9.888861328363418579e-02 -2.290620654821395874e-01 -1.554283685982227325e-02 2.860387563705444336e-01 2.675568759441375732e-01 2.443628758192062378e-01 3.553786873817443848e-02 1.584949940443038940e-01 2.958402633666992188e-01 -2.777272164821624756e-01 -2.522346973419189453e-01 -1.018367707729339600e-01 -1.703153401613235474e-01 -1.004606857895851135e-01 -4.277769476175308228e-02 -3.003777861595153809e-01 -6.254585832357406616e-02 5.497241392731666565e-02 -9.494430571794509888e-02
1.973245292901992798e-01 2.972556650638580322e-01 2.622950077056884766e-01 -1.472414433956146240e-01 4.232295602560043335e-02 2.749158143997192383e-01 -2.035680785775184631e-02 1.323472410440444946e-01 3.504602909088134766e-01 3.456136584281921387e-01 -1.335089355707168579e-01 1.636586636304855347e-01 -1.758652776479721069e-01 3.528660535812377930e-01 -1.142212897539138794e-01 -1.565739810466766357e-01 1.847683265805244446e-02 1.535884588956832886e-01 5.121734738349914551e-02 -5.481578782200813293e-02 7.338616251945495605e-02 2.058430761098861694e-02 8.946271846070885658e-04 1.484318356961011887e-02 1.585189551115036011e-01 -4.432316869497299194e-02 1.478859186172485352e-01 -1.456847637891769409e-01 6.669393926858901978e-02 7.853133231401443481e-02 -2.794119417667388916e-01 -1.121415197849273682e-01
-1.163186505436897278e-01 1.977146118879318237e-01 -5.830507352948188782e-02 3.480929881334304810e-02 7.143265753984451294e-02 -1.096578910946846008e-01 2.098905295133590698e-01 1.605759412050247192e-01 3.970046937465667725e-01 1.796168684959411621e-01 1.543681323528289795e-02 8.532333187758922577e-03 -1.904440969228744507e-01 3.041597306728363037e-01 9.052881971001625061e-03 1.860962659120559692e-01 -1.361766308546066284e-01 5.633158981800079346e-02 -5.871181376278400421e-03 1.990546435117721558e-01 1.499338299036026001e-01 1.219624653458595276e-01 -3.017940521240234375e-01 -6.680710613727569580e-02 -3.177510797977447510e-01 -1.325120925903320312e-01 -1.981299072504043579e-01 4.881756380200386047e-02 -4.479277133941650391e-02 -1.179939061403274536e-01 -3.600141406059265137e-01 4.630739614367485046e-02
-1.131990924477577209e-01 2.036039382219314575e-01 -1.446091532707214355e-01 2.301334589719772339e-01 -2.141710966825485229e-01 -2.947268821299076080e-02 5.406166240572929382e-02 1.131409686058759689e-02 3.827143013477325439e-01 -2.545176073908805847e-02 -9.077943861484527588e-02 1.804231666028499603e-02 -1.845349818468093872e-01 3.176083564758300781e-01 2.883893437683582306e-02 1.868027150630950928e-01 1.730882078409194946e-01 1.497086286544799805e-01 1.176447346806526184e-01 -1.523772329092025757e-01 1.209796741604804993e-01 3.435021340847015381e-01 -7.644052803516387939e-02 5.971815809607505798e-02 -1.874522119760513306e-01 -2.839339971542358398e-01 -3.419891744852066040e-02 -3.184164315462112427e-02 -2.852079458534717560e-02 5.273460969328880310e-02 -3.161472380161285400e-01 -2.068231701850891113e-01
9.573853574693202972e-03 2.411342114210128784e-01 -6.565318256616592407e-02 -2.734646387398242950e-02 2.637175023555755615e-01 3.248079493641853333e-02 -1.150908097624778748e-01 -9.372744709253311157e-02 2.941515147686004639e-01 1.537068635225296021e-01 2.869555354118347168e-02 -1.272042468190193176e-02 -1.093757450580596924e-01 1.915158033370971680e-01 -2.101737074553966522e-02 -7.979538291692733765e-02 2.835898697376251221e-01 1.471068058162927628e-02 -6.856210529804229736e-02 -3.144280910491943359e-01 8.860729634761810303e-02 5.004585385322570801e-01 -1.422891616821289062e-01 -1.701309233903884888e-01 -2.962529957294464111e-01 -2.513006031513214111e-01 6.215487793087959290e-02 -7.147639989852905273e-02 -1.469920277595520020e-01 -1.409863587468862534e-03 6.251262873411178589e-02 -1.930997334420681000e-02
-1.231273040175437927e-01 2.303765863180160522e-01 -5.734023451805114746e-02 -3.859928250312805176e-02 -1.125577166676521301e-01 9.174503386020660400e-02 2.354595959186553955e-01 3.294854238629341125e-02 3.649160265922546387e-01 -3.093595243990421295e-02 -1.939656734466552734e-01 1.778962016105651855e-01 1.861794739961624146e-01 2.290294617414474487e-01 3.436213731765747070e-02 -6.920515745878219604e-02 1.418922692537307739e-01 -4.668442532420158386e-02 1.372796446084976196e-01 -5.541587248444557190e-02 -8.556575328111648560e-02 3.260008394718170166e-01 -1.884744763374328613e-01 -8.115062862634658813e-02 -1.529375463724136353e-01 -3.979736268520355225e-01 -3.445353731513023376e-02 2.478399500250816345e-02 -7.681928575038909912e-02 -5.977381765842437744e-02 -2.559530735015869141e-01 -3.072483837604522705e-01
1.209895089268684387e-01 1.750369928777217865e-02 -5.215583369135856628e-02 -6.744853407144546509e-02 2.611993849277496338e-01 2.506950497627258301e-01 8.106311783194541931e-03 -3.944535553455352783e-02 9.694411605596542358e-02 4.320626258850097656e-01 -1.115420162677764893e-01 1.987409442663192749e-01 -3.457604646682739258e-01 -1.511486619710922241e-02 -7.589036971330642700e-02 -7.424396276473999023e-02 3.726004809141159058e-02 1.428786851465702057e-02 7.171045243740081787e-02 1.280633807182312012e-01 3.487890064716339111e-01 -2.242631465196609497e-02 -2.289830595254898071e-01 -1.912580728530883789e-01 1.015406697988510132e-01 3.156532645225524902e-01 2.486960440874099731e-01 -4.005990922451019287e-02 6.263064593076705933e-02 4.049771651625633240e-02 -1.127561256289482117e-01 -2.001038789749145508e-01
8.825385570526123047e-02 2.613155245780944824e-01 -4.621257260441780090e-02 -8.428566157817840576e-02 -1.965501457452774048e-01 1.235886067152023315e-01 1.400798112154006958e-01 -2.032766938209533691e-01 3.963682949542999268e-01 1.963939219713211060e-01 6.972200423479080200e-02 3.953141868114471436e-01 -1.289835721254348755e-01 3.057058155536651611e-02 3.321611136198043823e-02 1.893592532724142075e-03 1.612096577882766724e-01 3.849361240863800049e-01 -5.700329691171646118e-02 -1.721128262579441071e-02 1.677542775869369507e-01 1.013378426432609558e-02 -1.037052795290946960e-01 -3.178535401821136475e-02 1.793798357248306274e-01 -5.510354042053222656e-02 6.305210292339324951e-02 -4.678787663578987122e-02 -2.895554602146148682e-01 -2.617076039314270020e-01 1.136385202407836914e-01 5.493421340361237526e-04
-5.152167379856109619e-02 1.571016609668731689e-01 1.043300256133079529e-01 -1.484825015068054199e-01 2.966780066490173340e-01 1.880128830671310425e-01 1.884126216173171997e-01 5.536030977964401245e-02 1.955010890960693359e-01 1.569918245077133179e-01 1.490535438060760498e-01 -2.025871351361274719e-02 -1.781920343637466431e-01 1.544451117515563965e-01 -3.115176782011985779e-02 5.919139832258224487e-02 3.400615751743316650e-01 1.719310134649276733e-01 1.249818950891494751e-01 4.714562371373176575e-02 1.176042258739471436e-01 3.903506696224212646e-01 -3.432023152709007263e-02 -4.933798313140869141e-02 1.815737783908843994e-01 -3.291200473904609680e-02 3.309627771377563477e-01 8.203813433647155762e-02 -1.293219476938247681e-01 9.542967379093170166e-02 -3.073617219924926758e-01 -1.695435345172882080e-01
-2.071373462677001953e-01 9.732383489608764648e-02 -2.083091288805007935e-01 -1.456137448549270630e-01 3.686924576759338379e-01 3.599874302744865417e-02 1.120200566947460175e-02 2.672899365425109863e-01 1.418587714433670044e-01 2.071045935153961182e-01 2.592911012470722198e-02 -9.369600564241409302e-03 -1.685431599617004395e-01 4.115300625562667847e-02 8.487589657306671143e-02 8.696559816598892212e-02 1.228957995772361755e-01 2.823690772056579590e-01 3.356227278709411621e-02 3.261563479900360107e-01 -4.152858629822731018e-02 1.392616480588912964e-01 -4.527370333671569824e-01 -1.826552897691726685e-01 -1.423567831516265869e-01 -9.011854417622089386e-03 -1.439814418554306030e-01 1.617626398801803589e-01 3.429042175412178040e-02 4.647992551326751709e-02 -1.775697171688079834e-01 -4.097717255353927612e-02
-1.084296684712171555e-02 3.386076390743255615e-01 1.443942934274673462e-01 -1.833698898553848267e-01 -2.065430879592895508e-01 1.730410009622573853e-01 -6.016562879085540771e-02 -8.518207818269729614e-02 3.170944750308990479e-01 5.396595001220703125e-01 5.225323885679244995e-02 -5.007940530776977539e-02 -7.141195982694625854e-02 -4.290527477860450745e-02 1.907649636268615723e-01 1.535730361938476562e-01 -3.840445540845394135e-03 1.283194869756698608e-01 2.882839180529117584e-02 -1.532607078552246094e-01 6.086345762014389038e-02 2.352188080549240112e-01 6.635007448494434357e-03 -1.966914683580398560e-01 -8.651562035083770752e-02 1.302382647991180420e-01 -2.297380864620208740e-01 -2.974477037787437439e-02 -2.354388833045959473e-01 1.208347640931606293e-02 7.989654690027236938e-02 -6.856468319892883301e-02
-3.345900774002075195e-01 3.313091099262237549e-01 7.494845986366271973e-02 6.935118883848190308e-02 3.933663666248321533e-02 2.595185041427612305e-01 2.932347655296325684e-01 1.642845012247562408e-02 9.187814593315124512e-02 2.056795656681060791e-01 1.373418718576431274e-01 2.697429433465003967e-02 -1.783744245767593384e-01 -2.088011242449283600e-02 1.480633020401000977e-01 -3.472999483346939087e-02 2.572120130062103271e-01 1.481810808181762695e-01 8.057885617017745972e-02 2.891521751880645752e-01 2.420729696750640869e-01 2.655919492244720459e-01 -2.864835560321807861e-01 -2.161370031535625458e-02 -8.867601305246353149e-02 -1.141081899404525757e-01 8.711518347263336182e-02 -2.522456049919128418e-01 6.061905249953269958e-02 1.035208906978368759e-02 -9.797876700758934021e-03 -3.331561386585235596e-02
-1.375798135995864868e-01 8.599150925874710083e-02 7.436670362949371338e-02 -1.267080456018447876e-01 1.144572794437408447e-01 9.656626731157302856e-02 2.825547754764556885e-01 -6.750795990228652954e-02 2.818264067173004150e-01 5.464261174201965332e-01 -1.338966190814971924e-01 -1.884827613830566406e-01 -1.291606426239013672e-01 1.531361043453216553e-01 8.446472138166427612e-02 4.046591818332672119e-01 1.218639165163040161e-01 8.028949797153472900e-02 8.615269511938095093e-02 -1.129697784781455994e-01 2.190773002803325653e-02 6.711890548467636108e-02 -7.683072984218597412e-02 1.054724752902984619e-01 -2.647455632686614990e-01 -2.868525125086307526e-02 -8.931592106819152832e-02 -2.036864869296550751e-02 -2.164572179317474365e-01 2.662862651050090790e-02 -5.332774296402931213e-02 -9.791795909404754639e-02
-2.525373175740242004e-02 -1.016627550125122070e-01 -2.982789874076843262e-01 -1.251426637172698975e-01 -5.406410899013280869e-03 3.265138342976570129e-02 1.382498592138290405e-01 -7.720582187175750732e-02 2.812161743640899658e-01 1.261724531650543213e-01 -6.516186147928237915e-02 2.509698867797851562e-01 -7.329619675874710083e-02 -6.196518614888191223e-02 1.085244715213775635e-01 -8.354369550943374634e-02 1.795536428689956665e-01 5.073174461722373962e-02 1.652393192052841187e-01 -3.686877191066741943e-01 2.864140272140502930e-01 2.101025581359863281e-01 -3.878726065158843994e-01 1.296196579933166504e-01 -1.811658143997192383e-01 6.699032336473464966e-02 5.201613903045654297e-02 1.309674084186553955e-01 1.356629282236099243e-02 3.380842879414558411e-02 -2.738620042800903320e-01 -2.075062245130538940e-01
2.380576729774475098e-02 7.978902012109756470e-02 -2.428867071866989136e-01 1.713473349809646606e-01 4.269471019506454468e-02 1.539462059736251831e-01 1.745172776281833649e-02 -1.090495958924293518e-01 1.521826982498168945e-01 2.363858669996261597e-01 -1.338299810886383057e-01 -4.395119473338127136e-02 -2.979652583599090576e-01 -2.752852253615856171e-02 -1.069903448224067688e-01 -2.526725232601165771e-01 1.226393207907676697e-01 3.138099908828735352e-01 2.107518911361694336e-01 -3.269461169838905334e-02 -1.037215963006019592e-01 1.286392211914062500e-01 -3.196991607546806335e-02 -1.843065023422241211e-01 -3.027208745479583740e-01 1.850835084915161133e-01 -2.653653323650360107e-01 8.801151067018508911e-03 -2.787898182868957520e-01 6.084989290684461594e-03 -5.826739221811294556e-02 -3.231650292873382568e-01
1.450411975383758545e-01 7.113508880138397217e-02 -2.401534467935562134e-01 -6.852450966835021973e-02 9.044652432203292847e-02 -3.394355252385139465e-02 2.585367262363433838e-01 1.651541329920291901e-02 4.243780970573425293e-01 4.750877618789672852e-02 -2.280323207378387451e-02 5.234302282333374023e-01 8.928404748439788818e-02 2.157530039548873901e-01 -1.207464337348937988e-01 -2.312808111310005188e-02 2.204650640487670898e-01 1.303797960281372070e-01 -9.268107265233993530e-02 1.264014393091201782e-01 1.792020797729492188e-01 9.687934070825576782e-02 -2.711335569620132446e-02 6.473133713006973267e-02 5.555311590433120728e-02 -9.305074810981750488e-03 7.456424832344055176e-02 4.354450851678848267e-03 5.990341305732727051e-02 -3.584537804126739502e-01 -1.208768859505653381e-01 -1.286963075399398804e-01
-1.779342256486415863e-02 2.889946103096008301e-01 1.142065078020095825e-01 -7.312224060297012329e-02 1.670582443475723267e-01 3.193608522415161133e-01 -1.034054383635520935e-01 1.931301951408386230e-01 2.056592106819152832e-01 1.675042957067489624e-01 -2.768878638744354248e-01 1.130257546901702881e-01 -3.808612376451492310e-02 2.381556630134582520e-01 -1.759732663631439209e-01 -8.292940258979797363e-02 1.773211210966110229e-01 1.572099179029464722e-01 -7.228522747755050659e-02 2.201290614902973175e-02 -1.121076568961143494e-01 6.777668744325637817e-02 -1.312151253223419189e-01 -2.917253673076629639e-01 -1.278397277928888798e-03 -1.345503628253936768e-01 2.376615256071090698e-01 1.268023252487182617e-01 5.187795311212539673e-02 3.053820133209228516e-01 -9.441931545734405518e-02 -2.952858805656433105e-01
-1.301852613687515259e-01 5.122096538543701172e-01 -6.473000347614288330e-02 1.858042776584625244e-01 -3.482698649168014526e-02 -1.712757796049118042e-01 3.285676985979080200e-02 -1.529318690299987793e-01 3.023130893707275391e-01 4.331042990088462830e-02 -2.126345336437225342e-01 2.156421393156051636e-01 -2.631487511098384857e-02 4.537399858236312866e-02 -8.741206675767898560e-02 1.021917015314102173e-01 8.727902919054031372e-02 2.600161731243133545e-01 3.285597264766693115e-02 -3.137318044900894165e-02 1.028321161866188049e-01 1.437381207942962646e-01 -4.709738772362470627e-03 9.134313464164733887e-02 -3.405561149120330811e-01 -2.720006704330444336e-01 -1.262582391500473022e-01 -1.302691549062728882e-01 -1.147969588637351990e-01 -6.278888136148452759e-02 -1.233211308717727661e-01 -2.214747220277786255e-01
1.088154036551713943e-02 1.388576626777648926e-01 -4.327653720974922180e-02 2.516571283340454102e-01 3.043932653963565826e-02 2.054234296083450317e-01 3.215431421995162964e-02 -1.559650152921676636e-01 3.187335729598999023e-01 3.171440958976745605e-01 -3.643706142902374268e-01 1.540676057338714600e-01 -1.857501417398452759e-01 4.049790650606155396e-02 -2.752792835235595703e-01 1.363442093133926392e-01 2.705458365380764008e-02 -8.423845469951629639e-02 3.531628847122192383e-01 8.755303174257278442e-02 5.223663151264190674e-02 2.464944124221801758e-01 -1.112352013587951660e-01 -3.704798221588134766e-02 -1.549316346645355225e-01 2.068598568439483643e-01 5.072512477636337280e-02 1.850096136331558228e-01 -1.911639794707298279e-02 -1.553788632154464722e-01 7.355034351348876953e-02 -8.221902698278427124e-02
1.444367319345474243e-01 2.219824045896530151e-01 -3.873229026794433594e-01 1.058627851307392120e-02 1.139912083745002747e-01 2.609498500823974609e-01 2.107426077127456665e-01 9.126565605401992798e-02 3.396575897932052612e-02 2.512922883033752441e-02 -1.392110437154769897e-01 1.402188539505004883e-01 -1.597588807344436646e-01 -9.216468315571546555e-04 1.742770373821258545e-01 -1.243590116500854492e-01 3.399316966533660889e-01 1.633968949317932129e-01 -6.254486739635467529e-02 1.209139004349708557e-01 4.093306660652160645e-01 3.031195998191833496e-01 2.477276697754859924e-02 -6.057783961296081543e-02 -1.472661942243576050e-01 -1.905205547809600830e-01 -1.037666425108909607e-01 7.054544240236282349e-02 -1.327780038118362427e-01 1.333962231874465942e-01 -6.242918316274881363e-03 -4.344111774116754532e-03
8.427020162343978882e-02 2.999544739723205566e-01 -2.494807541370391846e-01 6.515543162822723389e-02 -1.268520355224609375e-01 2.236175537109375000e-01 1.809470169246196747e-02 -7.674964517354965210e-02 1.665602177381515503e-01 2.413360923528671265e-01 -1.334770917892456055e-01 8.016315847635269165e-02 -1.652359496802091599e-03 -1.277036368846893311e-01 -2.782068252563476562e-01 1.088355928659439087e-01 2.145357877016067505e-01 2.006248384714126587e-01 2.395710796117782593e-01 -8.383502066135406494e-02 2.871666550636291504e-01 2.492817193269729614e-01 -1.786128729581832886e-01 -1.056080032140016556e-02 -3.234798610210418701e-01 -7.244130223989486694e-02 -9.563399106264114380e-02 -1.214716359972953796e-01 1.906746067106723785e-02 -2.341483980417251587e-01 5.935366079211235046e-02 1.688913702964782715e-01
-1.552371829748153687e-01 -1.422854419797658920e-02 -3.760451376438140869e-01 1.798958629369735718e-01 6.097523495554924011e-02 3.793014213442802429e-02 1.080846711993217468e-01 3.267819806933403015e-02 1.549450904130935669e-01 5.185073614120483398e-01 -2.435847818851470947e-01 1.674395203590393066e-01 -2.257862091064453125e-01 -7.437118887901306152e-02 -1.483496278524398804e-01 7.303427904844284058e-02 2.381902635097503662e-01 -5.788247566670179367e-03 -1.727547496557235718e-01 4.778575897216796875e-02 2.087542265653610229e-01 2.406015247106552124e-01 -6.902877986431121826e-02 -9.637762606143951416e-02 4.030770435929298401e-02 -1.218737587332725525e-01 2.360972613096237183e-01 1.141409724950790405e-01 6.776975002139806747e-03 -1.038046181201934814e-01 5.818789452314376831e-02 1.267599463462829590e-01
-7.175136357545852661e-02 3.082932829856872559e-01 2.918676733970642090e-01 -2.561372518539428711e-01 1.947688497602939606e-02 -7.563482969999313354e-02 -8.587267249822616577e-02 8.529822528362274170e-02 1.253821402788162231e-01 3.057205975055694580e-01 1.649457216262817383e-01 2.395166456699371338e-01 -3.260820209980010986e-01 6.857470609247684479e-03 -4.850594326853752136e-02 3.198769390583038330e-01 1.741528809070587158e-01 1.615839153528213501e-01 2.743145525455474854e-01 2.203605137765407562e-02 -1.058063283562660217e-01 2.471116483211517334e-01 1.160704493522644043e-01 -1.194676235318183899e-01 1.079246103763580322e-01 -1.461906880140304565e-01 -8.981430903077125549e-03 -2.814098261296749115e-02 -2.199046909809112549e-01 -8.819828927516937256e-02 2.973150089383125305e-02 -1.905060186982154846e-02
-1.470550894737243652e-02 3.818521499633789062e-01 -5.906450096517801285e-03 -1.579113453626632690e-01 2.985450625419616699e-01 2.905973792076110840e-01 -2.063326686620712280e-01 -1.580594182014465332e-01 2.495564818382263184e-01 6.973151117563247681e-02 2.383680939674377441e-01 5.714997276663780212e-02 -1.498641669750213623e-01 -4.626062139868736267e-02 7.138164341449737549e-02 9.000986814498901367e-03 3.557121753692626953e-01 2.894468605518341064e-02 -7.833364605903625488e-02 -1.971233263611793518e-02 -1.871688663959503174e-02 1.154351681470870972e-01 -2.049408704042434692e-01 -3.041423857212066650e-01 1.235361471772193909e-01 4.265785962343215942e-02 1.615019142627716064e-01 2.681252732872962952e-02 -6.605764478445053101e-02 -5.099809914827346802e-02 -1.487902253866195679e-01 -2.753354012966156006e-01
-8.319897949695587158e-02 3.392877280712127686e-01 -9.713523834943771362e-02 -2.063493430614471436e-01 2.247856855392456055e-01 1.895064711570739746e-01 9.737756103277206421e-02 -1.197639107704162598e-01 1.450554374605417252e-02 1.059483811259269714e-01 -3.790153563022613525e-02 5.910204350948333740e-02 -1.157024055719375610e-01 1.210922282189130783e-02 -6.886090338230133057e-02 5.992395803332328796e-02 2.710132896900177002e-01 3.994199931621551514e-01 -2.050434201955795288e-01 1.875098347663879395e-01 1.191938370466232300e-01 1.186952814459800720e-01 -3.145580887794494629e-01 -1.961334794759750366e-01 3.054305911064147949e-01 5.695751681923866272e-02 2.854744791984558105e-01 -5.383528023958206177e-02 2.310021221637725830e-02 8.606329560279846191e-03 -1.241298392415046692e-01 -6.788157671689987183e-02
-1.971401646733283997e-02 1.099412888288497925e-01 -6.418500840663909912e-02 1.711656525731086731e-02 1.459890455007553101e-01 8.077552542090415955e-03 3.994079530239105225e-01 1.601077169179916382e-01 1.790849864482879639e-01 1.885953396558761597e-01 -2.627123892307281494e-01 8.986209332942962646e-02 8.613827079534530640e-02 8.558124303817749023e-02 -3.496413230895996094e-01 -1.267119944095611572e-01 6.664800643920898438e-02 1.049033403396606445e-01 8.347145467996597290e-02 -1.084524914622306824e-01 2.070201747119426727e-02 2.232141792774200439e-01 -3.241895735263824463e-01 -1.986994147300720215e-01 -4.136033058166503906e-01 4.333297163248062134e-02 1.478466242551803589e-01 -1.532569248229265213e-02 -1.427371799945831299e-01 1.313147544860839844e-01 -1.268648505210876465e-01 3.209488838911056519e-02
-5.567609518766403198e-02 1.578770019114017487e-02 -9.058235585689544678e-02 -5.400850623846054077e-02 3.445141911506652832e-01 2.946268320083618164e-01 5.473059788346290588e-02 2.875156998634338379e-01 9.849720634520053864e-03 5.769628658890724182e-02 3.501450270414352417e-02 4.675863310694694519e-02 -1.253971159458160400e-01 4.130778834223747253e-02 8.259391039609909058e-02 3.708874434232711792e-02 3.869287967681884766e-01 2.006400972604751587e-01 1.382303237915039062e-01 1.832240521907806396e-01 -1.133396476507186890e-01 1.603036224842071533e-01 -4.509037137031555176e-01 -1.567230969667434692e-01 -2.658560872077941895e-02 8.587453514337539673e-02 4.827618226408958435e-02 -4.765145014971494675e-03 -8.924634009599685669e-02 1.030746325850486755e-01 -3.290812075138092041e-01 -1.245792061090469360e-01
-1.592743694782257080e-01 2.759626209735870361e-01 -2.982242405414581299e-01 -2.434544824063777924e-02 7.689800113439559937e-02 -9.257205575704574585e-02 -7.523350417613983154e-02 2.068580985069274902e-01 1.900814324617385864e-01 3.156942725181579590e-01 1.344617605209350586e-01 -1.202692165970802307e-01 -1.086861416697502136e-01 -1.849866285920143127e-02 2.001913040876388550e-01 2.736828327178955078e-01 5.265385843813419342e-03 2.874918282032012939e-01 2.171565219759941101e-02 2.192640677094459534e-02 7.617633789777755737e-02 2.518142461776733398e-01 -2.505568861961364746e-01 -1.826183348894119263e-01 -1.297880262136459351e-01 -5.792065709829330444e-02 -1.233755573630332947e-01 1.687277406454086304e-01 -2.467313967645168304e-02 -5.927901342511177063e-02 -3.548955619335174561e-01 8.719799667596817017e-02
-1.300562173128128052e-01 1.118106618523597717e-01 1.567874848842620850e-01 2.047226279973983765e-01 7.760392129421234131e-02 -1.916450411081314087e-01 1.642162352800369263e-02 1.955887824296951294e-01 3.776473701000213623e-01 1.620937734842300415e-01 -1.840544790029525757e-01 2.151674777269363403e-02 -2.989499866962432861e-01 1.375295221805572510e-01 7.935328781604766846e-02 1.133830547332763672e-01 6.295742094516754150e-02 1.903045177459716797e-01 1.761790812015533447e-01 7.971220463514328003e-02 1.037306264042854309e-01 1.854507811367511749e-02 -3.548192977905273438e-01 4.203729704022407532e-02 -1.412230134010314941e-01 -1.148389279842376709e-01 -1.546058151870965958e-02 -1.944987922906875610e-01 -1.989946514368057251e-02 -2.352917939424514771e-01 -2.029116004705429077e-01 -3.281366825103759766e-01
1.226432099938392639e-01 4.741600155830383301e-01 -2.270066365599632263e-02 2.895495593547821045e-01 -5.661752820014953613e-02 -1.896753907203674316e-01 1.246112957596778870e-01 -1.695161312818527222e-01 2.335282564163208008e-01 5.717158690094947815e-02 -2.427958250045776367e-01 2.629453241825103760e-01 3.187080845236778259e-02 -1.705717444419860840e-01 -2.173569053411483765e-01 9.912894666194915771e-02 1.016622707247734070e-01 2.909357249736785889e-01 1.553875859826803207e-02 3.979717567563056946e-02 2.135018818080425262e-02 7.210711389780044556e-02 -2.175962030887603760e-01 -1.601114310324192047e-02 -1.201556324958801270e-01 -2.048174291849136353e-01 -4.555910825729370117e-02 -1.014038547873497009e-01 -2.091474086046218872e-01 -1.515076160430908203e-01 -6.135609000921249390e-02 -1.731586903333663940e-01
-1.156153753399848938e-01 2.913956642150878906e-01 1.224525272846221924e-02 2.195266187191009521e-01 2.608338892459869385e-01 2.758122384548187256e-01 1.882547587156295776e-01 -3.461977094411849976e-02 2.655128836631774902e-01 2.920099794864654541e-01 3.199940780177712440e-03 2.006916999816894531e-01 -3.796442747116088867e-01 1.111794039607048035e-01 -1.212762966752052307e-01 1.466455459594726562e-01 -2.136207967996597290e-01 -2.349070459604263306e-02 -1.246564835309982300e-01 4.254502058029174805e-02 -4.220531508326530457e-02 1.948534995317459106e-01 6.855300627648830414e-03 -9.602684527635574341e-02 -3.103399574756622314e-01 -2.847791090607643127e-02 -4.470676183700561523e-02 -5.465415120124816895e-02 1.909561157226562500e-01 8.177660405635833740e-02 -1.543699800968170166e-01 4.727732017636299133e-02
7.617788016796112061e-02 2.925291359424591064e-01 -2.129799686372280121e-02 1.059802621603012085e-01 1.492828726768493652e-01 1.239147335290908813e-01 4.133830964565277100e-01 -1.388145983219146729e-01 -3.129814937710762024e-02 2.189338356256484985e-01 -3.048800528049468994e-01 2.009876668453216553e-01 -2.407021075487136841e-01 6.100440025329589844e-02 -2.051905542612075806e-01 1.333853602409362793e-01 -2.546139527112245560e-03 6.432241946458816528e-02 3.400669097900390625e-01 -3.819518908858299255e-02 -5.830886960029602051e-02 9.463866800069808960e-02 -2.497506439685821533e-01 -4.403289407491683960e-02 -2.229385823011398315e-01 -3.644828870892524719e-02 1.401876956224441528e-01 1.197411864995956421e-01 9.225227683782577515e-02 1.419838983565568924e-02 -2.713971138000488281e-01 4.662428516894578934e-03
-1.591522246599197388e-01 2.307469099760055542e-01 -7.713683694601058960e-02 -4.423178732395172119e-02 1.116641834378242493e-01 6.607207655906677246e-02 -2.846156656742095947e-01 -2.147366106510162354e-01 4.092822968959808350e-02 1.955820322036743164e-01 1.990885585546493530e-01 2.412373870611190796e-01 -3.112735450267791748e-01 -9.992316365242004395e-02 -3.267769888043403625e-02 8.409774303436279297e-02 2.564440853893756866e-02 3.334573805332183838e-01 8.837270736694335938e-02 4.140657484531402588e-01 9.402464330196380615e-02 1.555154323577880859e-01 -2.420379072427749634e-01 -1.414710283279418945e-01 -7.529626041650772095e-02 8.286974579095840454e-02 8.736558258533477783e-02 -4.387033358216285706e-02 -3.015953674912452698e-02 -1.696962714195251465e-01 -1.267850250005722046e-01 -2.149035930633544922e-01
7.917153835296630859e-02 -1.173978820443153381e-01 -1.927504986524581909e-01 -2.500933781266212463e-02 1.223567873239517212e-01 4.143868088722229004e-01 6.718761473894119263e-02 -1.482677608728408813e-01 2.015943825244903564e-01 2.553324773907661438e-02 1.214027702808380127e-01 2.812440693378448486e-01 -1.451038271188735962e-01 -2.149292230606079102e-01 3.175078332424163818e-02 4.056733474135398865e-02 8.856154978275299072e-02 9.595590084791183472e-02 1.359364986419677734e-01 2.167905680835247040e-02 2.020333409309387207e-01 2.376104146242141724e-01 -5.482983589172363281e-01 3.106165491044521332e-02 -1.102619469165802002e-01 -1.737825274467468262e-01 -8.276196569204330444e-02 6.154115125536918640e-02 -9.515874832868576050e-02 1.321482211351394653e-01 -4.749157652258872986e-02 -8.551897108554840088e-02
-2.513802424073219299e-02 5.130898952484130859e-02 1.098274141550064087e-01 -7.865251600742340088e-02 1.818583905696868896e-01 4.101550877094268799e-01 -1.215700153261423111e-02 1.882056593894958496e-01 9.904099255800247192e-02 2.494702935218811035e-01 -1.334138065576553345e-01 1.551639139652252197e-01 3.129431605339050293e-02 4.358055815100669861e-02 -2.027266472578048706e-01 -1.381166093051433563e-02 5.460635758936405182e-03 2.725602090358734131e-01 -1.654374152421951294e-01 -1.314447261393070221e-02 -4.449899867177009583e-02 5.045051127672195435e-02 -1.494029760360717773e-01 -4.511711895465850830e-01 5.886710435152053833e-02 -2.015766054391860962e-01 1.228959262371063232e-01 -8.318375796079635620e-02 1.543122995644807816e-02 8.739651739597320557e-02 -3.436838686466217041e-01 -2.432110905647277832e-01
1.751849204301834106e-01 4.343649197835475206e-04 -5.018403753638267517e-02 1.096687167882919312e-01 1.693422943353652954e-01 1.276374310255050659e-01 1.267178952693939209e-01 2.894733846187591553e-01 1.908135563135147095e-01 2.921363115310668945e-01 -6.519531458616256714e-02 1.988641619682312012e-01 6.083774939179420471e-02 6.254164129495620728e-02 -3.123484849929809570e-01 -1.282198280096054077e-01 -9.457378089427947998e-02 1.564343720674514771e-01 -6.665356922894716263e-03 -1.077168285846710205e-01 2.656349837779998779e-01 3.355206847190856934e-01 4.802626743912696838e-02 -7.493099570274353027e-02 -9.092491865158081055e-02 -1.329872757196426392e-01 1.667915470898151398e-02 -1.913959980010986328e-01 -2.952910363674163818e-01 -1.423474401235580444e-01 -3.044596910476684570e-01 -1.537508219480514526e-01
2.409872412681579590e-02 1.092511937022209167e-01 -4.361294582486152649e-02 -3.485578298568725586e-02 9.249129146337509155e-02 -1.484460383653640747e-02 1.261632610112428665e-02 -2.508298866450786591e-02 2.718942463397979736e-01 2.791061066091060638e-02 -3.031760826706886292e-02 -3.320802748203277588e-02 -2.414993643760681152e-01 1.129172667860984802e-01 -1.906658560037612915e-01 -7.119591534137725830e-02 -9.947492741048336029e-03 2.252164930105209351e-01 3.028286397457122803e-01 -1.956601254642009735e-02 3.951659202575683594e-01 2.172471135854721069e-01 2.347961626946926117e-02 -3.929511308670043945e-01 -1.905823647975921631e-01 -2.545529603958129883e-01 -7.047238200902938843e-02 -1.861065626144409180e-01 1.973037375137209892e-03 -1.678803414106369019e-01 -2.548285126686096191e-01 -2.247469425201416016e-01
-8.337862044572830200e-02 3.908542394638061523e-01 -4.511187970638275146e-02 -2.577549517154693604e-01 -8.669032156467437744e-02 -5.865520611405372620e-02 9.387162327766418457e-02 1.909514367580413818e-01 3.208734691143035889e-01 2.117185145616531372e-01 -1.317441314458847046e-01 1.562643349170684814e-01 -3.423549234867095947e-01 -1.702024042606353760e-02 4.641542956233024597e-02 1.380536258220672607e-01 -8.153452537953853607e-03 2.542980313301086426e-01 6.754309684038162231e-02 -1.106431335210800171e-01 5.322366487234830856e-03 2.884266376495361328e-01 1.651933193206787109e-01 -4.675818234682083130e-02 -1.769885979592800140e-02 2.269656397402286530e-02 -1.717597395181655884e-01 -4.405267536640167236e-02 2.492948472499847412e-01 -1.521557271480560303e-01 -1.239924952387809753e-01 -2.452219575643539429e-01
-8.941549807786941528e-02 7.444055378437042236e-02 9.414403885602951050e-02 -3.185325860977172852e-01 2.423358857631683350e-01 7.718532532453536987e-02 1.755703538656234741e-01 6.732468307018280029e-02 3.553815186023712158e-01 3.939648866653442383e-01 -2.399238049983978271e-01 1.233814209699630737e-01 -5.065003409981727600e-02 2.671733871102333069e-02 -5.932909902185201645e-03 1.510299295186996460e-01 9.116411209106445312e-02 7.017814368009567261e-02 8.953382074832916260e-02 -9.805076569318771362e-02 1.040785536170005798e-01 2.101638019084930420e-01 6.596583873033523560e-02 1.060887798666954041e-01 -6.826417893171310425e-02 -1.396558135747909546e-01 -2.526123635470867157e-02 2.567463219165802002e-01 -4.215451776981353760e-01 -9.070452302694320679e-02 -1.390432566404342651e-02 -1.317764520645141602e-01
-1.346187591552734375e-01 7.657185196876525879e-02 -5.436040833592414856e-02 2.429638653993606567e-01 -2.184025943279266357e-02 1.520377676934003830e-02 1.695863902568817139e-01 -2.805870473384857178e-01 4.504184424877166748e-01 3.108984529972076416e-01 -1.396305114030838013e-01 -1.426392327994108200e-02 -3.397031426429748535e-01 -1.550685316324234009e-01 -1.982129216194152832e-01 -2.165770828723907471e-01 1.291077286005020142e-01 1.505490392446517944e-01 1.003033071756362915e-01 -1.075803488492965698e-02 -9.434370696544647217e-02 -1.602596044540405273e-02 -1.487463563680648804e-01 -1.609880775213241577e-01 -6.520580500364303589e-02 1.244561225175857544e-01 -7.155319303274154663e-02 3.220221772789955139e-02 -3.994720801711082458e-02 -1.391762774437665939e-02 -1.850790679454803467e-01 -3.038186132907867432e-01
-6.296566221863031387e-03 1.178858131170272827e-01 -3.376100659370422363e-01 2.494673579931259155e-01 -8.238518238067626953e-02 1.169858649373054504e-01 2.869248092174530029e-01 -7.614403963088989258e-03 2.431583255529403687e-01 4.444193243980407715e-01 -3.089728578925132751e-02 3.421181440353393555e-01 -1.796959638595581055e-01 -4.358698427677154541e-02 -7.486020028591156006e-02 5.905411392450332642e-02 1.996084153652191162e-01 -2.969945408403873444e-02 3.389945998787879944e-02 7.086937129497528076e-02 1.520666778087615967e-01 2.056245952844619751e-01 -8.176156133413314819e-02 1.193821951746940613e-01 8.386459946632385254e-02 -1.443139761686325073e-01 4.824125021696090698e-02 2.958419322967529297e-01 1.224026232957839966e-01 -9.016481041908264160e-02 -1.143502369523048401e-01 4.403096437454223633e-02
-1.352949291467666626e-01 1.916051842272281647e-02 -3.262105584144592285e-01 2.540726661682128906e-01 -1.375263333320617676e-01 1.058990731835365295e-01 9.295244514942169189e-02 5.300357192754745483e-02 1.633691936731338501e-01 4.143218398094177246e-01 -1.953311860561370850e-01 3.304222822189331055e-01 -8.775053173303604126e-02 4.416124429553747177e-03 -9.315865486860275269e-02 1.736797392368316650e-01 1.456697285175323486e-01 -1.557124704122543335e-01 -5.456460267305374146e-02 1.736801564693450928e-01 3.094695508480072021e-01 3.143215477466583252e-01 -9.862669557332992554e-02 -6.172470375895500183e-02 -1.082657463848590851e-02 -1.698715388774871826e-01 1.904752254486083984e-01 7.696171849966049194e-02 -3.093241248279809952e-03 -1.343977600336074829e-01 -5.965937743894755840e-04 2.390048839151859283e-02
-5.989945307374000549e-02 2.352150380611419678e-01 -7.556546479463577271e-02 2.277787961065769196e-02 4.828167706727981567e-02 1.629898846149444580e-01 2.314616739749908447e-01 8.795452117919921875e-02 2.089554220438003540e-01 4.366901814937591553e-01 -8.400095254182815552e-02 -1.066445857286453247e-01 -3.007527589797973633e-01 1.856297552585601807e-01 -2.067182362079620361e-01 2.944706678390502930e-01 -9.503207355737686157e-02 1.969935446977615356e-01 9.066423028707504272e-02 -1.615147292613983154e-01 8.589758723974227905e-02 8.063820004463195801e-02 -2.418253868818283081e-01 -3.156404942274093628e-02 -2.888441085815429688e-01 1.670186817646026611e-01 -1.294551193714141846e-01 -5.012453347444534302e-02 4.488877952098846436e-03 -1.334326267242431641e-01 -8.387925475835800171e-02 1.629264950752258301e-01
-3.096988499164581299e-01 3.543145060539245605e-01 6.281188130378723145e-02 -9.052463620901107788e-02 -3.083961317315697670e-03 3.992289602756500244e-01 2.143720239400863647e-01 8.929826319217681885e-02 1.405662745237350464e-01 1.559264808893203735e-01 5.927666649222373962e-02 1.854354888200759888e-01 -6.153746321797370911e-02 -5.399938672780990601e-02 1.205924972891807556e-01 -1.118762011174112558e-04 4.534727334976196289e-02 1.671052575111389160e-01 7.958719134330749512e-02 3.250174224376678467e-01 2.041219174861907959e-01 1.599587947130203247e-01 -2.936550974845886230e-01 -1.341874152421951294e-01 -3.481890633702278137e-02 1.248238980770111084e-01 4.158847779035568237e-02 -2.306310981512069702e-01 -5.437599122524261475e-02 -1.503995805978775024e-01 -1.613928377628326416e-02 1.971637457609176636e-01
-1.043484136462211609e-01 -2.783120423555374146e-02 1.271164789795875549e-02 6.393828243017196655e-02 9.835250675678253174e-02 5.194860696792602539e-01 1.695230156183242798e-01 8.748778700828552246e-02 2.366400510072708130e-01 -4.109523072838783264e-02 8.143599331378936768e-02 9.270378202199935913e-02 -3.236434981226921082e-02 1.411113142967224121e-01 1.593478769063949585e-01 1.835684478282928467e-01 1.204333975911140442e-01 6.237100809812545776e-02 -3.309399262070655823e-02 1.585337221622467041e-01 -5.557174235582351685e-02 3.937268257141113281e-01 -2.563352882862091064e-01 -3.272056207060813904e-02 -1.946827918291091919e-01 1.464020609855651855e-01 -1.580483838915824890e-02 3.204883337020874023e-01 -7.775548100471496582e-02 -1.728633977472782135e-02 -2.339718043804168701e-01 -1.493274271488189697e-01
4.960051178932189941e-02 -6.713657826185226440e-02 1.800879277288913727e-02 -1.252833902835845947e-01 2.918342053890228271e-01 -4.612129181623458862e-03 1.126533970236778259e-01 8.037488907575607300e-02 2.732200622558593750e-01 3.689504563808441162e-01 9.610640816390514374e-03 -4.253237321972846985e-02 9.410215914249420166e-02 1.610251516103744507e-02 -7.535147666931152344e-02 4.841572046279907227e-02 1.347797065973281860e-01 3.095696568489074707e-01 -4.908023774623870850e-02 -1.046547666192054749e-01 3.694930374622344971e-01 2.146628648042678833e-01 -1.382167786359786987e-01 -1.492825746536254883e-01 -4.311547800898551941e-02 -1.462647169828414917e-01 -2.371723800897598267e-01 1.288754343986511230e-01 -3.981619775295257568e-01 4.708532989025115967e-02 -1.630386263132095337e-01 -8.979472517967224121e-02
-1.261548697948455811e-01 1.802396476268768311e-01 9.550550021231174469e-03 -8.130757510662078857e-02 -8.437649905681610107e-02 9.464499540627002716e-03 -1.567363590002059937e-01 3.128118216991424561e-01 4.376325309276580811e-01 3.079523742198944092e-01 8.989237993955612183e-02 3.708781898021697998e-01 -1.264424175024032593e-01 -2.532316148281097412e-01 -8.906827867031097412e-02 -8.852209895849227905e-02 -3.034873306751251221e-02 1.995527558028697968e-02 1.307934671640396118e-01 -2.082447335124015808e-02 5.379252252168953419e-04 4.272539168596267700e-02 -1.871151328086853027e-01 -8.582635968923568726e-02 -3.266592025756835938e-01 -1.392734795808792114e-01 1.881563337519764900e-03 -2.417805418372154236e-02 -1.659448817372322083e-02 1.856869161128997803e-01 -2.362865209579467773e-01 -8.400583267211914062e-02
-2.284674346446990967e-01 1.465946137905120850e-01 -4.511120915412902832e-02 1.359131187200546265e-01 -1.594485938549041748e-01 2.465568482875823975e-01 6.814485043287277222e-02 9.483177959918975830e-02 1.767616569995880127e-01 3.650852143764495850e-01 -1.484390944242477417e-01 1.501760929822921753e-01 -1.621299982070922852e-01 -2.372561581432819366e-02 4.575946182012557983e-02 2.501609548926353455e-02 -2.425196580588817596e-02 -1.026650145649909973e-01 1.451018452644348145e-01 -1.968151926994323730e-01 2.309361696243286133e-01 5.687935948371887207e-01 -1.776245385408401489e-01 -1.054993197321891785e-01 -3.102185763418674469e-02 3.194328397512435913e-02 -4.486883431673049927e-02 1.748449057340621948e-01 -9.406413882970809937e-02 6.462638080120086670e-02 6.508252024650573730e-02 1.580581068992614746e-01
-1.587821692228317261e-01 1.422178000211715698e-01 -4.261835664510726929e-02 -2.486737072467803955e-02 1.198850497603416443e-01 1.653842031955718994e-01 6.718613952398300171e-02 7.182624936103820801e-02 2.759858965873718262e-02 2.221535295248031616e-01 1.195768713951110840e-01 1.488182544708251953e-01 -2.017974704504013062e-01 -1.825500726699829102e-01 5.879476666450500488e-02 5.909692496061325073e-02 1.109634786844253540e-01 2.172993719577789307e-01 -7.231679558753967285e-02 4.610922634601593018e-01 8.906443417072296143e-02 1.201619580388069153e-01 -4.469708800315856934e-01 -1.735831648111343384e-01 -2.703397870063781738e-01 -1.691347509622573853e-01 -3.818744793534278870e-02 1.405228078365325928e-01 5.568828806281089783e-02 2.059163600206375122e-01 -7.408316433429718018e-02 -1.721505075693130493e-01
-1.247891336679458618e-01 2.709755003452301025e-01 8.414088748395442963e-03 3.839927539229393005e-02 1.347758620977401733e-01 1.044683754444122314e-01 -4.253982752561569214e-02 1.059590652585029602e-01 2.043188512325286865e-01 1.027598604559898376e-01 -1.195824965834617615e-01 3.752009570598602295e-01 -1.523153185844421387e-01 1.894228160381317139e-01 1.147157847881317139e-01 2.265090644359588623e-01 1.484595984220504761e-01 1.376840472221374512e-01 -1.163245514035224915e-01 6.481911987066268921e-02 -1.063617542386054993e-01 2.090746760368347168e-01 -1.721806675195693970e-01 3.030740320682525635e-01 -1.876370757818222046e-01 9.399272501468658447e-02 -1.813578009605407715e-01 2.049331963062286377e-01 -3.600377142429351807e-01 2.097336798906326294e-01 -8.253878355026245117e-02 -4.239292070269584656e-02
-1.520614773035049438e-01 3.255244791507720947e-01 -1.695298254489898682e-01 -2.812969982624053955e-01 -1.268129050731658936e-01 4.942790791392326355e-02 1.124475821852684021e-01 1.131752878427505493e-01 2.089183032512664795e-01 3.798231780529022217e-01 -1.145690772682428360e-02 1.777416318655014038e-01 -1.955621242523193359e-01 1.375009864568710327e-01 1.355148106813430786e-01 2.410372495651245117e-01 1.432281285524368286e-01 1.253228187561035156e-01 3.463965356349945068e-01 -5.955591797828674316e-02 -1.685409247875213623e-01 1.402014493942260742e-01 1.237219795584678650e-01 -2.692692577838897705e-01 -7.762198150157928467e-02 -1.608442515134811401e-02 5.219870805740356445e-02 -1.321310400962829590e-01 1.093559563159942627e-01 -7.490149885416030884e-02 8.447958528995513916e-02 -1.378715485334396362e-01
6.943789124488830566e-02 1.659645140171051025e-01 1.597886979579925537e-01 -2.781561613082885742e-01 1.114994809031486511e-01 4.193589985370635986e-01 2.276137284934520721e-02 -4.147869069129228592e-03 1.469750255346298218e-01 3.237248957157135010e-01 -1.831361353397369385e-01 2.076441943645477295e-01 -5.713728815317153931e-02 2.474436461925506592e-01 6.007653428241610527e-04 1.106882020831108093e-01 1.435195207595825195e-01 1.142808422446250916e-02 -1.594813764095306396e-01 -3.035221807658672333e-02 -5.143459513783454895e-02 1.627537235617637634e-02 -9.199001640081405640e-02 -4.765001535415649414e-01 1.971430145204067230e-02 -1.789528131484985352e-01 1.673233956098556519e-01 -1.496041845530271530e-02 3.421418368816375732e-02 -1.313709747046232224e-02 -1.194560751318931580e-01 -1.853275150060653687e-01
-3.439990058541297913e-02 1.018107682466506958e-01 8.327123522758483887e-02 -3.163949847221374512e-01 2.696821987628936768e-01 2.270363420248031616e-01 4.447356984019279480e-02 1.131036225706338882e-02 8.411403000354766846e-02 6.150880455970764160e-02 3.576274588704109192e-02 2.723921835422515869e-01 -1.757632046937942505e-01 9.547708928585052490e-02 -2.779475599527359009e-02 1.599937081336975098e-01 3.230484426021575928e-01 1.804744899272918701e-01 -7.311502844095230103e-02 7.800548523664474487e-02 2.761970460414886475e-02 2.759940922260284424e-01 -1.963424682617187500e-01 -1.712669730186462402e-01 5.902833491563796997e-02 2.608256042003631592e-01 1.565971225500106812e-01 -2.097181677818298340e-01 1.802137866616249084e-02 -1.316804718226194382e-02 -3.980646431446075439e-01 -1.008201465010643005e-01
4.082601144909858704e-02 -1.971939764916896820e-02 -1.260952744632959366e-02 1.764447391033172607e-01 -4.841078445315361023e-02 1.027170941233634949e-01 9.040991216897964478e-02 1.091099977493286133e-01 3.201436400413513184e-01 3.274796009063720703e-01 -2.543575596064329147e-03 1.299245655536651611e-01 -1.141259595751762390e-01 1.448707729578018188e-01 9.520464390516281128e-02 -3.602671995759010315e-02 -1.457712799310684204e-01 1.847843378782272339e-01 -1.681436151266098022e-01 -1.205771341919898987e-01 1.758949458599090576e-01 1.641234606504440308e-01 7.099800556898117065e-02 -1.939403712749481201e-01 -2.912676632404327393e-01 -6.820239126682281494e-02 8.806743472814559937e-02 -1.819394230842590332e-01 -3.860580921173095703e-01 -1.644160449504852295e-01 -2.327228933572769165e-01 -3.215107917785644531e-01
-1.157894805073738098e-01 1.979852467775344849e-01 -2.809289656579494476e-02 1.840082705020904541e-01 1.270644217729568481e-01 3.854136541485786438e-02 -1.887476257979869843e-02 3.746183961629867554e-02 2.755545675754547119e-01 3.526480495929718018e-01 1.476547867059707642e-02 7.615976780652999878e-02 -4.372422099113464355e-01 1.505346298217773438e-01 -8.440764248371124268e-02 1.086177453398704529e-01 -2.474221438169479370e-01 1.453957408666610718e-01 3.760680183768272400e-02 5.539451912045478821e-02 2.683033235371112823e-02 3.101701140403747559e-01 -5.458669364452362061e-02 -2.694308459758758545e-01 -2.232672721147537231e-01 -1.364549100399017334e-01 8.438494987785816193e-03 9.994850307703018188e-02 2.345567643642425537e-01 2.195874899625778198e-01 -9.878038614988327026e-02 5.849850550293922424e-02
3.242749720811843872e-02 -6.359239667654037476e-02 -9.574016928672790527e-02 -1.863172054290771484e-01 3.256618604063987732e-02 3.723037242889404297e-01 -4.490089043974876404e-02 -1.207470074295997620e-01 -1.129305437207221985e-01 1.885132193565368652e-01 7.025750726461410522e-02 3.251699805259704590e-01 -9.062422066926956177e-02 9.084174782037734985e-02 -1.814274117350578308e-02 -3.519560024142265320e-02 2.480137646198272705e-01 1.748910993337631226e-01 1.040269359946250916e-01 -6.410168483853340149e-03 1.972197927534580231e-02 2.741163372993469238e-01 -3.982862830162048340e-01 -2.436110377311706543e-02 -7.992732524871826172e-02 -2.049595415592193604e-01 1.098851412534713745e-01 2.867212593555450439e-01 -2.196832150220870972e-01 1.211485713720321655e-01 -1.332953870296478271e-01 -2.380377203226089478e-01
-4.004787802696228027e-01 2.416765242815017700e-01 -1.581888049840927124e-01 1.671925932168960571e-01 1.701749116182327271e-01 1.828150451183319092e-02 -3.444081917405128479e-02 -1.081829294562339783e-01 1.354725509881973267e-01 3.205627501010894775e-01 1.064344942569732666e-01 2.367153465747833252e-01 -2.556733191013336182e-01 -1.061332896351814270e-01 2.263229787349700928e-01 5.021142959594726562e-02 2.699956595897674561e-01 3.805280849337577820e-02 1.137444898486137390e-01 3.123662173748016357e-01 3.508349508047103882e-02 2.320103794336318970e-01 -1.208440586924552917e-01 -1.826198548078536987e-01 -1.342483609914779663e-01 -1.094359084963798523e-01 1.552143245935440063e-01 -1.179316118359565735e-01 -6.405746936798095703e-02 -2.616665512323379517e-02 7.552479952573776245e-02 2.893817052245140076e-02
-2.599380910396575928e-01 1.588059812784194946e-01 -5.648864805698394775e-02 7.889877259731292725e-02 4.529376700520515442e-02 1.216587722301483154e-01 1.142399162054061890e-01 1.323678623884916306e-02 1.270667463541030884e-01 1.464810669422149658e-01 1.124428063631057739e-01 2.051078528165817261e-01 -2.338190972805023193e-01 5.737230926752090454e-02 -5.427416414022445679e-02 -9.458642452955245972e-02 1.687665134668350220e-01 2.751114368438720703e-01 -1.069239228963851929e-01 3.499258160591125488e-01 4.235039353370666504e-01 1.517234742641448975e-01 -3.501005172729492188e-01 -1.770883612334728241e-02 -1.622971296310424805e-01 -3.258893731981515884e-03 1.879058405756950378e-02 -2.430240064859390259e-01 -1.788307726383209229e-01 1.336357742547988892e-01 -8.127595484256744385e-02 5.459048319607973099e-03
-1.688209325075149536e-01 4.043402522802352905e-02 2.757875919342041016e-01 6.758026778697967529e-02 -5.909647047519683838e-02 -5.859411507844924927e-02 1.652534864842891693e-02 1.354785114526748657e-01 3.444766700267791748e-01 3.093955218791961670e-01 -2.454206049442291260e-01 -4.414357617497444153e-02 -3.601306974887847900e-01 9.643055498600006104e-03 1.858297139406204224e-01 -2.327097579836845398e-03 1.070118322968482971e-01 1.274287104606628418e-01 1.359219104051589966e-01 1.901202350854873657e-01 1.814705729484558105e-01 6.127542629837989807e-02 -3.072133064270019531e-01 -2.992789633572101593e-02 4.507929086685180664e-03 -1.100643128156661987e-01 -1.533113420009613037e-01 -2.723929584026336670e-01 -1.267777085304260254e-01 -1.346179544925689697e-01 -1.572571545839309692e-01 -1.993923485279083252e-01
-8.686713129281997681e-02 6.635377556085586548e-02 -1.197651680558919907e-02 -1.594439595937728882e-01 2.383192926645278931e-01 -4.375220462679862976e-02 1.455401182174682617e-01 1.315872669219970703e-01 2.533285021781921387e-01 8.035378158092498779e-02 -4.152301326394081116e-02 3.147347569465637207e-01 5.231879279017448425e-02 -1.800594478845596313e-02 -1.888433694839477539e-01 1.030505001544952393e-01 5.571875721216201782e-02 -9.632468223571777344e-02 2.212154679000377655e-02 -2.956125140190124512e-01 1.307820081710815430e-01 4.375615119934082031e-01 -3.490044176578521729e-01 -1.966386884450912476e-01 -2.410592734813690186e-01 1.917592436075210571e-02 -1.886691600084304810e-01 -1.867575794458389282e-01 -1.937577873468399048e-01 7.661408185958862305e-02 9.139440953731536865e-03 -5.272481217980384827e-02
-5.614310503005981445e-02 1.341568976640701294e-01 -1.367428451776504517e-01 5.497062951326370239e-02 1.581476181745529175e-01 -4.011107236146926880e-02 3.516820073127746582e-01 1.926906108856201172e-01 3.016105294227600098e-01 1.986500322818756104e-01 8.119741827249526978e-02 2.193281054496765137e-01 -1.951129548251628876e-02 1.801840364933013916e-01 -6.043099798262119293e-03 -1.903504282236099243e-01 -1.613072305917739868e-01 3.201976418495178223e-01 5.582299828529357910e-02 -4.468491673469543457e-02 4.049089178442955017e-02 3.049508929252624512e-01 -6.501890718936920166e-02 3.071140125393867493e-02 -2.225652486085891724e-01 3.041030094027519226e-02 3.713796660304069519e-02 -1.554542332887649536e-01 -3.215610384941101074e-01 -1.652902811765670776e-01 -2.712913453578948975e-01 -4.078172519803047180e-02
-1.376179605722427368e-01 3.056410551071166992e-01 8.089137263596057892e-03 1.068268623203039169e-02 1.549491584300994873e-01 1.778934150934219360e-01 1.566387861967086792e-01 -1.711254119873046875e-01 1.860208809375762939e-01 4.986913502216339111e-01 -1.889191716909408569e-01 -2.185400808230042458e-03 -1.698941290378570557e-01 6.208898033946752548e-03 -1.969701945781707764e-01 1.141757220029830933e-01 -2.567133605480194092e-01 1.026162803173065186e-01 -9.326936304569244385e-02 -6.567742675542831421e-02 1.577905863523483276e-01 2.772563993930816650e-01 -1.695593148469924927e-01 -1.842949688434600830e-01 9.911496192216873169e-03 3.783735632896423340e-02 -4.532469436526298523e-02 1.472775042057037354e-01 1.458716094493865967e-01 -3.814677521586418152e-02 -1.996170729398727417e-01 1.909931302070617676e-01
-1.662692129611968994e-01 -6.265563424676656723e-03 -7.115321233868598938e-03 -4.781163483858108521e-02 2.017464190721511841e-01 8.578335493803024292e-02 2.070060670375823975e-01 -4.725462943315505981e-02 1.516043692827224731e-01 1.542021334171295166e-01 -8.479948155581951141e-03 2.981649041175842285e-01 -2.869657874107360840e-01 1.106399595737457275e-01 -4.235448837280273438e-01 1.932943761348724365e-01 -1.603316701948642731e-02 -4.133171960711479187e-02 2.152885794639587402e-01 -2.389009445905685425e-01 -6.823103409260511398e-03 3.806202709674835205e-01 -1.267991065979003906e-01 -1.701197326183319092e-01 -1.725373268127441406e-01 1.270252168178558350e-01 1.624671220779418945e-01 -7.840999215841293335e-02 -2.310618460178375244e-01 4.507523961365222931e-03 -6.188898812979459763e-03 5.032008513808250427e-02
4.089101403951644897e-02 2.913519144058227539e-01 -1.021010335534811020e-02 2.497506700456142426e-02 3.760022819042205811e-01 2.364562749862670898e-01 1.690943986177444458e-01 -1.093692779541015625e-01 2.127966471016407013e-02 4.010698199272155762e-01 -2.225397825241088867e-01 2.044220827519893646e-02 -2.195103019475936890e-01 1.690722256898880005e-01 -1.952021867036819458e-01 2.865850031375885010e-01 -1.508474051952362061e-01 1.723596602678298950e-01 1.073350235819816589e-01 7.386616617441177368e-02 -6.018443033099174500e-02 5.858873482793569565e-03 -2.168693244457244873e-01 -1.980587244033813477e-01 -1.217813715338706970e-01 1.287028491497039795e-01 4.009733721613883972e-02 1.065939292311668396e-01 -2.167959511280059814e-02 -9.006837010383605957e-02 -2.175699472427368164e-01 8.350634574890136719e-02
-1.349627822637557983e-01 1.958151310682296753e-01 -5.506271496415138245e-02 2.792321145534515381e-02 4.370579123497009277e-02 1.769975721836090088e-01 1.307705193758010864e-01 -2.090628892183303833e-01 3.367323279380798340e-01 1.819445937871932983e-01 -2.529265284538269043e-01 2.210956960916519165e-01 -1.423091441392898560e-01 1.074809953570365906e-01 -2.552528679370880127e-01 4.657891765236854553e-02 2.660025358200073242e-01 2.159929573535919189e-01 -2.594125568866729736e-01 2.902345061302185059e-01 -1.553807258605957031e-01 2.520558983087539673e-02 1.484079957008361816e-01 -1.833055168390274048e-01 4.686643928289413452e-02 -1.373536139726638794e-01 1.699591055512428284e-02 -6.771398335695266724e-02 1.379251331090927124e-01 7.532121241092681885e-02 -2.128175050020217896e-01 -2.045433074235916138e-01
7.993789017200469971e-02 1.332243829965591431e-01 7.285567373037338257e-02 -4.469151422381401062e-02 -3.414145112037658691e-02 1.298764199018478394e-01 6.892880052328109741e-02 3.810123801231384277e-01 1.555352807044982910e-01 4.717983603477478027e-01 -1.751158758997917175e-02 1.694223582744598389e-01 -3.143009170889854431e-02 -2.067425996065139771e-01 5.874430760741233826e-02 1.915181279182434082e-01 5.083764344453811646e-02 -9.153977036476135254e-02 2.364642322063446045e-01 1.464532911777496338e-01 -1.318132597953081131e-02 1.472927033901214600e-01 -3.868957459926605225e-01 -5.711403489112854004e-02 -3.093364536762237549e-01 2.108091711997985840e-01 3.877957165241241455e-02 -2.825576439499855042e-02 3.641762211918830872e-02 9.060201048851013184e-02 -1.532199978828430176e-01 -4.852534830570220947e-02
1.038184463977813721e-01 1.240165531635284424e-01 -6.431453675031661987e-02 8.890088647603988647e-02 -1.778822690248489380e-01 -3.058499470353126526e-02 1.476761549711227417e-01 2.029471397399902344e-01 4.749643206596374512e-01 1.622465103864669800e-01 1.402830183506011963e-01 1.739472597837448120e-01 -1.020777449011802673e-01 8.598275482654571533e-02 -6.748345494270324707e-02 6.193532794713973999e-02 -1.825415194034576416e-01 6.573030352592468262e-02 -1.906406581401824951e-01 3.006031811237335205e-01 1.252027004957199097e-01 2.272153496742248535e-01 -2.927634119987487793e-01 -1.345510929822921753e-01 1.048955246806144714e-01 -4.236361011862754822e-02 6.282274425029754639e-02 -1.225031986832618713e-01 1.717586070299148560e-02 9.340495616197586060e-02 -4.023129045963287354e-01 9.059320203959941864e-03
3.049715161323547363e-01 9.632781893014907837e-02 -1.207343637943267822e-01 1.790950447320938110e-01 -7.986908406019210815e-02 3.287321329116821289e-01 -3.327274322509765625e-02 1.881165653467178345e-01 2.627331316471099854e-01 4.612557590007781982e-02 7.323854416608810425e-02 1.276431977748870850e-01 7.824973016977310181e-02 7.763256877660751343e-02 3.850048873573541641e-03 9.319549053907394409e-02 4.686576128005981445e-02 1.460791528224945068e-01 -1.335256546735763550e-01 3.367453217506408691e-01 8.643896132707595825e-02 3.273505866527557373e-01 -2.216958254575729370e-01 -5.925489589571952820e-02 2.521551549434661865e-01 -2.081101834774017334e-01 -2.849318832159042358e-02 2.677454799413681030e-02 -1.260444968938827515e-01 6.411329656839370728e-02 -3.447903096675872803e-01 -1.307997256517410278e-01
-8.392866700887680054e-02 2.480385452508926392e-01 -1.153573021292686462e-01 -4.368653893470764160e-02 1.961527764797210693e-01 8.731523528695106506e-03 2.609682381153106689e-01 1.480112820863723755e-01 2.248144894838333130e-01 2.766318619251251221e-01 -2.830516397953033447e-01 6.309640407562255859e-02 -1.696440130472183228e-01 -1.244699303060770035e-02 -3.884353488683700562e-02 2.849651277065277100e-01 -1.940397471189498901e-01 1.305243074893951416e-01 -3.846806287765502930e-02 1.442739814519882202e-01 -7.625235617160797119e-02 -1.965932175517082214e-02 -3.402423262596130371e-01 -3.000905513763427734e-01 -2.738725841045379639e-01 2.602136433124542236e-01 -1.321973651647567749e-01 -4.184282571077346802e-02 3.752454370260238647e-02 -6.833297666162252426e-03 -1.112649813294410706e-01 7.569417823106050491e-03
-9.713447093963623047e-02 2.260146886110305786e-01 7.078799605369567871e-02 -4.639719799160957336e-02 1.881611533463001251e-02 4.450388997793197632e-02 1.651443168520927429e-02 2.884614169597625732e-01 5.399075746536254883e-01 2.017910927534103394e-01 9.010909497737884521e-02 1.569487899541854858e-01 -1.208685189485549927e-01 9.927819669246673584e-02 -6.633602082729339600e-02 -4.116014763712882996e-02 -1.068104580044746399e-01 -2.168263075873255730e-03 2.024207562208175659e-01 7.646666467189788818e-02 8.619708567857742310e-02 -5.787995457649230957e-02 -1.764716356992721558e-01 -1.520747840404510498e-01 -4.873484671115875244e-01 -1.662310957908630371e-01 3.339158743619918823e-02 -8.549601770937442780e-03 4.875188227742910385e-03 1.078272834420204163e-01 -1.748633086681365967e-01 -1.383054256439208984e-01
4.269433766603469849e-02 4.945804551243782043e-02 -1.968089863657951355e-02 -1.109786406159400940e-01 7.305875420570373535e-02 8.133117109537124634e-02 3.856261819601058960e-02 1.627940982580184937e-01 3.436513245105743408e-01 2.278067320585250854e-01 -7.001755386590957642e-02 4.117589443922042847e-02 -2.005347460508346558e-01 1.720426678657531738e-01 3.707493841648101807e-02 1.378129422664642334e-01 1.384624987840652466e-01 1.693700253963470459e-01 2.843825519084930420e-01 -7.145822048187255859e-02 1.284606456756591797e-01 2.456650286912918091e-01 -1.955209523439407349e-01 8.474720269441604614e-02 -3.187620639801025391e-01 -1.036138832569122314e-01 -1.414323132485151291e-02 1.796916723251342773e-01 1.610522568225860596e-01 8.460783213376998901e-02 -4.851994514465332031e-01 8.285842835903167725e-02
1.283003855496644974e-02 4.153492748737335205e-01 -1.488976031541824341e-01 1.660605147480964661e-02 -4.603259637951850891e-02 2.170866914093494415e-02 2.707625627517700195e-01 -3.404388204216957092e-02 1.786075085401535034e-01 -2.817560359835624695e-02 -8.440268784761428833e-02 1.069208830595016479e-01 8.292973786592483521e-02 -1.866159029304981232e-02 -1.426991075277328491e-01 1.969323754310607910e-01 2.317988425493240356e-01 2.758483588695526123e-01 2.512456104159355164e-02 3.844445943832397461e-02 3.037982583045959473e-01 3.040692768990993500e-02 -1.489704251289367676e-01 -1.098673511296510696e-02 -3.495369553565979004e-01 -3.220857977867126465e-01 -1.442656666040420532e-01 4.531957209110260010e-02 -2.840162999927997589e-02 -1.451037377119064331e-01 -1.382337361574172974e-01 -2.701407968997955322e-01
-1.959065049886703491e-01 -5.141346901655197144e-02 -6.908936798572540283e-02 1.624753773212432861e-01 -2.304511703550815582e-02 2.935385406017303467e-01 1.222648471593856812e-01 3.883976116776466370e-02 -1.700106412172317505e-01 2.154244333505630493e-01 4.657587409019470215e-02 3.053882122039794922e-01 -1.515179127454757690e-02 -2.944176830351352692e-02 -2.712286412715911865e-01 -1.079594641923904419e-01 4.034165740013122559e-01 2.454615831375122070e-01 8.798528462648391724e-02 1.156256422400474548e-01 -1.543475091457366943e-01 2.499843835830688477e-01 -1.211469471454620361e-01 -2.153474837541580200e-01 -2.683714330196380615e-01 -1.699374765157699585e-01 4.235511645674705505e-03 1.629669219255447388e-01 -1.944217979907989502e-01 -6.645900011062622070e-02 5.435174703598022461e-02 -5.891508609056472778e-02
-3.493982851505279541e-01 2.267931103706359863e-01 1.881869696080684662e-02 -1.134160757064819336e-01 1.506544947624206543e-01 1.076453700661659241e-01 -9.822493791580200195e-02 7.477434724569320679e-02 1.176311373710632324e-01 2.338339686393737793e-01 8.255266398191452026e-02 3.778400421142578125e-01 -3.042355477809906006e-01 6.715841591358184814e-02 2.624630331993103027e-01 -3.843875892926007509e-04 1.752474308013916016e-01 7.851890474557876587e-02 3.406376838684082031e-01 1.272140592336654663e-01 1.139546632766723633e-01 2.464029639959335327e-01 -2.388240694999694824e-01 -1.903377771377563477e-01 1.290326565504074097e-01 6.145409494638442993e-02 5.100785195827484131e-02 -7.882856298238039017e-04 8.536289632320404053e-02 1.033433228731155396e-01 -5.033439397811889648e-02 1.030734088271856308e-02
3.018818236887454987e-02 1.195124983787536621e-01 7.429153192788362503e-03 8.536387979984283447e-02 2.876016795635223389e-01 -1.027641370892524719e-01 6.130479276180267334e-02 1.008572131395339966e-01 -7.859212905168533325e-02 3.599893450736999512e-01 -8.739408105611801147e-02 1.130750924348831177e-01 -8.484001457691192627e-02 9.616233408451080322e-02 1.812846511602401733e-01 1.308315545320510864e-01 -6.360911577939987183e-02 8.589608222246170044e-02 -2.479042857885360718e-03 8.289829641580581665e-02 1.434427350759506226e-01 2.870187461376190186e-01 3.460779413580894470e-02 -1.818326115608215332e-01 -1.718028634786605835e-01 -1.364338397979736328e-01 -7.775023579597473145e-02 -2.770562767982482910e-01 -4.193440079689025879e-01 -1.144495531916618347e-01 -3.387993872165679932e-01 -2.396895289421081543e-01
3.572010900825262070e-03 8.704527467489242554e-02 -1.309108827263116837e-02 1.542503237724304199e-01 1.613533357158303261e-03 4.859491810202598572e-02 3.140214383602142334e-01 1.326581090688705444e-01 1.012868732213973999e-01 1.571234911680221558e-01 -8.746951073408126831e-02 1.246928572654724121e-01 -1.719451248645782471e-01 1.262901872396469116e-01 -6.178109720349311829e-02 1.442582905292510986e-01 -1.055337786674499512e-01 4.196322336792945862e-02 -6.730690598487854004e-02 -8.401781320571899414e-02 -9.898204356431961060e-02 3.473639488220214844e-01 -3.818909078836441040e-02 -1.837177723646163940e-01 -3.481569290161132812e-01 -2.604787945747375488e-01 5.044237896800041199e-02 -4.019981622695922852e-02 -3.427441120147705078e-01 -2.659808099269866943e-01 -2.243074476718902588e-01 -3.157103359699249268e-01
1.242179200053215027e-01 2.594532668590545654e-01 9.108524769544601440e-02 1.586524695158004761e-01 1.256892979145050049e-01 1.627298593521118164e-01 1.307385414838790894e-01 1.752686351537704468e-01 1.555676311254501343e-01 1.471442282199859619e-01 1.126007810235023499e-01 2.284442186355590820e-01 -3.626627847552299500e-02 -9.063031524419784546e-02 -1.375965774059295654e-01 4.707490559667348862e-03 -8.021409064531326294e-02 1.113224253058433533e-01 -2.505128681659698486e-01 -2.459669262170791626e-01 -6.034188438206911087e-03 2.295164018869400024e-01 -1.704494357109069824e-01 6.321688741445541382e-02 -2.301512956619262695e-01 -1.574949026107788086e-01 -9.017398580908775330e-03 -1.620799154043197632e-01 -2.556012272834777832e-01 -1.488637328147888184e-01 -4.578088223934173584e-01 -1.594998687505722046e-01
1.579023525118827820e-02 2.555674314498901367e-01 -2.021718770265579224e-03 3.251791894435882568e-01 -1.396378129720687866e-01 9.079445153474807739e-02 -1.482211500406265259e-01 -5.882134288549423218e-02 8.043062686920166016e-02 3.779357075691223145e-01 6.828327476978302002e-02 3.418045043945312500e-01 -2.634944915771484375e-01 -5.813343450427055359e-02 -1.949587315320968628e-01 8.230470865964889526e-02 1.297522932291030884e-01 -9.918789565563201904e-02 1.548028141260147095e-01 -8.044649660587310791e-02 -8.379811793565750122e-02 3.190560936927795410e-01 -1.922227591276168823e-01 -1.356298178434371948e-01 4.460026696324348450e-02 2.444769293069839478e-01 2.908310592174530029e-01 6.545537710189819336e-02 -5.732030142098665237e-03 1.011675894260406494e-01 -6.812994927167892456e-02 1.792809739708900452e-02
-1.180861592292785645e-01 1.997178643941879272e-01 -1.283508688211441040e-01 1.524137705564498901e-01 2.111957520246505737e-01 2.731175124645233154e-01 8.159428834915161133e-02 -9.893487393856048584e-02 1.087050214409828186e-01 3.393980860710144043e-01 -9.949194639921188354e-02 -3.880129428580403328e-03 -3.657095730304718018e-01 9.919305890798568726e-02 -1.321375221014022827e-01 2.286889255046844482e-01 -1.104887127876281738e-01 3.146432340145111084e-01 1.259058266878128052e-01 5.136904492974281311e-02 -2.197475135326385498e-01 9.829866141080856323e-02 -2.286243587732315063e-01 -2.388116270303726196e-01 -2.283952683210372925e-01 2.257777005434036255e-02 -1.314985007047653198e-01 8.646576851606369019e-02 1.289422214031219482e-01 1.271134149283170700e-02 -9.869607537984848022e-02 1.401313394308090210e-01
-1.601681672036647797e-02 1.894424706697463989e-01 4.181726649403572083e-02 -1.258612722158432007e-01 9.779120236635208130e-02 3.887078762054443359e-01 1.431215740740299225e-02 -1.098750010132789612e-01 3.921396434307098389e-01 1.511264294385910034e-01 -1.877016127109527588e-01 5.827240273356437683e-02 -3.546526730060577393e-01 1.900985389947891235e-01 -3.333646655082702637e-01 2.854080498218536377e-02 8.895268291234970093e-02 7.981439679861068726e-02 -1.164972037076950073e-01 1.178297549486160278e-01 6.605811417102813721e-02 3.360269474796950817e-04 5.031615123152732849e-02 -8.961413800716400146e-02 1.825558394193649292e-01 -1.611317992210388184e-01 -1.024832651019096375e-01 -2.270319759845733643e-01 2.035760879516601562e-02 -1.111735776066780090e-01 -2.009557634592056274e-01 -2.303687781095504761e-01
2.287233993411064148e-02 1.923630535602569580e-01 -8.428311347961425781e-02 1.914406269788742065e-01 4.197612777352333069e-02 -3.505547065287828445e-03 2.696210145950317383e-01 1.323295831680297852e-01 1.982176601886749268e-01 2.381889373064041138e-01 1.338493227958679199e-01 2.353109270334243774e-01 -8.036875724792480469e-02 2.088607102632522583e-01 -1.537332683801651001e-01 -1.149886921048164368e-01 2.721553444862365723e-01 2.229972332715988159e-01 -5.105829983949661255e-02 5.260102823376655579e-02 4.431008920073509216e-02 7.535141427069902420e-03 -5.350052937865257263e-02 -3.710900992155075073e-02 -3.481903374195098877e-01 2.402822226285934448e-01 -1.135548651218414307e-01 2.906763851642608643e-01 -3.671314120292663574e-01 -2.093678712844848633e-02 -1.494104862213134766e-01 3.396248072385787964e-02
-1.125218719244003296e-01 5.114575847983360291e-02 -6.033577397465705872e-02 -1.496129184961318970e-01 2.876112163066864014e-01 2.294947504997253418e-01 1.337758451700210571e-01 2.522644400596618652e-01 2.537432312965393066e-01 6.858125561848282814e-04 -3.839848190546035767e-02 1.977835744619369507e-01 6.960813701152801514e-02 -1.368320286273956299e-01 -1.294179707765579224e-01 -1.228930652141571045e-01 8.934468775987625122e-02 1.635857075452804565e-01 -9.370765835046768188e-02 -1.054824888706207275e-01 9.841556102037429810e-02 3.327926397323608398e-01 -5.369838476181030273e-01 -1.637876629829406738e-01 -6.859928369522094727e-02 3.503185883164405823e-02 -1.333566457033157349e-01 6.548546254634857178e-02 5.974880978465080261e-02 -8.038473129272460938e-02 -2.264430224895477295e-01 4.242111742496490479e-02
-1.449877023696899414e-01 -6.139562930911779404e-03 7.784914225339889526e-02 1.837512403726577759e-01 3.726707771420478821e-03 2.085155844688415527e-01 3.231927454471588135e-01 4.140426591038703918e-02 1.584659218788146973e-01 2.653304338455200195e-01 -2.795179486274719238e-01 1.923336274921894073e-02 -1.034868508577346802e-01 6.945189833641052246e-02 3.107032179832458496e-02 4.684154316782951355e-02 2.307338565587997437e-01 2.179882973432540894e-01 -4.372982308268547058e-02 -4.706386476755142212e-02 -5.267053097486495972e-02 3.020192086696624756e-01 -8.851762115955352783e-02 1.003436222672462463e-01 -1.302718371152877808e-01 3.076592385768890381e-01 -1.487561315298080444e-01 2.333813458681106567e-01 -1.459493190050125122e-01 7.640223950147628784e-03 -4.109406173229217529e-01 -3.899266943335533142e-02
-2.336301952600479126e-01 2.617309987545013428e-01 7.470718771219253540e-02 2.210551947355270386e-01 2.269230484962463379e-01 2.333232611417770386e-01 1.681103855371475220e-01 -9.953840076923370361e-02 2.449613064527511597e-01 3.003849387168884277e-01 -2.221464179456233978e-02 2.056322842836380005e-01 -2.978271245956420898e-01 3.570516780018806458e-02 -3.659722628071904182e-03 3.082364201545715332e-01 -2.490301132202148438e-01 -3.209085762500762939e-02 2.168158255517482758e-02 5.775929987430572510e-02 -1.095193251967430115e-01 2.042803466320037842e-01 -1.693153381347656250e-02 -2.072961628437042236e-01 -2.588707804679870605e-01 -4.826669022440910339e-02 -1.084202807396650314e-02 -1.699081808328628540e-01 1.460080146789550781e-01 1.452901586890220642e-02 -1.216563954949378967e-01 4.307222366333007812e-02
1.438902169466018677e-01 5.786535516381263733e-02 -8.714968711137771606e-02 2.522362470626831055e-01 -9.925629198551177979e-02 3.113281726837158203e-02 3.867371007800102234e-02 1.531098969280719757e-02 3.318170011043548584e-01 2.614316940307617188e-01 9.269607067108154297e-02 2.397732287645339966e-01 3.702752664685249329e-02 -1.813636124134063721e-01 5.972020700573921204e-02 1.126194596290588379e-01 2.753772437572479248e-01 1.788094490766525269e-01 3.298165500164031982e-01 5.939662083983421326e-02 1.869977861642837524e-01 2.741981446743011475e-01 -1.967061311006546021e-01 -1.202204823493957520e-01 -2.288098335266113281e-01 -1.975814849138259888e-01 1.036565825343132019e-01 -2.085357457399368286e-01 -2.893786504864692688e-02 -2.217263281345367432e-01 -2.297198027372360229e-02 1.325455904006958008e-01
-2.216064631938934326e-01 2.712460160255432129e-01 -1.411067545413970947e-01 -3.258945886045694351e-03 8.593842387199401855e-02 2.788726687431335449e-01 5.770668387413024902e-02 -5.908140167593955994e-02 3.430815935134887695e-01 1.228598579764366150e-01 1.403625905513763428e-01 -3.918275609612464905e-02 -1.202112808823585510e-01 -8.147478103637695312e-02 4.501754790544509888e-02 8.993685990571975708e-02 1.608229875564575195e-01 1.568040251731872559e-01 6.172126531600952148e-02 2.775309979915618896e-01 1.063148155808448792e-01 4.250012934207916260e-01 -1.991087645292282104e-01 -5.413128435611724854e-02 -8.249189704656600952e-02 -9.830827265977859497e-02 1.469183862209320068e-01 -4.050227403640747070e-01 -9.014070034027099609e-02 -2.992918901145458221e-02 5.719135701656341553e-02 2.831698511727154255e-04
8.895363658666610718e-02 3.208387792110443115e-01 -1.266145408153533936e-01 2.364269644021987915e-01 -2.545486576855182648e-02 3.917784616351127625e-02 -3.355367481708526611e-02 2.036011544987559319e-03 2.622545659542083740e-01 -2.370310015976428986e-02 -1.830119639635086060e-01 1.430448144674301147e-01 2.998591773211956024e-02 -5.796276777982711792e-02 -1.593335568904876709e-01 -1.145041361451148987e-01 9.533888101577758789e-02 3.406571149826049805e-01 1.448857635259628296e-01 1.734967529773712158e-01 1.462302356958389282e-01 4.501193463802337646e-01 -5.563551932573318481e-02 -1.802161931991577148e-01 -2.165485024452209473e-01 1.755601167678833008e-01 -1.364062428474426270e-01 7.455852627754211426e-02 -3.014703989028930664e-01 -1.462536398321390152e-03 -3.586659952998161316e-02 1.341991275548934937e-01
-2.673456259071826935e-02 9.102424979209899902e-02 -3.403108939528465271e-02 5.913826078176498413e-02 -8.255623281002044678e-02 2.238796949386596680e-01 5.184792280197143555e-01 2.304231189191341400e-02 2.151789963245391846e-01 1.091303005814552307e-01 -1.711609214544296265e-01 8.778035640716552734e-02 -2.327348589897155762e-01 -6.641849875450134277e-02 -3.683132305741310120e-02 -1.964427083730697632e-01 1.455098688602447510e-01 2.280291467905044556e-01 5.697016045451164246e-02 -2.457329481840133667e-01 -2.418033592402935028e-02 -8.911297773011028767e-04 -1.454803999513387680e-02 -2.620184421539306641e-01 -1.921822428703308105e-01 1.270297616720199585e-01 1.133654266595840454e-01 1.392581760883331299e-01 -2.348472476005554199e-01 -8.521721512079238892e-02 -3.304963409900665283e-01 5.576331168413162231e-02
-4.100545868277549744e-02 1.628540158271789551e-01 1.224045008420944214e-01 -2.419214397668838501e-01 1.794034689664840698e-01 1.381276845932006836e-01 3.038418292999267578e-01 6.006667017936706543e-02 3.565323054790496826e-01 1.900118291378021240e-01 -9.581840038299560547e-02 -5.970778688788414001e-02 6.125658005475997925e-02 4.326003789901733398e-02 -2.266013026237487793e-01 2.337181717157363892e-01 1.994543820619583130e-01 1.733298450708389282e-01 3.231563791632652283e-02 -1.218367889523506165e-01 1.065056473016738892e-01 7.023593783378601074e-02 -1.783163696527481079e-01 -3.536626696586608887e-03 -3.462530076503753662e-01 -1.108385920524597168e-01 -1.599158197641372681e-01 1.930604577064514160e-01 -2.563289105892181396e-01 -2.084603756666183472e-01 -6.759840995073318481e-02 -1.448531746864318848e-01
2.632605656981468201e-02 -7.162536680698394775e-02 -1.243110895156860352e-01 -6.211530044674873352e-02 5.960122868418693542e-02 -8.044388145208358765e-03 2.304871529340744019e-01 -1.611266583204269409e-01 1.441978514194488525e-01 2.562093436717987061e-01 7.106398791074752808e-02 3.449402153491973877e-01 -3.839556872844696045e-01 1.328522264957427979e-01 -2.745790779590606689e-01 1.587621718645095825e-01 4.912483692169189453e-02 -2.077376469969749451e-02 1.390865296125411987e-01 -4.219819232821464539e-02 1.217453479766845703e-01 3.381169736385345459e-01 8.292480371892452240e-03 -1.087194308638572693e-03 -2.198546528816223145e-01 1.583704799413681030e-01 1.841536164283752441e-01 -1.209998652338981628e-01 -3.392999768257141113e-01 8.840337395668029785e-02 -1.288463324308395386e-01 -3.638460114598274231e-02
2.951130270957946777e-01 2.518648505210876465e-01 2.556650526821613312e-02 1.382078230381011963e-02 -2.149067074060440063e-01 9.088686853647232056e-02 2.338421344757080078e-01 -2.208000421524047852e-01 1.875040233135223389e-01 1.476343423128128052e-01 -1.449116915464401245e-01 3.455108702182769775e-01 -6.500396877527236938e-02 -2.539080800488591194e-03 -4.795137420296669006e-02 1.224101334810256958e-01 3.247607648372650146e-01 2.003028988838195801e-01 -1.082203462719917297e-01 9.168051928281784058e-02 1.528053730726242065e-01 6.020471826195716858e-02 -2.644867300987243652e-01 -7.032962143421173096e-02 6.664712727069854736e-02 -6.680840998888015747e-02 8.435310423374176025e-02 -1.027275715023279190e-02 -2.995784580707550049e-01 -3.072199523448944092e-01 5.757339298725128174e-02 2.734239585697650909e-02
-1.446548849344253540e-01 2.459823191165924072e-01 -2.719721943140029907e-02 8.759406208992004395e-02 1.128052324056625366e-01 1.783378981053829193e-02 1.130300834774971008e-01 2.126899957656860352e-01 2.945726513862609863e-01 5.626747012138366699e-02 -3.485168889164924622e-02 2.973005175590515137e-01 1.618423163890838623e-01 3.219769895076751709e-01 -1.633138358592987061e-01 -9.217683970928192139e-02 2.863941490650177002e-01 9.754220396280288696e-02 1.786534935235977173e-01 -2.285468876361846924e-01 6.184659525752067566e-02 1.920221298933029175e-01 -2.502299249172210693e-01 -6.628020852804183960e-02 -3.722777217626571655e-02 -1.926371008157730103e-01 -2.326421588659286499e-01 -2.017027586698532104e-01 -2.361420094966888428e-01 -8.133219927549362183e-02 -2.163330791518092155e-03 -1.243038922548294067e-01
2.628430128097534180e-01 1.513651460409164429e-01 8.073839545249938965e-02 6.753738224506378174e-02 -1.871882528066635132e-01 1.255920529365539551e-01 2.868475615978240967e-01 1.958712339401245117e-01 3.668743968009948730e-01 2.008702456951141357e-01 -5.044582113623619080e-02 6.902205199003219604e-02 9.570710361003875732e-03 -9.933294355869293213e-02 -7.773169875144958496e-02 1.330686546862125397e-02 -6.550993770360946655e-02 2.781149744987487793e-02 -1.757885217666625977e-01 3.407955169677734375e-01 -3.515060618519783020e-02 3.025825023651123047e-01 -3.217369616031646729e-01 -4.904224351048469543e-02 1.016894280910491943e-01 -1.125001162290573120e-01 -7.417011260986328125e-02 -4.137172549962997437e-02 -5.101805552840232849e-02 3.555296361446380615e-02 -3.733039498329162598e-01 5.270169302821159363e-02
-1.181803941726684570e-01 2.179991453886032104e-01 2.101964205503463745e-01 -1.647804677486419678e-01 6.533706933259963989e-02 2.920541465282440186e-01 8.081424981355667114e-02 2.249917089939117432e-01 2.487531602382659912e-01 3.217020928859710693e-01 -1.570974439382553101e-01 1.184394955635070801e-01 -3.605456277728080750e-02 4.260642919689416885e-03 -1.873580962419509888e-01 -7.047109305858612061e-02 -1.046902220696210861e-02 8.845972269773483276e-02 -1.713890880346298218e-01 1.483013946563005447e-02 -1.724262833595275879e-01 1.886159479618072510e-01 2.323191612958908081e-02 -2.974691092967987061e-01 1.331544481217861176e-04 -2.231351137161254883e-01 2.038031816482543945e-01 -8.118780329823493958e-03 4.976333677768707275e-02 2.087012082338333130e-01 -8.327341079711914062e-02 -3.725202977657318115e-01
-3.446941077709197998e-01 2.694544494152069092e-01 -2.303674519062042236e-01 -9.358704835176467896e-02 2.641955576837062836e-02 4.105660691857337952e-02 -9.430539608001708984e-02 1.193874254822731018e-01 1.096138432621955872e-01 2.159830778837203979e-01 -3.527569770812988281e-02 2.260182499885559082e-01 -3.804560601711273193e-01 -1.205445602536201477e-01 2.458236813545227051e-01 -1.419850885868072510e-01 2.178943902254104614e-01 1.683166027069091797e-01 1.211849451065063477e-01 1.297422945499420166e-01 -9.698752313852310181e-02 2.496137768030166626e-01 -5.742786824703216553e-02 -1.806199550628662109e-01 1.110431030392646790e-01 -1.703188056126236916e-03 1.187326386570930481e-02 -2.490140646696090698e-01 -2.330410331487655640e-01 5.661903321743011475e-02 1.834237389266490936e-02 -1.518799662590026855e-01
4.366369172930717468e-02 -1.990165747702121735e-02 2.675249874591827393e-01 -2.065729722380638123e-02 1.194812580943107605e-01 2.214821279048919678e-01 1.888238042593002319e-01 4.574862495064735413e-02 1.383974403142929077e-01 4.036721885204315186e-01 -1.647302359342575073e-01 1.826419383287429810e-01 -1.175705119967460632e-01 1.676882505416870117e-01 -1.792034059762954712e-01 4.659397900104522705e-02 1.171757429838180542e-01 1.498214751482009888e-01 1.514401286840438843e-01 7.451907545328140259e-02 -2.650054693222045898e-01 1.359670311212539673e-01 -2.863563597202301025e-01 4.539540410041809082e-02 -2.758759856224060059e-01 -1.682365089654922485e-01 -1.201598197221755981e-01 1.379667315632104874e-02 8.390858024358749390e-02 -6.268320232629776001e-02 -3.162144720554351807e-01 1.958486139774322510e-01
-2.256986945867538452e-01 2.945135235786437988e-01 -5.143375694751739502e-02 1.666008681058883667e-01 4.021620377898216248e-02 2.635444998741149902e-01 1.062001734972000122e-01 3.783202543854713440e-02 2.216823101043701172e-01 1.605915576219558716e-01 4.735258221626281738e-02 -7.475526630878448486e-02 -3.026463389396667480e-01 -6.814536452293395996e-02 5.106383934617042542e-03 2.972493506968021393e-02 5.287598818540573120e-02 1.594637036323547363e-01 -1.467764526605606079e-01 2.797054350376129150e-01 2.460588663816452026e-01 3.858913779258728027e-01 -2.023789435625076294e-01 -2.228984683752059937e-01 1.182422637939453125e-01 -8.835855871438980103e-03 1.584096997976303101e-01 -2.882498800754547119e-01 -7.796854525804519653e-02 -9.122360497713088989e-02 5.347890406847000122e-02 2.496822178363800049e-02
-2.688486576080322266e-01 2.948521673679351807e-01 -2.688435018062591553e-01 3.890627622604370117e-02 2.036557197570800781e-01 1.716182827949523926e-01 -3.799012675881385803e-02 -4.175793845206499100e-03 1.558728963136672974e-01 2.017688602209091187e-01 1.404798775911331177e-01 2.237608283758163452e-01 -2.623384296894073486e-01 -1.349699944257736206e-01 2.145372033119201660e-01 -3.217101329937577248e-03 2.709495723247528076e-01 -2.603251114487648010e-02 5.922927334904670715e-02 2.750753462314605713e-01 -9.201820939779281616e-03 3.557431995868682861e-01 -1.538654267787933350e-01 -1.773210614919662476e-01 -6.450780481100082397e-02 -3.160543506965041161e-03 1.643479615449905396e-01 -1.744221597909927368e-01 6.183485034853219986e-03 -2.991747856140136719e-02 1.483311653137207031e-01 -8.459452539682388306e-02
2.014648541808128357e-02 4.980593323707580566e-01 -4.878238216042518616e-02 4.453460872173309326e-02 9.396282583475112915e-02 6.088197231292724609e-02 1.068061217665672302e-01 -7.752710580825805664e-02 2.032592706382274628e-02 3.232425749301910400e-01 2.139601856470108032e-02 6.727108359336853027e-02 -3.431598246097564697e-01 1.840353459119796753e-01 -2.023344486951828003e-01 1.528111398220062256e-01 -5.498659610748291016e-02 7.922485470771789551e-02 -1.433519423007965088e-01 -6.003794819116592407e-02 -9.453662484884262085e-02 2.088565528392791748e-01 -2.932717204093933105e-01 -2.246603667736053467e-01 -2.804706096649169922e-01 2.744187228381633759e-02 -2.030234336853027344e-01 1.387892961502075195e-01 1.277862489223480225e-01 8.627515286207199097e-02 3.119992092251777649e-02 -6.539802253246307373e-02
-1.221721991896629333e-01 1.252594888210296631e-01 1.332301795482635498e-01 1.088104099035263062e-01 8.889575302600860596e-02 1.297814995050430298e-01 2.513270974159240723e-01 -1.590056419372558594e-01 -1.101262052543461323e-03 9.317356348037719727e-02 -3.275254368782043457e-01 1.114451065659523010e-01 -3.331314921379089355e-01 -3.871398046612739563e-02 -6.080104410648345947e-02 2.623801231384277344e-01 6.231557577848434448e-02 2.214889824390411377e-01 1.999442875385284424e-01 -4.479566216468811035e-02 -1.632249802350997925e-01 3.284764885902404785e-01 -3.694438636302947998e-01 -1.182930395007133484e-01 -1.433403789997100830e-01 1.049577444791793823e-01 -3.753285855054855347e-02 7.900676131248474121e-02 8.158224076032638550e-02 1.440913677215576172e-01 -1.900360882282257080e-01 -1.746947467327117920e-01
1.454028934240341187e-01 9.424606710672378540e-02 -2.601550519466400146e-01 1.281654536724090576e-01 1.092231646180152893e-01 2.659286260604858398e-01 1.670137941837310791e-01 -3.339261710643768311e-01 3.334198892116546631e-01 2.037153244018554688e-01 -1.016753837466239929e-01 1.631902605295181274e-01 1.775655196979641914e-03 4.949397221207618713e-02 -2.447927147150039673e-01 1.590846031904220581e-01 2.008748352527618408e-01 7.510100305080413818e-02 2.844380140304565430e-01 -7.622202858328819275e-03 7.468941807746887207e-02 1.097745373845100403e-01 -1.350849308073520660e-02 -1.552184671163558960e-01 -1.111876219511032104e-01 2.074149549007415771e-01 -1.602531671524047852e-01 2.767999470233917236e-01 5.360675230622291565e-02 -2.295747213065624237e-02 -2.856430225074291229e-02 -2.360950708389282227e-01
3.585957363247871399e-02 5.515263602137565613e-02 7.294809818267822266e-02 -2.020278424024581909e-01 1.441500633955001831e-01 4.145823717117309570e-01 1.934249997138977051e-01 -7.215388864278793335e-02 3.794164955615997314e-02 3.813458383083343506e-01 -5.450924858450889587e-03 2.104422450065612793e-01 1.619690656661987305e-01 -9.575374424457550049e-02 -8.035743236541748047e-02 1.617168784141540527e-01 1.771013252437114716e-02 8.873429894447326660e-02 -1.079498231410980225e-01 2.474991679191589355e-01 2.150117307901382446e-01 1.143395751714706421e-01 -2.094141542911529541e-01 -2.519773840904235840e-01 6.839475780725479126e-02 5.605643242597579956e-02 -1.720518916845321655e-01 -6.924058496952056885e-02 -1.523528248071670532e-01 1.845983415842056274e-01 -4.233077168464660645e-02 -3.256121873855590820e-01
-1.706863492727279663e-01 6.804465502500534058e-02 -9.833759814500808716e-02 -1.773805469274520874e-01 -1.199061498045921326e-01 1.360617429018020630e-01 -1.753943786025047302e-02 2.234193384647369385e-01 1.886879801750183105e-01 4.347635209560394287e-01 -3.087298572063446045e-02 5.166071653366088867e-02 7.025682926177978516e-02 -1.431408990174531937e-02 -3.733330173417925835e-03 1.474618613719940186e-01 1.046467646956443787e-01 3.304712772369384766e-01 -1.366749703884124756e-01 7.254381477832794189e-02 6.405767798423767090e-02 3.724449872970581055e-01 3.167759180068969727e-01 -1.291560083627700806e-01 -1.629846394062042236e-01 -1.600793749094009399e-01 -6.714522093534469604e-02 -7.798986136913299561e-02 -3.025273084640502930e-01 -7.242995500564575195e-02 -1.468727439641952515e-01 4.208311066031455994e-02
-3.654061257839202881e-01 2.095256298780441284e-01 2.606999129056930542e-02 2.043651640415191650e-01 1.614490598440170288e-01 2.890788391232490540e-02 1.440251022577285767e-01 1.795392036437988281e-01 1.882372945547103882e-01 1.138199716806411743e-01 1.304928362369537354e-01 2.371290624141693115e-01 -8.453950285911560059e-02 -3.965473547577857971e-02 4.910407215356826782e-02 8.408347517251968384e-02 1.794287711381912231e-01 1.702070087194442749e-01 1.919062733650207520e-01 2.767759561538696289e-01 1.690078228712081909e-01 2.636847198009490967e-01 -2.300166338682174683e-01 -4.721428081393241882e-02 1.611291244626045227e-02 -1.345866769552230835e-01 3.401372134685516357e-01 -1.221808493137359619e-01 -6.474124640226364136e-02 2.422747611999511719e-01 -1.176104843616485596e-01 -8.284220844507217407e-02
1.280019283294677734e-01 -1.461983621120452881e-01 9.833263605833053589e-02 -6.301480531692504883e-02 1.658148481510579586e-03 8.440183103084564209e-02 1.294518411159515381e-01 -4.336181282997131348e-02 1.175974160432815552e-01 4.770450592041015625e-01 -2.361270636320114136e-01 2.171012163162231445e-01 -6.206002086400985718e-02 -2.113836705684661865e-01 -2.367816418409347534e-01 7.893301546573638916e-02 8.258828520774841309e-02 3.483488690108060837e-03 1.561185927130281925e-03 1.850426644086837769e-01 5.402894690632820129e-02 1.774889081716537476e-01 -3.814225494861602783e-01 -4.211231321096420288e-02 2.828280329704284668e-01 8.897880464792251587e-02 2.742981016635894775e-01 4.875601828098297119e-02 -1.654415875673294067e-01 1.636264473199844360e-01 -2.223948575556278229e-02 -1.574726253747940063e-01
-9.022470563650131226e-02 1.526630222797393799e-01 -1.614532470703125000e-01 -1.383257508277893066e-01 -1.460941787809133530e-02 -1.534842848777770996e-01 8.386940509080886841e-02 1.631242781877517700e-01 3.889804780483245850e-01 2.356260120868682861e-01 -1.423828005790710449e-01 9.661038219928741455e-02 -2.079387456178665161e-01 2.889360487461090088e-01 1.470389217138290405e-01 -3.939434513449668884e-02 1.478032171726226807e-01 2.015681415796279907e-01 1.825994253158569336e-01 -3.120311796665191650e-01 8.911321312189102173e-02 3.065968155860900879e-01 -4.729238897562026978e-02 -2.737260051071643829e-02 -5.008655041456222534e-02 1.805176585912704468e-01 5.724103003740310669e-02 1.915726996958255768e-02 9.415798634290695190e-02 -2.857998311519622803e-01 -1.119142547249794006e-01 -1.992234438657760620e-01
-6.418027728796005249e-02 1.758874803781509399e-01 7.925638556480407715e-02 1.777672618627548218e-01 2.007493562996387482e-02 6.596002727746963501e-02 8.708233386278152466e-02 1.902689188718795776e-01 1.999730467796325684e-01 2.471791952848434448e-01 -2.312232041731476784e-03 3.864614069461822510e-01 6.025712937116622925e-02 -9.936751425266265869e-02 1.017212793231010437e-01 -9.616240113973617554e-02 2.124151289463043213e-01 3.079985678195953369e-01 -1.963588893413543701e-01 6.708919256925582886e-02 1.246523112058639526e-01 -2.511546611785888672e-01 -9.114167094230651855e-02 -1.927809417247772217e-01 -2.053370326757431030e-01 5.912984535098075867e-02 -1.654478609561920166e-01 -8.966903388500213623e-02 -2.148879319429397583e-01 -1.875095516443252563e-01 -3.262889683246612549e-01 -1.377495378255844116e-01
-3.832115093246102333e-03 9.334033727645874023e-02 2.472021803259849548e-02 -1.800175756216049194e-01 8.334773033857345581e-02 4.026755690574645996e-01 1.028402820229530334e-01 1.274087578058242798e-01 1.308293342590332031e-01 2.148639261722564697e-01 -1.400963366031646729e-01 1.345201283693313599e-01 5.757106095552444458e-02 2.905344404280185699e-02 -7.831252366304397583e-02 3.706449875608086586e-03 2.983319945633411407e-02 1.313737481832504272e-01 -7.169651985168457031e-02 -2.067898809909820557e-01 -1.550895273685455322e-01 1.506507843732833862e-01 -2.313918918371200562e-01 -3.667966723442077637e-01 9.692674875259399414e-02 -1.260243356227874756e-01 2.225147932767868042e-01 -3.430752083659172058e-02 5.106941983103752136e-02 6.532812118530273438e-02 -1.701599955558776855e-01 -4.882234334945678711e-01
1.491892337799072266e-02 -1.026210933923721313e-01 8.817913383245468140e-02 1.684724092483520508e-01 1.910982131958007812e-01 2.281028628349304199e-01 5.761544033885002136e-02 1.601044088602066040e-01 5.628205090761184692e-02 2.336150109767913818e-01 8.498665690422058105e-02 3.220028579235076904e-01 -3.668128326535224915e-02 1.029287055134773254e-01 -7.363463193178176880e-02 -5.169053375720977783e-02 -2.089821919798851013e-02 3.221782743930816650e-01 3.199528530240058899e-02 -6.273528188467025757e-02 1.025423035025596619e-01 3.148621618747711182e-01 8.823164552450180054e-02 -9.117266535758972168e-02 -2.245787829160690308e-01 -2.536596655845642090e-01 -1.338775902986526489e-01 -1.848923563957214355e-01 -2.411432117223739624e-01 -1.583733111619949341e-01 -3.782578706741333008e-01 -1.369502395391464233e-01
-1.683927625417709351e-01 2.240196615457534790e-01 8.902153931558132172e-03 6.303823087364435196e-03 2.642143368721008301e-01 1.539906263351440430e-01 1.026969924569129944e-01 -1.918776035308837891e-01 2.040453255176544189e-01 1.751837581396102905e-01 2.857847511768341064e-01 1.792007386684417725e-01 -8.813491463661193848e-02 2.959205210208892822e-02 -1.009398400783538818e-01 7.889154553413391113e-02 9.172952920198440552e-02 8.011538535356521606e-02 1.054234206676483154e-01 4.142540991306304932e-01 1.723279803991317749e-01 1.974901705980300903e-01 -2.567697763442993164e-01 -1.392539888620376587e-01 1.584032475948333740e-01 1.826945692300796509e-01 1.733506619930267334e-01 -8.213865756988525391e-02 -8.631694316864013672e-02 7.494249939918518066e-02 -9.757007658481597900e-02 -3.160066008567810059e-01
-1.838403642177581787e-01 5.344983339309692383e-01 -5.843004211783409119e-02 -2.153826355934143066e-01 -2.323667258024215698e-01 4.809906706213951111e-02 3.591994196176528931e-02 2.224343866109848022e-01 2.247618287801742554e-01 2.515002191066741943e-01 -9.198700636625289917e-02 -2.327200956642627716e-02 -7.200718671083450317e-02 -6.330374628305435181e-02 4.028828069567680359e-02 2.128120362758636475e-01 1.730794757604598999e-01 3.142589330673217773e-01 2.458880469202995300e-02 -3.189277276396751404e-02 -1.913567483425140381e-01 2.297860831022262573e-01 -7.341679930686950684e-02 -1.694493442773818970e-01 6.483988463878631592e-02 7.238969951868057251e-02 -9.413676708936691284e-02 -1.326602846384048462e-01 1.403316408395767212e-01 -1.574500650167465210e-01 -5.707375332713127136e-02 -8.516146987676620483e-02
-2.195813357830047607e-01 3.979375213384628296e-02 -5.048093199729919434e-02 -5.967284087091684341e-03 1.090535521507263184e-01 1.286247968673706055e-01 1.692820340394973755e-01 2.697501182556152344e-01 1.895685940980911255e-01 2.531243264675140381e-01 -4.348838925361633301e-01 3.337197601795196533e-01 -5.967430397868156433e-02 1.763570308685302734e-01 -1.409766674041748047e-01 1.328238993883132935e-01 -1.037981733679771423e-01 -1.093406230211257935e-01 2.444490492343902588e-01 1.776377856731414795e-01 1.756157577037811279e-01 6.351682543754577637e-02 -2.558468878269195557e-01 -1.996195018291473389e-01 -1.608226746320724487e-01 9.745287895202636719e-02 -2.033985219895839691e-03 1.713511496782302856e-01 -1.396590918302536011e-01 6.394512951374053955e-02 4.803136736154556274e-02 -1.516002789139747620e-02
-1.069232299923896790e-01 6.739486474543809891e-03 -2.602390646934509277e-01 2.193073481321334839e-01 -1.075109094381332397e-01 1.568844169378280640e-01 7.106027752161026001e-02 2.068926393985748291e-01 1.031390801072120667e-01 2.454903125762939453e-01 -1.394223272800445557e-01 1.435090750455856323e-01 -1.551865637302398682e-01 -1.613796688616275787e-02 -2.385564893484115601e-01 2.532116472721099854e-01 -7.687655091285705566e-02 1.536585390567779541e-01 9.630648419260978699e-03 8.027894794940948486e-02 2.650616765022277832e-01 2.778382897377014160e-01 -3.292107284069061279e-01 1.190952956676483154e-02 -2.089491635560989380e-01 -1.819173842668533325e-01 2.923531830310821533e-01 1.197538748383522034e-01 -1.816339194774627686e-01 1.243137493729591370e-01 1.140525564551353455e-01 -4.818465188145637512e-02
-2.567200660705566406e-01 2.411158084869384766e-01 -1.971691399812698364e-01 -3.052707314491271973e-01 -3.707877825945615768e-03 7.516033202409744263e-02 7.453989982604980469e-02 -1.959490776062011719e-01 3.793489336967468262e-01 3.046638369560241699e-01 -7.363606244325637817e-02 1.436415910720825195e-01 -2.498930543661117554e-01 -3.959999885410070419e-03 3.199032843112945557e-01 -5.784428492188453674e-02 1.814517825841903687e-01 2.155227214097976685e-01 -1.776988152414560318e-03 7.133287191390991211e-02 1.244267225265502930e-01 1.419226676225662231e-01 -1.296141743659973145e-01 6.459382921457290649e-02 1.006330177187919617e-01 -2.497923001646995544e-02 -2.987466752529144287e-01 -9.300909936428070068e-02 -4.838145524263381958e-02 -7.243242114782333374e-02 -6.914293020963668823e-02 3.561038896441459656e-02
-9.666739404201507568e-02 2.772268466651439667e-02 -1.066756471991539001e-01 1.411699652671813965e-01 6.344075314700603485e-03 1.878179609775543213e-01 -9.075234644114971161e-03 -2.162968516349792480e-01 3.834885954856872559e-01 3.563865125179290771e-01 -3.108719587326049805e-01 6.639670580625534058e-02 -6.581145524978637695e-02 1.358524858951568604e-01 -1.795213371515274048e-01 1.761536598205566406e-01 1.974027752876281738e-01 8.692919462919235229e-02 1.676570475101470947e-01 -1.776716560125350952e-01 -3.526265546679496765e-02 -3.445037081837654114e-02 -1.345429420471191406e-01 -2.103046923875808716e-01 -3.158784285187721252e-02 1.936423331499099731e-01 -1.009345054626464844e-01 2.917073369026184082e-01 9.500216692686080933e-02 -1.740520447492599487e-01 2.147789858281612396e-02 -2.659101784229278564e-01
9.751912206411361694e-02 2.321659587323665619e-03 -4.066316783428192139e-01 1.601995714008808136e-02 -1.146610379219055176e-01 7.812858372926712036e-02 -9.537423402070999146e-02 -1.886002123355865479e-01 1.304304320365190506e-02 3.318156301975250244e-01 -3.122377693653106689e-01 3.701580166816711426e-01 -6.364396214485168457e-02 -5.125695606693625450e-04 1.408470273017883301e-01 1.192340254783630371e-01 5.918349698185920715e-02 1.610530316829681396e-01 4.823495075106620789e-02 2.778562903404235840e-01 4.472003504633903503e-02 1.536785960197448730e-01 -2.279723882675170898e-01 -3.340180590748786926e-02 -4.315323755145072937e-02 1.577362865209579468e-01 2.641320973634719849e-02 -2.580053173005580902e-03 -1.150975748896598816e-01 2.728302963078022003e-02 -3.352837860584259033e-01 -1.911669522523880005e-01
2.319370105396956205e-04 3.176654577255249023e-01 2.547013387084007263e-02 1.086803898215293884e-01 -6.616730988025665283e-02 -1.220374647527933121e-02 3.320824801921844482e-01 4.210776835680007935e-02 4.258273243904113770e-01 8.083021640777587891e-02 -1.980499736964702606e-02 5.701332911849021912e-02 9.823693893849849701e-03 4.438439607620239258e-01 -6.550060957670211792e-02 -1.921444013714790344e-02 1.069467738270759583e-01 -6.972260773181915283e-02 1.492088586091995239e-01 7.608453929424285889e-02 9.114849567413330078e-02 3.202787935733795166e-01 -1.179759651422500610e-01 4.472994431853294373e-02 -1.344405561685562134e-01 -2.030604332685470581e-01 -9.109813719987869263e-02 6.508609652519226074e-02 -6.972707808017730713e-02 -9.465718758292496204e-04 -2.075351029634475708e-01 -2.930148243904113770e-01
6.560498476028442383e-02 -4.460931289941072464e-03 3.688451275229454041e-02 1.567568331956863403e-01 4.912780225276947021e-02 2.472021579742431641e-01 -8.040831238031387329e-02 5.393500253558158875e-02 2.356074899435043335e-01 6.176928281784057617e-01 1.038889288902282715e-01 -1.799367181956768036e-02 1.666889153420925140e-02 -3.663676977157592773e-02 3.021934032440185547e-01 2.766424044966697693e-02 2.348879873752593994e-01 5.478239152580499649e-03 -7.498230785131454468e-02 -1.880103796720504761e-01 1.504155397415161133e-01 3.305976465344429016e-02 3.817248716950416565e-02 -2.153792679309844971e-01 -1.446243077516555786e-01 2.338726632297039032e-02 -1.189834028482437134e-01 -1.250616759061813354e-01 -1.961737573146820068e-01 -5.034869909286499023e-02 -1.940708011388778687e-01 -2.393504530191421509e-01
7.086318731307983398e-02 1.513954252004623413e-01 -2.949392199516296387e-01 -7.678432762622833252e-02 2.417282201349735260e-02 4.155510291457176208e-02 2.313673794269561768e-01 7.136248052120208740e-03 1.875363849103450775e-02 2.272428274154663086e-01 -1.647060066461563110e-01 4.368397966027259827e-02 -7.136271148920059204e-02 -3.860337659716606140e-02 -2.705397307872772217e-01 1.765106916427612305e-01 1.778954267501831055e-01 1.397381629794836044e-02 4.028703868389129639e-01 9.098717127926647663e-04 1.560512930154800415e-01 3.127521574497222900e-01 -1.795112788677215576e-01 9.850158542394638062e-02 -3.834205865859985352e-01 1.540993303060531616e-01 3.966672345995903015e-02 -1.851209253072738647e-01 -1.462270468473434448e-01 -1.448875963687896729e-01 -3.404422849416732788e-02 -1.514812856912612915e-01
-2.444288730621337891e-01 1.904749423265457153e-01 -2.136071920394897461e-01 1.265878975391387939e-01 -2.503463923931121826e-01 3.764323890209197998e-02 1.081722676753997803e-01 -9.548418223857879639e-03 4.082425236701965332e-01 1.581245362758636475e-01 -1.781049370765686035e-01 2.991588041186332703e-02 -1.439804136753082275e-01 -1.606150269508361816e-01 -1.695977449417114258e-01 -1.772389374673366547e-02 4.991208389401435852e-02 2.495062500238418579e-01 1.062717884778976440e-01 6.515166163444519043e-02 1.944931447505950928e-01 -9.900104254484176636e-02 -1.791641265153884888e-01 -2.870073318481445312e-01 -1.459547132253646851e-02 2.618532180786132812e-01 3.562961146235466003e-02 1.115355268120765686e-01 -7.455267477780580521e-04 7.357855141162872314e-02 -7.231134921312332153e-02 -3.619860410690307617e-01
-1.065310090780258179e-01 -1.860027313232421875e-01 -1.645193099975585938e-01 9.891864843666553497e-03 -4.914018884301185608e-02 8.037133514881134033e-02 -9.898819774389266968e-02 -1.994992792606353760e-02 1.760942935943603516e-01 2.776564061641693115e-01 3.571366891264915466e-02 2.512371838092803955e-01 -6.365744769573211670e-02 -1.802618950605392456e-01 1.107087060809135437e-01 1.561871170997619629e-01 1.230159029364585876e-01 2.866735160350799561e-01 -1.517317146062850952e-01 2.232238799333572388e-01 5.217635259032249451e-02 5.483200550079345703e-01 3.142374381422996521e-02 -1.109569892287254333e-01 -2.259027659893035889e-01 5.889803916215896606e-02 -9.456257522106170654e-02 6.246215105056762695e-02 -8.962894976139068604e-02 -1.716589182615280151e-01 -1.820102930068969727e-01 -1.931546926498413086e-01
-1.189846917986869812e-01 -1.295054890215396881e-02 6.353268027305603027e-02 -2.978150546550750732e-02 5.234354361891746521e-02 1.284598261117935181e-01 1.354555636644363403e-01 1.904885917901992798e-01 2.207625806331634521e-01 2.830720506608486176e-02 2.110535278916358948e-02 4.513903558254241943e-01 1.475080698728561401e-01 -5.615026131272315979e-02 -1.647226214408874512e-01 -1.074412390589714050e-01 1.703348606824874878e-01 1.717280298471450806e-01 -7.902704924345016479e-02 -1.691430360078811646e-01 8.913035690784454346e-02 3.564595282077789307e-01 -5.000268220901489258e-01 -1.798411309719085693e-01 -3.276849538087844849e-02 5.273622646927833557e-02 -1.667934656143188477e-01 -8.707799762487411499e-02 -6.899042427539825439e-02 5.075862258672714233e-02 -1.610672026872634888e-01 7.923607528209686279e-02
-8.675308525562286377e-02 3.163984119892120361e-01 -2.185219228267669678e-01 -7.338222861289978027e-02 1.532132029533386230e-01 5.734121426939964294e-02 3.262923359870910645e-01 -3.231972828507423401e-02 1.716296225786209106e-01 1.720698326826095581e-01 -7.436375319957733154e-02 1.468729823827743530e-01 9.902016026899218559e-04 8.069213479757308960e-02 2.001017481088638306e-01 1.294946670532226562e-01 2.905908524990081787e-01 1.609515845775604248e-01 -1.312636137008666992e-01 -7.186692208051681519e-02 6.298569589853286743e-02 2.812187932431697845e-02 5.460215359926223755e-02 -1.996628753840923309e-02 -3.090724647045135498e-01 -1.812551617622375488e-01 -6.274425238370895386e-02 1.981699466705322266e-01 -3.421944081783294678e-01 -1.906860768795013428e-01 -2.650127708911895752e-01 -1.389545947313308716e-01
5.574559047818183899e-02 1.844834387302398682e-01 -3.775602951645851135e-02 2.194555997848510742e-01 -5.820751935243606567e-02 2.073727175593376160e-02 1.038153320550918579e-01 7.581222802400588989e-02 3.599867224693298340e-01 2.590912282466888428e-01 -2.464476823806762695e-01 2.514172904193401337e-02 -7.057477533817291260e-02 1.637147217988967896e-01 -9.379147738218307495e-02 1.850347518920898438e-01 -3.071409650146961212e-02 7.481879740953445435e-02 -4.306295514106750488e-02 4.631743952631950378e-02 -2.844511345028877258e-02 3.975131511688232422e-01 6.970495730638504028e-02 -2.629263103008270264e-01 -1.093156784772872925e-01 1.589843481779098511e-01 3.040217794477939606e-02 6.624960899353027344e-02 1.292727440595626831e-01 2.936628460884094238e-01 -4.137380421161651611e-01 -1.875934831332415342e-04
1.074781119823455811e-01 8.902546018362045288e-02 9.763704985380172729e-02 -1.272794157266616821e-01 1.224482879042625427e-01 2.787592411041259766e-01 -9.977163374423980713e-02 2.619968354701995850e-01 1.078056618571281433e-01 1.907253712415695190e-01 1.634730249643325806e-01 1.102788373827934265e-01 -1.663264632225036621e-01 5.264319851994514465e-02 8.546918397769331932e-04 6.464411318302154541e-02 1.125501394271850586e-01 7.597430795431137085e-02 -7.186644244939088821e-03 3.306716084480285645e-01 1.926379650831222534e-01 3.302552402019500732e-01 -2.441231161355972290e-01 -1.801950633525848389e-01 -1.787335984408855438e-02 -1.242641210556030273e-01 2.164772897958755493e-01 2.769777476787567139e-01 1.903385370969772339e-01 6.548833847045898438e-02 -3.096354305744171143e-01 -1.420682370662689209e-01
1.526541411876678467e-01 6.334492564201354980e-02 -4.684918224811553955e-01 2.134907096624374390e-01 6.346068531274795532e-02 1.345579028129577637e-01 2.797531485557556152e-01 9.482995420694351196e-02 3.349381312727928162e-02 2.150183618068695068e-01 -1.599553972482681274e-01 2.205937206745147705e-01 -7.458157837390899658e-02 -1.299157142639160156e-01 -8.577302796766161919e-04 3.576612845063209534e-02 2.247971743345260620e-01 2.333782315254211426e-01 -4.444253072142601013e-02 5.753646790981292725e-02 3.295163512229919434e-01 3.342752754688262939e-01 -3.463379107415676117e-03 -1.823072284460067749e-01 -1.029176637530326843e-01 -2.524694204330444336e-01 9.529922157526016235e-02 -5.080100148916244507e-02 -1.051825378090143204e-02 4.838081076741218567e-02 -1.637614099308848381e-03 2.465393207967281342e-02
1.723263859748840332e-01 3.739109635353088379e-01 -1.281591057777404785e-01 8.510223776102066040e-02 -7.976781576871871948e-02 -2.195497304201126099e-01 1.979581713676452637e-01 -8.806295692920684814e-02 3.598980009555816650e-01 1.928663402795791626e-01 -8.049120754003524780e-02 1.358995586633682251e-01 -2.132386714220046997e-01 -3.160715475678443909e-02 -1.641043424606323242e-01 2.213435620069503784e-01 -2.032666839659214020e-02 1.469552069902420044e-01 1.412803083658218384e-01 1.434500813484191895e-01 3.079872429370880127e-01 1.326232999563217163e-01 -8.333388715982437134e-02 1.915076002478599548e-02 -1.899053454399108887e-01 -3.392693996429443359e-01 -3.493029996752738953e-02 1.015732288360595703e-01 6.194414570927619934e-02 -1.567571461200714111e-01 -2.524926699697971344e-02 -1.311467140913009644e-01
1.467610895633697510e-01 1.646212786436080933e-01 -5.438498780131340027e-02 -2.019830197095870972e-01 -3.798963874578475952e-02 2.653534412384033203e-01 1.843324601650238037e-01 -2.138386853039264679e-02 -1.270344830118119717e-03 2.706156075000762939e-01 -9.699800983071327209e-03 1.064224317669868469e-01 1.735795438289642334e-01 -3.451679944992065430e-01 -1.478392034769058228e-01 2.440062612295150757e-01 3.884906321763992310e-02 1.017815843224525452e-01 2.558278441429138184e-01 2.727281451225280762e-01 1.657587140798568726e-01 3.241039216518402100e-01 -1.777437031269073486e-01 -2.016556560993194580e-01 5.628632381558418274e-02 1.215126272290945053e-02 1.250993460416793823e-01 1.925159804522991180e-02 -1.353088952600955963e-02 2.193457679823040962e-03 -1.589038372039794922e-01 -2.911104261875152588e-01
-1.517952978610992432e-02 7.568600028753280640e-02 1.229990050196647644e-01 -1.211099177598953247e-01 4.780065640807151794e-02 1.122115999460220337e-01 6.213879212737083435e-02 -2.125866413116455078e-01 3.117609322071075439e-01 3.638341724872589111e-01 -3.484430611133575439e-01 1.267244964838027954e-01 -2.316486835479736328e-01 6.790162622928619385e-02 -2.501017749309539795e-01 -7.365895062685012817e-02 3.327395021915435791e-01 1.964336186647415161e-01 -1.529965549707412720e-01 -4.744986444711685181e-02 -1.178578808903694153e-01 9.148710966110229492e-02 -6.427115947008132935e-02 -2.691566050052642822e-01 1.532132476568222046e-01 -1.151787936687469482e-01 8.369986712932586670e-02 -2.101416140794754028e-01 5.933200567960739136e-02 1.775576025247573853e-01 -6.736857444047927856e-02 -7.573278993368148804e-02
-1.739914715290069580e-01 -5.687673762440681458e-02 -1.008302867412567139e-01 -3.671300113201141357e-01 7.170652598142623901e-02 2.435414046049118042e-01 9.949287027120590210e-02 -4.179418459534645081e-02 2.956476509571075439e-01 4.350758492946624756e-01 -1.898253262042999268e-01 1.680008717812597752e-03 -2.407967112958431244e-02 9.029172360897064209e-02 1.709856539964675903e-01 1.149207726120948792e-01 -5.473052337765693665e-02 2.586130201816558838e-01 -6.399714946746826172e-02 9.611276537179946899e-02 1.455626785755157471e-01 2.730979919433593750e-01 7.816129922866821289e-02 -1.386099755764007568e-01 -6.178721040487289429e-02 -2.311477363109588623e-01 3.844994679093360901e-02 1.084468290209770203e-01 -3.118471801280975342e-01 -5.808443576097488403e-02 4.807523265480995178e-02 -6.171293184161186218e-02
-3.464806824922561646e-02 1.575671732425689697e-01 6.699737161397933960e-02 -8.520734263584017754e-04 1.057611554861068726e-01 1.691202446818351746e-02 2.844759225845336914e-01 1.719844192266464233e-01 3.198259472846984863e-01 1.465908288955688477e-01 2.046464085578918457e-01 2.717860639095306396e-01 -2.511220574378967285e-01 -1.601103693246841431e-01 2.645524032413959503e-02 -1.628434807062149048e-01 1.022421047091484070e-01 1.172534301877021790e-01 -2.696980834007263184e-01 -1.349431723356246948e-01 1.000963598489761353e-01 2.075576037168502808e-01 -4.603083804249763489e-02 -4.866974800825119019e-02 -2.436941415071487427e-01 1.165397465229034424e-01 -1.569530814886093140e-01 -7.966728508472442627e-02 -2.680398225784301758e-01 -2.932079732418060303e-01 -2.241375446319580078e-01 -8.559436351060867310e-02
1.534532308578491211e-01 1.084572542458772659e-02 1.771147400140762329e-01 5.380372330546379089e-02 2.061563134193420410e-01 1.523388084024190903e-02 7.632891833782196045e-02 4.376576542854309082e-01 3.748463988304138184e-01 2.270319014787673950e-01 1.165209151804447174e-02 8.037894219160079956e-02 6.031086295843124390e-02 -6.413067877292633057e-02 -1.488511860370635986e-01 1.413115859031677246e-01 2.301786988973617554e-01 2.786077857017517090e-01 -3.602704405784606934e-02 -1.174670979380607605e-01 -1.156550832092761993e-02 1.498695760965347290e-01 -1.785265952348709106e-01 -6.887315213680267334e-02 -7.051633298397064209e-02 -6.795657426118850708e-02 3.244779258966445923e-02 2.970967590808868408e-01 -3.343257904052734375e-01 -4.594371840357780457e-02 -1.516980081796646118e-01 -1.127995327115058899e-01
1.253832876682281494e-01 -2.569527924060821533e-02 -1.139339655637741089e-01 3.029346931725740433e-03 1.633355170488357544e-01 2.319806069135665894e-01 2.522173821926116943e-01 -9.050172567367553711e-02 2.400791049003601074e-01 2.950533330440521240e-01 8.382029086351394653e-02 1.358580589294433594e-01 -1.918377429246902466e-01 -1.571783359395340085e-04 -5.996558070182800293e-02 -1.899712346494197845e-02 -5.413058400154113770e-02 2.385443635284900665e-02 -2.990704178810119629e-01 -1.564087271690368652e-01 3.798119351267814636e-02 1.713642179965972900e-01 -1.315215677022933960e-01 -1.113278567790985107e-01 -1.216357499361038208e-01 -1.190319955348968506e-01 -4.181774705648422241e-02 -1.281336396932601929e-01 -4.305449426174163818e-01 -2.357810437679290771e-01 -3.087653517723083496e-01 -2.146165817975997925e-01
-2.871195599436759949e-02 1.523417830467224121e-01 2.662940323352813721e-02 1.509099602699279785e-01 2.125818282365798950e-01 -4.158161580562591553e-03 6.889312714338302612e-02 6.840736605226993561e-03 3.777202963829040527e-01 2.481095939874649048e-01 -2.919128835201263428e-01 1.956660449504852295e-01 -3.375575542449951172e-01 2.999985516071319580e-01 -1.811572611331939697e-01 1.591004878282546997e-01 1.387904677540063858e-02 -1.049233898520469666e-01 -2.509571425616741180e-02 -1.916956603527069092e-01 3.211019188165664673e-02 1.350369155406951904e-01 7.742790877819061279e-02 -2.430474460124969482e-01 -1.600417494773864746e-01 1.406776607036590576e-01 -2.563943564891815186e-01 -1.551516354084014893e-02 -4.126733541488647461e-02 1.136213168501853943e-01 -2.247920632362365723e-01 5.692492425441741943e-02
-2.206862671300768852e-03 1.122739985585212708e-01 -3.422120958566665649e-02 -1.469654291868209839e-01 -2.077327668666839600e-01 1.750121712684631348e-01 8.933693915605545044e-02 -3.973696846514940262e-03 8.270357549190521240e-02 1.606532633304595947e-01 -3.293345272541046143e-01 3.619674742221832275e-01 -2.136057168245315552e-01 -1.113649979233741760e-01 -2.936188280582427979e-01 2.973897755146026611e-01 1.802783757448196411e-01 6.506918370723724365e-02 1.637238413095474243e-01 -6.123748794198036194e-02 -9.261657297611236572e-02 9.662811458110809326e-02 -3.684136271476745605e-01 -5.666156485676765442e-02 -2.005916088819503784e-01 -1.767680495977401733e-01 -1.012573763728141785e-01 9.573468007147312164e-03 1.327353268861770630e-01 8.227933198213577271e-02 -1.788606196641921997e-01 1.252011656761169434e-01
6.614986807107925415e-02 5.257670879364013672e-01 2.394164353609085083e-01 -3.865710645914077759e-02 7.325375825166702271e-02 2.652782499790191650e-01 1.723507605493068695e-02 6.069908291101455688e-02 2.177601009607315063e-01 1.807602345943450928e-01 -8.035580068826675415e-02 2.564528286457061768e-01 -9.930767863988876343e-02 -9.918545372784137726e-03 2.729772031307220459e-02 -7.845293730497360229e-02 -1.070680618286132812e-01 2.842226624488830566e-02 -1.439655423164367676e-01 1.681636869907379150e-01 1.661486327648162842e-01 -5.137423798441886902e-02 2.968166768550872803e-02 -3.152610063552856445e-01 -5.595393106341362000e-02 1.270935386419296265e-01 -2.029310017824172974e-01 7.844116538763046265e-02 -3.086873888969421387e-01 -1.050576567649841309e-01 -1.305281668901443481e-01 -1.723576784133911133e-01
4.067964851856231689e-01 2.323865592479705811e-01 -2.674980759620666504e-01 -6.730657070875167847e-02 -3.086329698562622070e-01 -7.805904746055603027e-02 7.421306520700454712e-02 2.846023999154567719e-02 2.922610342502593994e-01 4.468710720539093018e-01 -1.181569173932075500e-01 1.180492788553237915e-01 -2.270767688751220703e-01 -3.751602396368980408e-02 -1.062627509236335754e-01 1.985532343387603760e-01 1.028994470834732056e-01 -3.592796623706817627e-02 5.442732945084571838e-02 5.285316705703735352e-02 1.561796516180038452e-01 2.390504926443099976e-01 -8.062909543514251709e-02 -9.363167732954025269e-02 -3.320125117897987366e-02 -1.039618924260139465e-01 6.629049777984619141e-02 2.578315511345863342e-02 6.727019697427749634e-02 -2.016517072916030884e-01 -4.448658786714076996e-03 5.874663963913917542e-02
7.378347218036651611e-03 2.589803040027618408e-01 -1.986024826765060425e-01 1.500613987445831299e-01 -1.145689040422439575e-01 -1.533204466104507446e-01 1.240729093551635742e-01 -1.118971332907676697e-01 1.834861487150192261e-01 2.161303907632827759e-01 -1.758102923631668091e-01 2.144680768251419067e-01 -1.166124641895294189e-01 -1.098565757274627686e-01 6.241866946220397949e-02 -1.235784813761711121e-01 1.037109717726707458e-01 3.631286919116973877e-01 -1.107956096529960632e-02 2.363591082394123077e-02 2.775233089923858643e-01 2.062904238700866699e-01 -2.946257889270782471e-01 -8.693885803222656250e-02 -6.638501584529876709e-02 -2.747069001197814941e-01 1.887180507183074951e-01 1.850845813751220703e-01 1.112297922372817993e-01 -2.897444069385528564e-01 2.321126498281955719e-02 -2.008390240371227264e-02
2.780869230628013611e-02 6.006605029106140137e-01 -2.096431255340576172e-01 -1.074621453881263733e-01 6.129325926303863525e-02 -1.215991377830505371e-01 1.626013666391372681e-01 9.936436265707015991e-02 1.753035038709640503e-01 1.781964749097824097e-01 -1.835434734821319580e-01 2.017532289028167725e-02 -7.257393747568130493e-02 -3.553668037056922913e-02 -3.316040039062500000e-01 6.232084706425666809e-02 1.867422312498092651e-01 -1.239735931158065796e-01 1.799620836973190308e-01 7.191053032875061035e-02 -5.478559993207454681e-03 2.326226681470870972e-01 -1.219150945544242859e-01 -1.147232949733734131e-01 -3.022428750991821289e-01 -5.450548604130744934e-02 -1.425451785326004028e-01 1.116658672690391541e-01 1.684503257274627686e-02 -1.079220026731491089e-01 -1.634289626963436604e-03 4.596529901027679443e-02
5.374849215149879456e-02 3.994039595127105713e-01 -1.342878043651580811e-01 4.693667590618133545e-02 -1.374484896659851074e-01 -1.143911778926849365e-01 -6.670274888165295124e-04 4.915256425738334656e-02 3.088302612304687500e-01 9.990652650594711304e-02 -2.780567407608032227e-01 1.897978931665420532e-01 -1.041312739253044128e-01 6.130129471421241760e-02 -1.121482923626899719e-01 1.177698448300361633e-01 -3.254759311676025391e-02 3.657176494598388672e-01 -1.359993219375610352e-01 -1.827597431838512421e-02 2.795001268386840820e-01 1.417804509401321411e-01 -2.660993635654449463e-01 7.358205318450927734e-02 -3.452265560626983643e-01 -2.008202672004699707e-01 1.075802445411682129e-01 9.807899594306945801e-02 5.462933331727981567e-02 -9.249939024448394775e-02 -1.204137341119349003e-03 5.370623618364334106e-02
-8.581272512674331665e-02 1.451594978570938110e-01 3.903739526867866516e-02 -5.843167752027511597e-02 1.915522664785385132e-01 2.254118323326110840e-01 -3.219205439090728760e-01 -1.026214137673377991e-01 2.901378460228443146e-02 3.187576532363891602e-01 7.290138304233551025e-02 2.002287656068801880e-01 -2.507614791393280029e-01 -1.448874175548553467e-01 -1.165975909680128098e-02 6.305078417062759399e-02 6.572002917528152466e-02 1.984361857175827026e-01 8.873395621776580811e-02 2.750054299831390381e-01 2.332713454961776733e-01 9.570181369781494141e-02 -4.252450764179229736e-01 -8.238591998815536499e-02 -1.122344955801963806e-01 1.544170975685119629e-01 1.381357014179229736e-01 -1.291653513908386230e-01 3.030255436897277832e-02 -2.102330029010772705e-01 -3.948889672756195068e-02 -1.784541159868240356e-01
-2.157131880521774292e-01 2.389945089817047119e-01 -2.305189073085784912e-01 1.941091753542423248e-02 -2.330411821603775024e-01 1.239564269781112671e-01 1.361137181520462036e-01 5.925364419817924500e-02 3.381044268608093262e-01 2.631757557392120361e-01 -9.244276583194732666e-02 6.382922083139419556e-02 -4.052051529288291931e-02 -9.739555418491363525e-02 -2.183706015348434448e-01 -2.321675978600978851e-02 -7.345070689916610718e-02 2.310323864221572876e-01 2.303379178047180176e-01 5.237997323274612427e-02 1.900074183940887451e-01 -5.313454940915107727e-02 -7.252097129821777344e-02 -3.261968195438385010e-01 -1.044456139206886292e-01 3.313592374324798584e-01 -7.640027906745672226e-03 1.256109625101089478e-01 -7.301986962556838989e-02 6.230558827519416809e-02 -1.203249022364616394e-01 -2.649110555648803711e-01
-6.315061450004577637e-02 7.983744144439697266e-02 1.817159503698348999e-01 1.027846187353134155e-01 -1.289259269833564758e-02 1.443281620740890503e-01 1.616160273551940918e-01 -3.060745541006326675e-03 -1.011602655053138733e-01 1.235049143433570862e-01 -3.238200545310974121e-01 8.858537673950195312e-02 -3.525789976119995117e-01 -3.083999082446098328e-02 -2.124095559120178223e-01 1.988471150398254395e-01 3.751273453235626221e-02 1.997455656528472900e-01 9.178914129734039307e-02 -2.932484634220600128e-02 -1.547911763191223145e-01 3.061561286449432373e-01 -4.338057637214660645e-01 -1.009456887841224670e-01 -1.938016116619110107e-01 1.063669323921203613e-01 -8.148227818310260773e-03 3.057049959897994995e-02 1.209506206214427948e-02 8.947651833295822144e-02 -3.132230639457702637e-01 -1.673823446035385132e-01
5.364219099283218384e-02 2.171606868505477905e-01 2.155211269855499268e-01 3.635794296860694885e-02 9.825807809829711914e-02 1.385433226823806763e-01 2.151832133531570435e-01 -1.977098584175109863e-01 1.120332255959510803e-01 1.360099464654922485e-01 -3.918505907058715820e-01 1.828974187374114990e-01 -1.618471592664718628e-01 -6.440526247024536133e-02 -2.240970358252525330e-02 1.621845811605453491e-01 4.231476783752441406e-02 1.178165152668952942e-01 2.855655848979949951e-01 6.451109051704406738e-02 1.454708576202392578e-01 8.387032896280288696e-02 -2.303227335214614868e-01 -1.406372487545013428e-01 -2.431770712137222290e-01 7.228254526853561401e-02 -1.797269843518733978e-02 -5.176801979541778564e-02 3.025827407836914062e-01 -2.355044893920421600e-02 -3.882821202278137207e-01 -1.061426475644111633e-02
-2.068369984626770020e-01 2.785060107707977295e-01 -2.203437034040689468e-03 1.174714937806129456e-01 7.726626098155975342e-02 1.362581998109817505e-01 1.313839852809906006e-01 -1.009504273533821106e-01 1.974012255668640137e-01 4.401960968971252441e-01 -1.430486142635345459e-01 5.377946421504020691e-02 -5.045236349105834961e-01 1.644882000982761383e-02 -2.184015512466430664e-01 6.457748264074325562e-02 -2.590777873992919922e-01 3.277746960520744324e-02 -9.110201895236968994e-02 -3.988522663712501526e-02 1.419938951730728149e-01 2.441872954368591309e-01 3.308097366243600845e-04 -7.059534639120101929e-02 -2.538990974426269531e-01 -2.741554006934165955e-02 -1.206287369132041931e-02 3.033057972788810730e-02 9.895425289869308472e-02 7.087510079145431519e-02 -2.567827515304088593e-02 8.039965480566024780e-02
-1.445491164922714233e-01 9.898546338081359863e-02 -1.798605918884277344e-01 -2.019034326076507568e-01 -2.548785507678985596e-02 7.072192430496215820e-02 8.121332526206970215e-02 2.031512409448623657e-01 4.948625564575195312e-01 2.601462006568908691e-01 -1.727715432643890381e-01 3.211425244808197021e-02 -1.837640553712844849e-01 2.384558767080307007e-01 -1.466758083552122116e-02 -4.514882806688547134e-03 1.243834942579269409e-01 -1.600482314825057983e-01 2.023981809616088867e-01 2.204365283250808716e-01 2.140767723321914673e-01 -3.397063165903091431e-02 -1.111429110169410706e-01 -2.490496486425399780e-01 -3.149450719356536865e-01 3.931728005409240723e-02 7.917476445436477661e-02 -1.534442603588104248e-01 -3.734305128455162048e-02 8.101820014417171478e-03 -1.680475100874900818e-02 -1.551298648118972778e-01
5.547689273953437805e-02 5.466607213020324707e-02 -2.196200340986251831e-01 3.757662605494260788e-03 1.324227750301361084e-01 -7.404047995805740356e-02 -9.865654259920120239e-02 2.388836592435836792e-01 3.694826364517211914e-01 2.327928543090820312e-01 -5.722790956497192383e-02 2.191346287727355957e-01 -2.514674961566925049e-01 -9.150362759828567505e-02 5.431947112083435059e-02 3.347917795181274414e-01 -7.157209515571594238e-02 2.067550867795944214e-01 9.883534908294677734e-02 3.387853875756263733e-02 1.024372205138206482e-01 3.036074638366699219e-01 -2.996513843536376953e-01 3.751077875494956970e-02 -1.095035523176193237e-01 -8.525276184082031250e-02 -1.404561549425125122e-01 1.399704217910766602e-01 -1.258476823568344116e-01 1.539441347122192383e-01 2.550118565559387207e-01 -1.068605408072471619e-01
6.377373210852965713e-05 2.148278206586837769e-01 -1.517732292413711548e-01 -1.854600943624973297e-02 -4.378296062350273132e-02 -2.241180837154388428e-01 5.612745881080627441e-03 1.621666550636291504e-01 5.572549998760223389e-02 2.912755608558654785e-01 2.148456871509552002e-02 -3.013254515826702118e-02 -6.327380985021591187e-02 1.745588034391403198e-01 1.741355657577514648e-01 2.608534991741180420e-01 6.122494488954544067e-02 3.590949177742004395e-01 1.158475801348686218e-01 1.448095440864562988e-01 2.935320138931274414e-01 2.688976526260375977e-01 -1.723711937665939331e-01 -2.609162628650665283e-01 -1.254315525293350220e-01 7.222657091915607452e-03 -1.693892925977706909e-01 3.156399819999933243e-03 -2.437292784452438354e-01 -1.669182330369949341e-01 -2.621043622493743896e-01 7.771555334329605103e-02
4.633487015962600708e-02 3.047449141740798950e-02 6.427180022001266479e-02 1.426737606525421143e-01 6.817051768302917480e-02 2.036642879247665405e-01 3.986652493476867676e-01 -5.172252282500267029e-02 2.026603221893310547e-01 3.425215780735015869e-01 -1.648352444171905518e-01 2.725591659545898438e-01 -8.698746562004089355e-02 1.738319247961044312e-01 -1.755546629428863525e-01 7.485193759202957153e-02 -4.927080869674682617e-02 1.576198041439056396e-01 2.740001678466796875e-01 1.535843759775161743e-01 -2.483052760362625122e-01 1.211745217442512512e-01 -3.141027092933654785e-01 1.302651464939117432e-01 -1.944848895072937012e-01 -6.252808123826980591e-02 -1.078493446111679077e-01 3.010992333292961121e-02 7.150760293006896973e-02 1.277274191379547119e-01 -1.924535930156707764e-01 -1.372782397083938122e-03
-3.921582922339439392e-02 2.033626101911067963e-02 -1.594894975423812866e-01 1.059955805540084839e-01 1.723896712064743042e-01 -3.442383930087089539e-02 -5.928865633904933929e-03 -1.649737969273701310e-04 1.836759299039840698e-01 3.276400864124298096e-01 1.302394270896911621e-01 2.693722844123840332e-01 -2.105201631784439087e-01 3.338200971484184265e-02 9.679802507162094116e-02 3.535876050591468811e-02 1.905020326375961304e-01 3.468513488769531250e-02 9.081485867500305176e-02 3.798214253038167953e-03 9.031435102224349976e-02 2.839449346065521240e-01 -3.703198432922363281e-01 -3.041059374809265137e-01 -1.507803797721862793e-01 1.043694391846656799e-01 -1.181524321436882019e-01 2.872726917266845703e-01 2.175986617803573608e-01 2.090739086270332336e-02 -3.178900480270385742e-01 2.584970742464065552e-02
-2.364253103733062744e-01 3.811089694499969482e-01 1.481605879962444305e-02 -3.134826198220252991e-02 7.394042611122131348e-02 3.860956728458404541e-01 1.318756192922592163e-01 1.203289851546287537e-01 1.052209213376045227e-01 7.593058794736862183e-02 8.863983303308486938e-02 1.282739453017711639e-02 -2.793030142784118652e-01 -5.082624033093452454e-02 6.734439730644226074e-02 -1.448958516120910645e-01 1.500480920076370239e-01 2.687311768531799316e-01 -1.452432423830032349e-01 3.063510954380035400e-01 1.937765628099441528e-01 2.139113992452621460e-01 -2.161809653043746948e-01 -9.724613279104232788e-03 2.485586404800415039e-01 -5.392963811755180359e-02 1.370009183883666992e-01 -7.712949812412261963e-02 4.960436001420021057e-02 -6.539010256528854370e-02 -7.374870777130126953e-02 -1.971561908721923828e-01
-6.064174696803092957e-02 1.355472058057785034e-01 -2.433739155530929565e-01 2.123851776123046875e-01 7.672308385372161865e-02 -3.299909830093383789e-02 1.997883617877960205e-01 -1.154896542429924011e-01 4.074101150035858154e-01 4.269362688064575195e-01 -8.740354329347610474e-02 3.171052336692810059e-01 -1.554576605558395386e-01 7.002532482147216797e-02 6.647805869579315186e-02 8.059660345315933228e-02 9.858077764511108398e-02 2.395560219883918762e-02 -9.680441021919250488e-02 -1.378233730792999268e-01 -4.315273836255073547e-02 3.274672925472259521e-01 9.933305531740188599e-02 -4.080858454108238220e-02 7.053661393001675606e-04 3.262646496295928955e-02 3.050659000873565674e-01 5.848402529954910278e-02 -1.165015343576669693e-02 -2.365145459771156311e-02 -3.831214457750320435e-02 2.407128661870956421e-01
3.402550239115953445e-03 5.934422090649604797e-02 -5.775288492441177368e-02 -2.079068124294281006e-01 4.105687886476516724e-02 1.434770412743091583e-02 2.596180140972137451e-01 -5.609402060508728027e-02 8.739016205072402954e-02 2.274758815765380859e-01 -2.777397632598876953e-01 3.491685688495635986e-01 -1.657643616199493408e-01 -9.724882990121841431e-02 -1.716145277023315430e-01 2.941861152648925781e-01 2.855907678604125977e-01 1.141444742679595947e-01 2.360031455755233765e-01 -6.914551556110382080e-02 -1.402053385972976685e-01 -1.168346218764781952e-02 -2.518405318260192871e-01 -1.108338683843612671e-01 -2.759459614753723145e-01 -1.320921778678894043e-01 -2.964788861572742462e-02 -1.337986886501312256e-01 1.305569112300872803e-01 9.585843235254287720e-02 -2.210299521684646606e-01 1.675077080726623535e-01
-7.217986881732940674e-02 1.992893218994140625e-01 -1.756972670555114746e-01 2.665843665599822998e-01 3.151990473270416260e-02 2.697361707687377930e-01 2.412219494581222534e-01 2.760343253612518311e-01 1.188189908862113953e-01 2.974284589290618896e-01 -1.098248586058616638e-01 8.101696521043777466e-02 -1.638514399528503418e-01 -1.404149644076824188e-02 6.670508533716201782e-02 9.735333174467086792e-02 1.013589352369308472e-01 -1.042538434267044067e-01 6.343046575784683228e-02 -8.455595374107360840e-02 1.215582266449928284e-01 4.542827010154724121e-01 -1.957676559686660767e-01 -1.156454756855964661e-01 -1.022490710020065308e-01 -1.964706555008888245e-02 1.293119490146636963e-01 2.631773352622985840e-01 -2.004363536834716797e-01 9.357170015573501587e-02 1.336108744144439697e-01 1.185474544763565063e-01
1.832641661167144775e-01 1.981002241373062134e-01 -3.282048106193542480e-01 2.058342285454273224e-02 -1.552831679582595825e-01 8.252966403961181641e-02 -3.227785229682922363e-02 3.439705073833465576e-02 3.335954621434211731e-02 3.104726076126098633e-01 -4.144718050956726074e-01 2.194399982690811157e-01 -9.376468509435653687e-02 2.180774509906768799e-01 8.432549983263015747e-02 1.854600608348846436e-01 1.235333085060119629e-01 1.206992268562316895e-01 1.304802298545837402e-01 1.038895547389984131e-01 1.227245777845382690e-01 3.764543682336807251e-02 -1.753929406404495239e-01 -1.060784384608268738e-01 3.538175299763679504e-02 3.479301631450653076e-01 1.467980742454528809e-01 5.127713829278945923e-02 -9.694043546915054321e-03 -6.709583848714828491e-02 -3.070066869258880615e-01 -9.539857506752014160e-02
-3.173600137233734131e-01 2.604283690452575684e-01 1.101376954466104507e-03 -7.480568438768386841e-02 2.095595933496952057e-02 2.084810435771942139e-01 2.829733490943908691e-01 1.887943893671035767e-01 1.416563391685485840e-01 2.384092509746551514e-01 2.757932245731353760e-01 2.263588160276412964e-01 -1.067561060190200806e-01 -1.114253103733062744e-01 8.015175908803939819e-02 -1.219494733959436417e-02 1.349665224552154541e-01 1.018758118152618408e-01 1.424622684717178345e-01 2.388004958629608154e-01 2.694078087806701660e-01 1.712223291397094727e-01 -2.318568229675292969e-01 -8.253502845764160156e-02 -1.646491885185241699e-01 -3.164322674274444580e-02 5.613681394606828690e-03 -3.345198035240173340e-01 1.461068391799926758e-01 -2.136167325079441071e-02 3.565803403034806252e-03 -3.749489784240722656e-02
-3.463963046669960022e-02 1.359467506408691406e-01 5.136113613843917847e-02 5.854056403040885925e-02 1.234965622425079346e-01 1.702545881271362305e-01 1.395957171916961670e-01 3.033036179840564728e-02 -2.078748308122158051e-02 1.877655833959579468e-01 -2.402105182409286499e-01 -2.860028110444545746e-02 -4.340045750141143799e-01 2.478825598955154419e-01 -4.809367656707763672e-02 2.341423928737640381e-01 -1.130470335483551025e-01 1.894554048776626587e-01 1.306827664375305176e-01 -3.203399479389190674e-02 -1.946709305047988892e-01 2.732580900192260742e-01 -3.076116442680358887e-01 -1.240632608532905579e-01 -2.636462748050689697e-01 4.740922525525093079e-02 -9.420544654130935669e-02 1.129040569067001343e-01 -1.270828545093536377e-01 1.455607116222381592e-01 -9.604305773973464966e-02 -2.813511490821838379e-01
-1.257002055644989014e-01 4.964928925037384033e-01 -1.717953383922576904e-01 -2.242559753358364105e-02 2.847396135330200195e-01 -1.610673777759075165e-02 -1.606142371892929077e-01 -4.036678746342658997e-02 -2.014960860833525658e-03 3.759053647518157959e-01 -1.955417543649673462e-02 1.151814535260200500e-01 -1.237330883741378784e-01 -1.865109950304031372e-01 9.948413819074630737e-02 2.443503290414810181e-01 7.343405485153198242e-02 7.090557366609573364e-02 1.308096498250961304e-01 -5.094545707106590271e-02 -2.857699431478977203e-02 2.575839459896087646e-01 -2.413093298673629761e-01 -2.255419827997684479e-02 2.064440995454788208e-01 9.117884188890457153e-02 -1.432923674583435059e-01 -1.626457273960113525e-01 -1.911524236202239990e-01 -1.760078072547912598e-01 -1.533787325024604797e-02 -5.052347108721733093e-02
-1.395172476768493652e-01 2.528549432754516602e-01 -1.609105020761489868e-01 2.487530857324600220e-01 -2.367033362388610840e-01 -1.416531354188919067e-01 -3.500177338719367981e-02 3.252584859728813171e-02 2.376484125852584839e-01 3.039225339889526367e-01 1.107311844825744629e-01 9.311290085315704346e-02 1.018689759075641632e-02 7.776480913162231445e-02 8.117038011550903320e-02 1.849516779184341431e-01 3.768015280365943909e-02 2.257599085569381714e-01 3.596716225147247314e-01 -8.181627839803695679e-02 -1.587184071540832520e-01 2.491321563720703125e-01 -1.009504497051239014e-01 -3.498083353042602539e-01 3.603798896074295044e-02 -2.303451001644134521e-01 -4.332242906093597412e-02 -6.876555085182189941e-02 -1.700256317853927612e-01 -5.984978005290031433e-02 -1.042274981737136841e-01 -1.454324573278427124e-01
-1.334203481674194336e-01 2.637985944747924805e-01 7.001749426126480103e-02 6.835872679948806763e-02 1.455193758010864258e-02 1.587970554828643799e-01 7.071544975042343140e-02 -1.737050861120223999e-01 2.283344864845275879e-01 2.319476157426834106e-01 -2.105814814567565918e-01 2.654549181461334229e-01 -1.000944823026657104e-01 5.443128570914268494e-02 -2.821375131607055664e-01 -7.266498357057571411e-02 1.113364771008491516e-01 2.634723186492919922e-01 -2.567133605480194092e-01 3.653305470943450928e-01 -2.161419838666915894e-01 6.528777629137039185e-02 1.831220835447311401e-01 -2.042616456747055054e-01 4.965126141905784607e-02 -9.309133142232894897e-02 2.662878111004829407e-02 -1.076792404055595398e-01 -2.027137391269207001e-02 1.761146122589707375e-03 -2.555111050605773926e-01 -1.651293486356735229e-01
-1.402683705091476440e-01 1.702703833580017090e-01 7.200665771961212158e-02 9.253553301095962524e-02 2.948830723762512207e-01 1.770935356616973877e-01 -6.766965985298156738e-02 1.591531634330749512e-01 1.284211874008178711e-02 2.410080581903457642e-01 -1.405637115240097046e-01 -4.635055735707283020e-02 -1.435759360902011395e-03 -1.356502771377563477e-01 -2.877362370491027832e-01 4.255502671003341675e-02 1.524369418621063232e-01 1.912187933921813965e-01 -1.828916966915130615e-01 2.134407125413417816e-02 1.043645590543746948e-01 3.080729544162750244e-01 -5.672156810760498047e-02 -2.602132558822631836e-01 3.037244081497192383e-01 1.355590182356536388e-03 -1.840210147202014923e-02 -5.481617525219917297e-02 -6.968822330236434937e-02 2.442040443420410156e-01 -4.108450114727020264e-01 -8.294748514890670776e-02
-7.110766321420669556e-02 -1.303323209285736084e-01 2.627934888005256653e-02 1.976596564054489136e-01 -4.391928762197494507e-02 1.186261028051376343e-01 2.365932911634445190e-01 1.184261366724967957e-01 1.783449649810791016e-01 1.555878669023513794e-01 5.786965414881706238e-02 4.212402999401092529e-01 -6.554701179265975952e-02 6.522395461797714233e-02 -3.288082480430603027e-01 -2.014657482504844666e-02 -5.008681328035891056e-04 1.852661073207855225e-01 1.288811266422271729e-01 -1.604404151439666748e-01 1.795530766248703003e-01 3.001940548419952393e-01 1.153599396347999573e-01 -1.047262400388717651e-01 -8.268761448562145233e-03 -2.760300338268280029e-01 2.089351229369640350e-02 2.582522574812173843e-03 -1.704880148172378540e-01 -3.440099358558654785e-01 -1.757386773824691772e-01 -1.414690315723419189e-01
-3.693825900554656982e-01 1.209691613912582397e-01 -1.071485131978988647e-01 3.046759665012359619e-01 -3.053180687129497528e-02 2.329736948013305664e-01 1.103342399001121521e-01 8.208330720663070679e-02 2.773609459400177002e-01 1.470770686864852905e-01 1.115328669548034668e-01 1.776674240827560425e-01 -2.094135880470275879e-01 -4.324606806039810181e-02 1.923865824937820435e-01 2.036120146512985229e-01 1.727049350738525391e-01 2.837467491626739502e-01 -5.607718974351882935e-02 1.385458409786224365e-01 1.770031452178955078e-01 1.591070890426635742e-01 -1.400799602270126343e-01 -1.058084219694137573e-01 -3.611475974321365356e-02 -1.714920625090599060e-02 1.574067920446395874e-01 -3.619532585144042969e-01 -8.272527158260345459e-02 7.497367262840270996e-02 5.580707266926765442e-02 -1.030904129147529602e-01
-3.291584551334381104e-02 1.097324192523956299e-01 7.502299547195434570e-02 2.729414217174053192e-02 1.211650148034095764e-01 2.186064869165420532e-01 2.695785164833068848e-01 2.665910422801971436e-01 7.025901973247528076e-02 2.894480526447296143e-01 -2.100501358509063721e-01 3.258901834487915039e-01 -3.416183963418006897e-02 -1.667786985635757446e-01 -3.132849186658859253e-02 3.024525940418243408e-01 -7.626312971115112305e-02 -1.519086305052042007e-02 1.720933616161346436e-01 1.171516180038452148e-01 1.390164941549301147e-01 1.488898880779743195e-02 -2.858860492706298828e-01 -1.436998844146728516e-01 -2.589823901653289795e-01 3.390938937664031982e-01 -4.876790940761566162e-02 -6.989448517560958862e-02 1.323459204286336899e-02 1.865149103105068207e-02 -1.554533839225769043e-01 -1.687648296356201172e-01
7.352680712938308716e-02 2.827073633670806885e-01 -1.273067295551300049e-01 -6.988370418548583984e-02 -1.459346860647201538e-01 7.667846977710723877e-02 -1.503148525953292847e-01 3.415302038192749023e-01 1.619271486997604370e-01 4.894467294216156006e-01 -2.987692318856716156e-02 8.852186799049377441e-02 -9.876659512519836426e-02 1.017458215355873108e-01 9.236866980791091919e-02 4.163619503378868103e-02 5.539718642830848694e-02 -4.164984822273254395e-02 2.469412833452224731e-01 1.730595827102661133e-01 -1.040920838713645935e-01 1.150289475917816162e-01 -2.694570422172546387e-01 -6.481784582138061523e-02 -3.148937523365020752e-01 7.753384858369827271e-02 1.683279499411582947e-02 -8.953458070755004883e-02 6.281132227741181850e-04 2.607497274875640869e-01 -2.102784961462020874e-01 1.526613632449880242e-04
-7.909650355577468872e-02 9.422633051872253418e-02 -1.875156760215759277e-01 2.496508657932281494e-01 -2.610442927107214928e-03 1.108268648386001587e-01 2.948958873748779297e-01 -6.222223490476608276e-02 3.288529217243194580e-01 2.423793673515319824e-01 -3.134203553199768066e-01 -1.226960271596908569e-01 -3.979926705360412598e-01 -3.832644224166870117e-02 -3.065341711044311523e-02 -2.620182335376739502e-01 5.265125632286071777e-02 1.966315656900405884e-01 1.807221025228500366e-01 -1.256961524486541748e-01 5.442641302943229675e-02 9.063410013914108276e-02 -1.199830844998359680e-01 -1.029037535190582275e-01 5.045800283551216125e-02 1.226262599229812622e-01 -1.365542858839035034e-01 9.469643235206604004e-03 -1.028706207871437073e-01 9.182538837194442749e-02 -2.712207846343517303e-02 -3.041152954101562500e-01
-8.442779630422592163e-02 1.266395896673202515e-01 -1.396016627550125122e-01 -3.304911032319068909e-02 1.694132387638092041e-01 5.483930110931396484e-01 -7.346771657466888428e-02 4.059822298586368561e-03 2.258484065532684326e-01 3.184236884117126465e-01 -3.160831332206726074e-02 1.929147392511367798e-01 -1.197889298200607300e-01 -2.477667778730392456e-01 6.513310223817825317e-02 -5.366605147719383240e-02 1.459797471761703491e-01 -3.719427809119224548e-02 -1.610351949930191040e-01 8.085022121667861938e-02 -9.473939985036849976e-02 -5.244717001914978027e-02 -8.484790101647377014e-03 -9.834102541208267212e-02 1.972675025463104248e-01 3.388641029596328735e-02 -4.897691775113344193e-03 -1.725436151027679443e-01 -1.474202573299407959e-01 -5.508062988519668579e-02 -2.873115241527557373e-01 -3.067951202392578125e-01
-3.342586457729339600e-01 7.190421968698501587e-02 -1.696303635835647583e-01 -2.356806844472885132e-01 7.026771456003189087e-02 2.278628498315811157e-01 1.997521668672561646e-01 -1.922886520624160767e-01 2.670863568782806396e-01 3.791255652904510498e-01 -2.080958187580108643e-01 7.662539184093475342e-02 -2.416532337665557861e-01 1.027294769883155823e-01 2.468953877687454224e-01 -2.676222845911979675e-02 7.477840036153793335e-02 1.271545886993408203e-01 1.264459639787673950e-01 -6.654760241508483887e-02 1.456048339605331421e-01 1.467667222023010254e-01 1.542723774909973145e-01 -2.118057757616043091e-02 -5.655972287058830261e-02 -1.849289089441299438e-01 -2.224828451871871948e-01 1.378952413797378540e-01 -1.774102896451950073e-01 1.465332359075546265e-01 -3.554094955325126648e-02 -2.980582788586616516e-02
-1.492874622344970703e-01 -1.039429977536201477e-01 -2.000307105481624603e-02 -6.412636488676071167e-02 8.876606076955795288e-02 3.378159552812576294e-02 1.402235217392444611e-02 5.300002172589302063e-03 2.473270893096923828e-01 2.469200193881988525e-01 -1.842518448829650879e-01 1.460084319114685059e-01 -2.176661789417266846e-01 1.190601885318756104e-01 6.782007962465286255e-02 1.604399234056472778e-01 1.563356965780258179e-01 1.611952781677246094e-01 -2.362818419933319092e-01 1.122957468032836914e-01 -1.313996911048889160e-01 1.928197741508483887e-01 -2.799390852451324463e-01 1.611717641353607178e-01 -4.147630929946899414e-01 -3.413689136505126953e-02 1.078695803880691528e-01 1.812869161367416382e-01 -1.921856701374053955e-01 -1.013763993978500366e-02 -3.842678368091583252e-01 6.167179718613624573e-02
4.848004132509231567e-02 -7.646873127669095993e-03 9.753529727458953857e-02 -1.477151662111282349e-01 2.475002110004425049e-01 9.981904923915863037e-02 1.982732117176055908e-01 6.273574661463499069e-03 2.447790056467056274e-01 3.281142413616180420e-01 -2.886072397232055664e-01 2.871718108654022217e-01 -3.003987669944763184e-01 5.268970131874084473e-02 -1.466722935438156128e-01 -2.105905711650848389e-01 2.630472481250762939e-01 1.995283663272857666e-01 -1.577536165714263916e-01 5.599068105220794678e-02 -1.071208417415618896e-01 1.326294988393783569e-01 1.485777180641889572e-02 -2.669443190097808838e-01 1.088103745132684708e-02 -2.406133115291595459e-01 1.166152395308017731e-02 -1.417697221040725708e-01 1.360970139503479004e-01 1.260727196931838989e-01 -1.585805602371692657e-02 -1.139475256204605103e-01
-7.229700684547424316e-02 3.136109113693237305e-01 -1.634619832038879395e-01 -8.981694467365741730e-03 -7.397544570267200470e-03 -5.174873024225234985e-02 1.007350832223892212e-01 1.077284961938858032e-01 4.773183465003967285e-01 1.794636249542236328e-02 -6.174070388078689575e-02 1.119840443134307861e-01 1.071393862366676331e-01 2.588980793952941895e-01 3.063172800466418266e-03 -1.443752180784940720e-02 1.446425765752792358e-01 2.561236545443534851e-02 1.690878272056579590e-01 1.807001046836376190e-02 -6.249817833304405212e-02 4.086068272590637207e-01 -2.359317243099212646e-02 5.136329308152198792e-02 -2.345118671655654907e-01 -2.903825342655181885e-01 3.514246642589569092e-02 -4.384451732039451599e-02 1.102334726601839066e-02 -1.559834033250808716e-01 -2.447392344474792480e-01 -2.655622363090515137e-01
2.296211421489715576e-01 2.627896070480346680e-01 -2.171655893325805664e-01 2.522846460342407227e-01 1.605658978223800659e-02 1.765359938144683838e-01 -1.509875990450382233e-02 4.532166570425033569e-02 3.665359318256378174e-02 1.211822405457496643e-01 -1.846684068441390991e-01 1.966276317834854126e-01 -5.057292431592941284e-02 -1.507241874933242798e-01 2.289919108152389526e-01 -4.556445777416229248e-02 2.412597984075546265e-01 1.604241579771041870e-01 3.961844369769096375e-02 -9.073293767869472504e-03 1.021454483270645142e-01 3.607003688812255859e-01 -2.466846108436584473e-01 -1.002254337072372437e-01 -3.155258595943450928e-01 -2.242340706288814545e-02 -9.187669306993484497e-02 -2.857501506805419922e-01 1.989119797945022583e-01 -1.211587414145469666e-01 -1.464319527149200439e-01 -4.740871116518974304e-02
-1.920332312583923340e-01 -9.960526600480079651e-03 7.777018845081329346e-02 -1.307583153247833252e-01 1.695661544799804688e-01 1.212770119309425354e-01 1.063389107584953308e-01 2.411582022905349731e-01 2.476543039083480835e-01 1.022587940096855164e-01 -9.936396032571792603e-02 2.691666483879089355e-01 -1.652843318879604340e-02 -9.615344554185867310e-02 7.984506338834762573e-02 -8.342536538839340210e-02 1.101067736744880676e-01 2.299980074167251587e-01 -2.042039185762405396e-01 -2.562756836414337158e-01 1.001418456435203552e-01 2.616419196128845215e-01 -4.465381205081939697e-01 -1.942973285913467407e-01 -1.914052069187164307e-01 -1.012447774410247803e-01 -1.588997095823287964e-01 -1.643930822610855103e-01 -1.491030007600784302e-01 -7.903283089399337769e-02 -7.902565598487854004e-02 1.675397306680679321e-01
2.005343586206436157e-01 -1.619210280478000641e-02 -3.332404419779777527e-03 -7.718786597251892090e-02 -8.080479688942432404e-03 1.609661132097244263e-01 -1.112916916608810425e-01 1.447373330593109131e-01 3.651292622089385986e-01 1.045693531632423401e-01 6.842014193534851074e-02 1.424036473035812378e-01 -1.627376824617385864e-01 8.175451308488845825e-02 -1.488131880760192871e-01 1.749423742294311523e-01 2.351809442043304443e-01 1.547440737485885620e-01 1.360018849372863770e-01 1.052608340978622437e-01 8.786758035421371460e-02 3.570433855056762695e-01 2.059827093034982681e-03 -8.751105517148971558e-02 -3.004410266876220703e-01 -9.157115221023559570e-02 5.772606283426284790e-02 4.263265430927276611e-01 2.114568203687667847e-01 6.535621732473373413e-02 -2.246010899543762207e-01 -6.519025564193725586e-02
-1.065782979130744934e-01 2.164745628833770752e-01 -9.147871285676956177e-02 1.538864523172378540e-01 1.770116537809371948e-01 -3.684506192803382874e-02 1.219677701592445374e-01 -5.152614414691925049e-02 1.071592867374420166e-01 3.540742695331573486e-01 8.700112998485565186e-02 -2.652554772794246674e-02 -1.992397904396057129e-01 -5.120384693145751953e-02 2.045713663101196289e-01 -3.639008477330207825e-02 1.092536747455596924e-01 2.879013717174530029e-01 7.912678271532058716e-02 2.485084235668182373e-01 2.136277854442596436e-01 5.907551199197769165e-02 1.355239450931549072e-01 -2.951191067695617676e-01 -2.373790889978408813e-01 -7.268118113279342651e-02 -9.168653190135955811e-02 3.639895096421241760e-02 -3.901143372058868408e-01 -2.314385771751403809e-01 -1.563427895307540894e-01 -9.951557219028472900e-02
3.007920458912849426e-02 -6.995946168899536133e-02 1.511558145284652710e-01 9.611184895038604736e-02 3.345159888267517090e-01 -8.031845791265368462e-04 1.552832871675491333e-01 2.991248071193695068e-01 2.977090775966644287e-01 2.897075712680816650e-01 5.494480952620506287e-03 1.324238926172256470e-01 3.068383410573005676e-02 -8.840454369783401489e-02 -1.298143118619918823e-01 1.090315878391265869e-01 1.519339531660079956e-01 3.338066339492797852e-01 -6.753724068403244019e-02 -1.604178398847579956e-01 1.133897081017494202e-01 1.917314529418945312e-01 -1.387102901935577393e-01 -4.602210596203804016e-02 2.901672385632991791e-02 -1.123099103569984436e-01 -1.117952391505241394e-01 3.111759722232818604e-01 -3.622502982616424561e-01 -4.269725829362869263e-02 -1.107341796159744263e-01 -7.158290594816207886e-02
-6.964593380689620972e-02 3.867325186729431152e-01 -5.788386613130569458e-02 1.038635894656181335e-01 9.634047001600265503e-02 1.215096414089202881e-01 4.020754694938659668e-01 1.025760099291801453e-01 1.900589168071746826e-01 -4.612500593066215515e-02 1.181479427032172680e-03 1.122747510671615601e-01 -2.102728933095932007e-01 -7.099746912717819214e-02 -1.780988872051239014e-01 9.650760889053344727e-02 6.011730292811989784e-04 2.414798364043235779e-02 -7.386586815118789673e-02 -2.626086771488189697e-01 2.238428778946399689e-02 4.259239435195922852e-01 -2.183271199464797974e-02 -6.621895730495452881e-02 -9.818782657384872437e-02 -1.526006758213043213e-01 -1.285362392663955688e-01 -5.684140697121620178e-02 -1.466709822416305542e-01 -2.628268599510192871e-01 -2.856051921844482422e-01 -8.633290231227874756e-02
-4.210012853145599365e-01 9.358000755310058594e-02 -4.619489237666130066e-02 1.681533306837081909e-01 5.137706175446510315e-02 2.648848891258239746e-01 1.104473173618316650e-01 1.077469810843467712e-01 3.313818871974945068e-01 1.338291168212890625e-01 1.158399060368537903e-01 1.732838153839111328e-01 -1.271056979894638062e-01 4.695071838796138763e-03 5.956291407346725464e-02 9.471837431192398071e-02 6.541501730680465698e-02 2.522485554218292236e-01 1.656897217035293579e-01 3.067204654216766357e-01 1.433646678924560547e-01 1.095103770494461060e-01 -1.958995908498764038e-01 -1.617790907621383667e-01 1.776320859789848328e-02 1.328764706850051880e-01 2.103590518236160278e-01 -1.782970726490020752e-01 -2.369076013565063477e-01 1.511791348457336426e-01 -5.928034335374832153e-02 1.551483571529388428e-01
-1.405061185359954834e-01 1.293601989746093750e-01 -7.207386195659637451e-03 1.811423897743225098e-01 5.587244406342506409e-02 3.590711951255798340e-02 1.763997375965118408e-01 2.384762745350599289e-03 3.054528236389160156e-01 1.127959787845611572e-01 -2.614691555500030518e-01 4.182989243417978287e-03 -2.597149908542633057e-01 -6.454724073410034180e-02 -1.114002615213394165e-01 5.079795792698860168e-02 3.843437433242797852e-01 2.252061516046524048e-01 1.455213278532028198e-01 -1.664052531123161316e-02 1.571065187454223633e-01 6.748331338167190552e-02 2.611439861357212067e-02 -2.321820110082626343e-01 1.900726705789566040e-01 2.372457981109619141e-01 -2.815528512001037598e-01 -6.727866828441619873e-02 9.089326858520507812e-02 -1.818736642599105835e-02 7.869782857596874237e-03 -3.814777135848999023e-01
4.387287423014640808e-02 3.507746160030364990e-01 3.071556985378265381e-02 -1.391241550445556641e-01 -2.435464784502983093e-02 -6.500779092311859131e-02 1.776855587959289551e-01 -1.023909896612167358e-01 4.713628292083740234e-01 1.661721616983413696e-01 5.145591124892234802e-02 2.249441593885421753e-01 -3.735806345939636230e-01 -3.039207309484481812e-02 -5.033738538622856140e-02 3.071829862892627716e-02 2.293712459504604340e-02 8.514273911714553833e-02 1.205414012074470520e-01 1.862932592630386353e-01 1.867024302482604980e-01 -8.422686904668807983e-02 -2.362783700227737427e-01 -2.141982130706310272e-02 -5.671178922057151794e-02 -2.604284584522247314e-01 -1.970580667257308960e-01 6.267178803682327271e-02 -1.469833701848983765e-01 -1.893036067485809326e-01 1.265804022550582886e-01 -1.354266554117202759e-01
7.318417727947235107e-02 9.230732917785644531e-02 -1.492343097925186157e-01 1.265398114919662476e-01 2.186004966497421265e-01 8.541487902402877808e-02 9.329850226640701294e-02 -3.094655275344848633e-02 1.765203624963760376e-01 4.150272011756896973e-01 -7.462389767169952393e-02 3.830588161945343018e-01 -1.644313633441925049e-01 3.832546994090080261e-02 -1.871372014284133911e-01 1.248832792043685913e-01 -1.449820548295974731e-01 -1.571266353130340576e-01 2.663671076297760010e-01 2.744963020086288452e-02 -4.360228031873703003e-02 2.478966712951660156e-01 -1.111179813742637634e-01 -2.150085270404815674e-01 -2.959619760513305664e-01 2.146353572607040405e-01 1.760435700416564941e-01 1.294082254171371460e-01 -1.373415142297744751e-01 -5.221403390169143677e-02 1.791487820446491241e-02 7.490546256303787231e-02
-2.122001051902770996e-01 4.748058319091796875e-01 -2.028270512819290161e-01 -9.966011345386505127e-02 -1.202699020504951477e-01 3.840691968798637390e-02 3.281556442379951477e-02 3.693103045225143433e-02 2.112187892198562622e-01 4.230090379714965820e-01 -2.145361527800559998e-02 1.263533979654312134e-01 -1.550209224224090576e-01 -1.367145478725433350e-01 -3.614424541592597961e-02 2.697066664695739746e-01 6.665382534265518188e-02 1.062787696719169617e-01 7.108262181282043457e-02 -2.256846129894256592e-01 -7.775586098432540894e-02 2.920597232878208160e-02 2.325804531574249268e-02 -2.317311167716979980e-01 2.454257458448410034e-01 1.257439702749252319e-01 -1.716426163911819458e-01 2.025365643203258514e-02 -2.320210933685302734e-01 -5.745313316583633423e-02 -8.586511015892028809e-02 -6.732053589075803757e-03
3.049102239310741425e-02 4.626484215259552002e-01 1.074143964797258377e-02 3.100284747779369354e-02 -8.580097556114196777e-02 -1.558534950017929077e-01 -1.750231534242630005e-02 -1.497965008020401001e-01 2.676770389080047607e-01 1.631268411874771118e-01 -2.226449698209762573e-01 3.172492980957031250e-01 -8.044508099555969238e-02 1.242591291666030884e-01 -1.754672378301620483e-01 6.882414966821670532e-02 -6.335019599646329880e-03 2.890515625476837158e-01 -4.784733522683382034e-03 -3.450284153223037720e-02 2.771577239036560059e-01 5.310186743736267090e-02 -1.986808180809020996e-01 -7.497725635766983032e-02 -2.215323001146316528e-01 -3.741153776645660400e-01 -1.037971377372741699e-01 -6.266579031944274902e-02 -2.744652517139911652e-02 -3.666068613529205322e-02 2.333318814635276794e-03 9.087202697992324829e-02
2.711952850222587585e-02 -1.847955398261547089e-02 -9.531215764582157135e-03 3.185427933931350708e-02 2.272661179304122925e-01 1.267736554145812988e-01 5.055499821901321411e-02 1.229744181036949158e-01 1.522760093212127686e-01 2.336362376809120178e-03 2.219420485198497772e-02 3.701002895832061768e-01 -4.445780441164970398e-02 -3.119330704212188721e-01 -1.609639227390289307e-01 -1.394664049148559570e-01 9.364909678697586060e-02 2.070383727550506592e-01 -2.335882931947708130e-02 -5.294620618224143982e-02 1.595162898302078247e-01 4.102116823196411133e-01 -5.042480826377868652e-01 -9.096907079219818115e-02 -7.669988274574279785e-02 -3.755668550729751587e-02 -2.418746650218963623e-01 -1.386698335409164429e-01 1.200450025498867035e-02 3.567193448543548584e-02 -9.696984291076660156e-02 -5.321007687598466873e-03
3.039980493485927582e-02 1.072537675499916077e-01 -5.263466387987136841e-02 1.583680510520935059e-01 2.658686041831970215e-02 7.493742275983095169e-03 2.218067049980163574e-01 -1.942567061632871628e-03 2.441514730453491211e-01 2.468469887971878052e-01 1.364259570837020874e-01 3.830945193767547607e-01 -3.601593971252441406e-01 -3.054062128067016602e-01 1.985273510217666626e-02 2.437555491924285889e-01 2.983642518520355225e-01 1.568614691495895386e-01 2.373403757810592651e-01 -8.239610493183135986e-02 7.611007988452911377e-02 -2.404431439936161041e-02 -2.901560254395008087e-02 2.031655013561248779e-01 1.019593179225921631e-01 4.710694029927253723e-02 2.152619883418083191e-02 1.547628641128540039e-01 -1.604038923978805542e-01 2.532926946878433228e-02 -5.417988449335098267e-02 -2.224177867174148560e-01
1.320184171199798584e-01 1.110756024718284607e-01 -1.975097805261611938e-01 2.302099019289016724e-02 -1.759303361177444458e-01 -2.454145578667521477e-04 -1.503163874149322510e-01 2.325306087732315063e-02 2.141140103340148926e-01 2.319405674934387207e-01 -2.694774270057678223e-01 3.613156974315643311e-01 -4.819376766681671143e-02 -8.141400292515754700e-03 7.802619040012359619e-02 1.504893004894256592e-01 3.819238245487213135e-01 -9.483774192631244659e-03 -1.570645421743392944e-01 1.727944612503051758e-01 7.472220808267593384e-02 2.262340039014816284e-01 -1.784944534301757812e-01 -1.496071666479110718e-01 -1.300373822450637817e-01 -1.301954686641693115e-01 1.650644838809967041e-01 2.340693399310112000e-02 -3.760848939418792725e-02 -3.742002844810485840e-01 1.019387990236282349e-01 -1.330276876688003540e-01
5.360250920057296753e-02 7.530425209552049637e-03 -2.215396612882614136e-01 3.804636299610137939e-01 1.481433212757110596e-01 2.151743769645690918e-01 -6.439953297376632690e-02 1.624789088964462280e-01 1.948859691619873047e-01 2.542621791362762451e-01 -1.640060842037200928e-01 -3.983148932456970215e-02 -3.100411593914031982e-01 -2.096591442823410034e-01 -7.105590403079986572e-02 8.735285699367523193e-02 3.779008388519287109e-01 2.350597381591796875e-01 -8.386755734682083130e-02 1.808118447661399841e-02 1.278332322835922241e-01 2.657482624053955078e-01 -2.058241367340087891e-01 -2.447822131216526031e-02 -1.585790216922760010e-01 -1.451884768903255463e-02 6.408219039440155029e-02 4.634948074817657471e-02 6.319540087133646011e-03 1.094815433025360107e-01 1.978497058153152466e-01 -4.935209453105926514e-02
-1.430874019861221313e-01 -4.786020889878273010e-02 1.303579360246658325e-01 -1.366913914680480957e-01 9.941554628312587738e-03 8.483266085386276245e-02 5.228671431541442871e-02 2.104969322681427002e-01 3.393962383270263672e-01 2.865580022335052490e-01 2.659657225012779236e-02 1.963977664709091187e-01 9.644462913274765015e-02 -4.217837471514940262e-03 -5.563662573695182800e-02 3.891890123486518860e-02 -8.091273903846740723e-02 4.166438281536102295e-01 -5.260314419865608215e-02 -3.600744903087615967e-02 1.735987886786460876e-02 2.620741724967956543e-01 1.052291542291641235e-01 5.229440331459045410e-02 -1.568060368299484253e-01 -1.985375583171844482e-01 1.489560399204492569e-02 -2.255306392908096313e-01 -2.466035634279251099e-01 -1.277542114257812500e-01 -3.387369215488433838e-01 -2.504837512969970703e-01
-6.513489782810211182e-02 1.819719225168228149e-01 -1.496907621622085571e-01 1.483839154243469238e-01 5.896893516182899475e-02 2.078298032283782959e-01 3.216011822223663330e-02 -1.500381529331207275e-01 2.173988968133926392e-01 3.922110199928283691e-01 -3.124415576457977295e-01 4.780505597591400146e-02 5.689494311809539795e-02 2.452931106090545654e-01 -8.997325599193572998e-02 1.591943949460983276e-01 4.056745767593383789e-02 7.606033235788345337e-03 1.249331682920455933e-01 -2.448148094117641449e-02 7.669669389724731445e-02 1.606053709983825684e-01 -1.674015223979949951e-01 3.017663583159446716e-02 -3.277395367622375488e-01 -2.042255178093910217e-02 -1.995550841093063354e-01 -7.637695968151092529e-02 -2.081857025623321533e-01 -1.530606746673583984e-01 -3.064784109592437744e-01 2.397007346153259277e-01
-1.628594845533370972e-01 1.054194271564483643e-01 -1.725451461970806122e-02 -1.822824329137802124e-01 -1.393360644578933716e-01 9.001976810395717621e-03 -5.043205618858337402e-02 -6.229407340288162231e-02 1.411980837583541870e-01 1.828090995550155640e-01 8.136484771966934204e-02 9.973463416099548340e-02 -4.143377244472503662e-01 2.618893682956695557e-01 9.306175634264945984e-03 1.038678586483001709e-01 2.147985100746154785e-01 9.992592036724090576e-02 1.697943806648254395e-01 2.080539315938949585e-01 -9.231556951999664307e-02 3.581788539886474609e-01 -4.045208692550659180e-01 -2.448169440031051636e-01 2.751182299107313156e-03 1.641341000795364380e-01 -1.016583144664764404e-01 1.301603317260742188e-01 -2.724322117865085602e-02 4.721882194280624390e-02 -1.709530949592590332e-01 8.253400027751922607e-02
6.006167083978652954e-02 2.364721894264221191e-02 -7.701329141855239868e-02 1.164907775819301605e-02 1.793541014194488525e-01 1.359862238168716431e-01 -3.159706667065620422e-02 -1.212121918797492981e-01 1.571305841207504272e-01 4.219797849655151367e-01 -1.834734678268432617e-01 1.940369904041290283e-01 -2.572185397148132324e-01 -1.031212732195854187e-01 -1.223599836230278015e-01 9.149741381406784058e-02 -3.275923663750290871e-03 -1.394049525260925293e-01 2.182928025722503662e-01 3.038654625415802002e-01 3.325671553611755371e-01 3.734119832515716553e-01 3.871748596429824829e-02 -7.336021959781646729e-02 -3.789489343762397766e-02 2.652954459190368652e-01 -8.028461039066314697e-02 6.076407805085182190e-02 9.417026489973068237e-02 -2.661235164850950241e-03 -2.139256522059440613e-02 -2.038867920637130737e-01
2.848425805568695068e-01 4.140425622463226318e-01 1.907001137733459473e-01 -1.617449149489402771e-02 7.088109850883483887e-02 1.718105524778366089e-01 -2.811107225716114044e-02 1.361160576343536377e-01 2.282323688268661499e-02 2.712599039077758789e-01 -2.082924842834472656e-01 9.760122746229171753e-02 -4.372959583997726440e-02 -6.594832241535186768e-02 8.604381978511810303e-02 5.324134603142738342e-02 7.900565117597579956e-02 1.829557716846466064e-01 -1.014749109745025635e-01 1.776330620050430298e-01 1.772972792387008667e-01 -4.037246108055114746e-02 -6.375382095575332642e-02 -1.973321288824081421e-01 -3.620889037847518921e-02 1.991508156061172485e-01 -1.170984283089637756e-01 1.815547980368137360e-02 -2.077643573284149170e-01 -2.520566880702972412e-01 -1.551627963781356812e-01 -4.123204946517944336e-01
4.066456109285354614e-02 1.828494668006896973e-01 1.719743460416793823e-01 2.103726565837860107e-02 -2.021247148513793945e-01 5.608187243342399597e-02 3.136103749275207520e-01 1.552386879920959473e-01 3.657861351966857910e-01 1.891373246908187866e-01 -1.278840303421020508e-01 1.550289988517761230e-01 -2.500493265688419342e-02 -7.540640980005264282e-02 -2.353161126375198364e-01 2.306124120950698853e-01 -1.638007462024688721e-01 -8.971044421195983887e-02 -2.069464698433876038e-02 1.316376626491546631e-01 1.260605757124722004e-03 1.680703908205032349e-01 -4.147607088088989258e-01 -1.291011869907379150e-01 -6.433340907096862793e-02 -1.670926511287689209e-01 -1.591676771640777588e-01 -6.537774950265884399e-02 6.642568856477737427e-02 4.349215701222419739e-02 -3.054970204830169678e-01 1.128662228584289551e-01
-1.214631125330924988e-01 1.971637010574340820e-01 -2.186999619007110596e-01 3.479857463389635086e-03 1.708012223243713379e-01 7.581029832363128662e-02 1.334831565618515015e-01 8.627967536449432373e-02 1.243457347154617310e-01 3.213609158992767334e-01 -5.037106107920408249e-03 -9.613041579723358154e-02 -3.628792464733123779e-01 -4.518975317478179932e-02 1.535467207431793213e-01 -2.292802035808563232e-01 -1.505320519208908081e-01 2.531283199787139893e-01 2.894617915153503418e-01 -2.056367546319961548e-01 -8.181498851627111435e-04 1.644287407398223877e-01 -5.453419312834739685e-02 -2.328115701675415039e-01 -1.206012070178985596e-02 6.802743673324584961e-02 -2.126432061195373535e-01 -1.687607318162918091e-01 -2.771303653717041016e-01 1.430120915174484253e-01 -5.994144827127456665e-02 -1.553718000650405884e-01
1.319677233695983887e-01 2.237003594636917114e-01 -4.330651834607124329e-02 4.811188206076622009e-02 1.212374120950698853e-01 2.413689643144607544e-01 9.859851747751235962e-02 -1.319508254528045654e-01 3.679097592830657959e-01 2.999133765697479248e-01 -4.422790557146072388e-02 1.765300184488296509e-01 -2.134186774492263794e-01 1.572985574603080750e-02 -1.599182635545730591e-01 -2.532352805137634277e-01 -7.882397621870040894e-02 1.412898153066635132e-01 -1.891854554414749146e-01 2.989200055599212646e-01 -7.941318303346633911e-02 9.243212640285491943e-02 1.649723798036575317e-01 -1.605093032121658325e-01 4.776718840003013611e-02 7.031174376606941223e-03 -6.301784515380859375e-02 2.509111166000366211e-01 -4.234801977872848511e-02 1.516433358192443848e-01 -2.735429108142852783e-01 -2.152150571346282959e-01
1.000316217541694641e-01 1.721632480621337891e-01 -1.954879052937030792e-02 -1.935870796442031860e-01 2.924248278141021729e-01 2.060397714376449585e-01 -1.405427157878875732e-01 -3.469813987612724304e-02 4.171438142657279968e-02 8.203402906656265259e-02 1.373224854469299316e-01 2.043215632438659668e-01 -9.208238869905471802e-02 4.992734640836715698e-02 -2.750584483146667480e-01 9.629637002944946289e-02 -3.037864342331886292e-02 3.708242177963256836e-01 -4.516491666436195374e-02 -7.264327257871627808e-02 4.381659999489784241e-02 1.130288913846015930e-01 -3.329527378082275391e-01 -2.217236608266830444e-01 -1.224286928772926331e-01 -9.358386159874498844e-04 1.296490132808685303e-01 -8.073234558105468750e-02 -3.575177192687988281e-01 2.947545945644378662e-01 -1.359619945287704468e-01 -1.289651989936828613e-01
-2.163063287734985352e-01 3.555537462234497070e-01 3.590529784560203552e-02 -1.479084193706512451e-01 3.003742778673768044e-03 -7.670404016971588135e-02 1.485962867736816406e-01 2.804445847868919373e-02 2.052795588970184326e-01 2.349741607904434204e-01 1.710632294416427612e-01 1.114568039774894714e-01 -1.539641916751861572e-01 -2.638478577136993408e-01 7.888536900281906128e-02 1.389237642288208008e-01 -6.872014701366424561e-02 1.965881735086441040e-01 1.625121533870697021e-01 7.573835551738739014e-02 -3.674357384443283081e-02 4.061395823955535889e-01 -1.182267814874649048e-01 -3.168754577636718750e-01 1.787396222352981567e-01 9.966526925563812256e-02 -8.297350257635116577e-02 -1.573709887452423573e-03 -1.770273298025131226e-01 -7.399366237223148346e-03 1.188578382134437561e-01 -2.578646540641784668e-01
-9.022375941276550293e-02 8.215792477130889893e-02 -3.694843128323554993e-02 1.628233790397644043e-01 -7.478492707014083862e-02 1.546899974346160889e-01 2.844873629510402679e-02 7.612848281860351562e-02 -1.756082773208618164e-01 9.834724664688110352e-02 -1.158111318945884705e-01 3.383904993534088135e-01 8.861559443175792694e-03 1.885190308094024658e-01 -1.641314923763275146e-01 2.617681026458740234e-01 2.199320197105407715e-01 4.752916395664215088e-01 2.471905387938022614e-02 1.566217541694641113e-01 4.393175616860389709e-02 2.819423973560333252e-01 5.646702274680137634e-02 -2.939046323299407959e-01 -2.446666657924652100e-01 -1.554148495197296143e-01 1.020532324910163879e-01 -4.055282566696405411e-03 -1.596232801675796509e-01 5.769915133714675903e-02 -6.500268355011940002e-03 -1.670163869857788086e-01
1.391200572252273560e-01 4.331381916999816895e-01 -7.967602461576461792e-02 -9.839641302824020386e-02 2.567442655563354492e-01 2.325111031532287598e-01 -2.474288642406463623e-02 2.108340263366699219e-01 -1.635797917842864990e-01 2.110144942998886108e-01 5.057284981012344360e-02 5.439056083559989929e-02 -1.167052611708641052e-01 -1.727702170610427856e-01 -1.289374474436044693e-02 -1.393735408782958984e-01 9.994273632764816284e-02 2.043780535459518433e-01 1.805661022663116455e-01 1.043428853154182434e-01 -8.526667207479476929e-02 1.734365671873092651e-01 -1.315462738275527954e-01 -3.003207743167877197e-01 1.249920651316642761e-01 -6.332546472549438477e-02 -4.161951690912246704e-02 2.174936002120375633e-03 -1.126503199338912964e-01 -3.025911450386047363e-01 -2.822780609130859375e-01 -1.634062379598617554e-01
-1.584334224462509155e-01 1.782746911048889160e-01 -1.787421852350234985e-01 -1.013019159436225891e-01 -2.689830064773559570e-01 1.793249100446701050e-01 7.072907686233520508e-02 -2.172785066068172455e-02 3.842917084693908691e-01 2.168565094470977783e-01 -1.115632802248001099e-01 1.894723474979400635e-01 1.942892000079154968e-02 2.976549565792083740e-01 -1.929301172494888306e-01 -7.029245048761367798e-02 -6.905268132686614990e-02 1.205426156520843506e-01 5.630720779299736023e-02 1.894466876983642578e-01 -7.170794904232025146e-02 6.957349181175231934e-02 -3.106175959110260010e-01 -2.763989865779876709e-01 -1.098985746502876282e-01 2.547885775566101074e-01 2.226040661334991455e-01 -1.473861783742904663e-01 -1.374072730541229248e-01 -5.125158652663230896e-02 3.799032792448997498e-02 -6.548010557889938354e-02
-1.450984776020050049e-01 3.205741047859191895e-01 7.119596004486083984e-02 7.665593922138214111e-02 8.535608649253845215e-02 2.854616940021514893e-01 -6.420641392469406128e-02 1.125609874725341797e-01 1.643843501806259155e-01 1.946698129177093506e-01 7.785097509622573853e-02 2.369696497917175293e-01 -4.381006956100463867e-02 5.628446489572525024e-02 -9.193970263004302979e-02 -1.080179810523986816e-01 2.378548234701156616e-01 1.965525597333908081e-01 -2.732002362608909607e-02 4.706470668315887451e-01 2.541786134243011475e-01 1.339994519948959351e-01 -6.593845039606094360e-02 -9.263778477907180786e-02 -2.012210786342620850e-01 5.100956186652183533e-03 2.054713666439056396e-01 -3.017431199550628662e-01 1.293319929391145706e-02 -1.876829192042350769e-02 -3.327598795294761658e-02 1.376947164535522461e-01
-2.690598182380199432e-02 4.139688909053802490e-01 -1.159977391362190247e-01 -1.610950380563735962e-01 -1.486749053001403809e-01 1.257403641939163208e-01 2.549433410167694092e-01 -8.915817737579345703e-02 -5.745110660791397095e-02 1.891948431730270386e-01 -7.763460278511047363e-02 2.358458042144775391e-01 -1.167372167110443115e-01 1.673734746873378754e-02 -1.654549501836299896e-02 1.638978347182273865e-02 1.491932123899459839e-01 -3.596257418394088745e-02 -1.603289134800434113e-02 -1.753806024789810181e-01 2.621289491653442383e-01 2.336917221546173096e-01 1.104054003953933716e-01 6.791763752698898315e-02 -2.846827507019042969e-01 6.142186000943183899e-02 -3.532402450218796730e-03 1.615707576274871826e-02 -4.184767901897430420e-01 7.191762328147888184e-02 -2.034386843442916870e-01 -2.469352781772613525e-01
-1.310516893863677979e-01 1.023670136928558350e-01 5.381970480084419250e-02 5.339102447032928467e-02 -6.266698241233825684e-02 1.054751649498939514e-01 2.779844999313354492e-01 1.366471350193023682e-01 1.999707967042922974e-01 3.069008588790893555e-01 1.039206534624099731e-01 2.507213652133941650e-01 -3.817426860332489014e-01 1.158806160092353821e-01 1.282423287630081177e-01 3.388904407620429993e-02 2.194667756557464600e-01 2.718825340270996094e-01 1.461988091468811035e-01 3.388075232505798340e-01 1.888830959796905518e-01 2.273285686969757080e-01 8.896555751562118530e-03 1.329318881034851074e-01 2.110350728034973145e-01 5.129707977175712585e-02 5.207250267267227173e-02 1.274050399661064148e-02 -6.831923127174377441e-02 6.987688690423965454e-02 4.949499666690826416e-02 -2.135767489671707153e-01
-8.524076640605926514e-02 2.389782816171646118e-01 -1.565910279750823975e-01 -4.075400065630674362e-03 -3.790792450308799744e-02 3.505925834178924561e-01 -1.792648136615753174e-01 8.353793621063232422e-02 -9.315112233161926270e-02 2.023491263389587402e-01 2.072201669216156006e-01 1.856896728277206421e-01 -3.455261886119842529e-02 -1.933684647083282471e-01 2.506292797625064850e-02 5.676835030317306519e-02 4.988504946231842041e-02 5.648769810795783997e-02 9.930985420942306519e-02 1.959375590085983276e-01 -5.786981806159019470e-02 3.656975030899047852e-01 -2.176862955093383789e-01 -3.207679390907287598e-01 3.693183884024620056e-02 1.049373373389244080e-01 1.110034063458442688e-01 6.540944427251815796e-02 1.837055198848247528e-02 -1.477742344141006470e-01 -3.148320019245147705e-01 -2.942348718643188477e-01
-8.756281435489654541e-02 9.832146018743515015e-02 1.173338145017623901e-01 -8.124333620071411133e-02 1.565702073276042938e-02 -3.325116634368896484e-02 2.103790491819381714e-01 -7.655777782201766968e-02 2.061588764190673828e-01 1.204899922013282776e-01 1.307524442672729492e-01 1.261535286903381348e-01 -1.309173703193664551e-01 1.371367722749710083e-01 -3.497966751456260681e-02 3.533334285020828247e-02 -6.861367821693420410e-02 1.718910783529281616e-01 3.566831350326538086e-01 1.823090761899948120e-02 3.314441144466400146e-01 4.851986467838287354e-01 -1.283787637948989868e-01 -3.176620304584503174e-01 -4.490229859948158264e-02 -2.342009246349334717e-01 8.716566860675811768e-02 -1.791467964649200439e-01 1.042295526713132858e-02 -1.189615353941917419e-01 3.844039887189865112e-02 -2.135642468929290771e-01
1.409228444099426270e-01 1.182122752070426941e-01 -8.024778217077255249e-02 1.306927800178527832e-01 1.529627386480569839e-02 1.724970787763595581e-01 1.463302075862884521e-01 -1.438762992620468140e-01 2.814822494983673096e-01 3.576086461544036865e-01 -2.309226542711257935e-01 8.312048763036727905e-02 1.142145246267318726e-01 6.393452733755111694e-02 -1.978669166564941406e-01 2.448706775903701782e-01 3.706670179963111877e-02 1.928659081459045410e-01 2.590657472610473633e-01 1.042321100831031799e-01 -2.356331199407577515e-01 2.990066632628440857e-02 -5.911469459533691406e-02 -1.653659194707870483e-01 -2.859154157340526581e-02 3.109236061573028564e-01 5.040255188941955566e-02 2.753766477108001709e-01 -4.921109974384307861e-02 -1.785940676927566528e-01 -9.696350991725921631e-02 -2.521046102046966553e-01
-1.126508936285972595e-01 -4.301404580473899841e-02 -9.945753961801528931e-02 -2.636345326900482178e-01 -8.850219845771789551e-02 2.605186700820922852e-01 1.320290118455886841e-01 5.873859301209449768e-02 5.555560812354087830e-02 3.734530508518218994e-01 -1.372039169073104858e-01 1.493700444698333740e-01 -1.364116221666336060e-01 -1.225337609648704529e-01 1.624787747859954834e-01 1.584033668041229248e-01 8.188826963305473328e-03 3.113447725772857666e-01 8.510583639144897461e-02 1.376908868551254272e-01 1.635698676109313965e-01 3.724786341190338135e-01 2.655148208141326904e-01 -9.592215716838836670e-02 -1.317755281925201416e-01 -1.631964594125747681e-01 2.347085066139698029e-02 -1.235312446951866150e-01 -3.132137954235076904e-01 -2.168402075767517090e-02 -1.075475066900253296e-01 -4.826209321618080139e-02
1.252254378050565720e-02 7.625120133161544800e-02 -4.563369974493980408e-02 -3.851309418678283691e-02 4.724006056785583496e-01 2.112332880496978760e-01 -9.660983085632324219e-02 7.932153344154357910e-02 2.119016349315643311e-01 1.526166498661041260e-01 -9.710652753710746765e-03 2.377453148365020752e-01 -1.502224802970886230e-01 -8.199146389961242676e-02 -1.335913389921188354e-01 -8.770383894443511963e-02 6.450997292995452881e-02 1.220914870500564575e-01 -1.604395061731338501e-01 2.659404277801513672e-01 2.649325430393218994e-01 1.727989912033081055e-01 1.246917434036731720e-02 -1.217362433671951294e-01 1.305631101131439209e-01 5.323374271392822266e-02 1.546118110418319702e-01 -7.816762477159500122e-02 -7.021297514438629150e-02 1.515068113803863525e-01 -4.339619874954223633e-01 -1.753770858049392700e-01
-1.844986379146575928e-01 -1.010465398430824280e-01 -3.023772686719894409e-02 -9.067017585039138794e-02 -7.149894535541534424e-02 1.798279024660587311e-02 1.093230396509170532e-01 2.121593058109283447e-01 1.380004286766052246e-01 2.965634465217590332e-01 -2.535286545753479004e-01 9.965893626213073730e-02 -3.653295338153839111e-02 7.421153038740158081e-02 -3.771798312664031982e-01 3.830390274524688721e-01 1.207528039813041687e-01 3.687250614166259766e-02 1.199114546179771423e-01 -9.778694063425064087e-02 1.763032674789428711e-01 2.100747227668762207e-01 -2.126829773187637329e-01 -1.466140300035476685e-01 -3.866134583950042725e-01 -1.534453481435775757e-01 -8.167598396539688110e-02 -8.786550909280776978e-02 1.698108203709125519e-02 -2.543549984693527222e-02 -1.575357615947723389e-01 -1.104644164443016052e-01
-1.676429808139801025e-01 1.212578564882278442e-01 -3.379757702350616455e-01 2.285328805446624756e-01 -9.661626815795898438e-02 5.487246438860893250e-02 2.767213284969329834e-01 -4.300683364272117615e-02 2.164213359355926514e-01 4.661208093166351318e-01 -1.478496491909027100e-01 1.970422565937042236e-01 -8.795519173145294189e-02 -3.098337166011333466e-02 -1.728104799985885620e-01 1.416207384318113327e-02 9.332802891731262207e-02 -6.163265206851065159e-04 1.833501644432544708e-02 1.504615694284439087e-01 1.397282034158706665e-01 3.955674469470977783e-01 -7.135963439941406250e-02 7.770827412605285645e-02 -5.109195411205291748e-02 -8.222295343875885010e-02 3.384607285261154175e-02 2.764195203781127930e-01 -1.416952759027481079e-01 -4.126510024070739746e-02 5.482283607125282288e-02 7.675699144601821899e-02
-2.057362496852874756e-01 4.762537311762571335e-03 3.804121538996696472e-02 2.648922801017761230e-02 8.846086263656616211e-02 2.346709221601486206e-01 8.248618990182876587e-02 3.294048607349395752e-01 1.720322221517562866e-01 2.621348202228546143e-01 -2.935012280941009521e-01 -3.016367182135581970e-02 1.855411529541015625e-01 -1.593530625104904175e-01 1.410217024385929108e-02 2.422511428594589233e-01 1.161855831742286682e-01 1.274813264608383179e-01 8.990103751420974731e-02 3.912228941917419434e-01 8.126258850097656250e-03 1.738637387752532959e-01 -2.472043484449386597e-01 -1.657046228647232056e-01 3.648867085576057434e-02 9.815364331007003784e-02 -8.646478503942489624e-02 -3.221296891570091248e-02 -2.063630074262619019e-01 -1.490328181535005569e-02 -7.315021753311157227e-02 -3.095785975456237793e-01
-1.993249356746673584e-01 4.233868122100830078e-01 -2.655674889683723450e-02 1.682115644216537476e-01 1.170119568705558777e-01 1.596134901046752930e-01 1.476396620273590088e-01 -1.329868733882904053e-01 2.278562337160110474e-01 3.002209961414337158e-01 -8.603309839963912964e-02 6.705521047115325928e-02 -2.267146259546279907e-01 -2.432567812502384186e-02 -2.556685507297515869e-01 3.013418912887573242e-01 -2.096478641033172607e-01 1.900079101324081421e-01 1.141441462095826864e-04 1.794274896383285522e-02 1.810431480407714844e-01 1.008147001266479492e-01 -1.872279196977615356e-01 -1.704483777284622192e-01 -3.103181347250938416e-02 1.370328515768051147e-01 -1.529231369495391846e-01 2.712268382310867310e-02 1.953670382499694824e-01 -7.201214134693145752e-02 -1.439281404018402100e-01 1.260632127523422241e-01
-2.163901776075363159e-01 3.779573738574981689e-01 -5.573752149939537048e-02 1.286586094647645950e-02 3.818319877609610558e-03 -6.164442747831344604e-02 2.613582313060760498e-01 1.924780383706092834e-02 1.380249708890914917e-01 1.974549591541290283e-01 -1.433646082878112793e-01 1.196607202291488647e-01 4.530913755297660828e-02 -1.818609237670898438e-01 1.394924670457839966e-01 1.402483433485031128e-01 1.497318446636199951e-01 8.396168798208236694e-02 -1.080537308007478714e-02 -7.473153993487358093e-03 2.279898673295974731e-01 7.099210470914840698e-02 -1.507936231791973114e-02 -5.334346089512109756e-03 -2.361841648817062378e-01 -8.213502168655395508e-02 1.274771429598331451e-02 2.207309603691101074e-01 -3.822183609008789062e-01 -1.651470661163330078e-01 -2.230035364627838135e-01 -3.820560574531555176e-01
-3.536557555198669434e-01 4.597871005535125732e-02 4.938983544707298279e-02 1.637729853391647339e-01 2.000850625336170197e-02 1.627444289624691010e-02 2.387514412403106689e-01 1.622752547264099121e-01 1.768222153186798096e-01 2.240650355815887451e-01 1.034622192382812500e-01 1.836770921945571899e-01 -2.022651880979537964e-01 8.137114346027374268e-02 2.098604291677474976e-02 -1.378656327724456787e-01 3.357419073581695557e-01 2.593061625957489014e-01 1.108449473977088928e-01 2.973817586898803711e-01 2.121498882770538330e-01 1.983722448348999023e-01 -9.776074439287185669e-02 7.504634559154510498e-02 -5.940340831875801086e-02 -3.503594174981117249e-02 3.123897612094879150e-01 -6.437510997056961060e-02 -8.584558963775634766e-02 8.246340602636337280e-02 2.308295108377933502e-02 -2.554127871990203857e-01
5.299742519855499268e-02 5.178524255752563477e-01 -8.204629644751548767e-03 2.323275506496429443e-01 1.683505624532699585e-01 4.272473603487014771e-02 1.641837507486343384e-01 -5.282645300030708313e-02 2.577190101146697998e-01 3.340109586715698242e-01 -2.003539651632308960e-01 2.027728855609893799e-01 8.776243776082992554e-02 -1.146576926112174988e-01 1.309760212898254395e-01 -1.076067462563514709e-01 -1.499059945344924927e-01 3.248618841171264648e-01 -1.085253357887268066e-01 3.131490573287010193e-02 8.852188289165496826e-02 1.471334248781204224e-01 -1.499345004558563232e-01 4.855010658502578735e-02 4.728586226701736450e-02 -1.459207981824874878e-01 -1.050784662365913391e-01 -1.332822740077972412e-01 -2.227698117494583130e-01 2.836157567799091339e-02 8.731664717197418213e-02 -2.760481461882591248e-02
-3.428504616022109985e-02 2.860710024833679199e-01 -1.336720287799835205e-01 1.194173917174339294e-01 -1.581995040178298950e-01 1.496257781982421875e-01 1.773345768451690674e-01 1.787076741456985474e-01 1.720657944679260254e-01 1.543130725622177124e-01 1.496886909008026123e-01 -2.775672450661659241e-02 -1.929560899734497070e-01 2.057216614484786987e-01 -3.801190527155995369e-03 1.572103947401046753e-01 7.091135531663894653e-02 1.849697083234786987e-01 3.979787696152925491e-03 -1.118181049823760986e-01 -4.173750802874565125e-02 2.465491592884063721e-01 -1.800931990146636963e-01 -5.353077650070190430e-01 -1.287483274936676025e-01 3.741639852523803711e-02 -2.675504088401794434e-01 7.490599155426025391e-02 8.948764950037002563e-02 1.430202424526214600e-01 1.307962834835052490e-01 -1.384277641773223877e-01
1.376885920763015747e-01 4.418139159679412842e-02 1.780156493186950684e-01 -3.271500170230865479e-01 9.564721584320068359e-02 2.762201726436614990e-01 6.656351685523986816e-02 9.734764695167541504e-02 3.327857851982116699e-01 2.976492643356323242e-01 -2.504747509956359863e-01 1.742179244756698608e-01 -1.394325196743011475e-01 2.562137544155120850e-01 -8.437626063823699951e-02 -2.319675637409090996e-03 1.548510491847991943e-01 2.156677544116973877e-01 -7.349948585033416748e-02 1.066149845719337463e-01 -4.082811996340751648e-02 3.357306867837905884e-02 -1.028540078550577164e-02 -1.868919581174850464e-01 1.106560602784156799e-01 5.385816842317581177e-02 1.849894225597381592e-01 4.357796907424926758e-02 6.791196018457412720e-02 4.040137305855751038e-02 -9.478749334812164307e-02 -4.059480726718902588e-01
-4.013134911656379700e-02 2.168065309524536133e-01 -1.441805660724639893e-01 -2.259295731782913208e-01 6.518907845020294189e-02 -1.902028769254684448e-01 1.887972950935363770e-01 2.755923941731452942e-02 3.820621967315673828e-01 3.202718496322631836e-02 -7.281673699617385864e-02 1.613660156726837158e-01 -2.651263475418090820e-01 2.151736021041870117e-01 1.277539040893316269e-02 8.152972161769866943e-02 4.318146035075187683e-02 3.026106953620910645e-01 6.272819638252258301e-02 2.947328239679336548e-02 7.096365094184875488e-02 9.467556327581405640e-02 -1.741528064012527466e-01 -1.399360001087188721e-01 -1.767746061086654663e-01 -1.762817054986953735e-01 -1.151007786393165588e-01 -6.900223344564437866e-02 -1.180917769670486450e-02 -2.285600304603576660e-01 3.553055226802825928e-02 -4.526074230670928955e-01
1.324200928211212158e-01 2.295688837766647339e-01 2.577460706233978271e-01 -2.165415585041046143e-01 4.135465621948242188e-01 3.640978634357452393e-01 9.778451174497604370e-02 -1.195390895009040833e-01 3.188002407550811768e-01 1.191771328449249268e-01 -9.959516674280166626e-02 1.348303854465484619e-01 -1.187260821461677551e-01 5.121936649084091187e-02 -3.381402194499969482e-01 8.910899050533771515e-03 1.607139259576797485e-01 8.442033827304840088e-02 -1.905594766139984131e-02 -2.543665468692779541e-02 -4.137734323740005493e-02 3.405369818210601807e-03 -2.105130106210708618e-01 -1.122513338923454285e-01 1.189091727137565613e-01 -3.718205168843269348e-02 2.357528060674667358e-01 2.135803736746311188e-02 -5.010099336504936218e-02 -2.193882502615451813e-02 -1.701743304729461670e-01 -1.334677934646606445e-01
8.699379116296768188e-02 -1.784880086779594421e-02 -1.768577396869659424e-01 -4.337665811181068420e-02 2.026202343404293060e-02 4.346526265144348145e-01 -4.520593583583831787e-02 3.662324696779251099e-02 3.148122131824493408e-02 1.632626652717590332e-01 1.151362061500549316e-01 2.879583537578582764e-01 2.883940376341342926e-02 -1.471266448497772217e-01 4.235881567001342773e-02 -1.920281350612640381e-01 2.787260115146636963e-01 2.326636314392089844e-01 1.023589819669723511e-01 1.259758025407791138e-01 2.695644795894622803e-01 2.687295973300933838e-01 -8.580670505762100220e-02 -7.038664817810058594e-02 -4.931657761335372925e-02 -3.832722008228302002e-01 -6.915080547332763672e-02 2.340318560600280762e-01 -1.184273734688758850e-01 -1.720343530178070068e-02 -2.059302777051925659e-01 -1.701713539659976959e-02
2.548746205866336823e-02 5.251529216766357422e-01 1.228266954421997070e-01 -3.333398699760437012e-02 5.601102858781814575e-02 1.546579450368881226e-01 -1.056626737117767334e-01 -1.067216992378234863e-01 2.643508017063140869e-01 1.823512017726898193e-01 -1.429517865180969238e-01 2.016032636165618896e-01 -4.164230823516845703e-02 1.123360171914100647e-01 -2.224340140819549561e-01 1.237624064087867737e-01 5.987283959984779358e-02 1.140087321400642395e-01 -2.744118571281433105e-01 2.844567894935607910e-01 -2.394602745771408081e-01 1.191073954105377197e-01 8.802399970591068268e-03 -1.722941696643829346e-01 8.682181686162948608e-02 -1.446084771305322647e-02 -2.454444319009780884e-01 1.777835190296173096e-02 -9.700782597064971924e-02 -7.507382333278656006e-02 -1.563684195280075073e-01 -1.802837550640106201e-01
-1.296683698892593384e-01 2.761580049991607666e-01 1.593025922775268555e-01 -6.396675109863281250e-02 2.838447093963623047e-01 2.861902117729187012e-01 1.297816187143325806e-01 -8.839706331491470337e-02 -3.816331177949905396e-02 1.205941960215568542e-01 1.597917526960372925e-01 1.568705439567565918e-01 -2.627408206462860107e-01 -2.104376256465911865e-01 -1.849643290042877197e-01 -5.243805050849914551e-02 3.480773270130157471e-01 1.781586110591888428e-01 -6.995286792516708374e-02 2.530301809310913086e-01 1.263183653354644775e-01 2.198157608509063721e-01 -1.130405068397521973e-01 -5.924304015934467316e-03 4.414422810077667236e-02 -6.675108522176742554e-02 1.650309711694717407e-01 -8.438490331172943115e-02 -2.059866935014724731e-01 2.087244689464569092e-01 -2.030663937330245972e-01 -8.370835334062576294e-02
-5.506559461355209351e-02 2.337181121110916138e-01 -1.934636980295181274e-01 -9.318245947360992432e-02 7.200694829225540161e-02 9.411728382110595703e-02 3.828347921371459961e-01 1.816125512123107910e-01 2.888820469379425049e-01 1.226030886173248291e-01 -2.027454227209091187e-01 -3.405544534325599670e-02 -7.829213142395019531e-02 -8.769208565354347229e-03 -1.577944606542587280e-01 3.158956021070480347e-02 -1.613098978996276855e-01 4.161419346928596497e-03 -6.038706377148628235e-02 -1.036827787756919861e-01 -6.859917193651199341e-02 2.889091670513153076e-01 -2.484369277954101562e-01 4.350508749485015869e-02 -1.500361412763595581e-01 -3.412761390209197998e-01 -3.077237633988261223e-03 -2.178811654448509216e-02 -2.442827522754669189e-01 -2.025142908096313477e-01 -2.349402159452438354e-01 -2.054751217365264893e-01
8.125892281532287598e-02 -3.985488042235374451e-02 -3.395892679691314697e-02 -1.847398132085800171e-01 1.061529070138931274e-01 1.349238678812980652e-02 -5.987035483121871948e-02 3.578798770904541016e-01 2.206990122795104980e-01 1.180889755487442017e-01 -4.159994050860404968e-02 2.491502612829208374e-01 -5.716424807906150818e-02 -1.279769837856292725e-01 -1.580564081668853760e-01 1.137440353631973267e-01 -2.296478487551212311e-02 3.266151845455169678e-01 -2.503669857978820801e-01 -1.635158248245716095e-02 2.690488994121551514e-01 3.224972188472747803e-01 -2.451995760202407837e-01 -2.317322492599487305e-01 -2.886631786823272705e-01 3.302215412259101868e-02 -7.032327353954315186e-02 1.972662955522537231e-01 2.570718340575695038e-02 -2.362706325948238373e-02 -1.878300458192825317e-01 6.513853371143341064e-02
4.281366709619760513e-03 1.303641349077224731e-01 -5.418799701146781445e-04 1.614744067192077637e-01 1.875279545783996582e-01 -3.398817032575607300e-02 -5.231468006968498230e-02 1.185806170105934143e-01 4.142983555793762207e-01 2.478136122226715088e-01 -3.227389752864837646e-01 1.416442543268203735e-01 -3.921689987182617188e-01 2.429464757442474365e-01 -1.139068305492401123e-01 1.231416985392570496e-01 6.823959201574325562e-02 -5.519308149814605713e-02 -3.630327805876731873e-02 -2.054312080144882202e-01 -5.162147805094718933e-03 1.540995836257934570e-01 2.164804190397262573e-02 -1.454706192016601562e-01 -2.070096731185913086e-01 1.977488547563552856e-01 -2.412421107292175293e-01 -1.111724972724914551e-01 -6.425840407609939575e-02 4.682228714227676392e-02 -2.110211104154586792e-01 7.458858937025070190e-02
8.413583785295486450e-02 1.818638443946838379e-01 -2.022186480462551117e-02 -2.672408148646354675e-02 -1.385566294193267822e-01 3.599012792110443115e-01 -1.908191293478012085e-01 4.617126658558845520e-02 2.110223323106765747e-01 2.562577128410339355e-01 -4.550897330045700073e-02 2.631313502788543701e-01 1.486595422029495239e-01 1.834865845739841461e-02 2.807860448956489563e-02 -5.826747789978981018e-02 3.142247796058654785e-01 2.268272042274475098e-01 1.687602996826171875e-01 1.038228124380111694e-01 4.726144019514322281e-03 -1.906204521656036377e-01 -1.088990643620491028e-02 -2.500866353511810303e-01 -2.913215197622776031e-02 7.382782548666000366e-02 -8.209270238876342773e-02 2.673320285975933075e-02 -3.288563489913940430e-01 -2.534662187099456787e-01 -1.794832795858383179e-01 -2.376954257488250732e-01
5.306842178106307983e-02 -3.022500686347484589e-02 -3.197045326232910156e-01 -2.460770122706890106e-02 1.173905134201049805e-01 1.874470859766006470e-01 3.183259963989257812e-01 9.238936007022857666e-02 5.318594351410865784e-02 1.760844588279724121e-01 -2.503962218761444092e-01 4.084287583827972412e-02 -3.276952803134918213e-01 -9.532123059034347534e-02 3.818616271018981934e-02 7.009202148765325546e-03 -1.912458613514900208e-02 1.846469640731811523e-01 2.371032685041427612e-01 6.631328910589218140e-02 -1.733146756887435913e-01 3.532629907131195068e-01 -7.826182246208190918e-02 -3.195954263210296631e-01 -2.334062382578849792e-02 6.700297445058822632e-02 -3.712257137522101402e-03 2.337501943111419678e-02 9.232069551944732666e-02 1.514944732189178467e-01 -3.189349174499511719e-01 -1.467274129390716553e-01
-1.126746926456689835e-02 2.451773434877395630e-01 1.328136771917343140e-01 2.657909691333770752e-01 1.170913577079772949e-01 2.228130847215652466e-01 9.045268595218658447e-02 -2.183172255754470825e-01 2.280062735080718994e-01 3.058774173259735107e-01 -3.068519532680511475e-01 1.077587306499481201e-01 -7.712113857269287109e-02 1.766614913940429688e-01 -2.260712385177612305e-01 -5.039038881659507751e-02 6.196544039994478226e-03 -1.097781211137771606e-02 2.761485278606414795e-01 -1.057189032435417175e-01 4.961085319519042969e-02 2.284284234046936035e-01 -2.248185575008392334e-01 -1.836221814155578613e-01 -5.130004603415727615e-03 8.875901810824871063e-03 8.682858198881149292e-02 -8.583717048168182373e-02 2.399903386831283569e-01 -1.321895867586135864e-01 -2.078903317451477051e-01 1.742399334907531738e-01
-1.505614072084426880e-01 -6.398645043373107910e-02 -6.042462587356567383e-02 8.885324001312255859e-02 1.245476230978965759e-01 3.503633663058280945e-02 1.590366214513778687e-01 8.816529065370559692e-02 2.056256085634231567e-01 1.678081899881362915e-01 1.877534687519073486e-01 3.160302937030792236e-01 -2.299104779958724976e-01 -2.574535012245178223e-01 4.202727973461151123e-02 1.276071816682815552e-01 1.735482960939407349e-01 3.422393202781677246e-01 -2.141052111983299255e-02 5.281208083033561707e-02 2.212274372577667236e-01 2.683048546314239502e-01 -2.142156064510345459e-01 -1.992027461528778076e-01 -2.509979605674743652e-01 -3.226029500365257263e-02 -1.083678975701332092e-01 1.717153489589691162e-01 2.692354619503021240e-01 -8.513236045837402344e-02 -1.072548851370811462e-01 1.249945461750030518e-01
8.473867923021316528e-02 1.493612229824066162e-01 -2.450844347476959229e-01 5.803357064723968506e-02 7.427143305540084839e-02 1.642762571573257446e-01 5.313515290617942810e-02 -6.887393537908792496e-04 2.239772826433181763e-01 2.065886855125427246e-01 -1.974001079797744751e-01 6.589595228433609009e-02 -1.041555963456630707e-02 1.116125732660293579e-01 -1.936569660902023315e-01 -4.045129939913749695e-02 2.155887931585311890e-01 3.356843292713165283e-01 3.502455651760101318e-01 6.305609643459320068e-02 -6.746304780244827271e-02 2.426877431571483612e-02 1.394709050655364990e-01 -8.259832859039306641e-02 -2.472782433032989502e-01 1.630375534296035767e-01 -2.757700383663177490e-01 1.162959337234497070e-01 -2.496051192283630371e-01 -2.149920463562011719e-01 -2.833116054534912109e-01 2.395507320761680603e-02
-1.143796518445014954e-01 1.954042613506317139e-01 -1.879831552505493164e-01 7.295742630958557129e-02 1.657470613718032837e-01 3.315282054245471954e-03 1.805667281150817871e-01 1.042223572731018066e-01 2.592332959175109863e-01 1.966706961393356323e-01 -5.903724953532218933e-02 8.449018001556396484e-02 -1.694841682910919189e-01 -2.739289999008178711e-01 7.677935808897018433e-02 2.463163882493972778e-01 6.563577055931091309e-02 3.696569204330444336e-01 8.327324688434600830e-02 3.350813984870910645e-01 1.165511161088943481e-01 5.012175068259239197e-02 -2.468268573284149170e-01 -1.192201748490333557e-01 -1.746195107698440552e-01 -1.662725508213043213e-01 -2.872826457023620605e-01 8.232457935810089111e-02 7.586870342493057251e-02 2.951681986451148987e-02 1.309440657496452332e-02 2.112882137298583984e-01
-8.913555741310119629e-02 2.982898056507110596e-01 -4.805850237607955933e-02 1.645776182413101196e-01 -7.554070651531219482e-02 2.956595271825790405e-02 1.092487722635269165e-01 -1.803841628134250641e-02 2.978961169719696045e-01 4.026450812816619873e-01 -2.028459869325160980e-02 1.463566571474075317e-01 -2.115143984556198120e-01 1.059771999716758728e-01 -2.014058679342269897e-01 -1.604624986648559570e-01 -3.289344534277915955e-02 2.102225571870803833e-01 4.902329295873641968e-02 1.552708540111780167e-02 -4.533904790878295898e-02 7.589976489543914795e-02 1.782917999662458897e-03 2.230561971664428711e-01 -3.843054771423339844e-01 6.394750089384615421e-04 -2.765298783779144287e-01 2.599574029445648193e-01 3.579245880246162415e-03 -5.765204504132270813e-02 -2.301434129476547241e-01 -7.955252379179000854e-02
2.745984680950641632e-02 1.035981401801109314e-01 2.944764122366905212e-02 -2.789038121700286865e-01 2.614142596721649170e-01 1.914215087890625000e-01 2.814361127093434334e-03 -2.819790318608283997e-02 7.409454882144927979e-02 -5.421547964215278625e-02 1.393887121230363846e-02 2.039664983749389648e-01 -1.650088280439376831e-01 5.101678892970085144e-03 -9.373263455927371979e-03 2.426567375659942627e-01 4.550350308418273926e-01 1.559859365224838257e-01 -1.500793546438217163e-02 4.970964416861534119e-02 3.087016753852367401e-02 3.915901184082031250e-01 -1.227436065673828125e-01 -9.778551012277603149e-02 1.666158623993396759e-02 1.989701241254806519e-01 2.268790453672409058e-01 -1.686301380395889282e-01 -1.319465693086385727e-02 -7.213278114795684814e-02 -3.531960248947143555e-01 -6.867301464080810547e-02
-3.293548226356506348e-01 1.679425835609436035e-01 -9.452112764120101929e-02 2.106493115425109863e-01 7.774810492992401123e-02 1.788119226694107056e-01 1.210678890347480774e-01 -4.571157693862915039e-02 2.214662581682205200e-01 2.919692993164062500e-01 2.167543172836303711e-01 2.977631390094757080e-01 -2.479935586452484131e-01 -9.453586535528302193e-04 1.716174930334091187e-01 -3.888152539730072021e-02 2.023782879114151001e-01 8.969840407371520996e-02 1.703049056231975555e-02 3.543218970298767090e-01 1.907792836427688599e-01 1.971965879201889038e-01 -2.630939707159996033e-02 -2.264513820409774780e-01 -1.565858274698257446e-01 -7.142654061317443848e-02 1.196950897574424744e-01 -1.377554517239332199e-02 -5.706640332937240601e-02 1.613862961530685425e-01 1.241755560040473938e-01 4.348982498049736023e-02
-2.094834148883819580e-01 2.387295104563236237e-02 -3.056157752871513367e-02 -1.685445308685302734e-01 -1.472735852003097534e-01 6.980123370885848999e-02 5.537009984254837036e-02 5.666311830282211304e-02 2.755235135555267334e-01 3.967035114765167236e-01 1.048503667116165161e-01 -5.054625496268272400e-02 -2.476101666688919067e-01 7.375797629356384277e-02 -5.016614869236946106e-02 2.689339518547058105e-01 1.192835569381713867e-01 4.330134093761444092e-01 1.946110874414443970e-01 6.617728155106306076e-03 -1.698734425008296967e-02 1.522437781095504761e-01 -1.051903963088989258e-01 -1.098360642790794373e-01 -4.279158264398574829e-02 -1.155355200171470642e-01 -1.139546409249305725e-01 9.561828523874282837e-02 1.430216282606124878e-01 -9.928860515356063843e-02 -3.706921637058258057e-01 1.168861091136932373e-01
-1.052656918764114380e-01 -6.603960692882537842e-02 -2.819215133786201477e-02 -1.088010147213935852e-01 8.267997205257415771e-02 1.970637589693069458e-01 4.333440214395523071e-02 1.222437396645545959e-01 2.659848928451538086e-01 2.488100975751876831e-01 -1.623838990926742554e-01 9.143338352441787720e-02 1.130736544728279114e-01 1.358169168233871460e-01 -1.561995744705200195e-01 3.788806200027465820e-01 1.939314752817153931e-01 1.237082779407501221e-01 2.815318703651428223e-01 -2.391339540481567383e-01 -3.334513306617736816e-02 9.382800757884979248e-02 -3.257339000701904297e-01 -6.764543056488037109e-02 -2.005950510501861572e-01 -1.424952149391174316e-01 1.937732249498367310e-01 -6.249513104557991028e-02 4.025977849960327148e-02 -3.330418169498443604e-01 -1.348942965269088745e-01 1.365799736231565475e-02
-5.252103786915540695e-03 7.541613280773162842e-02 -3.313559666275978088e-02 9.012254327535629272e-02 2.134506553411483765e-01 2.286492288112640381e-01 1.309480965137481689e-01 -2.513416111469268799e-01 3.292664587497711182e-01 -3.427407145500183105e-02 -2.180220633745193481e-01 8.170534670352935791e-02 -1.615145802497863770e-01 -1.052362322807312012e-01 2.477153949439525604e-02 -1.819042414426803589e-01 1.827739328145980835e-01 3.222110867500305176e-01 2.954525351524353027e-01 2.673068642616271973e-01 9.752187132835388184e-02 2.217656075954437256e-01 1.641923934221267700e-01 -1.294753551483154297e-01 -2.886332869529724121e-01 -1.624881103634834290e-02 -6.234630569815635681e-02 1.093024089932441711e-01 -2.118888795375823975e-01 -2.029425278306007385e-02 -1.679568439722061157e-01 3.045486286282539368e-02
-6.571761518716812134e-02 1.531693935394287109e-01 -1.341838240623474121e-01 -3.458363711833953857e-01 1.083252206444740295e-01 9.100180864334106445e-02 2.272156029939651489e-01 -1.007428318262100220e-01 4.171703159809112549e-01 4.065952003002166748e-01 -1.702366918325424194e-01 1.961115449666976929e-01 -2.702130377292633057e-01 3.265782445669174194e-02 2.143963128328323364e-01 8.567857556045055389e-03 -5.215115472674369812e-02 1.511606276035308838e-01 5.781296640634536743e-02 7.691597938537597656e-02 1.314113140106201172e-01 -2.576236613094806671e-02 -1.029496490955352783e-01 2.463544458150863647e-01 -3.953329846262931824e-02 -1.038730964064598083e-01 -1.685059666633605957e-01 2.047441601753234863e-01 -2.460055798292160034e-02 -2.434019185602664948e-02 -6.611918658018112183e-02 -1.167172715067863464e-01
2.144551128149032593e-01 1.826975494623184204e-01 -1.910036057233810425e-01 1.857215911149978638e-01 1.679333448410034180e-01 1.443050988018512726e-02 -7.146907597780227661e-02 2.682208828628063202e-02 -5.818559601902961731e-02 2.375102937221527100e-01 -2.970430850982666016e-01 1.264439076185226440e-01 8.883304148912429810e-02 -1.351281106472015381e-01 1.299091335386037827e-02 -6.608173251152038574e-02 2.934318184852600098e-01 2.302142977714538574e-01 2.102508544921875000e-01 -1.035807877779006958e-01 1.870684623718261719e-01 4.021998643875122070e-01 -2.267242372035980225e-01 -1.179135590791702271e-01 -2.934946417808532715e-01 5.314227193593978882e-02 -1.079859510064125061e-01 -2.228085100650787354e-01 -2.937182225286960602e-02 -3.631729260087013245e-02 -5.520472303032875061e-02 -9.546647220849990845e-02
-5.755013972520828247e-02 1.031095907092094421e-02 -2.928955554962158203e-01 -8.123683929443359375e-02 1.949704997241497040e-02 3.654027581214904785e-01 1.059315204620361328e-01 1.251983921974897385e-02 1.896332502365112305e-01 3.823248296976089478e-02 -8.103733509778976440e-02 2.165749967098236084e-01 -2.501472234725952148e-01 1.456504501402378082e-02 -2.108428478240966797e-01 7.641687989234924316e-02 3.666229918599128723e-02 2.443073540925979614e-01 2.222937792539596558e-01 -1.525646597146987915e-01 -2.213334739208221436e-01 1.882552802562713623e-01 -4.303063750267028809e-01 1.856177002191543579e-01 -4.979839082807302475e-03 -6.750459223985671997e-02 -6.683566421270370483e-02 -1.288274675607681274e-01 -6.307673454284667969e-02 1.002446413040161133e-01 -2.651929557323455811e-01 8.470923453569412231e-02
-9.626650810241699219e-02 3.676629811525344849e-02 -9.339528530836105347e-02 -1.075239330530166626e-01 -2.088491320610046387e-01 2.667070627212524414e-01 -5.886071175336837769e-02 -9.125342220067977905e-02 -2.263929098844528198e-01 2.804398834705352783e-01 -1.556952595710754395e-01 3.745896518230438232e-01 -6.716343760490417480e-02 1.681636124849319458e-01 -4.994865134358406067e-02 9.023275226354598999e-02 2.239801883697509766e-01 3.608171939849853516e-01 3.272014856338500977e-02 1.397794485092163086e-01 1.456808149814605713e-01 2.654201984405517578e-01 -1.583165824413299561e-01 -3.563099354505538940e-02 -2.225757390260696411e-01 -2.763490080833435059e-01 1.585264876484870911e-02 9.389644861221313477e-02 -5.465693399310112000e-02 1.059568598866462708e-01 -4.437735676765441895e-02 -1.858476847410202026e-01
-9.569633752107620239e-03 2.429118305444717407e-01 -2.152468822896480560e-02 -1.090684533119201660e-01 7.526995986700057983e-02 5.054112672805786133e-01 1.956278383731842041e-01 3.213819563388824463e-01 1.676847636699676514e-01 1.236705929040908813e-01 -2.737218514084815979e-02 2.172576636075973511e-01 -6.511802226305007935e-02 -5.176082625985145569e-02 -1.899575442075729370e-01 2.525814175605773926e-01 1.230790764093399048e-01 2.289154380559921265e-02 -9.868457168340682983e-02 -7.435796409845352173e-02 -6.698402762413024902e-02 1.824458874762058258e-02 -2.203714400529861450e-01 -3.520432114601135254e-01 2.236169576644897461e-01 -9.469349682331085205e-02 -5.480373278260231018e-02 -7.084272801876068115e-02 -2.141995122656226158e-03 3.444908931851387024e-02 -4.726931825280189514e-02 -2.214490175247192383e-01
-2.173340022563934326e-01 8.323883265256881714e-02 1.609130799770355225e-01 4.754737764596939087e-02 2.828181684017181396e-01 2.054001092910766602e-01 -1.195189431309700012e-01 -1.309315487742424011e-02 3.308646082878112793e-01 2.448038607835769653e-01 -2.091558724641799927e-01 3.144874274730682373e-01 -1.278130263090133667e-01 -2.802170813083648682e-01 -2.515887655317783356e-02 -3.561807423830032349e-02 3.966469764709472656e-01 5.142055451869964600e-02 2.512038648128509521e-01 2.291855029761791229e-02 -2.427256479859352112e-02 2.052630484104156494e-01 1.076703667640686035e-01 8.468372747302055359e-03 1.199478507041931152e-01 8.746612817049026489e-03 1.590304076671600342e-02 -4.711582791060209274e-03 1.438475563190877438e-03 4.741984605789184570e-02 1.697774529457092285e-01 -2.200937420129776001e-01
-1.971274055540561676e-02 3.006162345409393311e-01 2.992512881755828857e-01 1.406175792217254639e-01 2.451073080301284790e-01 2.814569175243377686e-01 9.297528862953186035e-02 -6.270565092563629150e-02 1.405684351921081543e-01 6.880838423967361450e-02 -9.294553101062774658e-02 3.255847692489624023e-01 -1.159404814243316650e-01 -2.503781318664550781e-01 -7.145632058382034302e-02 2.511032819747924805e-01 1.181830540299415588e-01 -1.547495718114078045e-03 -1.415299326181411743e-01 1.808015853166580200e-01 2.046921700239181519e-01 -6.643231026828289032e-03 -2.542217969894409180e-01 -1.842450797557830811e-01 -4.711742699146270752e-02 -5.958032980561256409e-02 -9.444053471088409424e-02 2.361367195844650269e-01 -2.623242735862731934e-01 -4.597747698426246643e-02 1.078016906976699829e-01 -6.640703976154327393e-02
-1.969628632068634033e-01 1.096712946891784668e-01 7.832279801368713379e-02 -2.263559997081756592e-01 1.717288196086883545e-01 1.185938119888305664e-01 2.903131842613220215e-01 -8.524984121322631836e-02 3.406947553157806396e-01 4.621993601322174072e-01 -1.415772177278995514e-02 9.117993712425231934e-02 -4.912275820970535278e-02 -1.222288794815540314e-02 -6.075878441333770752e-02 2.768716216087341309e-01 4.255083203315734863e-02 4.554143920540809631e-02 1.154103949666023254e-01 -1.057870686054229736e-01 7.241922616958618164e-02 9.383085370063781738e-02 1.230409145355224609e-01 -1.241212990134954453e-02 -9.106711298227310181e-02 -2.143780887126922607e-01 1.948609799146652222e-01 2.975173294544219971e-01 -2.606224417686462402e-01 8.168315887451171875e-02 -8.571377396583557129e-02 -1.231100782752037048e-01
-2.108932584524154663e-01 8.596532046794891357e-02 -3.177386522293090820e-01 7.478521205484867096e-03 -5.387135595083236694e-02 -8.904024958610534668e-02 1.344473510980606079e-01 1.968811005353927612e-01 2.834374904632568359e-01 -4.747917875647544861e-02 -1.343776583671569824e-01 2.984901070594787598e-01 1.335632503032684326e-01 1.181702315807342529e-01 -1.950211524963378906e-01 -7.171384990215301514e-03 1.834220886230468750e-01 1.717535555362701416e-01 2.534492909908294678e-01 -2.893317490816116333e-02 1.792013943195343018e-01 3.919742405414581299e-01 -2.515070140361785889e-01 3.747592912986874580e-03 6.567446142435073853e-02 -1.287773251533508301e-01 -2.864517830312252045e-02 -2.202855944633483887e-01 -2.474153637886047363e-01 -2.596188336610794067e-03 -2.566066943109035492e-02 -1.022399514913558960e-01
-2.644220590591430664e-01 -1.407709624618291855e-02 1.478995569050312042e-02 -1.795618981122970581e-01 5.770705174654722214e-03 -2.501349709928035736e-02 7.063620537519454956e-02 1.830789446830749512e-01 2.169167250394821167e-01 1.605290323495864868e-01 -4.296913370490074158e-02 1.746260672807693481e-01 -2.432564795017242432e-01 5.413015931844711304e-02 1.218812726438045502e-02 1.730241924524307251e-01 1.797473281621932983e-01 -2.813079021871089935e-02 2.562475502490997314e-01 1.877254098653793335e-01 3.057078719139099121e-01 3.777006641030311584e-02 -4.098337143659591675e-02 -3.751548007130622864e-02 -4.970701634883880615e-01 -6.798900663852691650e-02 -2.058136761188507080e-01 -1.712532937526702881e-01 -1.596865355968475342e-01 -3.367907367646694183e-03 -1.886539757251739502e-01 -2.108028680086135864e-01
-9.110289067029953003e-02 1.497924476861953735e-01 -1.700723022222518921e-01 -1.140532419085502625e-01 -3.131156563758850098e-01 3.350755870342254639e-01 2.439605742692947388e-01 5.569867789745330811e-02 1.927241981029510498e-01 3.643108308315277100e-01 -3.525915741920471191e-01 5.260678008198738098e-02 -1.134099587798118591e-01 1.152681559324264526e-02 -1.514853090047836304e-01 1.170544773340225220e-01 -4.610919393599033356e-03 6.807745993137359619e-02 1.559099555015563965e-01 1.817009449005126953e-01 -1.459744870662689209e-01 1.863555163145065308e-01 -2.920668944716453552e-02 4.645948857069015503e-02 -2.544873356819152832e-01 1.972861289978027344e-01 -5.973373539745807648e-03 1.437971293926239014e-01 -1.507920771837234497e-01 1.134137883782386780e-01 -4.185656458139419556e-02 -1.581670045852661133e-01
-2.800999581813812256e-01 1.285255849361419678e-01 -4.000047687441110611e-03 -1.240465268492698669e-01 3.449275791645050049e-01 3.883311152458190918e-01 -8.237258344888687134e-02 7.650033384561538696e-02 9.995127469301223755e-02 2.702005207538604736e-01 -1.792251020669937134e-01 1.422800570726394653e-01 -1.560126245021820068e-02 5.254025757312774658e-02 -2.968083918094635010e-01 -1.592948436737060547e-01 1.116298064589500427e-01 1.976969987154006958e-01 -3.513105213642120361e-02 1.723615378141403198e-01 4.601428657770156860e-02 1.400883346796035767e-01 -7.883596420288085938e-02 -1.784122139215469360e-01 1.050720736384391785e-02 2.978396415710449219e-01 2.045493721961975098e-01 -4.234647378325462341e-02 -2.561617642641067505e-02 6.910210102796554565e-02 -2.520596385002136230e-01 -1.080566421151161194e-01
6.307791173458099365e-02 2.440468221902847290e-01 7.929327897727489471e-03 1.124499514698982239e-01 4.956879466772079468e-02 2.127146571874618530e-01 2.941121160984039307e-01 4.007022362202405930e-04 6.912243366241455078e-02 1.848029494285583496e-01 -3.009468317031860352e-01 2.082840204238891602e-01 -2.175870686769485474e-01 -1.506780385971069336e-01 -1.864637881517410278e-01 8.854828029870986938e-02 -9.238150715827941895e-02 8.005711436271667480e-02 3.346405923366546631e-01 -1.216761693358421326e-01 -1.143903937190771103e-02 5.524336546659469604e-02 -2.899769544601440430e-01 -5.486832559108734131e-02 -1.948520988225936890e-01 -2.821495011448860168e-02 1.269779354333877563e-01 4.469686374068260193e-02 2.763427197933197021e-01 3.123981319367885590e-02 -3.562738597393035889e-01 -1.041118055582046509e-01
-1.779433898627758026e-02 1.156016439199447632e-01 -5.936562269926071167e-02 -2.483568340539932251e-01 -3.233651816844940186e-02 3.265689015388488770e-01 5.109053850173950195e-02 1.540401279926300049e-01 1.411847025156021118e-01 3.997401893138885498e-01 -2.250239402055740356e-01 1.383082121610641479e-01 1.101562231779098511e-01 -1.160022057592868805e-02 6.925135850906372070e-02 1.891032755374908447e-01 6.405130773782730103e-02 3.408320546150207520e-01 -1.681805253028869629e-01 1.013201847672462463e-01 1.414111256599426270e-02 2.560714781284332275e-01 2.243676185607910156e-01 3.986811637878417969e-02 2.683508209884166718e-02 -1.325435042381286621e-01 5.834331363439559937e-02 4.262510687112808228e-02 -3.291210830211639404e-01 -2.004432976245880127e-01 -1.762304008007049561e-01 7.198101282119750977e-02
-6.829005479812622070e-02 -2.081584557890892029e-02 -4.075447320938110352e-01 2.053946107625961304e-01 9.938982129096984863e-02 -4.244348034262657166e-02 1.451105475425720215e-01 4.060349240899085999e-02 1.098530814051628113e-01 5.912582278251647949e-01 -1.667247861623764038e-01 1.738959401845932007e-01 -1.715064942836761475e-01 1.612256281077861786e-02 -1.412837803363800049e-01 -5.708213150501251221e-02 2.159286886453628540e-01 1.100865900516510010e-01 -3.825905174016952515e-02 -4.701237753033638000e-02 9.414573200047016144e-03 2.945763766765594482e-01 -1.393012404441833496e-01 -1.757370308041572571e-02 6.757538765668869019e-02 -1.298203617334365845e-01 1.785224676132202148e-01 1.984901726245880127e-01 6.674218177795410156e-02 -1.026575341820716858e-01 3.780219331383705139e-02 3.932932019233703613e-02
-1.348080635070800781e-01 8.164430409669876099e-02 1.716422289609909058e-01 -1.445744633674621582e-01 1.469680070877075195e-01 4.020535647869110107e-01 -5.490389652550220490e-03 2.235970795154571533e-01 2.217481732368469238e-01 7.590212672948837280e-02 -1.408654153347015381e-01 4.012606441974639893e-01 -9.994813054800033569e-02 1.791507750749588013e-01 -2.999665029346942902e-02 1.104660928249359131e-01 -2.336673811078071594e-02 1.034699678421020508e-01 -2.232871055603027344e-01 -8.630346506834030151e-03 2.870234474539756775e-02 1.001382023096084595e-01 -6.091123819351196289e-02 -3.751587271690368652e-01 1.373782604932785034e-01 -1.295865029096603394e-01 -2.362736314535140991e-02 1.929768472909927368e-01 -5.891133565455675125e-03 3.012928366661071777e-02 -8.928080648183822632e-02 -3.188812732696533203e-01
-1.729875653982162476e-01 7.721236348152160645e-02 -3.046900033950805664e-02 9.219803661108016968e-02 -9.395666420459747314e-02 7.962898164987564087e-02 3.039266765117645264e-01 7.701535522937774658e-02 1.846722513437271118e-01 3.002706468105316162e-01 -2.463902086019515991e-01 3.924717195332050323e-03 5.175537243485450745e-02 1.055020019412040710e-01 6.827847659587860107e-02 1.145125627517700195e-01 3.141974210739135742e-01 2.549583017826080322e-01 -4.504199698567390442e-02 1.019809916615486145e-01 -5.134855210781097412e-02 3.391613066196441650e-01 -8.101794868707656860e-02 1.403879672288894653e-01 -8.663545548915863037e-02 3.780613541603088379e-01 -1.702859252691268921e-01 5.983311310410499573e-02 -2.180136740207672119e-01 -4.712038114666938782e-02 -2.679052948951721191e-01 -3.119959495961666107e-03
6.815881934016942978e-03 1.585573107004165649e-01 -2.335793823003768921e-01 2.254621535539627075e-01 -1.408719420433044434e-01 1.517252922058105469e-01 -1.370747536420822144e-01 -3.696884587407112122e-02 1.911853551864624023e-01 3.301648199558258057e-01 -6.735037267208099365e-02 2.452967762947082520e-01 1.149924248456954956e-01 -1.027174517512321472e-01 1.503718644380569458e-01 2.025594934821128845e-02 3.919965028762817383e-02 3.305509090423583984e-01 7.643137127161026001e-02 1.584763824939727783e-02 6.898294389247894287e-02 4.133351445198059082e-01 -6.803812086582183838e-02 -1.741536110639572144e-01 -2.336525619029998779e-01 -9.681256115436553955e-02 -1.875034868717193604e-01 -9.899759292602539062e-02 8.870262652635574341e-02 -1.141902133822441101e-01 1.682153791189193726e-01 -2.524885237216949463e-01
4.681468009948730469e-02 3.706403970718383789e-01 -5.000970512628555298e-02 4.232792556285858154e-02 3.698489964008331299e-01 -4.814444854855537415e-02 -8.422352373600006104e-02 7.576262578368186951e-04 2.123077660799026489e-01 9.586372971534729004e-02 -2.236984297633171082e-02 8.766582608222961426e-02 -1.163843050599098206e-01 2.708028256893157959e-01 -1.349635422229766846e-01 2.365341782569885254e-02 2.306745797395706177e-01 -9.288706630468368530e-02 -3.061809390783309937e-02 -2.411892414093017578e-01 1.430514752864837646e-01 4.491651654243469238e-01 -5.210949108004570007e-03 -1.169584766030311584e-01 -2.807682156562805176e-01 -1.635132580995559692e-01 -4.957654699683189392e-02 8.927202969789505005e-02 -2.120226919651031494e-01 1.849506236612796783e-02 9.440878033638000488e-02 -1.215129643678665161e-01
4.975095018744468689e-02 -5.648846924304962158e-02 1.072388738393783569e-01 -8.126758784055709839e-02 2.204386740922927856e-01 2.963365986943244934e-02 -5.857329815626144409e-02 3.496693670749664307e-01 1.960113048553466797e-01 1.138122826814651489e-01 -3.529156371951103210e-02 3.200153112411499023e-01 -9.159559011459350586e-02 -1.215645596385002136e-01 -8.352596312761306763e-02 -6.039572134613990784e-02 8.293391764163970947e-02 2.969969213008880615e-01 -2.668292224407196045e-01 -3.121615573763847351e-02 2.213482707738876343e-01 2.900701463222503662e-01 -2.849485278129577637e-01 -2.475538253784179688e-01 -3.181882798671722412e-01 3.109908849000930786e-02 -6.118295341730117798e-02 4.732331633567810059e-02 1.156659796833992004e-01 -1.516639143228530884e-01 -1.532007008790969849e-01 -3.634833544492721558e-02
-1.194639503955841064e-01 2.496975958347320557e-01 -3.986067324876785278e-02 3.078329004347324371e-02 1.512246280908584595e-01 2.703950107097625732e-01 1.428746283054351807e-01 -2.932508587837219238e-01 2.957425713539123535e-01 1.974751502275466919e-01 -9.526319056749343872e-02 9.387613087892532349e-02 -1.936738789081573486e-01 -2.425314392894506454e-03 -2.093494087457656860e-01 8.836101740598678589e-02 2.365427017211914062e-01 1.702449172735214233e-01 -2.815334200859069824e-01 2.595787942409515381e-01 3.304485231637954712e-02 -4.151951894164085388e-02 1.808596700429916382e-01 -2.225047945976257324e-01 6.577072292566299438e-02 -9.890982508659362793e-02 -8.661415427923202515e-02 4.384952783584594727e-02 2.183183655142784119e-02 -6.176320835947990417e-02 -2.047949135303497314e-01 -3.139662146568298340e-01
8.794488757848739624e-02 2.187804430723190308e-01 2.847054740414023399e-03 -2.540417313575744629e-01 -5.030324216932058334e-03 2.868278622627258301e-01 1.406967192888259888e-01 -1.120669096708297729e-01 2.677282392978668213e-01 2.171878963708877563e-01 -1.898535043001174927e-01 2.978321015834808350e-01 -1.778059154748916626e-01 9.933236241340637207e-02 -1.267749369144439697e-01 -2.667800784111022949e-01 1.049968898296356201e-01 1.256226301193237305e-01 1.055627781897783279e-02 3.979331254959106445e-02 8.203772455453872681e-02 -8.466415107250213623e-02 -1.529165357351303101e-01 -1.830773949623107910e-01 1.320971548557281494e-01 -2.405212074518203735e-01 1.969097405672073364e-01 -6.761984527111053467e-02 7.165932655334472656e-02 1.948559731245040894e-01 -1.373719274997711182e-01 -3.360989689826965332e-01
-1.581939011812210083e-01 5.181021690368652344e-01 -2.503280341625213623e-01 -1.329078823328018188e-01 -1.440902147442102432e-02 -1.631637215614318848e-01 -7.217870652675628662e-02 1.080552935600280762e-01 1.529570668935775757e-01 3.925071358680725098e-01 -4.354504868388175964e-03 8.053141832351684570e-02 -5.545406043529510498e-02 1.868493854999542236e-02 4.294765740633010864e-02 2.450470477342605591e-01 1.194989085197448730e-01 5.182486027479171753e-02 8.668614178895950317e-02 -1.505475789308547974e-01 -6.615728139877319336e-02 2.464222311973571777e-01 -1.989438384771347046e-01 -7.561368495225906372e-02 2.884306013584136963e-01 1.014248281717300415e-01 -1.397453397512435913e-01 1.436215941794216633e-03 -4.739297181367874146e-02 -1.661021560430526733e-01 -1.650508642196655273e-01 -7.478003203868865967e-02
-2.498152852058410645e-01 -1.117783877998590469e-02 -1.379738599061965942e-01 -9.424633532762527466e-02 -1.770465821027755737e-01 2.860432565212249756e-01 2.644065320491790771e-01 -9.212241508066654205e-03 1.951587796211242676e-01 3.790351450443267822e-01 -1.026594936847686768e-01 3.504979014396667480e-01 1.636788714677095413e-03 -1.079980581998825073e-01 -5.898133665323257446e-02 -4.524200782179832458e-02 1.633456647396087646e-01 8.578597754240036011e-02 1.989906132221221924e-01 -1.256460100412368774e-01 1.522185653448104858e-02 -8.826199918985366821e-02 -3.116850852966308594e-01 -7.836383581161499023e-02 -1.737076044082641602e-01 -1.341460347175598145e-01 9.634028375148773193e-02 4.088343307375907898e-02 2.359443753957748413e-01 1.363261491060256958e-01 -2.018361389636993408e-01 1.385696679353713989e-01
-1.105755344033241272e-01 1.482381075620651245e-01 2.073217481374740601e-01 -6.082636862993240356e-02 9.052638709545135498e-02 4.213640987873077393e-01 -2.961249463260173798e-02 9.238102287054061890e-02 1.653371900320053101e-01 1.475088149309158325e-01 -2.573047876358032227e-01 3.674865365028381348e-01 -5.456368252635002136e-02 2.189375162124633789e-01 -2.907480672001838684e-02 1.603230983018875122e-01 -4.340281337499618530e-02 1.179054826498031616e-01 -1.777414828538894653e-01 -3.865765780210494995e-02 1.065876632928848267e-01 1.701122522354125977e-02 2.381619252264499664e-02 -2.762471437454223633e-01 1.762666255235671997e-01 -1.814829707145690918e-01 -2.780605480074882507e-02 3.280582651495933533e-02 -3.245960548520088196e-02 7.329260557889938354e-02 -2.178315222263336182e-01 -3.728569149971008301e-01
-7.877819240093231201e-02 1.001604795455932617e-01 -9.204889833927154541e-02 9.335725009441375732e-02 2.194855511188507080e-01 5.030312538146972656e-01 3.032838106155395508e-01 -1.172019913792610168e-01 3.566433489322662354e-01 1.369052529335021973e-01 -7.621117681264877319e-02 1.840487867593765259e-01 -1.024849619716405869e-02 -2.222777158021926880e-01 -2.195473462343215942e-01 -1.433135867118835449e-01 5.210633948445320129e-02 -1.420625597238540649e-01 1.449261512607336044e-02 1.446351259946823120e-01 4.641623795032501221e-02 -7.391280680894851685e-02 -2.175943180918693542e-02 3.381080180406570435e-02 -5.181604251265525818e-02 3.318450972437858582e-02 -8.422189205884933472e-02 -9.075645357370376587e-03 -2.076723426580429077e-01 1.358413547277450562e-01 -2.502098977565765381e-01 -2.595416605472564697e-01
5.652128159999847412e-02 1.141228228807449341e-01 -4.304315745830535889e-01 2.535976767539978027e-01 2.100415527820587158e-01 2.340569496154785156e-01 5.316373333334922791e-02 8.210057020187377930e-02 1.013211384415626526e-01 1.833327859640121460e-02 -3.897953033447265625e-02 2.706539034843444824e-01 -1.043140739202499390e-01 -1.584993451833724976e-01 8.607301115989685059e-02 1.332239657640457153e-01 1.597694903612136841e-01 2.896178066730499268e-01 8.220981061458587646e-02 -1.233943179249763489e-01 2.641179263591766357e-01 3.334391117095947266e-01 8.822704851627349854e-02 -1.170145720243453979e-01 -1.782904267311096191e-01 6.540870666503906250e-02 -3.472179546952247620e-02 -1.128082796931266785e-01 7.372847199440002441e-02 2.779375910758972168e-01 -3.586555644869804382e-02 -1.068706959486007690e-01
-5.681290850043296814e-02 2.102259099483489990e-01 2.302544116973876953e-01 3.144981861114501953e-01 1.338406056165695190e-01 1.622974127531051636e-01 7.657681405544281006e-02 8.860259503126144409e-02 2.472715377807617188e-01 4.079625010490417480e-01 1.595699191093444824e-01 1.730575263500213623e-01 6.802865862846374512e-02 -1.167289838194847107e-01 1.845760345458984375e-01 -4.324601963162422180e-02 2.369465827941894531e-01 1.856736242771148682e-01 -1.551480740308761597e-01 5.200386047363281250e-02 1.598996520042419434e-01 -2.087984681129455566e-01 -9.221757203340530396e-02 -2.388232946395874023e-01 -6.590335071086883545e-02 3.507848083972930908e-02 -1.003192365169525146e-01 5.946546792984008789e-03 -7.072319090366363525e-02 -1.837939321994781494e-01 -1.981202214956283569e-01 -2.443300932645797729e-01
-2.341910898685455322e-01 2.645750045776367188e-01 -3.212587237358093262e-01 -2.650962397456169128e-02 -2.343358099460601807e-01 3.151592910289764404e-01 2.504976093769073486e-01 -9.893581271171569824e-02 3.242273628711700439e-01 1.619478613138198853e-01 -1.146474853157997131e-01 2.464872747659683228e-01 8.143240958452224731e-02 1.037084236741065979e-01 -1.927373558282852173e-01 -1.805523224174976349e-02 -1.051826179027557373e-01 5.969821289181709290e-02 3.246303200721740723e-01 1.409360766410827637e-02 -5.294729769229888916e-02 6.830088049173355103e-02 -1.900278180837631226e-01 -7.304007560014724731e-02 -1.326332837343215942e-01 9.231209754943847656e-03 2.055079936981201172e-01 1.242481917142868042e-01 2.692404948174953461e-02 5.515591427683830261e-02 -9.024902433156967163e-02 -1.672517657279968262e-01
-4.707625880837440491e-02 2.811846137046813965e-01 6.117959320545196533e-02 -3.567057847976684570e-02 -1.270675659179687500e-01 2.210576832294464111e-01 1.521767377853393555e-01 2.626604028046131134e-02 1.894108802080154419e-01 1.950407326221466064e-01 -5.003937333822250366e-02 2.202317863702774048e-01 -1.080214753746986389e-01 -3.500313311815261841e-02 -2.214999496936798096e-01 4.050206243991851807e-01 -1.500001084059476852e-02 -3.498844057321548462e-02 2.600563168525695801e-01 1.033595670014619827e-02 -1.556805670261383057e-01 2.428074777126312256e-01 -3.657540977001190186e-01 -1.885432377457618713e-02 -6.678617000579833984e-02 -1.293396651744842529e-01 -7.823047786951065063e-02 9.275542199611663818e-02 1.017235890030860901e-01 2.431032917229458690e-04 -3.044815957546234131e-01 2.200999706983566284e-01
-1.114632114768028259e-01 1.029515713453292847e-01 -4.831392318010330200e-02 1.124908123165369034e-02 -5.418616160750389099e-02 1.475815922021865845e-01 1.069240272045135498e-01 -2.994878962635993958e-02 6.675003468990325928e-02 6.422425061464309692e-02 1.122023537755012512e-02 1.996101140975952148e-01 -5.265091657638549805e-01 -1.006966363638639450e-02 -2.128280252218246460e-01 -3.682956844568252563e-02 -6.591362506151199341e-02 4.122611507773399353e-02 3.036555051803588867e-01 1.175681054592132568e-01 1.735539734363555908e-01 1.742621064186096191e-01 -1.613127738237380981e-01 -2.547933459281921387e-01 -2.170667201280593872e-01 9.802681952714920044e-02 1.680665016174316406e-01 -1.654775440692901611e-01 -3.667564690113067627e-01 1.170607805252075195e-01 -1.989783197641372681e-01 3.590153530240058899e-02
-3.598028123378753662e-01 3.769781887531280518e-01 2.478014118969440460e-02 3.195197787135839462e-03 -1.885748468339443207e-02 -1.704618781805038452e-01 1.533007621765136719e-01 7.935743033885955811e-02 3.892849087715148926e-01 1.189137846231460571e-01 -2.012999914586544037e-02 -6.219247356057167053e-02 -6.936537474393844604e-02 1.697904169559478760e-01 -1.959446519613265991e-01 9.188398718833923340e-03 1.641277223825454712e-02 4.605030175298452377e-03 1.474565118551254272e-01 2.513033747673034668e-01 2.460474520921707153e-01 3.049078285694122314e-01 -2.133817523717880249e-01 -1.334822326898574829e-01 -2.438876628875732422e-01 -1.069156974554061890e-01 -1.700416803359985352e-01 2.831093966960906982e-02 2.817802689969539642e-02 -8.751941472291946411e-02 -1.208293959498405457e-01 2.814278751611709595e-02
-7.692893594503402710e-02 1.359822303056716919e-01 2.835245728492736816e-01 -2.964809071272611618e-03 4.564908742904663086e-01 1.086079552769660950e-01 2.381931841373443604e-01 1.480161994695663452e-01 1.090968847274780273e-01 1.870385110378265381e-01 -1.363871097564697266e-01 6.275571882724761963e-02 -1.180135831236839294e-01 -3.899367898702621460e-02 1.556916832923889160e-01 1.266354620456695557e-01 8.447910845279693604e-02 2.188976854085922241e-01 7.022961229085922241e-02 9.926838427782058716e-02 5.022462829947471619e-02 2.604565918445587158e-01 -2.348478585481643677e-01 -1.863498939201235771e-03 2.118393480777740479e-01 -1.694911718368530273e-01 3.134713172912597656e-01 -1.996559351682662964e-01 -1.703289747238159180e-01 2.268384955823421478e-02 -1.799785494804382324e-01 -4.708540067076683044e-02
3.468411276116967201e-03 1.017846749164164066e-03 -2.245365176349878311e-03 4.317199066281318665e-02 8.893264085054397583e-02 1.717811375856399536e-01 1.126273870468139648e-01 1.252153217792510986e-01 -1.795793534256517887e-03 3.292281329631805420e-01 -1.035007908940315247e-01 1.215843781828880310e-01 2.405966259539127350e-02 2.865666151046752930e-02 1.415955722332000732e-01 -1.517608109861612320e-02 2.346464665606617928e-03 3.279466554522514343e-02 -1.756184846162796021e-01 -2.600909471511840820e-01 4.208179190754890442e-02 1.112648025155067444e-01 -1.589427143335342407e-01 -2.117980271577835083e-01 -1.691997051239013672e-02 -9.949844330549240112e-02 -1.321969777345657349e-01 -1.945229917764663696e-01 -4.204426705837249756e-01 2.461321279406547546e-02 -5.389911532402038574e-01 -2.439966648817062378e-01
1.245196983218193054e-01 2.776157557964324951e-01 -4.502289369702339172e-02 -1.660885214805603027e-01 -1.744154393672943115e-01 -1.110826134681701660e-01 1.710241287946701050e-01 2.790029533207416534e-02 2.218866348266601562e-01 4.618726670742034912e-02 -6.361773610115051270e-02 3.017837703227996826e-01 -3.274617791175842285e-01 1.811640858650207520e-01 -8.739752322435379028e-02 4.656545445322990417e-02 1.781095564365386963e-01 2.085351794958114624e-01 9.689071215689182281e-03 1.623519510030746460e-01 7.677671313285827637e-02 -2.205624058842658997e-02 -2.199322879314422607e-01 -1.325064152479171753e-01 -1.231310516595840454e-01 -3.218627870082855225e-01 -1.273390352725982666e-01 -6.765495240688323975e-02 -1.110217943787574768e-01 -3.573973774909973145e-01 5.283517763018608093e-02 -2.287081778049468994e-01
1.937976852059364319e-02 3.503341674804687500e-01 -1.110765039920806885e-01 1.751630753278732300e-01 -1.289766374975442886e-02 -2.038017287850379944e-02 2.628917694091796875e-01 1.238301098346710205e-01 3.029147982597351074e-01 2.650894522666931152e-01 -2.283278703689575195e-01 3.659178689122200012e-02 6.627192348241806030e-02 2.216850519180297852e-01 -8.192489296197891235e-02 9.648292511701583862e-02 1.862737387418746948e-01 1.303299814462661743e-01 7.201464474201202393e-02 2.339671365916728973e-02 -8.858523517847061157e-02 5.920191854238510132e-02 -2.181538343429565430e-01 -3.755174204707145691e-02 -2.090890854597091675e-01 2.319689691066741943e-01 -3.315324336290359497e-02 4.061393812298774719e-02 -2.103541493415832520e-01 3.272918760776519775e-01 -2.872229814529418945e-01 1.089511141180992126e-01
-1.884122192859649658e-01 7.632113248109817505e-02 9.324833005666732788e-02 -1.059538275003433228e-01 -3.852169588208198547e-02 7.195783406496047974e-02 4.444865882396697998e-02 -8.472760766744613647e-02 4.468489885330200195e-01 3.766766190528869629e-01 -1.786533892154693604e-01 -1.153561919927597046e-01 -1.624751985073089600e-01 1.627617925405502319e-01 1.567695736885070801e-01 1.218634694814682007e-01 9.161665290594100952e-02 9.321221150457859039e-03 3.835207223892211914e-02 2.489227044861763716e-04 2.242370396852493286e-01 6.890902668237686157e-02 3.237411007285118103e-02 6.551694124937057495e-02 -3.536680638790130615e-01 -1.662632673978805542e-01 -1.581947505474090576e-02 -1.635188758373260498e-01 -1.528446823358535767e-01 1.460707932710647583e-01 -2.262485623359680176e-01 -3.129140436649322510e-01
-2.898736596107482910e-01 3.655012249946594238e-01 -1.319130510091781616e-01 1.468108594417572021e-01 -3.730178624391555786e-02 -1.392969638109207153e-01 -1.641414687037467957e-02 1.058203876018524170e-01 1.868138164281845093e-01 3.341867923736572266e-01 7.129810750484466553e-02 2.520461976528167725e-01 -5.208358541131019592e-02 -1.522512286901473999e-01 3.687372803688049316e-02 3.358874619007110596e-01 2.016755938529968262e-01 1.355015188455581665e-01 -1.075844466686248779e-01 -1.369702368974685669e-01 7.818225026130676270e-02 -1.339728385210037231e-01 -1.269765198230743408e-01 -1.254013031721115112e-01 2.682526363059878349e-03 1.423009335994720459e-01 2.892628125846385956e-02 1.551796346902847290e-01 -2.838107645511627197e-01 -1.846240460872650146e-01 -1.623912006616592407e-01 -1.563413292169570923e-01
8.276490867137908936e-02 3.814832866191864014e-01 -6.898951251059770584e-03 1.292381715029478073e-02 1.453958302736282349e-01 1.292173266410827637e-01 2.024427354335784912e-01 -2.234545499086380005e-01 -1.113619096577167511e-02 4.101860225200653076e-01 -1.175945252180099487e-01 8.257054537534713745e-02 -2.151943147182464600e-01 2.235860973596572876e-01 -1.448961049318313599e-01 1.780958622694015503e-01 -2.171315699815750122e-01 1.174862012267112732e-01 -1.414732336997985840e-01 2.042337879538536072e-02 9.390696138143539429e-02 2.055068314075469971e-01 -3.543633520603179932e-01 -1.811683923006057739e-01 -1.672122478485107422e-01 1.183217763900756836e-01 -6.407593190670013428e-02 1.360342465341091156e-02 3.728412091732025146e-02 -9.624223411083221436e-02 -1.088429093360900879e-01 1.450528055429458618e-01
-6.115322187542915344e-02 5.559594631195068359e-01 -1.291761100292205811e-01 -5.740755796432495117e-02 1.912210509181022644e-02 -1.091943159699440002e-01 1.193479225039482117e-01 9.162029623985290527e-02 2.274200469255447388e-01 1.116658374667167664e-01 -1.549746990203857422e-01 2.824922800064086914e-01 -1.171149760484695435e-01 -1.367839723825454712e-01 1.173832789063453674e-01 6.725862622261047363e-02 3.114394471049308777e-02 2.659895122051239014e-01 -3.042372316122055054e-02 -1.316401362419128418e-01 -4.304324463009834290e-02 7.734049856662750244e-02 5.095424130558967590e-02 -3.301475346088409424e-01 2.715907692909240723e-01 -1.602334082126617432e-01 1.348722428083419800e-01 7.125297933816909790e-02 -2.401416599750518799e-01 -1.387438327074050903e-01 -6.388909369707107544e-02 2.041833847761154175e-02
3.113346397876739502e-01 1.581336855888366699e-01 -2.468703240156173706e-01 1.105020269751548767e-01 3.823423758149147034e-02 2.238018959760665894e-01 8.875617384910583496e-02 -2.613598853349685669e-02 6.202052533626556396e-02 2.666359543800354004e-01 -2.529172003269195557e-01 8.709716796875000000e-02 9.982937015593051910e-03 -1.625954657793045044e-01 8.081966638565063477e-02 3.274152055382728577e-02 4.099408686161041260e-01 1.482838243246078491e-01 7.429704815149307251e-02 8.870396763086318970e-02 1.476627402007579803e-02 2.742986083030700684e-01 -1.669572144746780396e-01 -2.233789563179016113e-01 -2.746265530586242676e-01 -2.205426543951034546e-01 -1.696538180112838745e-02 -1.966655105352401733e-01 6.465949118137359619e-02 -1.334637105464935303e-01 6.171489134430885315e-02 1.366705000400543213e-01
1.028272360563278198e-01 -6.331932544708251953e-02 -1.352337300777435303e-01 1.228184252977371216e-01 8.623562753200531006e-02 2.492671832442283630e-02 3.336492776870727539e-01 1.372067332267761230e-01 1.705835163593292236e-01 2.349817603826522827e-01 -1.662757843732833862e-01 1.978516876697540283e-01 4.975515976548194885e-02 3.607386350631713867e-02 -2.088915556669235229e-03 2.786671221256256104e-01 -2.592757903039455414e-02 1.136589050292968750e-01 -1.607484072446823120e-01 -2.162467986345291138e-01 7.711281627416610718e-02 2.118137180805206299e-01 -6.347259879112243652e-02 -1.771634072065353394e-01 -1.122984439134597778e-01 -2.053814008831977844e-02 -6.175546720623970032e-02 -2.336046099662780762e-01 -3.419425785541534424e-01 -2.039944827556610107e-01 -2.907307446002960205e-01 -3.072356879711151123e-01
-2.658347189426422119e-01 6.971143931150436401e-02 -2.922788262367248535e-01 -4.406296834349632263e-02 2.203340828418731689e-01 1.645144969224929810e-01 1.161126717925071716e-01 9.459779597818851471e-03 3.256770372390747070e-01 1.004778593778610229e-01 1.174620464444160461e-01 8.691279217600822449e-04 -1.118482351303100586e-01 -5.096728447824716568e-03 1.116195097565650940e-01 2.211461216211318970e-01 1.156214028596878052e-01 2.646138072013854980e-01 2.277216017246246338e-01 2.469346672296524048e-01 -1.538288779556751251e-02 2.115812748670578003e-01 -3.496862649917602539e-01 3.551403805613517761e-02 7.375313434749841690e-03 -6.008178740739822388e-02 -1.251257658004760742e-01 5.506277829408645630e-02 4.296115040779113770e-02 -1.288061738014221191e-01 -3.588118553161621094e-01 9.877865016460418701e-02
1.373815387487411499e-01 1.921094059944152832e-01 2.682918310165405273e-02 2.288166284561157227e-01 -1.171695888042449951e-01 2.367306053638458252e-01 -1.356255561113357544e-01 6.857814639806747437e-02 5.006945133209228516e-01 2.106481343507766724e-01 -1.812776625156402588e-01 1.141342893242835999e-01 -3.177283704280853271e-01 -1.579415202140808105e-01 -1.088118553161621094e-01 1.108613908290863037e-01 2.351276576519012451e-01 -1.064057350158691406e-01 4.938879609107971191e-02 -6.404559314250946045e-02 -8.713582903146743774e-02 5.544340610504150391e-02 -5.053279921412467957e-02 -2.235074341297149658e-01 1.197991445660591125e-01 1.295585036277770996e-01 -1.985301822423934937e-02 -1.451523452997207642e-01 -1.550949364900588989e-01 1.169199794530868530e-01 -1.835049986839294434e-01 2.167250514030456543e-01
-1.169197726994752884e-02 1.078943535685539246e-01 -4.467235133051872253e-02 1.008603125810623169e-01 1.636699773371219635e-02 -1.687286421656608582e-03 1.802885681390762329e-01 1.500303596258163452e-01 3.373970091342926025e-01 3.266949653625488281e-01 2.041681855916976929e-01 2.745187580585479736e-01 -2.730955481529235840e-01 2.957571297883987427e-02 7.922803610563278198e-02 -1.059497147798538208e-01 3.372170031070709229e-01 1.579569280147552490e-01 -3.663067147135734558e-02 1.435658186674118042e-01 -1.339729130268096924e-01 8.773581683635711670e-02 -8.644039928913116455e-02 1.693972796201705933e-01 8.479050546884536743e-02 -4.684563260525465012e-03 -1.578823924064636230e-01 -1.419255733489990234e-01 -3.906449973583221436e-01 4.720839112997055054e-02 -3.648933768272399902e-02 -2.435630261898040771e-01
1.720945350825786591e-02 6.812071055173873901e-02 8.610007911920547485e-02 -5.334557965397834778e-02 -1.870087087154388428e-01 1.408947259187698364e-01 -3.312706947326660156e-02 -1.710260659456253052e-01 2.733552455902099609e-01 2.608607709407806396e-01 -1.306390464305877686e-01 1.935016810894012451e-01 -2.168636322021484375e-01 -3.005733191967010498e-01 9.578633308410644531e-02 2.863792236894369125e-03 1.875901520252227783e-01 -2.620877698063850403e-02 1.021088138222694397e-01 1.330907493829727173e-01 3.838963508605957031e-01 -1.176356058567762375e-02 -4.702529311180114746e-02 -3.607268929481506348e-01 -1.811769306659698486e-01 1.442020237445831299e-01 4.602614045143127441e-02 3.708432987332344055e-02 -5.895243585109710693e-02 -1.897226125001907349e-01 -1.051577627658843994e-01 -3.229356706142425537e-01
3.477396816015243530e-02 2.427727282047271729e-01 -2.565405070781707764e-01 6.022727489471435547e-02 -6.551814824342727661e-02 2.492488622665405273e-01 1.825101673603057861e-01 -2.346393913030624390e-01 3.850314021110534668e-01 2.848134040832519531e-01 3.322020769119262695e-01 2.220643013715744019e-01 -3.568040579557418823e-02 -5.699644610285758972e-02 1.626638472080230713e-01 1.511372067034244537e-02 8.075810223817825317e-02 2.116376161575317383e-01 1.010866239666938782e-01 -8.547046035528182983e-02 3.552296385169029236e-02 -3.153431788086891174e-02 -5.806642025709152222e-02 7.210037671029567719e-03 2.696128748357295990e-02 -2.413478195667266846e-01 -5.748442560434341431e-02 2.186217606067657471e-01 -2.032329291105270386e-01 -1.017106696963310242e-01 -2.428680807352066040e-01 -1.246453542262315750e-02
-2.553750872611999512e-01 -4.955911263823509216e-02 -3.860469460487365723e-01 -4.889848083257675171e-02 -7.458166778087615967e-02 2.267743349075317383e-01 2.480541914701461792e-02 1.278856992721557617e-01 2.771132290363311768e-01 1.095193028450012207e-01 -1.237543150782585144e-01 8.492283523082733154e-02 -2.922009211033582687e-03 -1.529432684183120728e-01 8.236254751682281494e-02 1.733366400003433228e-01 8.466355502605438232e-02 2.146513313055038452e-01 2.250067293643951416e-01 -7.939700782299041748e-02 2.120760977268218994e-01 4.193830192089080811e-01 1.584725677967071533e-01 -1.651180088520050049e-01 6.009284034371376038e-02 -1.907180398702621460e-01 -1.325377523899078369e-01 -1.686026155948638916e-01 -2.055012136697769165e-01 3.818421810865402222e-02 3.897588700056076050e-02 -1.442432701587677002e-01
-1.809363067150115967e-01 1.073738634586334229e-01 1.736153364181518555e-01 -1.757405996322631836e-01 1.247054338455200195e-01 -9.738282114267349243e-02 8.839200250804424286e-03 1.164015457034111023e-01 3.489567935466766357e-01 3.506868183612823486e-01 -3.764235228300094604e-02 1.600104868412017822e-01 -1.816027313470840454e-01 2.634816169738769531e-01 2.740387618541717529e-01 8.840971440076828003e-02 -2.064559608697891235e-02 1.205104216933250427e-01 2.004990726709365845e-01 -2.169873006641864777e-02 1.306999474763870239e-01 1.095928102731704712e-01 -3.420888781547546387e-01 1.950739771127700806e-01 -1.663005165755748749e-02 -1.169143524020910263e-02 6.572939455509185791e-02 1.620078645646572113e-02 -3.340387716889381409e-02 -1.260666996240615845e-01 -1.547283492982387543e-02 -3.700271248817443848e-01
1.212602779269218445e-01 1.341096758842468262e-01 1.723232418298721313e-01 -7.195223867893218994e-02 8.686209470033645630e-02 3.247959315776824951e-01 1.063766032457351685e-01 -9.571658074855804443e-02 2.557452619075775146e-01 2.159413993358612061e-01 -1.652889251708984375e-01 -6.007504090666770935e-02 -3.726639449596405029e-01 6.500844657421112061e-02 -2.414291501045227051e-01 -1.280332263559103012e-02 1.928881108760833740e-01 1.389713287353515625e-01 -2.214571237564086914e-01 1.634329408407211304e-01 -1.427851766347885132e-01 3.261720389127731323e-02 -2.845347113907337189e-02 -2.371568232774734497e-01 -1.180034726858139038e-01 -1.998905986547470093e-01 -2.638052776455879211e-02 -9.331643581390380859e-02 6.411594897508621216e-02 5.151902139186859131e-02 -2.965000569820404053e-01 -2.926800251007080078e-01
-9.459011256694793701e-03 1.954435557126998901e-01 3.151733428239822388e-02 -2.744249701499938965e-01 -9.292739629745483398e-02 1.306761801242828369e-01 -7.339848577976226807e-02 -6.748611479997634888e-02 4.088734835386276245e-02 3.704301714897155762e-01 -9.296262264251708984e-02 2.941295206546783447e-01 -1.842194199562072754e-01 1.437601633369922638e-02 1.613082587718963623e-01 3.197398483753204346e-01 3.135805130004882812e-01 2.490250952541828156e-02 5.012106895446777344e-02 -2.404297590255737305e-01 1.325247734785079956e-01 1.601062715053558350e-01 1.224023923277854919e-01 1.343797892332077026e-01 -1.729423105716705322e-01 -6.197755411267280579e-02 -1.534178201109170914e-02 -1.456566452980041504e-01 -2.476515173912048340e-01 -1.702449284493923187e-02 -2.912071645259857178e-01 1.272081285715103149e-01
-6.696877069771289825e-03 3.777437806129455566e-01 2.716613560914993286e-02 -9.044665843248367310e-02 9.367230534553527832e-02 1.925991773605346680e-01 -5.551772564649581909e-02 -1.621352136135101318e-01 3.863456547260284424e-01 1.531917154788970947e-01 -2.203968763351440430e-01 1.957084536552429199e-01 5.478277057409286499e-02 1.137611940503120422e-01 -2.519501447677612305e-01 -3.979361802339553833e-02 -4.350485652685165405e-02 2.669859230518341064e-01 -2.327139973640441895e-01 2.949539422988891602e-01 -1.852029263973236084e-01 1.729367822408676147e-01 9.282918274402618408e-02 -1.696463376283645630e-01 3.970970585942268372e-02 3.446345403790473938e-02 -1.731454133987426758e-01 7.479856256395578384e-03 -1.084495708346366882e-02 1.224762946367263794e-02 -2.826450765132904053e-01 -6.005697324872016907e-02
1.410928070545196533e-01 1.410722285509109497e-01 -1.686134785413742065e-01 1.709028482437133789e-01 1.081516221165657043e-01 6.967807561159133911e-02 -3.066466003656387329e-02 -1.582900993525981903e-02 -1.328628230839967728e-02 2.747041583061218262e-01 -3.124954104423522949e-01 1.230154335498809814e-01 4.915329441428184509e-02 -7.238267362117767334e-02 1.100927442312240601e-01 -2.638828195631504059e-02 2.388815432786941528e-01 3.195340633392333984e-01 -2.157279103994369507e-02 -9.900581836700439453e-02 3.104910552501678467e-01 7.161926478147506714e-02 -2.259003669023513794e-01 -3.068961203098297119e-01 -2.712166011333465576e-01 1.058082133531570435e-01 -2.331198155879974365e-01 -2.940283715724945068e-01 -5.280788987874984741e-02 -1.011817827820777893e-01 -1.427781134843826294e-01 -2.767003886401653290e-02
-8.094070851802825928e-02 9.424681961536407471e-02 5.816504731774330139e-02 1.701120845973491669e-02 -3.877503098919987679e-03 2.035133838653564453e-01 1.525790393352508545e-01 8.945524692535400391e-02 1.931848227977752686e-01 2.628174424171447754e-01 -1.590310335159301758e-01 1.766599267721176147e-01 -4.353660717606544495e-02 2.270072512328624725e-02 -2.855817377567291260e-01 3.389425277709960938e-01 9.875842183828353882e-02 9.390520304441452026e-02 1.481973677873611450e-01 -1.753589063882827759e-01 -3.867626488208770752e-01 1.741234213113784790e-01 -3.293572664260864258e-01 -1.463845670223236084e-01 -1.064769998192787170e-01 -8.380638062953948975e-02 -1.992097496986389160e-01 -1.021036729216575623e-01 -3.608741983771324158e-02 -1.153771877288818359e-01 -1.588997691869735718e-01 2.387635856866836548e-01
-2.874602973461151123e-01 1.513540744781494141e-01 -2.999073863029479980e-01 -9.061809629201889038e-02 -2.014800757169723511e-01 2.421767264604568481e-01 2.134042233228683472e-01 -4.660117998719215393e-02 3.393855690956115723e-01 1.909756362438201904e-01 -1.169795915484428406e-01 3.395536243915557861e-01 4.969700705260038376e-03 8.593121170997619629e-02 -1.895557492971420288e-01 -2.662176266312599182e-02 6.894670426845550537e-02 6.926507502794265747e-02 2.753266990184783936e-01 -8.083429932594299316e-02 8.254484832286834717e-02 6.138707697391510010e-02 -1.669150739908218384e-01 -1.770612001419067383e-01 -1.203553229570388794e-01 1.541769504547119141e-02 1.274995207786560059e-01 2.075547724962234497e-01 2.651860713958740234e-01 9.911124408245086670e-02 -8.201160281896591187e-02 -4.524290189146995544e-02
-7.784793525934219360e-02 1.788574159145355225e-01 3.955015540122985840e-01 1.008498966693878174e-01 6.046038493514060974e-02 2.416555285453796387e-01 1.977726966142654419e-01 -2.219839096069335938e-01 2.805294692516326904e-01 7.446240633726119995e-02 -3.492493182420730591e-02 2.781440615653991699e-01 -8.695340901613235474e-02 -1.831935048103332520e-01 -3.470542281866073608e-02 1.793339550495147705e-01 1.751973330974578857e-01 1.104621514678001404e-01 -8.547647297382354736e-02 1.259211152791976929e-01 1.591896563768386841e-01 3.484050929546356201e-02 -2.661893367767333984e-01 -2.044146507978439331e-01 -4.339492321014404297e-02 1.777754351496696472e-02 -3.607683582231402397e-03 1.337184160947799683e-01 -3.961546123027801514e-01 -7.411432266235351562e-02 7.962500303983688354e-02 -1.161148399114608765e-01
2.112564891576766968e-01 3.953809440135955811e-01 9.530249238014221191e-02 -1.562603265047073364e-01 2.606718242168426514e-01 2.981835901737213135e-01 1.526269018650054932e-01 1.892147213220596313e-01 3.523688018321990967e-01 2.262156307697296143e-01 -4.524568095803260803e-02 1.331372261047363281e-01 -2.207214683294296265e-01 3.895398974418640137e-01 1.140784285962581635e-02 -8.477481454610824585e-02 2.921919338405132294e-02 1.303627490997314453e-01 -7.532860338687896729e-02 -5.302671808749437332e-03 -8.577454835176467896e-02 3.009169548749923706e-02 -1.533742696046829224e-01 5.774904042482376099e-02 1.501928865909576416e-01 -1.379182911477982998e-03 1.481892019510269165e-01 -7.616568356752395630e-02 1.199142858386039734e-01 1.059637442231178284e-01 -9.299916774034500122e-02 -5.872325599193572998e-02
-2.321699708700180054e-01 2.837977707386016846e-01 -7.930859923362731934e-02 1.887227892875671387e-01 7.950752228498458862e-02 3.036833703517913818e-01 1.120454221963882446e-01 2.823043987154960632e-02 9.330153465270996094e-02 3.111397325992584229e-01 7.320476323366165161e-02 8.001735061407089233e-02 -2.375600337982177734e-01 -1.331143677234649658e-01 9.600479900836944580e-02 -1.107830554246902466e-01 -3.764628618955612183e-02 1.805026680231094360e-01 -2.658584155142307281e-02 3.610885441303253174e-01 1.444727927446365356e-01 3.179014027118682861e-01 -1.969896107912063599e-01 -1.218116283416748047e-01 6.590366363525390625e-02 9.074821323156356812e-02 7.006494700908660889e-02 -2.081671208143234253e-01 -9.861615300178527832e-02 1.549922674894332886e-01 1.982732713222503662e-01 -1.558419167995452881e-01
3.742488026618957520e-01 2.224810868501663208e-01 -8.806408941745758057e-02 3.997890651226043701e-02 2.505899779498577118e-02 2.035936266183853149e-01 -5.813008174300193787e-02 2.190039902925491333e-01 3.866088986396789551e-01 8.005049079656600952e-02 3.713643923401832581e-02 8.609724044799804688e-02 -3.117523714900016785e-02 1.094942688941955566e-01 -4.232320934534072876e-02 -1.847223192453384399e-02 -1.509459130465984344e-02 -1.939816214144229889e-02 -2.269667387008666992e-01 3.944977223873138428e-01 1.021372899413108826e-01 3.421092629432678223e-01 -2.309165745973587036e-01 -1.378848999738693237e-01 1.119761019945144653e-01 -7.532152533531188965e-02 -1.115287188440561295e-02 -6.421463936567306519e-02 1.652391068637371063e-02 -6.127178296446800232e-02 -3.019029200077056885e-01 5.217247083783149719e-02
-1.439752578735351562e-01 1.836062669754028320e-01 -1.159616261720657349e-01 2.534753978252410889e-01 -3.266217708587646484e-01 -1.798568814992904663e-01 1.428630575537681580e-02 2.324610054492950439e-01 2.258316874504089355e-01 2.594652771949768066e-01 1.496666073799133301e-01 1.983506232500076294e-01 -3.654450923204421997e-02 1.470141261816024780e-01 1.582654863595962524e-01 3.232983127236366272e-02 1.178325489163398743e-01 3.772425055503845215e-01 1.639211773872375488e-01 -1.178848184645175934e-02 2.789020165801048279e-02 2.292051166296005249e-01 -2.599508166313171387e-01 -3.379907608032226562e-01 -4.097436740994453430e-02 -7.234634459018707275e-02 -2.280592918395996094e-02 -3.928076475858688354e-02 -6.193278357386589050e-02 -4.287871718406677246e-02 -1.117012500762939453e-01 5.038033705204725266e-03
-8.382726460695266724e-02 1.386288553476333618e-01 1.274622827768325806e-01 1.991304755210876465e-02 3.574707210063934326e-01 2.557382583618164062e-01 -3.768987208604812622e-02 -1.427614539861679077e-01 8.728702366352081299e-02 3.641750812530517578e-01 -4.421780258417129517e-02 1.318400800228118896e-01 -1.293637901544570923e-01 -1.062747612595558167e-01 -4.403366148471832275e-02 -2.787032909691333771e-02 5.371895805001258850e-02 2.971037989482283592e-03 1.952978968620300293e-01 1.673919148743152618e-02 2.984893135726451874e-02 3.084261119365692139e-01 -2.892003059387207031e-01 -3.256729245185852051e-02 2.716364562511444092e-01 -1.680230945348739624e-01 2.602048516273498535e-01 -3.547938764095306396e-01 -6.767147779464721680e-02 -1.203877571970224380e-02 -7.478084415197372437e-02 -1.544270068407058716e-01
1.731127947568893433e-01 4.749513566493988037e-01 1.071217507123947144e-01 -1.044448837637901306e-01 -6.770426034927368164e-02 3.031862080097198486e-01 2.732592821121215820e-01 2.478414773941040039e-02 -1.917142719030380249e-01 3.739766776561737061e-01 -7.504961639642715454e-02 2.293796539306640625e-01 5.200013145804405212e-02 1.818608492612838745e-01 1.746247895061969757e-02 8.948083966970443726e-02 1.661364734172821045e-01 2.439974695444107056e-01 3.084284625947475433e-02 -4.505515098571777344e-02 1.745760440826416016e-01 5.824012681841850281e-02 -5.555116757750511169e-02 1.130272373557090759e-01 7.887254655361175537e-02 5.455675069242715836e-03 -9.042249619960784912e-02 8.661032468080520630e-02 -6.821492314338684082e-02 -2.292509078979492188e-01 -1.118634417653083801e-01 -1.995778232812881470e-01
3.179957624524831772e-03 1.727634966373443604e-01 -8.952204883098602295e-02 8.866666816174983978e-03 1.966034024953842163e-01 8.333075046539306641e-02 4.183893203735351562e-01 9.632301330566406250e-02 2.521789371967315674e-01 9.825047850608825684e-02 -2.516930401325225830e-01 5.197907611727714539e-02 -9.233006834983825684e-02 1.598169356584548950e-01 -1.584096699953079224e-01 -2.671758271753787994e-02 -2.624130621552467346e-02 -7.784624584019184113e-03 -1.645194180309772491e-02 -1.033548340201377869e-01 -8.507685363292694092e-02 2.288990765810012817e-01 -1.538110375404357910e-01 -6.444669514894485474e-02 -2.403240352869033813e-01 -4.452118184417486191e-03 2.083323430269956589e-03 -1.433122605085372925e-01 -1.975904703140258789e-01 -3.034346103668212891e-01 -4.698789119720458984e-01 -5.989801138639450073e-02
-1.055833473801612854e-01 4.858134686946868896e-01 4.719724878668785095e-02 7.844430953264236450e-02 6.706041097640991211e-02 2.117531746625900269e-01 9.253046661615371704e-02 -2.362195998430252075e-01 1.391001790761947632e-01 2.459457814693450928e-01 -1.542599201202392578e-01 6.080544739961624146e-02 -1.977738738059997559e-01 1.527432799339294434e-01 -2.451620399951934814e-01 3.399949371814727783e-01 -8.857092261314392090e-02 2.075846493244171143e-01 -1.959968060255050659e-01 -1.199197955429553986e-02 -7.345278863795101643e-04 8.879652619361877441e-02 -1.452280133962631226e-01 -1.928442269563674927e-01 -2.746202647686004639e-01 4.028924554586410522e-02 4.065304994583129883e-02 1.137855798006057739e-01 9.288589656352996826e-02 4.814849793910980225e-02 -1.138150990009307861e-01 1.186636611819267273e-01
-8.960089832544326782e-02 1.255188733339309692e-01 1.097242534160614014e-01 2.140381187200546265e-01 1.320888549089431763e-01 4.282395839691162109e-01 1.602774411439895630e-01 -3.579263389110565186e-02 1.235622242093086243e-01 2.078648060560226440e-01 1.897578593343496323e-03 2.155985385179519653e-01 -5.786096304655075073e-02 -1.287196017801761627e-02 -1.296107191592454910e-02 -9.719049185514450073e-02 1.874813288450241089e-01 2.366416901350021362e-01 -1.230621486902236938e-01 3.706628084182739258e-01 3.652501404285430908e-01 1.276007890701293945e-01 -1.787596493959426880e-01 -1.062953472137451172e-01 -1.995828002691268921e-01 2.019578218460083008e-02 1.304207295179367065e-01 -2.038781642913818359e-01 -1.558082848787307739e-01 6.211685016751289368e-02 6.203600764274597168e-02 7.100555300712585449e-02
1.659468114376068115e-01 2.890159189701080322e-01 1.304741203784942627e-01 1.718022115528583527e-02 2.109382599592208862e-01 2.136196792125701904e-01 -9.588493406772613525e-02 -5.159057211130857468e-03 -2.933972142636775970e-02 1.755644083023071289e-01 -9.365969896316528320e-02 3.546603024005889893e-01 -4.170328080654144287e-01 1.052561849355697632e-01 -7.463561743497848511e-02 -3.687466681003570557e-02 2.749386616051197052e-02 -1.141328364610671997e-01 -6.213044002652168274e-02 1.097939759492874146e-01 -2.123702764511108398e-01 1.884762048721313477e-01 2.527000196278095245e-02 -2.399732172489166260e-01 4.693437367677688599e-02 -6.827100366353988647e-02 2.858496904373168945e-01 5.001207441091537476e-02 -1.762626022100448608e-01 -1.418085694313049316e-01 -7.656764239072799683e-02 -3.121472895145416260e-01
1.038136258721351624e-01 2.118924111127853394e-01 2.982911840081214905e-02 1.148915067315101624e-01 5.438116565346717834e-02 1.699956953525543213e-01 3.171282112598419189e-01 2.109550870954990387e-02 1.104223951697349548e-01 2.205343246459960938e-01 4.779082909226417542e-02 -4.419726505875587463e-02 -3.274973034858703613e-01 -1.749383984133601189e-03 1.734299361705780029e-01 1.001077443361282349e-01 3.221023380756378174e-01 9.638366848230361938e-02 2.941410802304744720e-02 -1.338389068841934204e-01 -1.539736837148666382e-01 3.010807037353515625e-01 -2.849629819393157959e-01 -3.677656054496765137e-01 -5.993598327040672302e-02 1.531197577714920044e-01 -3.865901380777359009e-02 1.239800974726676941e-01 1.700548827648162842e-01 1.845814883708953857e-01 -1.111013293266296387e-01 -5.544258654117584229e-02
3.908625617623329163e-02 7.817780971527099609e-02 -1.444669812917709351e-01 4.808443188667297363e-01 1.828456223011016846e-01 2.606804668903350830e-01 -1.046032272279262543e-02 2.398878335952758789e-01 3.582438081502914429e-02 2.524955868721008301e-01 -1.676981598138809204e-01 7.126264274120330811e-02 -2.650328278541564941e-01 -2.802971601486206055e-01 -9.272843599319458008e-02 1.458127051591873169e-01 3.751425147056579590e-01 8.605563640594482422e-02 -2.726715616881847382e-02 1.238795891404151917e-01 1.441554725170135498e-01 1.315848976373672485e-01 -2.766741812229156494e-01 4.676984995603561401e-02 -1.383939664810895920e-02 -4.119243845343589783e-02 -9.897245466709136963e-02 -3.811855241656303406e-02 -4.701268300414085388e-02 4.380526766180992126e-02 6.030635535717010498e-02 -4.865968972444534302e-02
2.613212168216705322e-02 3.803411424160003662e-01 -9.527187049388885498e-02 1.575026512145996094e-01 5.067751556634902954e-02 -2.703963518142700195e-01 1.354975402355194092e-01 -2.241543494164943695e-02 2.227630317211151123e-01 1.821946799755096436e-01 1.386583410203456879e-02 1.947655081748962402e-01 9.500028938055038452e-02 -7.703923038206994534e-04 -2.754050493240356445e-01 5.430523678660392761e-02 2.087994515895843506e-01 -1.588520035147666931e-02 2.892352640628814697e-02 1.538274884223937988e-01 -4.500196129083633423e-02 2.437061965465545654e-01 3.175355494022369385e-02 -5.853545665740966797e-02 -3.642161190509796143e-01 -1.974728405475616455e-01 -2.374784946441650391e-01 -1.543805748224258423e-01 -4.668119177222251892e-02 5.644397810101509094e-02 -2.976373732089996338e-01 -1.934675425291061401e-01
-1.203064918518066406e-01 7.041572593152523041e-03 2.331282012164592743e-02 -1.031976118683815002e-01 2.335676550865173340e-02 1.701251417398452759e-02 2.347058951854705811e-01 2.470603883266448975e-01 3.892984986305236816e-01 3.214374184608459473e-01 1.987959444522857666e-02 1.858161091804504395e-01 1.481897234916687012e-01 8.554591238498687744e-02 1.419434398412704468e-01 -3.599061816930770874e-02 7.348978519439697266e-02 3.469911217689514160e-01 -9.506547451019287109e-02 6.679303944110870361e-02 2.062013372778892517e-02 2.351556867361068726e-01 1.320960223674774170e-01 6.413202267140150070e-03 -2.031873613595962524e-01 -4.912927374243736267e-02 -1.190208792686462402e-01 -2.608567774295806885e-01 -2.522306144237518311e-01 -9.487558901309967041e-02 -2.657012343406677246e-01 -1.875026077032089233e-01
-3.758401274681091309e-01 1.692566126585006714e-01 2.238594144582748413e-01 7.965551316738128662e-02 -4.562443587929010391e-03 2.191101759672164917e-01 3.214541673660278320e-01 -1.336578279733657837e-01 3.458334207534790039e-01 1.670925170183181763e-01 -9.916448965668678284e-03 1.046436280012130737e-01 -1.978946626186370850e-01 -3.208281993865966797e-01 -6.164847314357757568e-02 -5.055462941527366638e-03 3.094666600227355957e-01 1.299001127481460571e-01 -1.520068198442459106e-01 1.944175548851490021e-02 6.924796849489212036e-02 6.593267433345317841e-03 9.489955753087997437e-02 -8.416688442230224609e-02 1.514105498790740967e-01 4.540798068046569824e-02 -1.092149466276168823e-01 -2.388427592813968658e-02 -7.929366081953048706e-02 3.988691046833992004e-02 -2.147289663553237915e-01 -2.267023175954818726e-01
-2.344417124986648560e-01 2.767104506492614746e-01 -6.506561487913131714e-02 2.310419082641601562e-01 -1.504968702793121338e-01 -1.794945299625396729e-01 -1.056935265660285950e-01 2.386949807405471802e-01 4.041869938373565674e-01 8.399718254804611206e-02 1.207586452364921570e-01 2.797284424304962158e-01 -2.061327733099460602e-02 1.404314488172531128e-01 8.173427730798721313e-02 3.048332175239920616e-03 2.394511997699737549e-01 1.957878619432449341e-01 1.304042786359786987e-01 -2.003019899129867554e-01 1.561008393764495850e-01 2.101525366306304932e-01 -1.583081930875778198e-01 -2.575608789920806885e-01 -3.895670920610427856e-02 -1.492682695388793945e-01 -5.472717806696891785e-02 -8.618653565645217896e-02 -8.267357200384140015e-02 5.650224629789590836e-03 -2.082812041044235229e-01 2.356329001486301422e-02
-1.986764818429946899e-01 3.721787035465240479e-01 -3.403402864933013916e-02 1.621908992528915405e-01 -2.545367367565631866e-02 2.560837864875793457e-01 -2.129960805177688599e-01 5.375220626592636108e-02 5.767165869474411011e-02 2.469203025102615356e-01 -3.591347858309745789e-02 4.274537861347198486e-01 -1.430469602346420288e-01 -9.922634810209274292e-02 -4.440136719495058060e-03 1.891000196337699890e-02 3.068912774324417114e-03 1.206592470407485962e-01 9.812275320291519165e-02 1.817851662635803223e-01 -3.521483018994331360e-02 3.061729073524475098e-01 -1.584350019693374634e-01 -6.586519628763198853e-02 -3.933355584740638733e-02 3.335148394107818604e-01 1.420736778527498245e-02 -2.089928835630416870e-01 9.945459663867950439e-02 1.157279610633850098e-01 1.051330640912055969e-01 -1.685679405927658081e-01
2.520276308059692383e-01 2.823960185050964355e-01 -2.786622345447540283e-01 1.754304915666580200e-01 -1.793907431419938803e-04 1.164263561367988586e-01 1.636184602975845337e-01 -1.105447560548782349e-01 1.289743930101394653e-01 1.813676208257675171e-01 -8.777166903018951416e-02 7.517821341753005981e-02 6.660962011665105820e-03 -1.009221374988555908e-01 -1.728328503668308258e-02 1.364853382110595703e-01 3.253629505634307861e-01 2.757314741611480713e-01 2.039349824190139771e-01 2.708120830357074738e-02 2.602534592151641846e-01 2.735576331615447998e-01 -3.089343905448913574e-01 -1.012402549386024475e-01 -1.878178119659423828e-01 -1.473907083272933960e-01 1.330408304929733276e-01 2.838720753788948059e-02 1.014617457985877991e-01 -1.459417343139648438e-01 1.009644046425819397e-01 1.181484907865524292e-01
-1.736963391304016113e-01 3.068732917308807373e-01 2.030712738633155823e-02 -1.548108458518981934e-02 1.930335015058517456e-01 2.786295115947723389e-01 1.108665019273757935e-01 -2.515620887279510498e-01 4.656400382518768311e-01 8.402652293443679810e-02 -2.057261615991592407e-01 1.408913582563400269e-01 -1.801894158124923706e-01 5.657035112380981445e-02 -1.864322423934936523e-01 -3.459262847900390625e-02 4.485170543193817139e-02 1.314026415348052979e-01 -3.245271742343902588e-02 2.022141516208648682e-01 -1.417039334774017334e-01 3.331153094768524170e-02 2.536352276802062988e-01 -1.881092786788940430e-01 8.241272717714309692e-02 -1.287357360124588013e-01 3.255888447165489197e-02 1.104727089405059814e-01 -4.905293881893157959e-02 -6.733655184507369995e-02 -2.852822840213775635e-01 -1.406241655349731445e-01
-1.597927361726760864e-01 2.378025501966476440e-01 6.738661974668502808e-02 1.220971643924713135e-01 -1.957102119922637939e-02 2.095419317483901978e-01 -1.263989210128784180e-01 -8.148530870676040649e-02 9.580939263105392456e-02 1.234744787216186523e-01 2.750309929251670837e-02 2.812884747982025146e-01 -3.948480188846588135e-01 -1.338062137365341187e-01 1.572395861148834229e-01 1.342643052339553833e-01 1.638270616531372070e-01 2.497614733874797821e-02 8.086642622947692871e-02 -2.223166823387145996e-02 2.669175267219543457e-01 -1.206146106123924255e-01 -1.295715719461441040e-01 3.664918243885040283e-02 -3.774223923683166504e-01 -4.367533698678016663e-02 4.436767101287841797e-02 2.228608354926109314e-02 -2.584614753723144531e-01 -2.513865530490875244e-01 -1.480372250080108643e-01 -2.711832523345947266e-01
-2.039793729782104492e-01 1.434722244739532471e-01 -8.275844156742095947e-02 6.222151219844818115e-02 4.305129870772361755e-03 5.960275232791900635e-02 3.124144077301025391e-01 -3.104628920555114746e-01 1.465985774993896484e-01 2.844120860099792480e-01 1.723067611455917358e-01 1.681415885686874390e-01 5.706852767616510391e-03 -5.429089069366455078e-02 1.851591914892196655e-01 2.950019203126430511e-02 1.804038882255554199e-01 1.125367805361747742e-01 -5.886269360780715942e-02 -1.533925384283065796e-01 1.125778332352638245e-01 1.371623426675796509e-01 -1.127743422985076904e-01 -1.397325992584228516e-01 -1.735149770975112915e-01 -2.495656460523605347e-01 7.448981516063213348e-03 6.804586946964263916e-02 -3.074318468570709229e-01 -2.608645260334014893e-01 -3.160644471645355225e-01 -1.886201798915863037e-01
-1.842483431100845337e-01 2.094240784645080566e-01 3.985632676631212234e-03 2.844097279012203217e-02 -2.283618301153182983e-01 3.717816770076751709e-01 -1.431327611207962036e-01 -1.014240756630897522e-01 -1.438972949981689453e-01 3.053072690963745117e-01 1.009686887264251709e-01 9.999582916498184204e-02 -6.223895400762557983e-02 -5.121690034866333008e-02 -6.997687369585037231e-02 7.120279222726821899e-02 2.732181549072265625e-01 6.943779438734054565e-02 9.951753914356231689e-02 -6.269988417625427246e-02 4.346221685409545898e-02 2.954361140727996826e-01 -1.168028116226196289e-01 -1.739790290594100952e-01 2.664991654455661774e-02 3.505849745124578476e-03 -2.475406974554061890e-01 4.708912968635559082e-02 -1.910105049610137939e-01 -4.121000170707702637e-01 -2.234956622123718262e-01 -5.274963751435279846e-02
-1.695059239864349365e-03 -9.926115721464157104e-02 -7.642756681889295578e-03 2.138060778379440308e-01 1.038647592067718506e-01 -5.587897077202796936e-02 4.923100396990776062e-02 1.329054832458496094e-01 1.843222230672836304e-01 2.964202463626861572e-01 -8.414898067712783813e-02 6.119189411401748657e-02 -3.581632673740386963e-01 -1.286203563213348389e-01 -7.338839769363403320e-02 -2.354900389909744263e-01 -4.218479245901107788e-02 1.979111731052398682e-01 1.656298935413360596e-01 -7.106006145477294922e-02 -2.327249497175216675e-01 3.014466464519500732e-01 -1.250488013029098511e-01 -3.183156251907348633e-01 -1.350411176681518555e-01 5.375189706683158875e-02 -1.485745906829833984e-01 4.947241023182868958e-02 -1.745540201663970947e-01 1.021413281559944153e-01 -1.094266846776008606e-01 -3.716138601303100586e-01
-1.278884559869766235e-01 -2.202326059341430664e-02 7.390317320823669434e-02 -2.186764180660247803e-01 1.325985044240951538e-01 1.208058074116706848e-01 6.605268269777297974e-02 -4.493196308612823486e-02 3.168222904205322266e-01 5.625185966491699219e-01 2.374246530234813690e-02 7.606948167085647583e-02 -9.305525571107864380e-02 5.214428529143333435e-02 1.894212216138839722e-01 2.993267178535461426e-01 -1.125007867813110352e-01 2.413286268711090088e-01 -8.012716472148895264e-02 -4.261319339275360107e-02 2.529733441770076752e-02 2.860002219676971436e-01 -1.292523555457592010e-02 -1.609838455915451050e-01 -4.616592079401016235e-02 -8.344855159521102905e-02 -2.593924989923834801e-03 1.246657893061637878e-01 -3.021110296249389648e-01 -5.563194677233695984e-02 1.535093635320663452e-01 -3.295209631323814392e-02
-2.014923095703125000e-01 -1.543734818696975708e-01 -1.587063521146774292e-01 -9.314741939306259155e-02 6.559322029352188110e-02 1.005605515092611313e-02 -1.407405883073806763e-01 3.431252390146255493e-02 8.298439532518386841e-02 3.216207623481750488e-01 -1.257642358541488647e-01 1.184321641921997070e-01 -3.347293734550476074e-01 2.466619014739990234e-02 5.683967843651771545e-03 -3.265424072742462158e-01 2.002080380916595459e-01 5.979635566473007202e-02 5.568759888410568237e-02 -7.288672029972076416e-02 -8.903630822896957397e-02 2.721969783306121826e-01 -2.481415122747421265e-01 -3.147722184658050537e-01 -1.960646063089370728e-01 -6.445642560720443726e-02 -1.536721140146255493e-01 -1.937621682882308960e-01 -1.271148025989532471e-01 2.786371409893035889e-01 -1.338417381048202515e-01 -8.137077093124389648e-02
4.127606749534606934e-02 6.054276823997497559e-01 1.612558960914611816e-01 2.891564927995204926e-02 1.054732054471969604e-01 -4.339457675814628601e-02 1.337528824806213379e-01 4.763634875416755676e-02 2.288033813238143921e-01 1.786668449640274048e-01 -9.216955304145812988e-02 2.574057579040527344e-01 -6.867811083793640137e-02 -2.646685540676116943e-01 1.451271325349807739e-01 -6.682430207729339600e-02 -1.312061864882707596e-02 1.251406073570251465e-01 -1.133897602558135986e-01 3.314343839883804321e-02 1.981625705957412720e-01 3.034768998622894287e-01 1.463507395237684250e-02 -1.815795004367828369e-01 2.696093022823333740e-01 -1.958380341529846191e-01 5.931611731648445129e-02 -5.618840456008911133e-03 1.846801489591598511e-02 -5.317195132374763489e-02 -6.447754800319671631e-03 1.692737266421318054e-02
-7.403317093849182129e-02 -1.076026447117328644e-02 -2.722285985946655273e-01 -1.622292250394821167e-01 1.384195983409881592e-01 1.291851699352264404e-01 -1.304431911557912827e-02 -5.597238987684249878e-02 4.233683645725250244e-01 2.116777235642075539e-03 -3.145733848214149475e-02 6.103908270597457886e-02 -1.770734488964080811e-01 -2.238911241292953491e-01 -9.809947758913040161e-02 -1.803584583103656769e-02 1.952160149812698364e-01 1.009076014161109924e-01 3.410270437598228455e-02 -7.144450396299362183e-02 -5.180789902806282043e-02 2.295993715524673462e-01 -5.963244438171386719e-01 2.925742790102958679e-02 -5.073767527937889099e-02 5.527453869581222534e-02 -1.895258575677871704e-01 1.365341432392597198e-02 -6.198837980628013611e-02 1.324510276317596436e-01 -1.554716080427169800e-01 -1.603808254003524780e-01
-6.877984106540679932e-02 -4.361840710043907166e-02 8.016661554574966431e-02 -4.158670082688331604e-02 -1.508247852325439453e-01 1.013946086168289185e-01 1.057003904134035110e-02 -1.835850477218627930e-01 1.920361369848251343e-01 4.914556816220283508e-02 1.392370462417602539e-01 3.316954374313354492e-01 -9.314408153295516968e-02 -2.265915423631668091e-01 -2.039853334426879883e-01 5.490899831056594849e-02 2.617830932140350342e-01 3.659475743770599365e-01 1.474118828773498535e-01 1.945370286703109741e-01 1.063713505864143372e-01 3.531090617179870605e-01 -1.292631328105926514e-01 -3.272870481014251709e-01 -5.994888953864574432e-03 1.825256459414958954e-02 7.423285394906997681e-02 -5.256693810224533081e-02 1.299460232257843018e-01 1.821713298559188843e-01 -1.811313033103942871e-01 -1.778945177793502808e-01
8.131628483533859253e-02 -7.083288580179214478e-02 1.646300032734870911e-02 -1.796324364840984344e-02 -3.636353835463523865e-02 4.314582943916320801e-01 -3.215210139751434326e-02 1.025549024343490601e-01 2.133280411362648010e-02 2.390406578779220581e-01 1.067166253924369812e-01 4.032344520092010498e-01 3.789832582697272301e-03 -7.851947844028472900e-02 -2.635366320610046387e-01 -7.629041373729705811e-02 1.768324971199035645e-01 1.627217233180999756e-01 1.579864472150802612e-01 1.899363696575164795e-01 5.352883413434028625e-02 3.742950558662414551e-01 -2.613684348762035370e-02 -8.663006126880645752e-02 -4.383616149425506592e-02 -2.370407879352569580e-01 -3.108359687030315399e-02 2.938884496688842773e-01 5.518247559666633606e-02 -2.354742772877216339e-02 -2.068813145160675049e-01 -1.180413737893104553e-01
-1.123460456728935242e-01 5.828413739800453186e-02 -9.722378849983215332e-02 2.207030802965164185e-01 1.045232489705085754e-01 7.829889655113220215e-02 1.150732040405273438e-01 -2.154230028390884399e-01 3.804960548877716064e-01 2.365594059228897095e-01 -3.014709241688251495e-02 -7.036110013723373413e-02 -2.954453974962234497e-02 -1.829108893871307373e-01 -2.158084362745285034e-01 -1.572904586791992188e-01 9.383353590965270996e-02 1.274454593658447266e-01 1.360767483711242676e-01 5.097275599837303162e-02 -8.887466043233871460e-02 1.347942054271697998e-01 -4.463690221309661865e-01 7.287126779556274414e-02 -2.272279858589172363e-01 1.700502187013626099e-01 1.254266947507858276e-01 1.451521515846252441e-01 -9.517251700162887573e-02 6.267444789409637451e-02 -2.837212979793548584e-01 -2.219326496124267578e-01
-8.173274807631969452e-03 -1.020552068948745728e-01 -8.044992387294769287e-02 -3.501718491315841675e-02 -7.571657747030258179e-02 9.430033713579177856e-02 2.238823771476745605e-01 -1.214800328016281128e-01 1.497322320938110352e-01 3.535548150539398193e-01 1.056885644793510437e-01 3.969839215278625488e-01 -3.728516995906829834e-01 1.593279838562011719e-01 -2.318845838308334351e-01 2.082873508334159851e-02 1.777942292392253876e-03 -1.604167744517326355e-02 9.232545644044876099e-02 -5.113086849451065063e-02 1.000186726450920105e-01 3.108842074871063232e-01 -3.568010404706001282e-02 -1.259735226631164551e-02 -2.359398603439331055e-01 5.859825387597084045e-02 2.215788364410400391e-01 -5.227413028478622437e-02 -2.815118134021759033e-01 1.582328230142593384e-01 -1.610386222600936890e-01 8.296650648117065430e-02
-1.078670173883438110e-01 1.793597936630249023e-01 7.131946086883544922e-02 1.102297827601432800e-01 3.776970207691192627e-01 3.362482190132141113e-01 -4.271484911441802979e-02 -1.173600181937217712e-01 6.737284362316131592e-02 2.866058945655822754e-01 -3.200731938704848289e-03 1.331807971000671387e-01 -2.133526057004928589e-01 6.359286606311798096e-02 -1.238769218325614929e-01 2.260818518698215485e-02 1.152857672423124313e-02 -8.908524177968502045e-03 2.279870025813579559e-02 4.642688482999801636e-02 -2.913585305213928223e-02 2.420718520879745483e-01 -2.259942889213562012e-01 -2.486685663461685181e-02 2.579060792922973633e-01 -2.019273936748504639e-01 2.162379920482635498e-01 -3.532540798187255859e-01 -2.050785273313522339e-01 -1.389678418636322021e-01 -3.706320002675056458e-02 -2.053896933794021606e-01
2.063702940940856934e-01 1.439079642295837402e-01 2.053549438714981079e-01 8.292039483785629272e-02 -5.185918137431144714e-02 3.894301056861877441e-01 1.429014354944229126e-01 1.953350454568862915e-01 -7.572620362043380737e-02 2.987018227577209473e-01 -7.042756304144859314e-03 2.854001224040985107e-01 9.361533448100090027e-03 -2.566784806549549103e-02 -6.216983124613761902e-02 2.550467550754547119e-01 1.152297183871269226e-01 1.335546076297760010e-01 -8.033855259418487549e-02 9.971617907285690308e-02 1.011318266391754150e-01 -5.638808012008666992e-02 -9.715112298727035522e-02 -8.721385896205902100e-02 1.482335627079010010e-01 -9.673027694225311279e-02 -1.491388026624917984e-02 1.166459098458290100e-01 -2.507269084453582764e-01 -9.742003865540027618e-03 -3.364638090133666992e-01 -3.596157729625701904e-01
5.846134945750236511e-02 2.654067648109048605e-04 -1.046035736799240112e-01 -1.081794202327728271e-01 -3.565809689462184906e-03 3.941017761826515198e-02 2.157884240150451660e-01 1.333307027816772461e-01 2.578056454658508301e-01 2.070429027080535889e-01 -1.985959336161613464e-02 3.051161766052246094e-01 -1.493660062551498413e-01 -1.033234745264053345e-01 7.445053011178970337e-02 3.282240629196166992e-01 2.324195951223373413e-01 3.154544159770011902e-03 3.358310163021087646e-01 1.154260337352752686e-01 -1.611742824316024780e-01 2.375969588756561279e-01 -2.808777391910552979e-01 -2.740194201469421387e-01 -1.984298825263977051e-01 1.688571423292160034e-01 1.530477851629257202e-01 2.154658362269401550e-02 1.463858932256698608e-01 -4.209770262241363525e-02 -1.623985469341278076e-01 -3.251052275300025940e-02
-2.073621600866317749e-01 1.552721112966537476e-01 2.037520557641983032e-01 -1.122547611594200134e-01 1.817728281021118164e-01 -1.349179912358522415e-02 1.096613183617591858e-01 3.925810009241104126e-02 -7.050539553165435791e-02 2.040308564901351929e-01 -1.400334835052490234e-01 1.009827628731727600e-01 -9.063688665628433228e-02 9.104534238576889038e-02 -1.181329563260078430e-01 2.144025266170501709e-01 3.400554060935974121e-01 1.773200780153274536e-01 -6.215840205550193787e-02 2.224450409412384033e-01 -5.266181658953428268e-03 2.862609326839447021e-01 -1.533149182796478271e-01 -2.183659076690673828e-01 1.456005722284317017e-01 1.240442767739295959e-01 3.585973083972930908e-01 -4.486464336514472961e-02 -2.195825129747390747e-01 2.444471269845962524e-01 -8.785997331142425537e-02 -2.065944224596023560e-01
2.206794917583465576e-01 2.714590728282928467e-01 2.808256261050701141e-02 -1.130964457988739014e-01 6.189671158790588379e-02 -8.819381706416606903e-03 1.500686109066009521e-01 7.702479511499404907e-02 2.091326266527175903e-01 5.958246439695358276e-02 -2.276259213685989380e-01 -5.984788760542869568e-02 -1.787859946489334106e-01 8.435485512018203735e-02 -2.427410334348678589e-01 -1.435808241367340088e-01 -1.009648665785789490e-02 5.783190578222274780e-02 3.586669564247131348e-01 5.392209067940711975e-02 3.448562920093536377e-01 1.039040163159370422e-01 -6.606411188840866089e-02 -2.695742547512054443e-01 -2.990558743476867676e-01 -1.648084223270416260e-01 -9.776957333087921143e-02 -1.582573503255844116e-01 -2.019434571266174316e-01 -3.750149905681610107e-02 -1.902317404747009277e-01 -1.975834071636199951e-01
2.124579846858978271e-01 2.239120155572891235e-01 -2.634806931018829346e-01 1.617543399333953857e-01 1.509073525667190552e-01 -2.084550410509109497e-01 1.849638223648071289e-01 2.542158067226409912e-01 7.649362087249755859e-02 2.944484651088714600e-01 -9.264767169952392578e-02 2.017566859722137451e-01 2.836973592638969421e-02 1.213322430849075317e-01 -2.357643395662307739e-01 3.571857511997222900e-02 2.789615988731384277e-01 9.751447290182113647e-02 1.260903030633926392e-01 8.221333473920822144e-02 -7.525313645601272583e-02 3.719054460525512695e-01 -2.434556931257247925e-02 1.726333051919937134e-01 -1.500545889139175415e-01 -9.721324592828750610e-02 -1.222274154424667358e-01 -1.393846571445465088e-01 -5.767526477575302124e-02 -1.292392313480377197e-01 -1.713460236787796021e-01 -1.725277602672576904e-01
-1.643796861171722412e-01 3.123140335083007812e-01 -1.338396221399307251e-02 2.089635878801345825e-01 2.486908622086048126e-02 2.843555063009262085e-02 4.178389906883239746e-01 7.395806163549423218e-02 1.673197150230407715e-01 2.154847085475921631e-01 -1.490727514028549194e-01 -3.911145962774753571e-03 -1.160078942775726318e-01 2.521568210795521736e-03 -2.921726107597351074e-01 1.110819354653358459e-01 4.882364720106124878e-02 3.389849066734313965e-01 9.411196410655975342e-02 -6.122319027781486511e-02 -8.234477788209915161e-02 1.591828018426895142e-01 -1.580520421266555786e-01 -1.085967347025871277e-01 -2.476229071617126465e-01 2.565145194530487061e-01 2.298710681498050690e-02 9.647752344608306885e-02 -3.233006596565246582e-02 -3.915739804506301880e-02 -2.425319850444793701e-01 2.124279737472534180e-01
8.616672456264495850e-02 2.091340869665145874e-01 -2.342293113470077515e-01 6.820330768823623657e-02 -2.312748134136199951e-02 1.601212471723556519e-02 9.284945577383041382e-02 -1.636455059051513672e-01 2.854925990104675293e-01 -2.698417752981185913e-02 -2.924875915050506592e-02 -3.941170126199722290e-02 -3.766417875885963440e-02 -4.090367630124092102e-02 -1.149047389626502991e-01 9.055439382791519165e-02 2.197708487510681152e-01 2.340503036975860596e-01 3.128540003672242165e-03 -5.743759125471115112e-02 2.461202293634414673e-01 1.683488190174102783e-01 -1.393930166959762573e-01 -2.386187314987182617e-01 -4.323471486568450928e-01 -3.114582598209381104e-01 -1.501971632242202759e-01 -1.356260776519775391e-01 -1.414318829774856567e-01 -7.030510157346725464e-02 -2.708621919155120850e-01 -2.216389328241348267e-01
-5.007215961813926697e-02 2.158938050270080566e-01 2.135938256978988647e-01 6.737717986106872559e-02 -9.007011353969573975e-02 3.128398656845092773e-01 -1.320907920598983765e-01 -1.721359342336654663e-01 3.945484012365341187e-02 1.537493467330932617e-01 8.614273369312286377e-02 2.717453837394714355e-01 -2.738157510757446289e-01 -2.866804003715515137e-01 -3.759157285094261169e-02 1.728622913360595703e-01 1.332001090049743652e-01 1.793440580368041992e-01 1.580509394407272339e-01 -1.335315965116024017e-02 1.529664248228073120e-01 3.212955594062805176e-02 -2.369745969772338867e-01 -2.010693773627281189e-02 -2.220154404640197754e-01 5.833821743726730347e-02 -3.986053541302680969e-02 -1.161623299121856689e-01 -2.657131254673004150e-01 -3.144671022891998291e-01 -1.884456723928451538e-01 -1.546116918325424194e-01
-7.272268831729888916e-02 1.047479882836341858e-01 -1.950092315673828125e-01 -4.005614668130874634e-03 2.094262093305587769e-01 2.333490848541259766e-01 1.991844326257705688e-01 -5.558910220861434937e-02 2.508698403835296631e-01 1.305604279041290283e-01 2.159293554723262787e-02 -4.451862350106239319e-02 -1.904321908950805664e-01 -1.056745350360870361e-01 5.485620722174644470e-02 -2.870808821171522141e-03 1.955947130918502808e-01 3.023348152637481689e-01 2.784192562103271484e-01 1.832143962383270264e-01 -7.000502943992614746e-02 3.873826935887336731e-02 1.421850174665451050e-01 -2.176038175821304321e-01 -3.258069753646850586e-01 5.667682364583015442e-02 -2.223593592643737793e-01 2.080054879188537598e-01 -2.140873074531555176e-01 -2.161117345094680786e-01 -2.495487332344055176e-01 1.172141078859567642e-02
2.185650402680039406e-03 1.439769268035888672e-01 -1.683606803417205811e-01 7.902610301971435547e-02 -1.314255893230438232e-01 7.278598099946975708e-02 -7.977548986673355103e-03 1.035308092832565308e-01 2.065126597881317139e-01 2.806075215339660645e-01 -2.361674159765243530e-01 1.758788079023361206e-01 8.671510964632034302e-02 -5.314815789461135864e-02 2.823262475430965424e-02 9.903907030820846558e-02 4.217163622379302979e-01 -5.508446693420410156e-02 -1.633566617965698242e-01 1.912142783403396606e-01 2.459462881088256836e-01 2.554562985897064209e-01 -2.901579439640045166e-01 -8.852679282426834106e-02 2.998545765876770020e-02 -8.680149912834167480e-02 2.573435306549072266e-01 -1.507827937602996826e-01 -2.794417440891265869e-01 -1.115436330437660217e-01 1.582946926355361938e-01 8.597181737422943115e-02
-3.682569563388824463e-01 7.567276805639266968e-02 -2.130860835313796997e-01 1.143946945667266846e-01 1.132792681455612183e-01 1.058060228824615479e-01 1.355713307857513428e-01 1.437094211578369141e-01 2.925640940666198730e-01 2.627741396427154541e-01 1.125472709536552429e-01 -8.627525717020034790e-02 -2.480147927999496460e-01 -1.782147288322448730e-01 3.947225213050842285e-02 1.768485009670257568e-01 1.170319393277168274e-01 2.870290279388427734e-01 8.208341151475906372e-02 2.321624010801315308e-01 3.255866235122084618e-03 -4.451867192983627319e-02 -3.270829617977142334e-01 -1.876833736896514893e-01 -1.167283132672309875e-01 2.776902541518211365e-02 -6.707453727722167969e-02 7.873700559139251709e-02 -1.218993216753005981e-01 -4.091161116957664490e-02 -2.196303457021713257e-01 2.132228016853332520e-01
[truncated: 3,265,366 more chars]
