# Supplementary material for: The Language of Innovation
Source: PLoS One. 2020 Apr 30;15(4):e0230107. doi: 10.1371/journal.pone.0230107 (PMC7194493; doi:10.1371/journal.pone.0230107)
Supplement: S2 File — (GZ) [file pone.0230107.s002.tar.gz › 1980-1984/V2Run_24_VS_4500_embeddings1980-1984ED32.txt]

2.865091562271118164e-01 -2.081106454133987427e-01 -1.880464255809783936e-01 4.007701575756072998e-02 2.794383652508258820e-02 -5.255089327692985535e-02 -3.743406618013978004e-03 -1.684524565935134888e-01 -1.616071462631225586e-01 -2.310018613934516907e-02 1.305537223815917969e-01 -2.026946395635604858e-01 -1.869348883628845215e-01 -1.078406441956758499e-02 -5.958568677306175232e-02 4.139173030853271484e-02 -3.978805989027023315e-02 1.392542719841003418e-01 -1.879747956991195679e-01 4.580732882022857666e-01 -2.184141241014003754e-02 -1.795023381710052490e-01 -1.351278871297836304e-01 2.589837610721588135e-01 2.726632356643676758e-01 2.625931501388549805e-01 6.694654375314712524e-02 -1.599440537393093109e-02 -1.671909913420677185e-02 -1.612368673086166382e-01 -3.361062407493591309e-01 -9.562657773494720459e-02
3.757450729608535767e-02 1.818814277648925781e-01 8.201084099709987640e-03 -9.674287401139736176e-03 -2.390380948781967163e-02 -2.457704991102218628e-01 -2.028076648712158203e-01 -9.080712497234344482e-02 -1.969846934080123901e-01 -4.100846052169799805e-01 -3.304439014755189419e-04 -1.281066983938217163e-01 -1.620674878358840942e-01 -3.840733692049980164e-02 3.414726257324218750e-02 -1.002566739916801453e-01 -2.389444559812545776e-01 6.550676375627517700e-02 -4.513666629791259766e-01 8.940116316080093384e-02 3.333707749843597412e-01 -8.218548260629177094e-03 4.050897806882858276e-02 1.247206702828407288e-01 2.200316488742828369e-01 -7.129150629043579102e-02 -4.198993742465972900e-02 2.061474472284317017e-01 1.363989859819412231e-01 -6.056233495473861694e-02 5.478882417082786560e-02 -2.609833478927612305e-01
-7.785473018884658813e-02 -8.101561665534973145e-02 6.061083450913429260e-02 1.636022031307220459e-01 -6.734029203653335571e-02 -7.341977208852767944e-02 2.045077644288539886e-02 -4.072812795639038086e-01 -8.223891258239746094e-02 -3.071498870849609375e-01 -2.114157378673553467e-01 -1.059306040406227112e-01 4.524708911776542664e-02 8.704062551259994507e-02 1.070582307875156403e-02 6.007924675941467285e-02 9.977971762418746948e-02 1.869598776102066040e-01 -5.259458422660827637e-01 1.975624114274978638e-01 1.195715218782424927e-01 -2.867348194122314453e-01 7.238581031560897827e-02 -1.243875697255134583e-01 2.255415171384811401e-01 -2.530279010534286499e-02 -1.166515722870826721e-01 -1.801045425236225128e-02 2.319637537002563477e-01 9.382874518632888794e-02 -2.103020809590816498e-02 -6.374930590391159058e-02
1.663351804018020630e-01 -3.974820300936698914e-02 3.270238637924194336e-02 -7.347215712070465088e-02 -1.030405238270759583e-01 -8.609879761934280396e-02 -1.980774402618408203e-01 -3.807561695575714111e-01 -2.034607678651809692e-01 -2.601548135280609131e-01 -8.550218492746353149e-02 3.116988576948642731e-02 2.332917600870132446e-01 -1.741115003824234009e-01 1.636997312307357788e-01 3.905829787254333496e-01 -1.284004151821136475e-01 3.738520294427871704e-02 -1.916923820972442627e-01 1.033868864178657532e-01 7.975604385137557983e-03 -2.015416920185089111e-01 -7.172559946775436401e-02 4.311846569180488586e-02 3.926721215248107910e-01 -1.729003190994262695e-01 1.030141562223434448e-01 -3.153359144926071167e-02 2.700282260775566101e-03 2.846067957580089569e-02 -1.663680225610733032e-01 -2.083265632390975952e-01
2.348858863115310669e-02 7.200842350721359253e-02 2.569767832756042480e-01 6.859096139669418335e-02 -1.364366430789232254e-02 -1.034049764275550842e-01 1.758760400116443634e-02 -4.371908605098724365e-01 -1.670713722705841064e-01 -9.077281504869461060e-02 -6.917195022106170654e-02 -1.127582639455795288e-01 9.227567911148071289e-02 -1.084806099534034729e-01 2.467443794012069702e-01 2.741716243326663971e-02 -2.040334194898605347e-01 -3.708400204777717590e-02 -2.879171371459960938e-01 1.249798461794853210e-01 7.574169337749481201e-02 -2.832916676998138428e-01 -3.788197878748178482e-03 8.507479727268218994e-02 9.442978352308273315e-02 -2.619617879390716553e-01 3.003592230379581451e-02 1.458805650472640991e-01 2.583892047405242920e-01 -2.602699995040893555e-01 -1.124144066125154495e-02 -3.413328528404235840e-01
3.529133498668670654e-01 1.714854314923286438e-02 2.959645986557006836e-01 -2.122094482183456421e-02 2.193965762853622437e-01 -1.144800633192062378e-01 6.046094745397567749e-02 -5.788609385490417480e-02 -3.057630062103271484e-01 1.091253235936164856e-01 1.033316776156425476e-01 -4.506499040871858597e-03 1.261563226580619812e-02 -2.078899145126342773e-01 -1.591431647539138794e-01 2.274580672383308411e-02 -1.678525805473327637e-01 9.611099213361740112e-02 -2.889948189258575439e-01 2.669369280338287354e-01 -1.060320287942886353e-01 -1.722769886255264282e-01 -4.072382673621177673e-02 -1.696780323982238770e-01 2.255830019712448120e-01 -3.763259202241897583e-02 -6.519972532987594604e-02 8.655288815498352051e-02 1.286977827548980713e-01 -1.112265214323997498e-01 -1.811248362064361572e-01 -3.797422349452972412e-01
3.692759275436401367e-01 -1.516182124614715576e-01 -2.824582755565643311e-01 -6.563843786716461182e-02 -2.239564210176467896e-01 -1.295166760683059692e-01 1.697359979152679443e-01 -1.427632570266723633e-01 -1.860420703887939453e-01 3.932949900627136230e-02 -2.561996318399906158e-02 -3.123352229595184326e-01 -1.437534838914871216e-01 -6.821599602699279785e-02 2.647698223590850830e-01 -6.816799286752939224e-03 -1.234849691390991211e-01 2.312456667423248291e-01 -1.616615802049636841e-01 -8.898077160120010376e-02 -7.348700612783432007e-02 -1.646324098110198975e-01 5.859295837581157684e-03 1.143735125660896301e-01 3.450047075748443604e-01 2.212119847536087036e-01 -4.277919605374336243e-02 -1.466010808944702148e-01 4.544566199183464050e-02 2.218282967805862427e-02 -1.407636702060699463e-02 -2.610786259174346924e-01
2.627003788948059082e-01 -3.258325904607772827e-02 -1.794233359396457672e-02 -1.027126088738441467e-01 -2.488545477390289307e-01 -1.992799490690231323e-01 7.682450115680694580e-02 -1.773335486650466919e-01 -2.890049219131469727e-01 -1.905596815049648285e-03 4.159837588667869568e-02 -1.989652067422866821e-01 -2.109335660934448242e-01 -1.656952947378158569e-01 2.277568727731704712e-01 1.248823553323745728e-01 3.056906349956989288e-02 -1.651867330074310303e-01 -1.360136568546295166e-01 3.591107577085494995e-02 9.116967767477035522e-02 -1.981906741857528687e-01 -1.333023607730865479e-01 4.791174456477165222e-02 3.738716244697570801e-01 4.307343363761901855e-01 -7.573323696851730347e-02 8.686772733926773071e-02 -7.335612922906875610e-02 -8.405424654483795166e-03 2.563025802373886108e-02 -2.354436069726943970e-01
1.657366305589675903e-01 1.186976954340934753e-01 5.373078584671020508e-02 -1.906786710023880005e-01 5.188308656215667725e-02 -1.572851985692977905e-01 -2.327769249677658081e-01 -2.396162748336791992e-01 -3.088091313838958740e-01 -1.565920561552047729e-01 -8.484563231468200684e-02 -2.450904399156570435e-01 -8.526440709829330444e-02 7.760971784591674805e-02 2.008722275495529175e-01 6.352412700653076172e-02 -3.514985442161560059e-01 1.391641050577163696e-01 -3.351360559463500977e-01 1.168690770864486694e-01 1.089867055416107178e-01 -1.252035051584243774e-01 -1.836670786142349243e-01 3.270884603261947632e-02 2.683631479740142822e-01 -2.927949838340282440e-02 -1.391043514013290405e-02 2.576369941234588623e-01 6.019142270088195801e-02 8.289037272334098816e-03 7.301147282123565674e-02 -2.358309030532836914e-01
3.171621859073638916e-01 8.985832333564758301e-02 5.011103674769401550e-02 -4.568209871649742126e-02 1.113966032862663269e-01 -1.083988323807716370e-01 -2.842823863029479980e-01 -6.264694035053253174e-02 -3.468549251556396484e-01 -1.400316208600997925e-01 -1.717626750469207764e-01 -1.599275618791580200e-01 -1.613679230213165283e-01 7.548242062330245972e-02 2.438179254531860352e-01 1.278553903102874756e-01 -3.135465383529663086e-01 1.957501657307147980e-02 -2.806940376758575439e-01 1.103792861104011536e-01 2.290331721305847168e-01 -3.666995465755462646e-02 -2.415093593299388885e-02 -4.021687805652618408e-02 3.265037834644317627e-01 -4.353039897978305817e-03 4.634560027625411749e-04 1.875574439764022827e-01 2.584910392761230469e-02 9.372051805257797241e-02 1.633127480745315552e-01 -2.274068295955657959e-01
1.853671967983245850e-01 2.705683410167694092e-01 6.730669736862182617e-02 -1.567030847072601318e-01 -1.985964626073837280e-01 -9.209407866001129150e-02 3.507855907082557678e-02 -1.482782512903213501e-02 9.255073964595794678e-02 -1.197798103094100952e-01 1.422331333160400391e-01 -2.729763090610504150e-01 -1.365831792354583740e-01 -2.255537062883377075e-01 1.941700130701065063e-01 3.691163957118988037e-01 -7.178743183612823486e-02 -4.200448468327522278e-02 -1.087531670928001404e-01 4.327591061592102051e-01 -2.437734305858612061e-01 -7.141725718975067139e-02 -9.595242887735366821e-02 1.124659925699234009e-01 2.375825121998786926e-02 6.528287380933761597e-02 -2.049080282449722290e-01 -1.072361022233963013e-01 8.863036334514617920e-02 6.647872924804687500e-02 3.705647960305213928e-02 -2.974354326725006104e-01
1.432097256183624268e-01 1.600602120161056519e-01 2.689001560211181641e-01 -4.157879948616027832e-02 -1.388614624738693237e-01 -1.371188163757324219e-01 -3.036566078662872314e-01 -4.191169142723083496e-02 -1.656175255775451660e-01 -2.502523064613342285e-01 -1.417195051908493042e-01 -1.323787420988082886e-01 -3.992215096950531006e-01 -7.277434319257736206e-02 1.415027081966400146e-01 1.416097879409790039e-01 -3.697472810745239258e-01 2.495357990264892578e-01 -2.550486922264099121e-01 5.189441144466400146e-02 8.970046788454055786e-02 -5.127444118261337280e-02 -2.372460253536701202e-02 -2.156104333698749542e-02 2.163346558809280396e-01 -2.765569649636745453e-02 -6.296229362487792969e-02 1.380308568477630615e-01 1.372210234403610229e-01 -2.232380211353302002e-03 -2.583770826458930969e-02 -2.164761573076248169e-01
-5.926274135708808899e-02 3.197976946830749512e-01 3.329631388187408447e-01 3.009110689163208008e-02 -1.143055632710456848e-01 -2.118905335664749146e-01 -2.976944148540496826e-01 -1.389623582363128662e-01 -2.188302576541900635e-01 -2.750363349914550781e-01 2.754376456141471863e-02 -3.047813847661018372e-02 -1.762660145759582520e-01 -2.195048332214355469e-01 3.333001583814620972e-02 5.740461498498916626e-02 -4.696202278137207031e-02 3.225750327110290527e-01 -2.692770361900329590e-01 1.893322765827178955e-01 1.221588104963302612e-01 -1.203550696372985840e-01 8.296539308503270149e-04 1.875245422124862671e-01 2.171611636877059937e-01 -4.684546729549765587e-04 -2.027939260005950928e-02 8.590349461883306503e-04 1.033481135964393616e-01 -8.082682639360427856e-02 -1.149442568421363831e-01 -2.246902734041213989e-01
8.549910783767700195e-02 -1.731535792350769043e-02 6.485679000616073608e-02 4.874392971396446228e-02 -8.816429227590560913e-02 -1.944887787103652954e-01 -8.099936693906784058e-02 -3.597284555435180664e-01 -3.017761111259460449e-01 -2.309682071208953857e-01 -3.719450533390045166e-02 -1.994765996932983398e-01 3.072896599769592285e-01 4.318002238869667053e-02 1.239259541034698486e-01 -3.860299289226531982e-02 -6.773712486028671265e-02 1.226769313216209412e-01 -3.887795209884643555e-01 2.184116691350936890e-01 2.909002639353275299e-02 -3.506910204887390137e-01 -9.983692318201065063e-02 -1.661030203104019165e-01 2.709268033504486084e-01 -1.231489479541778564e-01 -4.800520464777946472e-02 -9.800486266613006592e-03 6.840991228818893433e-02 -3.834244981408119202e-02 7.902081310749053955e-02 -1.492430567741394043e-01
8.223392069339752197e-02 1.424620747566223145e-01 1.289081126451492310e-01 -4.646215960383415222e-02 -1.579739749431610107e-01 -1.002063602209091187e-01 1.467793434858322144e-01 -2.856985330581665039e-01 -4.598876833915710449e-01 -9.983780980110168457e-02 -9.199699014425277710e-02 -1.645198464393615723e-01 -5.147841200232505798e-02 -5.991342291235923767e-02 1.611954271793365479e-01 1.757273226976394653e-01 -8.830928057432174683e-02 1.382136344909667969e-01 -1.653150767087936401e-01 1.300734728574752808e-01 3.252268731594085693e-01 -1.630331426858901978e-01 -1.596741825342178345e-01 9.942030906677246094e-02 3.976235091686248779e-01 7.175588048994541168e-03 1.548416465520858765e-01 5.116923246532678604e-03 2.477032244205474854e-01 -9.203036874532699585e-02 -5.373200401663780212e-02 -4.635949805378913879e-02
8.565972559154033661e-03 3.610883951187133789e-01 2.693195343017578125e-01 7.821507751941680908e-02 -4.176391661167144775e-02 -1.782312840223312378e-01 -1.716998964548110962e-01 -1.745375096797943115e-01 -2.202142477035522461e-01 -1.698582321405410767e-01 -1.044327095150947571e-01 -9.450905770063400269e-02 -2.740407288074493408e-01 -2.074806839227676392e-01 -1.941136084496974945e-02 8.540949970483779907e-02 -2.574940323829650879e-01 2.849626243114471436e-01 -2.322185635566711426e-01 1.877835243940353394e-01 4.809548333287239075e-02 -2.004041224718093872e-01 -1.724130064249038696e-01 1.606076210737228394e-01 2.054246515035629272e-01 -2.217011526226997375e-02 4.950123911839909852e-05 -2.308249007910490036e-03 5.912110954523086548e-02 -7.235232274979352951e-03 -2.345243692398071289e-01 -1.962077170610427856e-01
1.707123219966888428e-01 -5.447601899504661560e-02 7.436488568782806396e-02 -3.997208178043365479e-02 -1.438832432031631470e-01 -1.282587200403213501e-01 -1.500775814056396484e-01 -3.009733855724334717e-01 -2.875899672508239746e-01 -8.879468590021133423e-02 -2.297198325395584106e-01 -1.830659955739974976e-01 2.337545305490493774e-01 -7.580842077732086182e-02 1.628505438566207886e-02 1.864204704761505127e-01 4.422982037067413330e-02 2.781949341297149658e-01 -4.913989603519439697e-01 1.370172202587127686e-01 2.624281868338584900e-02 -1.293748617172241211e-01 -1.776274740695953369e-01 -4.976783320307731628e-02 9.681899100542068481e-02 1.047648787498474121e-01 2.233391702175140381e-01 1.036254968494176865e-02 1.768962442874908447e-01 9.622154384851455688e-02 -1.073918342590332031e-01 -1.573108434677124023e-01
5.992222949862480164e-02 6.534000486135482788e-02 9.024704992771148682e-02 -1.756290197372436523e-01 -2.848742902278900146e-02 -4.132481217384338379e-01 1.505259424448013306e-01 -4.056621193885803223e-01 -2.190798670053482056e-01 -4.199489951133728027e-02 -1.286013275384902954e-01 -2.650480568408966064e-01 -1.044056415557861328e-01 8.070356212556362152e-03 6.403257139027118683e-03 1.465680748224258423e-01 -1.832625120878219604e-01 2.336077839136123657e-01 -1.361379623413085938e-01 1.437033414840698242e-01 2.660325467586517334e-01 -2.448923289775848389e-01 1.230491474270820618e-01 2.112066000699996948e-02 4.141249693930149078e-03 1.573655158281326294e-01 -2.446893230080604553e-02 8.425421267747879028e-02 2.061112374067306519e-01 -1.330676972866058350e-01 2.423920780420303345e-01 -1.454265508800745010e-02
2.467950880527496338e-01 -1.320394575595855713e-01 -1.813684403896331787e-02 2.778471261262893677e-02 -1.415537148714065552e-01 -1.296243965625762939e-01 -1.789510697126388550e-01 -1.952967792749404907e-01 -3.155581355094909668e-01 -8.431106805801391602e-02 -5.083280149847269058e-03 -1.579263359308242798e-01 1.431202590465545654e-01 3.657028451561927795e-02 1.535357832908630371e-01 -1.522392779588699341e-02 -2.999059855937957764e-03 3.733019158244132996e-02 6.321110576391220093e-02 2.567942738533020020e-01 2.247078120708465576e-01 2.114036083221435547e-01 7.651030272245407104e-02 1.620150506496429443e-01 2.267528772354125977e-01 1.880232542753219604e-01 -2.563348710536956787e-01 -5.832140892744064331e-02 3.862117230892181396e-01 5.876477342098951340e-03 4.736281931400299072e-02 -3.610120415687561035e-01
1.764666847884654999e-02 1.813800334930419922e-01 1.663662195205688477e-01 8.026841282844543457e-02 -7.348930835723876953e-02 9.840666502714157104e-02 4.713895544409751892e-02 -1.251512914896011353e-01 -4.377031922340393066e-01 -2.047780156135559082e-01 -1.235177293419837952e-01 -2.146576792001724243e-01 -3.633076697587966919e-02 -4.866153001785278320e-02 2.403755784034729004e-01 3.155298233032226562e-01 -1.054401993751525879e-01 6.105155497789382935e-02 -2.311446219682693481e-01 8.137880265712738037e-02 1.907838284969329834e-01 -2.205758541822433472e-01 -1.228037625551223755e-01 1.579893976449966431e-01 4.028326869010925293e-01 1.083864346146583557e-01 1.892421990633010864e-01 1.012068986892700195e-01 5.040930584073066711e-03 -8.247927576303482056e-02 3.673195838928222656e-02 -1.248042583465576172e-01
1.461027469485998154e-02 2.335474789142608643e-01 1.834225356578826904e-01 6.027557328343391418e-02 8.589099161326885223e-03 -7.490895688533782959e-02 -1.485616564750671387e-01 -3.422047793865203857e-01 1.271714717149734497e-01 -1.326302289962768555e-01 -2.552540600299835205e-01 -1.077533066272735596e-01 -2.144710719585418701e-01 -1.944591403007507324e-01 7.041072100400924683e-02 2.559059262275695801e-01 -3.280660808086395264e-01 3.013150095939636230e-01 -2.905597388744354248e-01 1.216725856065750122e-01 -4.862116277217864990e-02 -1.867190599441528320e-01 -7.018046826124191284e-02 2.368110120296478271e-01 8.851134777069091797e-02 -7.300747185945510864e-02 4.511407390236854553e-02 1.583600789308547974e-01 7.500212639570236206e-02 -1.282683666795492172e-02 1.043225750327110291e-01 -2.132794857025146484e-01
1.079322323203086853e-01 -8.534085750579833984e-02 9.927465766668319702e-02 6.854190677404403687e-02 9.941738098859786987e-03 -8.202367275953292847e-02 5.048163235187530518e-02 -2.921971380710601807e-01 -1.256613880395889282e-01 -4.765016436576843262e-01 -1.440936923027038574e-01 -1.984968483448028564e-01 1.116915270686149597e-01 7.208951748907566071e-03 -4.805971868336200714e-03 1.871075714007019997e-03 6.104150786995887756e-02 5.374308302998542786e-02 -4.728476107120513916e-01 1.674251556396484375e-01 2.295529097318649292e-01 -3.611728847026824951e-01 -5.706777796149253845e-02 2.507218345999717712e-02 1.944630295038223267e-01 6.831313669681549072e-02 -9.002342075109481812e-02 1.352058649063110352e-01 1.706297248601913452e-01 -2.776508592069149017e-02 -3.940974920988082886e-02 1.031290665268898010e-01
-5.995235219597816467e-02 4.964163526892662048e-02 -3.726132959127426147e-02 1.907130181789398193e-01 5.163712427020072937e-02 -1.287333220243453979e-01 -6.535069644451141357e-02 -1.684122979640960693e-01 -8.980829268693923950e-02 2.833602391183376312e-02 -6.662701815366744995e-02 -1.039648801088333130e-01 -8.266019821166992188e-02 -1.755170077085494995e-01 1.311835646629333496e-01 1.760962009429931641e-01 -3.644540011882781982e-01 -1.057867659255862236e-03 -1.646848320960998535e-01 1.970490962266921997e-01 -4.337428882718086243e-02 -3.105896413326263428e-01 -2.573595345020294189e-01 7.732311636209487915e-02 2.755635082721710205e-01 -1.125361025333404541e-01 -1.312030553817749023e-01 1.224333941936492920e-01 2.550473064184188843e-02 -3.979307413101196289e-01 -3.743571788072586060e-02 -3.792006969451904297e-01
1.861418336629867554e-01 -1.540885493159294128e-02 -2.615606971085071564e-02 1.336348056793212891e-01 2.289164364337921143e-01 -1.194189041852951050e-01 2.051011323928833008e-01 -2.336189150810241699e-01 -5.015456676483154297e-02 -7.659871876239776611e-02 -4.024696722626686096e-02 1.289713829755783081e-01 1.846830099821090698e-01 -2.345094829797744751e-01 5.402591452002525330e-02 1.412072926759719849e-01 -1.687794774770736694e-01 1.365058720111846924e-01 -3.134821355342864990e-01 1.250047236680984497e-01 -2.104889303445816040e-01 -3.198115527629852295e-01 1.710832267999649048e-01 9.019237011671066284e-02 2.941015064716339111e-01 -1.867164671421051025e-01 -3.098788484930992126e-02 2.110742181539535522e-01 1.812430918216705322e-01 -1.458847075700759888e-01 2.785080112516880035e-02 -2.790722548961639404e-01
7.404881715774536133e-02 -6.780391186475753784e-02 8.662659674882888794e-02 1.178708076477050781e-01 -1.133122015744447708e-02 -8.445011079311370850e-02 -3.342835307121276855e-01 6.518895924091339111e-02 -7.475485559552907944e-03 -5.029820799827575684e-01 2.856964468955993652e-01 -2.935438156127929688e-01 -2.235712297260761261e-02 -9.427843987941741943e-02 9.705514460802078247e-02 -7.652147859334945679e-02 -1.533389687538146973e-01 2.179577648639678955e-01 -1.570903360843658447e-01 1.510259062051773071e-01 -9.736354462802410126e-03 -2.002768814563751221e-01 1.037435829639434814e-01 1.074887290596961975e-01 1.000869721174240112e-01 2.715453207492828369e-01 -3.905332088470458984e-02 -8.063080720603466034e-03 1.288733184337615967e-01 1.468975991010665894e-01 -3.127760067582130432e-02 -3.069673180580139160e-01
8.828258514404296875e-02 -1.337594911456108093e-02 -1.327558755874633789e-01 -2.106863819062709808e-02 1.341818571090698242e-01 -2.644391655921936035e-01 -3.528797999024391174e-02 6.120641902089118958e-02 -1.243373900651931763e-01 -1.488399356603622437e-01 -1.672893203794956207e-02 -1.609382331371307373e-01 -1.006861999630928040e-01 -1.651418060064315796e-01 1.518363356590270996e-01 6.475418061017990112e-02 -2.778844833374023438e-01 1.192217394709587097e-01 -4.980241656303405762e-01 3.602787256240844727e-01 4.967001080513000488e-02 -5.502779781818389893e-02 1.747010946273803711e-01 2.595251202583312988e-01 1.872235722839832306e-02 -5.972569435834884644e-02 2.442921847105026245e-01 9.072666987776756287e-03 2.936844229698181152e-01 2.342807501554489136e-02 -6.247792765498161316e-02 1.599095314741134644e-01
1.356759071350097656e-01 -3.643413633108139038e-02 1.210072115063667297e-01 -1.288309395313262939e-01 -1.214715614914894104e-01 -2.624164521694183350e-01 1.473332643508911133e-01 7.833387702703475952e-02 -1.464620977640151978e-01 -4.348510503768920898e-02 -6.058328598737716675e-02 -9.340200573205947876e-02 -4.222561419010162354e-01 -1.999621093273162842e-01 1.218074262142181396e-01 7.124190032482147217e-02 -1.111183017492294312e-01 -3.173546120524406433e-02 -3.819558322429656982e-01 1.734279990196228027e-01 1.014651432633399963e-01 -1.867936551570892334e-01 -9.977350011467933655e-03 -1.180344521999359131e-01 3.218129575252532959e-01 2.450439333915710449e-01 -6.154757365584373474e-02 -3.289702534675598145e-01 1.219904571771621704e-01 -4.903209209442138672e-02 -1.209055036306381226e-01 -8.697722107172012329e-02
2.837466001510620117e-01 -1.721760332584381104e-01 3.960300981998443604e-02 -7.125972211360931396e-02 -7.075516879558563232e-02 -1.670196279883384705e-02 -2.257655709981918335e-01 -3.352323174476623535e-01 -3.694220632314682007e-02 -2.819808125495910645e-01 -1.519818603992462158e-02 -1.102074235677719116e-01 9.371901862323284149e-03 -1.852975934743881226e-01 -5.687851831316947937e-02 1.816188097000122070e-01 -2.760484218597412109e-01 2.676138095557689667e-02 -1.243077218532562256e-01 1.181575655937194824e-01 -1.901336573064327240e-02 -2.518668770790100098e-01 -2.543440759181976318e-01 -6.239896640181541443e-02 4.256053566932678223e-01 -2.158441841602325439e-01 -3.194974735379219055e-02 -1.450277566909790039e-01 -2.895277924835681915e-02 -1.048619225621223450e-01 -1.462794188410043716e-02 -2.238674014806747437e-01
1.568581461906433105e-01 1.575587838888168335e-01 8.191259577870368958e-03 1.338675245642662048e-02 9.560783207416534424e-02 -1.427490115165710449e-01 -2.530997693538665771e-01 -1.993497312068939209e-01 -2.116920351982116699e-01 -3.926266431808471680e-01 -1.534215062856674194e-01 1.022216901183128357e-01 -8.167972415685653687e-02 -9.476534277200698853e-02 -1.665200740098953247e-01 1.866692900657653809e-01 -1.887927353382110596e-01 2.063266485929489136e-01 -1.366274431347846985e-02 9.475939720869064331e-02 2.607860267162322998e-01 -2.295897752046585083e-01 -1.886844187974929810e-01 9.605751931667327881e-02 1.863644421100616455e-01 1.756317168474197388e-02 -1.952199041843414307e-01 1.426470875740051270e-01 2.173823267221450806e-01 6.944532692432403564e-02 3.083601780235767365e-02 -3.261391520500183105e-01
2.191726714372634888e-01 1.650191470980644226e-02 6.543316692113876343e-02 3.001531586050987244e-02 1.999325677752494812e-02 -1.752920448780059814e-01 -1.039481386542320251e-01 -1.510583013296127319e-01 -2.451451420783996582e-01 -2.147986441850662231e-01 -2.156388312578201294e-01 2.453275769948959351e-02 2.835222985595464706e-03 1.485367771238088608e-02 3.116850508376955986e-03 8.865366876125335693e-02 1.196144223213195801e-01 6.549798697233200073e-02 -7.472916692495346069e-02 3.494409322738647461e-01 3.564662039279937744e-01 6.990367919206619263e-02 -9.336482733488082886e-02 1.414015740156173706e-01 4.230093955993652344e-02 6.252820044755935669e-02 -9.441610425710678101e-02 -1.997043341398239136e-01 2.642426788806915283e-01 1.756530702114105225e-01 -7.666699588298797607e-02 -5.023095011711120605e-01
-3.050413168966770172e-02 -6.769711524248123169e-02 -9.660869091749191284e-02 1.161149367690086365e-01 8.837140351533889771e-02 -1.199201047420501709e-01 -1.964982971549034119e-02 -3.485567271709442139e-01 -9.188584238290786743e-02 -4.127126038074493408e-01 -2.097178995609283447e-01 -1.411646008491516113e-01 5.359358340501785278e-02 3.247822076082229614e-02 -7.958298921585083008e-02 1.542341113090515137e-01 7.577888667583465576e-02 4.631546139717102051e-02 -3.409800231456756592e-01 1.220366954803466797e-01 1.824122667312622070e-01 -2.974739372730255127e-01 1.035965234041213989e-01 -8.519469201564788818e-02 3.528845012187957764e-01 -2.157338894903659821e-02 -1.244130209088325500e-01 1.581736840307712555e-02 2.694193422794342041e-01 2.197233587503433228e-01 -9.571383148431777954e-02 -3.631624206900596619e-02
2.347755134105682373e-01 -9.369312971830368042e-02 -6.588933616876602173e-02 1.484338194131851196e-01 -2.894378006458282471e-01 -4.548890888690948486e-01 -1.660611927509307861e-01 -1.253061443567276001e-01 2.923261001706123352e-02 5.913011264055967331e-03 -2.210827544331550598e-02 -2.177374660968780518e-01 -2.296251803636550903e-01 -9.625147283077239990e-02 -1.164901256561279297e-01 1.679232120513916016e-01 -3.753055119886994362e-03 -3.746170997619628906e-01 -2.182547748088836670e-01 2.541005015373229980e-01 -3.350504115223884583e-02 6.649494636803865433e-03 -4.446117952466011047e-02 2.644186839461326599e-02 2.376208305358886719e-01 1.066227033734321594e-01 1.254215240478515625e-01 -1.407634932547807693e-02 2.146905809640884399e-01 4.354847967624664307e-02 4.008335247635841370e-02 -1.828956902027130127e-01
2.631129622459411621e-01 1.289656013250350952e-02 1.079106628894805908e-01 -3.177906945347785950e-02 6.214143708348274231e-02 -1.498020589351654053e-01 -2.690663039684295654e-01 -2.527859508991241455e-01 -1.138137429952621460e-01 -3.435514271259307861e-01 7.160577224567532539e-04 1.441136747598648071e-02 2.567572519183158875e-02 -2.178652137517929077e-01 -1.036011204123497009e-01 2.220272123813629150e-01 -1.064897775650024414e-01 1.759241335093975067e-02 -3.250835463404655457e-02 8.264917880296707153e-02 7.294724881649017334e-02 -1.372118592262268066e-01 -2.670475244522094727e-01 -4.282635450363159180e-02 5.250570774078369141e-01 -6.888055801391601562e-02 -1.691756397485733032e-01 7.936859130859375000e-02 -1.774798845872282982e-03 7.062117103487253189e-03 -8.573944866657257080e-02 -2.764417529106140137e-01
9.942550212144851685e-02 2.762701213359832764e-01 1.798486113548278809e-01 4.446309804916381836e-02 -1.591266244649887085e-01 -2.062297612428665161e-01 1.531464606523513794e-01 -2.197815626859664917e-01 1.435069739818572998e-01 -1.355573534965515137e-01 2.698723599314689636e-02 -3.842852115631103516e-01 3.362682089209556580e-02 -9.647774696350097656e-02 2.154767811298370361e-01 1.982609629631042480e-01 -2.813417464494705200e-02 1.108334660530090332e-01 -2.636495232582092285e-01 4.850637316703796387e-01 5.388623103499412537e-02 5.942196398973464966e-02 -2.561482414603233337e-02 -4.646036028861999512e-02 2.853585407137870789e-02 2.105640172958374023e-01 -1.147648915648460388e-01 -1.437615454196929932e-01 1.630214303731918335e-01 -3.648410364985466003e-02 1.161115765571594238e-01 -9.383942186832427979e-02
1.087027266621589661e-01 -1.290695369243621826e-01 1.413375437259674072e-01 -6.724989414215087891e-02 -1.242968663573265076e-01 -2.374931126832962036e-01 2.255163639783859253e-01 -4.332252219319343567e-02 -2.506381273269653320e-01 -9.261891245841979980e-02 8.250767737627029419e-02 -9.534910321235656738e-02 -4.754231572151184082e-01 -2.792650461196899414e-01 8.916749060153961182e-02 1.065845862030982971e-01 -1.897099465131759644e-01 -1.273938082158565521e-02 -3.744553923606872559e-01 1.935717612504959106e-01 7.247826457023620605e-02 -4.627688229084014893e-02 -2.949262782931327820e-02 5.661145970225334167e-02 1.052947044372558594e-01 1.290745437145233154e-01 -1.671623587608337402e-01 -2.661818265914916992e-01 1.782546341419219971e-01 -2.147600613534450531e-02 -1.651781350374221802e-01 -2.106284536421298981e-02
9.308259189128875732e-02 -1.357839852571487427e-01 6.287082284688949585e-02 6.072232127189636230e-02 -2.129503041505813599e-01 -9.733587503433227539e-02 -5.645332857966423035e-02 1.371917873620986938e-01 -6.100130826234817505e-02 -2.527635358273983002e-02 -1.489717047661542892e-02 -2.230086773633956909e-01 -1.084913909435272217e-01 -1.264739334583282471e-01 -5.547665804624557495e-02 3.483580648899078369e-01 -3.426620364189147949e-01 2.044366896152496338e-01 -4.371172487735748291e-01 1.875131428241729736e-01 -6.563643366098403931e-02 -7.975356280803680420e-02 2.251307517290115356e-01 2.556714415550231934e-01 1.116598490625619888e-02 -2.878193557262420654e-02 -2.448774874210357666e-01 1.482462733983993530e-01 8.840138465166091919e-02 -2.831857465207576752e-02 -1.910431683063507080e-02 -2.790594398975372314e-01
2.009442001581192017e-01 -5.122962594032287598e-02 7.154192775487899780e-02 -1.931768506765365601e-01 1.799541115760803223e-01 -1.525149792432785034e-01 -3.693491220474243164e-03 -1.924500465393066406e-01 -2.422720342874526978e-01 8.502176962792873383e-03 3.884840011596679688e-02 -1.031341105699539185e-01 1.635324507951736450e-01 -3.747938871383666992e-01 7.009451091289520264e-02 1.100253462791442871e-01 -1.058183312416076660e-01 -3.762414306402206421e-02 -1.619993150234222412e-01 2.678465247154235840e-01 -6.310582906007766724e-02 -2.738135159015655518e-01 -1.137064695358276367e-01 -1.205804049968719482e-01 3.543561100959777832e-01 -1.707297563552856445e-01 -3.947848454117774963e-02 2.401795685291290283e-01 1.168801784515380859e-01 -1.092179641127586365e-01 -8.719310164451599121e-02 -3.202235996723175049e-01
1.959786266088485718e-01 -7.483461499214172363e-02 1.096207126975059509e-01 -6.287583708763122559e-02 -9.168010205030441284e-02 -2.223977893590927124e-01 1.812516599893569946e-01 3.458614647388458252e-02 -2.459738999605178833e-01 -1.031771078705787659e-01 1.039403900504112244e-01 -3.837434202432632446e-02 -4.513158798217773438e-01 -2.818686962127685547e-01 9.516319632530212402e-02 3.657611086964607239e-02 -2.550563514232635498e-01 1.311588101089000702e-02 -4.163867831230163574e-01 2.124751359224319458e-01 4.202550649642944336e-02 8.650249801576137543e-03 -4.589339345693588257e-02 -5.367320962250232697e-03 1.029252037405967712e-01 1.319721490144729614e-01 -1.884563565254211426e-01 -2.276442497968673706e-01 1.907035410404205322e-01 -2.166761457920074463e-02 -1.306021511554718018e-01 -1.191027238965034485e-01
2.205514162778854370e-01 3.292636573314666748e-02 -1.297300606966018677e-01 -1.048764958977699280e-01 -6.236996129155158997e-02 -4.824592918157577515e-02 -3.039719760417938232e-01 -3.810593187808990479e-01 -2.047371715307235718e-01 -3.077403306961059570e-01 4.733239859342575073e-02 -1.307717114686965942e-01 1.935804188251495361e-01 -2.483729124069213867e-01 -1.184426713734865189e-02 2.584587037563323975e-01 -7.312303036451339722e-02 1.234863251447677612e-01 -8.667750656604766846e-02 1.187883168458938599e-01 1.151456311345100403e-01 -2.713097333908081055e-01 -2.734304405748844147e-02 1.176423355937004089e-01 2.570919096469879150e-01 -2.393755167722702026e-01 -1.386567484587430954e-02 -7.105828076601028442e-02 3.801446780562400818e-02 -1.822155341506004333e-02 -1.005258783698081970e-01 -2.689960896968841553e-01
8.242673426866531372e-02 -2.437096089124679565e-02 2.088889107108116150e-02 -3.690223768353462219e-02 -1.062235310673713684e-01 1.307850480079650879e-01 -1.860431581735610962e-01 -5.418622493743896484e-01 -2.582589685916900635e-01 -1.308668851852416992e-01 2.560270130634307861e-01 -1.040403619408607483e-01 9.092958271503448486e-02 -1.462896764278411865e-01 1.612461954355239868e-01 1.650454998016357422e-01 -1.097034066915512085e-01 -5.317606031894683838e-02 -2.673729956150054932e-01 5.629286170005798340e-02 1.020555272698402405e-01 -2.894782423973083496e-01 -5.815725401043891907e-02 6.140099093317985535e-02 3.176008760929107666e-01 -8.470872789621353149e-02 7.643295824527740479e-02 3.487271070480346680e-02 9.513299912214279175e-03 -2.062900364398956299e-02 -1.506527811288833618e-01 -2.487772852182388306e-01
2.311180531978607178e-01 -9.474968910217285156e-02 2.589456140995025635e-01 4.426911845803260803e-02 -2.921288833022117615e-02 -2.819640934467315674e-01 1.517242640256881714e-01 4.489278793334960938e-02 -2.531015574932098389e-01 -2.559524588286876678e-02 1.189992949366569519e-01 -1.154033318161964417e-01 1.119259521365165710e-01 -1.972360461950302124e-01 2.352847903966903687e-01 1.840503364801406860e-01 -6.679198145866394043e-02 7.184768468141555786e-02 -3.886040449142456055e-01 1.837655305862426758e-01 1.616169810295104980e-01 -5.897893011569976807e-02 1.945591531693935394e-02 -1.953950673341751099e-01 3.667017817497253418e-01 -1.341847479343414307e-01 -4.908498004078865051e-02 2.739965617656707764e-01 1.444313526153564453e-01 -3.923273459076881409e-02 -1.154816001653671265e-01 -4.568547755479812622e-02
3.973587974905967712e-02 -1.726291030645370483e-01 1.951675266027450562e-01 -9.598170965909957886e-02 -7.829010486602783203e-02 -2.073766142129898071e-01 -1.605326682329177856e-01 -1.709398180246353149e-01 -2.474137544631958008e-01 -2.025057822465896606e-01 -5.539576523005962372e-03 -2.824530005455017090e-01 3.571667522192001343e-02 1.983130425214767456e-01 4.288145527243614197e-02 1.302052438259124756e-01 1.113853678107261658e-01 9.331114590167999268e-02 -6.850663572549819946e-02 2.473609000444412231e-01 3.890120983123779297e-01 -3.229977935552597046e-02 1.543147712945938110e-01 2.148645669221878052e-01 2.344184517860412598e-01 9.828169643878936768e-02 -1.487942188978195190e-01 1.409672647714614868e-01 1.913845241069793701e-01 7.769633550196886063e-03 2.106833644211292267e-02 -3.502293527126312256e-01
1.405029892921447754e-01 1.714280992746353149e-01 1.880525946617126465e-01 -1.289130561053752899e-02 2.593479678034782410e-02 -3.778572082519531250e-01 6.879150122404098511e-02 -1.742966026067733765e-01 -2.997264452278614044e-02 -1.218821406364440918e-01 -7.436235994100570679e-02 -2.086898386478424072e-01 2.785315737128257751e-02 2.379354536533355713e-01 1.375928670167922974e-01 1.693287119269371033e-02 -3.536976873874664307e-01 6.050221994519233704e-02 -2.973654568195343018e-01 5.608462728559970856e-03 1.617886573076248169e-01 -2.317419350147247314e-01 -1.794991046190261841e-01 2.765480801463127136e-02 3.517355918884277344e-01 -1.839807257056236267e-02 6.316386908292770386e-02 1.139116808772087097e-01 1.434443444013595581e-01 1.274430751800537109e-01 1.668175756931304932e-01 -2.441020905971527100e-01
2.305944859981536865e-01 -7.536093145608901978e-02 1.905996054410934448e-01 -1.922359615564346313e-01 3.678129613399505615e-02 -2.518476545810699463e-01 1.829022169113159180e-01 -2.995446622371673584e-01 -2.731653489172458649e-02 -1.252572536468505859e-01 1.205237358808517456e-01 -2.185030728578567505e-01 1.756077706813812256e-01 -4.406460747122764587e-02 2.924135029315948486e-01 1.260462254285812378e-01 -5.782303865998983383e-03 5.289931222796440125e-02 -3.266962766647338867e-01 8.120384067296981812e-02 1.715387254953384399e-01 -1.866723150014877319e-01 -4.082920029759407043e-02 2.284288853406906128e-01 1.314406394958496094e-01 -1.365048140287399292e-01 1.422127932310104370e-01 2.804991900920867920e-01 3.028878569602966309e-01 -1.168080884963274002e-02 -7.779867947101593018e-02 2.425399143248796463e-03
2.675413489341735840e-01 1.600136905908584595e-01 -1.711704879999160767e-01 -4.540049284696578979e-02 -6.357333064079284668e-02 -1.887036859989166260e-01 -1.463407129049301147e-01 -1.428404450416564941e-01 -1.348434090614318848e-01 -2.045901417732238770e-01 -2.290029525756835938e-01 -1.519998162984848022e-01 -4.089672565460205078e-01 3.624221682548522949e-02 6.602479517459869385e-02 6.402849685400724411e-03 5.388869717717170715e-02 -3.666546940803527832e-01 -6.672115623950958252e-02 2.198014408349990845e-01 -7.003127783536911011e-02 -5.731446668505668640e-02 2.019751630723476410e-02 2.276125252246856689e-01 1.687912940979003906e-01 4.025487601757049561e-02 -1.510050743818283081e-01 -1.415455527603626251e-02 1.471399981528520584e-02 2.244076430797576904e-01 1.023092642426490784e-01 -3.417128920555114746e-01
3.603673875331878662e-01 6.632153876125812531e-03 1.140802428126335144e-01 -1.602568477392196655e-01 -9.663902968168258667e-02 -4.972800239920616150e-02 -2.716516554355621338e-01 -4.092375040054321289e-01 -7.992660254240036011e-02 -2.742059230804443359e-01 8.830100297927856445e-03 -7.789925439283251762e-04 3.246162459254264832e-02 -2.445847243070602417e-01 2.976538240909576416e-02 1.511680185794830322e-01 -2.571515142917633057e-01 -1.245670318603515625e-01 -9.770617634057998657e-02 1.721883378922939301e-02 6.735094636678695679e-02 -1.958516985177993774e-01 -8.564309030771255493e-02 7.768554496578872204e-04 4.573171436786651611e-01 -1.570037603378295898e-01 -5.585713684558868408e-02 8.545650541782379150e-02 5.575523152947425842e-02 -1.509930379688739777e-02 -1.400355342775583267e-02 -1.502760946750640869e-01
1.072909533977508545e-01 1.688791662454605103e-01 -1.090620085597038269e-01 2.069843001663684845e-02 1.128610447049140930e-01 4.469026625156402588e-02 8.201504498720169067e-02 -1.602361649274826050e-01 3.510032221674919128e-02 -3.042416870594024658e-01 1.621452718973159790e-02 4.398501664400100708e-02 -3.957843184471130371e-01 -3.310989737510681152e-01 1.880769617855548859e-02 1.828990727663040161e-01 4.604853317141532898e-02 -4.761885106563568115e-02 -2.850360274314880371e-01 2.679338157176971436e-01 1.160084977746009827e-01 -4.340886324644088745e-02 1.553363204002380371e-01 1.364523023366928101e-01 -2.699356675148010254e-01 2.109131067991256714e-01 1.753086894750595093e-01 1.050908025354146957e-02 2.474893182516098022e-01 4.584364965558052063e-02 9.244865179061889648e-02 -2.623597383499145508e-01
4.005200266838073730e-01 -1.236056461930274963e-01 -6.409762054681777954e-02 4.798062890768051147e-02 2.962438762187957764e-01 -1.975246220827102661e-01 8.444152772426605225e-02 -2.075801193714141846e-01 -9.448140114545822144e-02 -3.618424832820892334e-01 -1.192763224244117737e-01 -7.468727976083755493e-02 -6.156552210450172424e-02 -6.420495361089706421e-02 2.045639306306838989e-01 1.677120923995971680e-01 2.125763893127441406e-01 -1.294704973697662354e-01 -6.765339523553848267e-02 1.424967944622039795e-01 2.453057169914245605e-01 -7.348180562257766724e-02 -1.688578426837921143e-01 7.286299020051956177e-02 2.299887239933013916e-01 -6.364456564188003540e-02 1.669110730290412903e-02 -2.516412138938903809e-01 5.274014174938201904e-02 -9.530517272651195526e-03 -5.579992383718490601e-02 -3.009768426418304443e-01
2.831460833549499512e-01 6.863762438297271729e-02 1.324030905961990356e-01 -2.072133868932723999e-01 2.593385241925716400e-02 -3.149590194225311279e-01 8.276467025279998779e-02 -2.696026349440217018e-03 -3.530558943748474121e-01 1.073230952024459839e-01 -1.732699573040008545e-01 -9.827240556478500366e-02 -1.903370469808578491e-01 -2.235904335975646973e-01 -1.259192973375320435e-01 1.660104542970657349e-01 -5.390788242220878601e-02 -6.335267424583435059e-02 -2.237388193607330322e-01 1.681009232997894287e-01 -1.945983022451400757e-01 -1.801201254129409790e-01 -5.688499659299850464e-02 -1.121067926287651062e-01 1.473947912454605103e-01 1.987000852823257446e-01 -1.126802861690521240e-01 3.895454341545701027e-03 3.561090528964996338e-01 -1.078203693032264709e-01 -1.287039816379547119e-01 -2.053361684083938599e-01
1.476064622402191162e-01 -1.297371834516525269e-01 -1.028021872043609619e-01 1.062725409865379333e-01 1.414124518632888794e-01 -2.318193167448043823e-01 -1.127358525991439819e-01 -2.518948316574096680e-01 -1.742857396602630615e-01 -1.286174207925796509e-01 -2.727441787719726562e-01 5.483223125338554382e-02 -4.807036742568016052e-02 8.591192960739135742e-02 2.634868621826171875e-01 1.499775648117065430e-01 -2.144301235675811768e-01 1.649521142244338989e-01 -2.099847346544265747e-01 1.819152832031250000e-01 1.952412873506546021e-01 -2.093023657798767090e-01 -2.055234909057617188e-01 1.046092584729194641e-01 3.575468361377716064e-01 -2.293140441179275513e-01 4.678364470601081848e-02 1.495709717273712158e-01 6.808675080537796021e-02 -1.273959279060363770e-01 -1.261822432279586792e-01 -1.908876895904541016e-01
2.612925767898559570e-01 -1.269108057022094727e-01 1.435521990060806274e-01 -1.463263928890228271e-01 -1.417854130268096924e-01 -2.451961338520050049e-01 1.440910398960113525e-01 2.309996867552399635e-03 -1.263115257024765015e-01 -1.562270373106002808e-01 1.176296770572662354e-01 -2.455854788422584534e-02 -4.668166637420654297e-01 -2.759422361850738525e-01 7.804382592439651489e-02 3.109496459364891052e-02 -1.778054684400558472e-01 4.057886078953742981e-02 -2.643415629863739014e-01 2.832963764667510986e-01 8.185415714979171753e-02 5.338124465197324753e-03 -3.764616325497627258e-02 -6.977479904890060425e-02 1.893852353096008301e-01 1.360748708248138428e-01 -1.995732337236404419e-01 -2.951999604701995850e-01 1.688576638698577881e-01 3.086090460419654846e-02 -9.724287688732147217e-02 1.487333443947136402e-03
2.127359248697757721e-02 -8.024966716766357422e-02 1.460955590009689331e-01 -1.543954312801361084e-01 5.226174369454383850e-02 3.370978683233261108e-02 -1.266064643859863281e-01 -6.581547111272811890e-02 -1.110274046659469604e-01 -2.643618034198880196e-03 4.541289526969194412e-03 -2.420029044151306152e-01 -3.231041133403778076e-01 -1.814751029014587402e-01 1.841004490852355957e-01 1.102486699819564819e-01 -1.970109939575195312e-01 2.362225502729415894e-01 -4.393832981586456299e-01 4.544960558414459229e-01 -9.218952059745788574e-02 -1.366596519947052002e-01 6.485489010810852051e-02 2.162564173340797424e-02 -4.909918829798698425e-02 -3.750927746295928955e-03 -1.496107131242752075e-02 -7.959856837987899780e-02 3.045506775379180908e-01 1.070727333426475525e-01 9.122534096240997314e-02 1.476150304079055786e-01
8.243632316589355469e-02 2.167759835720062256e-02 4.267938807606697083e-02 8.504719473421573639e-03 -1.275554001331329346e-01 1.920141726732254028e-01 -1.251953840255737305e-01 -5.075727701187133789e-01 -1.753750145435333252e-01 -8.712560683488845825e-02 1.903382539749145508e-01 -7.872784137725830078e-02 8.652509003877639771e-02 -1.576030701398849487e-01 2.634902894496917725e-01 1.689952760934829712e-01 -6.991976499557495117e-02 -5.387203767895698547e-03 -2.886673212051391602e-01 6.079499423503875732e-02 8.965487033128738403e-02 -2.561884522438049316e-01 -7.362719625234603882e-02 1.439370363950729370e-01 3.533382117748260498e-01 -6.565379351377487183e-02 8.894424140453338623e-02 6.925815343856811523e-02 6.414651405066251755e-03 -9.492642129771411419e-04 -1.403428167104721069e-01 -3.161559998989105225e-01
1.661014109849929810e-01 -2.590687870979309082e-01 1.975728720426559448e-01 8.989548683166503906e-02 2.021300196647644043e-01 -9.270375221967697144e-02 -3.921974301338195801e-01 -2.523665428161621094e-01 2.363906707614660263e-03 -3.009841144084930420e-01 1.679942309856414795e-01 -1.976874843239784241e-02 7.867348194122314453e-02 -1.706047207117080688e-01 1.188254877924919128e-01 1.910548508167266846e-01 -1.579712331295013428e-01 1.217965558171272278e-01 -1.981784552335739136e-01 2.012477815151214600e-01 9.462275356054306030e-02 3.004995547235012054e-02 1.081059500575065613e-02 -9.275938384234905243e-03 3.662526011466979980e-01 -3.500327467918395996e-02 2.171915918588638306e-01 6.999890506267547607e-02 2.287535555660724640e-02 -7.186612486839294434e-02 -7.364292442798614502e-02 -2.406632006168365479e-01
2.948070168495178223e-01 -8.807215839624404907e-02 1.409557312726974487e-01 -1.089723035693168640e-01 -2.119681537151336670e-01 -2.395907938480377197e-01 1.490179449319839478e-01 3.702411428093910217e-03 -1.199515387415885925e-01 -1.935727149248123169e-01 1.269708126783370972e-01 -3.347080200910568237e-02 -4.900376200675964355e-01 -2.452402561902999878e-01 6.051365286111831665e-02 6.628204882144927979e-02 -1.875043213367462158e-01 6.468915939331054688e-02 -2.583775520324707031e-01 2.534614205360412598e-01 -2.238751202821731567e-02 -5.331893637776374817e-02 -2.660667523741722107e-02 -3.147955238819122314e-02 1.705690026283264160e-01 1.376676112413406372e-01 -1.891539990901947021e-01 -2.888831496238708496e-01 1.319396942853927612e-01 -1.784109510481357574e-02 -1.049698963761329651e-01 1.370036788284778595e-02
1.217329651117324829e-01 2.445471137762069702e-01 1.693157255649566650e-01 1.524819880723953247e-01 1.800498366355895996e-01 1.118858417612500489e-04 -9.826429188251495361e-02 -2.959652245044708252e-01 2.142281085252761841e-02 -1.399006787687540054e-02 -1.357886493206024170e-01 -7.817947119474411011e-02 -1.202228143811225891e-01 -1.141596511006355286e-01 5.795587226748466492e-02 3.411619663238525391e-01 -4.099105298519134521e-01 2.008484601974487305e-01 -3.035894632339477539e-01 2.104117125272750854e-01 -1.283016707748174667e-02 -1.048630475997924805e-02 -9.244389086961746216e-02 2.067205458879470825e-01 1.429515182971954346e-01 -2.043051570653915405e-01 -1.691351830959320068e-01 6.358876824378967285e-02 7.528789341449737549e-02 -1.352420151233673096e-01 3.328819572925567627e-02 -2.347243875265121460e-01
4.150256812572479248e-01 -1.991856545209884644e-01 1.405393425375223160e-02 1.266367286443710327e-01 1.981000304222106934e-01 -1.200794950127601624e-01 -3.554846718907356262e-02 -4.017990529537200928e-01 7.723408937454223633e-02 -6.768070906400680542e-02 -1.076416894793510437e-01 9.109355509281158447e-02 -1.908961236476898193e-01 7.461299002170562744e-02 6.771904230117797852e-02 1.802570372819900513e-01 3.619698062539100647e-02 3.228088095784187317e-02 -3.874653577804565430e-01 3.821502923965454102e-01 -5.052903667092323303e-02 7.175119966268539429e-02 -9.159398078918457031e-02 1.993202716112136841e-01 -6.013214215636253357e-02 -7.747913151979446411e-02 1.236556544899940491e-01 -2.046965807676315308e-01 1.086625619791448116e-03 -1.477542240172624588e-02 6.730426847934722900e-02 -1.416277438402175903e-01
3.021683990955352783e-01 4.834114760160446167e-02 2.465743012726306915e-02 1.669315993785858154e-02 -2.069692164659500122e-01 -3.565229102969169617e-02 -2.795190811157226562e-01 -3.133466243743896484e-01 -2.264555543661117554e-02 -2.792536318302154541e-01 -8.264273405075073242e-02 -4.274262115359306335e-02 8.767189830541610718e-02 -1.209537163376808167e-01 -2.122020162642002106e-02 2.473770827054977417e-01 -3.087874054908752441e-01 1.486388444900512695e-01 -6.134693697094917297e-02 1.926736235618591309e-01 1.026746481657028198e-01 -7.772807776927947998e-02 -2.016941457986831665e-01 -9.201188571751117706e-03 4.496505856513977051e-01 -1.645605117082595825e-01 1.536597963422536850e-02 -1.442356854677200317e-01 1.111358106136322021e-01 -9.942550212144851685e-02 -7.535510510206222534e-02 -1.415375471115112305e-01
4.005061462521553040e-02 1.762685030698776245e-01 2.576210498809814453e-01 8.748620003461837769e-02 -1.084665954113006592e-01 -1.231888458132743835e-01 6.800299137830734253e-02 5.803028494119644165e-02 -2.739512324333190918e-01 2.269095480442047119e-01 8.533256500959396362e-02 -3.037953972816467285e-01 -2.455426305532455444e-01 -2.125573605298995972e-01 3.668104112148284912e-02 2.683861553668975830e-01 -1.713330149650573730e-01 1.793378591537475586e-02 -3.432891368865966797e-01 3.389158844947814941e-01 -7.087610661983489990e-02 -1.112662851810455322e-01 -1.653485186398029327e-02 2.426443547010421753e-01 1.180267855525016785e-01 5.183747783303260803e-02 -5.239509418606758118e-02 -4.086884111166000366e-02 2.733267843723297119e-01 8.506822586059570312e-02 -1.047085672616958618e-01 -2.300956659018993378e-02
2.346291244029998779e-01 9.723960608243942261e-02 1.819728016853332520e-01 -1.822026818990707397e-01 -1.457592993974685669e-01 -1.127868667244911194e-01 -1.533232629299163818e-01 6.110524293035268784e-03 -2.357576489448547363e-01 -2.262690514326095581e-01 4.446169734001159668e-02 -1.469277739524841309e-01 -1.761035770177841187e-01 -1.569789946079254150e-01 -4.286214709281921387e-02 -3.895752504467964172e-02 1.128682270646095276e-01 7.454985380172729492e-02 -4.785597026348114014e-01 -3.375075291842222214e-03 3.426041305065155029e-01 -2.228751331567764282e-01 -5.944157764315605164e-02 6.688290834426879883e-02 2.126761376857757568e-01 8.700319379568099976e-02 -2.727793753147125244e-01 1.987198740243911743e-01 1.011471524834632874e-01 -1.715562306344509125e-03 -1.197335422039031982e-01 -9.306980669498443604e-02
1.356347203254699707e-01 -6.541646271944046021e-02 1.043483912944793701e-01 -6.855571269989013672e-02 -7.131421566009521484e-02 -3.716035559773445129e-02 -1.877615451812744141e-01 -2.473285794258117676e-01 2.431671768426895142e-01 -9.455998241901397705e-02 1.062528565526008606e-01 -1.068815775215625763e-02 -3.020592033863067627e-01 2.714168429374694824e-01 2.547335326671600342e-01 6.850563734769821167e-02 -1.964561641216278076e-01 -1.337392032146453857e-01 -2.494470924139022827e-01 3.114759624004364014e-01 -2.809843979775905609e-02 1.101585701107978821e-01 -2.584393918514251709e-01 1.847917735576629639e-01 2.876964509487152100e-01 1.462157517671585083e-01 1.715317815542221069e-01 -7.195203215815126896e-04 1.505401879549026489e-01 -6.485988199710845947e-02 1.299759149551391602e-01 -1.948275268077850342e-01
2.598443031311035156e-01 1.116367802023887634e-01 1.699810475111007690e-01 -1.962991990149021149e-02 -1.306617259979248047e-01 -3.573091626167297363e-01 6.642586737871170044e-02 -9.557219594717025757e-02 1.450290232896804810e-01 -1.914359279908239841e-03 2.259821444749832153e-01 -1.389824301004409790e-01 -1.728138774633407593e-01 1.798226833343505859e-01 2.984816431999206543e-01 1.523476541042327881e-01 -7.570407539606094360e-02 -5.931819602847099304e-02 -3.394721448421478271e-01 2.644053399562835693e-01 -4.405425861477851868e-02 -4.961405321955680847e-02 -2.619505524635314941e-01 5.864787101745605469e-02 -6.968218088150024414e-02 4.411020502448081970e-02 1.824847310781478882e-01 2.370454519987106323e-01 1.208000034093856812e-01 -1.471176091581583023e-02 5.488072708249092102e-02 -2.855743467807769775e-01
9.789390116930007935e-02 2.428534030914306641e-01 1.578117311000823975e-01 -2.772285044193267822e-01 -1.004667803645133972e-01 -1.321004480123519897e-01 3.228670358657836914e-01 -3.103690445423126221e-01 -1.689222604036331177e-01 -1.151902154088020325e-01 1.561419945210218430e-02 -3.320119976997375488e-01 3.240817459300160408e-03 2.553303912281990051e-02 1.128017604351043701e-01 1.618597209453582764e-01 -1.929468289017677307e-02 2.491625584661960602e-02 -3.832325339317321777e-01 2.026416212320327759e-01 2.623643875122070312e-01 -1.421333104372024536e-01 -1.367549449205398560e-01 9.794269502162933350e-02 1.381528526544570923e-01 -9.661383181810379028e-02 7.572931796312332153e-02 1.158842891454696655e-01 1.935876011848449707e-01 3.709404915571212769e-02 3.363813087344169617e-02 -1.259938329458236694e-01
1.839974224567413330e-01 7.584168761968612671e-02 -2.917960472404956818e-02 1.351708024740219116e-01 1.663123518228530884e-01 1.105934605002403259e-01 6.471697241067886353e-02 -3.662399351596832275e-01 4.296242445707321167e-02 -2.887510657310485840e-01 -9.131260216236114502e-02 -8.351100981235504150e-02 -1.889885962009429932e-01 -1.417535841464996338e-01 3.993547856807708740e-01 1.067520454525947571e-01 -7.626424729824066162e-02 -3.029350005090236664e-02 -2.742740511894226074e-01 2.358963489532470703e-01 3.939466923475265503e-02 1.018619909882545471e-01 -3.295229077339172363e-01 -1.556719094514846802e-02 7.278299331665039062e-02 -8.814340084791183472e-02 1.781965345144271851e-01 6.196787953376770020e-02 1.963346153497695923e-01 1.880127936601638794e-01 1.834879219532012939e-01 -1.457613557577133179e-01
2.780838608741760254e-01 2.237338423728942871e-01 1.686610430479049683e-01 1.992489099502563477e-01 1.203296184539794922e-01 -7.308318465948104858e-02 -9.010071307420730591e-02 -3.039749264717102051e-01 2.808431349694728851e-02 -1.342011541128158569e-01 3.552992269396781921e-02 -2.173349261283874512e-01 -3.002400398254394531e-01 -3.622902091592550278e-03 2.982497811317443848e-01 2.721128761768341064e-01 5.719141289591789246e-02 -3.205857425928115845e-02 -1.619686037302017212e-01 2.023967802524566650e-01 -1.659339219331741333e-01 2.497178316116333008e-02 -1.683400571346282959e-01 5.687161348760128021e-03 -3.946444764733314514e-02 -2.177090942859649658e-01 -1.676202379167079926e-02 -5.847281590104103088e-02 2.532803118228912354e-01 6.148291379213333130e-02 2.714802026748657227e-01 -2.033786624670028687e-01
3.752931356430053711e-01 -1.481684148311614990e-01 1.586072891950607300e-02 -1.624282747507095337e-01 3.521029138937592506e-03 -2.640154212713241577e-02 -3.382638692855834961e-01 -2.916269302368164062e-01 -9.808572009205818176e-03 -3.149220347404479980e-01 1.581652089953422546e-02 -6.970497220754623413e-02 -4.149517510086297989e-03 -1.898164451122283936e-01 -4.097378626465797424e-02 2.190729081630706787e-01 -2.297022491693496704e-01 -6.670789420604705811e-02 -2.493689581751823425e-02 1.869765371084213257e-01 9.796223044395446777e-02 -1.157254129648208618e-01 -1.134229525923728943e-01 5.912267789244651794e-02 5.039626955986022949e-01 -5.892750993371009827e-02 1.393762649968266487e-03 -1.622376265004277229e-03 -2.502237446606159210e-02 -1.047183573246002197e-01 -1.272603869438171387e-01 -5.386189743876457214e-02
2.702356874942779541e-01 3.032471537590026855e-01 1.969745308160781860e-01 1.372620761394500732e-01 2.604575753211975098e-01 3.484700247645378113e-02 -1.559066921472549438e-01 -4.033927023410797119e-01 -1.657546013593673706e-01 5.664661061018705368e-03 -8.453316241502761841e-02 1.529147177934646606e-01 -3.775975108146667480e-01 -6.235720217227935791e-02 1.476322710514068604e-01 5.299757793545722961e-02 -1.944088935852050781e-01 1.380013823509216309e-01 -2.683843672275543213e-01 1.873880177736282349e-01 2.209150977432727814e-02 -1.938997656106948853e-01 -6.955559365451335907e-03 8.505094051361083984e-02 7.248312979936599731e-02 8.650796115398406982e-02 -9.007428586483001709e-02 -3.203789144754409790e-02 -2.658537775278091431e-02 -7.304542511701583862e-02 -2.073239535093307495e-01 -1.092125996947288513e-01
3.809380531311035156e-01 5.432725325226783752e-02 -2.023805491626262665e-02 -5.999948456883430481e-02 7.600752264261245728e-02 5.543687148019671440e-04 1.365056782960891724e-01 -1.570178717374801636e-01 1.416643559932708740e-01 -4.794304072856903076e-02 2.181059867143630981e-01 1.246698200702667236e-01 -7.888169586658477783e-02 -5.000185966491699219e-01 2.372127622365951538e-01 3.630759418010711670e-01 -4.190343618392944336e-02 4.051063209772109985e-02 -2.318220734596252441e-01 1.497429907321929932e-01 -7.857728749513626099e-02 -1.071878895163536072e-01 1.818168535828590393e-02 1.504384130239486694e-01 8.738324046134948730e-02 -1.129384413361549377e-01 1.020663082599639893e-01 -1.329630166292190552e-01 1.803478449583053589e-01 -2.042961716651916504e-01 -1.093554794788360596e-01 -1.189475208520889282e-01
1.966365873813629150e-01 -1.243119388818740845e-01 2.197417616844177246e-01 -4.928410798311233521e-02 -1.365016400814056396e-01 -2.854409813880920410e-01 1.095408648252487183e-01 5.376496538519859314e-02 -1.507709324359893799e-01 -7.905339449644088745e-02 7.509887963533401489e-02 -1.250671446323394775e-01 -4.753860533237457275e-01 -2.942687273025512695e-01 8.466035127639770508e-02 -3.063934110105037689e-02 -1.135229244828224182e-01 1.284966245293617249e-02 -3.006996214389801025e-01 1.626330167055130005e-01 1.151011660695075989e-01 -6.653277575969696045e-02 -8.279723674058914185e-02 -1.058336794376373291e-01 1.263952702283859253e-01 6.046602874994277954e-02 -1.929288357496261597e-01 -2.010925263166427612e-01 3.325524926185607910e-01 -5.836491286754608154e-02 -8.051856607198715210e-02 -1.605775803327560425e-01
-4.499746859073638916e-02 -3.432842195034027100e-01 -8.616276830434799194e-02 2.053736597299575806e-01 -3.332063555717468262e-01 7.480276376008987427e-02 -1.375934332609176636e-01 -1.851904839277267456e-01 -8.779676258563995361e-02 -2.567857876420021057e-02 8.262293785810470581e-02 -1.972836703062057495e-01 -2.530226707458496094e-01 -1.726473681628704071e-02 2.071783095598220825e-01 7.951553165912628174e-02 -3.151128888130187988e-01 1.239271741360425949e-02 -2.062709778547286987e-01 9.201630949974060059e-02 6.449642032384872437e-02 -9.399721771478652954e-02 3.417943790555000305e-02 1.183252632617950439e-01 1.426682472229003906e-01 2.512001395225524902e-01 -2.398925423622131348e-01 -7.685603946447372437e-02 -5.991979036480188370e-03 1.215066462755203247e-01 -2.753929197788238525e-01 -2.771631479263305664e-01
4.865138977766036987e-02 2.980938255786895752e-01 1.050300151109695435e-01 -1.686130277812480927e-02 -5.881069973111152649e-02 -7.856465876102447510e-02 -1.458471408113837242e-03 -4.665765445679426193e-03 1.355751231312751770e-02 3.568643936887383461e-03 -4.069867357611656189e-02 -3.885686099529266357e-01 -2.781622409820556641e-01 -2.306414842605590820e-01 7.786081731319427490e-02 2.879675328731536865e-01 -2.776706218719482422e-02 1.781445927917957306e-02 -1.895579099655151367e-01 4.149517118930816650e-01 -3.980186954140663147e-02 -1.101870313286781311e-01 1.180046200752258301e-01 3.684754967689514160e-01 9.406996518373489380e-02 1.024819761514663696e-01 -4.378192871809005737e-02 -1.713865250349044800e-01 1.783544868230819702e-01 2.168954610824584961e-01 -1.007141098380088806e-01 -5.601251870393753052e-02
3.799990192055702209e-02 2.792598605155944824e-01 2.470082342624664307e-01 -6.007552519440650940e-02 3.760727867484092712e-02 -1.798398047685623169e-01 5.916288122534751892e-02 7.241141051054000854e-02 -9.654454141855239868e-02 -2.292854152619838715e-02 1.703690178692340851e-02 -2.238768637180328369e-01 -2.391171157360076904e-01 -2.424833327531814575e-01 -5.548388883471488953e-02 2.939734160900115967e-01 -5.806079879403114319e-02 2.599046826362609863e-01 -4.608705043792724609e-01 1.871311962604522705e-01 -1.947487741708755493e-01 -6.711845099925994873e-02 -4.216634854674339294e-02 2.138487100601196289e-01 -6.038394570350646973e-02 1.278164833784103394e-01 8.734858781099319458e-02 -1.225512698292732239e-01 1.152181178331375122e-01 -1.184894889593124390e-02 -1.241836100816726685e-01 -2.607000768184661865e-01
9.611880779266357422e-02 -2.278567254543304443e-01 1.875646412372589111e-01 -1.548007875680923462e-01 9.319453686475753784e-02 -2.835217118263244629e-01 2.055343985557556152e-02 -1.850651651620864868e-01 -2.095918357372283936e-01 -2.568820118904113770e-01 2.679794430732727051e-01 -6.358053535223007202e-02 1.210742145776748657e-01 7.376237213611602783e-02 8.529937267303466797e-02 2.752771377563476562e-01 -8.242041617631912231e-02 2.175244241952896118e-01 -1.817922592163085938e-01 1.210547685623168945e-01 2.862939238548278809e-01 -1.711427867412567139e-01 2.543659508228302002e-01 1.965254545211791992e-01 2.043890208005905151e-01 2.357693575322628021e-02 1.979102380573749542e-03 1.239378601312637329e-01 4.002470150589942932e-02 3.444644063711166382e-02 6.940036267042160034e-02 -2.921305000782012939e-01
1.852602362632751465e-01 1.100262776017189026e-01 1.204747799783945084e-02 1.439054757356643677e-01 1.107410416007041931e-01 1.002720743417739868e-01 1.631788015365600586e-01 -9.983231127262115479e-02 1.332979090511798859e-02 5.892748478800058365e-03 8.523585647344589233e-02 -2.593624293804168701e-01 -1.289688646793365479e-01 -3.313521444797515869e-01 1.671285033226013184e-01 2.761747539043426514e-01 -1.211917493492364883e-02 -5.474177189171314240e-03 -1.978221237659454346e-01 2.815611362457275391e-01 1.764734983444213867e-01 -1.582458615303039551e-02 -2.127388119697570801e-01 1.800436973571777344e-01 1.397966742515563965e-01 -1.953208586201071739e-03 2.167065814137458801e-02 -3.011036217212677002e-01 3.361529111862182617e-01 1.822991669178009033e-01 2.895726561546325684e-01 -3.318702336400747299e-03
2.558072805404663086e-01 -1.261170115321874619e-02 -2.051014453172683716e-02 -8.660192042589187622e-02 -1.882870495319366455e-01 -1.660584360361099243e-01 1.308526694774627686e-01 -2.255818098783493042e-01 -2.664240002632141113e-01 -1.063500270247459412e-01 2.728948928415775299e-02 -5.626109614968299866e-02 -2.325972318649291992e-01 -9.080875664949417114e-02 3.013069629669189453e-01 -8.925986476242542267e-03 -6.817684322595596313e-02 -1.725980192422866821e-01 -2.291839569807052612e-01 3.072707355022430420e-02 -7.212314009666442871e-02 -2.027080953121185303e-01 -1.210129410028457642e-01 8.716323226690292358e-02 4.626434147357940674e-01 3.164764344692230225e-01 -1.074636802077293396e-01 4.581676423549652100e-02 -1.679386496543884277e-01 -2.250810712575912476e-02 -2.728829532861709595e-02 -2.056465893983840942e-01
1.986626684665679932e-01 -2.641072571277618408e-01 6.626874208450317383e-02 -1.306945681571960449e-01 2.619986832141876221e-01 -1.862233281135559082e-01 1.461635828018188477e-01 -3.427093923091888428e-01 -2.983983457088470459e-01 -1.931920945644378662e-01 1.560531705617904663e-01 8.718922734260559082e-02 4.888910800218582153e-02 7.329580187797546387e-02 1.179814189672470093e-01 3.680328726768493652e-01 -1.929870396852493286e-01 2.636738717555999756e-01 -1.902088522911071777e-01 9.605954587459564209e-02 1.758963912725448608e-01 -2.488414384424686432e-02 4.889532923698425293e-02 -5.992901045829057693e-03 1.413512527942657471e-01 -7.640252262353897095e-02 -3.382530435919761658e-02 -1.572668924927711487e-02 1.234396696090698242e-01 -4.387757740914821625e-03 3.701168298721313477e-02 -2.858788073062896729e-01
1.847452968358993530e-01 1.287374198436737061e-01 5.439406633377075195e-02 1.171220541000366211e-01 8.939002454280853271e-02 -9.252459555864334106e-02 -2.449302747845649719e-02 -1.458905637264251709e-01 1.277364939451217651e-01 1.788621991872787476e-01 1.285001914948225021e-02 -2.967138290405273438e-01 -4.503053426742553711e-02 -7.161348313093185425e-02 1.420804709196090698e-01 2.306764423847198486e-01 -2.176828384399414062e-01 1.903672367334365845e-01 4.293293505907058716e-02 3.352504670619964600e-01 6.047146767377853394e-02 -2.173190116882324219e-01 -1.005569659173488617e-02 2.602447867393493652e-01 1.253220140933990479e-01 -2.502048611640930176e-01 4.004932194948196411e-02 1.257491558790206909e-01 3.731740117073059082e-01 -1.790041103959083557e-02 -1.126467064023017883e-01 -3.354835510253906250e-01
9.854817390441894531e-02 1.979323923587799072e-01 -1.374645531177520752e-01 -1.834266334772109985e-01 6.365385651588439941e-02 -3.531436920166015625e-01 -1.138506904244422913e-01 -2.173555195331573486e-01 -2.427071481943130493e-01 -2.312612831592559814e-01 -1.135663166642189026e-01 5.034181848168373108e-02 -2.304367274045944214e-01 1.347965300083160400e-01 2.321168482303619385e-01 -4.694223403930664062e-02 -8.351013995707035065e-03 3.208417445421218872e-02 -1.551241576671600342e-01 2.157382220029830933e-01 -2.021929770708084106e-01 -2.042546123266220093e-01 -1.002986505627632141e-01 -3.036737814545631409e-02 -3.858928754925727844e-02 1.327504031360149384e-02 1.064394321292638779e-02 -1.691854894161224365e-01 3.147937655448913574e-01 1.072111725807189941e-01 -3.061575293540954590e-01 -2.332698404788970947e-01
3.110321424901485443e-02 2.684900164604187012e-01 1.295229345560073853e-01 -1.600639075040817261e-01 -7.146266847848892212e-02 -2.205075323581695557e-01 8.535377681255340576e-02 -6.214420497417449951e-02 -8.472877740859985352e-02 -8.904603123664855957e-02 6.592291593551635742e-02 -3.706021606922149658e-01 -8.422805368900299072e-02 -1.061910465359687805e-01 3.327625989913940430e-01 3.601487576961517334e-01 -5.215219035744667053e-02 6.892882287502288818e-03 -8.206944167613983154e-02 4.783069789409637451e-01 -3.049542307853698730e-01 -1.635270193219184875e-02 -7.209297735244035721e-03 1.268993616104125977e-01 8.972254395484924316e-02 7.147274911403656006e-02 1.389227993786334991e-02 -1.157842427492141724e-01 1.094861999154090881e-01 1.257753372192382812e-02 -8.905575424432754517e-02 -9.761440753936767578e-02
6.440994143486022949e-02 1.972953416407108307e-02 5.176192149519920349e-02 -1.607820540666580200e-01 -2.880801213905215263e-03 -2.831440865993499756e-01 1.102096438407897949e-01 2.170085161924362183e-02 -2.097411006689071655e-01 -1.522407233715057373e-01 -9.796370565891265869e-02 -6.719027459621429443e-02 -4.748280048370361328e-01 -2.811504006385803223e-01 5.758214741945266724e-02 5.412050709128379822e-02 -2.888666987419128418e-01 -6.744916737079620361e-02 -3.736607730388641357e-01 1.961318105459213257e-01 -9.908575564622879028e-02 -4.961930215358734131e-02 5.689097568392753601e-02 -1.203551813960075378e-01 2.002028375864028931e-01 1.360508352518081665e-01 -1.231455281376838684e-01 -1.647805273532867432e-01 7.010620832443237305e-02 1.553394738584756851e-02 -1.951169818639755249e-01 -2.046549171209335327e-01
2.172253094613552094e-02 -1.802955418825149536e-01 6.784267723560333252e-02 3.841226920485496521e-02 -2.296394258737564087e-01 3.945550322532653809e-02 -1.030490547418594360e-01 3.433181345462799072e-02 -1.523226127028465271e-02 -1.565483957529067993e-02 -8.693431504070758820e-03 -3.069138824939727783e-01 -1.831605434417724609e-01 3.008837066590785980e-02 2.954909205436706543e-02 3.399844169616699219e-01 -1.701795756816864014e-01 7.987920194864273071e-02 -4.105442166328430176e-01 2.040301859378814697e-01 -8.051225543022155762e-02 5.128862336277961731e-02 1.395529657602310181e-01 4.236118793487548828e-01 -3.895839303731918335e-02 1.488540768623352051e-01 -2.263309955596923828e-01 3.755479678511619568e-02 2.312285900115966797e-01 5.566458031535148621e-02 -6.982585787773132324e-02 -2.405962795019149780e-01
1.592665165662765503e-01 -3.146729245781898499e-02 1.444786787033081055e-01 8.249290287494659424e-03 -6.082236021757125854e-02 -8.337606489658355713e-02 -1.226914077997207642e-01 -2.457625567913055420e-01 2.034346610307693481e-01 -9.713248908519744873e-02 7.970256358385086060e-02 5.836828425526618958e-02 -3.570697307586669922e-01 2.215761691331863403e-01 1.927531808614730835e-01 1.723691374063491821e-01 -1.806130409240722656e-01 -6.889604032039642334e-02 -1.849227696657180786e-01 3.079287707805633545e-01 -2.170755565166473389e-01 2.536211907863616943e-02 -1.851095706224441528e-01 1.747963875532150269e-01 2.766299247741699219e-01 8.477183431386947632e-02 2.336782217025756836e-01 -7.969878613948822021e-02 2.014884352684020996e-01 4.913965240120887756e-03 2.532427906990051270e-01 -1.848489791154861450e-01
2.091537415981292725e-01 -7.007422298192977905e-02 -3.094334304332733154e-01 1.010032594203948975e-01 8.290288597345352173e-02 1.818466037511825562e-01 5.706712976098060608e-02 -4.239078164100646973e-01 -2.179894037544727325e-02 -1.801605373620986938e-01 1.635954380035400391e-01 2.348708920180797577e-02 -5.845100153237581253e-03 -3.644632399082183838e-01 3.612206876277923584e-01 1.491905003786087036e-01 8.579427748918533325e-02 -6.127874553203582764e-02 -2.368196845054626465e-01 1.833927631378173828e-01 -5.995953455567359924e-02 -1.391173005104064941e-01 -2.534397877752780914e-02 -1.042853202670812607e-02 1.679903417825698853e-01 2.117326259613037109e-01 7.836111634969711304e-02 -2.214923948049545288e-01 1.063714101910591125e-01 5.318767949938774109e-02 9.581321477890014648e-02 -2.318155765533447266e-02
2.497805804014205933e-01 -3.401576541364192963e-03 -2.857136130332946777e-01 1.925165653228759766e-01 1.770347356796264648e-01 -1.042150408029556274e-01 5.603167787194252014e-02 -3.249408900737762451e-01 9.384384006261825562e-02 -2.887994349002838135e-01 -1.642600051127374172e-03 8.018652349710464478e-02 -7.129083573818206787e-02 -1.809335649013519287e-01 1.738770157098770142e-01 1.572050303220748901e-01 1.056586280465126038e-01 3.474500402808189392e-02 -3.057362735271453857e-01 1.341783851385116577e-01 8.014055341482162476e-02 -1.648800969123840332e-01 1.360374875366687775e-02 3.140987083315849304e-02 3.944218158721923828e-01 2.524852156639099121e-01 1.485872417688369751e-01 -1.017491519451141357e-01 -1.239393055438995361e-01 -2.762225642800331116e-02 2.136683613061904907e-01 -6.640206277370452881e-02
1.465651541948318481e-01 -6.294992566108703613e-02 2.670540846884250641e-02 -1.197887733578681946e-01 -7.441797107458114624e-02 -1.349757704883813858e-02 -1.476602554321289062e-01 -4.143460392951965332e-01 1.055419221520423889e-01 -2.911218106746673584e-01 -1.899843364953994751e-01 5.685624480247497559e-02 -4.287548735737800598e-02 -1.131973490118980408e-01 1.187351532280445099e-02 1.538314968347549438e-01 -3.118840157985687256e-01 1.013109683990478516e-01 -1.144189983606338501e-01 1.989665776491165161e-01 -6.554669234901666641e-03 -1.639480143785476685e-01 -1.877944916486740112e-01 1.188545152544975281e-01 4.209213256835937500e-01 -1.812093406915664673e-01 -1.294072568416595459e-01 1.862234771251678467e-01 1.058567091822624207e-01 -1.246138885617256165e-01 -1.468944400548934937e-01 -2.008309960365295410e-01
-4.460829123854637146e-02 4.165088385343551636e-02 1.870500892400741577e-01 -8.842252939939498901e-02 -1.257407944649457932e-02 -7.205024361610412598e-02 1.149403899908065796e-01 -7.654393464326858521e-02 3.133697062730789185e-02 -3.624860346317291260e-01 -1.649497002363204956e-01 9.419681876897811890e-02 -3.235359191894531250e-01 2.922219932079315186e-01 1.637237519025802612e-01 2.199999243021011353e-01 -9.376289695501327515e-02 9.397792071104049683e-02 -3.062981069087982178e-01 3.864623308181762695e-01 9.096904844045639038e-02 -7.778214663267135620e-02 -9.088661521673202515e-02 1.522063165903091431e-01 4.947995766997337341e-02 1.078578010201454163e-01 7.095138728618621826e-02 -5.455909669399261475e-02 1.848351508378982544e-01 3.220005631446838379e-01 -9.773990511894226074e-02 -1.388298422098159790e-01
7.352193444967269897e-02 9.423220902681350708e-02 -3.074851334095001221e-01 -1.017182990908622742e-01 2.946337312459945679e-02 -2.554821074008941650e-01 -2.055240422487258911e-02 3.417975455522537231e-02 -2.131167203187942505e-01 -1.613402664661407471e-01 3.387197386473417282e-03 -1.163083240389823914e-01 -1.112603545188903809e-01 -1.682350635528564453e-01 1.486255079507827759e-01 9.803584218025207520e-02 -1.263526976108551025e-01 6.842562556266784668e-02 -4.518771767616271973e-01 4.128572642803192139e-01 4.091102629899978638e-02 -1.240088194608688354e-01 1.755633503198623657e-01 -2.309269458055496216e-02 1.817715466022491455e-01 -1.549318879842758179e-01 8.429244905710220337e-02 -6.046583130955696106e-02 3.119436800479888916e-01 1.100369244813919067e-01 -6.569087505340576172e-02 1.745939254760742188e-01
2.208029478788375854e-01 -3.931294009089469910e-02 -1.024652197957038879e-01 -8.024968951940536499e-02 -2.117723785340785980e-02 -2.599521577358245850e-01 9.264669381082057953e-03 -1.421218216419219971e-01 -3.145437836647033691e-01 -1.716465353965759277e-01 -3.061958774924278259e-02 -5.851878970861434937e-02 -3.314642310142517090e-01 1.067176237702369690e-01 2.637777924537658691e-01 1.303234398365020752e-01 -1.741949468851089478e-03 -3.055711388587951660e-01 -3.563514351844787598e-02 6.456857547163963318e-03 -1.816514134407043457e-01 -2.162009924650192261e-01 1.834880188107490540e-02 1.623822897672653198e-01 3.659144341945648193e-01 2.654170989990234375e-01 -1.300387829542160034e-01 3.150137513875961304e-02 -1.201902627944946289e-01 1.602284796535968781e-02 1.770902657881379128e-03 -2.564960420131683350e-01
3.281687498092651367e-01 1.125180348753929138e-01 2.747677266597747803e-01 -1.403145939111709595e-01 3.115156590938568115e-01 -1.377250850200653076e-01 -1.740174889564514160e-01 -2.004792988300323486e-01 6.593494117259979248e-02 -1.837162226438522339e-01 8.578291535377502441e-02 1.479690242558717728e-02 -6.853736191987991333e-02 3.258514404296875000e-02 -2.021347172558307648e-02 -7.204975187778472900e-02 7.187148183584213257e-02 1.312476699240505695e-03 -3.014015257358551025e-01 4.914947226643562317e-02 -9.320350736379623413e-02 -2.107966989278793335e-01 8.432649821043014526e-02 2.449459433555603027e-01 1.201955229043960571e-01 3.004576265811920166e-01 1.713768020272254944e-02 -2.260246872901916504e-01 2.645875215530395508e-01 -1.028040573000907898e-01 7.964698597788810730e-03 -2.924740314483642578e-01
3.276357650756835938e-01 2.369323670864105225e-01 2.077667042613029480e-02 3.030021488666534424e-01 -1.195272523909807205e-02 -5.249955225735902786e-03 -1.640619039535522461e-01 -1.791242808103561401e-01 8.003067970275878906e-02 -2.002190798521041870e-02 3.419761359691619873e-02 -8.676633983850479126e-02 -3.123790919780731201e-01 1.565668359398841858e-02 3.035589754581451416e-01 2.184787243604660034e-01 4.314424842596054077e-02 -8.695805817842483521e-02 -2.038167864084243774e-01 1.594128012657165527e-01 -2.407942116260528564e-01 -8.189678192138671875e-02 -1.801672875881195068e-01 3.178996220231056213e-02 3.149500582367181778e-03 -1.713664531707763672e-01 -1.381262242794036865e-01 9.943465888500213623e-02 3.156214058399200439e-01 5.206727609038352966e-02 1.780461668968200684e-01 -2.549229860305786133e-01
-3.491376712918281555e-02 1.526131927967071533e-01 2.992714010179042816e-02 1.201878674328327179e-02 1.483511179685592651e-01 -2.352327853441238403e-01 4.204633878543972969e-04 -9.476274251937866211e-02 1.054616048932075500e-01 -1.556115150451660156e-01 -1.572050452232360840e-01 -4.527878761291503906e-02 -2.897992432117462158e-01 -1.021568477153778076e-01 1.575655043125152588e-01 3.772009313106536865e-01 -3.255279064178466797e-01 3.094066083431243896e-01 1.264561563730239868e-01 1.643953323364257812e-01 -6.225963006727397442e-04 -3.106981217861175537e-01 -3.747081756591796875e-02 1.098596528172492981e-01 2.762112617492675781e-01 9.236016869544982910e-02 -1.052283495664596558e-01 1.154163628816604614e-01 2.258378863334655762e-01 -8.058425784111022949e-02 -1.172704249620437622e-01 -1.711982488632202148e-01
-3.849228844046592712e-02 2.794693224132061005e-02 4.193518310785293579e-02 6.473747547715902328e-03 -1.680598109960556030e-01 3.108293749392032623e-02 -2.812162227928638458e-02 -2.254196852445602417e-01 8.893117308616638184e-02 -2.540053427219390869e-01 -1.430998295545578003e-01 1.025385968387126923e-02 -1.198960468173027039e-01 2.581526041030883789e-01 8.748744428157806396e-02 4.442723095417022705e-01 -1.502025872468948364e-01 1.594062894582748413e-01 -2.964575290679931641e-01 2.224961668252944946e-01 -1.663922220468521118e-01 -1.165186464786529541e-01 -4.196831956505775452e-02 2.744556777179241180e-02 2.708688974380493164e-01 1.265051215887069702e-01 1.491752564907073975e-01 -8.877504616975784302e-02 -2.303954958915710449e-02 1.316008865833282471e-01 -1.933362632989883423e-01 -3.635728955268859863e-01
1.059745475649833679e-01 2.621186375617980957e-01 4.644060879945755005e-02 2.749758027493953705e-02 -7.192721962928771973e-02 -1.265212148427963257e-01 -1.280758436769247055e-02 -1.042924448847770691e-01 -2.110391557216644287e-01 -2.603127248585224152e-02 -8.489573374390602112e-03 -2.114343196153640747e-01 -3.979308307170867920e-01 -2.459305822849273682e-01 -2.076776027679443359e-01 -1.233262121677398682e-01 -2.250540703535079956e-01 -5.749053135514259338e-02 -3.343633711338043213e-01 4.022901058197021484e-01 9.580864571034908295e-03 -1.099266260862350464e-01 1.106941327452659607e-02 1.326097398996353149e-01 8.446475118398666382e-02 2.029703408479690552e-01 -3.402552381157875061e-02 -1.932689547538757324e-01 2.452716231346130371e-01 4.005376249551773071e-02 -1.034766286611557007e-01 3.130961582064628601e-02
6.596950441598892212e-02 -5.909226834774017334e-02 8.324120938777923584e-02 -1.887911409139633179e-01 -2.686483561992645264e-01 -1.807238310575485229e-01 5.041082948446273804e-02 -1.374536603689193726e-01 -2.662337422370910645e-01 -2.015399746596813202e-03 7.133505493402481079e-02 -1.137990504503250122e-01 5.694909393787384033e-02 -1.369245797395706177e-01 2.541053807362914085e-03 1.517454683780670166e-01 3.705066069960594177e-02 2.322960793972015381e-01 -4.684110879898071289e-01 3.608340397477149963e-02 -1.017635688185691833e-01 -1.222539246082305908e-01 1.054968833923339844e-01 1.440703775733709335e-02 4.316874444484710693e-01 9.420206397771835327e-02 7.373255491256713867e-02 9.691127389669418335e-02 3.293755948543548584e-01 9.146434813737869263e-02 -2.206085175275802612e-01 -3.326545655727386475e-02
-3.427047282457351685e-02 -1.747726052999496460e-01 1.982662826776504517e-02 4.465034231543540955e-02 -5.575932562351226807e-02 -1.141230240464210510e-01 -1.835112124681472778e-01 -2.189307957887649536e-01 9.264347702264785767e-02 -4.245849549770355225e-01 -2.342678457498550415e-01 -3.343069255352020264e-01 2.302983552217483521e-01 -1.655421257019042969e-01 7.835693657398223877e-02 5.015344545245170593e-02 6.587993353605270386e-03 1.210914477705955505e-01 -3.559381663799285889e-01 1.011087745428085327e-01 1.753166504204273224e-02 -3.049139380455017090e-01 2.167477756738662720e-01 5.150090903043746948e-02 8.033436536788940430e-02 2.281213402748107910e-01 -1.653419882059097290e-01 7.217889279127120972e-02 1.322202384471893311e-01 1.041624620556831360e-01 -1.138598844408988953e-02 -9.758669883012771606e-02
2.709823846817016602e-01 -7.819130271673202515e-02 2.071529775857925415e-01 3.226260468363761902e-02 1.631707400083541870e-01 -6.425654143095016479e-02 -1.032059080898761749e-02 -6.631312519311904907e-02 -1.273606624454259872e-02 -1.174829602241516113e-01 4.833163693547248840e-02 -2.455764077603816986e-02 1.135344728827476501e-01 -1.854465454816818237e-01 1.306142061948776245e-01 5.662685260176658630e-02 -1.260168850421905518e-01 -8.196218311786651611e-02 -3.965666294097900391e-01 1.334733068943023682e-01 3.357569873332977295e-02 -1.108606532216072083e-01 4.723200201988220215e-02 -1.184520497918128967e-01 2.111334651708602905e-01 -1.965724080801010132e-01 1.045969035476446152e-02 1.836186349391937256e-01 4.939288496971130371e-01 -6.904357671737670898e-02 -2.495943456888198853e-01 -3.183745443820953369e-01
1.641314774751663208e-01 4.485790804028511047e-02 1.038451120257377625e-01 -5.571946501731872559e-02 1.326908618211746216e-01 -1.963417530059814453e-01 1.165218055248260498e-01 -2.250040173530578613e-01 -1.523132473230361938e-01 1.010870002210140228e-02 1.869300603866577148e-01 -2.184898704290390015e-01 -1.787737905979156494e-01 -9.568642079830169678e-02 1.760213524103164673e-01 -5.517091602087020874e-03 -2.036465257406234741e-01 -7.968008518218994141e-02 -3.739997744560241699e-01 3.296542465686798096e-01 1.460892260074615479e-01 -1.126277297735214233e-01 3.868837356567382812e-01 1.679629832506179810e-01 -1.042782440781593323e-01 1.866449117660522461e-01 -8.117177337408065796e-02 -1.120872348546981812e-01 1.663100570440292358e-01 1.535977870225906372e-01 -8.139090985059738159e-02 1.663190424442291260e-01
7.374963164329528809e-02 -2.231859564781188965e-01 -2.111908793449401855e-01 -1.570852994918823242e-01 -2.297886610031127930e-01 -8.627675473690032959e-02 -8.307605236768722534e-02 -1.243312507867813110e-01 -1.001580432057380676e-01 1.581386476755142212e-01 -1.712964326143264771e-01 -2.820497453212738037e-01 -3.303071856498718262e-01 -1.267251074314117432e-01 1.818692684173583984e-01 1.744217276573181152e-01 -1.449728608131408691e-01 7.413744181394577026e-02 9.773555211722850800e-03 1.407333761453628540e-01 -2.283374220132827759e-02 -2.559824287891387939e-01 -4.508836660534143448e-03 -1.487812399864196777e-01 2.101967930793762207e-01 2.710349857807159424e-01 -2.959921061992645264e-01 -1.532629579305648804e-01 1.223208159208297729e-01 1.556640211492776871e-02 -1.646198183298110962e-01 -2.336715012788772583e-01
1.216903403401374817e-01 -9.494329988956451416e-02 2.240445762872695923e-01 -3.787828609347343445e-03 8.883609622716903687e-02 1.454243529587984085e-02 1.207086592912673950e-01 -1.081039980053901672e-01 -2.088870108127593994e-01 -1.393548697233200073e-01 1.192853376269340515e-01 -7.386795431375503540e-02 1.215276196599006653e-01 -3.270996510982513428e-01 -4.574507474899291992e-02 2.412893176078796387e-01 -9.687142819166183472e-02 -5.014849454164505005e-02 -1.568999886512756348e-01 1.398928165435791016e-01 8.371111005544662476e-02 -2.765876054763793945e-01 3.136675432324409485e-02 6.068190187215805054e-02 3.826836347579956055e-01 -2.794456779956817627e-01 -4.167447239160537720e-02 1.807975769042968750e-01 2.503787577152252197e-01 -8.956426382064819336e-02 -6.878142803907394409e-02 -3.848727047443389893e-01
1.726064085960388184e-01 -1.663157492876052856e-01 1.251653432846069336e-01 -1.440494656562805176e-01 -1.435053646564483643e-01 -3.624783456325531006e-01 2.888878993690013885e-02 4.841894283890724182e-02 -1.515986472368240356e-01 -1.136659383773803711e-01 -1.903247237205505371e-01 -2.749060690402984619e-01 -2.345413416624069214e-01 -1.331972926855087280e-01 5.461346730589866638e-02 -1.228684186935424805e-01 1.271094381809234619e-01 -3.589990735054016113e-02 -4.322595298290252686e-01 1.700056195259094238e-01 1.425634697079658508e-02 -5.744060873985290527e-02 -1.440874189138412476e-01 1.139003634452819824e-01 9.926994889974594116e-02 2.492487132549285889e-01 -2.489878684282302856e-01 1.650480031967163086e-01 1.974128335714340210e-01 -5.196107923984527588e-02 -1.682865470647811890e-01 -1.039066910743713379e-01
2.560925483703613281e-01 1.309011429548263550e-01 -2.345687709748744965e-02 -9.444662928581237793e-02 1.404994428157806396e-01 1.629682141356170177e-03 -2.337429374456405640e-01 -1.634409427642822266e-01 -3.140819072723388672e-01 -2.419501543045043945e-01 5.833256989717483521e-03 -6.721644103527069092e-02 -1.346454471349716187e-01 -1.333197206258773804e-01 1.357014477252960205e-01 1.224591978825628757e-03 -3.538134098052978516e-01 -1.259939838200807571e-02 -2.212895005941390991e-01 5.829798802733421326e-02 8.759354799985885620e-02 -2.409321516752243042e-01 -2.043299525976181030e-01 -1.393334120512008667e-01 4.606610536575317383e-01 -1.558081358671188354e-01 -2.158231567591428757e-03 1.839672923088073730e-01 1.142188161611557007e-01 8.724065497517585754e-03 -8.937342092394828796e-03 -5.029161274433135986e-02
7.447662949562072754e-02 -1.633102893829345703e-01 2.586901187896728516e-01 -2.027705162763595581e-01 2.292927354574203491e-01 -2.602147124707698822e-02 -2.425159662961959839e-01 -8.468445390462875366e-02 -7.970681786537170410e-02 -2.400784343481063843e-01 3.898999467492103577e-02 -2.052366174757480621e-02 -1.279836297035217285e-01 -1.919325441122055054e-01 2.733122110366821289e-01 3.002449274063110352e-01 -6.165347248315811157e-02 1.497290283441543579e-01 -2.115569263696670532e-01 -4.054406285285949707e-02 3.284693881869316101e-02 -3.067606985569000244e-01 1.687233150005340576e-01 1.498211771249771118e-01 6.164348497986793518e-02 1.883825063705444336e-01 4.699841141700744629e-02 -6.403682380914688110e-02 9.437883645296096802e-02 -2.679557800292968750e-01 2.255553603172302246e-01 -2.462045699357986450e-01
2.011175751686096191e-01 -1.180943474173545837e-01 1.257842499762773514e-02 -1.137208342552185059e-01 -1.111285910010337830e-01 5.108237639069557190e-02 -1.671845912933349609e-01 -4.707264304161071777e-01 -3.112492859363555908e-01 -2.219731509685516357e-01 -6.037275493144989014e-02 -8.201466500759124756e-02 2.363190352916717529e-01 -1.700082570314407349e-01 1.027164533734321594e-01 2.172961533069610596e-01 -4.081792756915092468e-02 2.875656187534332275e-01 -3.706589639186859131e-01 7.616424560546875000e-02 -1.021594554185867310e-02 -1.808809787034988403e-01 -7.927921414375305176e-02 -5.029735714197158813e-02 2.466120719909667969e-01 3.161474317312240601e-02 -2.982063777744770050e-02 -3.149476647377014160e-02 -2.465660683810710907e-02 4.043531045317649841e-02 -1.636492758989334106e-01 -8.411858230829238892e-02
-4.692134633660316467e-02 8.104781806468963623e-02 1.832062453031539917e-01 -1.977573186159133911e-01 -4.412252083420753479e-02 -5.887923017144203186e-02 -8.391676470637321472e-03 -4.065845906734466553e-01 -2.191341817378997803e-01 -2.187924925237894058e-03 2.053000405430793762e-02 -1.549100279808044434e-01 -5.162817984819412231e-02 -1.013935133814811707e-01 1.894534975290298462e-01 7.394644618034362793e-02 -5.905764177441596985e-02 -1.149507462978363037e-01 -3.767529428005218506e-01 1.797918975353240967e-01 7.779826223850250244e-02 -3.375672996044158936e-01 -2.353117614984512329e-02 -1.430923044681549072e-01 1.373056918382644653e-01 -1.643072217702865601e-01 4.274416342377662659e-02 2.655554413795471191e-01 1.427109986543655396e-01 -8.609996736049652100e-02 4.150309786200523376e-02 -3.759132623672485352e-01
3.957376256585121155e-02 -2.704764902591705322e-01 7.910941541194915771e-02 1.060742735862731934e-01 -2.927602082490921021e-02 3.136329725384712219e-02 -6.790491938591003418e-02 6.160834804177284241e-02 -7.742917537689208984e-02 3.827078267931938171e-02 -7.008152455091476440e-02 -3.592460453510284424e-01 -1.510317176580429077e-01 -4.832810908555984497e-02 -9.239620715379714966e-02 3.528635203838348389e-01 -1.882931292057037354e-01 1.574819236993789673e-01 -4.363690316677093506e-01 2.389886528253555298e-01 -1.198978722095489502e-01 -1.461684424430131912e-02 8.333370089530944824e-02 2.186338156461715698e-01 -4.643280431628227234e-02 5.213182047009468079e-02 -2.058250308036804199e-01 -1.279890388250350952e-01 2.265186458826065063e-01 1.656991429626941681e-02 -2.887981757521629333e-02 -3.236252069473266602e-01
1.386131644248962402e-01 -1.039924845099449158e-01 1.698212623596191406e-01 1.331965774297714233e-01 -1.043274179100990295e-01 -1.157358959317207336e-01 9.942241013050079346e-02 9.845313429832458496e-02 -1.847836971282958984e-01 -1.570318639278411865e-01 -9.877378493547439575e-02 -8.183703571557998657e-02 2.655484527349472046e-02 -3.799192309379577637e-01 1.327985338866710663e-02 1.355532556772232056e-01 -2.311942130327224731e-01 8.300962299108505249e-02 -3.535256087779998779e-01 2.237167656421661377e-01 -8.837604522705078125e-02 -1.026907563209533691e-01 2.636659741401672363e-01 3.020096011459827423e-02 2.648618221282958984e-01 -2.940263450145721436e-01 -6.050467491149902344e-02 1.044106110930442810e-01 2.091581225395202637e-01 -1.660728305578231812e-01 -1.619802415370941162e-02 -2.716032266616821289e-01
9.034843742847442627e-02 -6.154786050319671631e-02 1.546376794576644897e-01 6.431058282032608986e-04 2.292685955762863159e-01 4.090328514575958252e-02 -1.160136163234710693e-01 -4.011365473270416260e-01 9.236095100641250610e-02 4.013397917151451111e-02 -2.385937571525573730e-01 2.484350837767124176e-02 -2.710013091564178467e-01 -2.958607487380504608e-02 2.199179530143737793e-01 -7.879094779491424561e-02 -3.130734860897064209e-01 1.448817849159240723e-01 -1.499276161193847656e-01 1.853304803371429443e-01 2.206993252038955688e-01 -2.843289971351623535e-01 -6.091743335127830505e-02 9.420805610716342926e-03 1.799626201391220093e-01 1.183025985956192017e-01 1.085792556405067444e-01 1.702508628368377686e-01 1.883033066987991333e-01 -2.974163554608821869e-02 -1.237273141741752625e-01 -3.016028404235839844e-01
-6.759919226169586182e-03 1.106715053319931030e-01 1.469728797674179077e-01 2.410217821598052979e-01 -1.381445974111557007e-01 -1.664098799228668213e-01 -2.414483129978179932e-01 2.331185340881347656e-02 -5.921503528952598572e-02 -3.853535056114196777e-01 6.306802481412887573e-02 -8.500865101814270020e-02 -1.364006698131561279e-01 -2.034331262111663818e-01 1.098525896668434143e-01 1.502129994332790375e-02 -2.352925240993499756e-01 4.265325963497161865e-01 -2.653665244579315186e-01 1.618783473968505859e-01 1.158929839730262756e-01 -1.002158746123313904e-01 1.468823105096817017e-01 1.922060847282409668e-01 1.021611094474792480e-01 -4.950616136193275452e-02 -1.475294679403305054e-01 7.206183671951293945e-02 5.294514074921607971e-02 -7.418779283761978149e-02 2.283719368278980255e-02 -3.198792040348052979e-01
2.176531702280044556e-01 -2.138087451457977295e-01 -7.113306317478418350e-03 -1.844900101423263550e-01 2.089923471212387085e-01 -1.277586519718170166e-01 -3.792456584051251411e-03 -1.176866292953491211e-01 -1.916164755821228027e-01 -3.030089139938354492e-01 1.080699265003204346e-01 2.733749449253082275e-01 2.117894440889358521e-01 -2.656483650207519531e-02 1.620439589023590088e-01 2.923357188701629639e-01 -6.292645633220672607e-02 2.327377498149871826e-01 -2.011232972145080566e-01 2.888259291648864746e-01 2.254905253648757935e-01 -1.547453254461288452e-01 6.229959800839424133e-02 1.365872025489807129e-01 5.200552195310592651e-02 -1.365132443606853485e-02 -2.097629569470882416e-02 -1.563624590635299683e-01 1.408997625112533569e-01 9.406335651874542236e-02 -2.658330276608467102e-02 -3.003726601600646973e-01
1.415075361728668213e-01 -1.507288031280040741e-02 2.157448679208755493e-01 -1.498063057661056519e-01 3.474102413747459650e-04 -1.477590501308441162e-01 7.199744135141372681e-02 1.604378223419189453e-02 -1.591856926679611206e-01 1.618772186338901520e-02 -3.125425800681114197e-02 -5.042655766010284424e-02 -3.576962649822235107e-01 -4.133215844631195068e-01 5.188174173235893250e-02 9.065424092113971710e-04 -2.795428037643432617e-01 -6.901078671216964722e-02 -3.448593020439147949e-01 2.359783351421356201e-01 9.927356243133544922e-02 -2.977544441819190979e-02 5.484334006905555725e-02 -6.520431488752365112e-02 2.676333189010620117e-01 1.894935071468353271e-01 -5.027373787015676498e-03 -1.302498281002044678e-01 2.638719379901885986e-01 -1.615484654903411865e-01 -2.291036546230316162e-01 -6.803582608699798584e-02
9.085728228092193604e-02 -6.923572719097137451e-02 1.094029620289802551e-01 -4.397824406623840332e-02 -2.008475922048091888e-02 -1.020442470908164978e-01 -7.423768937587738037e-02 -5.227360129356384277e-01 -1.378668397665023804e-01 4.766167327761650085e-02 1.432915925979614258e-01 -2.472060471773147583e-01 2.910659909248352051e-01 5.873007327318191528e-02 4.340714961290359497e-02 1.136182025074958801e-01 -2.120244354009628296e-01 -1.375979781150817871e-01 -7.437510788440704346e-02 3.602935075759887695e-01 6.556774675846099854e-02 -2.874761819839477539e-01 -4.785591270774602890e-03 8.827165514230728149e-02 2.541630566120147705e-01 -4.188437387347221375e-02 -5.088389664888381958e-02 4.980317130684852600e-02 7.625701278448104858e-02 -2.058723419904708862e-01 -1.258172211237251759e-03 -2.529300749301910400e-01
1.880895644426345825e-01 -1.583295762538909912e-01 1.627803891897201538e-01 1.431648880243301392e-01 1.738098822534084320e-02 1.737674325704574585e-01 -1.169440299272537231e-01 1.252743303775787354e-01 -8.558161556720733643e-02 1.011244393885135651e-02 1.519609056413173676e-02 -1.297677308320999146e-01 -8.303395658731460571e-02 -1.247007958590984344e-02 7.934489846229553223e-02 5.480130314826965332e-01 -2.330175936222076416e-01 -5.226024240255355835e-02 -4.198065102100372314e-01 2.453738003969192505e-01 -1.721747452393174171e-03 -6.016644090414047241e-02 1.111006885766983032e-01 1.879952251911163330e-01 -1.487472746521234512e-02 -6.414379924535751343e-02 -1.475761830806732178e-01 -3.055815212428569794e-02 2.858157455921173096e-01 -1.288646310567855835e-01 5.990226194262504578e-02 -1.442803591489791870e-01
3.915871679782867432e-01 9.972579777240753174e-02 -3.394082561135292053e-02 9.474835544824600220e-02 -8.653988130390644073e-03 4.862411692738533020e-02 -1.450985074043273926e-01 -1.634899228811264038e-01 5.074159055948257446e-02 -3.014813363552093506e-01 -1.493681520223617554e-01 -3.264427930116653442e-02 -1.255624592304229736e-01 -2.619566917419433594e-01 1.407259609550237656e-02 3.626979589462280273e-01 -1.537871062755584717e-01 -5.237842351198196411e-02 -1.790266931056976318e-01 8.135044574737548828e-02 -2.321375608444213867e-01 -2.186882942914962769e-01 3.159792721271514893e-02 -4.432330653071403503e-02 -1.727854609489440918e-01 4.656320810317993164e-02 2.052750289440155029e-01 -5.720781162381172180e-03 3.405759036540985107e-01 2.133199572563171387e-01 3.263186663389205933e-02 -1.920739859342575073e-01
6.404512375593185425e-02 1.799040101468563080e-02 2.013583630323410034e-01 6.094815209507942200e-02 1.326268725097179413e-02 -1.103685051202774048e-01 2.137506604194641113e-01 -1.654798835515975952e-01 1.165382564067840576e-01 -5.194927379488945007e-02 -1.085912808775901794e-01 -3.425261750817298889e-02 2.412909641861915588e-02 -2.971781492233276367e-01 7.306158542633056641e-02 2.259299159049987793e-01 -2.928161025047302246e-01 1.032198444008827209e-01 -2.558575570583343506e-01 2.167735695838928223e-01 2.798580937087535858e-02 -1.272816210985183716e-01 1.018144041299819946e-01 7.971516996622085571e-02 2.622417807579040527e-01 -2.104366421699523926e-01 -3.501818748190999031e-03 1.926212757825851440e-01 2.865492701530456543e-01 -1.805143356323242188e-01 -6.528710573911666870e-02 -4.238846302032470703e-01
1.993369460105895996e-01 4.397890344262123108e-02 -7.395490258932113647e-02 -7.114353775978088379e-02 2.509806677699089050e-02 1.584110110998153687e-01 5.062251165509223938e-02 -3.100669085979461670e-01 5.821419879794120789e-03 -3.108040988445281982e-01 -2.024943083524703979e-01 1.454738527536392212e-01 -1.908275932073593140e-01 -3.123016059398651123e-01 9.896279871463775635e-02 3.111280500888824463e-01 -3.290566504001617432e-01 6.895176321268081665e-02 -3.201221227645874023e-01 -1.698243245482444763e-02 -3.257363289594650269e-02 -1.302083879709243774e-01 1.488478928804397583e-01 -1.932822982780635357e-03 6.224811077117919922e-02 6.050965189933776855e-02 -1.361167281866073608e-01 -6.780767440795898438e-02 2.447048276662826538e-01 -2.690659090876579285e-02 -2.630979716777801514e-01 -8.700340986251831055e-02
3.791546076536178589e-02 -1.702663451433181763e-01 6.724933534860610962e-02 1.039360761642456055e-01 -1.128453388810157776e-01 2.026230096817016602e-02 -1.503049135208129883e-01 1.503637246787548065e-02 -1.254856679588556290e-02 -2.251165732741355896e-02 -6.289993971586227417e-02 -3.424055874347686768e-01 4.662774130702018738e-02 2.791527658700942993e-02 -5.970573425292968750e-02 2.405045926570892334e-01 -1.521170288324356079e-01 4.135909304022789001e-02 -5.162624716758728027e-01 2.464506924152374268e-01 -1.328734159469604492e-01 -1.210659295320510864e-01 9.284797310829162598e-02 2.725618779659271240e-01 -4.666269570589065552e-02 -6.163152679800987244e-02 -3.513973057270050049e-01 -2.033766172826290131e-02 1.951719075441360474e-01 -7.562859356403350830e-02 -1.029389724135398865e-01 -2.836291491985321045e-01
3.107492029666900635e-01 1.104455515742301941e-01 4.028177261352539062e-02 8.923023194074630737e-02 -1.913148015737533569e-01 1.692795157432556152e-01 -4.727491363883018494e-02 -3.171338140964508057e-01 -2.413095384836196899e-01 -8.767182379961013794e-02 -1.251417845487594604e-01 -4.124091193079948425e-02 2.104589715600013733e-02 1.462954580783843994e-01 2.553657293319702148e-01 1.415562182664871216e-01 5.950620397925376892e-02 2.831230461597442627e-01 3.358678147196769714e-02 2.763957083225250244e-01 1.660032421350479126e-01 -9.751306474208831787e-02 1.934097260236740112e-01 1.135839298367500305e-01 1.169047281146049500e-01 -3.234035149216651917e-02 -8.163906633853912354e-02 -7.796423137187957764e-02 2.408740818500518799e-01 -9.396532922983169556e-02 2.013213559985160828e-02 -4.241527020931243896e-01
-2.992606954649090767e-03 1.605052351951599121e-01 1.225384101271629333e-01 3.057001903653144836e-02 -1.220834255218505859e-01 7.828933000564575195e-02 -9.477901272475719452e-03 -2.532499730587005615e-01 1.729929447174072266e-01 -2.121039330959320068e-01 -1.545280814170837402e-01 -1.352056711912155151e-01 -1.432933658361434937e-01 1.639695167541503906e-01 -1.124585270881652832e-01 4.650419056415557861e-01 -7.258196175098419189e-02 -5.559155717492103577e-02 -2.660391032695770264e-01 1.999293714761734009e-01 -2.339260131120681763e-01 -1.205050945281982422e-01 -7.915796339511871338e-02 6.948100775480270386e-02 2.208574116230010986e-01 2.025133967399597168e-01 1.120380982756614685e-01 -1.210393309593200684e-01 5.958593264222145081e-02 9.647375345230102539e-02 -6.843197345733642578e-02 -3.816267549991607666e-01
1.575291305780410767e-01 3.146054148674011230e-01 1.115381568670272827e-01 -8.237401396036148071e-02 -2.228783071041107178e-01 -1.421690285205841064e-01 1.810147613286972046e-01 -1.938803046941757202e-01 -3.665356663987040520e-03 -1.988161802291870117e-01 6.709477305412292480e-02 -2.672429978847503662e-01 1.347963064908981323e-01 -6.263475120067596436e-02 2.774079144001007080e-01 2.559601068496704102e-01 -1.403256803750991821e-01 -1.387103646993637085e-01 -4.244496673345565796e-02 3.779148757457733154e-01 -2.362424880266189575e-01 -7.554215192794799805e-02 -6.573353707790374756e-02 2.687400877475738525e-01 2.696294710040092468e-02 1.240128278732299805e-01 -1.751481890678405762e-01 -5.094483494758605957e-02 1.629654765129089355e-01 3.565121442079544067e-02 1.260354518890380859e-01 -1.483533233404159546e-01
2.906159460544586182e-01 4.491055756807327271e-02 -8.291043341159820557e-03 -1.322812438011169434e-01 -3.522802889347076416e-02 1.096363738179206848e-02 -1.984898895025253296e-01 -2.119030207395553589e-01 -2.424189448356628418e-01 -2.035162001848220825e-01 1.194163188338279724e-01 -7.567640859633684158e-03 -1.337957680225372314e-01 1.577555537223815918e-01 -1.118795350193977356e-01 -3.784555569291114807e-02 -6.320331990718841553e-02 1.799558475613594055e-02 -4.178218245506286621e-01 -5.676142126321792603e-02 2.559278905391693115e-01 -9.746351838111877441e-02 1.858571916818618774e-02 2.593874633312225342e-01 2.148055434226989746e-01 1.088708266615867615e-02 7.904287427663803101e-02 1.160896271467208862e-01 3.507143855094909668e-01 1.579279601573944092e-01 -8.211136609315872192e-02 -3.060158193111419678e-01
5.382870323956012726e-03 3.380862176418304443e-01 -1.862437650561332703e-02 1.083883456885814667e-02 1.766780763864517212e-01 -5.826644971966743469e-02 3.200303018093109131e-02 -1.901055872440338135e-01 -1.264307945966720581e-01 -2.335788309574127197e-01 -1.716339401900768280e-02 4.744263365864753723e-03 -4.158137142658233643e-01 -7.321968674659729004e-02 1.272409111261367798e-01 2.490407228469848633e-01 -2.236292660236358643e-01 3.630897998809814453e-01 -2.063890919089317322e-02 1.021604835987091064e-01 2.509897388517856598e-02 -2.788320481777191162e-01 3.569854050874710083e-02 3.198657631874084473e-01 1.398606449365615845e-01 2.318906597793102264e-03 -1.148075833916664124e-01 1.630608737468719482e-02 2.105086743831634521e-01 -8.292029052972793579e-02 -5.328334867954254150e-02 -1.561437547206878662e-01
2.794149816036224365e-01 2.198490127921104431e-02 2.398337870836257935e-01 1.796266585588455200e-01 -5.392734706401824951e-02 -4.347883164882659912e-02 1.566361784934997559e-01 -3.494662642478942871e-01 -1.302919834852218628e-01 -2.048959732055664062e-01 -1.783040165901184082e-01 -1.331256031990051270e-01 1.695078313350677490e-01 6.427968386560678482e-03 1.854045838117599487e-01 3.848820552229881287e-02 -3.296143934130668640e-02 5.845193192362785339e-02 -2.015436440706253052e-01 8.286907523870468140e-02 -1.125798523426055908e-01 -3.486585021018981934e-01 -1.425850242376327515e-01 3.236162662506103516e-01 4.060913622379302979e-02 -4.976949095726013184e-02 4.521709680557250977e-02 2.639423608779907227e-01 3.096816539764404297e-01 -1.185526698827743530e-01 -1.896681822836399078e-02 -9.826357662677764893e-02
1.170732229948043823e-01 1.452394872903823853e-01 1.445166487246751785e-02 -4.085611552000045776e-02 1.669856486842036247e-03 -1.920344680547714233e-01 9.435640275478363037e-02 -8.324763178825378418e-02 -1.384033262729644775e-01 -1.010339260101318359e-01 -3.490079194307327271e-02 -2.609440684318542480e-01 -1.411294788122177124e-01 -1.636631190776824951e-01 2.178531140089035034e-01 1.843531616032123566e-02 -2.403158992528915405e-01 -1.463810354471206665e-01 -4.084111154079437256e-01 3.783466815948486328e-01 1.615601480007171631e-01 -8.672442287206649780e-02 4.097800254821777344e-01 4.765131324529647827e-02 -5.271321907639503479e-02 1.574312895536422729e-01 -5.893861129879951477e-02 -6.867084652185440063e-02 1.807308197021484375e-01 2.087801843881607056e-01 -4.692778736352920532e-02 1.014200150966644287e-01
1.854130066931247711e-02 3.343527019023895264e-01 3.272754326462745667e-02 -2.403876036405563354e-01 1.290226429700851440e-01 1.644569039344787598e-01 7.811516989022493362e-03 -1.915809661149978638e-01 -1.633383929729461670e-01 1.831899210810661316e-02 1.946903914213180542e-01 -1.651400029659271240e-01 -6.179547309875488281e-02 9.073858708143234253e-02 1.446846425533294678e-01 -3.814220800995826721e-02 -1.231901720166206360e-01 -3.057426027953624725e-02 -3.211639225482940674e-01 4.857758060097694397e-02 6.411563605070114136e-02 -2.838231027126312256e-01 -8.313190937042236328e-02 6.022785790264606476e-03 3.297210037708282471e-01 1.634326875209808350e-01 8.992774784564971924e-02 6.762307137250900269e-02 3.385638892650604248e-01 -3.604585654102265835e-04 -5.148238316178321838e-02 -3.785848617553710938e-01
1.497966647148132324e-01 1.735005080699920654e-01 9.058130532503128052e-02 4.577450081706047058e-02 8.674784749746322632e-02 4.545669257640838623e-02 1.970757395029067993e-01 -6.159090553410351276e-04 -7.475905120372772217e-02 -3.617903590202331543e-02 9.344598650932312012e-02 -2.679957449436187744e-01 -1.727545112371444702e-01 -3.520158827304840088e-01 1.430794447660446167e-01 4.083078205585479736e-01 2.919292822480201721e-02 1.079078391194343567e-01 -2.217855006456375122e-01 3.363102674484252930e-01 1.356664746999740601e-01 8.106290362775325775e-03 -1.121325194835662842e-01 1.527671515941619873e-01 1.145493239164352417e-01 3.846998140215873718e-02 5.771354585886001587e-02 -6.417691707611083984e-02 3.695815801620483398e-01 1.461864262819290161e-01 1.922329664230346680e-01 1.191284433007240295e-01
6.917851418256759644e-02 -1.495892996899783611e-03 1.724179983139038086e-01 6.685209460556507111e-03 -9.348790347576141357e-02 -3.186261951923370361e-01 1.832575500011444092e-01 -4.049888253211975098e-02 -2.323632389307022095e-01 -2.896164543926715851e-02 1.187658011913299561e-01 -4.911073297262191772e-02 -3.018565177917480469e-01 -3.363133668899536133e-01 1.675162315368652344e-01 -1.613321341574192047e-02 -1.255564391613006592e-01 4.120878409594297409e-03 -4.263263940811157227e-01 2.806903421878814697e-01 3.240377455949783325e-02 -5.768746137619018555e-02 -2.800201065838336945e-02 -1.683620214462280273e-01 1.670802533626556396e-01 1.554699540138244629e-01 -9.767369925975799561e-02 -2.026773244142532349e-01 1.033465415239334106e-01 1.695253849029541016e-01 -1.600135713815689087e-01 -1.962133347988128662e-01
3.712507486343383789e-01 -1.425183862447738647e-01 -1.019663885235786438e-01 2.085063606500625610e-02 -2.236229777336120605e-01 -2.638721466064453125e-01 -2.554210722446441650e-01 -2.867057621479034424e-01 2.349539287388324738e-02 2.236878722906112671e-01 1.699539273977279663e-01 -1.111416369676589966e-01 -2.456156164407730103e-02 -2.308526933193206787e-01 2.438113242387771606e-01 4.547854140400886536e-02 5.602206103503704071e-03 5.143500864505767822e-02 -1.953430324792861938e-01 7.286683470010757446e-02 1.380743235349655151e-01 8.818370848894119263e-02 1.112398654222488403e-01 6.063662469387054443e-02 2.267275899648666382e-01 2.012382447719573975e-01 -2.037122249603271484e-01 -8.854226768016815186e-02 7.458081096410751343e-02 -6.359205115586519241e-03 -2.450258284807205200e-01 -2.465794086456298828e-01
-5.799445882439613342e-02 -8.078715950250625610e-02 1.654787361621856689e-01 4.099992290139198303e-02 4.572344943881034851e-02 2.224244177341461182e-01 -3.996117040514945984e-02 -3.248051106929779053e-01 -3.827097117900848389e-01 -2.108369469642639160e-01 4.270144854672253132e-04 -2.345190942287445068e-01 3.976811096072196960e-02 -4.008482024073600769e-02 2.865459918975830078e-01 1.948616802692413330e-01 -9.256473183631896973e-02 1.288953125476837158e-01 -1.109614670276641846e-01 2.058885842561721802e-01 1.188320741057395935e-01 -2.140436321496963501e-01 -2.134262919425964355e-01 -3.937850520014762878e-02 3.911902308464050293e-01 -1.130182389169931412e-02 2.083283811807632446e-01 4.285860806703567505e-02 1.259493827819824219e-01 -9.641099721193313599e-02 -1.588265784084796906e-02 -1.499112099409103394e-01
7.123672962188720703e-02 -2.125051617622375488e-01 1.243748292326927185e-01 1.100101396441459656e-01 1.511785238981246948e-01 -1.410098671913146973e-01 -1.090543344616889954e-01 -4.147316813468933105e-01 1.322412788867950439e-01 -2.877575457096099854e-01 -1.382033377885818481e-01 -2.184075675904750824e-02 -2.365613877773284912e-01 2.427431046962738037e-01 1.447577476501464844e-01 1.564903706312179565e-01 -7.263175398111343384e-02 1.008692532777786255e-01 -3.137137889862060547e-01 3.029490709304809570e-01 8.312156051397323608e-02 1.531365215778350830e-01 -4.275743663311004639e-02 -7.540732156485319138e-03 1.183058172464370728e-01 3.161763399839401245e-02 2.153110951185226440e-01 3.832433372735977173e-02 3.033081628382205963e-02 2.470152080059051514e-01 -3.934002015739679337e-03 -2.295598536729812622e-01
1.734300255775451660e-01 -1.652186512947082520e-01 1.662337481975555420e-01 -2.648120000958442688e-02 -3.376357257366180420e-02 -2.182340472936630249e-01 1.358349472284317017e-01 3.976418077945709229e-02 -9.940691292285919189e-02 -1.679705977439880371e-01 7.413666695356369019e-02 -4.214290156960487366e-02 -5.089433193206787109e-01 -2.807428240776062012e-01 7.717671245336532593e-02 8.456800132989883423e-03 -1.935874372720718384e-01 2.848807722330093384e-02 -3.698229491710662842e-01 2.315209805965423584e-01 1.202567294239997864e-01 4.458889737725257874e-02 -6.554904580116271973e-02 1.967054232954978943e-02 4.542341083288192749e-02 1.399521231651306152e-01 -2.380422353744506836e-01 -1.670373678207397461e-01 1.786039620637893677e-01 -1.739576011896133423e-01 -1.139779239892959595e-01 -1.584192663431167603e-01
-1.021862868219614029e-02 -2.024517357349395752e-01 8.855914324522018433e-02 -6.496877223253250122e-02 1.898123472929000854e-01 -1.195830106735229492e-01 -1.442672461271286011e-01 -3.213503360748291016e-01 -6.467317789793014526e-02 -1.528265923261642456e-01 -3.426447510719299316e-01 1.403477340936660767e-01 -1.239415481686592102e-01 8.850841782987117767e-03 3.580841422080993652e-02 -8.084031939506530762e-02 -2.626743316650390625e-01 3.951050713658332825e-02 -2.295147627592086792e-01 2.958011031150817871e-01 2.089814245700836182e-01 -2.399808615446090698e-01 -7.105515897274017334e-02 4.107140749692916870e-02 3.193544149398803711e-01 1.276475638151168823e-01 9.242422878742218018e-02 5.730653554201126099e-02 9.638563543558120728e-02 -1.140007600188255310e-01 -3.680917248129844666e-02 -3.347473740577697754e-01
2.446049004793167114e-01 2.978094816207885742e-01 5.865078419446945190e-02 -8.738730102777481079e-02 4.108117818832397461e-01 -5.709298327565193176e-02 -6.920783966779708862e-02 -7.264438271522521973e-02 -8.958410471677780151e-02 -1.051029264926910400e-01 1.084662303328514099e-01 -1.286951750516891479e-01 -8.641874045133590698e-02 -3.408587723970413208e-02 -4.332438483834266663e-02 1.605672538280487061e-01 -8.404028415679931641e-02 -5.183611065149307251e-02 -3.063072264194488525e-01 2.055333927273750305e-03 -1.010877341032028198e-01 -9.332428127527236938e-02 -8.756580646149814129e-04 4.108202829957008362e-02 9.041955322027206421e-02 4.139700829982757568e-01 9.190564602613449097e-02 -1.121187955141067505e-01 1.729744672775268555e-01 -1.675060242414474487e-01 -1.447460651397705078e-01 -4.134389162063598633e-01
7.896982133388519287e-02 1.760240793228149414e-01 1.889496296644210815e-01 6.954280287027359009e-02 7.905721664428710938e-02 -1.982032209634780884e-01 -1.830474883317947388e-01 -2.447574585676193237e-01 -3.315115571022033691e-01 -1.316092461347579956e-01 -1.417911499738693237e-01 -1.129115819931030273e-01 -3.028461337089538574e-01 1.486616022884845734e-02 2.793177068233489990e-01 -1.213046386837959290e-01 -3.134627938270568848e-01 2.828250527381896973e-01 -1.602063775062561035e-01 1.526104956865310669e-01 -1.200955063104629517e-01 -1.425562500953674316e-01 -1.896743923425674438e-01 8.453691750764846802e-02 4.243519902229309082e-02 -3.400786593556404114e-02 -1.094039008021354675e-01 -2.136533260345458984e-01 1.553888618946075439e-01 -9.055080264806747437e-02 -1.750773042440414429e-01 -9.952236711978912354e-02
2.557896673679351807e-01 1.886719167232513428e-01 1.047265231609344482e-01 -4.356551170349121094e-02 -2.953057736158370972e-02 -1.794041693210601807e-01 1.535932905972003937e-02 8.982442319393157959e-02 -3.301208019256591797e-01 -8.229914307594299316e-02 1.594835333526134491e-02 9.078522771596908569e-02 -1.600682139396667480e-01 1.106334179639816284e-01 1.033813655376434326e-01 -9.142500907182693481e-02 -6.199487298727035522e-02 9.923736751079559326e-02 -4.876235723495483398e-01 1.461803466081619263e-01 1.008616089820861816e-01 -2.316711843013763428e-01 8.923108130693435669e-02 1.081674546003341675e-01 5.911222472786903381e-02 -1.870441809296607971e-02 1.925804316997528076e-01 4.461090266704559326e-02 3.724227845668792725e-01 2.168453671038150787e-02 -8.792660385370254517e-02 -3.426724374294281006e-01
3.129953444004058838e-01 8.768686652183532715e-02 2.493478357791900635e-01 -2.292748540639877319e-01 2.326249927282333374e-01 -1.342551857233047485e-01 -2.350597679615020752e-01 -1.160078346729278564e-01 9.424874931573867798e-02 -2.067112475633621216e-01 7.884810119867324829e-02 7.940359413623809814e-02 -1.312754899263381958e-01 1.602124273777008057e-01 -1.378014590591192245e-02 -1.756813563406467438e-02 2.138276211917400360e-02 2.468922873958945274e-03 -2.866453230381011963e-01 7.838123291730880737e-02 -1.121565103530883789e-01 -2.224946469068527222e-01 1.060210242867469788e-01 3.009654879570007324e-01 1.335401833057403564e-01 2.292114943265914917e-01 -7.074045483022928238e-03 -1.999855339527130127e-01 2.168204933404922485e-01 -1.965739205479621887e-02 -1.244609728455543518e-01 -3.244075775146484375e-01
1.320628970861434937e-01 2.815339267253875732e-01 7.564807683229446411e-02 -6.038524582982063293e-02 4.200597759336233139e-03 1.313068866729736328e-01 1.466445922851562500e-01 -1.350661665201187134e-01 5.345829576253890991e-02 -1.928182989358901978e-01 2.112275809049606323e-01 1.795518584549427032e-02 -1.926736682653427124e-01 -2.651801407337188721e-01 7.561608403921127319e-02 3.883744776248931885e-01 -5.457795038819313049e-02 7.940343767404556274e-02 -2.614624500274658203e-01 4.184222221374511719e-01 -3.230205969884991646e-03 -7.813213020563125610e-02 -2.380239069461822510e-01 2.870834767818450928e-01 8.549138158559799194e-02 -3.264835104346275330e-02 -1.296946406364440918e-01 1.022939234972000122e-01 1.741028726100921631e-01 -1.482281554490327835e-02 1.538138836622238159e-01 1.377036329358816147e-02
-1.108287572860717773e-01 6.672279443591833115e-03 3.037323057651519775e-01 -5.629226099699735641e-03 -6.189328432083129883e-02 -1.343339029699563980e-02 -2.442623823881149292e-01 -2.770889103412628174e-01 4.232591763138771057e-02 -1.076023876667022705e-01 -1.192980557680130005e-01 6.562219560146331787e-02 -1.372805982828140259e-01 2.485254853963851929e-01 1.100540533661842346e-01 2.534948885440826416e-01 -2.222116738557815552e-01 1.029178500175476074e-01 -3.917493224143981934e-01 1.334659457206726074e-01 -8.336687088012695312e-02 -2.346157431602478027e-01 6.091634184122085571e-02 7.382316142320632935e-02 1.670975685119628906e-01 2.339794784784317017e-01 1.401701718568801880e-01 -2.122266441583633423e-01 6.077757105231285095e-02 1.103983521461486816e-01 -2.027422338724136353e-01 -2.435063272714614868e-01
1.853917986154556274e-01 -1.164430379867553711e-01 -6.243944913148880005e-02 1.400697082281112671e-01 3.250125050544738770e-01 -4.163567442446947098e-03 -1.487234234809875488e-01 -2.913483083248138428e-01 -1.662591397762298584e-01 -1.229524612426757812e-01 -3.308454751968383789e-01 1.999723352491855621e-02 -1.279640495777130127e-01 -6.412471085786819458e-02 1.047078520059585571e-01 3.025713143870234489e-03 -3.555528223514556885e-01 1.286696493625640869e-01 -1.875102669000625610e-01 1.117971315979957581e-01 1.765926331281661987e-01 -1.456191986799240112e-01 -1.672782450914382935e-01 4.223294183611869812e-02 1.129273995757102966e-01 1.294027268886566162e-01 -1.852056235074996948e-01 2.751747071743011475e-01 1.386210918426513672e-01 1.166462898254394531e-01 -9.672992862761020660e-03 -2.942762374877929688e-01
3.175981342792510986e-01 2.503825724124908447e-01 1.709846109151840210e-01 2.129470854997634888e-01 -1.189807653427124023e-01 -7.530581206083297729e-02 2.332337647676467896e-01 -1.926175057888031006e-01 2.446264401078224182e-02 -1.720114350318908691e-01 1.763215288519859314e-02 -3.538508117198944092e-01 -7.433864474296569824e-02 -1.452180445194244385e-01 1.773367449641227722e-02 2.387920618057250977e-01 -1.025754511356353760e-01 9.908013977110385895e-03 -2.346150428056716919e-01 4.172073602676391602e-01 -1.385623961687088013e-02 -3.535375371575355530e-02 -1.247470229864120483e-01 -9.945384413003921509e-02 -1.131799444556236267e-01 7.178462296724319458e-02 -6.684102118015289307e-02 -3.588393330574035645e-02 1.582382023334503174e-01 1.172433122992515564e-01 2.459424585103988647e-01 -1.458106637001037598e-01
2.634794116020202637e-01 2.437449991703033447e-01 -5.253043957054615021e-03 -1.456544846296310425e-01 -9.307722747325897217e-02 -3.522471785545349121e-01 2.108789980411529541e-01 -1.843617111444473267e-02 2.514914274215698242e-01 -1.225924268364906311e-01 2.283910065889358521e-01 -1.444832533597946167e-01 -1.958043575286865234e-01 -1.965934596955776215e-02 2.454777956008911133e-01 1.930028945207595825e-01 -1.629867702722549438e-01 -5.843032151460647583e-02 -2.868857979774475098e-01 3.193366825580596924e-01 7.547347247600555420e-02 -1.391550600528717041e-01 -2.148665860295295715e-02 3.838010132312774658e-02 -8.180613070726394653e-02 -9.180467575788497925e-03 -7.748670876026153564e-02 -2.945334836840629578e-02 9.561097249388694763e-04 3.421440022066235542e-03 1.737726926803588867e-01 -3.157719373703002930e-01
5.023471266031265259e-02 2.955639958381652832e-01 1.408243477344512939e-01 -2.295698374509811401e-01 -2.657652832567691803e-02 2.130950801074504852e-03 2.368396818637847900e-01 6.418188661336898804e-02 -1.779474616050720215e-01 -1.582950353622436523e-01 7.059198617935180664e-02 -2.302926927804946899e-01 -4.890539124608039856e-02 -4.730238392949104309e-02 2.277533113956451416e-01 1.580231338739395142e-01 7.129285484552383423e-02 -1.201727986335754395e-01 -2.686967849731445312e-01 4.490940272808074951e-01 -3.094451129436492920e-01 -1.330497711896896362e-01 -5.183277651667594910e-03 1.454665511846542358e-01 1.470851898193359375e-01 9.930406510829925537e-02 -1.130060106515884399e-01 -9.707792848348617554e-02 1.106195077300071716e-01 -4.097167029976844788e-02 7.968790084123611450e-02 -2.800709605216979980e-01
1.484381556510925293e-01 -6.387886404991149902e-02 7.523889094591140747e-02 -1.502633392810821533e-01 -1.567082293331623077e-02 -2.064355462789535522e-01 2.045760452747344971e-01 -2.438446432352066040e-01 -2.267108559608459473e-01 -1.517592072486877441e-01 1.126110777258872986e-01 -3.454937338829040527e-01 1.330093145370483398e-01 1.775700300931930542e-01 1.327756941318511963e-01 2.129618674516677856e-01 4.622530937194824219e-02 1.167740374803543091e-01 -3.083212971687316895e-01 1.425416469573974609e-01 2.328097969293594360e-01 -2.910873591899871826e-01 1.151145175099372864e-01 2.725621871650218964e-02 2.594419419765472412e-01 5.038786306977272034e-02 1.358222365379333496e-01 1.815406084060668945e-01 1.898031979799270630e-01 -1.854024231433868408e-01 -7.553599029779434204e-02 -3.679579123854637146e-02
1.468892544507980347e-01 -1.733917593955993652e-01 9.829711914062500000e-02 -6.324545294046401978e-02 6.186939030885696411e-02 -1.345153003931045532e-01 1.014109328389167786e-02 -4.597969949245452881e-01 9.532520920038223267e-02 -2.023411542177200317e-01 -1.204202324151992798e-02 1.662032753229141235e-01 -1.307556927204132080e-01 2.534046769142150879e-01 8.031872659921646118e-02 2.157310098409652710e-01 1.465782523155212402e-01 -1.489770710468292236e-01 -1.706098020076751709e-02 3.538766801357269287e-01 -8.273326605558395386e-02 -6.050043180584907532e-02 -2.375865727663040161e-01 1.177709773182868958e-01 2.567889094352722168e-01 4.806028679013252258e-02 3.238840773701667786e-02 2.359814010560512543e-02 2.422219663858413696e-01 -3.809650242328643799e-02 1.673006266355514526e-01 -2.849012315273284912e-01
-2.779232105240225792e-03 4.900843277573585510e-02 -2.092392891645431519e-01 1.843803226947784424e-01 9.615366905927658081e-02 -2.224151045083999634e-01 -8.466622978448867798e-02 -3.727661073207855225e-01 -1.794843673706054688e-01 8.421322703361511230e-02 2.262183725833892822e-01 -2.270680218935012817e-01 -2.947105094790458679e-03 2.647084370255470276e-02 2.798898518085479736e-01 2.255071848630905151e-01 -6.415089964866638184e-02 8.472816646099090576e-02 -9.388751536607742310e-02 1.612602919340133667e-01 1.967202126979827881e-01 -2.790831625461578369e-01 -1.849988289177417755e-02 2.544808387756347656e-01 1.317525953054428101e-01 -3.179870545864105225e-01 -9.045242518186569214e-02 1.091110929846763611e-01 1.612426489591598511e-01 -1.199076697230339050e-02 -7.898702472448348999e-02 -2.104468941688537598e-01
2.681271731853485107e-01 -1.521806698292493820e-03 5.746958777308464050e-03 -4.957216605544090271e-02 -5.709567666053771973e-02 -1.448863446712493896e-01 -2.629415094852447510e-01 -1.576578170061111450e-01 -1.855100840330123901e-01 -1.855112016201019287e-01 4.995853453874588013e-02 -1.948463022708892822e-01 3.613414168357849121e-01 -1.865184307098388672e-02 2.190476804971694946e-01 1.112410798668861389e-01 -1.411100775003433228e-01 -2.068436704576015472e-02 -1.458325088024139404e-01 1.882127523422241211e-01 1.966134607791900635e-01 -3.433831930160522461e-01 2.318257987499237061e-01 1.805062405765056610e-02 2.934387028217315674e-01 -2.253611013293266296e-02 -3.656471893191337585e-02 -8.777191489934921265e-02 -1.105219312012195587e-02 -9.816278703510761261e-03 -2.403517812490463257e-01 -2.559221684932708740e-01
1.203245893120765686e-01 1.731090098619461060e-01 1.921197623014450073e-01 1.958051621913909912e-01 -2.315029129385948181e-02 -1.450016051530838013e-01 1.048697978258132935e-01 -1.090767011046409607e-01 -1.021332107484340668e-02 -2.275411486625671387e-01 -4.374250024557113647e-02 -1.019445210695266724e-01 -1.278491504490375519e-02 -2.942688763141632080e-01 1.431970298290252686e-01 2.014636844396591187e-01 7.478900253772735596e-02 5.109945684671401978e-02 -3.297194540500640869e-01 4.119279384613037109e-01 3.769918680191040039e-01 8.597250096499919891e-03 -2.528257966041564941e-01 6.213250756263732910e-02 -4.461504146456718445e-02 -1.828552968800067902e-02 -4.269503802061080933e-02 -9.914972633123397827e-02 2.686276137828826904e-01 6.808342784643173218e-02 1.582608669996261597e-01 -1.068159639835357666e-01
2.940574586391448975e-01 -2.441058903932571411e-01 -1.157906129956245422e-01 -4.514072090387344360e-02 -2.519097626209259033e-01 4.126821085810661316e-02 1.792552471160888672e-01 -8.931891620159149170e-02 -8.669141680002212524e-02 1.359751075506210327e-01 -6.996034085750579834e-02 -3.051659166812896729e-01 -2.424363344907760620e-01 -1.543068327009677887e-02 2.613677084445953369e-01 1.956716552376747131e-02 -5.921093374490737915e-02 2.752232551574707031e-01 -2.070551365613937378e-01 1.420373618602752686e-01 6.103980913758277893e-02 -1.127658635377883911e-01 -4.959507286548614502e-02 3.154673054814338684e-02 8.460912853479385376e-03 3.285991549491882324e-01 -1.536732316017150879e-01 -1.048002168536186218e-01 3.349296450614929199e-01 8.181303739547729492e-02 -2.597370743751525879e-02 -2.389565259218215942e-01
2.776182293891906738e-01 -1.961187832057476044e-02 -9.388247132301330566e-02 9.343429654836654663e-02 -1.045297607779502869e-01 -1.091968268156051636e-01 -3.171584904193878174e-01 -2.367131412029266357e-01 -2.405962646007537842e-01 -2.550194859504699707e-01 -3.582840785384178162e-02 -1.538788080215454102e-01 8.131700009107589722e-02 2.163867056369781494e-01 9.480661153793334961e-02 -5.597220733761787415e-02 4.914129897952079773e-02 -8.730359375476837158e-02 -1.045786961913108826e-01 3.120620250701904297e-01 1.897305101156234741e-01 1.406880021095275879e-01 4.593184590339660645e-02 3.238645792007446289e-01 5.782568082213401794e-02 1.106152087450027466e-01 -1.206482872366905212e-01 1.273309811949729919e-02 3.883033394813537598e-01 7.262683473527431488e-03 1.530792117118835449e-01 -1.624126136302947998e-01
1.802400499582290649e-01 -6.569979339838027954e-02 1.228194683790206909e-01 -6.166920531541109085e-03 -1.329745054244995117e-01 -2.797237634658813477e-01 1.846814006567001343e-01 2.351288124918937683e-02 -2.345228940248489380e-01 1.568887964822351933e-03 1.069739609956741333e-01 3.237586468458175659e-02 -3.216461539268493652e-01 -3.961976766586303711e-01 1.535392254590988159e-01 -1.395129691809415817e-02 -9.924913942813873291e-02 -4.442446678876876831e-02 -3.429033756256103516e-01 2.742857635021209717e-01 2.148925885558128357e-02 -4.067391902208328247e-02 -6.221865117549896240e-02 -1.695014238357543945e-01 1.024734452366828918e-01 1.431791484355926514e-01 -1.082047745585441589e-01 -1.774662435054779053e-01 1.809695214033126831e-01 1.389042288064956665e-01 -2.224445790052413940e-01 -2.251824736595153809e-01
7.442452013492584229e-02 2.414243062958121300e-04 5.104169715195894241e-03 -1.563360542058944702e-01 8.776821196079254150e-03 -1.205596029758453369e-01 -1.246795952320098877e-01 8.517616987228393555e-02 1.619596034288406372e-03 -1.923060715198516846e-01 1.070375740528106689e-01 -1.324917525053024292e-01 3.147818520665168762e-02 -2.624951303005218506e-01 2.887703478336334229e-01 6.920676678419113159e-02 -1.025444641709327698e-01 -1.002589613199234009e-02 2.216824144124984741e-02 4.255274236202239990e-01 -2.798814475536346436e-01 -2.563271522521972656e-01 -7.577738165855407715e-02 2.147970497608184814e-01 -7.423127442598342896e-02 4.727535322308540344e-02 -2.650970816612243652e-01 1.729328185319900513e-02 1.852827668190002441e-01 -3.979597613215446472e-02 2.724440097808837891e-01 -3.632581233978271484e-01
1.209789142012596130e-01 -2.454905509948730469e-01 4.944813251495361328e-02 -1.050242483615875244e-01 1.871990263462066650e-01 -1.372628808021545410e-01 -9.721335768699645996e-02 -2.947871685028076172e-01 -5.737266037613153458e-03 -2.223308980464935303e-01 3.897393345832824707e-01 1.683907359838485718e-01 1.870062947273254395e-01 3.006271645426750183e-02 1.212273016571998596e-01 2.006223499774932861e-01 -1.253539603203535080e-02 1.841293275356292725e-01 -2.922715246677398682e-01 1.265531629323959351e-01 2.252582460641860962e-01 -9.021247923374176025e-02 1.488604247570037842e-01 1.832202225923538208e-01 2.381572574377059937e-01 2.445660904049873352e-02 -1.797016113996505737e-01 -7.828432321548461914e-02 1.696125417947769165e-01 2.048726193606853485e-02 5.828698724508285522e-02 -2.498417198657989502e-01
2.638129889965057373e-01 3.081283904612064362e-02 7.992403954267501831e-02 9.139767289161682129e-02 9.761160612106323242e-02 2.496671117842197418e-02 2.073808014392852783e-01 -5.394406616687774658e-02 -5.344725027680397034e-02 -1.224384903907775879e-01 -8.044454455375671387e-02 -2.845021486282348633e-01 3.922263532876968384e-02 -3.248705863952636719e-01 1.984353810548782349e-01 2.609353065490722656e-01 -2.880546636879444122e-02 1.991790235042572021e-01 -1.567771881818771362e-01 4.982837140560150146e-01 1.676426976919174194e-01 5.481251329183578491e-02 -1.220039874315261841e-01 4.634163528680801392e-02 1.322586238384246826e-01 4.068730399012565613e-02 -1.481397598981857300e-01 -2.614770643413066864e-02 2.157624959945678711e-01 1.316149234771728516e-01 2.571327090263366699e-01 7.457217574119567871e-02
1.485332101583480835e-01 -1.205668151378631592e-01 3.176451846957206726e-02 2.901842631399631500e-02 -4.773718863725662231e-02 3.657784685492515564e-02 -2.196547389030456543e-01 7.568799704313278198e-02 -2.864583767950534821e-02 -1.241613179445266724e-01 2.003967761993408203e-01 -2.393226027488708496e-01 -1.092941164970397949e-01 -1.556666009128093719e-02 -2.371240640059113503e-03 3.631142079830169678e-01 -1.177563071250915527e-01 -1.905953139066696167e-01 -7.203016430139541626e-02 3.296957314014434814e-01 3.987009078264236450e-02 -2.173095792531967163e-01 1.910830289125442505e-02 3.865262866020202637e-01 -1.877203136682510376e-01 2.776267230510711670e-01 5.752852931618690491e-02 -1.318657994270324707e-01 1.570588350296020508e-01 1.610957682132720947e-01 2.242041975259780884e-01 -2.228876501321792603e-01
8.343142271041870117e-02 1.110835000872612000e-01 -8.423812687397003174e-04 9.845584630966186523e-02 1.265936791896820068e-01 -1.226754561066627502e-01 8.674173057079315186e-02 -1.711200326681137085e-01 -1.424614340066909790e-01 -2.470573037862777710e-01 -1.384360790252685547e-01 5.738146603107452393e-02 6.394908577203750610e-02 -9.761384874582290649e-02 1.556293815374374390e-01 4.148392081260681152e-01 -2.901462614536285400e-01 1.711883097887039185e-01 -2.342605888843536377e-01 2.591017484664916992e-01 -7.074072211980819702e-02 -2.446825653314590454e-01 -1.163377165794372559e-01 2.316247373819351196e-01 2.532352507114410400e-01 -1.208641305565834045e-01 2.559105157852172852e-01 2.606517821550369263e-02 -2.667533233761787415e-02 1.247975230216979980e-01 -2.442129850387573242e-01 -3.181144595146179199e-02
-2.132009901106357574e-02 2.022723108530044556e-01 -7.077503949403762817e-02 -1.750279031693935394e-02 1.436910629272460938e-01 -1.515421718358993530e-01 -6.459517776966094971e-02 -3.366128355264663696e-02 -2.081968337297439575e-01 -2.365672439336776733e-01 1.212118417024612427e-01 -3.053218722343444824e-01 -2.511931061744689941e-01 -2.317181527614593506e-01 9.003862738609313965e-02 1.230735257267951965e-01 -1.315561234951019287e-01 -1.260837819427251816e-02 -4.380396008491516113e-01 3.047713041305541992e-01 -4.854938015341758728e-02 -1.243253126740455627e-01 2.538613080978393555e-01 2.571981772780418396e-02 1.772916913032531738e-01 -4.449825361371040344e-02 1.588865369558334351e-01 -4.766254127025604248e-02 2.196927964687347412e-01 5.257248878479003906e-02 -1.662757992744445801e-01 1.799238026142120361e-01
2.249356955289840698e-01 8.267557621002197266e-02 -9.171176701784133911e-02 -1.883611530065536499e-01 1.787154823541641235e-01 6.185717880725860596e-02 4.013970494270324707e-02 -1.805753409862518311e-01 2.140403725206851959e-02 -2.322807908058166504e-01 -1.173527445644140244e-02 6.962239742279052734e-02 -1.093869209289550781e-01 -3.882927298545837402e-01 -1.075215861201286316e-01 6.820026785135269165e-02 -7.385191041976213455e-03 1.733884960412979126e-02 -5.259976387023925781e-01 1.500490009784698486e-01 -1.170908734202384949e-01 -9.398969262838363647e-02 8.414611220359802246e-02 -9.906446188688278198e-02 -1.164908409118652344e-01 3.312819600105285645e-01 -2.002384327352046967e-02 -2.851846069097518921e-02 2.582882940769195557e-01 5.316202063113451004e-03 -1.823934018611907959e-01 -1.637824326753616333e-01
3.179470002651214600e-01 -2.013277858495712280e-01 -2.092666029930114746e-01 8.810792118310928345e-03 -7.346154004335403442e-02 -1.908474862575531006e-01 -1.581755131483078003e-01 -4.413085803389549255e-02 -3.119892776012420654e-01 1.342281997203826904e-01 -4.919677227735519409e-02 -1.188021227717399597e-01 -1.049362495541572571e-01 -1.780664324760437012e-01 1.071800887584686279e-01 1.493729799985885620e-01 -1.127742826938629150e-01 -3.165429458022117615e-02 -2.042971849441528320e-01 2.687955275177955627e-03 -1.346190273761749268e-01 -1.601823270320892334e-01 3.997883573174476624e-02 1.897699087858200073e-01 5.417755246162414551e-01 1.621548235416412354e-01 -7.836835831403732300e-02 -1.653325259685516357e-01 3.304193727672100067e-03 2.845397777855396271e-02 2.127827703952789307e-01 3.267794847488403320e-02
-9.932793676853179932e-02 -2.857956290245056152e-02 -1.519609689712524414e-01 2.261128276586532593e-01 7.921621948480606079e-02 -6.511382758617401123e-02 9.833921492099761963e-02 -3.261399865150451660e-01 4.806990548968315125e-02 -2.133307158946990967e-01 -2.553463876247406006e-01 1.402690168470144272e-02 -5.269925668835639954e-02 -2.990343570709228516e-01 2.827297747135162354e-01 3.116122186183929443e-01 -2.011212110519409180e-01 4.188841581344604492e-02 -6.239033117890357971e-02 1.517029255628585815e-01 1.805732697248458862e-01 -3.027853369712829590e-01 -1.754327863454818726e-01 6.310907751321792603e-02 1.525305658578872681e-01 -1.104371398687362671e-01 -2.874189987778663635e-03 -5.993824824690818787e-02 1.689481437206268311e-01 1.104258373379707336e-01 1.781026721000671387e-01 -2.577056586742401123e-01
3.094394318759441376e-02 1.419371962547302246e-01 -1.029881983995437622e-01 2.215100079774856567e-01 2.099452614784240723e-01 -9.148008376359939575e-02 1.042896956205368042e-01 -3.447294235229492188e-01 2.198976650834083557e-02 -2.697655856609344482e-01 -4.317288473248481750e-02 5.747749656438827515e-02 5.892100557684898376e-02 -2.368275821208953857e-01 1.804486475884914398e-02 2.207050621509552002e-01 -8.766061067581176758e-02 1.082405745983123779e-01 -3.354784846305847168e-01 3.165684044361114502e-01 -1.802669614553451538e-01 -1.520409435033798218e-01 -2.406558245420455933e-01 1.833868771791458130e-01 2.058510184288024902e-01 1.064195781946182251e-01 2.057111859321594238e-01 -6.699300557374954224e-02 -7.906512171030044556e-02 -1.283017098903656006e-01 1.970098465681076050e-01 -9.323050826787948608e-02
9.045787155628204346e-02 1.648759245872497559e-01 -8.312547206878662109e-02 2.630561292171478271e-01 1.034885868430137634e-01 1.312656402587890625e-01 1.461739689111709595e-01 -1.567226797342300415e-01 -6.518085300922393799e-02 -2.732687294483184814e-01 1.032973378896713257e-01 1.141277626156806946e-01 -1.948628574609756470e-01 -2.877415418624877930e-01 2.028808593750000000e-01 -7.515376806259155273e-02 -2.416443638503551483e-02 3.107596375048160553e-02 -2.389125972986221313e-01 1.323547214269638062e-01 -1.902882307767868042e-01 2.594028599560260773e-02 4.362525418400764465e-02 2.769371867179870605e-01 2.295627146959304810e-01 6.964433193206787109e-02 1.097184047102928162e-02 -2.542048990726470947e-01 2.381169050931930542e-01 -1.305680125951766968e-01 -1.211093291640281677e-01 -3.769996762275695801e-01
2.393686175346374512e-01 1.267020106315612793e-01 -1.979170590639114380e-01 1.009595915675163269e-01 1.256045550107955933e-01 4.927337914705276489e-02 4.590246826410293579e-02 -2.837252914905548096e-01 -3.269069269299507141e-02 -3.697298765182495117e-01 2.589446306228637695e-02 1.877692639827728271e-01 -2.643270231783390045e-02 -1.639669537544250488e-01 2.393725961446762085e-01 1.259339451789855957e-01 1.462394744157791138e-01 -6.512126885354518890e-03 -2.860270142555236816e-01 1.379142552614212036e-01 8.801404386758804321e-02 -2.097218632698059082e-01 -9.306670725345611572e-02 8.664123713970184326e-03 3.809116184711456299e-01 2.501093447208404541e-01 1.055679619312286377e-01 -2.242040783166885376e-01 9.383752010762691498e-03 4.089290648698806763e-02 2.007840573787689209e-01 -9.040775150060653687e-02
1.277984827756881714e-01 6.356360763311386108e-02 1.044133305549621582e-01 -1.278315484523773193e-01 -2.201442420482635498e-01 -1.158591508865356445e-01 1.427484899759292603e-01 -1.822832226753234863e-02 -3.832341730594635010e-01 -1.016241535544395447e-01 1.049593016505241394e-01 -2.011195421218872070e-01 -8.523699641227722168e-02 -2.009108960628509521e-01 6.138573400676250458e-03 -1.320507079362869263e-01 -1.866366341710090637e-02 6.340117752552032471e-02 -4.535022675991058350e-01 -7.602723687887191772e-02 7.765497267246246338e-02 -1.064267531037330627e-01 9.050959348678588867e-02 2.134466469287872314e-01 4.320111870765686035e-01 1.505221519619226456e-02 -2.246430218219757080e-01 1.448614597320556641e-01 1.775870025157928467e-01 -1.381094940006732941e-02 -1.252658292651176453e-02 -1.374976336956024170e-01
1.562751531600952148e-01 -2.480892091989517212e-01 1.467829048633575439e-01 8.407405763864517212e-02 -9.787164628505706787e-02 1.072971075773239136e-01 -2.031162381172180176e-01 -1.755721494555473328e-02 -5.665004625916481018e-02 -2.164401561021804810e-01 1.736156344413757324e-01 -2.904258072376251221e-01 -7.126391679048538208e-02 -5.201322212815284729e-02 6.225671619176864624e-02 2.549747228622436523e-01 -1.997174769639968872e-01 -1.175006628036499023e-01 -8.281548321247100830e-02 3.459524810314178467e-01 -1.318791210651397705e-01 -1.234448999166488647e-01 -3.022820875048637390e-02 3.511831462383270264e-01 -2.104040384292602539e-01 2.495559304952621460e-01 1.929688081145286560e-02 -7.246114313602447510e-02 1.672182083129882812e-01 7.773312181234359741e-02 2.151996195316314697e-01 -2.279203236103057861e-01
2.816779911518096924e-01 3.290306776762008667e-02 1.323174685239791870e-01 5.361757799983024597e-02 3.597347065806388855e-02 -1.126179248094558716e-01 6.240457668900489807e-02 -6.502587348222732544e-02 -1.442306786775588989e-01 -7.278042286634445190e-02 8.678837120532989502e-02 -8.995193988084793091e-02 -5.386040210723876953e-01 -2.770129144191741943e-01 2.435625996440649033e-03 7.025977969169616699e-02 -2.254813164472579956e-01 -2.204370684921741486e-02 -3.590475320816040039e-01 1.925958544015884399e-01 9.283819049596786499e-02 1.798950880765914917e-02 5.135758314281702042e-03 -7.750553637742996216e-02 8.645056188106536865e-02 2.662642896175384521e-01 -2.113389521837234497e-01 -1.977384537458419800e-01 1.383774727582931519e-01 -7.573412358760833740e-02 -1.720374524593353271e-01 -1.211147382855415344e-01
1.336872428655624390e-01 1.413777023553848267e-01 2.421228289604187012e-01 -1.342141181230545044e-01 1.510542035102844238e-01 -2.445163279771804810e-01 1.477039754390716553e-01 -2.595798373222351074e-01 -1.059555262327194214e-01 2.176589891314506531e-02 -2.431056834757328033e-02 1.885053701698780060e-02 -3.074492216110229492e-01 -9.320153295993804932e-02 1.728397309780120850e-01 2.283380627632141113e-01 -3.131098151206970215e-01 2.531477510929107666e-01 -2.043205313384532928e-02 2.369440495967864990e-01 2.312357127666473389e-01 -2.425950318574905396e-01 1.170677989721298218e-01 1.433876156806945801e-01 7.284121215343475342e-02 1.461489349603652954e-01 -1.371771842241287231e-01 -2.172816544771194458e-01 2.235937416553497314e-01 -8.711104094982147217e-02 1.682997494935989380e-02 8.141614380292594433e-04
2.038532942533493042e-01 1.893932968378067017e-01 2.480260431766510010e-01 8.348812162876129150e-02 2.731526829302310944e-02 -1.361941099166870117e-01 -5.404514819383621216e-02 -1.609537452459335327e-01 1.757079213857650757e-01 -2.399322092533111572e-01 1.656588166952133179e-02 -2.836118936538696289e-01 -2.243232131004333496e-01 3.818231448531150818e-02 1.700884699821472168e-01 3.411137461662292480e-01 -3.439765051007270813e-02 -8.805122226476669312e-02 -5.626480653882026672e-02 1.751192212104797363e-01 -2.168337404727935791e-01 -1.394399255514144897e-01 -1.864049397408962250e-02 -1.309525519609451294e-01 -6.072234362363815308e-02 -3.934939578175544739e-02 -3.555570170283317566e-02 8.814936876296997070e-02 2.002314031124114990e-01 9.958685934543609619e-02 1.846907585859298706e-01 -4.632824659347534180e-01
3.063743375241756439e-02 1.712698936462402344e-01 -1.024255976080894470e-01 5.056885536760091782e-03 6.806422770023345947e-02 -1.222702041268348694e-01 -7.412678748369216919e-02 -4.978825151920318604e-02 -2.069615386426448822e-02 -3.555472567677497864e-02 -2.821679413318634033e-02 -2.177117466926574707e-01 -3.149330317974090576e-01 -1.605788916349411011e-01 1.623978912830352783e-01 2.076738141477108002e-02 -1.478551775217056274e-01 -2.144929952919483185e-03 -4.562890827655792236e-01 4.473280906677246094e-01 2.744351923465728760e-01 -2.032161504030227661e-01 1.365069895982742310e-01 1.485282033681869507e-01 1.237254962325096130e-01 4.828175157308578491e-02 -3.714083135128021240e-02 -2.000401765108108521e-01 1.672016382217407227e-01 6.019450351595878601e-02 -1.798359490931034088e-02 2.271196246147155762e-01
1.638362407684326172e-01 7.799268513917922974e-02 4.007742926478385925e-02 2.909055352210998535e-01 1.190214455127716064e-01 -7.401771098375320435e-02 -1.056794524192810059e-01 -5.188483595848083496e-01 6.620646268129348755e-02 -2.069433033466339111e-01 -1.051840111613273621e-01 -1.908463686704635620e-01 -2.193162739276885986e-01 -3.625880181789398193e-02 2.591331601142883301e-01 1.830860972404479980e-01 -8.537010103464126587e-02 2.526054531335830688e-02 -4.961510375142097473e-02 8.007654547691345215e-02 -3.065583296120166779e-02 1.875224858522415161e-01 -2.046397030353546143e-01 -5.914983153343200684e-02 1.422657519578933716e-01 -7.810228271409869194e-04 1.103326231241226196e-01 1.388801634311676025e-01 1.525110453367233276e-01 4.884323105216026306e-02 1.266613453626632690e-01 -3.799688220024108887e-01
4.202607274055480957e-01 -3.178122267127037048e-02 1.039126664400100708e-01 2.958880364894866943e-01 2.044599801301956177e-01 -8.275983482599258423e-02 -1.848290301859378815e-02 -2.805313169956207275e-01 -5.827733781188726425e-03 4.804347641766071320e-03 -1.225921139121055603e-01 8.742104470729827881e-02 -3.930618986487388611e-02 2.573389001190662384e-02 -1.068416386842727661e-01 1.580267250537872314e-01 7.604869455099105835e-02 3.822216093540191650e-01 -3.381065726280212402e-01 2.903747260570526123e-01 7.257626205682754517e-02 -1.436942070722579956e-01 -4.515322670340538025e-02 7.893493026494979858e-02 -1.035564672201871872e-02 -1.342816948890686035e-01 1.141818426549434662e-02 -2.040413320064544678e-01 1.790239959955215454e-01 1.097072511911392212e-01 -1.950473934412002563e-01 -9.100371599197387695e-02
1.281328946352005005e-01 6.319598108530044556e-02 -1.750491857528686523e-01 -8.535155653953552246e-02 1.804436296224594116e-01 -1.367126256227493286e-01 -1.597178578376770020e-01 -1.591653376817703247e-01 -5.887582898139953613e-02 -4.573135823011398315e-02 2.219885438680648804e-01 -2.078838944435119629e-01 1.601668298244476318e-01 1.072626933455467224e-01 1.903988718986511230e-01 1.384092420339584351e-01 -1.257044542580842972e-02 1.854917556047439575e-01 -2.141010947525501251e-02 2.219983339309692383e-01 1.674471348524093628e-01 -7.023378740996122360e-03 -2.988884225487709045e-02 2.673946917057037354e-01 2.047253027558326721e-02 -1.501298975199460983e-02 -3.230312839150428772e-02 5.537081882357597351e-02 4.844538569450378418e-01 2.018847689032554626e-02 2.271608915179967880e-03 -4.736004769802093506e-01
9.226849675178527832e-02 -1.571682840585708618e-01 2.634624019265174866e-02 2.922684848308563232e-01 4.380737990140914917e-02 1.571496427059173584e-01 -1.330552101135253906e-01 1.354280412197113037e-01 -7.042318582534790039e-02 -2.422276139259338379e-01 3.281828463077545166e-01 -2.912119925022125244e-01 -9.611195884644985199e-03 -1.374482549726963043e-02 2.549850046634674072e-01 2.233145534992218018e-01 6.083188578486442566e-02 -4.716471955180168152e-02 -4.409298300743103027e-02 1.484494507312774658e-01 -1.314748078584671021e-01 -1.524841040372848511e-01 -1.724437177181243896e-01 6.499695032835006714e-02 2.711132466793060303e-01 1.870311200618743896e-01 1.517596840858459473e-01 -1.738025397062301636e-01 2.765423357486724854e-01 2.497083991765975952e-01 1.089862808585166931e-01 -1.728172600269317627e-01
2.675787210464477539e-01 -9.105309098958969116e-02 -1.085966899991035461e-01 -1.730548888444900513e-01 -1.792797148227691650e-01 3.287034109234809875e-02 5.832598358392715454e-02 -9.176653623580932617e-02 -2.565169036388397217e-01 1.622242629528045654e-01 -6.458524614572525024e-02 -2.032104730606079102e-01 -3.119229972362518311e-01 -8.204068243503570557e-02 3.570023179054260254e-01 1.536313444375991821e-01 -8.209174126386642456e-02 -1.422013938426971436e-01 -1.669965982437133789e-01 7.967413216829299927e-02 9.143237769603729248e-02 -1.845493614673614502e-01 -1.447696834802627563e-01 1.337404251098632812e-01 3.929137289524078369e-01 3.092770874500274658e-01 -5.746850743889808655e-03 -8.910805918276309967e-03 5.139973759651184082e-02 -1.934961378574371338e-01 -8.581595122814178467e-02 -2.468986622989177704e-02
6.529198586940765381e-02 -9.954398125410079956e-02 -2.862520813941955566e-01 1.297335624694824219e-01 3.105295300483703613e-01 -1.925167888402938843e-01 7.389453798532485962e-02 -3.427305221557617188e-01 1.392579525709152222e-01 -2.103770822286605835e-01 1.927695870399475098e-01 1.279658917337656021e-02 -6.467048078775405884e-02 -2.447266280651092529e-01 6.318190717138350010e-04 1.686971262097358704e-02 -1.198535338044166565e-01 -3.618394955992698669e-02 -1.283442080020904541e-01 4.585764110088348389e-01 3.713917732238769531e-02 -1.837461590766906738e-01 -2.156771123409271240e-01 8.704350143671035767e-02 2.694009803235530853e-03 1.768448501825332642e-01 1.080718934535980225e-01 2.850761637091636658e-02 1.092935651540756226e-01 -7.204255461692810059e-02 2.430759668350219727e-01 -1.167867109179496765e-01
2.551319003105163574e-01 -1.465037763118743896e-01 1.081716455519199371e-02 -1.061093583703041077e-01 -6.914930045604705811e-02 -9.764117747545242310e-02 -2.687251865863800049e-01 -3.392991125583648682e-01 -1.996293216943740845e-01 -1.856979280710220337e-01 1.010848954319953918e-01 -2.178087085485458374e-01 3.319441974163055420e-01 9.181593544781208038e-03 1.089435815811157227e-01 4.734481871128082275e-02 -2.999105751514434814e-01 -4.460530728101730347e-02 -2.061794102191925049e-01 1.299295425415039062e-01 2.923794984817504883e-01 -2.245414555072784424e-01 1.836946308612823486e-01 1.624600589275360107e-02 2.420721948146820068e-01 -1.385909877717494965e-02 -3.483545035123825073e-02 8.951584249734878540e-02 9.691254049539566040e-02 -2.466966770589351654e-02 -9.883598238229751587e-02 -1.871179938316345215e-01
3.227666020393371582e-03 -7.606253959238529205e-03 -1.800255179405212402e-01 9.543032944202423096e-02 2.425835281610488892e-01 -2.282143384218215942e-01 -7.049880176782608032e-02 -1.529129408299922943e-02 -1.438082605600357056e-01 -4.336322247982025146e-01 1.600885093212127686e-01 2.853343635797500610e-02 7.615159451961517334e-02 -4.635978117585182190e-02 2.198816835880279541e-01 6.442748126573860645e-04 -1.403681933879852295e-01 2.248368971049785614e-02 -3.427253961563110352e-01 4.270481169223785400e-01 -1.512726247310638428e-01 3.454369958490133286e-03 3.124446868896484375e-01 -3.782528638839721680e-02 1.274713724851608276e-01 2.536231279373168945e-01 -4.497066605836153030e-03 1.458359602838754654e-02 1.906207203865051270e-02 -3.318349272012710571e-02 -1.046922728419303894e-01 -1.249299421906471252e-01
1.191675141453742981e-01 -3.159211874008178711e-01 -3.711981326341629028e-02 -2.193314582109451294e-02 3.197255432605743408e-01 -1.282058209180831909e-01 -3.962748646736145020e-01 3.220916539430618286e-02 1.135630458593368530e-01 -2.486166357994079590e-01 1.908662468194961548e-01 -1.168995425105094910e-01 4.813160374760627747e-02 -2.892481088638305664e-01 1.441410481929779053e-01 1.012309044599533081e-01 -2.046406567096710205e-01 1.011443585157394409e-01 -2.371824234724044800e-01 5.476429685950279236e-02 2.098933048546314240e-02 -5.878173932433128357e-02 1.215469688177108765e-01 1.049266830086708069e-01 2.188976854085922241e-01 2.040291018784046173e-02 4.990009963512420654e-02 7.221484929323196411e-02 6.597164273262023926e-02 -9.241775423288345337e-02 6.484225392341613770e-02 -3.891231119632720947e-01
1.049991101026535034e-01 -1.948706060647964478e-01 1.661889255046844482e-01 4.835752770304679871e-02 -2.607264369726181030e-02 -2.908177487552165985e-02 -7.868395000696182251e-02 -1.875928342342376709e-01 -8.696502074599266052e-03 -4.225639700889587402e-01 3.343594074249267578e-02 -2.682488560676574707e-01 4.575340077280998230e-02 -6.458657979965209961e-02 -3.550179675221443176e-02 -2.943316847085952759e-02 -8.825726807117462158e-03 1.843836307525634766e-01 -2.874987125396728516e-01 3.263565003871917725e-01 -1.364688109606504440e-02 -4.099135994911193848e-01 2.273259758949279785e-01 -1.089912280440330505e-01 2.213122993707656860e-01 2.316406220197677612e-01 -1.624824404716491699e-01 -4.100802913308143616e-02 -3.251592069864273071e-02 2.914414217229932547e-04 -1.600963473320007324e-01 7.493355125188827515e-02
5.840199068188667297e-02 1.252854466438293457e-01 -8.734142407774925232e-03 -3.291108086705207825e-02 -2.790255844593048096e-01 -2.500308752059936523e-01 7.512959837913513184e-02 -7.856962084770202637e-02 -3.518921555951237679e-03 6.550551950931549072e-02 3.952419459819793701e-01 5.754024162888526917e-02 -1.503195464611053467e-01 -1.627949923276901245e-01 4.613008722662925720e-02 2.296310812234878540e-01 -1.058796048164367676e-01 -1.271678227931261063e-02 -4.007560312747955322e-01 4.131876528263092041e-01 -5.429449304938316345e-02 1.169456839561462402e-01 -2.610263526439666748e-01 7.222293410450220108e-03 -2.149205841124057770e-02 2.116481065750122070e-01 -7.957325875759124756e-02 9.927856922149658203e-02 1.073722019791603088e-01 4.960990324616432190e-02 -1.358649600297212601e-02 -2.379617989063262939e-01
2.219716645777225494e-02 9.307612478733062744e-02 -1.123922094702720642e-01 -1.088422983884811401e-01 -1.993356347084045410e-01 -1.504035443067550659e-01 2.019803673028945923e-01 -2.723776176571846008e-02 -2.713647782802581787e-01 -8.533591032028198242e-02 7.485772669315338135e-02 -2.446789145469665527e-01 -5.242695212364196777e-01 -3.233086168766021729e-01 -9.136918187141418457e-02 5.993595346808433533e-02 -3.191151842474937439e-02 -1.080706268548965454e-01 -1.747051328420639038e-01 5.180283263325691223e-02 -1.083599254488945007e-01 -1.730767041444778442e-01 -2.136139944195747375e-02 1.672070100903511047e-02 -1.842680200934410095e-02 2.292007207870483398e-01 1.901134848594665527e-02 -4.840201511979103088e-02 2.385360747575759888e-01 -1.594670675694942474e-02 -2.415494993329048157e-02 -3.508579730987548828e-01
2.596112489700317383e-01 1.079152598977088928e-01 -3.532636910676956177e-02 -1.304409950971603394e-01 -1.077729165554046631e-01 -3.496679365634918213e-01 -2.991101145744323730e-02 -4.084537550806999207e-02 -2.781257033348083496e-01 6.423126906156539917e-02 -6.870137155055999756e-02 -1.537806987762451172e-01 -3.787982761859893799e-01 -3.607952892780303955e-01 1.200505793094635010e-01 8.491430431604385376e-02 8.324552327394485474e-02 -6.226411834359169006e-02 -1.122203692793846130e-01 2.909332811832427979e-01 -3.843772038817405701e-02 -1.452074348926544189e-01 2.129523903131484985e-01 -1.109720319509506226e-01 1.458276063203811646e-01 3.555002510547637939e-01 -7.886094599962234497e-02 3.492886945605278015e-02 7.020148634910583496e-02 -1.116531863808631897e-01 -4.059626255184412003e-03 1.874093711376190186e-02
2.761161029338836670e-01 -2.636697292327880859e-01 5.532654747366905212e-02 1.111374646425247192e-01 3.670799732208251953e-01 -1.427012379281222820e-03 1.413112431764602661e-01 -3.945156633853912354e-01 -3.139854073524475098e-01 -1.227580159902572632e-01 1.067226901650428772e-01 6.580403447151184082e-02 2.163683250546455383e-02 -1.321208328008651733e-01 5.359345674514770508e-02 3.603136241436004639e-01 -1.378568112850189209e-01 1.149131655693054199e-01 -1.074533313512802124e-01 -2.537640742957592010e-02 2.020457535982131958e-01 -6.393444538116455078e-02 2.837696112692356110e-02 -1.221154630184173584e-02 2.157320082187652588e-01 2.798012644052505493e-02 -1.017962023615837097e-01 -9.347786195576190948e-03 1.905155032873153687e-01 -1.791602969169616699e-01 -7.705411314964294434e-02 -1.615451574325561523e-01
1.482977569103240967e-01 2.595088779926300049e-01 1.365033388137817383e-01 -2.139803320169448853e-01 -9.371357411146163940e-02 -3.056220710277557373e-01 -9.182614833116531372e-02 -2.545910477638244629e-01 -3.989762067794799805e-01 9.817661345005035400e-02 -3.716985881328582764e-02 9.326408058404922485e-02 -3.584934771060943604e-01 5.199249461293220520e-02 1.314503401517868042e-01 5.769592523574829102e-02 -2.050638049840927124e-01 3.541686758399009705e-02 -1.093993335962295532e-01 2.309541106224060059e-01 -3.218385577201843262e-02 -1.882332265377044678e-01 -1.324937399476766586e-02 -5.612218286842107773e-03 1.605677157640457153e-01 6.194788590073585510e-02 -1.783642470836639404e-01 -1.241433098912239075e-01 2.640479803085327148e-01 -2.589304372668266296e-02 -2.076330929994583130e-01 6.664004921913146973e-02
7.038509473204612732e-03 2.178286612033843994e-01 1.132428944110870361e-01 9.298747405409812927e-03 1.196632385253906250e-01 -1.912591308355331421e-01 4.312184453010559082e-02 -2.023954540491104126e-01 9.234228730201721191e-02 -6.291860342025756836e-02 -2.127497345209121704e-01 -4.247962683439254761e-02 -1.962554156780242920e-01 -1.986422389745712280e-01 3.804346024990081787e-01 4.015320539474487305e-01 -3.043208718299865723e-01 8.623118698596954346e-02 -1.468005217611789703e-02 2.416750490665435791e-01 -6.715559214353561401e-02 -3.119618594646453857e-01 -1.727805435657501221e-01 1.988785266876220703e-01 -4.879980161786079407e-02 1.356938630342483521e-01 -1.105374097824096680e-01 -7.671384513378143311e-02 1.453340500593185425e-01 3.162128478288650513e-02 8.361376821994781494e-02 -6.682718545198440552e-02
1.996127068996429443e-01 -4.281951114535331726e-02 -5.727894231677055359e-02 1.360341459512710571e-01 1.827829033136367798e-01 1.068447828292846680e-01 1.411477327346801758e-01 6.300693377852439880e-03 1.973333507776260376e-01 5.370833445340394974e-03 -1.577786356210708618e-01 -3.139771893620491028e-02 2.467238903045654297e-02 -1.051998510956764221e-01 6.969480216503143311e-02 1.973330229520797729e-01 -2.123590707778930664e-01 -1.098725274205207825e-01 -3.164234459400177002e-01 4.722508192062377930e-01 2.513768374919891357e-01 -2.056152671575546265e-01 -1.201240271329879761e-01 1.820748150348663330e-01 3.389770686626434326e-01 1.062981262803077698e-01 1.874184352345764637e-03 6.857490167021751404e-03 1.897747814655303955e-01 2.072151005268096924e-01 1.132868677377700806e-01 4.564336966723203659e-03
5.912553519010543823e-03 -1.950213611125946045e-01 -3.215121924877166748e-01 9.551650285720825195e-02 2.469232529401779175e-01 -2.308877557516098022e-01 -2.308869361877441406e-02 -3.961001932621002197e-01 1.138560622930526733e-01 -2.025102227926254272e-01 3.532031476497650146e-01 -2.332306280732154846e-02 -4.259747266769409180e-02 -1.788513064384460449e-01 5.725652724504470825e-02 -3.736985847353935242e-03 -1.840859204530715942e-01 -1.310434639453887939e-01 -3.853758098557591438e-03 3.446799218654632568e-01 -4.801342636346817017e-02 -3.137176036834716797e-01 -2.836596406996250153e-02 1.222709715366363525e-01 -1.366490684449672699e-02 1.312994956970214844e-01 -1.091130822896957397e-02 3.391340374946594238e-02 1.267429292201995850e-01 -8.220303058624267578e-02 1.360074132680892944e-01 -1.224435195326805115e-01
2.245127409696578979e-01 2.718877047300338745e-02 -1.767329275608062744e-01 1.004039570689201355e-01 -6.209840252995491028e-02 -2.720970846712589264e-02 -1.974634975194931030e-01 -1.674296408891677856e-01 -2.029660791158676147e-01 -1.859461665153503418e-01 -2.450235486030578613e-01 -2.593080401420593262e-01 7.668416947126388550e-02 -3.571955859661102295e-02 -9.492704272270202637e-02 1.140355393290519714e-01 -1.302230060100555420e-01 -1.840092614293098450e-02 -6.169902905821800232e-02 3.624261021614074707e-01 -6.260214745998382568e-02 -1.700079441070556641e-01 -2.780547142028808594e-01 1.837648078799247742e-02 3.248120546340942383e-01 -1.266277283430099487e-01 -1.141465157270431519e-01 6.240085139870643616e-02 -6.402856111526489258e-02 5.279931426048278809e-02 1.714387163519859314e-02 -4.417309761047363281e-01
1.926253437995910645e-01 -2.503398358821868896e-01 -8.935324102640151978e-02 -6.974203139543533325e-02 2.704960107803344727e-01 -1.570210456848144531e-01 -2.350741922855377197e-01 -3.523922264575958252e-01 -2.881946861743927002e-01 -5.651824176311492920e-04 -5.194609612226486206e-02 4.388424102216959000e-03 -1.206659376621246338e-01 -5.657789483666419983e-02 7.035711407661437988e-02 9.127183258533477783e-02 -2.916555851697921753e-02 7.421942800283432007e-02 -7.839888334274291992e-02 2.442535758018493652e-01 1.293072998523712158e-01 -3.030432164669036865e-01 -1.152581200003623962e-01 6.761888507753610611e-03 3.133670985698699951e-01 -3.220123350620269775e-01 -5.421406030654907227e-02 1.896104812622070312e-01 1.424743235111236572e-01 -9.278432279825210571e-02 5.936572700738906860e-02 -1.613440811634063721e-01
1.476716250181198120e-01 1.118260100483894348e-01 1.318295449018478394e-01 -3.387025892734527588e-01 2.399547398090362549e-01 -2.872817814350128174e-01 -1.998321712017059326e-02 8.563218265771865845e-02 -2.705863416194915771e-01 1.631148159503936768e-01 4.466072097420692444e-02 -2.013504356145858765e-01 -1.927265077829360962e-01 -2.304705083370208740e-01 6.374975293874740601e-02 8.389792591333389282e-02 7.338634133338928223e-02 5.005709826946258545e-02 -3.498435914516448975e-01 2.099259644746780396e-01 -1.158942282199859619e-01 -1.484024077653884888e-01 -1.328946091234683990e-02 1.776202470064163208e-01 1.308416277170181274e-01 -1.893398468382656574e-03 -6.913890689611434937e-02 -1.783979241736233234e-03 2.868830561637878418e-01 1.604402214288711548e-01 1.724210381507873535e-01 -2.020292133092880249e-01
2.224060595035552979e-01 2.627430856227874756e-01 6.203836202621459961e-02 2.354174107313156128e-01 1.394397020339965820e-01 -9.081368893384933472e-02 -8.283449336886405945e-03 -9.989630430936813354e-02 -2.691688835620880127e-01 -1.199675649404525757e-01 8.106692880392074585e-02 2.213915884494781494e-01 -1.528244465589523315e-01 -8.642047643661499023e-03 7.076484709978103638e-02 -7.577087730169296265e-02 -2.161172032356262207e-01 1.609532237052917480e-01 -4.322436451911926270e-01 1.023780852556228638e-01 6.982257962226867676e-02 -4.237325787544250488e-01 1.305986195802688599e-01 -2.738588489592075348e-02 1.155948080122470856e-02 1.444242615252733231e-02 -9.086282551288604736e-02 -3.084016032516956329e-02 2.661272585391998291e-01 -7.562381774187088013e-02 -1.812545657157897949e-01 -1.295370608568191528e-01
2.344096451997756958e-01 -3.888132795691490173e-02 -9.266710281372070312e-02 -3.543247655034065247e-02 -1.308672130107879639e-01 -1.346600949764251709e-01 9.691446274518966675e-02 -5.600788444280624390e-02 -2.807174324989318848e-01 -3.168808668851852417e-02 -9.875430166721343994e-02 -9.530060924589633942e-03 -2.681834101676940918e-01 6.016694009304046631e-03 2.795203626155853271e-01 6.041942164301872253e-02 -7.644456624984741211e-02 -2.194352596998214722e-01 -3.717418909072875977e-01 5.639347806572914124e-02 2.303170599043369293e-02 -9.082496166229248047e-02 -1.917662471532821655e-01 1.167713776230812073e-01 3.457266092300415039e-01 3.429435789585113525e-01 -2.095067054033279419e-01 7.646553218364715576e-02 -1.709975898265838623e-01 -1.213587671518325806e-01 -1.278424263000488281e-01 -2.019215226173400879e-01
4.880366027355194092e-01 -2.418017685413360596e-01 -1.351744830608367920e-01 -6.141822040081024170e-02 1.743278056383132935e-01 -1.338367909193038940e-01 1.313665658235549927e-01 -1.327681541442871094e-01 -4.345850553363561630e-03 -2.581669986248016357e-01 1.797463595867156982e-01 -2.428769916296005249e-01 -8.396315574645996094e-02 -2.284476757049560547e-01 2.390619218349456787e-01 2.932398319244384766e-01 1.320499032735824585e-01 3.216637298464775085e-02 -1.330503970384597778e-01 -3.029618039727210999e-02 -1.914256662130355835e-01 -6.936222314834594727e-02 -1.360834538936614990e-01 1.425001025199890137e-01 1.014967113733291626e-01 5.287645012140274048e-02 7.814549654722213745e-02 3.540739882737398148e-03 5.855038017034530640e-02 -3.020533323287963867e-01 -6.392665207386016846e-02 -4.935421049594879150e-02
3.494172394275665283e-01 -3.171563521027565002e-02 4.277337715029716492e-02 3.102050721645355225e-01 1.829001754522323608e-01 -6.481301784515380859e-02 1.294031143188476562e-01 -2.850507795810699463e-01 1.593896746635437012e-01 8.936777710914611816e-02 1.909730136394500732e-01 2.834402211010456085e-02 -3.757357597351074219e-02 -3.937985002994537354e-01 -3.494411008432507515e-03 2.730761766433715820e-01 6.902518868446350098e-02 1.262542158365249634e-01 -1.791868805885314941e-01 2.176549434661865234e-01 -9.677867591381072998e-02 -4.354969784617424011e-02 1.784478276968002319e-01 1.575026065111160278e-01 5.496631190180778503e-02 2.246113121509552002e-01 3.668466582894325256e-02 8.287075161933898926e-02 1.307564675807952881e-01 -1.103709861636161804e-01 1.473377943038940430e-01 -2.463394999504089355e-01
2.115891128778457642e-01 5.792297888547182083e-03 2.193637043237686157e-01 1.734729409217834473e-01 -1.675218939781188965e-01 -9.151011705398559570e-02 2.278622388839721680e-01 -1.132484823465347290e-01 1.688259541988372803e-01 -2.158026546239852905e-01 -4.780102893710136414e-02 -2.879464924335479736e-01 7.334776222705841064e-02 -1.555518805980682373e-01 2.236310243606567383e-01 2.852772772312164307e-01 -1.094823032617568970e-01 1.407283693552017212e-01 -2.286311686038970947e-01 3.405058681964874268e-01 1.489380896091461182e-01 3.201967105269432068e-02 -1.014700606465339661e-01 -1.008124463260173798e-02 3.421307355165481567e-02 2.383894026279449463e-01 -1.588120609521865845e-01 -1.645219773054122925e-01 7.282526791095733643e-02 -9.002532809972763062e-02 2.641349136829376221e-01 -1.657730638980865479e-01
3.680419325828552246e-01 -8.160053193569183350e-02 -2.131168991327285767e-01 1.608215570449829102e-01 -6.321996450424194336e-02 8.945066481828689575e-02 -2.382289022207260132e-01 -2.777099311351776123e-01 1.144768297672271729e-01 -2.232312709093093872e-01 -4.957276955246925354e-02 -6.417442113161087036e-02 -2.425232231616973877e-01 -5.203317850828170776e-02 3.557047843933105469e-01 7.549034804105758667e-02 -1.331163197755813599e-01 5.108283832669258118e-03 -2.012066096067428589e-01 1.529744267463684082e-01 -8.217696100473403931e-02 1.806169450283050537e-01 -3.034345209598541260e-01 6.999363005161285400e-02 8.188526332378387451e-02 7.926768064498901367e-02 3.940850961953401566e-03 2.992280125617980957e-01 1.476600915193557739e-01 3.242473304271697998e-02 4.410509020090103149e-02 -1.792968809604644775e-01
3.954584896564483643e-01 1.681609600782394409e-01 -6.069103255867958069e-02 1.461966186761856079e-01 -9.090431779623031616e-02 1.491621136665344238e-01 -1.413437575101852417e-01 -2.834777534008026123e-01 -2.272587865591049194e-01 3.602757677435874939e-02 -6.824779324233531952e-03 -3.016345202922821045e-01 1.113885268568992615e-01 7.923720031976699829e-02 1.045779660344123840e-01 1.450695395469665527e-01 -1.741662062704563141e-02 2.560862302780151367e-01 2.198367007076740265e-02 2.141027152538299561e-01 1.696820557117462158e-01 -5.994893983006477356e-02 1.049521788954734802e-01 2.701449990272521973e-01 -2.498849295079708099e-02 4.290551692247390747e-02 -1.534599661827087402e-01 7.719200849533081055e-02 2.308974862098693848e-01 4.120196402072906494e-02 -5.803935229778289795e-02 -3.818969428539276123e-01
1.517419004812836647e-03 -7.232733815908432007e-02 6.866528093814849854e-02 2.264829128980636597e-01 -6.084807589650154114e-02 -8.910722285509109497e-02 -6.770022958517074585e-02 -1.997768580913543701e-01 -5.306816473603248596e-02 -4.662413895130157471e-01 -2.320238798856735229e-01 -3.612637221813201904e-01 1.678610742092132568e-01 -1.567686498165130615e-01 4.606695473194122314e-02 7.375092059373855591e-02 -5.743090063333511353e-02 1.174333691596984863e-01 -3.863083124160766602e-01 4.181579872965812683e-02 3.131962940096855164e-02 -2.741145789623260498e-01 1.478100419044494629e-01 1.136166378855705261e-01 -9.485806338489055634e-03 1.632864475250244141e-01 -2.645414173603057861e-01 2.714926935732364655e-02 -7.831475697457790375e-03 1.359861642122268677e-01 -1.899653300642967224e-02 -1.497577130794525146e-01
2.331186532974243164e-01 -1.594551354646682739e-01 1.346863210201263428e-01 2.108888141810894012e-02 3.777591511607170105e-02 -8.253388851881027222e-02 -1.520150899887084961e-01 -8.872816711664199829e-02 4.764937981963157654e-02 -5.203717947006225586e-01 -8.993407338857650757e-02 -3.607585132122039795e-01 1.329725682735443115e-01 -5.441627278923988342e-02 -5.328015238046646118e-02 4.272156953811645508e-02 4.045465588569641113e-02 1.935173571109771729e-01 -3.530685305595397949e-01 1.218953654170036316e-01 -1.036377549171447754e-01 -3.468438386917114258e-01 1.342443078756332397e-01 3.151024878025054932e-02 1.875354200601577759e-01 1.109517663717269897e-01 -8.653073757886886597e-02 5.074480175971984863e-02 1.211215779185295105e-01 1.436528265476226807e-01 -1.148776710033416748e-02 6.471215188503265381e-02
1.052903905510902405e-01 -1.907459199428558350e-01 2.527144551277160645e-01 1.824596077203750610e-01 1.503648608922958374e-01 -1.814741194248199463e-01 -1.351905018091201782e-01 -3.242018818855285645e-01 -3.517241217195987701e-03 -1.185951661318540573e-02 -2.991095744073390961e-02 -1.755623519420623779e-01 1.025667861104011536e-01 -7.051105052232742310e-02 1.978186219930648804e-01 2.792145907878875732e-01 -1.576746404170989990e-01 1.615762263536453247e-01 2.651658281683921814e-02 1.006277501583099365e-01 -8.126876503229141235e-02 -2.500602900981903076e-01 -2.663964331150054932e-01 6.829702109098434448e-02 2.788678109645843506e-01 -9.958927333354949951e-02 -2.821684256196022034e-02 -1.089961305260658264e-01 5.162004753947257996e-02 -5.947802960872650146e-02 7.846778631210327148e-02 -4.389860928058624268e-01
1.276337206363677979e-01 2.862477600574493408e-01 -1.298753917217254639e-01 1.838652975857257843e-02 -3.799774497747421265e-02 -2.261522263288497925e-01 3.217283519916236401e-04 7.420901954174041748e-02 -5.452743917703628540e-02 -1.325800418853759766e-01 -1.453177034854888916e-01 -3.075197637081146240e-01 -1.638853251934051514e-01 -8.341041207313537598e-02 2.366324812173843384e-01 1.761658787727355957e-01 -1.525609642267227173e-01 1.534911803901195526e-02 -3.801135122776031494e-01 3.518315851688385010e-01 8.916079998016357422e-02 -1.457787603139877319e-01 2.293753623962402344e-01 1.027598455548286438e-01 6.424750387668609619e-02 -5.594845861196517944e-02 -6.294018775224685669e-02 6.296206265687942505e-02 3.007933795452117920e-01 1.603485792875289917e-01 -9.821116924285888672e-02 2.102749794721603394e-01
3.641537949442863464e-02 2.057538926601409912e-01 1.526717245578765869e-01 9.251527488231658936e-03 8.074711263179779053e-02 -1.838911175727844238e-01 -6.278138607740402222e-02 -2.102634608745574951e-01 -2.910208702087402344e-01 -2.897481620311737061e-01 -9.349647909402847290e-02 -6.315015256404876709e-02 -1.306333839893341064e-01 7.920106500387191772e-02 1.526011973619461060e-01 -4.313146695494651794e-02 -1.004626005887985229e-01 2.906478047370910645e-01 -9.352263063192367554e-02 2.996818423271179199e-01 7.321570534259080887e-03 1.534430682659149170e-01 -2.435065656900405884e-01 -3.540676459670066833e-02 2.063025385141372681e-01 4.542393237352371216e-02 -1.557807177305221558e-01 -1.570624262094497681e-01 1.156461238861083984e-01 2.661004364490509033e-01 -2.851694822311401367e-01 -2.797451019287109375e-01
4.571529030799865723e-01 -5.993692949414253235e-02 -3.573168814182281494e-01 1.359195709228515625e-01 3.413304686546325684e-03 -1.487070042639970779e-02 -1.818571388721466064e-01 -1.960451900959014893e-01 1.383342742919921875e-01 -2.431851029396057129e-01 -5.101875588297843933e-02 -4.153498262166976929e-02 -2.557289302349090576e-01 -2.844966351985931396e-01 6.280534714460372925e-02 2.956773340702056885e-01 -1.728560030460357666e-01 9.924526512622833252e-02 -2.102666497230529785e-01 4.790494963526725769e-02 -2.279577851295471191e-01 1.507246047258377075e-01 -1.236737240105867386e-02 1.783628016710281372e-01 -6.891237199306488037e-02 1.798701100051403046e-02 -6.494773924350738525e-02 4.461941495537757874e-02 1.491162925958633423e-01 1.059387344866991043e-02 5.312645342200994492e-03 -1.505978554487228394e-01
1.527627408504486084e-01 1.086505278944969177e-01 9.034688584506511688e-03 1.149412468075752258e-01 6.378565728664398193e-02 -1.571221626363694668e-03 1.796088963747024536e-01 -1.147274449467658997e-01 8.844505250453948975e-02 -2.556408643722534180e-01 1.427853405475616455e-01 -2.863674461841583252e-01 -3.677581250667572021e-01 4.953504074364900589e-03 -4.657834023237228394e-02 3.631616532802581787e-01 3.955422434955835342e-03 1.894220262765884399e-01 -2.728442251682281494e-01 1.193491593003273010e-01 1.588492095470428467e-01 -3.388708233833312988e-01 -3.428683280944824219e-01 -3.431122377514839172e-02 1.893681734800338745e-01 -1.309020351618528366e-02 -1.019370183348655701e-01 -2.243263274431228638e-02 1.083570048213005066e-01 -1.108163520693778992e-01 -5.318833142518997192e-02 3.727662842720746994e-03
-1.140685472637414932e-02 -2.235139608383178711e-01 2.374960482120513916e-02 1.601224951446056366e-02 -1.192989200353622437e-01 -4.729581531137228012e-03 -1.656144112348556519e-01 -3.926331400871276855e-01 -1.556828469038009644e-01 -2.837778031826019287e-01 -5.913965031504631042e-02 -8.822682499885559082e-02 1.908113211393356323e-01 -1.917337924242019653e-01 -9.756106138229370117e-02 2.383867055177688599e-01 -1.369433403015136719e-01 3.057303130626678467e-01 -4.032585024833679199e-01 2.508934140205383301e-01 -6.228969246149063110e-02 -9.261952340602874756e-02 -1.738142520189285278e-01 1.670951694250106812e-01 1.383383721113204956e-01 -2.147636562585830688e-02 1.034396328032016754e-02 1.183077618479728699e-01 1.658125221729278564e-01 1.376774460077285767e-01 -9.204680472612380981e-02 -2.603465132415294647e-02
1.330973505973815918e-01 2.269998639822006226e-01 2.094945013523101807e-01 1.812249422073364258e-02 1.788914203643798828e-02 -3.083930611610412598e-01 -4.818460717797279358e-02 -1.572623848915100098e-01 -2.609557211399078369e-01 3.569098189473152161e-02 4.495190829038619995e-02 2.442783489823341370e-02 -1.150075346231460571e-01 -5.225232616066932678e-02 1.448897123336791992e-01 3.583744913339614868e-02 -2.147836834192276001e-01 2.077121883630752563e-01 -2.157329171895980835e-01 1.494720876216888428e-01 2.526679337024688721e-01 -2.452755868434906006e-01 3.244128525257110596e-01 1.722705811262130737e-01 4.141838476061820984e-02 3.115359842777252197e-01 -8.269094675779342651e-02 -1.315226107835769653e-01 3.039250075817108154e-01 1.053081005811691284e-01 1.016416624188423157e-01 7.639261428266763687e-03
-1.730892509222030640e-01 -1.221618577837944031e-01 -9.171325713396072388e-02 2.144977897405624390e-01 -1.159311980009078979e-01 -3.179388865828514099e-02 -1.157576590776443481e-01 -2.555326223373413086e-01 1.321500688791275024e-01 -2.172748185694217682e-02 7.505150977522134781e-03 7.680582255125045776e-02 -1.705957353115081787e-01 2.187622934579849243e-01 -2.013102360069751740e-02 3.210198581218719482e-01 -2.820455133914947510e-01 -8.134172298014163971e-03 -3.990083634853363037e-01 2.257428169250488281e-01 7.446192321367561817e-04 -3.735531494021415710e-02 -2.588702738285064697e-02 2.462898194789886475e-01 2.318257987499237061e-01 2.910262644290924072e-01 4.468780010938644409e-02 7.520994544029235840e-02 2.168374955654144287e-01 1.568183302879333496e-01 -7.200485467910766602e-02 -1.668584197759628296e-01
1.409472972154617310e-01 2.969529926776885986e-01 1.148943752050399780e-01 2.208189368247985840e-01 -1.026726290583610535e-01 -2.121621817350387573e-01 1.947173029184341431e-01 -2.111830413341522217e-01 1.174427047371864319e-01 -6.425244361162185669e-02 3.784172609448432922e-02 -2.734383344650268555e-01 4.001155123114585876e-02 -1.358915269374847412e-01 1.618238538503646851e-01 2.363392263650894165e-01 2.000617794692516327e-02 1.575287617743015289e-02 -4.142391979694366455e-01 4.553998708724975586e-01 5.968925729393959045e-02 -1.558392792940139771e-01 -4.976114258170127869e-02 -2.087925672531127930e-01 -1.259360276162624359e-02 1.569237932562828064e-02 -1.084250882267951965e-01 1.689143478870391846e-02 2.819870598614215851e-02 -4.421613737940788269e-02 6.036045029759407043e-02 -1.526457667350769043e-01
3.315423429012298584e-01 -5.692837759852409363e-03 -3.449940085411071777e-01 -2.792814001441001892e-02 -1.732043027877807617e-01 -1.451032459735870361e-01 1.131325587630271912e-02 -1.418171972036361694e-01 -2.248341292142868042e-01 -1.186152920126914978e-03 -1.076690200716257095e-02 5.121455341577529907e-02 -2.161385416984558105e-01 -1.571191288530826569e-02 2.320925742387771606e-01 1.488273590803146362e-01 -1.842272579669952393e-01 -1.826128810644149780e-01 -1.533707827329635620e-01 1.536638755351305008e-02 1.041134074330329895e-01 -2.180707305669784546e-01 -1.842622607946395874e-01 1.926146298646926880e-01 3.617919087409973145e-01 2.293976545333862305e-01 -5.102113261818885803e-02 -3.331878408789634705e-02 -3.892467543482780457e-02 1.994569748640060425e-01 -7.691957801580429077e-02 -2.602760791778564453e-01
3.502461016178131104e-01 2.268610149621963501e-01 2.578994333744049072e-01 -7.562209665775299072e-02 -1.893812865018844604e-01 -2.878220081329345703e-01 1.571152918040752411e-02 -8.054720610380172729e-02 -2.064346671104431152e-01 -5.723808705806732178e-02 -2.905504405498504639e-01 -1.823540031909942627e-01 -4.124149382114410400e-01 -1.789247840642929077e-01 -5.872010067105293274e-02 2.176299504935741425e-02 -1.523926258087158203e-01 3.912883345037698746e-03 -1.752866357564926147e-01 1.174275875091552734e-01 -9.006302803754806519e-02 1.018252596259117126e-02 -4.965564236044883728e-02 -7.855641655623912811e-03 3.424818217754364014e-01 1.596766114234924316e-01 -1.083064377307891846e-01 -7.228831946849822998e-02 1.095424070954322815e-01 -6.813769787549972534e-02 -9.114706888794898987e-03 -6.029871478676795959e-02
2.156296074390411377e-01 -1.568243205547332764e-01 -1.139022707939147949e-01 1.757041364908218384e-01 1.759508103132247925e-01 -5.533314123749732971e-02 2.798296511173248291e-01 -1.740330457687377930e-01 -1.417185217142105103e-01 -3.436021208763122559e-01 -1.027873996645212173e-02 -3.544035553932189941e-01 -3.135359287261962891e-01 -7.822997123003005981e-02 1.371266990900039673e-01 3.078225553035736084e-01 2.255265973508358002e-02 -1.774848699569702148e-01 -2.795690596103668213e-01 2.593336161226034164e-03 -1.692596226930618286e-01 -7.181678712368011475e-02 -3.782736137509346008e-02 1.884765774011611938e-01 -6.873722374439239502e-02 -1.405740380287170410e-01 3.648460283875465393e-02 -4.556421190500259399e-02 8.559365570545196533e-02 -1.839516498148441315e-02 1.615492552518844604e-01 -1.342492401599884033e-01
8.384449779987335205e-02 5.629879608750343323e-02 -1.785346567630767822e-01 1.667010933160781860e-01 -6.097828503698110580e-03 -1.135463044047355652e-01 -5.517159402370452881e-02 -7.117591053247451782e-02 -7.657188922166824341e-02 -1.331288218498229980e-01 -1.856863796710968018e-01 -3.027139902114868164e-01 3.389053419232368469e-02 -1.265244632959365845e-01 -1.456244150176644325e-03 2.546677887439727783e-01 -2.467373907566070557e-01 2.184043526649475098e-01 -4.048017784953117371e-02 3.817786276340484619e-01 -2.747032344341278076e-01 -2.028191983699798584e-01 -1.765861362218856812e-01 1.481887549161911011e-01 2.537971436977386475e-01 -2.305492907762527466e-01 1.162031069397926331e-01 4.846118390560150146e-02 4.803963005542755127e-02 -3.890280798077583313e-02 -3.885629400610923767e-02 -3.360330164432525635e-01
3.227446973323822021e-01 1.190779060125350952e-01 3.118411265313625336e-02 4.845396801829338074e-02 2.768483757972717285e-01 -2.016201913356781006e-01 -9.514899551868438721e-02 -7.566697895526885986e-03 -3.188830018043518066e-01 3.281643986701965332e-02 8.816339820623397827e-02 -1.010738965123891830e-02 -1.478335559368133545e-01 7.903766632080078125e-02 -1.081748865544795990e-02 -1.605278812348842621e-02 -1.067656874656677246e-01 -7.749629765748977661e-02 -2.624267935752868652e-01 5.911792069673538208e-02 -8.734171092510223389e-02 -1.840237081050872803e-01 -9.175815433263778687e-02 -1.287600118666887283e-02 7.964485138654708862e-02 1.288590282201766968e-01 -8.924289047718048096e-02 -2.554671764373779297e-01 2.636957764625549316e-01 -2.148329913616180420e-01 -3.196143507957458496e-01 -3.986871540546417236e-01
-1.468301564455032349e-01 5.240982398390769958e-02 1.415041536092758179e-01 -1.600469052791595459e-01 1.186311990022659302e-01 -1.391879618167877197e-01 -1.589344143867492676e-01 4.891873523592948914e-02 -1.160260662436485291e-01 3.395614400506019592e-02 6.771805882453918457e-02 -2.986212372779846191e-01 -1.214060783386230469e-01 -1.763991713523864746e-01 2.053195238113403320e-01 1.196889877319335938e-01 -4.164423048496246338e-02 8.730316162109375000e-02 -3.493314385414123535e-01 4.471940398216247559e-01 6.464542821049690247e-03 -3.135596513748168945e-01 2.025651931762695312e-02 2.525868117809295654e-01 9.666918218135833740e-02 1.135501042008399963e-01 -1.140461396425962448e-02 -1.638219058513641357e-01 2.187845855951309204e-01 3.203210234642028809e-02 2.148921638727188110e-01 1.415006071329116821e-01
9.641280025243759155e-02 -9.590143710374832153e-02 -1.000299900770187378e-01 -6.127966195344924927e-02 1.360275298357009888e-01 -2.859908342361450195e-01 -3.348286077380180359e-02 -8.743683248758316040e-02 -1.643393784761428833e-01 -8.491555601358413696e-02 4.721027985215187073e-02 -9.773061424493789673e-02 -2.643068432807922363e-01 -1.359143406152725220e-01 4.998552054166793823e-02 8.489529043436050415e-02 -1.960673481225967407e-01 1.827370226383209229e-01 -4.333870708942413330e-01 3.379561305046081543e-01 5.384469032287597656e-02 6.075969897210597992e-03 2.783654034137725830e-01 8.303891122341156006e-02 2.473145425319671631e-01 -1.040922701358795166e-01 7.762816548347473145e-02 -1.888421475887298584e-01 2.516704499721527100e-01 1.363024264574050903e-01 3.999650478363037109e-02 2.371809482574462891e-01
1.942658722400665283e-01 1.579031944274902344e-01 -1.680775284767150879e-01 1.518779993057250977e-01 2.269322276115417480e-01 1.844345480203628540e-01 3.354960307478904724e-02 9.021425992250442505e-02 1.863745599985122681e-01 2.795077487826347351e-02 -2.402286827564239502e-01 -1.308697611093521118e-01 -1.300893072038888931e-02 -5.598290637135505676e-02 1.569432169198989868e-01 2.339693903923034668e-01 -1.746568679809570312e-01 -7.156360149383544922e-02 -2.224311232566833496e-01 5.105366110801696777e-01 1.518405377864837646e-01 -1.024414449930191040e-01 4.518465325236320496e-02 1.078026443719863892e-01 2.532807886600494385e-01 8.595433831214904785e-02 -4.735425580292940140e-03 4.352380707859992981e-02 2.891201376914978027e-01 1.781280040740966797e-01 -3.190824389457702637e-02 -1.242795288562774658e-01
3.046723008155822754e-01 -1.661427468061447144e-01 -3.850808739662170410e-02 5.153881385922431946e-02 5.460061505436897278e-02 1.251554340124130249e-01 1.372046023607254028e-01 -3.205546438694000244e-01 7.453478872776031494e-02 -2.940079569816589355e-01 -6.736442446708679199e-02 1.753668040037155151e-01 -8.286120742559432983e-02 -2.090209275484085083e-01 1.315854191780090332e-01 1.533825397491455078e-01 -2.574589848518371582e-01 5.067602545022964478e-02 -3.370455205440521240e-01 2.339445613324642181e-02 -8.390752598643302917e-03 -1.315120458602905273e-01 -8.975159144029021263e-04 -7.242643088102340698e-02 1.156380251049995422e-01 -4.590805619955062866e-02 7.745506241917610168e-03 -1.451882719993591309e-01 4.009658098220825195e-01 -2.042154073715209961e-01 -2.219362109899520874e-01 -1.501920074224472046e-01
2.942751944065093994e-01 -7.525102049112319946e-02 -1.795836985111236572e-01 -9.318885952234268188e-02 2.788588404655456543e-01 8.769688755273818970e-02 1.372947692871093750e-01 -6.637827306985855103e-02 3.285679593682289124e-02 -2.643152773380279541e-01 1.548478156328201294e-01 -4.529469832777976990e-02 -1.701041758060455322e-01 -1.411650776863098145e-01 1.277456730604171753e-01 5.717004537582397461e-01 2.592726796865463257e-02 -1.225969120860099792e-01 -1.495257765054702759e-01 4.464595392346382141e-02 1.660691797733306885e-01 2.184489555656909943e-02 -1.900814175605773926e-01 8.999403566122055054e-02 1.094230264425277710e-01 4.899921640753746033e-02 -5.070209503173828125e-02 -9.880478680133819580e-02 2.376348376274108887e-01 -1.057249754667282104e-01 5.929058045148849487e-02 -2.426740825176239014e-01
2.355478852987289429e-01 -1.913574784994125366e-01 2.237511053681373596e-02 -1.283967345952987671e-01 -4.284434020519256592e-02 -1.151932254433631897e-01 -1.044889241456985474e-01 -1.838826388120651245e-01 5.650501325726509094e-02 -1.665203422307968140e-01 -7.189736515283584595e-02 -2.981953620910644531e-01 1.223776414990425110e-01 -1.091251522302627563e-01 -6.033474206924438477e-02 1.413973122835159302e-01 -1.055506095290184021e-01 1.085175499320030212e-01 -1.339615583419799805e-01 1.684555709362030029e-01 -2.146157622337341309e-02 -3.541887402534484863e-01 -3.466834127902984619e-01 4.315903037786483765e-02 3.827031850814819336e-01 -1.800987422466278076e-01 -1.638925969600677490e-01 -1.997198760509490967e-01 -2.709011919796466827e-02 -1.590814143419265747e-01 2.168191596865653992e-03 -2.581740319728851318e-01
2.598348259925842285e-01 -1.539662629365921021e-01 2.106246054172515869e-01 -4.622514545917510986e-02 2.649039328098297119e-01 -1.633848436176776886e-02 4.986558854579925537e-02 -2.442361563444137573e-01 3.347404301166534424e-02 -3.200098127126693726e-02 -1.066809073090553284e-01 -9.126746654510498047e-02 1.288370043039321899e-01 -2.679521441459655762e-01 7.071625441312789917e-02 2.664200961589813232e-01 -1.335138529539108276e-01 -2.458153851330280304e-02 -3.276823759078979492e-01 5.596901848912239075e-02 -7.276190072298049927e-02 -1.743906885385513306e-01 1.987376809120178223e-01 -1.094602420926094055e-01 3.867109417915344238e-01 -1.269937455654144287e-01 -7.865355163812637329e-02 1.954482942819595337e-01 2.319484651088714600e-01 6.378878653049468994e-02 -1.280165612697601318e-01 -2.074353545904159546e-01
1.851571351289749146e-01 -2.587765753269195557e-01 2.868271432816982269e-03 -9.936945885419845581e-02 1.465593278408050537e-02 -3.213984966278076172e-01 -9.188632667064666748e-02 -2.110844850540161133e-01 -1.256134063005447388e-01 3.415526077151298523e-02 3.342399001121520996e-02 -7.121914625167846680e-02 -1.018685009330511093e-02 -1.343428641557693481e-01 1.236783564090728760e-01 1.800631880760192871e-01 -1.725065708160400391e-01 1.482770889997482300e-01 4.671690613031387329e-02 2.287209630012512207e-01 1.700415462255477905e-02 -4.307909607887268066e-01 -2.026194185018539429e-01 -1.637807041406631470e-01 3.802073299884796143e-01 -1.320310235023498535e-01 -6.555730849504470825e-02 1.938955672085285187e-02 6.801716238260269165e-02 -1.136266365647315979e-01 1.762508898973464966e-01 -2.609551846981048584e-01
3.629976212978363037e-01 -9.170206636190414429e-02 -1.245944499969482422e-01 4.750430211424827576e-02 -1.997677087783813477e-01 -3.407708555459976196e-02 -1.139977853745222092e-02 -5.926641821861267090e-02 -3.895752131938934326e-02 6.390961259603500366e-02 1.706688553094863892e-01 -3.886775076389312744e-01 3.034282010048627853e-03 -4.290397837758064270e-02 2.118837833404541016e-01 2.517825923860073090e-02 -7.346823811531066895e-02 1.245713457465171814e-01 -1.475240737199783325e-01 1.476731849834322929e-03 5.896217003464698792e-02 9.071652591228485107e-02 -5.343335121870040894e-02 6.731323152780532837e-02 3.238046765327453613e-01 3.438814580440521240e-01 -2.944425046443939209e-01 -9.601210057735443115e-02 2.606867849826812744e-01 -1.028512120246887207e-01 -1.894616782665252686e-01 -2.625444829463958740e-01
2.756836451590061188e-02 2.054568231105804443e-01 1.679238677024841309e-01 7.724933326244354248e-02 3.400721400976181030e-02 -3.225109577178955078e-01 -7.449813187122344971e-02 -2.555706799030303955e-01 -1.155380234122276306e-01 -2.517394721508026123e-01 -2.450849860906600952e-02 -4.608398973941802979e-01 -1.231168061494827271e-01 1.406342256814241409e-02 4.497206211090087891e-02 2.660377025604248047e-01 -2.488736808300018311e-01 1.773707717657089233e-01 -2.371861636638641357e-01 -2.456984296441078186e-02 3.009997010231018066e-01 -1.289452165365219116e-01 -1.952970027923583984e-01 -5.065630748867988586e-02 1.760146319866180420e-01 1.078174486756324768e-01 4.366576299071311951e-02 1.028306409716606140e-01 5.256544798612594604e-02 -5.286955274641513824e-03 -1.005895510315895081e-01 -5.277724936604499817e-02
-1.472256630659103394e-01 6.166129559278488159e-02 -1.397593170404434204e-01 2.245215177536010742e-01 -2.466935850679874420e-02 -3.749964013695716858e-02 7.100956141948699951e-02 1.242537125945091248e-01 -9.740691632032394409e-02 -2.085539400577545166e-01 -2.584215402603149414e-01 -2.582010626792907715e-02 -1.360506564378738403e-01 -8.412910252809524536e-02 1.240864098072052002e-01 7.747351378202438354e-02 -3.561033606529235840e-01 1.611453443765640259e-01 -2.013968825340270996e-01 1.820781379938125610e-01 -6.464499235153198242e-02 -2.543433606624603271e-01 -2.985562086105346680e-01 2.486605942249298096e-02 2.361694723367691040e-01 6.461793929338455200e-02 -2.396288560703396797e-03 3.557317703962326050e-02 4.035091400146484375e-01 3.822664171457290649e-02 1.938934326171875000e-01 -2.577849030494689941e-01
9.502112865447998047e-03 1.590124815702438354e-01 -1.527532637119293213e-01 5.067072063684463501e-02 -7.451491057872772217e-02 -3.181019723415374756e-01 -8.500450104475021362e-02 1.430951207876205444e-01 -1.908435374498367310e-01 -2.927283048629760742e-01 -1.935715526342391968e-01 4.451726377010345459e-02 -4.335533082485198975e-02 3.571059554815292358e-02 1.140236407518386841e-01 4.558915272355079651e-02 -9.056054800748825073e-02 -8.465819992125034332e-03 -2.524110376834869385e-01 1.132389008998870850e-01 -1.717473119497299194e-01 -1.211492866277694702e-01 -2.147692590951919556e-01 -6.141437590122222900e-02 1.770958900451660156e-01 4.169283509254455566e-01 -2.483507692813873291e-01 -5.702252686023712158e-02 2.775944471359252930e-01 4.576988145709037781e-02 1.604547202587127686e-01 -2.838706076145172119e-01
1.235413774847984314e-01 -2.317725121974945068e-02 6.021510809659957886e-02 7.751911878585815430e-02 1.163857728242874146e-01 -3.619826734066009521e-01 5.610534176230430603e-02 -2.681373357772827148e-01 -2.223574817180633545e-01 -7.311458885669708252e-02 -8.581829816102981567e-02 -4.045175611972808838e-01 7.975734770298004150e-02 -1.412816438823938370e-02 2.119163423776626587e-01 1.937694400548934937e-01 -1.917015761137008667e-01 2.250006049871444702e-01 4.233006760478019714e-02 8.481325954198837280e-02 4.314704239368438721e-02 -2.207216471433639526e-01 -2.407210320234298706e-01 -8.385178446769714355e-02 2.118369787931442261e-01 -1.640802025794982910e-01 3.366973251104354858e-02 -9.239830076694488525e-02 1.644845455884933472e-01 -1.418394595384597778e-01 2.099696397781372070e-01 -2.355681508779525757e-01
6.109267473220825195e-02 -1.589404419064521790e-02 -1.150440238416194916e-02 1.969705820083618164e-01 6.264234334230422974e-02 -1.199053227901458740e-01 3.386594653129577637e-01 -2.968902885913848877e-01 1.912219333462417126e-03 -1.646293997764587402e-01 8.670698106288909912e-02 -1.195781677961349487e-01 -2.486372888088226318e-01 -2.488523721694946289e-01 4.954224824905395508e-02 2.809390723705291748e-01 1.014469489455223083e-01 2.170042991638183594e-01 -1.890291720628738403e-01 1.157016456127166748e-01 3.372177481651306152e-01 -2.438728213310241699e-01 -3.281978368759155273e-01 1.378220766782760620e-01 2.040656954050064087e-01 -9.810942411422729492e-02 2.048957161605358124e-02 5.350321158766746521e-02 8.922058343887329102e-02 1.080711930990219116e-01 2.953867055475711823e-02 -2.084048464894294739e-02
3.334878757596015930e-02 1.490880399942398071e-01 -6.094818934798240662e-02 1.172465607523918152e-01 2.162647694349288940e-01 -3.344166874885559082e-01 4.189263656735420227e-02 -3.144351840019226074e-01 -8.282708004117012024e-03 -1.134581267833709717e-01 -1.901137679815292358e-01 1.842260658740997314e-01 -1.001209467649459839e-01 -1.421706080436706543e-01 7.641238719224929810e-02 3.671255707740783691e-01 -2.845250368118286133e-01 1.042784973978996277e-01 -1.914986371994018555e-01 2.418282628059387207e-01 2.241695486009120941e-02 -8.883148431777954102e-02 -1.909273713827133179e-01 8.771830797195434570e-02 3.293762803077697754e-01 3.384509682655334473e-02 -7.220917940139770508e-02 2.407330088317394257e-02 1.092568272724747658e-03 1.286260187625885010e-01 -2.652787268161773682e-01 -6.496255099773406982e-02
2.195080816745758057e-01 -2.583068013191223145e-01 -3.134946823120117188e-01 1.622304171323776245e-01 2.784329354763031006e-01 -1.779780387878417969e-01 -6.837429106235504150e-02 -2.729469537734985352e-01 1.679315716028213501e-01 -2.078559994697570801e-01 1.524230348877608776e-03 -2.366891875863075256e-02 -1.330030262470245361e-01 -1.868645995855331421e-01 1.401704698801040649e-01 -1.026941835880279541e-01 -1.862950474023818970e-01 7.199642807245254517e-02 -1.830043196678161621e-01 3.729708492755889893e-01 6.305678933858871460e-02 -7.067108154296875000e-02 6.136019900441169739e-02 1.780708283185958862e-01 4.385855793952941895e-02 2.014909535646438599e-01 1.575587540864944458e-01 -1.228494122624397278e-01 2.000458166003227234e-02 -1.160853952169418335e-01 2.475661635398864746e-01 -5.305162817239761353e-02
-4.128044471144676208e-02 1.097451224923133850e-01 -7.509789895266294479e-03 -5.658589676022529602e-02 1.845384538173675537e-01 -3.242381811141967773e-01 -1.655894219875335693e-01 -2.850328087806701660e-01 -1.630684882402420044e-01 -2.078078240156173706e-01 6.136467307806015015e-02 2.591820992529392242e-02 7.976449280977249146e-02 5.294983834028244019e-02 9.536630660295486450e-02 1.732300519943237305e-01 2.450523339211940765e-02 5.597333982586860657e-02 -1.756792068481445312e-01 4.895903542637825012e-02 -1.107373014092445374e-01 -1.870593279600143433e-01 3.106946349143981934e-01 5.944604054093360901e-02 -5.008912086486816406e-02 3.478698134422302246e-01 -9.888292849063873291e-02 -2.593532204627990723e-01 3.977439105510711670e-01 -1.098210588097572327e-01 3.774000704288482666e-02 -2.368560731410980225e-01
-7.687442004680633545e-02 1.960555613040924072e-01 2.511946856975555420e-01 -1.174529120326042175e-01 -2.564104646444320679e-02 -3.795509412884712219e-02 1.477802991867065430e-01 1.338327527046203613e-01 -6.644324213266372681e-02 5.893373861908912659e-02 3.352305665612220764e-02 -2.888481914997100830e-01 -1.833326518535614014e-01 -1.784287840127944946e-01 8.851687610149383545e-02 2.825486660003662109e-01 -2.056577056646347046e-01 1.271088123321533203e-01 -3.152124285697937012e-01 3.526021242141723633e-01 1.242658644914627075e-01 -1.802602410316467285e-01 -3.570786118507385254e-02 2.671002149581909180e-01 1.251000314950942993e-01 1.571574360132217407e-01 -1.249524578452110291e-01 -1.102878302335739136e-01 2.112501561641693115e-01 1.637859940528869629e-01 -1.182571128010749817e-01 -1.873349100351333618e-01
1.008978188037872314e-01 -1.442856192588806152e-01 -2.194512337446212769e-01 -2.077834755182266235e-01 1.047251187264919281e-02 -6.023668497800827026e-02 1.639087647199630737e-01 -1.854625195264816284e-01 1.893939822912216187e-01 -2.985614240169525146e-01 6.808698177337646484e-02 -2.716400325298309326e-01 -2.747501730918884277e-01 -1.111796945333480835e-01 2.111124396324157715e-01 2.559003233909606934e-01 -1.325616240501403809e-01 -2.514595389366149902e-01 -4.186444282531738281e-01 -1.022930666804313660e-01 -5.670177564024925232e-02 -1.169212684035301208e-01 -6.571326404809951782e-02 1.977809518575668335e-01 -4.543579369783401489e-02 4.238420724868774414e-02 -3.366345912218093872e-02 -1.343455910682678223e-01 5.094993859529495239e-02 -1.259516429854556918e-04 1.898383349180221558e-01 -1.510054618120193481e-01
3.485693335533142090e-01 -8.555959910154342651e-02 -6.259557604789733887e-02 8.682418614625930786e-02 3.958519995212554932e-01 -1.111021488904953003e-01 2.828513383865356445e-01 -7.737582921981811523e-02 -3.345056250691413879e-02 -4.354851245880126953e-01 2.256257226690649986e-03 -9.887927025556564331e-02 -1.153046265244483948e-01 -6.903990358114242554e-02 1.615415215492248535e-01 1.588620394468307495e-01 4.586823657155036926e-02 -1.117716506123542786e-01 -2.447088956832885742e-01 1.253339648246765137e-01 -3.062031231820583344e-02 -1.582150757312774658e-01 -9.293977171182632446e-02 1.930583566427230835e-01 2.076220214366912842e-01 7.886668667197227478e-03 7.006796449422836304e-02 -8.849898725748062134e-02 -1.631324738264083862e-01 -1.303991768509149551e-02 1.397304534912109375e-01 -2.654444575309753418e-01
3.720886707305908203e-01 -1.394506990909576416e-01 -1.789097785949707031e-01 -9.356309473514556885e-02 2.628872692584991455e-01 -1.841183453798294067e-01 8.968652039766311646e-02 -1.931464672088623047e-01 -2.948442660272121429e-02 -3.948889076709747314e-01 1.002339869737625122e-01 -8.179648220539093018e-02 -1.110459119081497192e-01 -5.362632125616073608e-02 8.553753048181533813e-02 7.629725337028503418e-02 1.917168647050857544e-01 -4.040231108665466309e-01 -9.567933529615402222e-02 6.006455421447753906e-02 2.756071835756301880e-02 -8.621186763048171997e-02 -1.444350928068161011e-01 2.411017715930938721e-01 1.625927388668060303e-01 1.168083176016807556e-01 1.400224678218364716e-02 3.198740631341934204e-02 2.675552666187286377e-01 3.915097564458847046e-03 -1.687707453966140747e-01 -9.885736554861068726e-02
1.462242007255554199e-01 1.824300289154052734e-01 1.496269460767507553e-02 -3.501466661691665649e-02 -8.968324959278106689e-02 5.559849739074707031e-02 -5.529655516147613525e-02 -4.037858918309211731e-02 -2.929104268550872803e-01 -9.070343524217605591e-02 -1.152166649699211121e-01 -3.037946522235870361e-01 1.784009486436843872e-01 -1.565636396408081055e-01 -3.607309609651565552e-02 2.211966663599014282e-01 -2.786642611026763916e-01 2.279090285301208496e-01 -2.228913158178329468e-01 2.007277160882949829e-01 -1.089148297905921936e-01 -3.734292834997177124e-02 1.361717432737350464e-01 -2.008287422358989716e-02 4.557894766330718994e-01 -1.240099370479583740e-01 -2.090069353580474854e-01 1.906982040964066982e-03 2.914575636386871338e-01 1.289798412472009659e-02 -1.175816357135772705e-01 -6.623321026563644409e-02
5.357703939080238342e-02 -5.544749647378921509e-02 -5.345442891120910645e-02 6.470055878162384033e-02 1.924889087677001953e-01 -1.675800532102584839e-01 -1.056794375181198120e-01 -3.441128432750701904e-01 -2.360901385545730591e-01 4.348873347043991089e-02 -3.191290050745010376e-02 -1.207314580678939819e-01 -8.025337010622024536e-02 -1.595060676336288452e-01 -4.468460008502006531e-02 1.380855143070220947e-01 -2.776771187782287598e-01 8.732152730226516724e-02 7.451258599758148193e-02 2.471654117107391357e-01 -6.168852746486663818e-02 -4.209319949150085449e-01 -5.252410471439361572e-02 3.054729430004954338e-03 3.347103893756866455e-01 -2.836867980659008026e-02 -9.897924214601516724e-02 -1.862611435353755951e-02 -1.337572038173675537e-01 -3.390308842062950134e-02 1.596405208110809326e-01 -4.043370485305786133e-01
4.205512106418609619e-01 -2.055406868457794189e-01 -3.158268928527832031e-01 -9.363363683223724365e-02 -2.144013792276382446e-01 -2.573065757751464844e-01 -8.410829305648803711e-02 -2.380354404449462891e-01 -1.227025613188743591e-01 3.824324905872344971e-02 4.551901668310165405e-02 -2.225447148084640503e-01 -1.421785354614257812e-01 -9.906370937824249268e-02 2.600032687187194824e-01 -7.330415397882461548e-02 -9.950137883424758911e-02 1.706310063600540161e-01 -1.996627897024154663e-01 -7.900640368461608887e-02 -1.622072905302047729e-01 -2.640915662050247192e-02 4.235654324293136597e-02 4.050070419907569885e-03 2.489605695009231567e-01 1.122603788971900940e-01 -2.049577236175537109e-01 -1.833513379096984863e-01 1.080733388662338257e-01 -4.970926418900489807e-02 4.187290742993354797e-02 -2.128164470195770264e-01
-2.009260654449462891e-02 -2.176034897565841675e-01 -3.968895599246025085e-02 6.457579135894775391e-02 5.217885226011276245e-02 -2.149292528629302979e-01 -9.174361079931259155e-02 -1.386842727661132812e-01 -1.682953089475631714e-01 -7.066621631383895874e-02 5.244401097297668457e-02 3.008542116731405258e-03 4.962217807769775391e-02 1.723994165658950806e-01 1.881584674119949341e-01 5.419937968254089355e-01 -3.531116992235183716e-02 -3.103473596274852753e-02 -9.226290136575698853e-02 2.243804782629013062e-01 1.687986999750137329e-01 1.189508038805797696e-04 5.913122370839118958e-02 2.042430788278579712e-01 1.086889300495386124e-02 1.626490354537963867e-01 3.104904592037200928e-01 -8.577167242765426636e-02 2.989024817943572998e-01 1.065232604742050171e-01 1.279814541339874268e-01 -3.005562126636505127e-01
3.217040300369262695e-01 -4.288487508893013000e-02 4.836120083928108215e-02 9.620130062103271484e-02 2.062865793704986572e-01 1.062881201505661011e-01 -1.220209002494812012e-01 -2.053957879543304443e-01 -1.188787519931793213e-01 -1.092426106333732605e-01 -1.508307904005050659e-01 -1.972939074039459229e-02 -2.668025195598602295e-01 -1.377879679203033447e-01 2.123610675334930420e-02 2.195074558258056641e-01 -4.016806185245513916e-01 1.375995129346847534e-01 -1.460223346948623657e-01 -4.664313793182373047e-02 7.375773042440414429e-02 -1.078941375017166138e-01 2.039212286472320557e-01 1.681968122720718384e-01 1.099321693181991577e-01 1.726915389299392700e-01 -2.223459631204605103e-01 -1.246312260627746582e-01 2.852358222007751465e-01 -1.983617898076772690e-03 -3.185845315456390381e-01 6.054025515913963318e-02
2.108804881572723389e-01 -1.202291063964366913e-02 -3.922086954116821289e-02 -3.792249783873558044e-02 -1.575180515646934509e-02 -4.607094079256057739e-02 -1.073988229036331177e-01 -2.367452830076217651e-01 -1.270692199468612671e-01 -2.688793540000915527e-01 -1.648293584585189819e-01 1.197220012545585632e-02 -9.747979789972305298e-02 2.721219062805175781e-01 6.574021279811859131e-02 3.541553616523742676e-01 -2.086413800716400146e-01 2.027950435876846313e-01 -4.710133373737335205e-02 2.606666982173919678e-01 1.481180638074874878e-01 1.119756698608398438e-01 -1.237249001860618591e-01 -1.155293658375740051e-01 7.961570471525192261e-02 1.410131156444549561e-01 9.093345701694488525e-02 -1.573695838451385498e-01 2.553299963474273682e-01 -9.043537080287933350e-02 -7.892338931560516357e-02 -4.433806538581848145e-01
3.723683059215545654e-01 -3.317014127969741821e-02 -5.216136202216148376e-02 1.812008023262023926e-02 -3.176428005099296570e-02 -9.925968199968338013e-02 -1.508530080318450928e-01 -1.639819145202636719e-01 -2.240408658981323242e-01 -7.091124355792999268e-02 -1.555169820785522461e-01 -2.874954044818878174e-01 -4.797843843698501587e-02 2.173630706965923309e-02 -1.100747212767601013e-01 1.342860609292984009e-01 -1.784923672676086426e-01 8.105707913637161255e-02 8.127509057521820068e-02 4.118483960628509521e-01 -1.365579068660736084e-01 -2.792475186288356781e-02 -1.689748466014862061e-01 3.402317874133586884e-03 4.494961202144622803e-01 -1.583043038845062256e-01 2.386992238461971283e-02 3.373552113771438599e-02 -7.829245179891586304e-02 -8.557531237602233887e-02 -2.949272654950618744e-02 -3.097013831138610840e-01
6.512212753295898438e-02 6.497813016176223755e-02 -8.298534899950027466e-02 -7.540127635002136230e-02 1.067585200071334839e-01 -1.331169307231903076e-01 -2.337209433317184448e-01 9.745450317859649658e-02 2.932942807674407959e-01 -3.610129058361053467e-01 1.955001056194305420e-01 -1.565158069133758545e-01 -1.156783699989318848e-01 -3.177740573883056641e-01 2.257885038852691650e-01 1.429241448640823364e-01 -1.848205574788153172e-04 3.807974159717559814e-01 -1.712037175893783569e-01 2.465360015630722046e-01 -3.238830715417861938e-02 -1.874784678220748901e-01 8.340811729431152344e-02 7.754167914390563965e-02 1.694720983505249023e-01 4.906748235225677490e-02 2.796543203294277191e-02 1.303488016128540039e-01 1.755696088075637817e-01 -2.776485402137041092e-03 -8.725327998399734497e-02 -2.219792157411575317e-01
-3.426243364810943604e-02 2.286440730094909668e-01 -1.015435233712196350e-01 2.172276563942432404e-02 1.238394305109977722e-01 -1.129774972796440125e-01 -1.095320656895637512e-01 -7.742022722959518433e-02 -1.137892901897430420e-01 -1.807509660720825195e-01 -7.736543565988540649e-02 -2.370648980140686035e-01 -3.101370036602020264e-01 -2.938568592071533203e-01 -4.218352958559989929e-02 2.104503363370895386e-01 -8.807106316089630127e-02 5.710234120488166809e-02 -4.124211072921752930e-01 3.783664703369140625e-01 -8.161902427673339844e-02 -3.097814619541168213e-01 5.898648127913475037e-02 1.673643887042999268e-01 -3.093042783439159393e-02 1.541881822049617767e-02 5.378423631191253662e-02 -1.415319144725799561e-01 1.625051647424697876e-01 8.760170638561248779e-02 -2.858255989849567413e-02 1.893687993288040161e-01
6.450773030519485474e-02 -1.894281059503555298e-01 -1.347292959690093994e-02 -1.962179541587829590e-01 7.822026312351226807e-02 -1.428172886371612549e-01 -3.366248682141304016e-02 -2.056079208850860596e-01 -8.808597177267074585e-02 -2.678931355476379395e-01 4.362636506557464600e-01 2.143886685371398926e-01 6.852667033672332764e-02 -7.420605421066284180e-02 1.835588812828063965e-01 3.084279596805572510e-01 1.820735074579715729e-02 2.862231433391571045e-01 -1.128329336643218994e-01 2.760295569896697998e-01 8.323355764150619507e-02 -1.308411210775375366e-01 1.230608522891998291e-01 1.674575805664062500e-01 1.059288233518600464e-01 6.478049606084823608e-02 -1.850570440292358398e-01 -1.209353469312191010e-02 2.748118638992309570e-01 5.133651569485664368e-02 7.883419841527938843e-02 -1.546539515256881714e-01
2.491949498653411865e-01 -1.387251019477844238e-01 -1.112195327877998352e-01 1.338514685630798340e-01 1.827123314142227173e-01 -1.414830833673477173e-01 -7.856722176074981689e-02 -3.541533052921295166e-01 -3.150981366634368896e-01 -2.086907476186752319e-01 6.523566693067550659e-02 -1.881913989782333374e-01 -2.539034187793731689e-01 7.479643821716308594e-02 5.779376626014709473e-02 3.651324808597564697e-01 3.567977994680404663e-02 4.288784414529800415e-02 8.134435117244720459e-02 2.097238600254058838e-01 2.488843351602554321e-01 8.494880795478820801e-02 1.284093968570232391e-02 1.741568893194198608e-01 -6.954480707645416260e-02 -2.924061566591262817e-02 3.881863504648208618e-02 -2.243037223815917969e-01 1.179644465446472168e-01 -6.065283715724945068e-02 1.137056276202201843e-01 -2.696969509124755859e-01
3.219060003757476807e-01 -2.169988453388214111e-01 -3.359129428863525391e-01 1.615453809499740601e-01 2.070323675870895386e-01 6.347336620092391968e-02 -2.756718695163726807e-01 -3.503418862819671631e-01 -3.383758291602134705e-02 -1.991512775421142578e-01 -2.689033150672912598e-01 -3.227605298161506653e-02 -9.168858081102371216e-02 -1.549519300460815430e-01 1.756331026554107666e-01 1.798072755336761475e-01 -1.971487849950790405e-01 2.029628679156303406e-02 -1.143787428736686707e-01 1.498239934444427490e-01 -7.155515998601913452e-02 6.440583616495132446e-02 -1.100936681032180786e-01 1.098887845873832703e-01 3.506308188661932945e-03 9.294102340936660767e-02 1.688454300165176392e-01 1.294602304697036743e-01 2.334732413291931152e-01 -6.006260961294174194e-02 1.117046549916267395e-01 -1.489581614732742310e-01
2.829494178295135498e-01 -8.828853815793991089e-02 2.726927101612091064e-01 1.015543043613433838e-01 1.221917569637298584e-02 -1.378520131111145020e-01 1.645552366971969604e-01 -7.092090696096420288e-02 9.958716481924057007e-02 -1.494004130363464355e-01 -6.223184615373611450e-02 -6.314868479967117310e-02 2.407767064869403839e-02 -2.051965296268463135e-01 5.278031527996063232e-02 1.110559031367301941e-01 -1.265381276607513428e-01 4.144331812858581543e-02 -2.533078491687774658e-01 4.970854893326759338e-02 -8.680612593889236450e-02 -1.718269437551498413e-01 2.712209820747375488e-01 -1.936378926038742065e-01 3.636169731616973877e-01 -1.672351360321044922e-01 -1.518429219722747803e-01 1.913111656904220581e-01 2.779678404331207275e-01 9.101428836584091187e-02 5.464732181280851364e-03 -3.747054040431976318e-01
2.316317521035671234e-02 -2.554853856563568115e-01 3.236936405301094055e-02 1.747072041034698486e-01 -1.497722864151000977e-01 -9.325873106718063354e-02 -2.006600499153137207e-01 8.338046260178089142e-03 -1.135972291231155396e-01 -3.077612221240997314e-01 3.783631920814514160e-01 -1.752500534057617188e-01 -1.023777425289154053e-01 2.603895962238311768e-02 1.848737150430679321e-01 -8.337167650461196899e-02 -1.190437898039817810e-01 -7.668875902891159058e-02 -4.480506107211112976e-02 3.910879790782928467e-01 -1.277643907815217972e-02 -2.973396778106689453e-01 5.207385867834091187e-02 1.365937739610671997e-01 -3.362667933106422424e-02 1.818262934684753418e-01 1.615174114704132080e-01 -6.193423271179199219e-02 1.868002563714981079e-01 8.058947324752807617e-02 1.985347568988800049e-01 -2.598124742507934570e-01
1.528932899236679077e-01 -6.316845118999481201e-02 -1.990679353475570679e-01 6.709107197821140289e-03 -2.006282657384872437e-02 2.502328753471374512e-01 1.019098162651062012e-01 -3.205247819423675537e-01 1.503072828054428101e-01 -3.463527560234069824e-01 2.342930436134338379e-01 1.646155565977096558e-01 -2.188017666339874268e-01 -2.449292838573455811e-01 2.117536514997482300e-01 1.203482002019882202e-01 4.073209688067436218e-02 -3.482214407995343208e-03 -4.570856690406799316e-01 1.305420547723770142e-01 7.665474712848663330e-02 -3.829925879836082458e-02 -1.700393296778202057e-02 1.106788776814937592e-02 1.830805540084838867e-01 1.736994981765747070e-01 2.605196274816989899e-02 -1.945402622222900391e-01 1.549393832683563232e-01 -3.827449865639209747e-03 -4.485509172081947327e-02 -3.802710771560668945e-02
-3.738048300147056580e-02 8.885752409696578979e-02 -1.619621366262435913e-01 -1.827592775225639343e-02 -6.680049002170562744e-02 -2.026318907737731934e-01 4.929106682538986206e-02 -6.587590277194976807e-02 -1.501164585351943970e-01 -3.743839859962463379e-01 -2.804977893829345703e-01 2.530258707702159882e-02 -6.419159471988677979e-02 -1.022285036742687225e-02 5.535284802317619324e-02 1.194900497794151306e-01 -1.891539096832275391e-01 1.726482063531875610e-01 -3.995802626013755798e-02 1.737844944000244141e-02 -1.668787561357021332e-02 -2.353403568267822266e-01 -1.882923245429992676e-01 -1.170175671577453613e-01 2.132831364870071411e-01 2.839295864105224609e-01 -1.320495456457138062e-01 8.389642834663391113e-02 3.834270238876342773e-01 1.070583835244178772e-01 2.494266629219055176e-01 -3.235689997673034668e-01
1.621724963188171387e-01 -7.937744259834289551e-02 -2.001929730176925659e-01 -1.171919852495193481e-01 -1.630407124757766724e-01 -1.276449114084243774e-01 1.200052276253700256e-01 -1.539780646562576294e-01 -1.624930053949356079e-01 -2.597845159471035004e-02 -5.513022840023040771e-02 -1.932350695133209229e-01 -2.059953361749649048e-01 -1.211308762431144714e-01 3.894055783748626709e-01 -1.845533028244972229e-02 5.073904991149902344e-03 -1.601081639528274536e-01 -2.983438670635223389e-01 -3.459191322326660156e-02 1.362486928701400757e-01 -2.470252662897109985e-01 4.577136412262916565e-02 2.667006552219390869e-01 3.358832597732543945e-01 3.306076228618621826e-01 8.370997011661529541e-02 2.042104676365852356e-02 -4.869733005762100220e-02 1.379455067217350006e-02 -1.755821704864501953e-01 -1.563669145107269287e-01
-1.272224783897399902e-01 1.158783510327339172e-01 1.599198579788208008e-01 -1.617086976766586304e-01 -2.828733995556831360e-02 -1.614551693201065063e-01 -6.486799567937850952e-02 -1.556489989161491394e-02 2.258071862161159515e-02 1.273435819894075394e-02 1.369664072990417480e-01 -3.102224767208099365e-01 -1.593425571918487549e-01 -2.050814628601074219e-01 8.079054951667785645e-02 4.160028696060180664e-01 -9.798157261684536934e-04 2.762102521955966949e-02 -2.208141386508941650e-01 5.521303415298461914e-01 -8.080960810184478760e-02 7.455678284168243408e-02 6.669475883245468140e-02 1.958865672349929810e-01 1.214580088853836060e-01 7.021073997020721436e-02 1.303167939186096191e-01 3.407197073101997375e-02 1.758406907320022583e-01 1.400549262762069702e-01 -7.683728635311126709e-02 -1.452483683824539185e-01
-3.131947712972760201e-03 -8.639919757843017578e-02 1.526840217411518097e-02 7.884717732667922974e-02 2.678547203540802002e-01 -1.311073452234268188e-01 -2.040906101465225220e-01 -3.468291759490966797e-01 -1.879584044218063354e-01 -5.435898527503013611e-02 -2.543151676654815674e-01 1.041774302721023560e-01 -1.021674349904060364e-01 -1.878130137920379639e-01 -9.004358202219009399e-02 2.599420249462127686e-01 -1.380304843187332153e-01 1.848516426980495453e-02 -5.074046179652214050e-02 2.132996469736099243e-01 1.389889866113662720e-01 -2.372209578752517700e-01 -1.886787265539169312e-01 -8.718192577362060547e-03 2.007550150156021118e-01 1.889688968658447266e-01 -2.248409092426300049e-01 2.278864979743957520e-01 1.592393964529037476e-01 1.846018433570861816e-01 -7.679536193609237671e-02 -2.782654166221618652e-01
8.900228887796401978e-02 8.124691992998123169e-02 -1.263951957225799561e-01 -3.598237410187721252e-02 -4.001544788479804993e-03 -8.042827993631362915e-02 -1.363947987556457520e-01 -5.517999455332756042e-02 -2.031695842742919922e-01 -2.021604627370834351e-01 3.053433261811733246e-02 -1.447571963071823120e-01 -3.684251010417938232e-01 -2.961358129978179932e-01 7.691285014152526855e-02 1.526199281215667725e-01 6.094560399651527405e-02 7.226014882326126099e-02 -3.048388361930847168e-01 4.325346350669860840e-01 4.083599895238876343e-02 -2.298899441957473755e-01 3.119895756244659424e-01 1.847949624061584473e-01 -1.912162639200687408e-02 -1.288056373596191406e-01 1.356229884549975395e-03 -1.917765736579895020e-01 7.409179210662841797e-02 1.588108390569686890e-01 -8.301039040088653564e-02 1.307971775531768799e-01
-5.585562065243721008e-02 2.156977355480194092e-01 2.085730880498886108e-01 -6.068921089172363281e-02 7.377309352159500122e-02 -1.016436815261840820e-01 -1.443938612937927246e-01 7.808510214090347290e-02 -1.740398257970809937e-01 -3.956917673349380493e-02 1.399435997009277344e-01 -3.242447972297668457e-01 -1.189392954111099243e-01 -1.971872448921203613e-01 1.055450066924095154e-01 2.011481374502182007e-01 -3.153639286756515503e-02 7.813512533903121948e-02 -3.161242902278900146e-01 4.470060765743255615e-01 6.208911538124084473e-03 -2.889294028282165527e-01 7.971384376287460327e-02 2.244363576173782349e-01 1.318525075912475586e-01 1.556461900472640991e-01 9.456384927034378052e-02 -2.413080781698226929e-01 1.520173698663711548e-01 8.985958248376846313e-02 -7.749047130346298218e-02 7.860600948333740234e-02
-4.862244427204132080e-02 -8.199181407690048218e-02 -9.912150353193283081e-02 1.974098086357116699e-01 -7.291804533451795578e-03 -1.739571392536163330e-01 7.016387768089771271e-03 -2.781828045845031738e-01 -1.282468289136886597e-01 -1.497578024864196777e-01 4.617339000105857849e-02 -2.035573571920394897e-01 -2.544457092881202698e-02 5.012213066220283508e-02 1.980166733264923096e-01 1.078341305255889893e-01 -1.815417408943176270e-01 1.921310648322105408e-02 -4.705791175365447998e-02 4.033881425857543945e-01 -8.587538450956344604e-02 -3.702192306518554688e-01 -3.052689731121063232e-01 8.601562678813934326e-02 1.964540332555770874e-01 -1.372005194425582886e-01 -1.465810537338256836e-01 -1.571002183482050896e-03 -1.551589518785476685e-01 -2.040095627307891846e-01 -7.647167891263961792e-02 -3.227865695953369141e-01
8.410245180130004883e-02 2.593192085623741150e-02 -6.759245693683624268e-02 -1.684486307203769684e-02 1.615679264068603516e-01 -2.088484466075897217e-01 -3.295900225639343262e-01 -1.489947736263275146e-01 -1.446899324655532837e-01 2.068607807159423828e-01 -2.219894975423812866e-01 -1.182252690196037292e-01 -1.245943754911422729e-01 -8.799002319574356079e-02 2.017829865217208862e-01 9.752164781093597412e-02 -1.440253704786300659e-01 1.474666148424148560e-01 -2.503505051136016846e-01 2.054437398910522461e-01 1.996114552021026611e-01 -2.656376659870147705e-01 -7.280552387237548828e-02 -8.486450463533401489e-02 3.346191644668579102e-01 5.237848497927188873e-03 -4.340624436736106873e-02 7.866178452968597412e-02 -4.602086916565895081e-02 -1.936326622962951660e-01 3.091673552989959717e-02 -3.942782580852508545e-01
3.000108003616333008e-01 -2.029174566268920898e-02 -1.262866258621215820e-01 -1.778795570135116577e-01 -6.046194955706596375e-02 7.386704534292221069e-02 -1.282368302345275879e-01 -4.500482678413391113e-01 -1.625174582004547119e-01 -1.395717412233352661e-01 8.313937485218048096e-02 -1.670398414134979248e-01 1.712333858013153076e-01 1.729957163333892822e-01 -3.654916211962699890e-02 -3.619984164834022522e-02 -1.043096184730529785e-01 -8.685490489006042480e-02 -3.195949494838714600e-01 4.519468918442726135e-02 3.155225515365600586e-01 -1.023117527365684509e-01 -5.357363726943731308e-03 3.240310549736022949e-01 6.875006854534149170e-02 3.511252626776695251e-02 -1.831762939691543579e-01 1.137906871736049652e-02 2.352686077356338501e-01 -2.799844555556774139e-02 1.232373341917991638e-01 -2.065693140029907227e-01
2.516155242919921875e-01 -6.298677623271942139e-02 4.614983871579170227e-02 -1.692326962947845459e-01 -1.499173492193222046e-01 -2.540221512317657471e-01 -6.001234054565429688e-02 -1.570430397987365723e-01 -2.752587497234344482e-01 -1.745582371950149536e-02 -4.337109625339508057e-02 -8.281678706407546997e-02 -2.476364076137542725e-01 1.198016405105590820e-01 1.207572370767593384e-01 -8.780645579099655151e-02 2.330740727484226227e-02 -2.429977059364318848e-01 -4.618830382823944092e-01 1.456822454929351807e-01 1.203912869095802307e-01 -1.068874672055244446e-01 1.390659809112548828e-01 2.165446430444717407e-01 3.936846554279327393e-02 2.392940223217010498e-01 1.856777518987655640e-01 2.290019541978836060e-01 8.020153641700744629e-02 1.379995942115783691e-01 5.371391773223876953e-02 -2.086021453142166138e-01
2.429988980293273926e-01 8.569525927305221558e-02 1.245005056262016296e-01 -1.534851640462875366e-01 1.116038337349891663e-01 -1.518206894397735596e-01 -2.901428639888763428e-01 -3.840759769082069397e-02 1.422166526317596436e-01 -1.728601902723312378e-01 6.544392555952072144e-02 -4.408513195812702179e-03 -2.664981186389923096e-01 -2.376230806112289429e-01 4.921063184738159180e-01 2.924152910709381104e-01 -3.091386705636978149e-02 -1.288536638021469116e-01 -1.261736750602722168e-01 5.733568966388702393e-02 -4.802508652210235596e-02 4.588383436203002930e-02 -1.270045340061187744e-01 1.451324373483657837e-01 1.962331831455230713e-01 8.384443819522857666e-02 1.008128374814987183e-01 1.066887527704238892e-01 2.131293714046478271e-01 2.505404651165008545e-01 9.960342198610305786e-02 -1.571364328265190125e-02
3.159637749195098877e-02 5.657083541154861450e-02 1.452969461679458618e-01 -1.787215173244476318e-01 4.688073694705963135e-02 9.605905413627624512e-02 6.383241713047027588e-02 -1.712726950645446777e-01 -1.379714459180831909e-01 -1.136455312371253967e-02 1.272182315587997437e-01 -5.348460376262664795e-02 -2.768777906894683838e-01 -2.894078493118286133e-01 9.018808603286743164e-02 -1.530438810586929321e-01 -2.426963746547698975e-01 9.507806971669197083e-03 -3.882542848587036133e-01 4.231468141078948975e-01 -6.806450337171554565e-02 -1.702013164758682251e-01 1.246439889073371887e-01 2.774477899074554443e-01 6.011694297194480896e-02 3.527240827679634094e-02 -8.990810811519622803e-02 -2.611182816326618195e-02 3.057110309600830078e-01 -7.234149426221847534e-02 -2.160297147929668427e-02 2.001149952411651611e-01
8.554011583328247070e-02 7.786516845226287842e-02 4.336313158273696899e-02 6.623720377683639526e-02 1.023166580125689507e-03 -2.586780190467834473e-01 8.420633524656295776e-02 -1.751766800880432129e-01 -2.433830350637435913e-01 -1.147544607520103455e-01 -2.690697088837623596e-02 -2.208234518766403198e-01 -2.816863730549812317e-02 3.005159646272659302e-02 -1.938909851014614105e-02 -1.139322109520435333e-02 -1.142267882823944092e-01 7.217565178871154785e-02 -4.749419987201690674e-01 -2.466686666011810303e-01 7.650669664144515991e-02 -4.063904285430908203e-01 -3.566212952136993408e-02 -1.155551075935363770e-01 2.095162272453308105e-01 1.361740976572036743e-01 -4.376650601625442505e-02 -7.117435801774263382e-03 1.712679862976074219e-01 3.310332000255584717e-01 6.427482236176729202e-03 -2.406217753887176514e-01
2.796850204467773438e-01 8.615829050540924072e-02 -3.642273694276809692e-02 2.133991867303848267e-01 9.587587416172027588e-02 -3.518510982394218445e-02 4.735269770026206970e-02 -2.288687378168106079e-01 -9.602616541087627411e-03 -1.150032952427864075e-01 -8.574817329645156860e-02 -1.625585108995437622e-01 1.691335290670394897e-01 -1.462757438421249390e-01 2.174243927001953125e-01 2.648238241672515869e-01 -1.759421080350875854e-01 1.815883517265319824e-01 -2.953281700611114502e-01 3.721081614494323730e-01 7.734739221632480621e-03 -1.503586769104003906e-02 -3.187654018402099609e-01 -1.534465514123439789e-02 1.568217426538467407e-01 1.893204450607299805e-02 -3.054553866386413574e-01 -2.028651088476181030e-01 -6.450324505567550659e-02 9.465512633323669434e-02 1.385662406682968140e-01 6.674303859472274780e-02
2.441905438899993896e-01 -1.771804839372634888e-01 -6.361214816570281982e-02 2.725497484207153320e-01 1.083276420831680298e-01 -1.778009980916976929e-01 -2.009990662336349487e-01 -9.078664332628250122e-02 1.022164374589920044e-01 -5.289074033498764038e-02 1.045379042625427246e-01 -2.858668863773345947e-01 -2.257880866527557373e-01 -3.522790223360061646e-02 7.197380065917968750e-02 2.526862919330596924e-01 1.267913132905960083e-01 -3.775368034839630127e-01 -2.547605633735656738e-01 2.538168728351593018e-01 -6.515564769506454468e-02 4.962120437994599342e-04 2.587501108646392822e-01 -4.206751659512519836e-02 1.883568763732910156e-01 2.446101047098636627e-02 1.958449631929397583e-01 -1.108875349164009094e-01 2.332155406475067139e-01 2.855186350643634796e-02 7.882887125015258789e-02 -4.962241649627685547e-02
8.369423449039459229e-02 4.649316892027854919e-02 -1.122845560312271118e-01 -1.029823943972587585e-01 -1.756190359592437744e-01 -1.592418551445007324e-01 3.768194466829299927e-02 -1.710480898618698120e-01 -2.809639871120452881e-01 -1.306550353765487671e-01 -8.407356590032577515e-02 -5.237330496311187744e-02 -2.626065909862518311e-01 5.287677049636840820e-02 3.372331559658050537e-01 -1.894876919686794281e-02 -8.629368990659713745e-02 -2.050131112337112427e-01 -1.993347704410552979e-01 1.301384717226028442e-01 -8.528696373105049133e-03 -2.137353420257568359e-01 -1.273167040199041367e-02 1.597031056880950928e-01 4.622857272624969482e-01 3.317988812923431396e-01 -2.162608951330184937e-01 9.652005508542060852e-03 -6.512156128883361816e-02 -5.995069816708564758e-02 1.100851874798536301e-02 -1.813564896583557129e-01
3.467693924903869629e-01 -1.209243312478065491e-01 -1.226668208837509155e-01 -1.308090984821319580e-01 3.624950349330902100e-01 -1.231381371617317200e-01 1.693545728921890259e-01 1.110179424285888672e-01 -7.483778148889541626e-02 -3.919023871421813965e-01 6.922303140163421631e-02 -2.354364693164825439e-01 -2.312605082988739014e-01 -1.719379872083663940e-01 1.824292093515396118e-01 1.900849342346191406e-01 5.709687247872352600e-02 2.256401348859071732e-03 -1.880932003259658813e-01 -6.237207353115081787e-02 -2.355831116437911987e-01 7.792210578918457031e-02 -8.515597879886627197e-02 6.241983547806739807e-02 1.004038825631141663e-01 1.374495029449462891e-01 5.198707804083824158e-02 2.278591709909960628e-04 3.173747658729553223e-01 1.729406230151653290e-02 7.633975148200988770e-02 -1.405288726091384888e-01
2.171281427145004272e-01 1.013099625706672668e-01 1.708927750587463379e-01 2.268339303554967046e-04 -2.737843431532382965e-03 -1.477672606706619263e-01 1.475648880004882812e-01 8.024862408638000488e-02 -3.308054506778717041e-01 1.524617075920104980e-01 -9.934581816196441650e-02 -2.138130217790603638e-01 -3.199377954006195068e-01 -1.754838973283767700e-01 -2.059487625956535339e-02 -1.501379460096359253e-01 -9.172657504677772522e-03 2.381774783134460449e-02 -4.122988879680633545e-01 2.351731657981872559e-01 2.242991141974925995e-02 -1.066206693649291992e-01 1.705328002572059631e-02 2.054742574691772461e-01 8.788397908210754395e-02 5.650394782423973083e-02 1.278437227010726929e-01 4.158570989966392517e-02 4.274072349071502686e-01 3.575130552053451538e-02 -6.135246250778436661e-03 -1.601077914237976074e-01
8.967934548854827881e-02 2.812639474868774414e-01 2.273478806018829346e-01 1.507634222507476807e-01 -1.941970586776733398e-01 -3.006998822093009949e-02 1.053692698478698730e-01 -1.362109929323196411e-01 1.431322991847991943e-01 -2.301458716392517090e-01 4.700523987412452698e-02 -2.675206363201141357e-01 -1.571914739906787872e-02 -1.356339156627655029e-01 2.545135617256164551e-01 9.944127500057220459e-02 -1.776739507913589478e-01 -9.114135056734085083e-02 -2.560640871524810791e-01 4.961683154106140137e-01 -1.130880787968635559e-02 -2.484869956970214844e-02 8.200250566005706787e-02 -1.001710519194602966e-01 -1.673345081508159637e-02 1.463399380445480347e-01 -2.044011056423187256e-01 -1.179557293653488159e-01 1.195397675037384033e-01 -1.160865575075149536e-01 9.999285638332366943e-02 -2.129202187061309814e-01
2.129090577363967896e-01 4.962079599499702454e-02 -6.150475516915321350e-02 -1.713603883981704712e-01 -6.389565765857696533e-03 -2.344390600919723511e-01 3.413326442241668701e-01 -4.357583820819854736e-01 -1.874737143516540527e-01 -2.163086086511611938e-01 -8.349164389073848724e-03 -2.688783705234527588e-01 2.111212462186813354e-01 7.167298346757888794e-02 1.515675708651542664e-02 1.026167199015617371e-01 -2.150250226259231567e-01 1.796204745769500732e-01 -3.553010225296020508e-01 1.190199255943298340e-01 1.995024979114532471e-01 -2.610960230231285095e-02 1.846798136830329895e-02 -1.804190129041671753e-02 1.588617712259292603e-01 -2.155545167624950409e-02 4.498725757002830505e-02 4.077413678169250488e-02 1.140744835138320923e-01 -8.922541886568069458e-02 -1.694914102554321289e-01 -6.124834716320037842e-02
1.585330069065093994e-02 -3.057284951210021973e-01 2.097572237253189087e-01 4.889034852385520935e-02 1.533784121274948120e-01 -5.147670954465866089e-02 4.972415417432785034e-02 -1.799109876155853271e-01 -2.906374931335449219e-01 -3.351269066333770752e-01 -6.325142830610275269e-02 8.497048169374465942e-03 5.037779361009597778e-02 -1.342296302318572998e-01 -6.983765959739685059e-02 -1.334544271230697632e-01 -9.306465834379196167e-02 3.040048480033874512e-01 -2.701019942760467529e-01 3.294532597064971924e-01 -1.733406335115432739e-01 -2.698357105255126953e-01 2.228774875402450562e-01 1.379700005054473877e-01 1.708623915910720825e-01 -2.853617770597338676e-03 5.025608092546463013e-02 6.639018654823303223e-02 1.677062362432479858e-01 -2.035929635167121887e-02 1.656044125556945801e-01 -9.239109605550765991e-02
5.328051373362541199e-02 8.437426388263702393e-02 9.126219153404235840e-02 2.368565648794174194e-01 -2.589593231678009033e-01 3.923853486776351929e-02 1.820501685142517090e-02 -2.323164343833923340e-01 7.904484122991561890e-02 -1.482742577791213989e-01 4.310999065637588501e-03 -2.548077106475830078e-01 -7.842393964529037476e-02 -2.346058189868927002e-02 2.806888222694396973e-01 3.168849945068359375e-01 -2.930180169641971588e-02 1.240517124533653259e-01 -3.159464299678802490e-01 1.816034913063049316e-01 -1.170600280165672302e-01 4.434299096465110779e-02 -8.849949389696121216e-02 1.708125174045562744e-01 -7.398254424333572388e-02 9.330004453659057617e-02 -3.085588514804840088e-01 5.991965904831886292e-02 2.319242358207702637e-01 3.515498042106628418e-01 1.183509081602096558e-01 -1.324392557144165039e-01
3.203939497470855713e-01 7.634335011243820190e-02 7.885286211967468262e-02 -9.424438467249274254e-04 -1.001180708408355713e-01 2.139028161764144897e-01 -1.549863219261169434e-01 -5.263696312904357910e-01 -2.003639936447143555e-01 -6.458289921283721924e-02 8.953071385622024536e-02 -1.957034170627593994e-01 9.532506763935089111e-02 2.491692006587982178e-01 1.461722701787948608e-01 -4.011546820402145386e-02 -8.795527368783950806e-02 -8.883976377546787262e-03 -1.822757124900817871e-01 4.783815145492553711e-02 -1.424996741116046906e-02 -3.663007318973541260e-01 8.317351341247558594e-02 6.775599718093872070e-02 3.725383058190345764e-02 -8.714175224304199219e-02 -2.380995750427246094e-01 -4.507712274789810181e-02 1.953341811895370483e-01 -2.130683884024620056e-02 8.500012010335922241e-02 -2.022415548563003540e-01
-1.319703757762908936e-01 2.521653175354003906e-01 1.349469553679227829e-02 -1.528900414705276489e-01 1.173163875937461853e-01 1.309268921613693237e-01 -1.966684758663177490e-01 -7.375513017177581787e-02 -1.997589468955993652e-01 -1.947335898876190186e-01 1.864326596260070801e-01 -1.704491525888442993e-01 -1.190048158168792725e-01 3.680255264043807983e-02 4.881714656949043274e-02 -9.596146643161773682e-02 3.460227046161890030e-03 -1.954848505556583405e-02 -3.351890146732330322e-01 1.469360142946243286e-01 1.444682776927947998e-01 -2.912306189537048340e-01 -1.235985532402992249e-01 2.590784057974815369e-02 1.926723867654800415e-01 2.481376826763153076e-01 2.628779970109462738e-02 1.033001914620399475e-01 3.394336104393005371e-01 -1.950855106115341187e-01 1.027087941765785217e-01 -3.490311801433563232e-01
9.096879512071609497e-02 8.285311609506607056e-02 -2.449212223291397095e-01 1.819038987159729004e-01 2.192171961069107056e-01 1.375314742326736450e-01 6.744574010372161865e-02 -3.621650934219360352e-01 -1.920663863420486450e-01 -2.362274527549743652e-01 1.058095246553421021e-01 6.647735834121704102e-02 1.339231431484222412e-01 -2.744365632534027100e-01 3.267619609832763672e-01 2.382235974073410034e-01 9.718835353851318359e-02 -2.300655283033847809e-02 -2.968300282955169678e-01 1.679566204547882080e-01 1.037073060870170593e-01 -5.519144237041473389e-02 -1.314845234155654907e-01 1.114248335361480713e-01 2.525050938129425049e-01 2.519764602184295654e-01 2.231402695178985596e-02 -1.229380667209625244e-01 2.578417770564556122e-02 1.503655221313238144e-02 9.112286567687988281e-02 -4.652100801467895508e-02
1.746136993169784546e-01 1.778151839971542358e-01 -2.391662634909152985e-02 3.025304377079010010e-01 1.081559732556343079e-01 -1.887774616479873657e-01 -1.760054230690002441e-01 -1.676319986581802368e-01 4.667567461729049683e-02 -3.176108896732330322e-01 -1.344421356916427612e-01 -3.472400605678558350e-01 -2.781357765197753906e-01 7.971958070993423462e-02 2.262979000806808472e-01 2.252690047025680542e-01 2.118417173624038696e-01 -2.171439677476882935e-01 -2.822832576930522919e-02 8.852669596672058105e-02 -1.638578474521636963e-01 -1.642649918794631958e-01 1.011267155408859253e-01 1.496541053056716919e-01 -3.634427906945347786e-03 -8.969825506210327148e-02 -6.389328837394714355e-02 4.037347156554460526e-03 2.172698974609375000e-01 1.328181177377700806e-01 1.148260831832885742e-01 -1.862733066082000732e-01
1.888214200735092163e-01 -2.716399729251861572e-01 1.207637637853622437e-01 1.333573609590530396e-01 2.689332664012908936e-01 -2.581561803817749023e-01 -1.072825342416763306e-01 -1.836077421903610229e-01 -6.241460889577865601e-02 -2.196472287178039551e-01 1.905694454908370972e-01 6.269574910402297974e-02 1.335251778364181519e-01 -1.475125253200531006e-01 1.410701721906661987e-01 3.460964187979698181e-02 -1.866712123155593872e-01 1.013391558080911636e-02 -4.684417843818664551e-01 9.025910496711730957e-02 1.343623846769332886e-01 -1.926208883523941040e-01 -1.959728263318538666e-02 6.265421211719512939e-02 3.247890993952751160e-02 -1.028860434889793396e-01 2.205806076526641846e-01 2.067558914422988892e-01 1.295041143894195557e-01 3.217865154147148132e-02 -6.059135496616363525e-02 -2.727676928043365479e-01
3.434527516365051270e-01 1.055097803473472595e-01 5.104437842965126038e-02 -7.945805042982101440e-02 -6.995459087193012238e-03 -9.910072200000286102e-03 1.374035142362117767e-02 -3.074900805950164795e-01 -1.797934919595718384e-01 -1.561123281717300415e-01 -1.232109144330024719e-01 -3.763270974159240723e-01 8.698504418134689331e-03 1.436258852481842041e-01 2.871693372726440430e-01 1.169898360967636108e-01 -5.186532810330390930e-02 5.769632756710052490e-02 6.173119321465492249e-02 1.494512856006622314e-01 2.298503555357456207e-02 -2.347244918346405029e-01 3.517458960413932800e-02 1.616918444633483887e-01 -1.376555860042572021e-01 6.320607662200927734e-02 -1.595513671636581421e-01 3.060521781444549561e-01 2.092157751321792603e-01 -2.582095265388488770e-01 3.261160477995872498e-02 -2.607673406600952148e-01
1.502528190612792969e-01 1.629397124052047729e-01 1.914210468530654907e-01 -1.426610648632049561e-01 2.905053459107875824e-02 -9.813430160284042358e-02 -4.450948238372802734e-01 -8.668389171361923218e-02 -1.390966475009918213e-01 -1.949687600135803223e-01 5.337194725871086121e-02 6.960628181695938110e-02 -2.557126879692077637e-01 -2.477015256881713867e-01 2.812910377979278564e-01 1.823617666959762573e-01 1.667617261409759521e-02 2.786905467510223389e-01 -2.503133714199066162e-01 -3.808996826410293579e-02 -4.635103419423103333e-02 -1.150034368038177490e-01 -7.617060095071792603e-02 3.031555712223052979e-01 -6.945019215345382690e-02 2.164615541696548462e-01 3.957068175077438354e-02 2.212888188660144806e-02 1.500362902879714966e-01 8.698339015245437622e-02 -8.446542173624038696e-02 -1.659022420644760132e-01
3.175331056118011475e-01 -1.134800538420677185e-01 5.085712671279907227e-02 -1.131594479084014893e-01 1.303528398275375366e-01 2.199067324399948120e-01 -1.088563054800033569e-01 -2.054891735315322876e-01 -2.327118255198001862e-02 -3.412806242704391479e-02 -1.835054457187652588e-01 1.366953253746032715e-01 -1.204323992133140564e-01 -1.414701640605926514e-01 1.112022250890731812e-01 3.184618949890136719e-01 -1.648113131523132324e-01 2.239555567502975464e-01 -3.123670220375061035e-01 1.574018225073814392e-02 4.051015153527259827e-02 -1.220791786909103394e-01 4.535719007253646851e-02 -3.336778143420815468e-03 1.849075257778167725e-01 2.096881717443466187e-01 -8.027486503124237061e-02 -2.196002453565597534e-01 3.252592086791992188e-01 -2.060051113367080688e-01 -2.663736641407012939e-01 5.780916661024093628e-02
3.079797029495239258e-01 -2.525291740894317627e-01 -6.907831132411956787e-02 2.760873734951019287e-02 1.517271846532821655e-01 -1.389450393617153168e-03 -7.933463156223297119e-02 -4.041457474231719971e-01 1.514905542135238647e-01 -1.149136722087860107e-01 -1.140809878706932068e-01 4.757236316800117493e-02 -3.791258335113525391e-01 8.364628255367279053e-02 9.813757240772247314e-02 2.958965897560119629e-01 1.872673444449901581e-02 -4.458753019571304321e-02 -2.841700911521911621e-01 2.550324797630310059e-01 1.189274713397026062e-01 4.595427587628364563e-02 -3.526915237307548523e-02 2.910664677619934082e-01 3.291684761643409729e-02 1.325539499521255493e-01 1.701510138809680939e-02 -1.333549171686172485e-01 -2.578974934294819832e-03 4.197024274617433548e-03 2.175260782241821289e-01 -9.706026315689086914e-02
1.119759008288383484e-01 1.836034059524536133e-01 1.659853756427764893e-02 2.382094711065292358e-01 -1.893485635519027710e-01 -2.412548661231994629e-02 -1.049680486321449280e-01 -1.379112601280212402e-01 -1.427929550409317017e-01 -1.886130571365356445e-01 2.862376859411597252e-03 8.669480681419372559e-02 -5.312494933605194092e-02 5.620415881276130676e-02 9.669954329729080200e-02 2.550200521945953369e-01 -2.375450432300567627e-01 1.290110945701599121e-01 -6.360165029764175415e-02 3.566067516803741455e-01 1.114917397499084473e-01 -1.715760529041290283e-01 -9.803785383701324463e-02 6.953656673431396484e-02 4.018547534942626953e-01 -1.395670026540756226e-01 2.272275239229202271e-01 -2.777725644409656525e-02 2.798535525798797607e-01 -2.417992949485778809e-01 -7.585438340902328491e-02 -2.233688831329345703e-01
1.196734979748725891e-01 2.281000316143035889e-01 5.815695226192474365e-02 9.960677474737167358e-02 -9.571064263582229614e-02 -4.345671534538269043e-01 1.782264709472656250e-01 3.587413206696510315e-02 -3.287240266799926758e-01 -1.793244779109954834e-01 -1.556660085916519165e-01 -2.060190401971340179e-02 -2.585269808769226074e-01 -6.513861566781997681e-02 2.528121881186962128e-02 9.822694212198257446e-02 -3.398115038871765137e-01 1.543868780136108398e-01 -2.613033354282379150e-01 4.954494908452033997e-02 -7.898939400911331177e-02 3.907709568738937378e-02 -2.356193726882338524e-03 1.275133043527603149e-01 1.432204097509384155e-01 2.731652855873107910e-01 -9.848242253065109253e-02 -4.743563011288642883e-02 1.948143392801284790e-01 1.405710633844137192e-02 -2.172365784645080566e-01 -1.286422908306121826e-01
1.051705852150917053e-01 -1.810353249311447144e-02 -3.196695074439048767e-02 3.367507085204124451e-02 1.035802811384201050e-01 -1.937407106161117554e-01 -1.848070472478866577e-01 4.438654705882072449e-02 -1.634680782444775105e-03 -5.022013783454895020e-01 1.270184367895126343e-01 -5.795675516128540039e-02 5.593259260058403015e-02 -1.142194867134094238e-01 7.534541934728622437e-02 3.122096508741378784e-02 -2.920170314610004425e-02 1.235264986753463745e-01 -3.044217526912689209e-01 3.095709681510925293e-01 -1.710704416036605835e-01 -9.110818803310394287e-02 4.209553301334381104e-01 -7.497588545083999634e-02 1.905427575111389160e-01 3.182563185691833496e-01 -9.720014035701751709e-02 1.427665948867797852e-01 5.215231329202651978e-02 -7.617861032485961914e-02 3.197384939994663000e-04 -8.114072680473327637e-02
3.465625271201133728e-02 -8.129148930311203003e-02 -7.533518970012664795e-02 9.317557513713836670e-02 1.607773154973983765e-01 2.478221803903579712e-02 -1.584941707551479340e-02 -1.442688405513763428e-01 2.129684984683990479e-01 -3.101680874824523926e-01 1.787670701742172241e-01 -1.269054263830184937e-01 1.719040870666503906e-01 -3.324553966522216797e-01 1.229473650455474854e-01 -1.477066893130540848e-02 -3.650142848491668701e-01 -5.717261508107185364e-02 -2.087882310152053833e-01 2.262670248746871948e-01 1.365526169538497925e-01 -2.669367194175720215e-01 -2.622313424944877625e-02 9.013929963111877441e-02 1.272769421339035034e-01 1.114461719989776611e-01 -4.138637706637382507e-02 -9.761082381010055542e-02 2.299679219722747803e-01 1.076375618577003479e-01 3.176746070384979248e-01 -2.236387431621551514e-01
1.279837340116500854e-01 1.424131095409393311e-01 -5.713552609086036682e-02 6.045100744813680649e-03 3.527391329407691956e-02 -3.263617157936096191e-01 1.833451166749000549e-02 -7.564841955900192261e-02 -1.877276748418807983e-01 -2.118920236825942993e-01 6.770286709070205688e-03 -2.291633933782577515e-01 -1.904923766851425171e-01 1.775889396667480469e-01 8.108238130807876587e-02 -1.704515367746353149e-01 -7.338888943195343018e-02 6.244720518589019775e-02 -4.799079298973083496e-01 -5.528552457690238953e-02 -1.016250345855951309e-02 -2.365093678236007690e-01 -9.045454114675521851e-02 2.297731041908264160e-01 1.523880008608102798e-02 3.496204735711216927e-03 1.167479008436203003e-01 1.288866251707077026e-01 2.059527486562728882e-01 2.536423504352569580e-01 5.418563261628150940e-03 -3.363479375839233398e-01
2.801828980445861816e-01 -1.234589293599128723e-01 -1.659116148948669434e-01 5.867693945765495300e-02 -1.293824762105941772e-01 -3.888685023412108421e-03 1.803764402866363525e-01 -9.682099521160125732e-02 -5.651375651359558105e-02 1.816624775528907776e-02 -6.141037121415138245e-02 -3.265652656555175781e-01 -1.257107853889465332e-01 2.353492379188537598e-02 1.221439838409423828e-01 -3.363579884171485901e-02 -1.133374497294425964e-01 2.418216913938522339e-01 -2.600426673889160156e-01 5.203151958994567394e-04 -1.151498407125473022e-02 -1.053428351879119873e-01 -6.281170248985290527e-02 9.558456391096115112e-02 4.835953116416931152e-01 2.718978226184844971e-01 4.239532724022865295e-02 -1.776474565267562866e-01 -5.991559103131294250e-02 8.220452070236206055e-02 -1.063491404056549072e-01 -3.797498643398284912e-01
3.207753896713256836e-01 7.941509038209915161e-02 1.040491089224815369e-01 1.946618854999542236e-01 6.252354383468627930e-02 -5.460976809263229370e-02 -2.139177173376083374e-01 -1.435968875885009766e-01 1.240500807762145996e-01 -4.791937768459320068e-02 6.675451993942260742e-02 -1.149265691637992859e-01 -1.821779459714889526e-01 -1.736424565315246582e-01 3.626722693443298340e-01 4.946940392255783081e-02 -1.665041744709014893e-01 -7.814781367778778076e-02 -3.005048334598541260e-01 1.107516065239906311e-01 -1.100831627845764160e-01 1.703905761241912842e-01 -1.603189706802368164e-01 1.330199539661407471e-01 5.194197874516248703e-03 1.041209548711776733e-01 -9.463115595281124115e-03 2.751116752624511719e-01 3.834443986415863037e-01 2.585059404373168945e-01 3.344761906191706657e-03 -1.211571767926216125e-01
3.957729935646057129e-01 -2.575342059135437012e-01 -1.125387102365493774e-01 1.213069632649421692e-01 1.617148220539093018e-01 -2.199663594365119934e-02 -6.627887487411499023e-02 5.003084987401962280e-02 -1.060105189681053162e-01 -1.966957598924636841e-01 -1.071408912539482117e-01 -3.527848422527313232e-02 -2.003591060638427734e-01 -3.842131793498992920e-02 2.790041267871856689e-01 5.057979822158813477e-01 -3.772240877151489258e-02 -3.181335031986236572e-01 -2.025150954723358154e-01 1.925773471593856812e-01 9.560976177453994751e-02 -5.267381295561790466e-02 1.651240736246109009e-01 1.523159444332122803e-02 -1.394103746861219406e-02 9.016841650009155273e-03 8.846937119960784912e-02 -1.377852559089660645e-01 7.697519659996032715e-02 -7.410151511430740356e-02 -1.249649748206138611e-01 -6.259784847497940063e-02
4.472519755363464355e-01 -2.983200736343860626e-02 -2.043544948101043701e-01 9.921003133058547974e-02 -1.583198085427284241e-03 3.267856314778327942e-02 -1.063729748129844666e-01 -2.481116503477096558e-01 -2.809616923332214355e-01 -3.502396941184997559e-01 3.563214465975761414e-02 -2.139017134904861450e-01 -2.747659981250762939e-01 -3.447466790676116943e-01 8.867239952087402344e-02 1.409424543380737305e-01 -1.359151601791381836e-01 1.350343823432922363e-01 -9.565503895282745361e-02 8.233436942100524902e-02 -8.833825588226318359e-02 1.331210434436798096e-01 6.046496331691741943e-02 1.518292576074600220e-01 3.555205836892127991e-02 -9.347534179687500000e-02 2.881251648068428040e-02 2.367651909589767456e-01 -1.767572015523910522e-03 -1.602763533592224121e-01 7.178544998168945312e-02 1.479118969291448593e-02
3.670011758804321289e-01 -2.595458626747131348e-01 -1.340914517641067505e-01 -1.799544394016265869e-01 3.267907202243804932e-01 6.233387812972068787e-02 8.489055931568145752e-02 -2.280736863613128662e-01 -2.456013858318328857e-01 -2.394320815801620483e-01 -1.003987193107604980e-01 -2.687313258647918701e-01 -2.034845948219299316e-01 4.173803701996803284e-02 2.080481946468353271e-01 2.177198380231857300e-01 5.924161896109580994e-02 -1.760359853506088257e-01 -1.769767403602600098e-01 1.705408394336700439e-01 -8.004773408174514771e-02 -2.827516570687294006e-02 2.791071683168411255e-02 1.991169154644012451e-01 4.032157361507415771e-02 -7.655442692339420319e-03 5.462187528610229492e-02 -1.011239439249038696e-01 -3.216058015823364258e-02 1.664454042911529541e-01 1.102792285382747650e-02 -2.400233447551727295e-01
1.092114225029945374e-01 9.917937219142913818e-02 -8.242581039667129517e-02 5.214706063270568848e-03 -8.491765707731246948e-02 -2.396504580974578857e-02 -1.764365732669830322e-01 -2.226687781512737274e-02 -2.546882629394531250e-02 -2.287659496068954468e-01 -1.417120248079299927e-01 -1.008838638663291931e-01 2.239384353160858154e-01 -2.410300225019454956e-01 2.574279308319091797e-01 1.493397206068038940e-01 -7.132169790565967560e-03 -6.897553056478500366e-02 3.965783864259719849e-03 2.513686418533325195e-01 7.590405642986297607e-02 -4.031722545623779297e-01 -1.043883562088012695e-01 2.152468413114547729e-01 3.664146065711975098e-01 -9.605047106742858887e-02 1.100291833281517029e-01 -3.502341732382774353e-02 3.901576995849609375e-02 5.690573155879974365e-02 -1.214455813169479370e-01 -4.266974031925201416e-01
1.225373297929763794e-01 -1.278151273727416992e-01 5.228412151336669922e-02 -2.787627093493938446e-02 1.349554806947708130e-01 -2.711739391088485718e-02 -1.242450922727584839e-01 -3.059764802455902100e-01 -6.628338247537612915e-02 2.699584141373634338e-02 -3.267029821872711182e-01 1.776138544082641602e-01 -5.222284048795700073e-02 1.980739179998636246e-03 1.558842509984970093e-01 -4.437866061925888062e-02 -2.299522459506988525e-01 1.091502234339714050e-01 -2.807828485965728760e-01 2.681853771209716797e-01 2.132551670074462891e-01 -4.284011721611022949e-01 -1.290680766105651855e-01 1.716512590646743774e-01 2.434915900230407715e-01 2.137619853019714355e-01 1.380241513252258301e-01 1.338815093040466309e-01 1.756903529167175293e-02 -4.149471223354339600e-02 -7.284245453774929047e-03 -1.732135117053985596e-01
1.336153298616409302e-01 -6.927471607923507690e-02 -9.869340807199478149e-02 -3.309499844908714294e-02 -2.828671634197235107e-01 -2.600820362567901611e-01 -2.445964813232421875e-01 -3.214208185672760010e-01 -3.189548477530479431e-02 -5.030639935284852982e-03 1.983867213129997253e-02 -2.090980410575866699e-01 -6.674742698669433594e-02 -2.472012937068939209e-01 7.102369517087936401e-02 8.247190713882446289e-02 -1.809770762920379639e-01 -3.240523636341094971e-01 -7.744740694761276245e-02 2.872363626956939697e-01 -2.047954127192497253e-02 5.790628865361213684e-02 3.182156085968017578e-01 2.348476089537143707e-02 9.924420714378356934e-02 2.134383916854858398e-01 1.768085509538650513e-01 8.256138861179351807e-02 9.145642071962356567e-02 5.865287408232688904e-02 5.719084665179252625e-02 -3.045326173305511475e-01
7.062502205371856689e-02 3.575714770704507828e-03 1.380568891763687134e-01 1.905504465103149414e-01 -8.233812451362609863e-02 -9.439746290445327759e-02 -4.341724887490272522e-02 -1.687344163656234741e-02 2.043794691562652588e-01 -5.049214363098144531e-01 2.194575369358062744e-01 -3.067130744457244873e-01 2.920045554637908936e-01 -1.103827282786369324e-01 3.562505170702934265e-02 1.622219234704971313e-01 -3.901974558830261230e-01 3.173993155360221863e-02 -1.999852955341339111e-01 1.948477886617183685e-02 7.619795203208923340e-02 -2.034927904605865479e-01 9.970056824386119843e-03 9.981284290552139282e-02 1.273822039365768433e-01 9.928829222917556763e-02 -8.745817840099334717e-02 4.259642958641052246e-02 1.777770668268203735e-01 7.731509977020323277e-04 1.405220571905374527e-02 -1.987948715686798096e-01
1.571635454893112183e-01 -4.447561874985694885e-02 -4.665363207459449768e-02 3.478191047906875610e-02 -3.559387475252151489e-02 -1.717483401298522949e-01 -2.218229025602340698e-01 -8.161306381225585938e-02 2.672705948352813721e-01 -2.141037732362747192e-01 3.614436462521553040e-02 -1.741911172866821289e-01 1.780557930469512939e-01 -3.574283421039581299e-01 -8.573139458894729614e-02 -9.537982940673828125e-02 -1.519258916378021240e-01 1.275733262300491333e-01 -1.506801396608352661e-01 3.257468640804290771e-01 -1.409711837768554688e-01 -3.129717707633972168e-01 -1.215849723666906357e-02 2.876464128494262695e-01 -1.259530484676361084e-01 1.955932527780532837e-01 -4.161419346928596497e-02 -5.330092459917068481e-02 2.170852422714233398e-01 -1.349199861288070679e-01 7.856597751379013062e-02 -2.437120676040649414e-01
1.490264087915420532e-01 -1.611098200082778931e-01 -4.805859643965959549e-03 2.701754570007324219e-01 1.180772334337234497e-01 -1.362222731113433838e-01 -4.391239583492279053e-02 -3.008033633232116699e-01 7.302856445312500000e-02 -1.187565997242927551e-01 3.280328512191772461e-01 -1.215787455439567566e-01 4.761269316077232361e-02 -1.213644295930862427e-01 3.247727453708648682e-01 1.522266119718551636e-01 -3.635067045688629150e-01 9.070576727390289307e-02 -2.342658676207065582e-02 5.773850157856941223e-02 1.821122169494628906e-01 -4.030292332172393799e-01 1.157480874098837376e-03 1.390088498592376709e-01 1.384459435939788818e-01 2.380160801112651825e-02 1.945380866527557373e-01 -1.461368948221206665e-01 3.796258568763732910e-02 1.104907393455505371e-01 -7.802580296993255615e-02 -9.271226823329925537e-02
2.052128612995147705e-01 -1.688182801008224487e-01 -1.066514328122138977e-01 1.077183112502098083e-01 1.521257609128952026e-01 -1.601672470569610596e-01 -2.399552986025810242e-02 8.344248868525028229e-03 1.254256367683410645e-01 -2.803595960140228271e-01 8.239317685365676880e-02 3.648402914404869080e-02 1.069634929299354553e-01 -1.721959412097930908e-01 -8.077148348093032837e-02 -6.320100277662277222e-02 -3.401975333690643311e-01 2.763154171407222748e-02 -1.300961524248123169e-01 2.838383316993713379e-01 3.375899419188499451e-02 -3.967951238155364990e-01 -1.846534460783004761e-01 2.714206278324127197e-01 3.298213332891464233e-02 7.752424478530883789e-02 8.572177588939666748e-02 -1.504224091768264771e-01 2.062998414039611816e-01 -1.600023061037063599e-01 1.489408165216445923e-01 -3.084631562232971191e-01
1.550939679145812988e-02 1.429435461759567261e-01 7.293105870485305786e-02 -3.080164790153503418e-01 2.738410830497741699e-01 -1.572684347629547119e-01 -6.588562577962875366e-02 -4.821664839982986450e-02 -3.486572504043579102e-01 -3.287104889750480652e-02 -1.266045216470956802e-02 -2.230040729045867920e-01 -1.752133518457412720e-01 -1.507540643215179443e-01 -9.838981926441192627e-02 5.728749930858612061e-02 1.209957972168922424e-01 1.179023366421461105e-02 -4.386853277683258057e-01 1.904862672090530396e-01 -3.859879821538925171e-02 -7.754465192556381226e-02 1.099007204174995422e-01 7.204490154981613159e-02 2.307206392288208008e-01 2.007835358381271362e-02 -1.223652213811874390e-01 7.486650347709655762e-02 2.754004597663879395e-01 2.218053340911865234e-01 2.016040235757827759e-01 -1.601320058107376099e-01
2.845002710819244385e-01 -1.000732108950614929e-01 2.634103298187255859e-01 -2.076774388551712036e-01 -3.372865170240402222e-02 -9.747976064682006836e-02 1.319380849599838257e-01 -2.932946085929870605e-01 -4.662903770804405212e-02 -1.270662844181060791e-01 3.034737519919872284e-02 -3.100210130214691162e-01 6.722770631313323975e-02 1.824807971715927124e-01 1.516631245613098145e-01 2.194884419441223145e-01 -9.318820387125015259e-02 4.971318319439888000e-02 2.442185953259468079e-02 2.260236293077468872e-01 1.249600425362586975e-01 -2.588565945625305176e-01 6.939631700515747070e-02 2.176843136548995972e-01 -5.207555741071701050e-02 1.650764048099517822e-01 -2.865196578204631805e-02 2.439379096031188965e-01 1.436545699834823608e-01 -2.893804907798767090e-01 -2.903658151626586914e-02 -2.548308670520782471e-01
3.203824162483215332e-02 9.820611029863357544e-02 -1.161944046616554260e-01 6.938651949167251587e-02 2.657342255115509033e-01 -1.744839996099472046e-01 -2.595368921756744385e-01 -1.908220350742340088e-01 -1.546543240547180176e-01 4.159736260771751404e-02 -2.714602351188659668e-01 -1.679073125123977661e-01 -1.085567399859428406e-01 -1.966736912727355957e-01 1.901440620422363281e-01 2.489866130053997040e-02 -1.259778589010238647e-01 1.033527627587318420e-01 -2.523935139179229736e-01 2.201332896947860718e-01 1.909717172384262085e-01 -1.266787052154541016e-01 -1.419537067413330078e-01 -1.352722644805908203e-01 2.765384912490844727e-01 6.169963255524635315e-02 -3.352603688836097717e-02 2.064542323350906372e-01 3.736719116568565369e-02 -1.828187406063079834e-01 2.396818064153194427e-02 -4.028750956058502197e-01
2.119134962558746338e-01 -1.048981323838233948e-01 -1.666630357503890991e-01 -1.277082562446594238e-01 4.284105449914932251e-02 -2.199528217315673828e-01 -3.457517325878143311e-01 -1.956186592578887939e-01 -1.859414577484130859e-01 -1.676329821348190308e-01 -8.346582949161529541e-02 -9.178940206766128540e-02 -1.363083273172378540e-01 -8.127538859844207764e-02 1.401915103197097778e-01 4.450321570038795471e-02 -2.979727387428283691e-01 1.130402311682701111e-01 -7.977135479450225830e-02 3.004096150398254395e-01 2.632040679454803467e-01 -1.889024078845977783e-01 -3.188108801841735840e-01 -7.676964253187179565e-02 2.266851663589477539e-01 -1.350679993629455566e-01 -7.714940607547760010e-02 2.644932270050048828e-01 6.794191151857376099e-02 -4.723684489727020264e-02 -2.208725549280643463e-02 -5.956370756030082703e-02
1.136571839451789856e-01 -1.904410868883132935e-01 -9.865010529756546021e-02 1.464029401540756226e-01 -4.295342415571212769e-02 -1.229164749383926392e-01 -1.720817685127258301e-01 -1.584892570972442627e-01 -1.966249383985996246e-02 -3.529893234372138977e-02 -1.907222270965576172e-01 -3.727094233036041260e-01 1.936467289924621582e-01 1.822406984865665436e-02 4.784665629267692566e-02 1.935484707355499268e-01 -1.128699555993080139e-01 3.420030325651168823e-02 -8.758352696895599365e-02 2.645466625690460205e-01 -1.279982328414916992e-01 -3.005688786506652832e-01 -9.583578258752822876e-02 3.864526376128196716e-02 4.191898405551910400e-01 -1.932143718004226685e-01 9.406957775354385376e-03 -7.391315698623657227e-02 -3.148551797494292259e-03 -2.285037003457546234e-02 -5.042153969407081604e-02 -4.035052657127380371e-01
1.404538005590438843e-01 3.132942691445350647e-02 -8.093606680631637573e-03 -4.180518165230751038e-02 9.563744813203811646e-02 -4.344039130955934525e-03 3.928176760673522949e-01 -3.211714923381805420e-01 -1.972638666629791260e-01 -1.469866037368774414e-01 -1.820461452007293701e-02 -1.370766013860702515e-01 2.992261201143264771e-02 -8.097763359546661377e-02 2.316671311855316162e-01 1.749594807624816895e-01 3.192973509430885315e-02 -1.137896688305772841e-04 -2.684857547283172607e-01 3.685572147369384766e-01 2.120470255613327026e-01 -1.688941419124603271e-01 -1.710555553436279297e-01 1.528478860855102539e-01 -1.789767667651176453e-02 -8.140303194522857666e-02 1.854379028081893921e-01 3.028199076652526855e-01 1.011506393551826477e-01 1.946423947811126709e-01 6.264245510101318359e-02 -1.391328126192092896e-01
1.188417077064514160e-01 -1.093724444508552551e-01 2.646790444850921631e-01 2.031965255737304688e-01 -1.670410484075546265e-01 -8.488959819078445435e-02 -2.385685779154300690e-02 8.350313641130924225e-03 -2.663731761276721954e-02 -1.161481067538261414e-01 -6.174218282103538513e-02 1.806638538837432861e-01 2.870885655283927917e-02 -1.983742564916610718e-01 2.205862849950790405e-02 2.626266479492187500e-01 -2.327288687229156494e-01 1.083255335688591003e-01 -2.580404579639434814e-01 2.168698459863662720e-01 2.059935824945569038e-03 -4.862120449542999268e-01 1.373738944530487061e-01 2.735084891319274902e-01 5.915935337543487549e-02 -3.295746445655822754e-02 -2.041369825601577759e-01 1.359615195542573929e-02 1.663525551557540894e-01 -1.182259395718574524e-01 2.606760263442993164e-01 -2.984363771975040436e-02
2.627180144190788269e-02 5.475046485662460327e-02 -4.356487188488245010e-03 -9.778360277414321899e-02 -9.545136243104934692e-02 -1.199673861265182495e-01 -5.374905094504356384e-02 -2.509185075759887695e-01 2.800737023353576660e-01 -6.179522722959518433e-02 -3.978840634226799011e-02 8.157666772603988647e-02 -1.384661048650741577e-01 -2.385704666376113892e-01 2.732906639575958252e-01 4.410499334335327148e-01 -2.339690029621124268e-01 1.612153798341751099e-01 -1.874831020832061768e-01 1.328480541706085205e-01 -5.217341706156730652e-02 -3.263225257396697998e-01 -1.331127285957336426e-01 2.280471324920654297e-01 -2.906822040677070618e-02 6.702145189046859741e-02 -2.762135677039623260e-02 3.072226420044898987e-02 1.213592663407325745e-01 5.149834230542182922e-02 3.214820623397827148e-01 -1.460895687341690063e-01
-8.075184375047683716e-02 -8.597771078348159790e-02 -5.007140338420867920e-02 -1.061976477503776550e-01 1.791534721851348877e-01 3.267750516533851624e-02 -2.054273188114166260e-01 -2.814378738403320312e-01 -2.289228737354278564e-01 -6.396196782588958740e-02 -1.377061456441879272e-01 1.344973146915435791e-01 -8.575959503650665283e-02 -6.790924072265625000e-02 -5.012070760130882263e-03 2.411021739244461060e-01 -4.041595757007598877e-02 1.774086356163024902e-01 -8.284368366003036499e-02 3.040658235549926758e-01 2.173216640949249268e-01 -2.946237325668334961e-01 -1.854453384876251221e-01 -6.413083523511886597e-02 2.155605852603912354e-01 8.062361925840377808e-02 -1.250139204785227776e-03 2.689019441604614258e-01 2.622677087783813477e-01 4.095395095646381378e-03 4.368463531136512756e-02 -3.912960588932037354e-01
-1.581946946680545807e-02 1.795465350151062012e-01 7.610808312892913818e-02 5.650114640593528748e-02 -2.564906515181064606e-02 -2.259505391120910645e-01 -1.558462623506784439e-02 -1.719811707735061646e-01 -5.637717247009277344e-02 -1.567589789628982544e-01 -4.401924833655357361e-02 -7.154756039381027222e-02 -2.970981597900390625e-01 -2.325939834117889404e-01 3.221604600548744202e-02 1.665246486663818359e-01 -3.024100661277770996e-01 3.772583305835723877e-01 5.357992276549339294e-02 1.457626670598983765e-01 4.679454118013381958e-02 -2.191082686185836792e-01 -4.972220212221145630e-02 3.614061176776885986e-01 4.170626699924468994e-01 9.012340754270553589e-02 -3.949898853898048401e-02 8.682426065206527710e-02 4.661336168646812439e-02 -8.835565298795700073e-02 -1.182185560464859009e-01 -1.214766800403594971e-01
1.614810079336166382e-01 1.182493716478347778e-01 -6.372714787721633911e-02 -6.427191197872161865e-02 -7.785543799400329590e-02 -2.205241918563842773e-01 -4.159191250801086426e-02 1.004553064703941345e-01 -1.788533627986907959e-01 -1.010436285287141800e-02 -1.916290260851383209e-02 -3.137035369873046875e-01 -4.275106787681579590e-01 -2.211522608995437622e-01 1.089235693216323853e-01 4.491508379578590393e-02 1.455519497394561768e-01 -7.282948493957519531e-02 -2.604451477527618408e-01 3.971426784992218018e-01 1.354067921638488770e-01 -1.161840707063674927e-01 2.918047308921813965e-01 1.308200359344482422e-01 7.257243245840072632e-02 1.534062176942825317e-01 -1.373969614505767822e-01 -1.884412020444869995e-01 1.202046796679496765e-01 -2.942537702620029449e-02 -1.486175507307052612e-01 -4.561462253332138062e-02
1.708765178918838501e-01 -8.646968752145767212e-02 2.503627836704254150e-01 1.951876878738403320e-01 -2.022657245397567749e-01 1.227033659815788269e-01 -1.088875308632850647e-01 -2.544397115707397461e-01 -1.012666746973991394e-01 -4.877511262893676758e-01 -4.448455583769828081e-04 -2.557576596736907959e-01 1.084164455533027649e-01 -1.344201415777206421e-01 1.412066072225570679e-02 2.204249054193496704e-01 -8.628975600004196167e-03 1.022143661975860596e-01 -1.344781965017318726e-01 1.682391911745071411e-01 -1.385697573423385620e-01 -1.565831154584884644e-01 1.321417242288589478e-01 -4.149669781327247620e-02 2.465349584817886353e-01 1.414174586534500122e-01 -3.012715578079223633e-01 5.071308463811874390e-02 -2.612138167023658752e-02 -8.319968730211257935e-02 -1.324193775653839111e-01 -1.368743926286697388e-01
4.953039065003395081e-02 -2.521872818470001221e-01 -9.469041600823402405e-03 5.798411555588245392e-03 3.126511275768280029e-01 -1.637795269489288330e-01 -4.223071411252021790e-02 -2.753408253192901611e-01 -8.159176260232925415e-02 -1.842578314244747162e-02 -2.389626801013946533e-01 6.853315979242324829e-02 -2.820706069469451904e-01 5.916632711887359619e-02 2.400379776954650879e-01 -1.395339053124189377e-02 -1.899322718381881714e-01 2.364426255226135254e-01 -2.184715270996093750e-01 1.855922937393188477e-01 1.825245171785354614e-01 -2.666056156158447266e-01 -2.517695426940917969e-01 1.316357851028442383e-01 2.023904323577880859e-01 5.519608408212661743e-02 5.576330423355102539e-02 1.207335665822029114e-01 1.306687891483306885e-01 -6.557152420282363892e-02 -1.004015803337097168e-01 -2.637576162815093994e-01
2.599178850650787354e-01 -1.503115445375442505e-01 -2.208951395004987717e-03 8.123831450939178467e-02 -6.171057745814323425e-02 1.622609910555183887e-03 -1.731461137533187866e-01 -3.066407442092895508e-01 -2.510836422443389893e-01 -2.887424826622009277e-01 8.685702085494995117e-02 -1.400903910398483276e-01 2.994927167892456055e-01 -1.916444301605224609e-01 -1.764235943555831909e-01 1.457497626543045044e-01 -2.784691192209720612e-02 2.228091359138488770e-01 -4.494172334671020508e-01 2.623043954372406006e-01 -1.997703015804290771e-01 -1.155999004840850830e-01 7.686980534344911575e-03 -2.064173168037086725e-04 7.757524028420448303e-03 7.645476609468460083e-02 -1.079136505722999573e-01 3.358220681548118591e-02 6.777849048376083374e-02 1.431152969598770142e-01 -5.051384866237640381e-02 -4.704944044351577759e-02
-5.947040766477584839e-02 1.315027177333831787e-01 -2.348185144364833832e-02 -1.491792201995849609e-01 7.921995967626571655e-02 1.433446705341339111e-01 -1.120249181985855103e-02 -2.514981627464294434e-01 -1.183382496237754822e-01 -1.218201518058776855e-01 1.733792871236801147e-01 -2.227279841899871826e-01 6.488568335771560669e-02 1.952718198299407959e-01 2.274055778980255127e-01 1.600562222301959991e-02 -5.196620896458625793e-02 -1.602177023887634277e-01 -3.052974641323089600e-01 3.456191718578338623e-02 8.407583087682723999e-02 -2.852341830730438232e-01 -8.335233479738235474e-02 -2.027148194611072540e-02 3.906758427619934082e-01 1.538056284189224243e-01 1.090443879365921021e-01 1.891796886920928955e-01 3.585885465145111084e-01 -5.059314891695976257e-02 -4.563339799642562866e-02 -2.959609329700469971e-01
1.773552447557449341e-01 2.139040678739547729e-01 -1.180496439337730408e-02 1.866611279547214508e-02 1.313549280166625977e-01 -1.008792817592620850e-01 7.116819918155670166e-02 1.534010935574769974e-02 2.112492546439170837e-02 -9.894712269306182861e-02 -2.395572140812873840e-02 -2.822823524475097656e-01 -2.930088043212890625e-01 -1.284122616052627563e-01 2.557500302791595459e-01 4.392199963331222534e-02 -2.028272300958633423e-01 1.545721143484115601e-01 -3.864841461181640625e-01 3.044286668300628662e-01 1.744071245193481445e-01 -7.978611439466476440e-02 1.373334825038909912e-01 3.019831478595733643e-01 1.589707136154174805e-01 -8.745650947093963623e-02 8.685282617807388306e-02 -7.533397525548934937e-02 2.741667330265045166e-01 8.945331722497940063e-02 -2.410812769085168839e-03 2.148629426956176758e-01
-4.700252786278724670e-02 -7.304819766432046890e-03 -5.415030941367149353e-02 1.067602820694446564e-02 1.552629023790359497e-01 -2.690671384334564209e-01 -1.818673014640808105e-01 -2.320030778646469116e-01 -1.754543036222457886e-01 1.619860976934432983e-01 -1.043538823723793030e-01 -1.671144813299179077e-01 1.017830669879913330e-01 -1.820610761642456055e-01 2.690719664096832275e-01 1.306407898664474487e-01 -1.313361227512359619e-01 1.165406107902526855e-01 -2.099537551403045654e-01 2.623272836208343506e-01 2.585142664611339569e-02 -1.523434668779373169e-01 -1.789944618940353394e-01 -4.514000192284584045e-02 1.182952597737312317e-01 6.217373162508010864e-02 -4.141471162438392639e-02 1.347144097089767456e-01 -5.243709310889244080e-02 -2.405560165643692017e-01 -4.224682599306106567e-02 -5.297815799713134766e-01
7.711615413427352905e-02 1.305374652147293091e-01 5.556816607713699341e-02 -9.347241371870040894e-02 -1.028370335698127747e-01 -4.046585038304328918e-02 4.498408734798431396e-02 1.020298972725868225e-01 -1.269831061363220215e-01 1.193094160407781601e-02 8.109662681818008423e-02 -1.589034646749496460e-01 -1.748650819063186646e-01 -1.697097420692443848e-01 4.263084828853607178e-01 2.438670098781585693e-01 -7.581049948930740356e-02 -4.231961444020271301e-02 -8.506047725677490234e-02 5.580213069915771484e-01 -3.413622379302978516e-01 -1.515557765960693359e-01 -5.406229197978973389e-02 7.982279360294342041e-02 2.663859128952026367e-01 3.546280041337013245e-02 -1.614397764205932617e-02 6.284010410308837891e-02 -5.521671473979949951e-02 1.448702663183212280e-01 4.607737809419631958e-02 -1.196547374129295349e-01
-6.086879596114158630e-02 1.559216529130935669e-01 -8.132374286651611328e-02 -3.941016271710395813e-02 1.803198158740997314e-01 -4.087733477354049683e-02 1.020519062876701355e-01 -1.500763595104217529e-01 2.007207721471786499e-01 -1.666821092367172241e-01 1.973172873258590698e-01 5.003426969051361084e-02 5.696954205632209778e-02 -1.287907660007476807e-01 1.576094329357147217e-01 3.780705928802490234e-01 -1.599883735179901123e-01 -2.072867564857006073e-02 -3.182604610919952393e-01 3.700086474418640137e-01 -2.270032614469528198e-01 -2.886292040348052979e-01 -1.321400254964828491e-01 2.683703601360321045e-01 -4.932050406932830811e-02 1.571042090654373169e-01 -1.787915825843811035e-01 9.596588462591171265e-02 1.184040978550910950e-01 -1.469915509223937988e-01 4.489856958389282227e-02 -7.140053063631057739e-02
2.921303212642669678e-01 -4.424259811639785767e-02 -1.187184303998947144e-01 1.963738165795803070e-02 -1.548212319612503052e-01 -1.237346082925796509e-01 -1.866329275071620941e-02 -2.052231281995773315e-01 -1.025409772992134094e-01 5.848025903105735779e-02 2.281739711761474609e-01 -3.507060408592224121e-01 2.432275190949440002e-02 -1.671305894851684570e-01 8.902411907911300659e-02 -3.233541548252105713e-02 -3.829292580485343933e-02 7.848053425550460815e-02 -8.436784148216247559e-02 2.427059412002563477e-02 1.080745458602905273e-01 2.318135648965835571e-01 -4.775346443057060242e-02 1.175537332892417908e-01 3.727078139781951904e-01 2.820192277431488037e-01 -2.133250981569290161e-01 -9.243915975093841553e-02 3.367308378219604492e-01 -9.853744506835937500e-02 -1.779106408357620239e-01 -2.566960155963897705e-01
1.830696612596511841e-01 -1.867905110120773315e-01 1.007826924324035645e-01 -9.908804297447204590e-02 -1.380223631858825684e-01 -2.041730880737304688e-01 1.180491596460342407e-01 -2.033067401498556137e-03 -1.852454990148544312e-01 -2.281062752008438110e-01 -1.911499649286270142e-01 -1.517782807350158691e-01 -1.302579045295715332e-01 -3.051336668431758881e-02 2.831080853939056396e-01 -9.087776392698287964e-02 4.114990588277578354e-03 -1.171137616038322449e-01 -3.706358075141906738e-01 2.416162788867950439e-01 -1.378031671047210693e-01 2.951816096901893616e-02 -3.365476727485656738e-01 1.596414595842361450e-01 1.903161853551864624e-01 2.575155794620513916e-01 -2.698377966880798340e-01 5.737737938761711121e-02 2.624966017901897430e-02 -9.834807366132736206e-02 -1.556154340505599976e-01 5.833611637353897095e-02
3.944768011569976807e-01 -9.741590172052383423e-02 -5.626080185174942017e-02 -2.037524133920669556e-01 3.369440734386444092e-01 -3.693118318915367126e-02 1.337008327245712280e-01 -1.237245351076126099e-01 -6.300950795412063599e-02 -3.535042405128479004e-01 1.371008455753326416e-01 -2.270642369985580444e-01 -4.433970898389816284e-02 -7.513525336980819702e-02 2.605162374675273895e-02 2.731584310531616211e-01 1.655203700065612793e-01 1.201692819595336914e-01 -2.221809774637222290e-01 1.237525884062051773e-02 -2.916191816329956055e-01 3.150773048400878906e-02 1.336694806814193726e-01 4.563134908676147461e-02 2.574545145034790039e-01 2.210965007543563843e-02 -1.375141292810440063e-01 -2.075849920511245728e-01 1.380720287561416626e-01 -6.049833446741104126e-02 9.863140434026718140e-02 -3.712566569447517395e-02
-3.708346560597419739e-02 -7.519057393074035645e-02 -1.577297411859035492e-02 -2.104851603507995605e-02 1.056034713983535767e-01 -1.076777353882789612e-01 -1.156715005636215210e-01 -2.596866190433502197e-01 -7.087480276823043823e-02 1.080535259097814560e-02 -1.008876226842403412e-02 -2.111835181713104248e-01 -1.941812038421630859e-01 -1.357052922248840332e-01 1.604649275541305542e-01 1.839936077594757080e-01 -2.596960589289665222e-02 1.954094171524047852e-01 -4.116725325584411621e-01 5.171551704406738281e-01 -1.846724003553390503e-01 -2.166125029325485229e-01 1.096541509032249451e-01 1.510130167007446289e-01 -2.558733709156513214e-02 4.376475512981414795e-02 -4.604087397456169128e-02 5.376549065113067627e-02 1.937593519687652588e-01 9.930127859115600586e-02 9.009952098131179810e-02 2.615565359592437744e-01
2.988054156303405762e-01 -7.053585350513458252e-02 1.684151738882064819e-01 1.998205669224262238e-02 1.093977782875299454e-02 -4.247742295265197754e-01 -1.813064888119697571e-02 -1.920359730720520020e-01 -2.805541753768920898e-01 -1.624097079038619995e-01 -8.097866177558898926e-02 -4.181938469409942627e-01 -1.235517263412475586e-01 1.440336089581251144e-02 5.888285581022500992e-03 2.186593413352966309e-01 -1.939809620380401611e-01 1.679248362779617310e-01 -2.493013739585876465e-01 -3.272065147757530212e-02 2.564853429794311523e-01 -7.588449120521545410e-02 -8.793246001005172729e-02 -7.683052867650985718e-02 2.458809912204742432e-01 -1.632824391126632690e-01 -2.534956485033035278e-02 1.493972726166248322e-02 5.706172809004783630e-02 -4.861951991915702820e-02 3.506776690483093262e-02 -1.749003492295742035e-02
-5.965763330459594727e-02 1.929161101579666138e-01 1.666104942560195923e-01 3.077369369566440582e-02 1.712475121021270752e-01 3.845877200365066528e-02 2.019327133893966675e-01 -1.515426784753799438e-01 -1.523080021142959595e-01 -1.841823607683181763e-01 -4.474017396569252014e-02 -3.851671516895294189e-01 -2.368728164583444595e-03 -1.391853392124176025e-01 -1.173292845487594604e-02 4.711847901344299316e-01 -1.584453582763671875e-01 7.272353023290634155e-02 -1.635685563087463379e-01 2.079030126333236694e-01 1.489534229040145874e-01 -2.284461408853530884e-01 -1.286170035600662231e-01 2.999989129602909088e-02 2.690964043140411377e-01 1.844867318868637085e-01 1.439411640167236328e-01 1.764411032199859619e-01 1.235421672463417053e-01 -6.321997195482254028e-02 -7.396493852138519287e-02 -1.083797737956047058e-01
3.365804851055145264e-01 1.978075504302978516e-01 -1.704655587673187256e-01 4.010928329080343246e-03 -6.440308876335620880e-03 4.305259138345718384e-02 -8.072178065776824951e-02 -3.442209959030151367e-01 -2.526742219924926758e-01 5.286004394292831421e-02 2.051959931850433350e-01 -3.028155565261840820e-01 8.988181501626968384e-02 -8.699463680386543274e-03 1.060450673103332520e-01 2.627066373825073242e-01 -1.584551781415939331e-01 3.429210186004638672e-02 1.940928213298320770e-02 1.302671283483505249e-01 1.476680040359497070e-01 -1.724920123815536499e-01 1.475416421890258789e-01 1.954625844955444336e-01 -1.275415569543838501e-01 -6.475165486335754395e-02 2.204479090869426727e-02 6.341606378555297852e-02 2.838473916053771973e-01 -7.661394774913787842e-02 -1.515621095895767212e-01 -3.364746570587158203e-01
1.310708671808242798e-01 -4.227378964424133301e-02 -1.135669052600860596e-01 1.757042557001113892e-01 -2.937446236610412598e-01 -2.680025398731231689e-01 6.076164543628692627e-02 -1.022316962480545044e-01 -2.455385178327560425e-01 -5.693022161722183228e-02 8.385502733290195465e-04 -1.768211275339126587e-01 -3.448366820812225342e-01 7.910970598459243774e-02 4.687009379267692566e-03 -6.195447966456413269e-02 1.801637709140777588e-01 -2.131490409374237061e-01 -1.101683750748634338e-01 3.203660845756530762e-01 -3.403475880622863770e-02 -3.674367070198059082e-02 -8.719284087419509888e-02 2.486249506473541260e-01 1.669200211763381958e-01 7.549136877059936523e-02 -8.761807531118392944e-02 -5.269823223352432251e-02 1.767496466636657715e-01 2.316139824688434601e-02 -1.273940205574035645e-01 -4.296184778213500977e-01
1.163188740611076355e-01 1.970032453536987305e-01 1.992935128509998322e-02 3.034635782241821289e-01 -7.704254984855651855e-02 2.970415167510509491e-02 -2.328120619058609009e-01 -4.063717126846313477e-01 -7.926500588655471802e-02 -2.187168747186660767e-01 5.875003337860107422e-02 -1.474627554416656494e-01 -1.755130439996719360e-01 -5.455057835206389427e-04 3.562568128108978271e-01 1.610100865364074707e-01 7.573843747377395630e-02 1.015366017818450928e-01 -2.686297595500946045e-01 1.517577916383743286e-01 -1.462058722972869873e-01 8.480459451675415039e-02 -1.920457929372787476e-01 1.260270327329635620e-01 -6.659302115440368652e-02 -2.455233223736286163e-02 -4.362826794385910034e-02 9.727548807859420776e-02 2.883068919181823730e-01 2.464573085308074951e-01 7.419846206903457642e-02 -8.779542893171310425e-02
-4.045554623007774353e-02 -2.174725010991096497e-02 -1.131013408303260803e-01 2.166707366704940796e-01 6.254968792200088501e-02 -1.437363475561141968e-01 -2.463110536336898804e-02 -3.624607026576995850e-01 -4.049899056553840637e-02 -3.188410103321075439e-01 -1.270680874586105347e-01 7.599297910928726196e-02 -2.792873084545135498e-01 1.506412774324417114e-01 7.330095022916793823e-02 2.121323943138122559e-01 -3.760337829589843750e-01 1.459360867738723755e-01 -1.135280057787895203e-01 3.283922374248504639e-01 2.771514002233743668e-03 1.135773360729217529e-01 -1.696745455265045166e-01 1.214225441217422485e-01 8.029666543006896973e-02 1.457805484533309937e-01 -7.697483152151107788e-02 1.690729558467864990e-01 1.479345709085464478e-01 3.368227183818817139e-02 -2.311396449804306030e-01 -1.636538803577423096e-01
3.924594819545745850e-01 4.944194480776786804e-02 -2.155362218618392944e-01 7.776115834712982178e-02 -7.530914992094039917e-02 -5.407111346721649170e-02 8.105957508087158203e-02 -6.966643780469894409e-02 -2.371630966663360596e-01 -6.181789562106132507e-02 1.169775575399398804e-01 -3.666257560253143311e-01 -8.850674331188201904e-02 3.397165611386299133e-02 2.226075530052185059e-01 3.259269148111343384e-02 -1.396070718765258789e-01 2.110275924205780029e-01 -1.126141995191574097e-01 -1.353992372751235962e-01 -1.334103941917419434e-01 -1.487469077110290527e-01 -2.347580343484878540e-01 6.290563941001892090e-02 3.226412832736968994e-01 3.167845308780670166e-01 -7.889714092016220093e-02 -1.365348100662231445e-01 9.748438373208045959e-03 1.040955632925033569e-02 -4.208817146718502045e-03 -2.822620868682861328e-01
2.081888318061828613e-01 5.337072163820266724e-02 -2.600901424884796143e-01 2.034607529640197754e-01 8.643516898155212402e-02 8.264713734388351440e-02 1.093860343098640442e-01 -2.503674328327178955e-01 -7.269880175590515137e-02 -2.621504962444305420e-01 -3.619135543704032898e-02 8.992926031351089478e-02 -2.385596185922622681e-02 -2.502804994583129883e-01 1.452053338289260864e-01 2.760082483291625977e-01 6.770569831132888794e-02 7.538567483425140381e-02 -2.494523823261260986e-01 2.897722125053405762e-01 2.857670187950134277e-02 -1.833147704601287842e-01 -1.395640969276428223e-01 1.098272502422332764e-01 2.200928628444671631e-01 3.660214245319366455e-01 1.277029514312744141e-01 -1.269417256116867065e-01 -8.403105288743972778e-02 1.013307645916938782e-01 2.254160046577453613e-01 -8.084806799888610840e-02
8.202973753213882446e-02 -1.462708413600921631e-01 3.464209614321589470e-03 8.439085632562637329e-02 9.644293785095214844e-02 -1.761610060930252075e-01 -3.987884223461151123e-01 -1.508990023285150528e-02 2.421036548912525177e-02 -3.174802362918853760e-01 6.318153440952301025e-02 -1.755024120211601257e-02 -1.179330125451087952e-01 -4.401217401027679443e-02 7.176052033901214600e-02 9.434015303850173950e-02 6.536889821290969849e-02 3.877333104610443115e-01 -3.136791884899139404e-01 2.375506609678268433e-01 7.591229677200317383e-02 -7.976718246936798096e-03 1.216713059693574905e-02 -3.321112692356109619e-02 1.516819000244140625e-01 3.047221153974533081e-02 7.093817926943302155e-03 -7.877880334854125977e-02 4.308390319347381592e-01 -3.087131083011627197e-01 5.347043275833129883e-03 -4.375043883919715881e-02
2.200067043304443359e-01 -1.047229021787643433e-01 6.206317339092493057e-03 -8.080347627401351929e-02 8.379171043634414673e-02 2.943154275417327881e-01 -1.249891668558120728e-01 -2.574365139007568359e-01 1.487444899976253510e-02 -3.479420542716979980e-01 -1.025285571813583374e-01 4.028690233826637268e-02 -3.517999649047851562e-01 -1.396878063678741455e-01 1.652506440877914429e-01 2.846930027008056641e-01 -3.479451239109039307e-01 1.061226502060890198e-01 -2.416639029979705811e-01 -1.310882121324539185e-01 -8.511975407600402832e-02 -3.211779147386550903e-02 1.317813992500305176e-02 7.239813916385173798e-03 1.178211197257041931e-01 1.337780356407165527e-01 -1.726071834564208984e-01 -1.317748278379440308e-01 2.299561053514480591e-01 4.349320009350776672e-02 -1.500197201967239380e-01 -2.898250892758369446e-02
1.568430662155151367e-01 2.163222134113311768e-01 -1.455210894346237183e-01 2.067284286022186279e-01 1.494219899177551270e-01 -4.615159034729003906e-01 5.758752673864364624e-02 -9.906762093305587769e-02 -1.708858609199523926e-01 -3.171238601207733154e-01 -1.854261606931686401e-01 1.627298593521118164e-01 -9.974964708089828491e-02 -1.597883552312850952e-02 8.744057267904281616e-02 3.351144790649414062e-01 -2.270315289497375488e-01 1.184781342744827271e-01 -1.377537399530410767e-01 7.926551997661590576e-02 -9.028647840023040771e-02 -4.234498739242553711e-02 2.217515371739864349e-02 1.637457609176635742e-01 2.262243628501892090e-01 1.302735358476638794e-01 5.345401354134082794e-03 4.534644261002540588e-02 7.007254660129547119e-02 -1.441963016986846924e-01 -2.270410954952239990e-01 -1.409912854433059692e-01
1.369704455137252808e-01 -1.530445665121078491e-01 -1.214679405093193054e-01 -1.206677556037902832e-01 1.060744673013687134e-01 -2.475850731134414673e-01 -2.403431832790374756e-01 -1.336196362972259521e-01 4.067951813340187073e-02 -3.827732801437377930e-02 -5.176896229386329651e-02 -2.107140868902206421e-01 -2.322706878185272217e-01 -2.337630391120910645e-01 2.769210636615753174e-01 3.189019858837127686e-01 1.166944429278373718e-01 1.980177685618400574e-02 -2.372350245714187622e-01 2.427013814449310303e-01 9.782363474369049072e-02 -3.945090994238853455e-02 9.076572023332118988e-04 2.946688234806060791e-01 -2.005267739295959473e-01 -1.066438928246498108e-01 2.509559318423271179e-02 -3.581343963742256165e-02 1.214100122451782227e-01 1.573253273963928223e-01 3.252927660942077637e-01 -1.311462819576263428e-01
4.907234311103820801e-01 -1.321971863508224487e-01 -1.334467530250549316e-01 3.056530840694904327e-02 -1.969307288527488708e-02 6.092221662402153015e-02 -1.753834784030914307e-01 -3.505637049674987793e-01 -1.494322419166564941e-01 -2.455029040575027466e-01 3.219723328948020935e-02 -3.224486112594604492e-02 -3.162589669227600098e-01 -4.343414306640625000e-01 1.060563921928405762e-01 1.654610931873321533e-01 -9.188531339168548584e-02 7.044935226440429688e-02 -1.313159316778182983e-01 1.704168021678924561e-01 -1.408814489841461182e-01 1.208700165152549744e-01 7.680767774581909180e-02 1.141806095838546753e-01 -1.123182848095893860e-01 -7.405485212802886963e-02 1.719173230230808258e-02 1.038891896605491638e-01 4.512182250618934631e-02 -7.280777394771575928e-02 -3.247015550732612610e-02 -5.077559873461723328e-02
2.421480864286422729e-01 -2.312877774238586426e-01 -1.309197247028350830e-01 -1.979367248713970184e-02 4.265291988849639893e-01 -1.010929271578788757e-01 4.940195381641387939e-02 -7.769352942705154419e-02 -5.282579362392425537e-02 -2.858898341655731201e-01 2.465426921844482422e-02 -3.358299657702445984e-02 2.416927739977836609e-02 -1.244706884026527405e-01 -1.475130848120898008e-04 2.541393339633941650e-01 2.320381402969360352e-01 -2.287193387746810913e-01 -2.556626796722412109e-01 2.759158909320831299e-01 1.100486218929290771e-01 -1.874178349971771240e-01 -1.287498027086257935e-01 1.601479649543762207e-01 2.020589262247085571e-01 -3.221221640706062317e-02 2.957125194370746613e-02 -2.034582346677780151e-01 1.645698994398117065e-01 -1.458215564489364624e-01 -1.297997981309890747e-01 -1.278831511735916138e-01
-1.945443637669086456e-02 6.199091672897338867e-02 -2.063775248825550079e-02 -1.268620640039443970e-01 3.195097297430038452e-02 -1.526417136192321777e-01 1.241620779037475586e-01 -9.897756576538085938e-02 -2.017204463481903076e-01 -5.300855729728937149e-03 1.487564947456121445e-02 -1.486349999904632568e-01 -2.353343367576599121e-01 -2.501378059387207031e-01 2.256803661584854126e-01 9.015803039073944092e-02 -1.370422840118408203e-01 6.326851248741149902e-02 -3.983451426029205322e-01 3.944865763187408447e-01 3.443045541644096375e-02 -2.675053477287292480e-01 1.935308426618576050e-01 8.289898931980133057e-02 9.379373490810394287e-02 -8.579006046056747437e-02 -8.129585534334182739e-02 2.689637839794158936e-01 2.745651900768280029e-01 -1.287789195775985718e-01 -1.776749081909656525e-02 2.193967998027801514e-01
4.580438137054443359e-01 1.315337717533111572e-01 -1.114393305033445358e-02 -9.706103801727294922e-02 -8.684094995260238647e-02 7.859360426664352417e-02 -9.881757199764251709e-02 -2.643131017684936523e-01 -1.799008846282958984e-01 1.531424652785062790e-02 3.804009780287742615e-02 -2.670957744121551514e-01 -1.289908438920974731e-01 9.990005753934383392e-03 4.031032025814056396e-01 7.539091259241104126e-02 2.004627287387847900e-01 2.797729372978210449e-01 2.163604646921157837e-02 1.517688781023025513e-01 -5.906761810183525085e-02 -2.237963527441024780e-01 1.524252295494079590e-01 1.617904007434844971e-01 -1.604466438293457031e-01 9.042692929506301880e-02 -7.790290564298629761e-02 2.284005284309387207e-02 2.753819525241851807e-01 -5.966152623295783997e-02 -3.501377999782562256e-02 -1.167471036314964294e-01
2.863334715366363525e-01 -1.514900773763656616e-01 1.582027226686477661e-02 2.022437304258346558e-01 4.429071769118309021e-02 1.850443631410598755e-01 9.905219078063964844e-02 -1.023520529270172119e-01 -1.552884932607412338e-02 -1.747200936079025269e-01 1.298353672027587891e-01 -1.520303040742874146e-01 1.124271750450134277e-01 -1.953732073307037354e-01 9.158708155155181885e-02 3.986630216240882874e-02 -1.643103957176208496e-01 -1.054109260439872742e-01 -8.387730270624160767e-02 3.823673427104949951e-01 -6.913927942514419556e-02 -1.765906363725662231e-01 -1.281848102807998657e-01 1.757551878690719604e-01 -6.129514425992965698e-02 6.616968661546707153e-02 -1.515485942363739014e-01 1.176752671599388123e-01 2.793527543544769287e-01 1.991615295410156250e-01 3.808919787406921387e-01 -2.890098392963409424e-01
2.750002741813659668e-01 -5.032506957650184631e-02 1.986005604267120361e-01 -1.228194162249565125e-01 1.266094739548861980e-03 -1.726037114858627319e-01 -9.597538411617279053e-02 -1.116510927677154541e-01 -1.679879724979400635e-01 -1.174395009875297546e-01 -5.642309039831161499e-02 -2.958501279354095459e-01 2.738526463508605957e-01 -8.074595779180526733e-02 1.783225089311599731e-01 2.001561820507049561e-01 -2.511312365531921387e-01 2.356219589710235596e-01 -1.192884594202041626e-01 2.104682326316833496e-01 1.273131817579269409e-01 -2.495775967836380005e-01 1.810085922479629517e-01 -1.664618253707885742e-01 3.209143877029418945e-01 -8.885104209184646606e-02 -1.102338060736656189e-01 4.918523505330085754e-02 1.332010626792907715e-01 4.383008554577827454e-02 -2.307962328195571899e-01 -1.236163079738616943e-01
2.445435971021652222e-01 2.252101749181747437e-01 1.992381364107131958e-02 2.308093477040529251e-03 -2.110515236854553223e-01 -1.739099472761154175e-01 -4.470225423574447632e-02 -1.146955341100692749e-01 1.598329395055770874e-01 -1.827175021171569824e-01 2.272968739271163940e-01 -2.114596664905548096e-01 -2.602866850793361664e-02 1.804500818252563477e-01 9.929201751947402954e-02 3.847669661045074463e-01 -9.898678213357925415e-02 -1.284636706113815308e-01 -1.513075232505798340e-01 4.134458899497985840e-01 -2.188829928636550903e-01 -1.784883290529251099e-01 -1.288635581731796265e-01 1.468729879707098007e-02 1.454750150442123413e-01 2.299642562866210938e-02 -2.678867578506469727e-01 -7.117990404367446899e-02 -7.001587003469467163e-02 1.036069467663764954e-01 1.344392597675323486e-01 -6.104008853435516357e-02
2.665503025054931641e-01 -9.904085099697113037e-02 -1.105551719665527344e-01 -9.588681161403656006e-03 2.322043925523757935e-01 2.161432430148124695e-02 4.133272916078567505e-02 -1.290957778692245483e-01 1.994186490774154663e-01 -2.345325201749801636e-01 1.686129719018936157e-01 -5.874121934175491333e-02 1.110855862498283386e-01 -2.919529676437377930e-01 5.166193470358848572e-02 -1.516827642917633057e-01 -2.255780845880508423e-01 -6.387890130281448364e-02 3.950878605246543884e-02 4.061674177646636963e-01 -5.514949932694435120e-02 -3.023584187030792236e-01 -1.601644307374954224e-01 1.187123507261276245e-01 1.605585962533950806e-01 1.225241050124168396e-01 -8.895725756883621216e-02 -1.760659739375114441e-02 2.539227008819580078e-01 -6.082497164607048035e-02 1.882146894931793213e-01 -2.753867506980895996e-01
3.657436370849609375e-01 7.858703285455703735e-02 -1.048927009105682373e-01 8.538862690329551697e-03 1.612380594015121460e-01 8.878967911005020142e-02 -1.733727455139160156e-01 -4.079221747815608978e-03 -1.317695677280426025e-01 -1.012228801846504211e-01 -6.815578788518905640e-02 2.442198991775512695e-01 -7.003694772720336914e-02 -2.082956433296203613e-01 2.773857675492763519e-02 1.598876416683197021e-01 -2.972736358642578125e-01 2.445861250162124634e-01 -3.622642755508422852e-01 6.324698030948638916e-02 1.747794896364212036e-01 -8.946267515420913696e-02 1.775349080562591553e-01 1.465062052011489868e-01 2.122753113508224487e-01 1.339361220598220825e-01 -1.560926437377929688e-01 -1.592269837856292725e-01 2.880514860153198242e-01 -9.574563056230545044e-02 -1.911795139312744141e-01 4.613612964749336243e-02
8.064486831426620483e-02 -3.407300114631652832e-01 2.852163277566432953e-02 2.127436548471450806e-01 -2.002940699458122253e-02 -2.316805720329284668e-02 -3.481329604983329773e-02 2.099842876195907593e-01 -1.398020982742309570e-01 -9.343937039375305176e-02 -5.580715090036392212e-02 -2.075114697217941284e-01 -7.750155404210090637e-03 2.030546516180038452e-01 1.020902544260025024e-01 1.978825181722640991e-01 -9.277846664190292358e-02 -4.019787907600402832e-02 -4.124550819396972656e-01 3.196020126342773438e-01 -1.580670326948165894e-01 -1.303626596927642822e-01 1.814048886299133301e-01 1.598511785268783569e-01 1.200859025120735168e-01 -4.746245592832565308e-02 -2.511073052883148193e-01 -1.864849403500556946e-02 1.439032852649688721e-01 -1.188665702939033508e-01 2.425481379032135010e-01 -2.511764764785766602e-01
1.950030773878097534e-01 1.518593518994748592e-03 1.589223146438598633e-01 1.653959453105926514e-01 -1.402924954891204834e-01 -1.821764409542083740e-01 -1.644055396318435669e-01 2.711831592023372650e-03 4.982648789882659912e-02 -5.284235477447509766e-01 3.678661882877349854e-01 -1.503477245569229126e-01 -6.218586117029190063e-02 -1.220989078283309937e-01 1.426334977149963379e-01 -3.445548564195632935e-02 -1.471251249313354492e-01 9.742446243762969971e-02 -9.328438341617584229e-02 1.114440485835075378e-01 -3.154139965772628784e-02 -2.724556922912597656e-01 -2.554922364652156830e-02 1.748037338256835938e-01 -4.409019369632005692e-03 2.524333894252777100e-01 -1.763075217604637146e-02 1.529902368783950806e-01 2.504189014434814453e-01 1.281869858503341675e-01 -1.349335461854934692e-01 -7.745408266782760620e-02
2.317534089088439941e-01 -3.538428992033004761e-02 -7.163510471582412720e-02 1.759658306837081909e-01 3.362374752759933472e-02 -6.396789103746414185e-02 -4.164128601551055908e-01 -1.284125149250030518e-01 -1.217916309833526611e-01 -1.034851521253585815e-01 1.923662871122360229e-01 -2.606744505465030670e-02 1.808493584394454956e-02 -1.671400219202041626e-01 2.462288178503513336e-02 -3.065086528658866882e-02 -1.444788575172424316e-01 2.261378020048141479e-01 -3.362449109554290771e-01 4.928356707096099854e-01 1.958105154335498810e-02 -2.658834457397460938e-01 1.422446519136428833e-01 -9.003551304340362549e-02 6.601348519325256348e-02 1.684185564517974854e-01 -1.798337697982788086e-01 1.051424816250801086e-01 3.611465543508529663e-02 3.879428282380104065e-02 -3.437354415655136108e-02 1.153676733374595642e-01
2.537707388401031494e-01 -1.351557672023773193e-01 4.425799101591110229e-02 -9.283763915300369263e-02 1.992876529693603516e-01 -1.294878572225570679e-01 5.336143821477890015e-02 -1.917263567447662354e-01 1.085353419184684753e-01 -2.332585901021957397e-01 1.148133426904678345e-01 -2.626687586307525635e-01 -2.323312312364578247e-01 -3.192072808742523193e-01 1.535213291645050049e-01 2.787061631679534912e-01 3.478842228651046753e-02 -1.254485249519348145e-01 -2.491754144430160522e-01 -1.451915204524993896e-01 -1.923166960477828979e-01 1.914575845003128052e-01 -1.513754576444625854e-01 1.909672319889068604e-01 2.021960020065307617e-01 4.841859638690948486e-02 1.946713924407958984e-01 1.052971109747886658e-01 1.956791430711746216e-01 1.774374842643737793e-01 -6.698043644428253174e-02 -7.462622970342636108e-02
1.052418500185012817e-01 -8.121266961097717285e-02 1.974884979426860809e-02 1.473185718059539795e-01 2.667649388313293457e-01 -6.947457045316696167e-02 -3.348138034343719482e-01 -3.599164783954620361e-01 -2.456693444401025772e-03 -3.377101421356201172e-01 8.051181212067604065e-03 -4.793893545866012573e-02 1.097824275493621826e-01 -1.268646270036697388e-01 -1.578121334314346313e-01 3.413088619709014893e-01 -3.897884115576744080e-02 6.554653868079185486e-03 -1.045122072100639343e-01 6.594886630773544312e-02 1.189566180109977722e-01 -8.655445277690887451e-02 -9.177696704864501953e-02 1.030151322484016418e-01 3.311608433723449707e-01 8.466801792383193970e-02 1.611102074384689331e-01 9.857341647148132324e-02 3.923835232853889465e-02 1.357060968875885010e-01 6.863099988549947739e-03 -3.558385372161865234e-01
-3.147036209702491760e-02 2.684126794338226318e-01 1.355107277631759644e-01 -7.617998868227005005e-02 8.362827450037002563e-02 -7.926016300916671753e-02 7.306911051273345947e-02 -5.273219197988510132e-02 -1.877734088338911533e-03 1.215562447905540466e-01 -1.217300593852996826e-01 -6.466168165206909180e-02 -2.635482549667358398e-01 -6.555627286434173584e-02 4.616215452551841736e-02 1.882796734571456909e-01 -4.485881328582763672e-01 2.344099581241607666e-01 -3.817783892154693604e-01 2.126895040273666382e-01 2.033309079706668854e-02 -1.859034001827239990e-01 -8.760707825422286987e-02 1.063947528600692749e-01 1.680697202682495117e-01 -7.965502887964248657e-02 -1.660965979099273682e-01 -1.543084532022476196e-01 4.626048356294631958e-02 -4.779036343097686768e-02 -6.937707960605621338e-02 -3.740588426589965820e-01
7.425506412982940674e-02 5.861658230423927307e-02 1.634195446968078613e-02 -2.174203395843505859e-01 -1.369208544492721558e-01 -8.476767688989639282e-02 -2.756880819797515869e-01 3.879288211464881897e-02 -3.311587870121002197e-01 -2.633270621299743652e-01 1.435355991125106812e-01 -2.082169950008392334e-01 1.323540657758712769e-01 -1.231978088617324829e-02 -9.232701361179351807e-02 2.672347426414489746e-02 3.459202498197555542e-02 1.027943789958953857e-01 -4.140397608280181885e-01 1.889506131410598755e-01 2.038310766220092773e-01 -1.559808850288391113e-01 -3.678489103913307190e-02 2.087081968784332275e-01 2.087236791849136353e-01 4.059989005327224731e-02 -1.380253434181213379e-01 2.340290397405624390e-01 1.165976375341415405e-01 -1.585534214973449707e-02 -1.859213411808013916e-01 -2.703080177307128906e-01
1.287681609392166138e-01 -1.126089617609977722e-01 7.927539944648742676e-02 2.121952325105667114e-01 -1.958242356777191162e-01 -2.106085866689682007e-01 -2.326205670833587646e-01 -3.366619646549224854e-01 -1.420577429234981537e-02 -1.869964748620986938e-01 4.296588152647018433e-02 -2.318823337554931641e-01 -2.196771800518035889e-01 -7.535946369171142578e-02 -5.935400724411010742e-02 -1.802546530961990356e-02 -2.129573374986648560e-01 -2.769809067249298096e-01 -1.960411667823791504e-02 2.151587903499603271e-01 -1.583238244056701660e-01 -5.050370469689369202e-02 3.486227691173553467e-01 2.864399366080760956e-02 1.711234450340270996e-01 2.882595062255859375e-01 1.798382401466369629e-01 -1.166602596640586853e-01 7.768024504184722900e-02 1.303576771169900894e-02 3.660394996404647827e-02 -1.900146305561065674e-01
-4.318861663341522217e-02 -3.837782144546508789e-02 -1.654485464096069336e-01 -6.247187033295631409e-02 8.006342500448226929e-02 -4.820245131850242615e-02 1.709573715925216675e-01 -1.860882341861724854e-01 6.667815148830413818e-02 -3.678147196769714355e-01 -2.105368971824645996e-01 1.047893092036247253e-01 -7.239536195993423462e-02 -4.846189916133880615e-02 9.893333911895751953e-02 3.031516075134277344e-02 -3.072304725646972656e-01 -2.135787392035126686e-03 -4.980460554361343384e-02 5.988035351037979126e-02 1.208058968186378479e-01 -2.954105734825134277e-01 -2.053169459104537964e-01 -9.610515832901000977e-02 3.810163438320159912e-01 8.119589835405349731e-02 -8.193698525428771973e-02 1.175149008631706238e-01 2.971614003181457520e-01 1.068912222981452942e-01 9.806405007839202881e-02 -3.796175718307495117e-01
1.788787096738815308e-01 2.124262303113937378e-01 -1.528612673282623291e-01 -5.550320446491241455e-02 6.790913641452789307e-02 -9.382578730583190918e-02 -3.777386993169784546e-02 -1.661040931940078735e-01 6.177498772740364075e-02 1.305917948484420776e-01 1.369775384664535522e-01 -3.831607997417449951e-01 -5.946822091937065125e-02 -1.259671151638031006e-01 1.549334377050399780e-01 4.983285069465637207e-01 4.593133181333541870e-02 8.181738108396530151e-02 -7.707045227289199829e-02 1.552210003137588501e-01 -4.462099820375442505e-02 -1.335006207227706909e-01 -8.181813359260559082e-02 2.429047673940658569e-01 -1.041869893670082092e-01 -2.544563412666320801e-01 1.769097149372100830e-02 -1.481540733948349953e-03 1.521056145429611206e-01 8.843731135129928589e-02 -1.299541294574737549e-01 -3.573539257049560547e-01
2.281476259231567383e-01 -1.504727639257907867e-02 5.870750546455383301e-02 6.729627400636672974e-02 -1.490878015756607056e-01 -1.404874920845031738e-01 -1.336613446474075317e-01 -2.819859683513641357e-01 -1.609433889389038086e-01 9.733864665031433105e-02 4.892311245203018188e-02 -9.810958057641983032e-02 -4.484550654888153076e-02 -8.666370809078216553e-02 6.625631451606750488e-02 -1.206928789615631104e-01 3.243852779269218445e-02 1.492143981158733368e-02 -3.678688034415245056e-02 1.190907061100006104e-01 1.848485618829727173e-01 1.743004173040390015e-01 1.424058824777603149e-01 2.104391008615493774e-01 4.387180805206298828e-01 2.221229076385498047e-01 -2.408450692892074585e-01 -1.253334283828735352e-01 1.666935384273529053e-01 7.212167605757713318e-03 4.972690343856811523e-02 -4.824558496475219727e-01
3.960081338882446289e-01 -1.339957467280328274e-03 -4.323024302721023560e-02 -6.232859194278717041e-02 -2.530820493120700121e-04 -1.000679209828376770e-01 2.101328819990158081e-01 -3.045432083308696747e-02 -2.475605159997940063e-01 -1.667866599746048450e-03 -8.002460747957229614e-02 1.141627728939056396e-01 -1.077704280614852905e-01 -1.129830554127693176e-01 -1.634052991867065430e-01 4.838249087333679199e-02 -4.390588030219078064e-02 -3.083761930465698242e-01 -2.769425511360168457e-01 1.544432193040847778e-01 -1.667200922966003418e-01 -4.386052191257476807e-01 -5.854685232043266296e-02 4.606294631958007812e-02 1.065508946776390076e-01 1.323377937078475952e-01 -1.367976218461990356e-01 7.023844122886657715e-02 3.405435979366302490e-01 -1.770932823419570923e-01 -1.228994056582450867e-01 -9.967156499624252319e-02
2.181033045053482056e-01 3.245904743671417236e-01 -9.371854364871978760e-02 -2.369483709335327148e-01 1.359569747000932693e-02 -1.900686323642730713e-01 2.518676519393920898e-01 8.537312597036361694e-02 5.732472240924835205e-02 -2.157554775476455688e-01 1.877370327711105347e-01 -2.042225897312164307e-01 -2.055686265230178833e-01 -6.791168358176946640e-03 2.385608553886413574e-01 2.460373789072036743e-01 3.347168862819671631e-02 9.835042804479598999e-02 -1.694266349077224731e-01 3.877544701099395752e-01 -4.882328212261199951e-02 7.878243923187255859e-02 1.022833958268165588e-01 7.200183719396591187e-02 9.038335829973220825e-02 2.358412742614746094e-01 -1.758186221122741699e-01 8.829125761985778809e-02 7.495076209306716919e-02 8.962558209896087646e-02 7.612461596727371216e-02 -2.292091548442840576e-01
2.081663161516189575e-01 1.281922161579132080e-01 1.250363290309906006e-01 -1.000038608908653259e-01 3.140727281570434570e-01 -2.545114755630493164e-01 -1.818673312664031982e-01 -3.951693475246429443e-01 -4.805202409625053406e-02 -1.951471865177154541e-01 1.203810572624206543e-01 -1.490172185003757477e-02 3.610422089695930481e-02 1.495905499905347824e-02 1.529225856065750122e-01 1.397947687655687332e-02 -2.754603885114192963e-02 1.354986429214477539e-01 -1.124544069170951843e-01 2.120205760002136230e-01 -1.594344228506088257e-01 -3.134202212095260620e-02 2.745194360613822937e-02 2.746384739875793457e-01 1.652694121003150940e-02 3.842067718505859375e-01 -1.249773949384689331e-01 -9.031741321086883545e-02 1.423456668853759766e-01 -3.169073760509490967e-01 7.385717332363128662e-02 -6.798809766769409180e-02
9.029123187065124512e-02 -7.315744459629058838e-02 8.257304877042770386e-02 -3.170086443424224854e-01 -9.801729768514633179e-02 -2.812876403331756592e-01 2.197889843955636024e-03 -1.310273110866546631e-01 -2.398428171873092651e-01 -1.258387714624404907e-01 4.166380316019058228e-02 -1.353892683982849121e-01 -1.422914862632751465e-01 -1.427177935838699341e-01 4.868627712130546570e-02 2.624428085982799530e-02 -1.288860142230987549e-01 -5.340786278247833252e-02 1.278321743011474609e-01 4.074915349483489990e-01 -4.168739616870880127e-01 -4.581324383616447449e-02 3.730038926005363464e-02 2.183299660682678223e-01 7.120601832866668701e-02 5.177050828933715820e-02 -4.744772240519523621e-02 3.742072358727455139e-02 1.987272351980209351e-01 1.129763573408126831e-01 -2.741263210773468018e-01 -2.656676769256591797e-01
2.860008180141448975e-01 -9.986108541488647461e-02 3.291316032409667969e-01 -1.411400176584720612e-02 -3.949641063809394836e-02 -1.424475312232971191e-01 -3.764929249882698059e-02 -1.227145567536354065e-01 -2.264811545610427856e-01 4.202195256948471069e-02 2.685522288084030151e-02 -1.046460494399070740e-01 1.867341101169586182e-01 2.651302330195903778e-02 4.116896092891693115e-01 1.601926684379577637e-01 1.389174535870552063e-02 -6.877747923135757446e-02 -1.813132762908935547e-01 2.348855286836624146e-01 1.328436136245727539e-01 -3.023075461387634277e-01 -8.025101572275161743e-02 2.476992458105087280e-01 6.667494028806686401e-02 -2.454176545143127441e-02 5.327391624450683594e-02 2.528505027294158936e-01 3.112764060497283936e-01 3.519269451498985291e-02 -1.594849973917007446e-01 -2.711199782788753510e-02
5.539919715374708176e-03 2.967152558267116547e-02 -2.794560790061950684e-01 -2.435618080198764801e-03 1.896071434020996094e-02 -3.117251396179199219e-01 1.204323917627334595e-01 7.937412708997726440e-02 -7.104302942752838135e-02 -9.061263501644134521e-02 7.060387171804904938e-03 -3.341594934463500977e-01 -7.686109840869903564e-02 -1.085352227091789246e-01 3.467763587832450867e-02 -5.987932160496711731e-02 -1.441269069910049438e-01 2.566399239003658295e-02 -5.024368166923522949e-01 3.833121955394744873e-01 3.741037100553512573e-02 -9.499468654394149780e-02 1.182745173573493958e-01 1.692999005317687988e-01 3.066904842853546143e-02 -5.375279858708381653e-02 2.912812680006027222e-02 -1.607110500335693359e-01 3.767140209674835205e-01 1.577055826783180237e-02 -6.609694659709930420e-02 6.550582498311996460e-02
2.338535040616989136e-01 -2.633054256439208984e-01 7.655803859233856201e-02 -1.842707991600036621e-01 1.460152715444564819e-01 5.817672982811927795e-02 -1.277348697185516357e-01 -2.944988310337066650e-01 1.254514157772064209e-01 -1.026333272457122803e-01 -1.165921092033386230e-01 1.171079576015472412e-01 -2.631192803382873535e-01 6.682115048170089722e-02 4.333925992250442505e-02 5.380808189511299133e-02 3.369054466020315886e-04 -1.890785992145538330e-01 -1.183533817529678345e-01 4.392180740833282471e-01 -1.299931555986404419e-01 3.950343653559684753e-02 -1.950159370899200439e-01 4.545300081372261047e-02 1.850302070379257202e-01 1.242590993642807007e-01 1.093179434537887573e-01 -1.273322552442550659e-01 1.815512329339981079e-01 -7.444151490926742554e-02 1.497613638639450073e-01 -3.692789077758789062e-01
9.304492920637130737e-02 -1.868015676736831665e-01 9.976149350404739380e-02 -1.257346272468566895e-01 -5.123716220259666443e-02 1.305995136499404907e-01 -1.096213608980178833e-01 -5.966560449451208115e-03 -1.917209923267364502e-01 1.584267616271972656e-01 6.259642541408538818e-02 -1.986457705497741699e-01 -2.338393032550811768e-01 -1.357109695672988892e-01 3.192799165844917297e-02 2.926256060600280762e-01 -3.258220553398132324e-01 -1.961877197027206421e-02 -5.085067749023437500e-01 3.030586838722229004e-01 -2.883117273449897766e-02 4.866469278931617737e-02 2.263808995485305786e-01 2.796890437602996826e-01 8.542823046445846558e-02 -4.311577230691909790e-02 -1.162354275584220886e-01 9.018443524837493896e-03 3.451910987496376038e-02 -5.885758250951766968e-02 -5.575465038418769836e-03 -1.299706250429153442e-01
7.281824201345443726e-02 2.551370263099670410e-01 1.072415187954902649e-01 -2.760093808174133301e-01 -6.823181360960006714e-02 -2.613255381584167480e-01 1.899491995573043823e-03 3.014601022005081177e-02 -3.859619796276092529e-01 -2.643892168998718262e-01 -5.066134501248598099e-03 -1.386214345693588257e-01 -1.939908415079116821e-01 6.303021218627691269e-03 5.153870582580566406e-02 1.724519766867160797e-02 7.653848826885223389e-02 5.700630322098731995e-02 -1.665416955947875977e-01 3.123567700386047363e-01 -2.850968539714813232e-01 -1.414256691932678223e-01 -8.720507472753524780e-02 2.309406846761703491e-01 1.108523756265640259e-01 -4.504794999957084656e-02 5.672672763466835022e-02 6.698228535242378712e-04 1.932372152805328369e-01 1.094393432140350342e-01 -1.193656250834465027e-01 -3.340568244457244873e-01
2.584475874900817871e-01 1.420198380947113037e-01 4.046091437339782715e-02 5.417658388614654541e-02 4.527888819575309753e-02 -1.295569241046905518e-01 -1.389884501695632935e-01 -3.242370486259460449e-01 2.404653429985046387e-01 1.853943318128585815e-01 -1.505753770470619202e-02 -4.049144312739372253e-02 -1.582695916295051575e-02 -5.250352025032043457e-01 7.866781949996948242e-02 2.793126702308654785e-01 5.422293394804000854e-02 9.592871367931365967e-02 -2.013519108295440674e-01 2.692406177520751953e-01 -1.243601739406585693e-01 -8.063670992851257324e-02 5.360267311334609985e-02 1.155307516455650330e-01 1.822622716426849365e-01 3.536589443683624268e-02 1.319603472948074341e-01 -1.382861137390136719e-01 2.327463030815124512e-01 -1.240218058228492737e-01 6.509962677955627441e-02 5.330952256917953491e-02
2.035243064165115356e-01 4.745308682322502136e-02 -6.606933474540710449e-02 -8.963570743799209595e-02 8.097591996192932129e-02 -4.214243590831756592e-02 -2.406518757343292236e-01 -4.667508006095886230e-01 -1.706972122192382812e-01 3.691181167960166931e-02 -5.396112054586410522e-02 -2.982796430587768555e-01 1.400121301412582397e-01 3.080706298351287842e-01 7.415942102670669556e-02 -6.119566783308982849e-02 -9.579793363809585571e-02 -1.943003572523593903e-02 -1.840108335018157959e-01 7.511917501688003540e-02 1.986239254474639893e-01 -2.644972205162048340e-01 -2.027210406959056854e-02 -3.637898014858365059e-03 1.610362529754638672e-01 1.333739757537841797e-01 -3.445111960172653198e-02 -1.681534759700298309e-02 2.712756991386413574e-01 7.073123753070831299e-02 2.584418654441833496e-01 -2.534107267856597900e-01
2.442802488803863525e-01 1.998186707496643066e-01 2.706811130046844482e-01 -1.132274791598320007e-02 1.305484920740127563e-01 -1.264735013246536255e-01 -2.513393759727478027e-01 -2.168739736080169678e-01 5.151476711034774780e-02 -1.381680220365524292e-01 2.233699262142181396e-01 5.474676378071308136e-03 -2.136288434267044067e-01 -4.049070179462432861e-02 4.754118621349334717e-01 1.259950250387191772e-01 -2.633986435830593109e-02 -1.457076519727706909e-01 -2.653813362121582031e-01 6.082920730113983154e-02 -7.330865412950515747e-02 7.419424504041671753e-02 -1.882990449666976929e-02 1.243382021784782410e-01 1.262231320142745972e-01 2.916000783443450928e-01 1.196886971592903137e-01 8.412688225507736206e-02 1.427918970584869385e-01 2.260199636220932007e-01 5.948030948638916016e-02 -5.290759727358818054e-02
2.021755278110504150e-01 -4.012825712561607361e-02 -9.490031003952026367e-02 -1.907882839441299438e-02 -2.746883034706115723e-01 -1.266728192567825317e-01 1.415839195251464844e-01 1.104300841689109802e-02 -2.749232053756713867e-01 -1.970452815294265747e-01 -6.885088980197906494e-02 -6.398468464612960815e-02 -2.570013403892517090e-01 -1.243242695927619934e-01 -3.601770615205168724e-03 -1.176421716809272766e-01 -3.682927414774894714e-02 -1.954570859670639038e-01 -3.103952109813690186e-01 2.065968960523605347e-01 1.601379513740539551e-01 -2.388558164238929749e-02 -2.482654452323913574e-01 1.599607467651367188e-01 2.193683981895446777e-01 2.066686600446701050e-01 -1.996480524539947510e-01 1.007613241672515869e-01 3.561572432518005371e-01 -2.444823831319808960e-02 -2.386339902877807617e-01 2.470346353948116302e-02
1.216981709003448486e-01 -3.013465106487274170e-01 1.588802486658096313e-01 -2.055884897708892822e-02 4.451203644275665283e-01 -2.025903575122356415e-02 -8.838962763547897339e-03 -2.012927383184432983e-01 2.946812845766544342e-02 -1.937966644763946533e-01 -2.532245814800262451e-01 -5.167115852236747742e-02 3.227688744664192200e-02 -2.573480606079101562e-01 1.729446351528167725e-01 1.510648578405380249e-01 -2.446185648441314697e-01 9.584403038024902344e-02 -2.720120549201965332e-01 1.286386847496032715e-01 1.749529391527175903e-01 -1.711698472499847412e-01 -9.855936467647552490e-02 2.224853634834289551e-01 1.054802834987640381e-01 7.355695962905883789e-02 1.251653432846069336e-01 1.544674783945083618e-01 1.762318164110183716e-01 6.486053764820098877e-02 -8.151826262474060059e-02 -1.664309203624725342e-01
9.394575655460357666e-02 -2.765282094478607178e-01 5.412035807967185974e-02 3.128587082028388977e-02 -3.615972399711608887e-02 -1.482956856489181519e-01 -1.376710832118988037e-01 -2.576651871204376221e-01 -8.286055922508239746e-02 -5.358189344406127930e-01 -1.244341656565666199e-01 -1.810508072376251221e-01 2.068679034709930420e-01 -6.363580934703350067e-03 1.704481430351734161e-02 1.407566070556640625e-01 6.699386984109878540e-02 2.012834250926971436e-01 -2.276187390089035034e-01 2.038344740867614746e-01 1.057373210787773132e-01 -2.422490417957305908e-01 1.262675821781158447e-01 7.155880331993103027e-02 1.023993939161300659e-01 8.518304675817489624e-02 -3.375776708126068115e-01 5.563586577773094177e-02 1.331886798143386841e-01 8.786876499652862549e-02 -7.936977595090866089e-02 -3.375700861215591431e-02
1.251374185085296631e-01 1.641080901026725769e-02 -7.268701493740081787e-02 -1.555898934602737427e-01 2.077586352825164795e-01 -3.410652279853820801e-01 1.855867356061935425e-01 -2.851065695285797119e-01 -2.366839945316314697e-01 -2.114511132240295410e-01 -2.084449119865894318e-02 -3.084349036216735840e-01 -1.426788121461868286e-01 9.863193333148956299e-02 -9.617568552494049072e-02 -1.437335908412933350e-01 -1.848748177289962769e-01 6.696929037570953369e-02 -1.901468075811862946e-02 2.957953214645385742e-01 1.532367467880249023e-01 -2.837950587272644043e-01 4.433067142963409424e-02 1.350012719631195068e-01 -1.993904588744044304e-03 2.878989875316619873e-01 1.816788315773010254e-02 5.678636208176612854e-02 2.039292156696319580e-01 -5.589938955381512642e-04 2.031227648258209229e-01 -5.520484596490859985e-02
2.466206997632980347e-01 -1.915320903062820435e-01 6.741774082183837891e-02 5.425320565700531006e-02 -6.418445706367492676e-02 -6.831153482198715210e-02 -6.359125673770904541e-02 -3.403936028480529785e-01 -1.520544290542602539e-02 -1.191387996077537537e-01 -1.365472078323364258e-01 -3.342902660369873047e-01 1.460027135908603668e-02 -6.909202039241790771e-02 -9.520289301872253418e-02 5.988604202866554260e-02 -1.669903099536895752e-01 2.915019169449806213e-02 2.523422986268997192e-02 2.389971166849136353e-01 -4.280659835785627365e-03 -3.272077143192291260e-01 -2.127699702978134155e-01 5.345336720347404480e-02 3.452483713626861572e-01 -2.288242131471633911e-01 -1.241104155778884888e-01 -1.969472169876098633e-01 -4.889732226729393005e-03 -1.480899602174758911e-01 3.903821110725402832e-02 -3.360355198383331299e-01
3.567582368850708008e-01 -2.499608695507049561e-01 -4.853896796703338623e-02 3.840412478893995285e-03 2.967040985822677612e-02 -9.024621546268463135e-02 -1.061694100499153137e-01 -3.332934379577636719e-01 1.954335868358612061e-01 -1.597345620393753052e-01 -1.120843067765235901e-01 -9.135192260146141052e-03 -1.444585919380187988e-01 3.059363737702369690e-02 2.254382073879241943e-01 1.034800931811332703e-01 6.287217140197753906e-02 -8.853486925363540649e-02 -3.646980822086334229e-01 4.722491502761840820e-01 -1.587351784110069275e-02 1.175405308604240417e-01 1.024022400379180908e-01 7.982254773378372192e-02 -3.600325062870979309e-02 1.737349778413772583e-01 1.662907749414443970e-01 -9.776569902896881104e-02 -6.537687033414840698e-02 1.627946086227893829e-02 1.943152546882629395e-01 -8.409045636653900146e-02
1.584020406007766724e-01 -1.267212778329849243e-01 3.782639652490615845e-02 -2.113107740879058838e-01 9.436957538127899170e-02 9.874638170003890991e-02 -6.670160591602325439e-02 -1.615176498889923096e-01 -1.710855513811111450e-01 1.974771618843078613e-01 1.262702494859695435e-01 -1.419272869825363159e-01 -2.023537755012512207e-01 -1.985979229211807251e-01 8.844715356826782227e-02 -2.585049718618392944e-02 -2.228131592273712158e-01 -1.050377637147903442e-01 -5.017707943916320801e-01 4.290000498294830322e-01 -1.422917284071445465e-02 -7.815483212471008301e-02 8.308820426464080811e-02 1.990284770727157593e-01 -3.547294763848185539e-03 -3.289559110999107361e-02 -2.574711851775646210e-02 -1.025993227958679199e-01 2.492412030696868896e-01 -5.685264617204666138e-02 -1.644075959920883179e-01 1.278728693723678589e-01
2.917219400405883789e-01 -1.416202783584594727e-01 -8.619212359189987183e-02 -3.278408572077751160e-02 1.294505149126052856e-01 -1.898113787174224854e-01 -9.105035662651062012e-02 -1.653177291154861450e-01 -1.460277196019887924e-02 -1.382662206888198853e-01 1.697293668985366821e-01 -2.019286602735519409e-01 -3.398189321160316467e-02 -3.905914127826690674e-01 -9.944880008697509766e-02 2.985931634902954102e-01 -2.218806445598602295e-01 -1.667451262474060059e-01 1.536797434091567993e-01 3.113651573657989502e-01 -1.921623758971691132e-02 -1.424639225006103516e-01 -3.812482347711920738e-03 1.705247312784194946e-01 1.271087676286697388e-01 1.661701202392578125e-01 -6.872355192899703979e-02 1.285130679607391357e-01 2.706643939018249512e-01 1.006749868392944336e-01 1.161013171076774597e-01 2.168250828981399536e-01
-1.322973072528839111e-01 1.859731227159500122e-01 5.237407237291336060e-02 3.029143810272216797e-01 2.888496033847332001e-02 -2.115573436021804810e-01 3.610974177718162537e-02 -2.096597254276275635e-01 -9.491320699453353882e-02 -7.246058434247970581e-02 1.291088759899139404e-01 -8.901218324899673462e-02 -1.630124896764755249e-01 -1.137228775769472122e-02 4.548010230064392090e-02 1.803977489471435547e-01 -2.799361050128936768e-01 -8.662359416484832764e-02 -2.049098312854766846e-01 3.471729457378387451e-01 1.107188165187835693e-01 -4.289599359035491943e-01 -2.025248706340789795e-01 2.509619295597076416e-01 1.146942973136901855e-01 -1.933007985353469849e-01 -1.405436694622039795e-01 -5.613752827048301697e-02 5.466095171868801117e-04 -1.294122636318206787e-01 6.927009671926498413e-02 -1.370224058628082275e-01
1.925335526466369629e-01 -5.857663601636886597e-02 -2.332944869995117188e-01 -3.126485273241996765e-02 -2.998794913291931152e-01 -1.486195474863052368e-01 -8.297085762023925781e-03 -1.500384211540222168e-01 -8.770511299371719360e-02 -9.782087057828903198e-02 2.929773554205894470e-02 -1.805576235055923462e-01 -2.989769279956817627e-01 -8.149888366460800171e-02 2.186402976512908936e-01 -6.396301090717315674e-02 -2.390629202127456665e-01 -9.271943010389804840e-03 -2.497102767229080200e-01 2.570644207298755646e-02 -3.537086397409439087e-02 -1.759801954030990601e-01 7.932202517986297607e-02 1.145153939723968506e-01 5.030029416084289551e-01 2.802788913249969482e-01 -4.239577054977416992e-02 -2.124581933021545410e-01 -7.653091847896575928e-02 8.944051712751388550e-02 -7.637791335582733154e-02 2.796479500830173492e-02
3.127139210700988770e-01 -1.293618977069854736e-02 4.227307811379432678e-02 1.032002568244934082e-01 -6.096458435058593750e-02 8.972378820180892944e-02 1.476367264986038208e-01 -2.354143708944320679e-01 1.459108293056488037e-01 -2.115864306688308716e-01 -7.438038289546966553e-02 -2.208537608385086060e-01 1.059934496879577637e-01 -3.506183326244354248e-01 1.439104080200195312e-01 4.419557750225067139e-02 -6.878998875617980957e-02 -9.373079985380172729e-03 -1.384540945291519165e-01 3.442466259002685547e-01 6.051301583647727966e-02 -6.246269121766090393e-02 -1.575357168912887573e-01 2.349217385053634644e-01 7.550168037414550781e-02 1.342155188322067261e-01 6.505307555198669434e-02 -1.495601534843444824e-01 1.460019499063491821e-01 1.720563769340515137e-01 4.204438030719757080e-01 -1.238996088504791260e-01
3.053729832172393799e-01 -2.771708965301513672e-01 3.413051739335060120e-02 -2.183520942926406860e-01 -1.913645118474960327e-01 -7.983955554664134979e-03 9.356576949357986450e-02 -1.616974472999572754e-01 -2.346755862236022949e-01 2.079527229070663452e-01 -3.579005971550941467e-02 -5.789900571107864380e-02 -2.915673553943634033e-01 -4.048379510641098022e-02 4.439853876829147339e-02 -3.200840950012207031e-02 -1.000142544507980347e-01 -7.698294520378112793e-02 -4.143522977828979492e-01 4.282323643565177917e-02 -3.100316599011421204e-02 -6.574247032403945923e-02 -2.773097343742847443e-02 3.785428404808044434e-02 3.416054546833038330e-01 1.998319327831268311e-01 2.460194192826747894e-02 -2.023017108440399170e-01 8.505082130432128906e-02 -2.486359328031539917e-03 2.053947187960147858e-02 -3.378518223762512207e-01
2.671004831790924072e-01 1.903858929872512817e-01 -2.310060709714889526e-01 5.537623912096023560e-02 2.749519050121307373e-01 -2.632255256175994873e-01 -8.177188038825988770e-02 5.511469021439552307e-02 -2.214609384536743164e-01 -2.900799512863159180e-01 1.807125657796859741e-01 -1.067997794598340988e-02 -2.218883112072944641e-02 1.208268105983734131e-01 2.564589260146021843e-03 9.244665503501892090e-03 -6.770791113376617432e-02 7.214560359716415405e-02 -2.565322220325469971e-01 1.770846843719482422e-01 -1.916796416044235229e-01 -1.119006350636482239e-01 1.406753659248352051e-01 1.899242401123046875e-01 3.022468648850917816e-02 1.832809001207351685e-01 -2.274766564369201660e-01 -2.164192050695419312e-01 2.114014178514480591e-01 3.693421930074691772e-02 -2.729775309562683105e-01 -1.856973767280578613e-01
2.702305018901824951e-01 -2.290019840002059937e-01 -8.492972701787948608e-02 1.592211276292800903e-01 -3.000507950782775879e-01 -3.022162318229675293e-01 -1.884571164846420288e-01 -3.745515048503875732e-01 -9.697666764259338379e-02 1.516199558973312378e-01 2.274712026119232178e-01 -2.193327844142913818e-01 -1.061116009950637817e-01 -2.716770768165588379e-01 3.359145671129226685e-02 6.465302407741546631e-02 -1.289210319519042969e-01 -5.168728530406951904e-03 -4.085912182927131653e-02 8.866855502128601074e-02 -2.907943166792392731e-02 1.503621786832809448e-01 1.584983468055725098e-01 1.091555953025817871e-01 1.400557309389114380e-01 9.223027527332305908e-02 -1.593494117259979248e-01 -2.642929740250110626e-02 1.469146907329559326e-01 -9.351752698421478271e-02 -1.845364719629287720e-01 -2.385657429695129395e-01
1.269347816705703735e-01 -2.161690592765808105e-01 3.088963218033313751e-02 3.058860311284661293e-03 -7.746588438749313354e-02 -2.879859209060668945e-01 6.992561370134353638e-02 -1.957448199391365051e-02 -2.840728461742401123e-01 -2.685206569731235504e-02 -6.060353294014930725e-02 -2.687736451625823975e-01 -3.435869812965393066e-01 -2.136143893003463745e-01 6.219164282083511353e-02 -3.425990417599678040e-02 -8.951765298843383789e-02 -7.061981409788131714e-02 -3.321432173252105713e-01 2.035641223192214966e-01 1.245447993278503418e-01 -6.889897584915161133e-02 8.078446239233016968e-02 -9.999945014715194702e-02 -1.123887952417135239e-02 2.318006455898284912e-01 -7.051321212202310562e-03 -2.099537402391433716e-01 4.189097881317138672e-01 1.164682358503341675e-01 -1.648146510124206543e-01 -1.361520960927009583e-02
3.200357854366302490e-01 -1.032528132200241089e-01 -2.594506144523620605e-01 2.080168873071670532e-01 3.504216074943542480e-01 -9.790711104869842529e-02 1.679917126893997192e-01 -2.635541260242462158e-01 5.499161779880523682e-02 -3.688627481460571289e-01 -1.162011921405792236e-01 -4.388562962412834167e-02 4.387937486171722412e-02 -1.652568727731704712e-01 1.615210771560668945e-01 9.518330544233322144e-02 -4.986636340618133545e-02 -2.201214879751205444e-01 -1.580565422773361206e-01 9.629690647125244141e-02 9.871657937765121460e-02 -7.849500328302383423e-02 -1.756604909896850586e-01 2.660476230084896088e-02 3.117818534374237061e-01 1.264732927083969116e-01 -1.386594679206609726e-02 -1.373337656259536743e-01 1.215210277587175369e-02 -7.745880633592605591e-02 3.999765962362289429e-02 -2.338821440935134888e-01
1.231450662016868591e-01 7.355029881000518799e-02 -7.732227444648742676e-02 4.222755879163742065e-02 -8.260523527860641479e-02 -1.293165236711502075e-01 2.294926717877388000e-02 -6.858751177787780762e-02 -9.913026541471481323e-02 -4.144024252891540527e-01 -2.207907661795616150e-02 2.256443947553634644e-01 -8.843360841274261475e-02 -1.335819065570831299e-01 7.917714118957519531e-02 3.445437550544738770e-01 -3.219781219959259033e-01 5.961852148175239563e-02 -1.399957686662673950e-01 -1.126774474978446960e-01 -5.832564551383256912e-03 -1.451828032732009888e-01 9.154356271028518677e-02 3.734763860702514648e-01 8.238156884908676147e-02 2.556031942367553711e-01 -4.098792374134063721e-02 -5.671221762895584106e-03 2.133950442075729370e-01 -1.686484068632125854e-01 -2.988229990005493164e-01 -1.169634461402893066e-01
1.730233989655971527e-02 9.499038010835647583e-02 -7.415802031755447388e-02 -1.226145308464765549e-03 -5.313942581415176392e-02 -6.144714355468750000e-02 -1.468413323163986206e-01 -1.513913869857788086e-01 1.624809578061103821e-02 -1.734111607074737549e-01 -1.002960428595542908e-01 -1.385015994310379028e-01 1.744274646043777466e-01 -1.901477724313735962e-01 2.404653877019882202e-01 9.623944759368896484e-02 -1.293145120143890381e-01 -2.221388183534145355e-02 2.070731110870838165e-02 2.144770324230194092e-01 1.205251291394233704e-01 -4.251344203948974609e-01 -3.024174273014068604e-02 2.264421880245208740e-01 3.494349420070648193e-01 -1.335786283016204834e-01 4.120670631527900696e-02 -1.758402138948440552e-01 5.109199881553649902e-02 1.504880785942077637e-01 -1.727587431669235229e-01 -4.495349526405334473e-01
1.504641324281692505e-01 1.213594079017639160e-01 -8.498407155275344849e-02 1.234822571277618408e-01 4.088703170418739319e-02 -2.578386962413787842e-01 -3.293328583240509033e-01 -1.480520218610763550e-01 3.111970843747258186e-03 -7.959266752004623413e-02 -1.787746250629425049e-01 -3.276929557323455811e-01 -3.923481330275535583e-02 5.459378287196159363e-02 -2.101364135742187500e-01 1.215907856822013855e-01 3.933697938919067383e-02 -2.193064689636230469e-01 -1.470396518707275391e-01 2.394564449787139893e-01 -7.795447949320077896e-03 -3.577164709568023682e-01 -4.347618296742439270e-02 2.807468473911285400e-01 -8.616056293249130249e-02 1.849963963031768799e-01 1.244475692510604858e-01 -7.150385528802871704e-02 1.302616596221923828e-01 1.612076312303543091e-01 1.124289780855178833e-01 -2.780359685420989990e-01
2.387371659278869629e-01 1.691257655620574951e-01 -3.161931782960891724e-02 -1.738696098327636719e-01 2.262273430824279785e-02 -2.267702668905258179e-01 -2.094971537590026855e-01 -3.206157982349395752e-01 -1.267639696598052979e-01 8.710567653179168701e-02 1.197988614439964294e-01 -1.345896720886230469e-01 -2.679851055145263672e-01 1.073478013277053833e-01 -1.093417219817638397e-02 3.068916201591491699e-01 -2.881583273410797119e-01 2.133914977312088013e-01 -6.854242086410522461e-02 2.285595238208770752e-01 -1.048003286123275757e-01 -1.059990525245666504e-01 9.668985754251480103e-02 -1.608872711658477783e-01 1.627010703086853027e-01 -4.827647283673286438e-02 1.601877063512802124e-01 1.897918879985809326e-01 9.449430555105209351e-02 -2.225534617900848389e-01 -6.225712969899177551e-02 -2.345349490642547607e-01
3.367475867271423340e-01 2.441211370751261711e-03 -1.555711030960083008e-01 -9.404507279396057129e-02 -9.231982380151748657e-02 -8.466029167175292969e-02 -2.260695248842239380e-01 -3.966699540615081787e-01 -2.911221049726009369e-02 -2.904677689075469971e-01 5.915891006588935852e-02 -9.603068977594375610e-02 5.254041776061058044e-02 -2.414212971925735474e-01 5.310875922441482544e-02 1.823189258575439453e-01 -5.417473148554563522e-03 1.129532679915428162e-01 1.028325483202934265e-01 2.137442827224731445e-01 1.522068381309509277e-01 -3.092439174652099609e-01 -1.957015134394168854e-02 -5.359387025237083435e-02 3.849081993103027344e-01 -1.681378483772277832e-01 -1.657085865736007690e-01 1.901725977659225464e-01 4.758591577410697937e-02 1.299483887851238251e-02 -1.443397346884012222e-02 -2.372595854103565216e-02
4.879841208457946777e-02 2.827977240085601807e-01 -9.006836265325546265e-02 1.326848054304718971e-03 2.465790696442127228e-02 -2.456293553113937378e-01 -9.640929102897644043e-02 -6.260213255882263184e-02 -7.724952697753906250e-02 -2.544714808464050293e-01 1.242317706346511841e-01 1.249177604913711548e-01 -2.411375343799591064e-01 -2.621230185031890869e-01 1.916581988334655762e-01 1.228613778948783875e-01 -2.858493328094482422e-01 3.345071375370025635e-01 -3.343557193875312805e-02 1.688590086996555328e-02 -2.665698900818824768e-02 -2.246768325567245483e-01 2.919264435768127441e-01 2.368507683277130127e-01 1.707507818937301636e-01 1.027347967028617859e-01 -1.246534213423728943e-01 1.188138052821159363e-01 2.977666556835174561e-01 -6.708355247974395752e-02 -6.842082738876342773e-02 -1.415249798446893692e-02
2.806121408939361572e-01 -5.163533985614776611e-02 -9.818996489048004150e-02 -4.946149140596389771e-02 1.682333946228027344e-01 -1.612903624773025513e-01 -3.163633942604064941e-01 -1.396237313747406006e-01 6.393428891897201538e-02 -1.302540004253387451e-01 7.026203908026218414e-03 -1.630850881338119507e-01 1.886274218559265137e-01 2.109766453504562378e-01 -4.006482660770416260e-02 2.849707901477813721e-01 -4.814891889691352844e-02 1.163418889045715332e-01 -4.497670009732246399e-02 1.432248204946517944e-01 2.818004786968231201e-01 -2.056314498186111450e-01 -1.029726639389991760e-01 1.990935951471328735e-01 9.947363287210464478e-02 1.182654500007629395e-01 4.809281975030899048e-02 -1.248795464634895325e-01 3.453066051006317139e-01 1.219047904014587402e-01 2.499437332153320312e-01 -2.707661390304565430e-01
-4.397450014948844910e-02 1.008691564202308655e-01 -6.740206480026245117e-02 7.947219163179397583e-02 2.130611091852188110e-01 -2.459184229373931885e-01 -1.464447081089019775e-01 -7.667513936758041382e-02 -1.443034261465072632e-01 -1.589880585670471191e-01 1.277482360601425171e-01 -7.752750813961029053e-02 -1.337827891111373901e-01 -1.192322447896003723e-01 2.418463081121444702e-01 9.863561391830444336e-02 -2.417403161525726318e-01 1.359436064958572388e-01 9.758464992046356201e-02 2.581208944320678711e-01 2.069519758224487305e-01 -2.772234976291656494e-01 1.066247001290321350e-01 2.608711123466491699e-01 4.114650562405586243e-02 1.807560175657272339e-01 -2.292288690805435181e-01 5.660179629921913147e-02 2.531438171863555908e-01 -1.522541195154190063e-01 3.657778501510620117e-01 1.082979738712310791e-01
-1.141809858381748199e-02 -1.262997370213270187e-02 -1.519621163606643677e-02 3.500948548316955566e-01 2.079535871744155884e-01 -6.344722211360931396e-02 1.843606680631637573e-02 -2.658826112747192383e-01 1.730440300889313221e-03 -1.155035644769668579e-01 3.573757782578468323e-02 -5.739028379321098328e-02 1.972048282623291016e-01 9.601375460624694824e-02 7.941055297851562500e-02 2.518597841262817383e-01 1.061648875474929810e-01 1.242080889642238617e-02 7.342400401830673218e-02 3.895359039306640625e-01 1.467869132757186890e-01 -1.027046218514442444e-01 -2.423728704452514648e-01 2.130118757486343384e-01 2.034737169742584229e-01 1.641456931829452515e-01 -1.025795415043830872e-01 2.405390888452529907e-02 2.411662489175796509e-01 1.691446304321289062e-01 5.860203504562377930e-02 -3.852620124816894531e-01
2.492910921573638916e-01 1.977734863758087158e-01 3.466069102287292480e-01 -9.885279834270477295e-02 -9.181573987007141113e-02 -2.359882742166519165e-01 -5.830675363540649414e-02 -3.901074454188346863e-02 -1.853659152984619141e-01 -1.517493575811386108e-01 -2.478060275316238403e-01 -1.945478469133377075e-01 -4.342436194419860840e-01 -1.960152238607406616e-01 -8.666341751813888550e-02 1.304984986782073975e-01 -1.770345419645309448e-01 -1.136170774698257446e-01 -2.174967974424362183e-01 1.522363573312759399e-01 -3.499735519289970398e-02 -5.997141450643539429e-02 -4.617484286427497864e-03 -8.517074584960937500e-02 2.550581395626068115e-01 1.082440465688705444e-01 -1.863434314727783203e-01 -1.398635953664779663e-01 1.039122790098190308e-01 -1.132183223962783813e-01 5.880334880203008652e-03 -1.003932952880859375e-01
-2.741136774420738220e-02 -4.781266301870346069e-02 -5.084345582872629166e-03 -1.666944026947021484e-01 2.517130970954895020e-02 -1.183563098311424255e-01 -1.285816729068756104e-01 2.035350054502487183e-01 -1.294568628072738647e-01 2.421836555004119873e-02 5.864329636096954346e-02 -2.361916899681091309e-01 -5.485795810818672180e-02 -2.291745543479919434e-01 2.536312341690063477e-01 1.413944661617279053e-01 -1.607755273580551147e-01 1.130907610058784485e-01 -5.042691230773925781e-01 3.657673001289367676e-01 4.148028045892715454e-02 -2.696979641914367676e-01 1.030192598700523376e-01 3.188011646270751953e-01 1.059073731303215027e-01 3.030521608889102936e-02 -4.011020530015230179e-03 -9.715095907449722290e-02 1.470538824796676636e-01 -2.682923525571823120e-02 8.284470438957214355e-02 1.261444985866546631e-01
2.566781938076019287e-01 2.369405478239059448e-01 7.907958328723907471e-02 1.762707382440567017e-01 2.162322252988815308e-01 -1.054388135671615601e-01 -2.897481806576251984e-02 -3.515895605087280273e-01 8.313925564289093018e-02 -6.076089339330792427e-04 -6.884528696537017822e-02 -6.310433149337768555e-02 -1.825767308473587036e-01 -2.598966360092163086e-01 4.415356740355491638e-02 3.556839525699615479e-01 -3.396165072917938232e-01 1.754919439554214478e-01 4.719175025820732117e-02 2.960911989212036133e-01 -4.515838250517845154e-02 -3.228902816772460938e-02 -1.336584240198135376e-01 2.340832166373729706e-02 4.624737426638603210e-03 2.354320138692855835e-01 -2.254446595907211304e-01 1.962606161832809448e-01 -8.700125850737094879e-03 -4.513498768210411072e-02 1.267569512128829956e-02 -9.354989230632781982e-02
4.934247583150863647e-02 -3.538907170295715332e-01 1.182652115821838379e-01 2.429252723231911659e-03 1.926580816507339478e-01 4.498946946114301682e-03 -3.001586906611919403e-02 -3.402880132198333740e-01 2.813106216490268707e-02 5.116252973675727844e-02 -9.288689494132995605e-02 4.490042477846145630e-02 -1.823168694972991943e-01 -1.282065510749816895e-01 2.309999614953994751e-01 -1.188934147357940674e-01 -2.640398740768432617e-01 1.360722184181213379e-01 -8.025860041379928589e-02 1.753800213336944580e-01 5.784375220537185669e-02 -1.252427399158477783e-01 -1.102695092558860779e-01 2.005337364971637726e-02 1.163992732763290405e-01 1.018687412142753601e-01 2.512956261634826660e-01 1.555550098419189453e-02 4.813847541809082031e-01 -7.627400569617748260e-03 -1.181520298123359680e-01 -2.884120941162109375e-01
3.705501854419708252e-01 -1.127785369753837585e-01 -1.921671479940414429e-01 -1.602926999330520630e-01 4.148617386817932129e-02 -2.246341556310653687e-01 -1.752365380525588989e-01 -3.357478976249694824e-02 -2.010373473167419434e-01 -2.098918706178665161e-01 4.714995250105857849e-02 1.290002018213272095e-01 1.472032219171524048e-01 -6.407754123210906982e-02 8.953450620174407959e-02 1.873261332511901855e-01 3.278804942965507507e-02 1.339078694581985474e-01 -1.270893216133117676e-01 3.071738779544830322e-01 1.956288367509841919e-01 8.626430481672286987e-02 -2.377500059083104134e-03 2.931002676486968994e-01 -4.497904330492019653e-02 1.641094982624053955e-01 -2.806199193000793457e-01 1.590129882097244263e-01 2.841594219207763672e-01 3.669758886098861694e-02 1.659700721502304077e-01 -1.653825193643569946e-01
7.725846022367477417e-02 -5.742675065994262695e-02 -1.173320505768060684e-02 3.278294503688812256e-01 -1.981725245714187622e-01 1.763817220926284790e-01 -2.901444397866725922e-02 -3.679670691490173340e-01 6.228542700409889221e-02 -2.464184314012527466e-01 1.631050854921340942e-01 -2.318479269742965698e-01 -1.243897378444671631e-01 7.451710850000381470e-02 1.888053566217422485e-01 2.208744287490844727e-01 -5.599461123347282410e-02 1.011558920145034790e-01 -2.836321294307708740e-01 8.730909973382949829e-02 -1.112337335944175720e-01 1.539205163717269897e-01 -1.629916280508041382e-01 1.676151305437088013e-01 1.457408368587493896e-01 5.601216480135917664e-02 -7.966261357069015503e-02 2.670837640762329102e-01 2.536532878875732422e-01 1.429793536663055420e-01 1.382001787424087524e-01 -1.672679930925369263e-01
5.035395175218582153e-02 -1.301486045122146606e-01 9.540031105279922485e-02 -1.515822261571884155e-01 1.163202337920665741e-02 -1.416574418544769287e-01 -2.465852499008178711e-01 -1.538020372390747070e-01 1.058173999190330505e-01 -4.125179946422576904e-01 2.250977456569671631e-01 4.633678123354911804e-02 1.390254823490977287e-03 -1.022236198186874390e-01 1.711272448301315308e-01 4.244665801525115967e-02 -1.042189225554466248e-01 9.049629420042037964e-02 -4.075249433517456055e-01 2.279307395219802856e-01 1.006943061947822571e-01 4.353488329797983170e-03 -1.884492114186286926e-03 -2.160728350281715393e-02 8.004553616046905518e-02 -3.374297171831130981e-02 6.849370896816253662e-02 -1.536788940429687500e-01 3.775429129600524902e-01 -3.626995384693145752e-01 -1.002278104424476624e-01 -1.911194995045661926e-02
2.033757120370864868e-01 2.447464019060134888e-01 7.127185165882110596e-02 1.021167337894439697e-01 1.632788330316543579e-01 -4.317919164896011353e-02 1.933039128780364990e-01 -5.426876544952392578e-01 -1.430483311414718628e-01 1.015792804537340999e-04 -1.240487247705459595e-01 1.437133699655532837e-01 -2.292342036962509155e-01 -9.006712585687637329e-02 5.849390849471092224e-02 -6.289465725421905518e-02 -5.492235999554395676e-03 1.039618849754333496e-01 -1.576094478368759155e-01 8.100982010364532471e-02 3.266482800245285034e-02 -3.284627795219421387e-01 6.513462960720062256e-02 -1.191097050905227661e-01 1.685983389616012573e-01 4.431592300534248352e-02 -1.191598623991012573e-01 5.343756079673767090e-02 1.911057531833648682e-01 -1.037843972444534302e-01 -1.235802546143531799e-01 -3.444597721099853516e-01
2.553848624229431152e-01 3.079403936862945557e-01 1.032359972596168518e-01 -4.727672785520553589e-02 3.470380306243896484e-01 -2.838037014007568359e-01 -1.496483385562896729e-01 -2.263042181730270386e-01 4.705044906586408615e-03 -5.712714418768882751e-02 1.639349758625030518e-01 -2.815699018537998199e-02 1.427866891026496887e-02 -4.199442639946937561e-02 1.866163685917854309e-02 1.039666756987571716e-01 -7.592127472162246704e-02 -7.441457360982894897e-02 -3.207891285419464111e-01 -4.534786194562911987e-02 -2.175875566899776459e-02 -1.136459633708000183e-01 -1.025609672069549561e-01 1.724502593278884888e-01 1.266150325536727905e-01 4.495363235473632812e-01 1.007866114377975464e-01 -1.888948380947113037e-01 5.580910295248031616e-02 -9.577836096286773682e-02 -6.263869255781173706e-02 -2.414883673191070557e-01
2.923886775970458984e-01 -2.373270457610487938e-03 6.838034838438034058e-02 -1.119354739785194397e-01 -1.674010902643203735e-01 -1.676105409860610962e-01 1.505901664495468140e-01 -2.657743096351623535e-01 -2.164369374513626099e-01 -4.553296416997909546e-02 1.383257061243057251e-01 -1.331536322832107544e-01 -2.775569558143615723e-01 3.576299920678138733e-02 1.139129325747489929e-02 -5.312603339552879333e-02 -1.964298188686370850e-01 -2.521724700927734375e-01 -1.111753657460212708e-01 1.877294033765792847e-01 -5.639888718724250793e-02 -2.823815047740936279e-01 -8.005238324403762817e-02 1.047861501574516296e-01 3.605476319789886475e-01 2.943896353244781494e-01 -7.785966247320175171e-02 2.378074973821640015e-01 -1.048844903707504272e-01 -4.548836126923561096e-02 4.255576059222221375e-02 -1.912461817264556885e-01
5.079374834895133972e-02 -6.655224412679672241e-02 5.230942741036415100e-02 -2.077774889767169952e-02 -3.167473375797271729e-01 2.023185342550277710e-01 -7.305044680833816528e-02 -7.882127165794372559e-02 -1.573706716299057007e-01 8.363580703735351562e-02 -1.008839383721351624e-01 -6.996309757232666016e-02 -2.985280752182006836e-01 4.943259060382843018e-03 1.411018818616867065e-01 1.067256368696689606e-02 1.310046762228012085e-01 2.084971070289611816e-01 -1.263463944196701050e-01 4.572719931602478027e-01 1.007086336612701416e-01 -2.728857696056365967e-01 1.031767725944519043e-01 2.410909533500671387e-01 3.761122748255729675e-02 2.874897420406341553e-01 -1.908037960529327393e-01 -1.458906084299087524e-01 2.941392660140991211e-01 6.180341169238090515e-02 -4.636255092918872833e-03 -9.911759197711944580e-02
2.592184580862522125e-02 -1.784806996583938599e-01 -4.769090563058853149e-02 3.205094486474990845e-02 -7.834004610776901245e-02 6.082813069224357605e-02 2.625094354152679443e-02 -1.507421284914016724e-01 -1.911895424127578735e-01 -1.304182559251785278e-01 -5.800576880574226379e-02 -2.706062197685241699e-01 5.106183141469955444e-02 -7.967237383127212524e-02 3.485622629523277283e-02 9.312538802623748779e-02 -2.382584363222122192e-01 -3.529698252677917480e-01 -3.061785399913787842e-01 2.350360304117202759e-01 3.223408758640289307e-02 -2.270708382129669189e-01 3.273678719997406006e-01 -4.236853122711181641e-02 1.140023767948150635e-02 2.900996208190917969e-01 2.261738106608390808e-02 5.460638925433158875e-02 2.333147376775741577e-01 3.578275442123413086e-01 9.596210718154907227e-02 -1.027197986841201782e-01
3.429312407970428467e-01 4.268199950456619263e-02 -1.755300462245941162e-01 1.983374506235122681e-01 8.501306921243667603e-02 -9.696165472269058228e-02 -2.201038300991058350e-01 -4.069329798221588135e-01 1.719452589750289917e-01 -1.550088077783584595e-01 3.042496368288993835e-02 -2.550285160541534424e-01 -2.074225991964340210e-01 -1.308700814843177795e-02 3.449080586433410645e-01 -9.494083002209663391e-03 -1.625030040740966797e-01 8.947382867336273193e-02 -1.894060522317886353e-01 -2.250682795420289040e-03 -1.539749652147293091e-01 2.257960438728332520e-01 -1.821841895580291748e-01 -6.659763306379318237e-02 1.787891089916229248e-01 1.509702205657958984e-01 -8.077254146337509155e-02 8.685702085494995117e-02 1.091568917036056519e-01 5.093323439359664917e-02 9.614613652229309082e-02 -1.508750319480895996e-01
2.455914765596389771e-01 2.400460094213485718e-02 -3.647150099277496338e-02 -8.724261820316314697e-02 2.475863322615623474e-02 9.664662927389144897e-02 2.022100239992141724e-01 -1.022779047489166260e-01 1.291055083274841309e-01 -2.900497019290924072e-01 2.393628954887390137e-01 1.285995841026306152e-01 -5.348353087902069092e-02 -1.465891450643539429e-01 1.768828183412551880e-01 6.267597526311874390e-02 -1.249289140105247498e-02 5.525511130690574646e-02 -4.386192858219146729e-01 1.699194610118865967e-01 -1.137784942984580994e-01 -1.190539374947547913e-01 1.310348138213157654e-02 4.038858786225318909e-02 3.453380465507507324e-01 6.586310267448425293e-02 1.241763979196548462e-01 -1.903081536293029785e-01 2.955907881259918213e-01 -3.059275150299072266e-01 7.008074223995208740e-02 1.420156359672546387e-01
1.582678407430648804e-03 -5.275339260697364807e-02 7.677457481622695923e-02 -2.818962186574935913e-02 1.897234022617340088e-01 1.566340029239654541e-02 1.622664779424667358e-01 -3.464173376560211182e-01 -1.107608303427696228e-01 -1.782448738813400269e-01 -1.223833560943603516e-01 2.544148825109004974e-02 -1.727534532546997070e-01 -2.300352454185485840e-01 1.299775987863540649e-01 2.302321344614028931e-01 -3.198226913809776306e-03 7.857622206211090088e-02 -3.410512208938598633e-01 3.040946424007415771e-01 2.048167735338211060e-01 1.685227267444133759e-02 -2.211736887693405151e-01 1.269254386425018311e-01 -2.835699543356895447e-02 -1.829711198806762695e-01 1.010887101292610168e-01 6.560596823692321777e-02 3.182464540004730225e-01 3.000130653381347656e-01 1.605701446533203125e-01 -8.667102456092834473e-02
1.710073649883270264e-01 6.318885087966918945e-02 2.091675996780395508e-01 -9.624736011028289795e-02 1.117162033915519714e-02 -3.523445427417755127e-01 9.861518442630767822e-02 -4.219345450401306152e-01 -1.221709698438644409e-01 -2.410870194435119629e-01 -7.978519052267074585e-02 -2.051954418420791626e-01 8.583246916532516479e-02 3.524490594863891602e-01 5.897286906838417053e-02 2.859565019607543945e-01 -2.596245892345905304e-02 1.097340136766433716e-02 -1.350204348564147949e-01 1.031977161765098572e-01 1.326148957014083862e-01 6.091190152801573277e-04 -7.154004275798797607e-02 1.055754646658897400e-01 2.445399463176727295e-01 -7.244561612606048584e-02 -1.268649995326995850e-01 1.447210162878036499e-01 1.847193986177444458e-01 6.729619204998016357e-02 5.865782126784324646e-02 -2.359319776296615601e-01
1.051812544465065002e-01 3.649925440549850464e-02 2.480497024953365326e-02 -1.716473102569580078e-01 -1.904948502779006958e-01 -2.762303948402404785e-01 1.317257136106491089e-01 -1.738614886999130249e-01 -1.748562306165695190e-01 -2.140057738870382309e-03 -1.489874422550201416e-01 -3.566800057888031006e-01 -2.646108567714691162e-01 -1.935184001922607422e-01 7.608138024806976318e-02 -2.732151374220848083e-02 1.327551752328872681e-01 6.923345848917961121e-03 -3.709118068218231201e-01 4.111053422093391418e-02 7.953333109617233276e-02 -3.439179435372352600e-02 -2.175973653793334961e-01 1.517775352112948895e-03 1.896771043539047241e-01 2.159079313278198242e-01 -2.201543003320693970e-01 7.557338476181030273e-02 3.295447826385498047e-01 -1.806986182928085327e-01 -1.042884215712547302e-01 -5.155498534440994263e-02
1.771269291639328003e-01 -1.642597913742065430e-01 -1.888180077075958252e-01 -1.724759787321090698e-01 1.771707534790039062e-01 -1.008655950427055359e-01 -6.160496547818183899e-02 -3.043346107006072998e-01 -1.232378333806991577e-01 -1.154138520359992981e-01 -2.194311656057834625e-02 4.218986630439758301e-02 -2.203527092933654785e-01 9.365170449018478394e-02 5.731577798724174500e-02 6.787358969449996948e-02 -1.185706853866577148e-01 1.919208019971847534e-01 -1.520561873912811279e-01 2.497541755437850952e-01 1.435362845659255981e-01 -2.995025515556335449e-01 -1.806281059980392456e-01 -1.429761666804552078e-02 3.329514861106872559e-01 -2.598903179168701172e-01 -1.095209643244743347e-01 2.890051007270812988e-01 1.286406517028808594e-01 -1.580987572669982910e-01 8.209605701267719269e-03 -2.173102498054504395e-01
2.159130722284317017e-01 -3.396306559443473816e-02 1.173348575830459595e-01 -1.314049363136291504e-01 1.147312223911285400e-01 -8.638985455036163330e-02 -3.745177388191223145e-01 -1.106326803565025330e-01 1.622674167156219482e-01 -1.303879767656326294e-01 -2.415619092062115669e-03 -8.663487434387207031e-02 -2.828877270221710205e-01 -5.922079086303710938e-02 4.805268049240112305e-01 8.108472824096679688e-02 -1.253250539302825928e-01 -2.245735377073287964e-01 -1.655644029378890991e-01 1.711342185735702515e-01 -3.774906322360038757e-02 7.243501394987106323e-02 -6.087478250265121460e-02 2.058597840368747711e-02 2.109220772981643677e-01 1.960657387971878052e-01 7.853486388921737671e-02 -3.813842078670859337e-03 1.075590401887893677e-01 3.560628890991210938e-01 4.518413543701171875e-02 -1.142989620566368103e-01
5.033935979008674622e-02 -1.172252744436264038e-01 5.961386486887931824e-02 1.408563703298568726e-01 -9.035538882017135620e-02 -2.189466264098882675e-03 -7.509332615882158279e-03 -2.765361666679382324e-01 -1.072888821363449097e-01 -3.879334926605224609e-01 1.393106882460415363e-03 -3.389296829700469971e-01 7.599774748086929321e-02 -1.789549291133880615e-01 3.843789547681808472e-02 4.936961829662322998e-02 9.756502695381641388e-03 1.990730464458465576e-01 -2.791002094745635986e-01 1.895236223936080933e-01 2.648989902809262276e-03 -3.945243060588836670e-01 3.969411551952362061e-02 -1.429743766784667969e-01 1.749250292778015137e-01 3.308464288711547852e-01 -2.676591277122497559e-01 7.302579283714294434e-02 -8.796332776546478271e-02 3.116190619766712189e-02 9.068703278899192810e-03 -7.699857815168797970e-05
2.067466080188751221e-01 -1.269165873527526855e-01 -4.626478627324104309e-02 9.869078174233436584e-03 -1.603409796953201294e-01 -1.190725117921829224e-01 -1.254490166902542114e-01 -2.987743318080902100e-01 -2.101570516824722290e-01 2.965933270752429962e-02 1.800116337835788727e-02 2.945163287222385406e-02 -3.504107296466827393e-01 -1.542005389928817749e-01 2.790697216987609863e-01 -4.144980106502771378e-03 -9.724485874176025391e-02 -1.922253668308258057e-01 -7.054293900728225708e-02 -5.747214704751968384e-02 1.080833896994590759e-01 -2.933984696865081787e-01 -8.355432748794555664e-02 2.186058610677719116e-01 1.628407090902328491e-01 3.858480453491210938e-01 -1.765409857034683228e-01 -7.889823173172771931e-04 -8.534895628690719604e-02 -1.439867317676544189e-01 4.059693310409784317e-03 -2.854854762554168701e-01
1.255011558532714844e-01 4.068497568368911743e-02 -3.364489227533340454e-02 3.013040684163570404e-02 -1.290736049413681030e-01 2.458855137228965759e-02 -8.346364647150039673e-02 -2.822845280170440674e-01 -1.159448102116584778e-01 -3.216206729412078857e-01 -2.086029388010501862e-02 8.947636932134628296e-02 -6.642645597457885742e-02 3.152462542057037354e-01 -5.657279118895530701e-02 3.833927512168884277e-01 -2.632109820842742920e-01 1.496746242046356201e-01 -8.154023438692092896e-02 2.649500966072082520e-01 -6.797804962843656540e-03 3.988051041960716248e-02 -1.387708485126495361e-01 5.792807042598724365e-02 -3.618098795413970947e-02 1.417006999254226685e-01 8.374508470296859741e-02 -9.981730580329895020e-02 3.663573861122131348e-01 -5.419411882758140564e-02 2.324652113020420074e-02 -3.584579527378082275e-01
9.532093256711959839e-02 -7.850193232297897339e-02 1.458764821290969849e-01 -2.654141187667846680e-01 -1.871798187494277954e-02 -6.939736008644104004e-02 -4.012274742126464844e-01 9.746046364307403564e-02 1.430273801088333130e-01 -2.706300020217895508e-01 7.038400322198867798e-02 -1.372767090797424316e-01 2.540916018187999725e-02 -1.039349958300590515e-01 2.773397266864776611e-01 2.885200977325439453e-01 -2.907199226319789886e-02 1.546375453472137451e-01 -2.553348839282989502e-01 3.276025876402854919e-02 2.344320155680179596e-02 -1.432759463787078857e-01 5.682079121470451355e-02 5.873033404350280762e-02 1.338211596012115479e-01 1.438677608966827393e-01 -9.281977266073226929e-02 -2.118334919214248657e-01 2.515421211719512939e-01 -2.793337702751159668e-01 2.573501467704772949e-01 -9.932561963796615601e-02
8.357436209917068481e-02 1.988876797258853912e-02 -1.436774879693984985e-01 3.051864802837371826e-01 3.797677531838417053e-02 6.562325358390808105e-02 7.194900512695312500e-02 -1.962919086217880249e-01 -4.318691790103912354e-02 -3.467937707901000977e-01 1.219520494341850281e-01 1.482095867395401001e-01 -1.405031532049179077e-01 -3.529624640941619873e-01 2.087146192789077759e-01 -1.351730781607329845e-03 2.955058962106704712e-02 1.147378757596015930e-01 -1.660622656345367432e-01 9.205180406570434570e-02 -2.830142378807067871e-01 6.543583422899246216e-02 1.186526194214820862e-01 1.373893022537231445e-01 2.406091243028640747e-01 4.876457899808883667e-02 -1.228836774826049805e-01 -1.995567083358764648e-01 1.249573752284049988e-01 -9.328794479370117188e-02 -1.199587062001228333e-01 -4.015006422996520996e-01
1.824856400489807129e-01 4.845266044139862061e-02 -5.391173809766769409e-02 -2.416121214628219604e-02 -3.838247433304786682e-02 -1.308569014072418213e-01 -4.976445436477661133e-02 -2.093827724456787109e-01 3.043966740369796753e-02 -3.703709542751312256e-01 -7.710056751966476440e-02 1.182503253221511841e-01 -2.206434123218059540e-02 -1.865194737911224365e-01 5.525488406419754028e-02 1.664810031652450562e-01 -3.717699050903320312e-01 8.115637302398681641e-02 -1.330558508634567261e-01 -1.548371315002441406e-01 5.081341788172721863e-02 -1.678529232740402222e-01 1.085587218403816223e-01 3.024201691150665283e-01 1.139198243618011475e-01 2.743467688560485840e-01 -2.425126582384109497e-01 -8.148644864559173584e-02 2.143173217773437500e-01 -1.061651930212974548e-01 -3.705501258373260498e-01 -5.646965280175209045e-02
4.431990981101989746e-01 -1.017044857144355774e-01 -2.285071164369583130e-01 2.793530561029911041e-02 -2.427366226911544800e-01 -1.535999774932861328e-01 -1.313025504350662231e-01 -2.172847464680671692e-02 1.447097864001989365e-02 1.340989321470260620e-01 -3.928630799055099487e-02 -3.762758076190948486e-01 4.263316746801137924e-03 -2.971749939024448395e-02 3.903270959854125977e-01 -3.003409691154956818e-02 1.115393172949552536e-02 -6.351462006568908691e-02 -6.528324633836746216e-02 1.671229898929595947e-01 2.097744122147560120e-02 3.109508380293846130e-02 -1.467228122055530548e-02 2.374092675745487213e-02 2.228693515062332153e-01 1.692051142454147339e-01 -2.549377679824829102e-01 -1.106761619448661804e-01 2.871441841125488281e-01 1.836621388792991638e-02 -1.255060583353042603e-01 -1.786334365606307983e-01
3.284899890422821045e-01 -1.286624521017074585e-01 -1.573497951030731201e-01 1.496459245681762695e-01 -1.105286274105310440e-02 3.986909985542297363e-02 3.518758341670036316e-02 -8.057957142591476440e-02 -3.543667495250701904e-01 1.727662682533264160e-01 -8.127804845571517944e-02 -1.504039913415908813e-01 -1.996407210826873779e-01 2.902654744684696198e-02 1.332664042711257935e-01 -1.503725815564393997e-02 2.344799786806106567e-02 1.211506351828575134e-01 -1.726153492927551270e-01 5.773463472723960876e-02 1.094466820359230042e-01 -2.951890826225280762e-01 4.064760729670524597e-02 5.165269598364830017e-02 4.706717133522033691e-01 3.126991093158721924e-01 -1.128652244806289673e-01 -1.620166450738906860e-01 -3.188845515251159668e-02 -2.636933512985706329e-02 1.735694408416748047e-01 -1.835127472877502441e-01
6.721576303243637085e-02 2.026303410530090332e-01 2.884284257888793945e-01 9.018957614898681641e-02 -1.041516810655593872e-01 -8.603291958570480347e-02 2.822609841823577881e-01 -2.302612513303756714e-01 1.015912294387817383e-01 -1.545326262712478638e-01 1.461108922958374023e-01 -1.271410733461380005e-01 -9.197444468736648560e-02 -2.507842704653739929e-02 2.554780542850494385e-01 2.474862337112426758e-01 -1.478451192378997803e-01 -7.352563738822937012e-02 -2.331853955984115601e-01 3.554524779319763184e-01 -2.924880385398864746e-01 -1.097355037927627563e-01 1.639241538941860199e-02 1.002728343009948730e-01 1.768301427364349365e-01 -4.085530061274766922e-03 -2.532440125942230225e-01 -1.876277029514312744e-01 -1.070713847875595093e-01 -1.952157169580459595e-02 8.314978331327438354e-02 -1.988818049430847168e-01
1.978591978549957275e-01 -9.619184583425521851e-02 2.349559515714645386e-01 6.273602694272994995e-02 1.066414192318916321e-01 1.067299954593181610e-02 -8.841405063867568970e-02 -3.212297856807708740e-01 -3.435135260224342346e-02 -1.836953163146972656e-01 -1.979236304759979248e-01 -5.866565927863121033e-02 -1.714406460523605347e-01 2.065807431936264038e-01 1.606556028127670288e-01 9.803299605846405029e-02 -5.386267974972724915e-02 4.603920504450798035e-03 -1.919203251600265503e-01 2.548238933086395264e-01 2.200529128313064575e-01 -4.144283533096313477e-01 -3.051671683788299561e-01 -1.420828253030776978e-01 7.585088908672332764e-02 2.358654141426086426e-01 6.977067887783050537e-02 1.405866742134094238e-01 8.570601791143417358e-02 -1.262866407632827759e-01 -1.932348012924194336e-01 -1.036140136420726776e-02
4.141531586647033691e-01 -1.334888935089111328e-01 -3.703730553388595581e-02 8.244606852531433105e-02 -2.753186821937561035e-01 -1.122255399823188782e-01 -9.495136886835098267e-02 -2.084532529115676880e-01 -2.139619886875152588e-01 1.126097887754440308e-01 3.493798151612281799e-02 6.781240552663803101e-02 -3.985251188278198242e-01 -7.235024124383926392e-02 2.208064198493957520e-01 6.589053571224212646e-02 -5.744232609868049622e-02 -1.978867650032043457e-01 -8.682756870985031128e-02 9.925223886966705322e-02 1.360522024333477020e-02 -3.662899136543273926e-01 -2.560538053512573242e-02 1.422640681266784668e-01 2.492853850126266479e-01 2.101424038410186768e-01 -1.630663755349814892e-04 6.032255012542009354e-03 -7.872317731380462646e-02 -5.891041085124015808e-02 -9.151171147823333740e-02 -2.017740160226821899e-01
1.723095178604125977e-01 -1.445732712745666504e-01 -1.972510516643524170e-01 -1.230683922767639160e-02 -1.130638867616653442e-01 -1.395194083452224731e-01 6.499061733484268188e-02 -2.472401857376098633e-01 -3.564560711383819580e-01 -1.081467494368553162e-01 -1.258606165647506714e-01 -2.101145833730697632e-01 9.776956401765346527e-03 1.448613218963146210e-02 -5.520043894648551941e-02 -8.719209581613540649e-02 1.332686692476272583e-01 -2.225360870361328125e-01 -4.832804203033447266e-02 2.631109356880187988e-01 1.938498914241790771e-01 1.447087824344635010e-01 -1.662906855344772339e-01 2.747969329357147217e-01 2.993883788585662842e-01 5.396084859967231750e-02 -6.475782021880149841e-03 2.807501144707202911e-02 2.979386746883392334e-01 -7.318313233554363251e-03 5.900692567229270935e-02 -3.418170511722564697e-01
2.588925361633300781e-01 1.516368687152862549e-01 -1.010740995407104492e-01 6.196132674813270569e-02 1.735957898199558258e-02 -2.890807986259460449e-01 -2.770804762840270996e-01 7.580260280519723892e-03 -9.239598363637924194e-02 -1.649583131074905396e-01 8.273744583129882812e-02 1.193330436944961548e-01 1.203913986682891846e-01 -9.270137548446655273e-02 7.658011466264724731e-02 2.447533756494522095e-01 -5.953263118863105774e-02 1.565852463245391846e-01 -4.003084599971771240e-01 3.537219464778900146e-01 -1.151215285062789917e-01 -1.044256538152694702e-01 2.759768366813659668e-01 3.904455807060003281e-03 1.921360343694686890e-01 2.514860033988952637e-01 4.876443743705749512e-02 2.136251181364059448e-01 7.558815181255340576e-02 -1.388377845287322998e-01 4.838300496339797974e-02 -1.625760458409786224e-02
1.014381349086761475e-01 -6.389937549829483032e-02 -1.035020202398300171e-01 4.127693474292755127e-01 1.016737595200538635e-01 -2.516440749168395996e-01 -2.106030136346817017e-01 -3.216956853866577148e-01 -5.522501468658447266e-02 -6.586671620607376099e-02 -5.071427300572395325e-02 -3.498599827289581299e-01 -1.430423557758331299e-01 -4.467101395130157471e-02 2.320019602775573730e-01 1.368639171123504639e-01 1.743263006210327148e-01 -3.549799919128417969e-01 -2.213526219129562378e-01 1.982218176126480103e-01 -9.061559289693832397e-02 -1.168654635548591614e-01 1.759704053401947021e-01 2.267888002097606659e-02 -5.355364829301834106e-02 1.044933050870895386e-01 4.357000812888145447e-02 -3.730259463191032410e-02 1.809222698211669922e-01 9.091219864785671234e-03 1.648311130702495575e-02 -8.634074777364730835e-02
4.449426829814910889e-01 -1.045234352350234985e-01 3.664596378803253174e-01 1.216606795787811279e-01 1.145379692316055298e-01 -2.156978994607925415e-01 1.037207897752523422e-02 -4.225454628467559814e-01 -1.730855256319046021e-01 -1.178531050682067871e-01 -1.116401553153991699e-01 -1.747629344463348389e-01 1.569032482802867889e-02 1.360556632280349731e-01 1.105364561080932617e-01 4.549407958984375000e-02 -7.024636119604110718e-02 -7.473143935203552246e-02 -8.542546629905700684e-02 2.125772088766098022e-01 1.229274496436119080e-01 -1.821236014366149902e-01 -2.777925692498683929e-02 1.760445982217788696e-01 1.794791370630264282e-01 -8.228222280740737915e-02 9.960836172103881836e-02 2.323825657367706299e-01 1.129350066184997559e-01 -7.023026794195175171e-02 -1.410165578126907349e-01 -1.681974716484546661e-02
1.762783378362655640e-01 -9.919578209519386292e-03 6.680547446012496948e-02 -1.768704652786254883e-01 5.985877290368080139e-02 -1.805370151996612549e-01 -5.252839531749486923e-03 -4.726842045783996582e-01 3.150517866015434265e-02 -2.634479999542236328e-01 -3.097309768199920654e-01 1.029935553669929504e-01 -1.181048676371574402e-01 -6.248044222593307495e-02 1.925576664507389069e-02 -2.887900546193122864e-02 -3.267827630043029785e-01 4.879597201943397522e-02 -2.536776103079319000e-02 1.586544215679168701e-01 1.113623529672622681e-01 -2.623600661754608154e-01 -1.709408015012741089e-01 1.633595675230026245e-01 3.341764807701110840e-01 5.896636284887790680e-03 -6.532750558108091354e-03 6.865178048610687256e-02 6.616784376092255116e-04 2.055679261684417725e-02 -1.105882748961448669e-01 -2.760610580444335938e-01
2.385987667366862297e-03 7.824835926294326782e-02 2.563320696353912354e-01 6.916548311710357666e-02 2.305739670991897583e-01 -1.852395981550216675e-01 5.261272657662630081e-03 -5.730606988072395325e-02 -3.191012889146804810e-02 -1.131242960691452026e-01 1.206674054265022278e-01 -9.483913332223892212e-02 -7.923761755228042603e-02 -2.461229711771011353e-01 8.064221590757369995e-02 1.215888485312461853e-01 -1.651018261909484863e-01 -1.381458640098571777e-01 -3.164059817790985107e-01 3.564411699771881104e-01 4.662455245852470398e-02 -2.430125698447227478e-02 1.613062024116516113e-01 -8.781190961599349976e-02 3.278657495975494385e-01 -2.600444555282592773e-01 -6.294908374547958374e-02 2.677577137947082520e-01 2.264043390750885010e-01 -1.370480190962553024e-02 -2.415751814842224121e-01 -1.910421997308731079e-01
-8.424673974514007568e-02 -5.121924355626106262e-02 -8.804169297218322754e-02 3.042847216129302979e-01 4.616904631257057190e-02 -1.476390957832336426e-01 1.355195045471191406e-01 -2.868014574050903320e-01 7.718528807163238525e-02 -2.268164008855819702e-01 9.432803839445114136e-02 -2.952522970736026764e-02 -6.224591657519340515e-02 -3.438791930675506592e-01 3.236694335937500000e-01 2.378592044115066528e-01 -1.338945925235748291e-01 1.995889842510223389e-01 -8.821300417184829712e-02 2.787698507308959961e-01 9.322746843099594116e-02 -1.534173041582107544e-01 1.214314810931682587e-02 1.731484979391098022e-01 2.301672101020812988e-01 -1.646013557910919189e-01 2.463992387056350708e-01 -1.479126811027526855e-01 1.711349040269851685e-01 1.298827975988388062e-01 9.164819493889808655e-03 1.530376449227333069e-02
1.438764110207557678e-02 2.490957640111446381e-02 9.902641177177429199e-02 -1.449543330818414688e-02 3.281021118164062500e-02 -9.635951370000839233e-02 -4.658503457903862000e-02 -2.613124549388885498e-01 -1.784730851650238037e-01 3.305706754326820374e-02 -4.811385646462440491e-02 -9.996600449085235596e-03 -2.987247705459594727e-01 -3.526247739791870117e-01 1.284635514020919800e-01 -6.696216017007827759e-02 -9.034845978021621704e-02 -2.447472512722015381e-01 -3.048418760299682617e-01 4.727502167224884033e-02 1.944289891980588436e-03 -2.414993196725845337e-02 8.948962390422821045e-02 2.243645489215850830e-01 2.714588940143585205e-01 2.362006306648254395e-01 -2.913637161254882812e-01 -2.039378583431243896e-01 2.359621971845626831e-01 2.530719637870788574e-01 -8.317235112190246582e-02 1.834248006343841553e-01
1.614455580711364746e-01 -8.875200152397155762e-02 -2.313620299100875854e-01 -7.735639810562133789e-02 5.665614455938339233e-02 -7.318042963743209839e-02 9.744519740343093872e-02 -1.904468685388565063e-01 5.067214742302894592e-02 -3.760210275650024414e-01 -9.710534475743770599e-03 -2.708341777324676514e-01 -3.283065259456634521e-01 1.033633276820182800e-01 1.102480068802833557e-01 2.218911647796630859e-01 2.112615257501602173e-01 -3.313210308551788330e-01 -2.520395815372467041e-01 -4.337256029248237610e-02 -1.016645655035972595e-01 -2.339598089456558228e-01 3.587106987833976746e-02 1.653846651315689087e-01 1.372077912092208862e-01 4.485950991511344910e-02 1.738978922367095947e-02 -7.111716270446777344e-02 3.458280861377716064e-02 1.189993992447853088e-01 1.218992322683334351e-01 -2.915717363357543945e-01
2.968889176845550537e-01 -2.406550645828247070e-01 4.953108355402946472e-02 9.636788815259933472e-02 -7.818821072578430176e-02 1.288019269704818726e-01 1.712916069664061069e-03 -1.416838616132736206e-01 -2.035273984074592590e-02 -2.536472976207733154e-01 1.069681122899055481e-01 -1.459367275238037109e-01 7.764502614736557007e-02 -2.277581989765167236e-01 2.396925538778305054e-01 -5.475576221942901611e-02 -9.201636165380477905e-02 -2.566368691623210907e-02 -4.897049441933631897e-02 4.106873571872711182e-01 -5.624291673302650452e-02 -2.558877766132354736e-01 -1.725666522979736328e-01 1.472832113504409790e-01 -1.516572572290897369e-02 4.888203367590904236e-02 6.014334410429000854e-02 -1.886644065380096436e-01 2.015382051467895508e-01 2.374677956104278564e-01 3.627780675888061523e-01 -1.132636740803718567e-01
-8.164993673563003540e-02 -5.192248150706291199e-02 5.809807032346725464e-02 1.103438809514045715e-01 -1.078871078789234161e-02 9.139773994684219360e-02 2.594690769910812378e-02 -3.276171684265136719e-01 -1.979227811098098755e-01 -1.631259918212890625e-01 1.025739535689353943e-01 6.484026461839675903e-02 -8.089514449238777161e-03 3.944502398371696472e-02 1.685468405485153198e-01 4.434452354907989502e-01 -7.542201876640319824e-02 6.488943099975585938e-02 -1.660143882036209106e-01 2.161787748336791992e-01 2.415463030338287354e-01 -6.504634022712707520e-02 -1.353253126144409180e-01 2.201595716178417206e-02 2.760723829269409180e-01 1.144319549202919006e-01 2.085636407136917114e-01 7.517658174037933350e-03 1.504539847373962402e-01 -2.150249630212783813e-01 1.493141055107116699e-01 -4.022794663906097412e-01
2.100484818220138550e-02 1.349924057722091675e-01 -8.275696635246276855e-02 2.275430411100387573e-01 1.846280246973037720e-01 1.461308747529983521e-01 -1.287404168397188187e-02 -1.750130802392959595e-01 -1.138428673148155212e-01 -3.495028316974639893e-01 -1.778012961149215698e-01 -1.213967800140380859e-01 -1.800514012575149536e-01 -1.029850319027900696e-01 3.916977047920227051e-01 1.878455281257629395e-01 -4.963785409927368164e-02 -7.170221954584121704e-02 -1.931374967098236084e-01 3.131678104400634766e-01 2.287236228585243225e-02 1.496504545211791992e-01 -1.863697916269302368e-01 6.949680298566818237e-02 1.354208141565322876e-01 -4.857009649276733398e-02 1.253299266099929810e-01 1.122278869152069092e-01 1.610909700393676758e-01 9.635820239782333374e-02 2.134345918893814087e-01 -2.966829240322113037e-01
1.566141694784164429e-01 -5.127537250518798828e-02 3.804316371679306030e-02 3.904343023896217346e-02 -2.497618831694126129e-02 -9.621211886405944824e-02 -1.376114636659622192e-01 -1.865057349205017090e-01 1.377377212047576904e-01 8.889552205801010132e-03 -6.277314573526382446e-02 -1.126673668622970581e-01 -2.648596651852130890e-02 7.793663442134857178e-02 2.963104844093322754e-01 2.261237800121307373e-01 -1.594046652317047119e-01 -2.327087968587875366e-01 -4.130392670631408691e-01 5.315751433372497559e-01 -2.552949786186218262e-01 -3.046774305403232574e-02 6.079000234603881836e-02 1.722380965948104858e-01 -3.398396074771881104e-02 4.459522664546966553e-02 3.218730539083480835e-02 -2.375295162200927734e-01 -1.351807415485382080e-01 8.377100527286529541e-02 3.944042325019836426e-02 -7.230263948440551758e-02
2.659235894680023193e-01 -7.700950652360916138e-02 1.514467149972915649e-01 -4.510507453233003616e-03 -6.859225034713745117e-02 -1.862786263227462769e-01 -1.130293309688568115e-01 -1.605536341667175293e-01 -1.383115798234939575e-01 -1.393506973981857300e-01 -4.175770282745361328e-02 -6.625605374574661255e-02 -2.730114385485649109e-02 -1.084236577153205872e-01 -2.885407768189907074e-02 2.701669931411743164e-01 -8.038636296987533569e-02 8.863301575183868408e-02 -3.395354747772216797e-02 2.508793771266937256e-01 1.084548886865377426e-02 -4.121060073375701904e-01 -3.893637657165527344e-01 -1.033246442675590515e-01 3.098180592060089111e-01 -1.241752505302429199e-01 -1.386009603738784790e-01 -5.599805712699890137e-02 -7.730539143085479736e-02 -2.278603464365005493e-01 4.514651745557785034e-02 -2.951374650001525879e-01
1.537973731756210327e-01 1.238446831703186035e-01 -8.543314039707183838e-02 -1.119542345404624939e-01 -2.073171734809875488e-01 -1.379798501729965210e-01 -2.176250815391540527e-01 -1.672678142786026001e-01 -3.432419523596763611e-02 -1.961649507284164429e-01 3.044625222682952881e-01 -1.833107173442840576e-01 -8.521831594407558441e-03 -1.798194795846939087e-01 2.031019628047943115e-01 3.033053874969482422e-01 -3.176434040069580078e-01 -1.954755336046218872e-01 -4.472114890813827515e-02 2.445292621850967407e-01 -1.354894787073135376e-01 -8.222296833992004395e-02 -2.712084949016571045e-01 1.060039997100830078e-01 -4.164187982678413391e-02 7.845506072044372559e-02 -2.768495976924896240e-01 -2.498499751091003418e-01 2.301965095102787018e-02 3.834649920463562012e-02 1.087138876318931580e-01 -2.482756227254867554e-02
1.117740795016288757e-01 -1.368484795093536377e-01 1.568107679486274719e-02 -1.143866125494241714e-02 9.903691709041595459e-02 -7.528391480445861816e-02 -3.827382326126098633e-01 9.983491897583007812e-02 5.815070122480392456e-02 -3.919986486434936523e-01 2.467524111270904541e-01 -2.616283893585205078e-01 -5.266414210200309753e-02 -1.958663463592529297e-01 9.581507742404937744e-02 -4.411195963621139526e-02 -2.884876169264316559e-02 1.999414712190628052e-01 -2.806573212146759033e-01 2.371430993080139160e-01 6.754472106695175171e-02 -4.022934660315513611e-02 5.020803213119506836e-02 -1.305394768714904785e-01 1.412180960178375244e-01 2.155020087957382202e-01 1.444116681814193726e-01 -1.974251866340637207e-02 2.247726023197174072e-01 -2.445802539587020874e-01 7.301293313503265381e-03 -2.413430064916610718e-01
5.382295250892639160e-01 -9.205386042594909668e-02 -1.554515957832336426e-01 -8.591697365045547485e-02 2.247210294008255005e-01 3.982599079608917236e-02 9.511583298444747925e-02 -1.623585373163223267e-01 1.922990083694458008e-01 -2.888416051864624023e-01 -1.417611390352249146e-01 -3.037452697753906250e-01 -1.065965294837951660e-01 -1.502237915992736816e-01 -1.818075589835643768e-02 2.982431650161743164e-01 -7.589139044284820557e-02 -1.785592734813690186e-01 -2.149730473756790161e-01 -3.210792317986488342e-03 -4.087686538696289062e-02 -1.722159087657928467e-01 1.924612373113632202e-02 1.226015016436576843e-01 1.016201525926589966e-01 7.730957120656967163e-02 9.565552324056625366e-02 -3.732712566852569580e-02 -7.867315411567687988e-02 2.301401644945144653e-02 9.278017096221446991e-03 -2.501412630081176758e-01
4.183398559689521790e-02 4.959931969642639160e-01 -1.805943436920642853e-03 9.762529283761978149e-02 7.780694216489791870e-02 -1.502954661846160889e-01 -9.082705527544021606e-02 -2.200893461704254150e-01 -1.137692481279373169e-01 3.365855664014816284e-02 -9.149214625358581543e-02 7.256061583757400513e-02 -3.158281147480010986e-01 -1.242392137646675110e-01 1.395569890737533569e-01 1.815670877695083618e-01 -2.431001812219619751e-01 3.484426811337471008e-02 -1.446222960948944092e-01 2.990157306194305420e-01 1.170979067683219910e-01 -8.931327611207962036e-02 -3.402771055698394775e-02 1.673652380704879761e-01 -2.372825518250465393e-02 9.939652681350708008e-02 -3.588063418865203857e-01 -5.092683434486389160e-02 3.012625575065612793e-01 -4.449949041008949280e-02 -6.660518795251846313e-02 -3.985056281089782715e-02
4.587504081428050995e-03 -1.584930717945098877e-01 1.579982042312622070e-01 6.169486045837402344e-02 -2.746224403381347656e-01 1.371129136532545090e-02 -3.812467679381370544e-02 -1.245323866605758667e-01 3.124420717358589172e-02 -4.112666100263595581e-02 1.704323291778564453e-01 -2.062655687332153320e-01 4.524141550064086914e-02 -1.315236091613769531e-01 -2.962833456695079803e-02 2.846833467483520508e-01 8.188407868146896362e-02 -5.645790323615074158e-02 -6.992094218730926514e-02 4.136163890361785889e-01 5.329374596476554871e-02 -7.273914664983749390e-02 1.473453193902969360e-01 1.351562887430191040e-02 5.511801838874816895e-01 -7.907420396804809570e-02 -1.565502956509590149e-02 -1.401323080062866211e-01 2.346394211053848267e-01 -2.180009931325912476e-01 -1.111506745219230652e-01 -1.313031464815139771e-01
-2.161161601543426514e-02 -2.939046919345855713e-01 7.349119335412979126e-02 1.182229891419410706e-01 1.182792559266090393e-01 1.231208220124244690e-01 2.368171885609626770e-02 1.252330541610717773e-01 -2.564127743244171143e-01 -3.902926668524742126e-02 3.451662510633468628e-02 -8.374258875846862793e-02 -2.607516050338745117e-01 -5.827020108699798584e-02 2.142385095357894897e-01 4.769760370254516602e-01 -1.374420616775751114e-02 -1.020678728818893433e-01 -3.495131134986877441e-01 1.980943083763122559e-01 -2.785436250269412994e-02 8.451660722494125366e-02 2.329194098711013794e-01 3.129496276378631592e-01 1.409131884574890137e-01 4.497796297073364258e-02 -4.384991154074668884e-02 -9.815694391727447510e-02 1.161291077733039856e-01 6.704174727201461792e-02 2.651881426572799683e-02 -2.094756364822387695e-01
1.355481892824172974e-01 6.237011030316352844e-02 7.696490734815597534e-02 6.122797355055809021e-02 5.288373678922653198e-02 -2.583453357219696045e-01 -4.421805739402770996e-01 -2.350621223449707031e-01 -1.175742223858833313e-01 -2.111360877752304077e-01 -1.874266564846038818e-02 -3.289694488048553467e-01 3.192867338657379150e-02 -1.310824751853942871e-01 -1.441447138786315918e-01 1.526215523481369019e-01 -1.329541206359863281e-02 -1.663055121898651123e-01 -2.509756088256835938e-01 1.371376663446426392e-01 3.913669846951961517e-03 -7.687650155276060104e-03 1.557401567697525024e-02 1.572778522968292236e-01 -3.344178572297096252e-02 -1.583650591783225536e-03 -1.257404983043670654e-01 3.283894360065460205e-01 2.723160982131958008e-01 2.655268311500549316e-01 7.412588596343994141e-02 -9.428923577070236206e-02
2.502642869949340820e-01 -1.960512846708297729e-01 -1.077223662286996841e-02 3.546061692759394646e-03 2.317949943244457245e-02 -1.586251705884933472e-01 -1.066633034497499466e-02 -1.418580412864685059e-01 -3.594038635492324829e-02 -1.336400508880615234e-01 4.405771382153034210e-03 5.116290878504514694e-03 -1.435900479555130005e-01 1.132238358259201050e-01 -3.481859341263771057e-02 3.360949754714965820e-01 -1.472717821598052979e-01 -7.868416607379913330e-02 -1.998949199914932251e-01 1.881004571914672852e-01 -6.026968359947204590e-02 -1.390354633331298828e-01 -5.229864269495010376e-02 3.910259306430816650e-01 -1.791951954364776611e-01 2.669622302055358887e-01 -2.875057756900787354e-01 1.108310148119926453e-01 -7.003480941057205200e-02 -6.577285379171371460e-02 3.789304494857788086e-01 -2.304294705390930176e-01
3.141110539436340332e-01 2.686753273010253906e-01 2.208232432603836060e-01 -4.043719917535781860e-02 3.855063021183013916e-02 -1.051531266421079636e-02 -5.590929836034774780e-02 -1.719413883984088898e-02 5.646033957600593567e-02 -1.864010989665985107e-01 1.234420463442802429e-01 2.231037616729736328e-02 -2.301263622939586639e-02 -2.035147547721862793e-01 3.837811350822448730e-01 1.968555897474288940e-01 -7.094272971153259277e-02 1.345204561948776245e-01 -4.189121127128601074e-01 1.771531254053115845e-01 -2.420562803745269775e-01 4.061813279986381531e-02 1.696411520242691040e-01 9.283564239740371704e-02 1.666903048753738403e-01 2.682083249092102051e-01 1.570460200309753418e-01 2.931137010455131531e-02 1.573128998279571533e-01 4.509657993912696838e-02 9.860228747129440308e-02 5.186773464083671570e-02
4.592996090650558472e-02 -5.621292442083358765e-02 -1.402746438980102539e-01 2.020267546176910400e-01 1.011059656739234924e-01 1.136991828680038452e-01 2.505724728107452393e-01 -1.186120137572288513e-01 7.561144232749938965e-02 2.372649870812892914e-02 -4.858172684907913208e-02 -2.715060710906982422e-01 -2.092699408531188965e-01 -4.625124856829643250e-02 2.704963088035583496e-02 2.327990829944610596e-01 -7.869373261928558350e-02 -6.932508200407028198e-02 -2.771688997745513916e-01 4.634700119495391846e-01 1.006792038679122925e-01 2.027729153633117676e-01 -2.132995724678039551e-01 1.798696219921112061e-01 2.655463516712188721e-01 6.739290803670883179e-02 -8.813329041004180908e-03 1.416316628456115723e-01 2.339834123849868774e-01 2.433096021413803101e-01 9.578881412744522095e-02 -3.117235749959945679e-02
4.047581553459167480e-01 -9.575787186622619629e-02 -2.395338565111160278e-01 -1.687847226858139038e-01 -1.027784347534179688e-01 -1.097326278686523438e-01 1.348579227924346924e-01 -2.433637976646423340e-01 -1.787455081939697266e-01 1.256616115570068359e-01 -5.407007411122322083e-02 -2.453853338956832886e-01 -8.231963217258453369e-02 -1.873484849929809570e-01 3.112518489360809326e-01 -1.375444084405899048e-01 -1.110612973570823669e-01 1.480574458837509155e-01 -2.427392899990081787e-01 1.615218631923198700e-02 -3.220145404338836670e-02 1.124735325574874878e-01 -1.622807234525680542e-01 -4.180645570158958435e-03 3.253424167633056641e-01 1.727925390005111694e-01 -7.639601361006498337e-03 -2.191394567489624023e-02 7.138568162918090820e-02 -3.217639029026031494e-02 -1.372570544481277466e-01 -2.790627479553222656e-01
1.609259396791458130e-01 1.497757285833358765e-01 4.971834644675254822e-02 4.786935634911060333e-03 -6.817074120044708252e-02 -4.602381587028503418e-02 -5.951257422566413879e-02 -1.748064160346984863e-01 7.662887871265411377e-02 -2.316814512014389038e-01 1.581296175718307495e-01 1.175182536244392395e-01 -3.906496465206146240e-01 1.888970732688903809e-01 1.784583628177642822e-01 3.178050816059112549e-01 -1.169565171003341675e-01 -6.551979482173919678e-02 7.148334290832281113e-03 2.403564006090164185e-01 -2.754801213741302490e-01 -8.378654718399047852e-02 -1.156501173973083496e-01 -2.777458727359771729e-02 3.043858706951141357e-01 1.456559598445892334e-01 1.781301945447921753e-01 -1.202405244112014771e-01 2.713210582733154297e-01 2.174502313137054443e-01 5.229218676686286926e-02 -1.796432733535766602e-01
2.952801585197448730e-01 -4.960521683096885681e-02 -2.297062054276466370e-02 8.116223663091659546e-02 -1.746494472026824951e-01 -2.690710127353668213e-01 -2.828246057033538818e-01 -2.641856968402862549e-01 -1.759992688894271851e-01 1.331963688135147095e-01 2.735718190670013428e-01 -2.020347714424133301e-01 5.157192703336477280e-03 -2.570309638977050781e-01 1.575057357549667358e-01 6.586400419473648071e-02 -2.101765945553779602e-02 1.401269584894180298e-01 -6.821905076503753662e-02 6.104749813675880432e-02 1.433967053890228271e-01 1.478430479764938354e-01 8.146240562200546265e-02 1.777921766042709351e-01 2.144609391689300537e-01 2.039448171854019165e-01 -2.179086804389953613e-01 -3.395913168787956238e-02 1.658130586147308350e-01 -1.811897009611129761e-01 -1.846128851175308228e-01 -2.262299358844757080e-01
3.343694284558296204e-02 -3.387346491217613220e-02 2.426011255010962486e-03 1.342164278030395508e-01 8.108319342136383057e-02 -2.428973019123077393e-01 -3.857131898403167725e-01 -2.419598847627639771e-01 1.840119212865829468e-01 -3.704539239406585693e-01 2.703473865985870361e-01 1.610442064702510834e-02 -3.474343940615653992e-02 -8.116880059242248535e-02 1.048636510968208313e-01 1.782517135143280029e-01 -2.788273384794592857e-03 -4.993357881903648376e-02 -3.489734232425689697e-01 1.918209642171859741e-01 7.672452181577682495e-02 -1.073592752218246460e-01 9.996045380830764771e-02 -1.854141950607299805e-01 3.183113783597946167e-02 -1.968434639275074005e-02 -7.870018482208251953e-03 -1.932691037654876709e-01 3.336873948574066162e-01 -1.321966946125030518e-01 -1.415108293294906616e-01 -3.586490452289581299e-02
1.050786003470420837e-01 -1.517988145351409912e-01 -2.133923396468162537e-02 -8.681445382535457611e-03 3.032327890396118164e-01 -4.316123202443122864e-02 -1.871770322322845459e-01 -4.376231431961059570e-01 -6.549984961748123169e-02 -1.590268313884735107e-01 -2.544139027595520020e-01 1.620990633964538574e-01 -1.519995331764221191e-01 -7.998342812061309814e-02 2.970864064991474152e-02 4.048128798604011536e-02 -3.233445584774017334e-01 -2.715017460286617279e-02 1.016805768013000488e-01 2.712387442588806152e-01 7.682380825281143188e-02 -3.121126592159271240e-01 4.847259074449539185e-02 -4.332200065255165100e-02 2.597318589687347412e-01 1.732335388660430908e-01 -1.574646495282649994e-02 -1.931527629494667053e-02 1.224660053849220276e-01 2.829510346055030823e-02 -1.519163697957992554e-01 -2.422982901334762573e-01
3.344835340976715088e-01 -8.181973546743392944e-02 3.302671611309051514e-01 5.634452775120735168e-02 -2.731553744524717331e-03 -1.343291699886322021e-01 7.109417766332626343e-02 -4.085342884063720703e-01 2.997759543359279633e-02 -8.745520561933517456e-02 -6.738550215959548950e-02 -1.855129301548004150e-01 1.235720328986644745e-02 2.008237242698669434e-01 -6.887508556246757507e-03 8.828064054250717163e-02 1.899818517267704010e-02 6.863497197628021240e-02 -1.011845916509628296e-01 2.002156376838684082e-01 6.645302474498748779e-02 -4.520383477210998535e-01 -6.205073744058609009e-02 1.686027497053146362e-01 2.322143316268920898e-01 8.513165265321731567e-02 9.127278625965118408e-02 2.981563806533813477e-01 1.313629001379013062e-01 -9.300771355628967285e-02 -5.088024213910102844e-02 -4.422865808010101318e-03
6.904022395610809326e-02 -2.141390591859817505e-01 -5.132229998707771301e-02 -3.622445091605186462e-02 -1.225913763046264648e-01 8.081950992345809937e-02 -8.858922868967056274e-02 -1.624667644500732422e-01 -2.430357784032821655e-01 -2.074843198060989380e-01 -7.537114620208740234e-02 -1.849079728126525879e-01 7.006039377301931381e-04 -1.166543513536453247e-01 1.811551600694656372e-01 1.498756408691406250e-01 -9.130304306745529175e-02 -2.670156955718994141e-01 -3.190223872661590576e-01 2.847686409950256348e-01 6.252489238977432251e-02 -1.316221505403518677e-01 3.157602846622467041e-01 6.729213520884513855e-03 -8.548218756914138794e-02 2.486263513565063477e-01 8.216880261898040771e-02 8.304498344659805298e-02 2.168326675891876221e-01 3.114465177059173584e-01 1.199881061911582947e-01 -2.325567901134490967e-01
3.325220644474029541e-01 -1.702100783586502075e-01 -1.907981038093566895e-01 4.843270406126976013e-02 -3.295401483774185181e-02 -1.233786493539810181e-01 -1.367265284061431885e-01 1.993691548705101013e-02 -3.655432760715484619e-01 1.626069396734237671e-01 8.136824518442153931e-02 -1.473879665136337280e-01 -7.477679103612899780e-02 -2.252152264118194580e-01 1.542875636368989944e-02 2.503815591335296631e-01 -1.488738041371107101e-02 -1.267437078058719635e-02 -1.858813911676406860e-01 -3.947979956865310669e-02 -1.463571637868881226e-01 -1.255827546119689941e-01 1.258236616849899292e-01 5.089408159255981445e-02 4.484502375125885010e-01 3.513213694095611572e-01 -5.406597256660461426e-02 -5.476807430386543274e-02 1.991457678377628326e-02 3.677209839224815369e-02 2.188021540641784668e-01 -8.045136928558349609e-02
1.397371590137481689e-01 6.825654208660125732e-02 -1.148334052413702011e-02 -7.069886475801467896e-02 6.259521842002868652e-02 -4.726815596222877502e-02 -8.371570147573947906e-03 -1.911194995045661926e-02 -2.877668142318725586e-01 -1.684221811592578888e-02 -1.661203801631927490e-02 -2.408051192760467529e-01 -1.962940394878387451e-01 -1.771490275859832764e-01 1.145657375454902649e-01 4.535673186182975769e-02 2.213883399963378906e-01 9.397087991237640381e-02 -3.836949467658996582e-01 5.070606470108032227e-01 4.740620777010917664e-02 -1.392418742179870605e-01 3.628833293914794922e-01 2.062837034463882446e-01 2.058004587888717651e-01 -6.833172589540481567e-02 6.419901549816131592e-02 -1.536931376904249191e-03 1.405678391456604004e-01 5.999302864074707031e-02 -5.833512917160987854e-02 4.108010977506637573e-02
-6.618356704711914062e-02 -1.061319708824157715e-01 -1.016336083412170410e-01 -2.521395497024059296e-02 -1.443304270505905151e-01 -2.716001272201538086e-01 -1.713965386152267456e-01 6.932744756340980530e-03 -2.842329144477844238e-01 -2.116634994745254517e-01 -2.331597059965133667e-01 9.554833173751831055e-02 -8.383811265230178833e-02 1.137105096131563187e-02 2.329366505146026611e-01 -3.667427971959114075e-02 -2.800932228565216064e-01 1.718303561210632324e-01 -1.337348371744155884e-01 6.347740441560745239e-02 -1.832695901393890381e-01 -1.987306922674179077e-01 -1.808531731367111206e-01 -4.519249126315116882e-02 1.436703652143478394e-01 3.070386350154876709e-01 -1.972652077674865723e-01 -5.770729854702949524e-02 3.719930052757263184e-01 2.015032619237899780e-02 1.445652991533279419e-01 -2.072599232196807861e-01
-5.246654525399208069e-02 1.595958471298217773e-01 -8.839179575443267822e-02 -3.090085089206695557e-02 7.117786258459091187e-02 9.934576228260993958e-04 5.936936661601066589e-02 -9.113524854183197021e-02 1.270995289087295532e-01 -2.585103809833526611e-01 -6.934025324881076813e-03 -3.166685998439788818e-02 -1.292623728513717651e-01 -1.348381638526916504e-01 4.222703725099563599e-02 3.185987174510955811e-01 -2.335126847028732300e-01 8.650200814008712769e-02 -2.347570359706878662e-01 3.722966015338897705e-01 -4.395275190472602844e-02 -1.036887690424919128e-01 -9.363197535276412964e-02 3.153320252895355225e-01 2.402075752615928650e-02 -2.365891635417938232e-02 -5.665377900004386902e-02 1.016014590859413147e-01 3.916611969470977783e-01 -3.483580946922302246e-01 2.340387403964996338e-01 -5.561998113989830017e-02
5.201580375432968140e-02 6.625071913003921509e-02 -3.388212248682975769e-02 -1.752263866364955902e-02 8.079854771494865417e-03 -1.004275903105735779e-01 -8.114314824342727661e-02 -2.307218909263610840e-01 -4.226532205939292908e-02 1.081170141696929932e-01 -9.219782799482345581e-02 -1.282250285148620605e-01 -4.314323067665100098e-01 -1.973224431276321411e-01 2.383716590702533722e-02 -3.959180787205696106e-02 6.510780751705169678e-02 9.169827401638031006e-02 -2.562021017074584961e-01 9.359516203403472900e-02 -1.740816086530685425e-01 -2.666175961494445801e-01 5.115498602390289307e-02 1.357797980308532715e-01 3.103313148021697998e-01 2.505035698413848877e-01 -1.299648880958557129e-01 -1.215361133217811584e-01 3.720415830612182617e-01 3.361172974109649658e-01 -4.994894936680793762e-02 4.201477020978927612e-02
1.448012292385101318e-01 -9.433578699827194214e-02 2.088834047317504883e-01 8.976503461599349976e-02 -4.122865945100784302e-02 -2.832068689167499542e-02 -3.556356430053710938e-01 -2.262659966945648193e-01 3.528362431097775698e-04 -1.811913102865219116e-01 -1.271195802837610245e-02 -1.426949948072433472e-01 -3.400589823722839355e-01 1.749414354562759399e-01 4.722471162676811218e-02 -1.003041788935661316e-01 -5.184695124626159668e-02 -2.319893836975097656e-01 -2.661470137536525726e-02 2.708596885204315186e-01 -2.981137037277221680e-01 -2.875197231769561768e-01 -1.091276258230209351e-01 1.670708358287811279e-01 9.436827898025512695e-02 2.412390708923339844e-01 1.630104184150695801e-01 -9.913483262062072754e-02 1.795092672109603882e-01 -1.404903233051300049e-01 -2.527499571442604065e-02 -1.683327555656433105e-01
3.691590726375579834e-01 -1.348298937082290649e-01 -1.411439031362533569e-01 3.903657943010330200e-02 3.268054425716400146e-01 -1.272230409085750580e-03 3.048938326537609100e-02 -2.996374368667602539e-01 -1.410820186138153076e-01 -3.527617156505584717e-01 -7.863276451826095581e-02 -3.199306130409240723e-02 -1.967633143067359924e-02 -3.784566745162010193e-02 1.471264809370040894e-01 3.686938583850860596e-01 1.317604780197143555e-01 -9.433128684759140015e-02 -7.854160666465759277e-02 -1.653742045164108276e-02 1.630467921495437622e-01 -5.971375852823257446e-02 -1.464245170354843140e-01 2.975605661049485207e-03 2.553879320621490479e-01 5.420879647135734558e-02 -8.707743883132934570e-02 -4.428042843937873840e-02 -6.013592332601547241e-02 -1.167948246002197266e-01 -4.173133149743080139e-02 -3.669124245643615723e-01
1.905698031187057495e-01 -1.146113127470016479e-01 -4.314526543021202087e-02 1.505751907825469971e-01 -1.905697137117385864e-01 -2.754727005958557129e-01 -1.440094858407974243e-01 -4.026722311973571777e-01 -2.191798016428947449e-02 -1.596885472536087036e-01 -7.731805741786956787e-02 -8.534277230501174927e-02 1.767694950103759766e-02 -4.152743145823478699e-02 -1.195792108774185181e-02 1.512912660837173462e-01 -4.070354253053665161e-02 9.883252903819084167e-03 9.985393285751342773e-02 3.463345766067504883e-01 -9.816171228885650635e-02 -3.414075672626495361e-01 -2.554018497467041016e-01 -7.642360031604766846e-02 2.022651880979537964e-01 -1.756456792354583740e-01 -1.075702235102653503e-01 2.467022277414798737e-03 8.217747509479522705e-02 -2.086107581853866577e-01 6.907086074352264404e-02 -3.151112794876098633e-01
1.931697875261306763e-01 -6.162669975310564041e-03 -2.597250342369079590e-01 5.180183332413434982e-03 -6.876184791326522827e-02 -2.806659340858459473e-01 -1.136249825358390808e-01 6.118164956569671631e-02 -1.716206669807434082e-01 -1.085871458053588867e-01 1.636620312929153442e-01 -2.305882573127746582e-01 -9.137466549873352051e-02 -1.010004654526710510e-01 2.153485715389251709e-01 -3.521945700049400330e-02 -1.435451507568359375e-01 -4.985212162137031555e-02 -5.216546058654785156e-01 3.344064950942993164e-01 2.899667993187904358e-02 -1.258736252784729004e-01 2.472886890172958374e-01 -3.649891167879104614e-02 7.673154026269912720e-02 -1.308602094650268555e-01 1.754508167505264282e-01 -1.781822554767131805e-02 2.015689313411712646e-01 1.443645060062408447e-01 -4.482602700591087341e-02 6.194882467389106750e-02
3.614347800612449646e-02 -2.875118255615234375e-01 -9.989944286644458771e-03 -1.012405976653099060e-01 -1.688429713249206543e-01 -8.670680224895477295e-02 -1.267024427652359009e-01 -2.483673244714736938e-01 -1.653461605310440063e-01 1.780293583869934082e-01 9.899420663714408875e-03 -1.729920059442520142e-01 -3.078532516956329346e-01 -2.961944639682769775e-01 -9.298918396234512329e-02 1.105285733938217163e-01 5.026977509260177612e-02 -1.035317964851856232e-02 1.263135969638824463e-01 2.248350828886032104e-01 -4.824082553386688232e-02 -2.430056929588317871e-01 -1.185335293412208557e-01 2.135646715760231018e-02 3.291868567466735840e-01 3.162434995174407959e-01 -1.168894097208976746e-01 7.630065828561782837e-02 2.298405617475509644e-01 1.174813881516456604e-01 -7.776193320751190186e-02 -2.322268486022949219e-01
-1.521598100662231445e-01 1.298851668834686279e-01 -8.214508183300495148e-03 5.039476230740547180e-02 2.289337664842605591e-01 -2.560927569866180420e-01 -3.084269762039184570e-01 -3.917864263057708740e-01 -1.515406966209411621e-01 2.922198921442031860e-02 6.562723219394683838e-02 -1.576576828956604004e-01 -3.380545973777770996e-01 -6.772071123123168945e-02 1.332906335592269897e-01 1.418248265981674194e-01 -3.463015258312225342e-01 2.001677872613072395e-03 -2.311058342456817627e-01 8.509286493062973022e-02 2.470797486603260040e-02 -2.601934969425201416e-01 -7.659149169921875000e-02 1.080635935068130493e-02 2.263704091310501099e-01 1.922165788710117340e-02 6.253729015588760376e-02 -1.271658390760421753e-01 -1.191874295473098755e-01 -1.600447893142700195e-01 -2.770094946026802063e-02 -1.177589222788810730e-01
1.953197717666625977e-01 -5.994549766182899475e-02 -2.222083210945129395e-01 1.183529123663902283e-01 2.732427790760993958e-02 -3.345527127385139465e-02 -3.604609072208404541e-01 -6.525265425443649292e-02 -2.637342810630798340e-01 -6.244743242859840393e-02 9.174659103155136108e-02 -1.270157396793365479e-01 -1.074666623026132584e-03 -4.710993543267250061e-02 1.729602366685867310e-01 1.133082527667284012e-02 -9.496778994798660278e-02 1.643835008144378662e-01 -3.527219593524932861e-01 4.482015073299407959e-01 1.331672668457031250e-01 -4.284865260124206543e-01 7.376439124345779419e-02 -1.838936656713485718e-02 -9.364677220582962036e-02 1.517234146595001221e-01 -1.039329171180725098e-01 6.161835626699030399e-04 -7.243390381336212158e-02 4.308168962597846985e-02 -1.758632250130176544e-02 1.004541292786598206e-01
1.118394359946250916e-01 -1.856711208820343018e-01 -2.671463787555694580e-01 1.815218776464462280e-01 1.669916361570358276e-01 5.952525883913040161e-02 7.843434065580368042e-02 -3.433867394924163818e-01 -1.528870612382888794e-01 -1.351185590028762817e-01 2.860801219940185547e-01 9.483573585748672485e-02 -7.238607853651046753e-02 -6.393639743328094482e-02 7.509514689445495605e-02 6.061788275837898254e-02 -3.041346073150634766e-01 7.647551596164703369e-02 -2.826357781887054443e-01 1.290211379528045654e-01 8.987022936344146729e-02 -2.347268164157867432e-01 -9.515839070081710815e-02 3.039439916610717773e-01 -2.630982361733913422e-02 2.709294855594635010e-01 2.419810295104980469e-01 -5.770174041390419006e-02 1.640855073928833008e-01 5.343526601791381836e-03 1.262418776750564575e-01 -6.116508319973945618e-02
1.661945730447769165e-01 -1.709605306386947632e-01 1.245831027626991272e-01 7.825575768947601318e-02 2.617981731891632080e-01 2.903222851455211639e-02 -8.226279169321060181e-02 -1.134988591074943542e-01 5.642625316977500916e-02 -6.944289058446884155e-02 2.038658596575260162e-02 -2.299279868602752686e-01 -2.152420878410339355e-01 -2.508792877197265625e-01 1.210483089089393616e-01 4.362043142318725586e-01 3.994720987975597382e-03 -2.531809210777282715e-01 -3.393008708953857422e-01 -7.950139790773391724e-02 -4.668920859694480896e-02 1.217257007956504822e-01 -2.265471220016479492e-01 1.717711985111236572e-01 1.892580687999725342e-01 6.425189226865768433e-02 9.834572672843933105e-02 7.783371955156326294e-03 2.989999353885650635e-01 1.275189667940139771e-01 7.723601907491683960e-02 -1.108913496136665344e-01
4.024770557880401611e-01 9.762687981128692627e-02 -1.460943073034286499e-01 1.527094542980194092e-01 -1.718083620071411133e-01 4.919923096895217896e-02 -2.121174186468124390e-01 1.757537201046943665e-02 -2.196229696273803711e-01 -2.683383226394653320e-02 -2.293684035539627075e-01 -2.582470178604125977e-01 -1.831381022930145264e-01 -7.337888330221176147e-02 3.919581472873687744e-01 -9.075080975890159607e-03 1.256994307041168213e-01 -1.743067651987075806e-01 -1.330516189336776733e-01 2.044174671173095703e-01 1.335964947938919067e-01 7.589573413133621216e-02 6.167687475681304932e-02 2.357718944549560547e-01 1.550696790218353271e-03 8.667029440402984619e-02 -1.131149902939796448e-01 -9.620606154203414917e-02 3.349255025386810303e-01 -6.200170516967773438e-02 -4.869741853326559067e-03 -1.067813113331794739e-01
5.904686078429222107e-02 8.046861737966537476e-02 -8.138319849967956543e-02 -5.786589160561561584e-02 2.349164187908172607e-01 2.280567735433578491e-01 5.380080640316009521e-02 -2.052908837795257568e-01 1.530963778495788574e-01 -1.464113444089889526e-01 1.485725343227386475e-01 1.451787631958723068e-02 -1.871527880430221558e-01 -2.526443600654602051e-01 -8.238080888986587524e-02 2.258736789226531982e-01 3.088606754317879677e-03 2.572558224201202393e-01 -3.928959071636199951e-01 4.131241738796234131e-01 -7.242292165756225586e-02 -1.161550134420394897e-01 -2.447577267885208130e-01 3.035740852355957031e-01 1.396813541650772095e-01 -3.776345029473304749e-02 -7.261534780263900757e-02 7.686426490545272827e-02 6.458034366369247437e-02 -4.786632955074310303e-02 5.752117931842803955e-02 -9.686609730124473572e-03
1.784277558326721191e-01 1.963013410568237305e-01 9.537613391876220703e-02 -1.188477277755737305e-01 -8.951076120138168335e-02 -1.163202375173568726e-01 9.258608520030975342e-02 4.266073927283287048e-02 -1.188080012798309326e-01 5.685041099786758423e-02 9.879486262798309326e-02 -3.045324385166168213e-01 2.372341463342308998e-03 3.017694875597953796e-02 -1.379389613866806030e-01 1.293245851993560791e-01 1.226717382669448853e-01 2.769131660461425781e-01 -3.799571096897125244e-01 4.245181977748870850e-01 -1.448211371898651123e-01 -1.687400341033935547e-01 5.501638725399971008e-02 2.199960350990295410e-01 3.387466371059417725e-01 -1.053865253925323486e-02 1.418243795633316040e-01 2.419845946133136749e-02 2.157929390668869019e-01 1.127490103244781494e-01 1.872381195425987244e-02 -7.472620159387588501e-02
1.070741340517997742e-01 -1.015670076012611389e-01 -1.918682456016540527e-01 -5.778682976961135864e-02 1.319450326263904572e-02 -2.287548482418060303e-01 -3.188554346561431885e-01 -1.941623282618820667e-03 3.123980760574340820e-01 -2.659949958324432373e-01 8.429759740829467773e-02 -1.102624908089637756e-01 3.303444758057594299e-02 -2.475999146699905396e-01 -3.614376485347747803e-02 -8.425606787204742432e-02 -1.151059791445732117e-01 2.228336781263351440e-01 -2.711740136146545410e-01 1.668359339237213135e-01 1.263335496187210083e-01 -2.015479207038879395e-01 2.584869265556335449e-01 6.250328570604324341e-02 9.677415341138839722e-02 1.636899262666702271e-01 4.808317404240369797e-03 5.209863930940628052e-02 2.464174926280975342e-01 -8.634740114212036133e-02 6.418442726135253906e-02 -3.502957522869110107e-01
4.151580035686492920e-01 -9.559284895658493042e-03 -1.449150443077087402e-01 6.647215783596038818e-02 -2.115584909915924072e-01 -1.810540258884429932e-01 -1.427507996559143066e-01 -1.454274952411651611e-01 -1.628065854310989380e-01 3.469736874103546143e-02 1.180608868598937988e-01 -1.603425592184066772e-01 -3.240549936890602112e-02 -1.752929687500000000e-01 1.296231746673583984e-01 -1.325765252113342285e-01 3.419166198000311852e-03 1.803848147392272949e-01 3.033897094428539276e-02 1.005846485495567322e-01 1.042404398322105408e-01 1.053397208452224731e-01 -7.318134419620037079e-03 7.745396345853805542e-02 2.654293477535247803e-01 1.228164508938789368e-01 -4.351624250411987305e-01 -6.318928301334381104e-02 2.720098197460174561e-01 3.080617077648639679e-02 -1.217095181345939636e-01 -3.306113183498382568e-01
1.034468337893486023e-01 -1.159631237387657166e-01 -1.802370510995388031e-02 -1.282140165567398071e-01 -7.516149780713021755e-04 -2.208822816610336304e-01 -1.913183927536010742e-01 -3.459880352020263672e-01 -1.152817383408546448e-01 -1.077861040830612183e-01 5.376430973410606384e-02 2.567950263619422913e-02 -7.186083495616912842e-02 4.488607496023178101e-02 -6.758391857147216797e-02 5.955868586897850037e-02 -6.112125888466835022e-02 -1.775648891925811768e-01 -4.619315564632415771e-01 2.930003702640533447e-01 -2.784919440746307373e-01 8.474281430244445801e-02 3.705861791968345642e-02 8.632149547338485718e-02 2.974089793860912323e-02 -2.637450397014617920e-01 -1.555661112070083618e-01 -4.772040620446205139e-02 2.231756746768951416e-01 1.276858001947402954e-01 2.971473634243011475e-01 -1.756294369697570801e-01
4.260534644126892090e-01 -2.104112207889556885e-01 6.700281053781509399e-02 3.102407418191432953e-02 1.527006328105926514e-01 -6.906500458717346191e-02 2.058079931885004044e-03 -1.621368378400802612e-01 1.113846302032470703e-01 -1.077575013041496277e-01 -5.230243131518363953e-02 6.520175188779830933e-02 -2.233941555023193359e-01 -2.971365861594676971e-02 1.581166684627532959e-02 1.830144375562667847e-01 2.202283591032028198e-01 -3.312418237328529358e-02 -4.140776395797729492e-01 2.990884482860565186e-01 -1.241456344723701477e-01 -4.479597881436347961e-02 1.651911996304988861e-02 3.276852965354919434e-01 -9.987935423851013184e-02 4.800250381231307983e-02 -2.390272170305252075e-02 -4.353604465723037720e-02 6.734904833137989044e-03 1.063781231641769409e-01 1.604079902172088623e-01 -3.337905406951904297e-01
-1.010240018367767334e-01 4.159775003790855408e-02 -3.982948884367942810e-02 -3.595093786716461182e-01 1.577037274837493896e-01 -1.636068969964981079e-01 -1.859225630760192871e-01 -1.215406432747840881e-01 3.619235940277576447e-03 -1.861020177602767944e-01 9.980291873216629028e-02 -3.236003965139389038e-02 -1.065760776400566101e-01 2.224717736244201660e-01 2.047252804040908813e-01 -2.660931274294853210e-02 -1.366716772317886353e-01 -1.884942054748535156e-01 -2.082734405994415283e-01 1.831744462251663208e-01 -2.509750127792358398e-01 -1.301377862691879272e-01 6.302316486835479736e-02 2.402028441429138184e-01 1.323376595973968506e-01 2.440467104315757751e-02 -1.731774806976318359e-01 -1.045218557119369507e-01 4.016897380352020264e-01 4.762452095746994019e-02 -1.601284146308898926e-01 -2.934356927871704102e-01
3.214334249496459961e-01 2.041971832513809204e-01 -1.925110071897506714e-01 -1.588359940797090530e-03 1.206704601645469666e-01 -1.763931065797805786e-01 -1.384374201297760010e-01 -2.606494426727294922e-01 -2.073873393237590790e-02 1.237335801124572754e-01 1.543683409690856934e-01 -2.565955817699432373e-01 -7.825592160224914551e-02 -2.105910517275333405e-02 -1.641722209751605988e-02 1.732877641916275024e-01 -3.569592162966728210e-02 2.019627243280410767e-01 1.561430469155311584e-02 3.243205845355987549e-01 7.729313522577285767e-02 -1.362336874008178711e-01 -4.113745689392089844e-02 5.816517397761344910e-02 1.602362282574176788e-02 -1.728463470935821533e-01 9.478710591793060303e-02 1.602661758661270142e-01 2.761536538600921631e-01 7.553718239068984985e-02 -2.082055211067199707e-01 -4.191023409366607666e-01
4.201582670211791992e-01 1.326208710670471191e-01 3.605352714657783508e-02 2.041174024343490601e-01 7.588737457990646362e-02 -1.296578198671340942e-01 -8.118055015802383423e-02 -1.550150811672210693e-01 1.491041332483291626e-01 -2.005927264690399170e-02 1.516939252614974976e-01 -1.610511839389801025e-01 -3.163882493972778320e-01 -1.628096401691436768e-02 2.294881939888000488e-01 2.131306082010269165e-01 -3.000152111053466797e-01 -1.335351075977087021e-02 -2.266527712345123291e-01 1.227540075778961182e-01 -1.324830502271652222e-01 4.330746084451675415e-02 -1.803401410579681396e-01 -1.269325017929077148e-01 -8.911277353763580322e-02 6.228790432214736938e-02 -1.147784292697906494e-01 2.602169811725616455e-01 2.849728763103485107e-01 1.560581922531127930e-01 3.088419511914253235e-02 -1.255841553211212158e-01
2.633661627769470215e-01 7.514876127243041992e-02 1.769793778657913208e-02 -1.191225647926330566e-01 1.044155955314636230e-01 -3.050192818045616150e-02 -1.482833474874496460e-01 1.334667298942804337e-02 1.198222413659095764e-01 9.641876071691513062e-02 2.720077522099018097e-02 -1.671193540096282959e-01 -1.325030624866485596e-01 -1.731681525707244873e-01 -4.799897223711013794e-02 1.350535303354263306e-01 -2.517248392105102539e-01 1.946939527988433838e-01 -4.753384739160537720e-02 4.130868315696716309e-01 1.185443848371505737e-01 -1.745757162570953369e-01 -8.874988555908203125e-02 2.590064406394958496e-01 1.337366402149200439e-01 -9.254954010248184204e-02 5.300591513514518738e-02 2.647260129451751709e-01 2.982358634471893311e-01 1.064123287796974182e-01 -2.734876275062561035e-01 -2.966687083244323730e-01
2.194366604089736938e-01 4.916487634181976318e-02 3.166880458593368530e-02 -1.909053325653076172e-01 -1.268440634012222290e-01 -1.398776751011610031e-02 -1.783794760704040527e-01 -1.971333920955657959e-01 -2.117145359516143799e-01 -4.168773442506790161e-02 2.886593937873840332e-01 -3.115849792957305908e-01 1.941038295626640320e-03 -3.620308637619018555e-01 2.297256607562303543e-03 2.060093134641647339e-01 -2.183503061532974243e-01 -1.788348704576492310e-01 1.491663008928298950e-01 2.651778757572174072e-01 -1.862940788269042969e-01 -1.682478040456771851e-01 -1.082902997732162476e-01 1.918450593948364258e-01 6.127263233065605164e-02 1.317511200904846191e-01 -1.704481244087219238e-01 -1.027508080005645752e-01 2.196567058563232422e-01 -6.909841299057006836e-02 9.593408554792404175e-02 1.334483921527862549e-01
3.472740948200225830e-01 1.658959984779357910e-01 1.538223773241043091e-01 2.342048138380050659e-01 1.602918803691864014e-01 2.292145416140556335e-02 -2.905008383095264435e-02 -3.510403931140899658e-01 -1.793514937162399292e-01 9.642818570137023926e-02 -8.958913385868072510e-03 1.200345926918089390e-03 -3.066205084323883057e-01 -6.794604007154703140e-03 4.632270708680152893e-02 1.162780523300170898e-01 -1.715581566095352173e-01 3.104669749736785889e-01 -1.475155800580978394e-01 1.652494221925735474e-01 9.666015952825546265e-02 -2.902628779411315918e-01 1.117066293954849243e-01 1.567293703556060791e-01 -3.888505697250366211e-02 -6.611131876707077026e-02 -3.537246212363243103e-02 -1.591692715883255005e-01 2.248827368021011353e-01 6.412106007337570190e-02 -2.762165963649749756e-01 -5.311882495880126953e-02
1.768588572740554810e-01 6.948154419660568237e-02 3.056023716926574707e-01 2.156063616275787354e-01 3.963241353631019592e-02 -2.709054052829742432e-01 -1.065330579876899719e-01 -8.945439010858535767e-02 -2.882331609725952148e-01 -1.747425049543380737e-01 -1.384763047099113464e-03 4.578879103064537048e-02 -3.662771582603454590e-01 -1.599595546722412109e-01 -1.238620281219482422e-01 1.584414839744567871e-01 1.318544745445251465e-01 1.864379644393920898e-01 -2.119710445404052734e-01 5.358918756246566772e-02 -3.517615914461202919e-05 -1.893540769815444946e-01 5.056630820035934448e-02 2.619666457176208496e-01 5.221937596797943115e-02 8.915531635284423828e-02 2.229074686765670776e-01 -8.128060400485992432e-02 2.139092385768890381e-01 3.170513361692428589e-02 1.645874828100204468e-01 -2.568876147270202637e-01
1.792669147253036499e-01 1.753986179828643799e-01 -2.294358164072036743e-01 2.205528877675533295e-02 1.901700943708419800e-01 -3.704139292240142822e-01 5.787461996078491211e-03 -1.348574757575988770e-01 -3.157208561897277832e-01 -1.955582946538925171e-01 -1.410316675901412964e-01 -1.229147464036941528e-01 -2.453237830195575953e-04 1.588101536035537720e-01 6.088338792324066162e-02 3.991100937128067017e-02 -3.019724600017070770e-02 8.579868078231811523e-02 -3.625254333019256592e-01 -4.202194139361381531e-02 -1.951536238193511963e-01 -6.104248017072677612e-02 4.348989203572273254e-02 2.121635377407073975e-01 -2.428761124610900879e-02 2.368895411491394043e-01 -8.697443455457687378e-02 -1.941325217485427856e-01 2.174924314022064209e-01 -1.684325188398361206e-01 -1.415805816650390625e-01 -2.471506595611572266e-01
2.772374153137207031e-01 6.745245307683944702e-02 9.048812091350555420e-03 1.545211076736450195e-01 6.630079448223114014e-02 1.271309144794940948e-02 6.656476855278015137e-02 -2.025834619998931885e-01 -4.455711841583251953e-01 -4.990217834711074829e-02 -1.534328237175941467e-02 1.217554733157157898e-01 5.755724757909774780e-02 6.168516352772712708e-02 2.115679979324340820e-01 9.182532131671905518e-02 -8.851328492164611816e-02 3.455323874950408936e-01 -7.187455147504806519e-02 1.230372488498687744e-01 1.534002423286437988e-01 -1.785656213760375977e-01 7.903938740491867065e-02 -7.954109460115432739e-02 8.184330910444259644e-02 7.818892598152160645e-02 -1.556112319231033325e-01 6.694518774747848511e-02 3.155112564563751221e-01 3.842252492904663086e-02 -1.101424098014831543e-01 -4.449966549873352051e-01
2.980806529521942139e-01 1.123230624943971634e-02 1.804333031177520752e-01 1.240387558937072754e-01 1.079369038343429565e-01 -5.039633810520172119e-02 1.546336412429809570e-01 -1.397234052419662476e-01 3.503939509391784668e-02 -1.188368201255798340e-01 -1.072122976183891296e-01 -1.591739207506179810e-01 3.936585783958435059e-02 -1.974972486495971680e-01 8.743711560964584351e-02 -5.201374180614948273e-03 -2.906816601753234863e-01 2.037613838911056519e-02 -2.760773301124572754e-01 1.131116673350334167e-01 -1.617789566516876221e-01 -1.475946605205535889e-01 2.634721994400024414e-01 -2.204668372869491577e-01 3.734513819217681885e-01 -2.437812238931655884e-01 -1.349586993455886841e-01 9.120786190032958984e-02 1.861780732870101929e-01 7.835726439952850342e-02 -7.651865016669034958e-03 -3.144123852252960205e-01
7.724943011999130249e-02 -5.928442627191543579e-02 -8.303962647914886475e-02 -1.829822361469268799e-02 -9.133845567703247070e-02 -1.211063191294670105e-01 5.313634499907493591e-02 -3.328666090965270996e-01 -9.030985087156295776e-02 2.117375135421752930e-01 -4.719363525509834290e-02 -1.101723089814186096e-01 -5.000579953193664551e-01 -1.783987283706665039e-01 -1.636091060936450958e-02 -1.075025424361228943e-01 5.235569179058074951e-02 -3.751883516088128090e-03 -1.776311695575714111e-01 1.492842286825180054e-01 -7.210908085107803345e-02 -1.848390549421310425e-01 -6.857344508171081543e-02 -4.218565300107002258e-02 3.174067437648773193e-01 2.386663705110549927e-01 -8.903569541871547699e-03 -2.222957089543342590e-02 4.068997502326965332e-01 2.271133363246917725e-01 8.781476318836212158e-02 -3.100844332948327065e-03
2.505604326725006104e-01 -2.226369678974151611e-01 1.040158271789550781e-01 -5.983343347907066345e-02 -1.883072853088378906e-01 -1.844827532768249512e-01 -2.308590561151504517e-01 -1.746679246425628662e-01 -1.726330071687698364e-01 -2.459052354097366333e-01 -7.737038284540176392e-02 -7.668990641832351685e-02 -2.115610986948013306e-01 5.780326202511787415e-02 3.215986490249633789e-02 -1.682072430849075317e-01 2.125437371432781219e-02 -2.877134978771209717e-01 -2.276000231504440308e-01 1.321218907833099365e-01 -2.365383803844451904e-01 -1.855085790157318115e-01 1.336441040039062500e-01 1.433493942022323608e-01 1.115120202302932739e-01 2.439377456903457642e-01 -1.189258247613906860e-01 1.730168461799621582e-01 2.964009158313274384e-02 1.161217167973518372e-01 2.622023783624172211e-02 -3.578505814075469971e-01
1.036569569259881973e-02 1.469488739967346191e-01 2.000057846307754517e-01 -4.276194050908088684e-02 -9.939347393810749054e-03 -9.393608570098876953e-02 -1.398611068725585938e-01 -1.860117763280868530e-01 -3.559428453445434570e-02 -2.632375061511993408e-01 -1.670811474323272705e-01 -1.777514070272445679e-01 -2.511807978153228760e-01 9.894839674234390259e-02 3.167864680290222168e-01 4.706437885761260986e-02 -3.449831902980804443e-01 2.655964195728302002e-01 -3.633134961128234863e-01 4.128891974687576294e-02 8.379656821489334106e-02 -2.563065886497497559e-01 -6.669621169567108154e-02 4.791233222931623459e-03 2.279551327228546143e-01 9.140772372484207153e-02 1.543553471565246582e-01 1.427523493766784668e-01 -1.010127458721399307e-02 -2.352919243276119232e-02 -5.146987363696098328e-02 -2.441092729568481445e-01
1.081669181585311890e-01 -1.185412332415580750e-01 8.636481314897537231e-02 -1.690082103013992310e-01 -1.283924211747944355e-03 -7.437065988779067993e-02 -8.351163566112518311e-02 -4.368776455521583557e-02 -3.822381496429443359e-01 3.455457463860511780e-02 -2.306548506021499634e-01 -1.291847527027130127e-01 -3.207032382488250732e-01 -4.026872217655181885e-01 2.239418327808380127e-01 7.684203982353210449e-02 -8.580273389816284180e-02 -1.430631577968597412e-01 -2.043747454881668091e-01 7.890874892473220825e-02 8.630990236997604370e-02 -1.604389399290084839e-02 8.034055680036544800e-02 -1.662236638367176056e-02 2.942988574504852295e-01 2.886155545711517334e-01 -2.145613776519894600e-03 -1.081389840692281723e-02 2.827622890472412109e-01 -1.133200898766517639e-02 -2.034508883953094482e-01 6.154125556349754333e-02
3.273133933544158936e-01 -1.742100566625595093e-01 -7.452217489480972290e-02 3.012019395828247070e-01 2.039216458797454834e-01 -1.057752072811126709e-01 8.569124341011047363e-02 -4.018128514289855957e-01 1.580258309841156006e-01 1.345647424459457397e-01 2.412092387676239014e-01 -1.511799246072769165e-01 7.285742461681365967e-02 -2.310861647129058838e-01 5.393357202410697937e-02 2.293081134557723999e-01 -3.558955341577529907e-02 1.278855949640274048e-01 -1.420324444770812988e-01 1.191458478569984436e-01 -2.217827923595905304e-02 -5.536592379212379456e-02 1.551107317209243774e-01 1.191586256027221680e-01 1.983927190303802490e-01 7.323784381151199341e-02 3.957881778478622437e-02 -8.244954794645309448e-02 1.888868957757949829e-01 -8.070855587720870972e-02 2.574818134307861328e-01 -2.257695645093917847e-01
1.649897843599319458e-01 -1.522291004657745361e-01 -2.450510412454605103e-01 2.966752350330352783e-01 3.446010351181030273e-01 -4.171916469931602478e-02 -6.893888930790126324e-04 -1.153921931982040405e-01 -3.672905266284942627e-02 -6.351041793823242188e-02 3.464805781841278076e-01 -3.440522029995918274e-02 3.860795637592673302e-03 -3.055049572139978409e-03 2.540329694747924805e-01 8.469302952289581299e-02 -1.683475375175476074e-01 -1.613203249871730804e-02 -3.804521560668945312e-01 7.048197090625762939e-02 -1.491407454013824463e-01 -2.866941094398498535e-01 -2.942324280738830566e-01 1.956557780504226685e-01 1.104414165019989014e-01 1.114340275526046753e-01 2.850493183359503746e-03 -3.740259259939193726e-02 1.599894315004348755e-01 8.311839401721954346e-02 -3.740678727626800537e-02 4.310028254985809326e-02
4.568618908524513245e-02 -2.668140232563018799e-01 -1.060436815023422241e-01 -4.977390635758638382e-03 1.295021921396255493e-01 -8.411800116300582886e-02 -1.047678105533123016e-02 -3.390389978885650635e-01 -1.215731576085090637e-01 -5.824331566691398621e-02 5.147520080208778381e-02 -5.984267685562372208e-03 4.005538299679756165e-02 2.307492867112159729e-02 4.881723318248987198e-03 4.401949048042297363e-01 -2.950451970100402832e-01 2.171660661697387695e-01 -1.210801489651203156e-02 2.117727696895599365e-01 1.001897305250167847e-01 -2.368806451559066772e-01 1.562117412686347961e-02 -5.271482095122337341e-02 2.247999608516693115e-01 1.642640745558310300e-05 2.054389193654060364e-02 -1.993978023529052734e-01 3.690925613045692444e-02 -2.226068265736103058e-02 7.872512191534042358e-02 -4.610930383205413818e-01
2.569279074668884277e-01 -1.962079256772994995e-01 -2.029905021190643311e-01 3.707641735672950745e-02 2.582286298274993896e-01 -3.157376497983932495e-02 8.030721545219421387e-02 -1.239881590008735657e-01 1.401197016239166260e-01 -2.282395511865615845e-01 8.850734680891036987e-02 1.519062221050262451e-01 -1.459201276302337646e-01 -2.219084650278091431e-01 1.840981692075729370e-01 -9.743844717741012573e-02 -4.611450806260108948e-02 2.526311278343200684e-01 -3.316703438758850098e-01 3.222650289535522461e-01 7.707779109477996826e-02 3.648675046861171722e-03 6.107158586382865906e-02 1.372869312763214111e-01 -7.441588677465915680e-03 1.313963979482650757e-01 4.356850311160087585e-02 -6.458345800638198853e-02 9.912683814764022827e-02 -1.503217071294784546e-01 2.620960474014282227e-01 -3.376443684101104736e-01
-1.710960455238819122e-02 -7.644730061292648315e-02 -1.679390668869018555e-01 -2.743441760540008545e-01 1.305456906557083130e-01 -7.273749262094497681e-02 -1.479521393775939941e-01 -1.087137684226036072e-01 -2.464638799428939819e-01 -1.010801866650581360e-01 1.683883070945739746e-01 -1.146916300058364868e-01 -1.192558407783508301e-01 1.610091924667358398e-01 6.188477575778961182e-02 1.245920583605766296e-01 -1.111392527818679810e-01 -1.814382821321487427e-01 -4.013755619525909424e-01 2.336075603961944580e-01 -2.284466773271560669e-01 -7.758649438619613647e-02 1.231397837400436401e-01 -3.318977355957031250e-02 3.150431066751480103e-02 -3.436402231454849243e-02 -7.616604864597320557e-02 6.699112802743911743e-02 3.855517208576202393e-01 1.889555007219314575e-01 2.727441489696502686e-01 -2.361327260732650757e-01
1.361471414566040039e-01 6.291557103395462036e-03 -1.617033779621124268e-01 -9.483627229928970337e-02 2.309723049402236938e-01 -1.553226113319396973e-01 -1.631005853414535522e-01 -3.572290390729904175e-02 -6.066107004880905151e-02 -1.711307615041732788e-01 -2.195595018565654755e-02 -8.334646373987197876e-02 -9.318180382251739502e-02 8.302892744541168213e-02 8.869120478630065918e-02 3.032639920711517334e-01 9.480591118335723877e-02 5.222998559474945068e-02 -9.657501429319381714e-02 3.274168372154235840e-01 3.125753402709960938e-01 -4.607090726494789124e-02 -1.042209789156913757e-01 3.082647919654846191e-01 -1.380079239606857300e-01 2.301445454359054565e-01 -6.033402751199901104e-04 8.196894824504852295e-02 2.115370631217956543e-01 2.449775487184524536e-01 2.188912481069564819e-01 -3.460609018802642822e-01
[truncated: 3,276,374 more chars]
