# Supplementary material for: The Language of Innovation
Source: PLoS One. 2020 Apr 30;15(4):e0230107. doi: 10.1371/journal.pone.0230107 (PMC7194493; doi:10.1371/journal.pone.0230107)
Supplement: S2 File — (GZ) [file pone.0230107.s002.tar.gz › 1980-1984/V2Run_25_VS_4500_embeddings1980-1984ED32.txt]

4.303070306777954102e-01 -3.464652225375175476e-02 6.748060882091522217e-02 1.046985946595668793e-02 -3.264169096946716309e-01 -9.104503691196441650e-02 -8.977182209491729736e-02 3.392334282398223877e-02 3.376669287681579590e-01 -8.128875494003295898e-02 1.289263963699340820e-01 -1.728167235851287842e-01 2.734366357326507568e-01 8.311095880344510078e-04 -2.984381914138793945e-01 3.174323961138725281e-02 2.879362925887107849e-02 -3.586065769195556641e-02 1.880934983491897583e-01 -2.873749099671840668e-02 2.412992343306541443e-02 1.870137900114059448e-01 1.232625842094421387e-01 7.878556102514266968e-02 2.296453574672341347e-03 -1.405852735042572021e-01 1.902589052915573120e-01 2.866308093070983887e-01 1.295316964387893677e-01 2.049845904111862183e-01 2.265667468309402466e-01 -9.714666754007339478e-02
1.761484742164611816e-01 5.749896913766860962e-02 3.374260962009429932e-01 8.277951180934906006e-02 -5.572915449738502502e-02 -1.623333841562271118e-01 -2.401684671640396118e-01 -2.921671271324157715e-01 3.910955414175987244e-02 1.892649680376052856e-01 -2.310185879468917847e-02 2.029154449701309204e-01 1.507299244403839111e-01 -2.004836946725845337e-01 6.438630074262619019e-02 -8.395599573850631714e-02 1.547754555940628052e-01 -3.253991901874542236e-01 1.624273806810379028e-01 7.953113317489624023e-02 1.655916720628738403e-01 1.359047591686248779e-01 -4.378778487443923950e-02 1.014696955680847168e-01 5.952056497335433960e-02 -8.246510475873947144e-02 3.065620958805084229e-01 -1.244793534278869629e-01 4.886014387011528015e-02 3.870632648468017578e-01 1.627259552478790283e-01 1.159394253045320511e-02
-3.663481026887893677e-02 -1.983430087566375732e-01 2.899270951747894287e-01 1.346704661846160889e-01 -2.821734249591827393e-01 -2.354419827461242676e-01 -2.016991674900054932e-01 -7.929289340972900391e-02 1.286607533693313599e-01 -2.994492650032043457e-02 4.908187314867973328e-02 3.533966094255447388e-02 5.157410725951194763e-02 -1.579618453979492188e-01 -1.825707256793975830e-01 1.029740944504737854e-01 4.311523213982582092e-02 -9.440671652555465698e-02 3.166216015815734863e-01 9.966089576482772827e-02 -1.564091145992279053e-01 4.616022109985351562e-02 1.569006405770778656e-02 -6.183830648660659790e-02 7.544552534818649292e-02 -1.625210046768188477e-01 7.621970027685165405e-02 -2.646864652633666992e-01 4.263054132461547852e-01 1.236841455101966858e-01 3.123888671398162842e-01 1.680219620466232300e-01
7.787691801786422729e-02 -6.636112183332443237e-02 9.796883165836334229e-02 2.274222522974014282e-01 -2.977413535118103027e-01 6.455008685588836670e-02 -4.517518728971481323e-02 3.227711841464042664e-02 1.699678599834442139e-01 -1.603829413652420044e-01 1.238597091287374496e-02 1.657039076089859009e-01 -5.803925916552543640e-02 -2.354166060686111450e-01 -1.474565714597702026e-01 2.063395977020263672e-01 -7.472499459981918335e-02 -1.521926373243331909e-01 1.753107756376266479e-01 -2.388143911957740784e-02 2.890419960021972656e-01 8.264309912919998169e-02 1.741316169500350952e-01 5.013286322355270386e-02 -2.485139220952987671e-01 -2.309106141328811646e-01 3.372595310211181641e-01 1.405406892299652100e-01 2.829487323760986328e-01 2.088070511817932129e-01 2.665782272815704346e-01 2.053716033697128296e-02
8.240531384944915771e-02 -1.826972812414169312e-01 1.458844244480133057e-01 1.665796637535095215e-01 9.331752359867095947e-02 1.009614691138267517e-01 -9.691230207681655884e-02 -1.489985287189483643e-01 3.463919460773468018e-01 -5.261410400271415710e-02 6.427412480115890503e-02 -4.752793908119201660e-02 2.181774750351905823e-02 -4.497509300708770752e-01 -8.662224560976028442e-02 1.780070364475250244e-01 1.690322160720825195e-01 -2.886422276496887207e-01 8.230933547019958496e-02 -3.424401953816413879e-02 2.846502959728240967e-01 9.668687731027603149e-02 9.570472687482833862e-02 -1.630508452653884888e-01 -2.379722893238067627e-01 -2.671858370304107666e-01 1.067101508378982544e-01 -1.360050588846206665e-01 1.225250214338302612e-01 1.654041111469268799e-01 1.388187706470489502e-01 1.540145725011825562e-01
2.307299673557281494e-01 1.796322166919708252e-01 2.491961568593978882e-01 2.118145078420639038e-01 7.788930088281631470e-02 7.656765228603035212e-05 -1.796274632215499878e-01 -2.668601572513580322e-01 1.259252578020095825e-01 -1.876403689384460449e-01 -2.182366326451301575e-02 -1.526189893484115601e-01 2.813792321830987930e-03 -7.765392214059829712e-02 -3.910586982965469360e-02 2.551512420177459717e-02 -3.539248928427696228e-02 -1.838572323322296143e-03 8.137465268373489380e-02 8.763100020587444305e-03 2.860652506351470947e-01 4.857987537980079651e-02 3.000552952289581299e-01 9.207834303379058838e-02 1.509994454681873322e-02 -1.655659973621368408e-01 1.268575787544250488e-01 -1.712040901184082031e-01 1.800032705068588257e-01 3.198954761028289795e-01 3.812578022480010986e-01 2.667142748832702637e-01
2.339694350957870483e-01 2.497810637578368187e-03 9.538990259170532227e-02 -3.741114214062690735e-02 2.218786031007766724e-01 -3.512167930603027344e-01 -2.363494783639907837e-02 -6.902924180030822754e-02 1.842333525419235229e-01 1.611580140888690948e-02 9.326241165399551392e-02 -1.514697074890136719e-01 -7.208279520273208618e-02 -2.618459761142730713e-01 -9.268616884946823120e-02 9.316367655992507935e-02 -1.660899370908737183e-01 -2.091311961412429810e-01 7.370994985103607178e-02 4.336269944906234741e-02 4.978990927338600159e-02 2.248679995536804199e-01 1.878958791494369507e-01 -6.937280297279357910e-02 1.396602988243103027e-01 -3.504362702369689941e-01 2.610337734222412109e-01 3.166240155696868896e-01 1.818154752254486084e-01 -1.822323799133300781e-01 2.220289409160614014e-01 -4.375682398676872253e-02
1.578560620546340942e-01 2.141164243221282959e-01 1.278206706047058105e-01 3.368511050939559937e-02 -8.985323831439018250e-03 -3.773826062679290771e-01 5.606263130903244019e-02 -4.681194201111793518e-02 5.914817750453948975e-02 -8.476534485816955566e-02 1.628627181053161621e-01 -2.728415429592132568e-01 1.766660809516906738e-01 -1.884699910879135132e-01 3.528871387243270874e-02 1.737374404910951853e-04 9.888640046119689941e-02 -3.024792075157165527e-01 -4.069789499044418335e-02 1.290337182581424713e-02 8.047291636466979980e-02 2.560962177813053131e-02 -4.006673768162727356e-02 -1.084804087877273560e-01 9.776152670383453369e-03 -2.857940196990966797e-01 2.937850654125213623e-01 1.623454391956329346e-01 2.393705993890762329e-01 -8.447681367397308350e-02 4.177936017513275146e-01 -1.651570498943328857e-01
1.816181242465972900e-01 -5.960134416818618774e-02 1.710263788700103760e-01 2.240619659423828125e-01 4.603922367095947266e-02 -7.006485760211944580e-02 -1.263987924903631210e-02 -2.094703614711761475e-01 2.752656638622283936e-01 2.475164085626602173e-01 1.347159594297409058e-02 1.282101720571517944e-01 2.193379998207092285e-01 -7.983946055173873901e-02 -2.133579999208450317e-01 1.831629127264022827e-02 -5.249255523085594177e-02 -3.738846480846405029e-01 1.965287923812866211e-01 1.908416301012039185e-01 2.306905388832092285e-01 1.306521594524383545e-01 2.943138033151626587e-02 -6.743124872446060181e-02 -1.833179593086242676e-01 -4.521961137652397156e-02 2.647020518779754639e-01 -4.388699308037757874e-02 1.599558442831039429e-01 3.693586885929107666e-01 1.166057884693145752e-01 4.903374612331390381e-02
2.460955530405044556e-01 2.844971232116222382e-02 2.492823302745819092e-01 3.017804026603698730e-01 7.065890729427337646e-02 -1.957131028175354004e-01 -4.590295255184173584e-02 -2.665607035160064697e-01 2.644631266593933105e-01 3.369459211826324463e-01 -5.973519012331962585e-02 2.106310576200485229e-01 2.688538432121276855e-01 -1.336483061313629150e-01 -3.049456514418125153e-02 2.090830542147159576e-02 -6.314454227685928345e-02 -3.612799346446990967e-01 5.193036794662475586e-02 1.499542444944381714e-01 2.092651426792144775e-01 1.743823289871215820e-01 3.936557844281196594e-02 2.421726845204830170e-02 -4.225213453173637390e-02 -9.794781357049942017e-02 1.814191341400146484e-01 4.172380268573760986e-02 3.919562697410583496e-02 2.319143265485763550e-01 3.979420289397239685e-02 -8.408763259649276733e-02
-6.953927874565124512e-02 -7.841417193412780762e-02 2.664971351623535156e-01 -2.663196921348571777e-01 -1.810065060853958130e-01 -2.896951735019683838e-01 -1.703456342220306396e-01 -5.821878835558891296e-02 1.186617016792297363e-01 1.505578961223363876e-02 -6.569552421569824219e-02 -3.380470871925354004e-01 2.694410681724548340e-01 -1.195088252425193787e-01 2.084497660398483276e-01 8.849409967660903931e-02 -2.760029211640357971e-02 4.213347285985946655e-02 -5.679458752274513245e-02 1.050493121147155762e-01 1.505367550998926163e-02 1.259223222732543945e-01 2.421728968620300293e-01 1.440653949975967407e-02 -9.382325410842895508e-02 -4.375174045562744141e-01 6.201876699924468994e-02 7.303059101104736328e-02 1.606782823801040649e-01 2.601142227649688721e-01 -1.588523238897323608e-01 -8.403112739324569702e-02
1.460812240839004517e-01 -1.353876292705535889e-01 1.502522826194763184e-01 -2.187724038958549500e-02 7.182227820158004761e-02 -4.265210404992103577e-02 3.319948166608810425e-02 -2.788524925708770752e-01 2.654313743114471436e-01 1.502742320299148560e-01 -1.313617080450057983e-01 2.691335231065750122e-02 2.983213663101196289e-01 -1.731765121221542358e-01 9.744428098201751709e-02 4.063588380813598633e-02 8.419121801853179932e-02 -3.526757061481475830e-01 6.034750863909721375e-02 9.205700457096099854e-02 1.890960037708282471e-01 3.491955697536468506e-01 4.261698946356773376e-02 1.954800933599472046e-01 -9.844031929969787598e-02 1.046406477689743042e-01 2.848234176635742188e-01 -1.885952204465866089e-01 8.814220875501632690e-02 3.375807702541351318e-01 8.600749820470809937e-02 -5.020708590745925903e-02
3.834518045186996460e-02 -7.879537343978881836e-02 2.915310263633728027e-01 -1.668946146965026855e-01 -1.300933957099914551e-01 3.594725579023361206e-02 4.847273975610733032e-02 -2.958981990814208984e-01 1.365267555229365826e-03 1.557497829198837280e-01 -8.050569891929626465e-02 -4.798295348882675171e-02 2.601328492164611816e-01 -2.988645732402801514e-01 1.221688836812973022e-02 1.947486773133277893e-02 1.526949107646942139e-01 -2.089345157146453857e-01 1.167862787842750549e-01 8.269145339727401733e-02 1.245473101735115051e-01 7.812409847974777222e-02 1.095016449689865112e-01 2.678386270999908447e-01 -2.267772406339645386e-01 -8.951883763074874878e-02 1.705458611249923706e-01 -8.318821340799331665e-02 1.669038534164428711e-01 3.323130607604980469e-01 3.857020735740661621e-01 -7.417087256908416748e-02
-1.476113349199295044e-01 -3.606015071272850037e-02 1.560524478554725647e-02 1.551436632871627808e-01 -1.397755742073059082e-01 1.864485628902912140e-02 -1.610674113035202026e-01 -1.391048133373260498e-01 2.426092326641082764e-01 -6.017974019050598145e-02 1.827040314674377441e-01 1.960439383983612061e-01 1.268850564956665039e-01 -2.443086057901382446e-01 -2.138217240571975708e-01 1.560259312391281128e-01 1.234827935695648193e-01 -2.106399834156036377e-01 2.115827798843383789e-01 7.732634246349334717e-02 4.411714151501655579e-02 2.790627777576446533e-01 5.127702280879020691e-02 -1.664165854454040527e-01 -7.361593097448348999e-02 -2.372675240039825439e-01 1.277167797088623047e-01 -9.659378789365291595e-03 3.288666903972625732e-01 3.063794076442718506e-01 3.231854736804962158e-01 4.662723094224929810e-02
4.329134523868560791e-02 1.888364553451538086e-02 1.278303563594818115e-01 2.808546423912048340e-01 -4.616756364703178406e-02 -1.246592029929161072e-01 9.897173941135406494e-02 -9.951501339673995972e-02 3.000181317329406738e-01 1.604019701480865479e-01 6.081117317080497742e-04 -1.078559756278991699e-01 1.540928035974502563e-01 -3.440159261226654053e-01 3.441702201962471008e-02 1.287489831447601318e-01 -9.636106342077255249e-02 -2.196352779865264893e-01 2.206032872200012207e-01 2.059963792562484741e-01 4.834493249654769897e-02 -1.680076494812965393e-02 -1.919485479593276978e-01 1.448570340871810913e-01 3.743257373571395874e-02 -3.194383084774017334e-01 2.216677814722061157e-01 1.026345714926719666e-01 2.195482701063156128e-01 2.621113955974578857e-01 2.555477917194366455e-01 1.534926295280456543e-01
4.781845211982727051e-02 -1.511164754629135132e-01 9.739522635936737061e-02 -5.630913376808166504e-02 -1.120990216732025146e-01 3.207179158926010132e-02 7.027513533830642700e-02 -4.523650929331779480e-02 1.182775124907493591e-01 1.869080811738967896e-01 -1.828262209892272949e-01 -1.184408217668533325e-01 2.855100631713867188e-01 -2.288624495267868042e-01 -6.963051855564117432e-02 1.206565946340560913e-01 1.263396143913269043e-01 -2.168754041194915771e-01 1.128431037068367004e-01 1.196564137935638428e-01 2.343984991312026978e-01 1.245141103863716125e-01 1.997019052505493164e-01 2.767028212547302246e-01 -2.030605971813201904e-01 -1.170098707079887390e-01 2.557258009910583496e-01 -2.029734998941421509e-01 6.154461950063705444e-02 3.884930312633514404e-01 3.129216730594635010e-01 -2.949068509042263031e-02
-1.316299438476562500e-01 9.216926991939544678e-03 2.593381106853485107e-01 6.021609902381896973e-02 -1.888367980718612671e-01 -2.406276995316147804e-03 -8.364734053611755371e-02 -9.940791130065917969e-02 1.110436469316482544e-01 3.433069959282875061e-02 2.137467116117477417e-01 -3.306036442518234253e-02 2.032743096351623535e-01 -1.167977228760719299e-01 -2.438934147357940674e-01 2.127882838249206543e-01 -2.281714789569377899e-02 -1.695879995822906494e-01 1.373485922813415527e-01 1.876385360956192017e-01 -4.501241259276866913e-03 3.297790884971618652e-01 3.428209945559501648e-02 1.830422729253768921e-01 -1.044830083847045898e-01 -1.022722497582435608e-01 2.334601432085037231e-01 3.451905399560928345e-02 4.403416812419891357e-01 1.728643029928207397e-01 2.385898679494857788e-01 2.335809171199798584e-01
-1.014009565114974976e-01 4.810877516865730286e-02 6.573504209518432617e-02 4.196069017052650452e-02 -7.350669801235198975e-02 -1.314032264053821564e-02 -1.761441081762313843e-01 7.452083379030227661e-02 4.227865338325500488e-01 1.325667351484298706e-01 1.715992093086242676e-01 -4.866377264261245728e-02 2.445127069950103760e-01 -1.252765208482742310e-01 1.037447005510330200e-01 8.935505151748657227e-02 2.199731320142745972e-01 -1.308822184801101685e-01 2.468431144952774048e-01 1.133947595953941345e-01 1.538635939359664917e-01 -2.510521411895751953e-01 -6.569992005825042725e-02 3.374423831701278687e-03 7.371389120817184448e-02 -2.606879174709320068e-01 1.879371851682662964e-01 -6.178697198629379272e-02 1.147677898406982422e-01 4.731394946575164795e-01 1.815667599439620972e-01 6.272548437118530273e-02
3.334344029426574707e-01 2.882731892168521881e-02 2.944523692131042480e-01 6.414046883583068848e-02 1.425617486238479614e-01 -9.634471684694290161e-02 -3.438843488693237305e-01 2.124028503894805908e-01 1.369662582874298096e-01 1.444797515869140625e-01 3.223908245563507080e-01 2.392827719449996948e-01 4.225797206163406372e-02 -2.092203050851821899e-01 5.755620077252388000e-02 4.701669514179229736e-02 3.850512439385056496e-03 -6.201058998703956604e-02 2.330463677644729614e-01 3.217584267258644104e-02 -5.913067981600761414e-02 -2.677941136062145233e-02 1.095114871859550476e-01 -3.513949736952781677e-02 -1.045376062393188477e-02 -2.499839812517166138e-01 7.274862378835678101e-02 2.342985719442367554e-01 1.296031475067138672e-01 8.845927566289901733e-02 3.488074243068695068e-01 -8.101328462362289429e-02
1.167265176773071289e-01 -3.377734869718551636e-02 2.200026065111160278e-01 1.508552283048629761e-01 -1.920432746410369873e-01 -5.725196097046136856e-03 8.208721876144409180e-02 -1.678747385740280151e-01 2.386475503444671631e-01 9.377963840961456299e-02 -6.423812825232744217e-03 -4.436933249235153198e-02 2.272094935178756714e-01 -3.234927058219909668e-01 5.970356613397598267e-02 6.586168706417083740e-02 -9.114603698253631592e-02 -2.652666866779327393e-01 1.337688416242599487e-01 2.294268012046813965e-01 1.612447798252105713e-01 -8.245258033275604248e-02 -1.564416140317916870e-01 1.151297539472579956e-01 -8.695248514413833618e-02 -3.991901278495788574e-01 2.307836115360260010e-01 -5.350496619939804077e-02 2.293265759944915771e-01 -1.659807749092578888e-02 2.972239553928375244e-01 1.622754931449890137e-01
9.315729886293411255e-02 -2.665185332298278809e-01 1.531672924757003784e-01 -1.411797702312469482e-01 -1.037521958351135254e-01 1.476309448480606079e-01 1.062389314174652100e-01 3.029383020475506783e-03 2.974055707454681396e-01 5.780260637402534485e-02 -1.909859478473663330e-01 -7.878629118204116821e-02 2.815792560577392578e-01 -1.924816071987152100e-01 6.228898465633392334e-02 1.058059111237525940e-01 -2.937540411949157715e-02 -3.881575763225555420e-01 -4.775303974747657776e-02 -5.868647247552871704e-02 8.423999696969985962e-02 1.791810244321823120e-01 1.312703788280487061e-01 1.065109968185424805e-01 -2.309187650680541992e-01 -1.176959946751594543e-01 2.616171836853027344e-01 -1.807440817356109619e-01 1.238100677728652954e-01 3.915534317493438721e-01 4.855068773031234741e-02 5.326434969902038574e-02
-8.684942126274108887e-02 -1.104340031743049622e-01 2.121127098798751831e-01 1.359729915857315063e-01 -3.379567265510559082e-01 -2.022800296545028687e-01 -2.057190537452697754e-01 -2.476763874292373657e-01 2.397430092096328735e-01 1.198552474379539490e-01 1.802701801061630249e-01 -4.722192883491516113e-02 -7.239941041916608810e-04 -2.715392708778381348e-01 -3.933785483241081238e-02 2.485405355691909790e-01 1.299993246793746948e-01 -1.052554100751876831e-01 2.377231866121292114e-01 -3.969526663422584534e-02 -6.780575215816497803e-02 7.894861698150634766e-02 -2.889777161180973053e-02 -9.661447256803512573e-02 -2.041441015899181366e-02 -5.833067372441291809e-02 2.208810448646545410e-01 -2.506446242332458496e-01 3.768714964389801025e-01 9.914658218622207642e-02 1.974444091320037842e-01 3.191750869154930115e-02
3.464421033859252930e-01 8.605196140706539154e-03 -1.025149151682853699e-01 -2.602022700011730194e-02 1.069343984127044678e-01 9.097255766391754150e-02 -6.373791396617889404e-02 -1.692037843167781830e-02 3.538735508918762207e-01 -2.608730690553784370e-03 -1.756609678268432617e-01 -1.037378981709480286e-01 2.797354459762573242e-01 -1.621466875076293945e-01 -1.553922593593597412e-01 2.277612239122390747e-01 -2.256463654339313507e-02 -1.874286532402038574e-01 1.117772683501243591e-01 -8.431532233953475952e-02 1.191682741045951843e-01 4.915788397192955017e-02 1.831647157669067383e-01 -2.003640383481979370e-01 -3.110683262348175049e-01 -3.154639303684234619e-01 2.262713164091110229e-01 -1.079823449254035950e-01 3.494962677359580994e-02 2.481263428926467896e-01 1.421382874250411987e-01 9.774871170520782471e-02
2.047972232103347778e-01 1.509034037590026855e-01 1.237905845046043396e-01 1.037278771400451660e-01 1.312214415520429611e-02 3.357740342617034912e-01 -2.712690234184265137e-01 -1.037780120968818665e-01 2.016337811946868896e-01 -9.356056153774261475e-02 -6.023466959595680237e-02 -2.210550606250762939e-01 -5.925489217042922974e-02 -2.579558081924915314e-02 5.790358409285545349e-02 1.722595095634460449e-01 -9.088142216205596924e-02 -1.189020872116088867e-01 8.695584721863269806e-03 -3.980598226189613342e-02 8.798579126596450806e-02 -1.840636134147644043e-02 2.401705533266067505e-01 -1.905379891395568848e-01 -6.687007099390029907e-02 -1.205468252301216125e-01 2.450100332498550415e-01 -1.649074852466583252e-01 4.361160695552825928e-01 2.350310087203979492e-01 2.429574280977249146e-01 1.897542178630828857e-01
1.343282610177993774e-01 -5.017860606312751770e-02 1.757974624633789062e-01 -2.460750937461853027e-01 -1.166144087910652161e-01 -9.407509863376617432e-02 -1.219754740595817566e-01 -3.519753515720367432e-01 2.391274571418762207e-01 2.569139599800109863e-01 1.088553518056869507e-01 1.632638275623321533e-01 1.783622056245803833e-01 3.302509710192680359e-02 -7.017376273870468140e-02 -9.063352644443511963e-02 3.519300743937492371e-02 -1.773446202278137207e-01 3.945115581154823303e-02 -2.884034514427185059e-01 -2.165096700191497803e-01 -2.714151889085769653e-02 2.595574557781219482e-01 5.456713028252124786e-03 -6.988016515970230103e-02 -9.543404728174209595e-02 2.189568430185317993e-01 -1.610323041677474976e-01 1.653783917427062988e-01 1.768672764301300049e-01 3.337456881999969482e-01 -1.694540977478027344e-01
2.102014720439910889e-01 -2.640519738197326660e-01 6.160302087664604187e-02 -1.477875113487243652e-01 -8.612778782844543457e-02 -1.030768975615501404e-01 -4.249508976936340332e-01 -2.070500105619430542e-01 3.845729529857635498e-01 -2.770409919321537018e-02 -7.518304884433746338e-02 4.659552872180938721e-02 -7.310133427381515503e-02 -1.738754659891128540e-01 6.529668718576431274e-02 -1.695045381784439087e-01 1.067655533552169800e-02 -9.480945765972137451e-02 1.641250550746917725e-01 1.086387038230895996e-01 1.789403408765792847e-01 -3.557199612259864807e-02 -4.067601636052131653e-03 7.470929622650146484e-02 -1.002214178442955017e-01 1.214126572012901306e-01 2.494392842054367065e-01 1.761517673730850220e-01 8.052482455968856812e-02 3.882464468479156494e-01 1.720733940601348877e-01 4.807996749877929688e-02
2.609429657459259033e-01 -9.785704314708709717e-02 -2.500181645154953003e-02 -7.985218614339828491e-02 2.577578276395797729e-02 -3.102747797966003418e-01 3.552154079079627991e-02 -1.945576369762420654e-01 2.128732800483703613e-01 7.471264805644750595e-03 2.047520130872726440e-03 -2.532163262367248535e-01 1.395880430936813354e-01 -1.549428254365921021e-01 1.748486049473285675e-02 1.966261118650436401e-01 -2.656778879463672638e-02 6.052365526556968689e-02 9.867009939625859261e-04 2.036458849906921387e-01 1.222038343548774719e-01 1.263557970523834229e-01 2.502545528113842010e-02 8.674900978803634644e-02 3.607026487588882446e-02 2.158555202186107635e-02 1.964078545570373535e-01 1.665123105049133301e-01 1.419282704591751099e-01 2.146817743778228760e-01 6.055295467376708984e-01 3.832542151212692261e-02
1.914752423763275146e-01 -1.736412383615970612e-02 -8.636898547410964966e-02 1.848196089267730713e-01 -1.900052577257156372e-01 -1.129692345857620239e-01 3.831733763217926025e-02 9.465492516756057739e-02 6.509195268154144287e-02 -2.109560966491699219e-01 4.631253704428672791e-02 1.335407793521881104e-01 4.423671588301658630e-02 -3.282595425844192505e-03 -9.746245294809341431e-02 2.849152982234954834e-01 -6.513044983148574829e-02 -3.215407133102416992e-01 2.826739251613616943e-01 9.951756335794925690e-03 2.031326591968536377e-01 1.565244793891906738e-02 1.069106459617614746e-01 -1.670551896095275879e-01 -1.159131973981857300e-01 -2.628071606159210205e-01 2.750717997550964355e-01 -5.424622818827629089e-02 2.864281237125396729e-01 3.629598915576934814e-01 2.127304971218109131e-01 -1.101827621459960938e-01
2.715634107589721680e-01 -9.079734981060028076e-02 2.741164565086364746e-01 1.288632154464721680e-01 -4.407684504985809326e-02 1.446191919967532158e-03 -3.241433575749397278e-02 5.913985520601272583e-02 7.687110453844070435e-02 2.821711003780364990e-01 -2.981070280075073242e-01 1.243209093809127808e-01 1.234270036220550537e-01 -1.875000447034835815e-01 -6.100465357303619385e-02 9.391179680824279785e-02 9.984555095434188843e-02 -2.514432966709136963e-01 3.426274955272674561e-01 -1.576207727193832397e-01 1.239509657025337219e-01 5.038021132349967957e-02 4.172594472765922546e-02 1.461917068809270859e-02 -7.214402779936790466e-03 2.231222391128540039e-02 2.353687435388565063e-01 -1.474444866180419922e-01 2.102122604846954346e-01 3.824412822723388672e-01 2.474194169044494629e-01 -4.840788617730140686e-02
4.361664950847625732e-01 -1.147548109292984009e-01 2.816656231880187988e-01 5.506721138954162598e-02 -7.521177828311920166e-02 -1.395595669746398926e-01 -2.011913061141967773e-01 3.541767895221710205e-01 1.560846269130706787e-01 2.119863331317901611e-01 1.623168736696243286e-01 2.525243461132049561e-01 2.430605590343475342e-01 -1.303495094180107117e-02 -9.092858433723449707e-02 1.611524969339370728e-01 1.718881875276565552e-01 -1.514775864779949188e-02 1.838025599718093872e-01 3.602113574743270874e-03 1.072102040052413940e-01 1.590429060161113739e-02 9.784621186554431915e-03 1.713112294673919678e-01 -1.078623905777931213e-01 -8.680738508701324463e-02 1.130003407597541809e-01 8.123048394918441772e-02 5.384007841348648071e-02 1.388130784034729004e-01 2.993389666080474854e-01 1.232747808098793030e-01
-2.628149813972413540e-04 -5.776104703545570374e-02 1.898087412118911743e-01 1.309990733861923218e-01 -3.850898444652557373e-01 -2.325350195169448853e-01 -1.966929435729980469e-01 -4.873723722994327545e-03 3.934074193239212036e-02 -2.545084804296493530e-02 1.316137611865997314e-01 -7.927587628364562988e-02 2.491528242826461792e-01 -2.624903321266174316e-01 -6.134403869509696960e-02 3.006957471370697021e-01 1.159686744213104248e-01 -9.110862016677856445e-02 3.056258857250213623e-01 -1.375994086265563965e-01 -3.078235499560832977e-02 2.019623965024948120e-01 7.343838363885879517e-02 -3.760688006877899170e-02 4.069633036851882935e-02 -1.104476228356361389e-01 1.271107494831085205e-01 -2.591698765754699707e-01 3.214926719665527344e-01 9.255208075046539307e-02 2.367897033691406250e-01 6.022724881768226624e-02
3.298616409301757812e-01 -1.397892087697982788e-01 3.789980709552764893e-01 -3.846312686800956726e-02 5.763989314436912537e-02 -3.417554199695587158e-01 -9.491176158189773560e-02 2.572071552276611328e-01 4.684735462069511414e-02 5.726037546992301941e-03 1.121675819158554077e-01 -1.535882949829101562e-01 8.019274100661277771e-03 -1.540709733963012695e-01 -8.580642193555831909e-02 3.951878547668457031e-01 1.073538139462471008e-01 -7.564691454172134399e-02 -1.428543925285339355e-01 6.572898477315902710e-02 1.562628298997879028e-01 6.334282457828521729e-02 5.454750359058380127e-02 -2.779028378427028656e-02 4.986183345317840576e-02 -6.814599782228469849e-02 5.111514404416084290e-02 -1.370589882135391235e-01 2.317427843809127808e-01 -9.525952860713005066e-03 9.245517104864120483e-02 -3.748165071010589600e-01
3.026625812053680420e-01 9.367886185646057129e-02 2.040657550096511841e-01 2.465438246726989746e-01 -1.649245917797088623e-01 -6.712809205055236816e-02 5.714437924325466156e-03 1.036662161350250244e-01 5.250139161944389343e-02 -8.824662119150161743e-02 -1.371821910142898560e-01 8.051742613315582275e-02 3.794658556580543518e-02 -2.158474922180175781e-01 -1.205357313156127930e-01 2.969911694526672363e-01 -1.092832759022712708e-01 -2.721756696701049805e-01 2.855249345302581787e-01 -1.173160448670387268e-01 1.829710602760314941e-01 1.186263486742973328e-01 8.858854882419109344e-03 -2.269452065229415894e-01 -3.828782215714454651e-02 -6.204867362976074219e-02 3.319289684295654297e-01 -6.509973108768463135e-02 1.791307032108306885e-01 3.035617172718048096e-01 1.446330100297927856e-01 -1.508921980857849121e-01
9.181571751832962036e-02 -2.126615047454833984e-01 3.469825387001037598e-01 -3.996823132038116455e-01 -2.415387183427810669e-01 -9.672929346561431885e-02 -1.730652600526809692e-01 -1.933461129665374756e-01 2.200850546360015869e-01 -2.796305529773235321e-02 4.209698736667633057e-02 -3.220305144786834717e-01 -1.053854152560234070e-01 -5.949735641479492188e-02 -1.441125124692916870e-01 9.586407244205474854e-02 5.617578513920307159e-03 9.683464467525482178e-02 1.416186839342117310e-01 -1.286359690129756927e-02 4.782905057072639465e-02 8.893246203660964966e-02 1.191134676337242126e-01 -9.341387078166007996e-03 -2.298378571867942810e-02 -3.080011308193206787e-01 2.749709486961364746e-01 -3.843788802623748779e-02 2.266779989004135132e-01 1.969363838434219360e-01 -1.199710592627525330e-01 2.701375633478164673e-02
1.078374460339546204e-01 -1.297680288553237915e-01 -2.015759423375129700e-02 -6.208141148090362549e-02 3.212556615471839905e-02 -3.188155293464660645e-01 5.432413518428802490e-02 -8.470280468463897705e-02 2.484648227691650391e-01 -1.056284904479980469e-01 4.143578000366687775e-03 -1.758799701929092407e-01 -2.195778116583824158e-02 -4.601658135652542114e-02 9.465495496988296509e-02 2.826672196388244629e-01 1.066577713936567307e-02 -4.813264682888984680e-02 -8.235978335142135620e-02 2.292496711015701294e-01 9.782066196203231812e-02 1.836192458868026733e-01 9.732543677091598511e-02 1.413194537162780762e-01 1.326955482363700867e-02 -8.239775896072387695e-02 2.271011769771575928e-01 2.486630231142044067e-01 1.973756402730941772e-01 4.127294719219207764e-01 4.312236011028289795e-01 -9.507484734058380127e-02
-2.467780746519565582e-02 -5.792878568172454834e-02 3.249240219593048096e-01 -2.537344098091125488e-01 1.443356573581695557e-01 -2.084053456783294678e-01 -3.155412524938583374e-02 -1.811115592718124390e-01 2.334242910146713257e-01 3.022392280399799347e-02 -8.120790868997573853e-02 -1.144116297364234924e-01 -1.559718549251556396e-01 -1.539290994405746460e-01 4.453455284237861633e-02 -4.484553635120391846e-02 -1.445844322443008423e-01 -3.947449922561645508e-01 6.504527479410171509e-02 7.789293676614761353e-02 -6.187689304351806641e-02 8.877023309469223022e-02 1.481596678495407104e-01 -1.134387776255607605e-01 -3.345987498760223389e-01 -7.763775065541267395e-04 3.330580294132232666e-01 -1.716554611921310425e-01 -8.506984263658523560e-02 2.244540303945541382e-01 2.165688723325729370e-01 -1.024272292852401733e-01
2.432944029569625854e-01 1.076536625623703003e-01 1.134599894285202026e-01 9.844008833169937134e-02 2.353061884641647339e-01 5.963655933737754822e-02 -2.351245284080505371e-01 -1.103160977363586426e-01 5.018967762589454651e-02 -1.485129296779632568e-01 7.031253725290298462e-02 1.419426500797271729e-02 -8.289901167154312134e-02 -1.913921982049942017e-01 -1.571769565343856812e-01 2.886675298213958740e-01 -1.361472010612487793e-01 -1.637200415134429932e-01 9.416216611862182617e-02 -4.653689637780189514e-02 2.196973711252212524e-01 5.952346324920654297e-02 1.711211651563644409e-01 -7.846198230981826782e-02 -1.692417562007904053e-01 -3.149484694004058838e-01 2.466970235109329224e-01 -1.669036149978637695e-01 2.562316954135894775e-01 3.775769174098968506e-01 1.062420234084129333e-01 1.390676945447921753e-01
1.383008509874343872e-01 -1.008910462260246277e-01 -1.365260686725378036e-02 -1.879878714680671692e-02 7.394304871559143066e-02 -3.728788793087005615e-01 -1.374830957502126694e-03 -1.457694619894027710e-01 2.295991927385330200e-01 -1.325612962245941162e-01 1.711433380842208862e-02 -1.900776475667953491e-01 -4.825087636709213257e-02 -5.590808019042015076e-02 6.206918507814407349e-02 2.643558681011199951e-01 -3.314278274774551392e-02 -8.455832302570343018e-02 -1.290510594844818115e-01 2.359665930271148682e-01 7.018389552831649780e-02 1.683720648288726807e-01 1.301503032445907593e-01 1.238930895924568176e-01 2.690721489489078522e-02 -6.684609502553939819e-02 1.905900835990905762e-01 2.950289547443389893e-01 1.894670426845550537e-01 4.115569293498992920e-01 3.681693375110626221e-01 -5.445212125778198242e-02
-2.381278946995735168e-02 -1.643110066652297974e-01 8.854780346155166626e-02 1.077070534229278564e-01 -1.055267304182052612e-01 -5.658587440848350525e-02 -1.749514043331146240e-01 9.543589502573013306e-02 9.551880508661270142e-02 -1.082363203167915344e-01 2.022693119943141937e-02 2.046599984169006348e-01 1.322553455829620361e-01 -5.254460871219635010e-02 -2.041848450899124146e-01 1.860275566577911377e-01 1.368093769997358322e-02 -1.893417388200759888e-01 2.348542660474777222e-01 -1.888369321823120117e-01 2.761013805866241455e-01 2.289345487952232361e-02 6.816326174885034561e-03 -7.426139712333679199e-02 -1.857327222824096680e-01 -2.878763675689697266e-01 5.325671434402465820e-01 3.306365013122558594e-02 1.688082367181777954e-01 1.932398974895477295e-01 2.493114322423934937e-01 9.171116980724036694e-04
1.971417665481567383e-01 -2.677750289440155029e-01 6.922039389610290527e-02 2.807904779911041260e-01 -6.159355863928794861e-02 -1.030751988291740417e-01 -5.676655843853950500e-02 -7.255521416664123535e-02 1.014596298336982727e-01 -9.509111195802688599e-02 8.032327145338058472e-02 2.585527002811431885e-01 4.813045263290405273e-02 -2.858092486858367920e-01 -1.885247081518173218e-01 2.017114609479904175e-01 -7.882046513259410858e-03 -1.899177879095077515e-01 4.475869610905647278e-02 -4.150249809026718140e-02 1.699991375207901001e-01 1.265375912189483643e-01 1.513705123215913773e-02 8.209779858589172363e-02 -1.936247646808624268e-01 -3.180544972419738770e-01 3.503876328468322754e-01 5.807885527610778809e-02 3.627549111843109131e-01 4.441919550299644470e-02 1.866708546876907349e-01 7.127642631530761719e-02
6.502420641481876373e-03 1.147458050400018692e-02 1.079775989055633545e-01 2.030925005674362183e-01 4.263532347977161407e-03 4.916679859161376953e-02 -1.607156395912170410e-01 -1.551627963781356812e-01 1.584632843732833862e-01 1.263901405036449432e-02 1.394034326076507568e-01 -6.062338128685951233e-02 -1.690553724765777588e-01 -4.721818268299102783e-01 2.952858619391918182e-02 -2.261512912809848785e-02 -3.429054319858551025e-01 -8.876180648803710938e-02 1.011447235941886902e-01 1.544291824102401733e-01 1.999787688255310059e-01 1.976541429758071899e-01 1.303288787603378296e-01 6.119611486792564392e-02 2.044160813093185425e-01 -9.447700530290603638e-02 1.575154066085815430e-01 -1.098052114248275757e-01 2.221519947052001953e-01 3.936504125595092773e-01 2.024346888065338135e-01 3.285407274961471558e-02
2.166314870119094849e-01 -1.874583363533020020e-01 2.792065441608428955e-01 -1.992031559348106384e-02 7.575035095214843750e-02 4.227688070386648178e-03 -1.227028295397758484e-01 -3.055956959724426270e-02 1.990105360746383667e-01 2.442653179168701172e-01 3.701935708522796631e-01 2.824764847755432129e-01 1.197843402624130249e-01 -2.660540640354156494e-01 4.624102637171745300e-02 7.954363524913787842e-02 -5.801375582814216614e-02 2.970604598522186279e-02 3.933651149272918701e-01 -1.247871443629264832e-01 8.911395817995071411e-02 -3.346067667007446289e-02 -9.272338449954986572e-02 1.128900125622749329e-01 -3.459844365715980530e-02 -1.021891534328460693e-01 1.553502380847930908e-01 -5.658146739006042480e-02 1.693673282861709595e-01 2.268692702054977417e-01 2.800486385822296143e-01 -7.489944994449615479e-02
1.460067629814147949e-01 -7.686813920736312866e-02 2.734490036964416504e-01 2.314918339252471924e-01 1.258606761693954468e-01 -1.711233407258987427e-01 2.522269636392593384e-02 -5.086059123277664185e-02 2.410151064395904541e-01 5.322622507810592651e-02 5.434596166014671326e-02 2.486497722566127777e-02 3.326161205768585205e-01 -7.268261909484863281e-02 -5.583847314119338989e-02 -1.002064906060695648e-02 1.130998581647872925e-01 -2.036443352699279785e-01 3.010502159595489502e-01 2.150989472866058350e-01 2.181417346000671387e-01 1.314208209514617920e-01 -1.233861297369003296e-01 -9.139084815979003906e-02 -9.079102426767349243e-02 -9.956551343202590942e-02 3.609022498130798340e-02 -2.893916964530944824e-01 3.027295768260955811e-01 3.649605810642242432e-01 6.900444626808166504e-02 5.590639077126979828e-03
1.584417186677455902e-02 -2.595203220844268799e-01 1.990438103675842285e-01 1.906340718269348145e-01 -4.324542731046676636e-02 -2.292916178703308105e-01 -6.782064586877822876e-02 -7.203648239374160767e-02 2.263766527175903320e-01 1.872214227914810181e-01 3.026517629623413086e-01 -5.359534174203872681e-02 -1.213696599006652832e-01 -4.027903079986572266e-01 1.188918575644493103e-02 7.928071171045303345e-02 -1.338078975677490234e-01 -1.607381924986839294e-02 1.035861745476722717e-01 3.046009503304958344e-02 1.828743219375610352e-01 -5.689930543303489685e-02 6.932588666677474976e-02 -5.188546702265739441e-02 -1.717768460512161255e-01 -2.055472135543823242e-01 7.250384241342544556e-02 -1.620412319898605347e-01 2.753824293613433838e-01 3.812584877014160156e-01 1.631001010537147522e-02 1.711964905261993408e-01
1.837949454784393311e-01 -1.417354941368103027e-01 2.836080491542816162e-01 -8.581951260566711426e-02 1.255267113447189331e-01 -3.347417116165161133e-01 -1.738215386867523193e-01 3.092415928840637207e-01 -1.349439918994903564e-01 -8.123937249183654785e-02 2.680127024650573730e-01 -1.520346701145172119e-01 2.376176565885543823e-01 -3.365018218755722046e-02 1.286583989858627319e-01 4.665806144475936890e-02 -1.624613702297210693e-01 -2.072846889495849609e-01 -1.226297765970230103e-01 6.547496467828750610e-02 1.105207726359367371e-01 2.380130738019943237e-01 1.949971355497837067e-02 1.414668411016464233e-01 1.595208942890167236e-01 -1.789672076702117920e-01 3.141709268093109131e-01 -1.553652882575988770e-01 1.586410850286483765e-01 3.568141534924507141e-02 8.447151631116867065e-02 -1.294669955968856812e-01
2.446675002574920654e-01 -2.191431522369384766e-01 2.619001828134059906e-02 2.837273776531219482e-01 -1.708730459213256836e-01 -1.082591488957405090e-01 -3.964875638484954834e-02 4.095568135380744934e-02 4.826276749372482300e-02 -1.467238962650299072e-01 3.412509337067604065e-02 7.962093502283096313e-02 -3.621461614966392517e-02 -1.026798561215400696e-01 -1.042704656720161438e-01 9.714388847351074219e-02 -1.581392884254455566e-01 -2.945400774478912354e-01 1.243966296315193176e-01 -7.324527204036712646e-02 3.386869132518768311e-01 1.932615190744400024e-01 -6.773445010185241699e-02 -1.499938219785690308e-01 -4.372795298695564270e-02 -2.380883842706680298e-01 3.430305123329162598e-01 -1.076083332300186157e-01 2.806951701641082764e-01 3.177877962589263916e-01 1.218358352780342102e-01 -9.496399015188217163e-02
1.694120764732360840e-01 -2.034049332141876221e-01 2.476183623075485229e-01 -1.155023202300071716e-01 8.529164642095565796e-02 -3.584959805011749268e-01 -3.652826696634292603e-02 -9.640613943338394165e-02 2.725640833377838135e-01 9.189703315496444702e-02 -1.632972955703735352e-01 3.189859911799430847e-02 -5.608227103948593140e-02 -1.553559303283691406e-01 3.261520862579345703e-01 -3.614569455385208130e-02 -1.281443983316421509e-01 4.268227517604827881e-02 -1.322711706161499023e-01 1.188913546502590179e-02 5.912000313401222229e-02 3.737607225775718689e-02 2.438247948884963989e-01 2.903643548488616943e-01 6.727505475282669067e-02 -1.007577106356620789e-01 -1.696901917457580566e-01 -3.778631566092371941e-03 3.975207805633544922e-01 2.510933876037597656e-01 8.087143301963806152e-02 8.850844204425811768e-02
1.809829622507095337e-01 -1.266227513551712036e-01 3.387719765305519104e-02 3.153978288173675537e-01 -1.290454119443893433e-01 -3.110797405242919922e-01 -3.771130442619323730e-01 1.514586061239242554e-01 -4.001613333821296692e-02 6.372878700494766235e-02 -8.132465183734893799e-02 -3.391219303011894226e-03 3.340656459331512451e-01 -2.362374961376190186e-02 6.697449833154678345e-02 2.190454863011837006e-02 -1.695023030042648315e-01 -1.809389740228652954e-01 2.357811667025089264e-02 -1.153448969125747681e-01 2.423771172761917114e-01 1.620410829782485962e-01 1.088899597525596619e-01 -8.170947432518005371e-03 -1.910854876041412354e-01 4.879293218255043030e-02 1.222802475094795227e-01 7.782845199108123779e-02 4.350194334983825684e-01 3.288303315639495850e-02 1.413581073284149170e-01 -1.150706131011247635e-02
1.594457775354385376e-01 1.231456995010375977e-01 2.541308403015136719e-01 4.232782870531082153e-02 5.063970014452934265e-02 -2.120249718427658081e-01 -6.936394423246383667e-02 -2.045736312866210938e-01 3.371228277683258057e-01 -4.977807775139808655e-02 1.291821897029876709e-01 -4.337755739688873291e-01 7.756814360618591309e-02 -5.665495619177818298e-02 -1.458004415035247803e-01 1.971868425607681274e-01 7.060173153877258301e-02 -4.021351411938667297e-02 -2.305321991443634033e-01 1.333552151918411255e-01 2.476319074630737305e-01 4.755540192127227783e-02 1.577940881252288818e-01 1.312495470046997070e-01 -7.658635079860687256e-02 -1.005321890115737915e-01 1.653792709112167358e-01 -9.300395846366882324e-02 -6.651856750249862671e-02 2.444548904895782471e-01 3.303011655807495117e-01 -4.291216377168893814e-03
1.154765337705612183e-01 -5.672296881675720215e-02 1.459143906831741333e-01 1.459214985370635986e-01 -2.830172479152679443e-01 -3.330742567777633667e-02 -1.355162709951400757e-01 -7.113884389400482178e-02 1.601072698831558228e-01 7.157693058252334595e-02 -2.132596522569656372e-01 5.123121291399002075e-02 1.773160994052886963e-01 -9.914693236351013184e-02 -1.617005094885826111e-02 8.417654782533645630e-02 1.445316523313522339e-01 -2.850431501865386963e-01 3.522943854331970215e-01 7.895719259977340698e-02 2.554379999637603760e-01 1.477964967489242554e-01 1.460857093334197998e-01 -8.001044392585754395e-02 -3.214130401611328125e-01 -2.021245807409286499e-01 1.041933372616767883e-01 1.349292695522308350e-01 2.327593863010406494e-01 3.179893791675567627e-01 -3.691963106393814087e-02 1.776237189769744873e-01
7.677105814218521118e-02 -1.257303059101104736e-01 -1.270717084407806396e-01 1.673191227018833160e-02 5.905025452375411987e-02 -3.304544687271118164e-01 -4.534487426280975342e-02 -3.068034946918487549e-01 2.196804881095886230e-01 -7.279659807682037354e-02 -4.986809939146041870e-02 -2.307638972997665405e-01 6.614101678133010864e-02 -9.335508942604064941e-02 7.092458754777908325e-02 2.666594088077545166e-01 -4.176311194896697998e-03 -9.860356897115707397e-02 -2.820361591875553131e-02 1.480030566453933716e-01 3.750585392117500305e-02 1.752636879682540894e-01 1.164679005742073059e-01 9.777107834815979004e-02 -2.396796457469463348e-02 -5.713749304413795471e-02 9.209397435188293457e-02 2.385680526494979858e-01 1.812997460365295410e-01 3.293788433074951172e-01 4.689803421497344971e-01 -1.903892010450363159e-01
1.372164040803909302e-01 -2.909507751464843750e-01 -6.673686951398849487e-02 -3.619071543216705322e-01 1.511849183589220047e-02 -2.419940382242202759e-01 -7.961275428533554077e-02 -4.211615025997161865e-02 1.363978087902069092e-01 -1.972600817680358887e-02 3.527840599417686462e-02 -2.294723242521286011e-01 5.655260011553764343e-02 -2.239559777081012726e-02 1.431341916322708130e-01 -2.559600770473480225e-01 -2.101170830428600311e-02 -2.847251109778881073e-02 1.705695539712905884e-01 2.021921128034591675e-01 -3.246840089559555054e-02 8.684659004211425781e-02 -7.421080023050308228e-02 6.714031100273132324e-02 -9.790920466184616089e-02 -6.463094614446163177e-04 3.443980813026428223e-01 -4.356388933956623077e-03 3.721262514591217041e-01 3.502376675605773926e-01 1.842992454767227173e-01 -1.357320100069046021e-01
1.548997908830642700e-01 -2.824276089668273926e-01 6.257322430610656738e-02 3.030418157577514648e-01 -8.283666521310806274e-02 -1.095416098833084106e-01 -3.024541400372982025e-02 -1.013478413224220276e-01 1.642860025167465210e-01 -1.052702590823173523e-01 -3.926480188965797424e-02 1.745038926601409912e-01 2.075080759823322296e-02 -3.051524758338928223e-01 -2.188141942024230957e-01 2.100783884525299072e-01 5.140640586614608765e-02 -1.573594659566879272e-01 4.330047592520713806e-02 1.649027876555919647e-02 1.245954558253288269e-01 6.569275259971618652e-02 7.486062496900558472e-02 3.308910876512527466e-02 -2.109965980052947998e-01 -3.405439257621765137e-01 4.085656106472015381e-01 8.639976382255554199e-02 3.028005957603454590e-01 3.294058889150619507e-02 1.676737815141677856e-01 5.439554899930953979e-02
1.229955032467842102e-01 -8.075049519538879395e-02 2.880661487579345703e-01 1.613301187753677368e-01 -3.043071925640106201e-01 5.208094418048858643e-02 -1.238239631056785583e-01 -1.172013357281684875e-01 -6.562700867652893066e-02 -1.795227527618408203e-01 1.319053322076797485e-01 6.037390790879726410e-03 1.761509627103805542e-01 -6.328813731670379639e-02 5.225604400038719177e-02 1.651998758316040039e-01 7.234638184309005737e-02 -3.657434582710266113e-01 1.799687892198562622e-01 -2.624097764492034912e-01 5.139053985476493835e-02 -1.349645256996154785e-01 1.184887811541557312e-01 -1.034708693623542786e-01 -2.416508644819259644e-01 -4.442803561687469482e-02 1.985735148191452026e-01 1.639315634965896606e-01 2.795239984989166260e-01 3.482392132282257080e-01 9.021460264921188354e-02 -7.656413316726684570e-02
6.801611185073852539e-02 -1.835917532444000244e-01 -6.577948480844497681e-02 -1.970231905579566956e-02 1.915813237428665161e-02 -3.413828909397125244e-01 2.363581006648018956e-04 -2.040066719055175781e-01 2.547190785408020020e-01 -1.413562297821044922e-01 -7.464503496885299683e-02 -2.873551249504089355e-01 5.365639179944992065e-02 -5.966982617974281311e-02 4.368747770786285400e-02 2.111068218946456909e-01 5.986570939421653748e-02 -1.209519580006599426e-01 -5.294476449489593506e-02 1.324757188558578491e-01 4.134166985750198364e-02 1.928108036518096924e-01 1.267786771059036255e-01 1.284484863281250000e-01 4.565022885799407959e-02 -4.135039448738098145e-02 7.039512693881988525e-02 2.435325533151626587e-01 2.269586771726608276e-01 3.432909548282623291e-01 4.576752483844757080e-01 -1.248847097158432007e-01
1.774710267782211304e-01 -2.766361832618713379e-01 1.886289566755294800e-01 -2.353749126195907593e-01 1.969159347936511040e-04 2.486447691917419434e-01 8.352044969797134399e-02 2.198110707104206085e-02 3.037956357002258301e-01 1.366268191486597061e-02 -2.018900215625762939e-01 -2.188299745321273804e-01 9.182679653167724609e-02 -1.229015439748764038e-01 -2.285501547157764435e-02 2.299172431230545044e-01 -3.775911778211593628e-02 -2.982841432094573975e-01 6.440645456314086914e-02 4.948389530181884766e-02 6.188421044498682022e-03 1.306692063808441162e-01 1.417371481657028198e-01 -1.582210808992385864e-01 -2.231599390506744385e-01 -1.947418153285980225e-01 3.077112734317779541e-01 -1.150913536548614502e-01 6.983459740877151489e-02 3.024006485939025879e-01 6.800105422735214233e-02 1.335252374410629272e-01
1.996941119432449341e-01 -3.375144004821777344e-01 2.234274595975875854e-01 -1.200261563062667847e-01 -7.817369699478149414e-02 -3.353368043899536133e-01 -1.668106913566589355e-01 -2.346852235496044159e-02 2.550682984292507172e-02 3.016939759254455566e-02 -3.797972574830055237e-02 9.391897916793823242e-02 2.875039577484130859e-01 4.381858557462692261e-02 -3.748876228928565979e-02 2.870014905929565430e-01 -1.716476529836654663e-01 -2.168864607810974121e-01 7.844065129756927490e-02 -1.142294406890869141e-01 1.381372660398483276e-01 1.061824634671211243e-01 2.492962926626205444e-01 -3.097700141370296478e-02 -8.006152510643005371e-02 -1.069229170680046082e-01 -1.604176610708236694e-01 1.118941679596900940e-01 3.158096671104431152e-01 1.514171808958053589e-01 8.048398047685623169e-02 2.834747135639190674e-01
1.260455995798110962e-01 -1.087007857859134674e-02 2.825058251619338989e-02 1.767495274543762207e-01 -2.240442484617233276e-01 5.829863995313644409e-02 -4.870256781578063965e-02 1.043755784630775452e-01 5.978812277317047119e-02 -6.359951198101043701e-02 -7.240578532218933105e-02 2.769605815410614014e-02 9.651022404432296753e-02 1.072309724986553192e-02 8.356757462024688721e-03 2.826134562492370605e-01 -9.912162274122238159e-02 -3.638406991958618164e-01 2.950696945190429688e-01 3.426269441843032837e-02 2.043855339288711548e-01 1.142683476209640503e-01 -5.695153400301933289e-02 -4.960455000400543213e-02 -2.534378170967102051e-01 -2.517456114292144775e-01 3.719047009944915771e-01 -5.140374228358268738e-02 1.978670060634613037e-01 2.526509165763854980e-01 3.117080926895141602e-01 -1.496958583593368530e-01
-2.744146250188350677e-02 -2.436765134334564209e-01 2.581940591335296631e-01 -1.745643466711044312e-01 2.991674002259969711e-03 -2.954426407814025879e-01 -1.417587045580148697e-02 -5.336737632751464844e-02 2.028896957635879517e-01 -8.006899058818817139e-02 -1.098789870738983154e-01 -2.836545705795288086e-01 2.138767391443252563e-02 2.302389591932296753e-03 1.189201697707176208e-01 2.292179316282272339e-02 -1.618848145008087158e-01 -2.724155038595199585e-02 5.707069113850593567e-02 2.949490845203399658e-01 6.896140985190868378e-03 1.723935268819332123e-02 3.001181222498416901e-02 1.956274658441543579e-01 -1.311370581388473511e-01 -2.498922944068908691e-01 3.454722166061401367e-01 -5.087806656956672668e-02 -2.596078440546989441e-03 4.003734886646270752e-01 2.238465249538421631e-01 -1.686321198940277100e-01
2.615668997168540955e-02 -3.122126758098602295e-01 4.037240147590637207e-01 1.182814687490463257e-01 -2.656851708889007568e-02 -2.520829141139984131e-01 -1.290846765041351318e-01 -3.819309473037719727e-01 1.098610758781433105e-01 2.465867102146148682e-01 1.260467618703842163e-01 -9.164933115243911743e-02 -5.052966624498367310e-02 -2.479985803365707397e-01 -8.277949690818786621e-02 7.271651923656463623e-02 8.996117115020751953e-02 -6.185073032975196838e-02 9.116329252719879150e-02 -3.105795755982398987e-02 9.654759615659713745e-02 1.949676871299743652e-01 -8.165123313665390015e-02 1.312489807605743408e-01 -2.401767484843730927e-02 -1.559507399797439575e-01 1.792142689228057861e-01 -5.437230691313743591e-02 -8.085023611783981323e-03 2.081171572208404541e-01 3.568495213985443115e-01 -3.998880460858345032e-02
3.150532767176628113e-02 -1.761103868484497070e-01 2.933157682418823242e-01 -1.817510724067687988e-01 -2.948712371289730072e-02 -2.119915485382080078e-01 -6.912220269441604614e-02 1.235357373952865601e-01 3.186036050319671631e-01 1.909580454230308533e-02 7.595419138669967651e-02 9.848382323980331421e-02 2.097665071487426758e-01 3.234043950214982033e-03 -2.593548595905303955e-01 2.415710091590881348e-01 -1.641839593648910522e-01 -3.215080201625823975e-01 2.149249464273452759e-01 2.726591229438781738e-01 1.353409588336944580e-01 1.101124063134193420e-01 3.160763382911682129e-01 -1.677062809467315674e-01 5.343822017312049866e-02 8.430446684360504150e-02 1.416850835084915161e-02 8.356942236423492432e-02 2.178165316581726074e-01 8.590084314346313477e-02 -1.051078364253044128e-01 -6.125101819634437561e-02
-8.995248377323150635e-02 -1.373703926801681519e-01 4.300303161144256592e-01 -6.526903808116912842e-02 -7.002251222729682922e-03 -2.728414237499237061e-01 -5.223412439227104187e-02 4.380531609058380127e-02 3.725481629371643066e-01 -4.397341609001159668e-02 1.688157171010971069e-01 -2.404029369354248047e-01 1.493945717811584473e-01 -2.056388407945632935e-01 -1.547742038965225220e-01 1.117493063211441040e-01 3.147396072745323181e-02 -1.785647720098495483e-01 1.347942054271697998e-01 1.536340266466140747e-01 3.479355201125144958e-02 1.689929366111755371e-01 -4.190459847450256348e-02 -1.556001901626586914e-01 -6.403298582881689072e-03 -1.504986286163330078e-01 -1.774522811174392700e-01 -1.173558761365711689e-03 2.020473331212997437e-01 3.171837627887725830e-01 -2.205420434474945068e-01 -4.484909772872924805e-02
1.881069689989089966e-02 -2.212927937507629395e-01 2.547530531883239746e-01 1.109093576669692993e-01 -1.182629242539405823e-01 -9.152619540691375732e-02 -3.456642851233482361e-02 -2.360050678253173828e-01 3.108801245689392090e-01 1.890160441398620605e-01 2.470627427101135254e-01 -1.576310098171234131e-01 -7.296847645193338394e-03 -2.448660880327224731e-01 -3.565588593482971191e-02 3.494304046034812927e-02 -7.658571004867553711e-02 -4.531549289822578430e-02 3.003649711608886719e-01 3.478127717971801758e-01 1.271070539951324463e-01 -4.609519615769386292e-03 -1.105497106909751892e-01 8.814489468932151794e-03 -1.150855273008346558e-01 -3.614963293075561523e-01 8.196476101875305176e-02 4.979531094431877136e-02 1.977902203798294067e-01 2.405560016632080078e-01 -3.133571939542889595e-03 1.254799664020538330e-01
3.932026624679565430e-01 -1.784717142581939697e-01 2.625379562377929688e-01 -4.681459441781044006e-02 -1.578925848007202148e-01 -1.478620320558547974e-01 -6.111293658614158630e-02 -9.395492821931838989e-02 3.100529611110687256e-01 -1.952414959669113159e-01 -1.641117222607135773e-02 -4.045326262712478638e-02 2.362057417631149292e-01 -5.815706029534339905e-02 1.573522388935089111e-01 -7.200047373771667480e-03 -3.607799708843231201e-01 -3.249455392360687256e-01 8.271838724613189697e-02 -1.816368289291858673e-02 1.535424143075942993e-01 1.389189250767230988e-02 1.218470633029937744e-01 5.930698662996292114e-02 -1.923929713666439056e-02 -3.484794124960899353e-02 1.010693684220314026e-01 6.187664717435836792e-02 2.221185714006423950e-01 1.611843407154083252e-01 -2.654115557670593262e-01 1.283607333898544312e-01
2.132772803306579590e-01 -1.677529960870742798e-01 2.652893960475921631e-01 -3.481736481189727783e-01 -1.311152875423431396e-01 -1.259699612855911255e-01 -2.360491752624511719e-01 8.266863226890563965e-02 2.789413034915924072e-01 -2.723034024238586426e-01 5.355998501181602478e-02 -1.360879540443420410e-01 3.001874685287475586e-01 -1.990011483430862427e-01 1.013077124953269958e-01 7.297397404909133911e-02 -1.308377683162689209e-01 -1.791144758462905884e-01 1.452945619821548462e-01 -2.189502269029617310e-01 2.643190138041973114e-02 2.255025692284107208e-02 2.202399447560310364e-02 1.358346641063690186e-01 5.207882449030876160e-02 -1.491241455078125000e-01 1.209072172641754150e-01 -5.012103170156478882e-02 1.211879849433898926e-01 2.673539817333221436e-01 -2.319588512182235718e-01 7.933330722153186798e-03
2.286798954010009766e-01 4.031409916933625937e-04 2.845404669642448425e-02 1.981508135795593262e-01 -2.652755081653594971e-01 -6.120187044143676758e-02 -3.846621140837669373e-02 5.611716210842132568e-02 3.093087347224354744e-03 -2.136221528053283691e-01 6.693347543478012085e-02 -8.202897384762763977e-03 6.619458645582199097e-02 -7.268110662698745728e-02 -9.920987486839294434e-02 2.161383926868438721e-01 -1.275334209203720093e-01 -4.086034595966339111e-01 2.082093656063079834e-01 -9.106852859258651733e-02 1.845116764307022095e-01 1.622002013027667999e-02 -9.916003048419952393e-02 -1.315705925226211548e-01 -1.296878010034561157e-01 -1.455824077129364014e-01 4.084144830703735352e-01 7.219750434160232544e-02 2.484711110591888428e-01 3.116953074932098389e-01 8.078414946794509888e-02 -2.017650902271270752e-01
3.260375931859016418e-02 -2.195802927017211914e-01 1.056940481066703796e-01 -7.197175174951553345e-02 -1.689289882779121399e-02 -1.935459114611148834e-02 4.392450302839279175e-02 1.150846201926469803e-02 1.426405012607574463e-01 1.934649497270584106e-01 -1.193890795111656189e-01 -2.543846964836120605e-01 2.512007057666778564e-01 -6.516146659851074219e-02 -1.170795857906341553e-01 1.414673309773206711e-02 1.588193774223327637e-01 -4.286573827266693115e-01 -2.485076710581779480e-02 -1.008861735463142395e-01 2.137729078531265259e-01 1.097685918211936951e-01 2.463632375001907349e-01 -1.114042326807975769e-01 1.652992367744445801e-01 -7.385008782148361206e-02 2.436579205095767975e-02 5.010929331183433533e-02 1.851655095815658569e-01 4.080816805362701416e-01 3.410040438175201416e-01 1.002480983734130859e-01
1.732651889324188232e-01 -5.665242671966552734e-02 9.288919717073440552e-02 -5.053436756134033203e-02 -1.029311046004295349e-01 7.969326339662075043e-03 -9.540981799364089966e-02 1.857451796531677246e-01 4.189388453960418701e-01 4.483832791447639465e-02 -1.157481670379638672e-01 -2.947856187820434570e-01 8.615244925022125244e-02 -4.036745801568031311e-02 1.070723980665206909e-01 1.784128993749618530e-01 -2.700255513191223145e-01 1.435452140867710114e-02 -1.587770879268646240e-01 -7.939387857913970947e-02 -1.463956572115421295e-02 1.621543616056442261e-02 2.105754241347312927e-02 -7.835216820240020752e-02 -9.953440725803375244e-02 -4.107516631484031677e-02 -6.803467124700546265e-02 1.486676335334777832e-01 4.333932995796203613e-01 4.666257202625274658e-01 1.107442155480384827e-01 5.752817541360855103e-02
1.283441483974456787e-01 -9.558269381523132324e-02 7.029401510953903198e-02 4.613960906863212585e-02 9.517884999513626099e-02 -3.865206241607666016e-01 -1.388404145836830139e-02 -2.250190526247024536e-01 1.532515585422515869e-01 -1.354384124279022217e-01 -5.013110581785440445e-03 -2.674303352832794189e-01 8.137381821870803833e-02 -1.668772250413894653e-01 6.594693660736083984e-02 3.043189346790313721e-01 -5.503921303898096085e-03 -1.577122323215007782e-02 -2.133054472506046295e-02 1.927577257156372070e-01 7.864767685532569885e-03 3.555916249752044678e-01 8.431095629930496216e-02 6.406670808792114258e-02 4.061185941100120544e-02 -4.557394981384277344e-02 1.433023065328598022e-01 1.174639910459518433e-01 1.560433655977249146e-01 4.125442206859588623e-01 3.181192576885223389e-01 -6.183937564492225647e-02
3.890525549650192261e-02 -1.626960486173629761e-01 2.121194601058959961e-01 -7.792904227972030640e-02 -7.473231106996536255e-02 -2.610258460044860840e-01 8.762106299400329590e-03 -6.258695572614669800e-02 2.661185562610626221e-01 5.590729415416717529e-02 1.621549427509307861e-01 1.015847176313400269e-02 -5.322413146495819092e-02 -8.295642584562301636e-02 -2.610893547534942627e-01 5.909794196486473083e-02 -2.524365484714508057e-01 -2.239106148481369019e-01 -4.936329647898674011e-02 1.675818562507629395e-01 -1.181423366069793701e-01 1.172636728733778000e-02 2.001395970582962036e-01 -1.511566936969757080e-01 -2.500485479831695557e-01 -3.243208527565002441e-01 6.860041618347167969e-02 4.199071601033210754e-02 3.205400705337524414e-02 -8.451155573129653931e-02 4.174316227436065674e-01 -2.890368998050689697e-01
2.094755917787551880e-01 -1.270868778228759766e-01 1.434264332056045532e-01 -2.527703344821929932e-01 6.039801239967346191e-02 -2.788417637348175049e-01 -1.848692893981933594e-01 4.546270519495010376e-02 2.040805965662002563e-01 8.093244582414627075e-02 -1.474473178386688232e-01 -4.287624359130859375e-01 1.833582818508148193e-01 6.842724233865737915e-02 6.884769350290298462e-02 -2.453471347689628601e-02 -1.253249645233154297e-01 1.084960922598838806e-01 1.274484097957611084e-01 2.967229485511779785e-01 -2.862140163779258728e-02 -9.847721084952354431e-03 1.845088601112365723e-01 1.915370672941207886e-01 -1.102922409772872925e-01 -2.202635556459426880e-01 2.923795580863952637e-01 1.601899508386850357e-03 5.941348150372505188e-02 2.879127264022827148e-01 6.328497827053070068e-02 2.075102925300598145e-02
5.149736255407333374e-02 4.248560965061187744e-02 2.523048818111419678e-01 -3.416959345340728760e-01 7.203172147274017334e-02 -1.400110721588134766e-01 -7.890278846025466919e-02 -1.365754008293151855e-01 2.269206941127777100e-01 2.915138192474842072e-02 -6.802332401275634766e-02 -2.795723974704742432e-01 1.256726235151290894e-01 -3.597312793135643005e-02 3.083279356360435486e-03 4.718397930264472961e-02 -1.519693993031978607e-02 -2.872728370130062103e-02 5.571079626679420471e-02 2.499283254146575928e-01 1.844290271401405334e-02 2.139266878366470337e-01 7.351087778806686401e-02 3.518108427524566650e-01 -3.083089590072631836e-01 -1.936986744403839111e-01 1.616437174379825592e-02 2.513119718059897423e-03 6.746288388967514038e-02 4.520959258079528809e-01 1.651574075222015381e-01 6.400301121175289154e-03
-1.345523148775100708e-01 -1.051187366247177124e-01 2.484555393457412720e-01 8.075392246246337891e-02 2.054055687040090561e-03 4.546802490949630737e-02 -2.109676003456115723e-01 -1.402382254600524902e-01 1.984196901321411133e-01 2.484990358352661133e-01 2.422840446233749390e-01 1.911929994821548462e-01 9.720514714717864990e-02 -2.666235566139221191e-01 1.499790698289871216e-02 -1.059029400348663330e-01 -6.685115396976470947e-02 1.511245965957641602e-03 2.923496961593627930e-01 -2.235641330480575562e-01 1.658790558576583862e-01 1.278214063495397568e-02 1.225758716464042664e-01 1.086021512746810913e-01 -9.448454529047012329e-02 -1.305349469184875488e-01 1.387473642826080322e-01 1.692337095737457275e-01 2.558552622795104980e-01 3.935393095016479492e-01 2.413456439971923828e-01 -3.366278856992721558e-02
3.355798125267028809e-01 -7.629324495792388916e-02 2.244216799736022949e-01 -2.271787822246551514e-01 3.926983103156089783e-02 -2.460354566574096680e-01 -8.516556769609451294e-02 -1.487585604190826416e-01 3.139498233795166016e-01 2.901512756943702698e-02 -8.760087937116622925e-02 -1.452985256910324097e-01 5.184305086731910706e-02 8.620463311672210693e-03 1.185177937150001526e-01 1.912955753505229950e-02 -4.237014651298522949e-01 -6.506864447146654129e-03 -3.651650622487068176e-02 1.950095640495419502e-03 9.045597165822982788e-02 -1.415436118841171265e-01 -1.364503204822540283e-01 8.167943358421325684e-02 -1.259007453918457031e-01 -1.859632581472396851e-01 3.036662936210632324e-01 -2.140843868255615234e-02 3.215719461441040039e-01 1.770411282777786255e-01 -1.594348549842834473e-01 7.127303630113601685e-02
2.259790152311325073e-01 1.600301563739776611e-01 1.387515813112258911e-01 3.600939735770225525e-02 4.888948798179626465e-02 -2.878719270229339600e-01 6.954631209373474121e-02 7.450389862060546875e-02 1.185024529695510864e-01 -2.852229773998260498e-02 1.298666745424270630e-01 -2.212092578411102295e-01 1.366712152957916260e-01 -1.311461627483367920e-01 -1.808884367346763611e-02 -1.217982172966003418e-01 5.407472327351570129e-02 -1.892968118190765381e-01 -1.047412604093551636e-01 -1.294670403003692627e-01 2.076334506273269653e-01 -1.479538186686113477e-04 6.189570296555757523e-03 -5.140903964638710022e-02 -2.293271943926811218e-02 -1.276175528764724731e-01 4.499257802963256836e-01 1.131431981921195984e-01 2.062879651784896851e-01 -6.663883477449417114e-02 5.139549970626831055e-01 -1.412693411111831665e-01
-1.051391884684562683e-01 4.008398205041885376e-02 1.670186817646026611e-01 2.164992094039916992e-01 -2.684197202324867249e-02 4.424412176012992859e-02 -2.942792177200317383e-01 3.396840393543243408e-02 1.615813821554183960e-01 2.421721220016479492e-01 7.814335078001022339e-02 1.704311231151223183e-03 1.964180618524551392e-01 -1.909650862216949463e-01 4.815150052309036255e-02 3.660978749394416809e-02 -1.690244376659393311e-01 -1.678590774536132812e-01 2.434111237525939941e-01 -2.053633779287338257e-01 1.737346500158309937e-01 1.823929511010646820e-02 2.721033692359924316e-01 1.705652326345443726e-01 -7.062347233295440674e-02 -3.768166899681091309e-02 1.552201211452484131e-01 2.484931796789169312e-01 3.922599852085113525e-01 2.983238697052001953e-01 5.931228771805763245e-02 1.487179994583129883e-01
3.715168237686157227e-01 -2.401596307754516602e-01 -1.051088236272335052e-02 -1.055555418133735657e-01 1.216509193181991577e-01 3.265032172203063965e-02 7.049326598644256592e-02 2.127522528171539307e-01 2.182630151510238647e-01 6.938848644495010376e-02 9.314739145338535309e-03 -1.728751808404922485e-01 2.208924293518066406e-02 -3.352100849151611328e-01 6.256332993507385254e-02 9.553784877061843872e-02 6.641428172588348389e-02 -7.670062780380249023e-02 8.881273120641708374e-02 2.317474968731403351e-02 1.679493337869644165e-01 9.227942675352096558e-02 1.261127144098281860e-01 -1.536848545074462891e-01 -3.375890851020812988e-01 -1.312886178493499756e-01 3.172758519649505615e-01 2.277121096849441528e-01 4.833095148205757141e-02 3.565061092376708984e-01 -7.363130152225494385e-02 7.133310288190841675e-02
1.379532665014266968e-01 -2.696153335273265839e-02 1.434081196784973145e-01 -5.625093355774879456e-02 1.178588122129440308e-01 -2.691864669322967529e-01 -2.518390715122222900e-01 -1.462864316999912262e-02 1.294109970331192017e-01 1.697513014078140259e-01 2.113576233386993408e-01 -1.091271564364433289e-01 2.189687192440032959e-01 -7.121882587671279907e-02 -1.050578951835632324e-01 -2.639482915401458740e-02 3.101460337638854980e-01 -6.417002528905868530e-02 -7.413715124130249023e-02 1.996726691722869873e-01 1.837222725152969360e-01 5.438648536801338196e-02 4.110467135906219482e-01 3.473426699638366699e-01 6.437592953443527222e-02 1.070057153701782227e-01 2.234825938940048218e-01 -2.691659145057201385e-03 1.658355891704559326e-01 1.439638286828994751e-01 1.572584062814712524e-01 1.706776320934295654e-01
-4.187521710991859436e-02 -1.067826747894287109e-01 1.421091705560684204e-01 -3.787502348423004150e-01 -1.453882157802581787e-01 -2.836578786373138428e-01 -3.356238901615142822e-01 -3.270084410905838013e-02 1.861298382282257080e-01 -2.231111004948616028e-02 -1.228837072849273682e-01 -3.119422197341918945e-01 2.905036211013793945e-01 -1.963834613561630249e-01 -3.602179139852523804e-02 1.385492682456970215e-01 -6.563007086515426636e-02 1.234172657132148743e-01 5.642171204090118408e-02 1.635158807039260864e-01 6.291487067937850952e-02 1.079866066575050354e-01 1.611803323030471802e-01 1.644600927829742432e-01 -7.474169135093688965e-02 -3.841966688632965088e-01 9.076221287250518799e-02 -1.998551189899444580e-02 1.292479634284973145e-01 1.315947324037551880e-01 -3.518629446625709534e-02 4.105550423264503479e-02
2.048485428094863892e-01 -1.507344841957092285e-01 -1.155798882246017456e-01 8.085118979215621948e-02 5.858550220727920532e-02 -2.747401893138885498e-01 2.845422178506851196e-02 -1.230478584766387939e-01 2.913591861724853516e-01 1.536863856017589569e-02 1.495355833321809769e-02 -1.978515386581420898e-01 1.065317988395690918e-01 -1.845450326800346375e-02 -9.096144139766693115e-02 2.351441532373428345e-01 -4.663807898759841919e-02 1.597711443901062012e-02 -2.112061530351638794e-01 2.700100839138031006e-01 9.927868098020553589e-02 1.515581458806991577e-01 1.825964003801345825e-01 2.368777394294738770e-01 3.108068602159619331e-03 -1.920368522405624390e-02 2.028868198394775391e-01 -1.950681395828723907e-02 1.872309446334838867e-01 3.136895596981048584e-01 4.501318037509918213e-01 -2.417408116161823273e-02
-2.556506916880607605e-02 -2.329694777727127075e-01 2.684155404567718506e-01 -2.215556353330612183e-01 2.113754600286483765e-01 -3.364835083484649658e-01 -7.562502473592758179e-02 -4.080575704574584961e-02 2.740475535392761230e-01 2.288310043513774872e-02 9.042129665613174438e-02 -7.948284596204757690e-02 -3.065996058285236359e-02 6.260958965867757797e-03 1.936328709125518799e-01 4.299064353108406067e-02 -1.866658627986907959e-01 -3.190287351608276367e-01 1.042196527123451233e-01 2.583024501800537109e-01 -1.212499290704727173e-01 1.087373960763216019e-02 2.002267837524414062e-01 2.210589684545993805e-02 -3.406593799591064453e-01 -1.675104498863220215e-01 2.258602827787399292e-01 -5.193929374217987061e-02 -6.736043095588684082e-02 8.626097440719604492e-02 1.625804454088211060e-01 -1.495933085680007935e-01
6.226082518696784973e-02 -2.294778525829315186e-01 2.471294850111007690e-01 -2.798884510993957520e-01 -4.202340915799140930e-02 -2.041758745908737183e-01 -1.288935840129852295e-01 1.975496411323547363e-01 2.740853428840637207e-01 1.154492236673831940e-02 1.199762616306543350e-02 1.045376807451248169e-01 2.619925141334533691e-01 -5.554509535431861877e-02 -1.716287434101104736e-01 1.889240592718124390e-01 -2.105291038751602173e-01 -3.113574087619781494e-01 2.392452806234359741e-01 1.173853427171707153e-01 2.540112435817718506e-01 5.055737867951393127e-02 2.994104921817779541e-01 -1.439504474401473999e-01 5.522329732775688171e-02 -6.472767330706119537e-03 -1.127239912748336792e-01 4.085167497396469116e-02 1.256321668624877930e-01 2.071910202503204346e-01 -3.630959615111351013e-02 -1.205438822507858276e-01
2.897553145885467529e-01 1.018254980444908142e-01 -1.029808074235916138e-02 -1.844540685415267944e-01 -2.385444790124893188e-01 -3.038955032825469971e-01 -4.667840898036956787e-02 1.177815124392509460e-01 2.233663350343704224e-01 1.955221407115459442e-02 -1.210446432232856750e-01 5.903797596693038940e-02 -1.914696544408798218e-01 -1.209187135100364685e-02 1.161632761359214783e-01 3.192917108535766602e-01 -2.498087882995605469e-01 -1.030510663986206055e-01 1.401594374328851700e-02 -1.996242403984069824e-01 1.468782126903533936e-01 -3.583562374114990234e-02 7.734657824039459229e-02 -6.119757145643234253e-02 -4.307986795902252197e-02 3.506388748064637184e-03 9.689642488956451416e-02 6.561449170112609863e-02 5.178889036178588867e-01 1.984187215566635132e-01 1.289587765932083130e-01 -1.224350370466709137e-02
3.946802616119384766e-01 -1.025304272770881653e-01 7.526020705699920654e-02 -3.619648143649101257e-02 -2.614367604255676270e-01 -2.143171131610870361e-01 -2.266988344490528107e-02 4.521669447422027588e-02 8.780647069215774536e-02 -1.955905705690383911e-01 -2.812094390392303467e-01 4.268722608685493469e-02 -1.684523001313209534e-02 -4.933305829763412476e-02 7.777691632509231567e-02 2.020932137966156006e-01 -1.010520085692405701e-01 -1.052808165550231934e-01 3.915428742766380310e-02 -9.148315340280532837e-02 1.563659012317657471e-01 -9.165681153535842896e-02 2.000226378440856934e-01 -5.039046704769134521e-02 -2.195776104927062988e-01 2.618120051920413971e-03 4.319133237004280090e-02 2.724656760692596436e-01 4.953584074974060059e-01 1.036805659532546997e-01 1.677517294883728027e-01 -1.350345760583877563e-01
1.589334756135940552e-01 -1.165375411510467529e-01 3.346795588731765747e-02 1.825823634862899780e-01 -2.371939718723297119e-01 5.597098916769027710e-02 -1.183914393186569214e-01 1.151418387889862061e-01 1.150245890021324158e-01 -7.727462798357009888e-02 -2.687049210071563721e-01 -7.190643996000289917e-02 4.430532827973365784e-02 -7.854695618152618408e-02 -1.323435306549072266e-01 1.783169656991958618e-01 1.441514771431684494e-02 -4.650742411613464355e-01 9.352108091115951538e-02 3.580707311630249023e-02 1.364819109439849854e-01 1.000914126634597778e-01 4.024817422032356262e-02 -7.965695112943649292e-02 -2.128795683383941650e-01 -2.067863643169403076e-01 3.928354382514953613e-01 -1.893649697303771973e-01 2.381429076194763184e-01 2.743093371391296387e-01 4.551123827695846558e-02 -1.029017940163612366e-01
1.293362975120544434e-01 -3.650908172130584717e-01 3.464747965335845947e-01 -1.319385785609483719e-02 -2.614660263061523438e-01 -1.797547042369842529e-01 -1.093926131725311279e-01 9.119363129138946533e-02 2.413441687822341919e-01 5.432919040322303772e-02 1.221823915839195251e-01 -9.935840964317321777e-02 2.421600967645645142e-01 9.222806431353092194e-03 -2.245796620845794678e-01 -1.520977765321731567e-01 2.078080922365188599e-02 -1.907517910003662109e-01 1.593855172395706177e-01 2.872716188430786133e-01 1.138304769992828369e-01 -2.675266265869140625e-01 1.560502201318740845e-01 1.589204668998718262e-01 -1.461530774831771851e-01 6.871019955724477768e-03 8.243211358785629272e-02 -2.486602216958999634e-02 2.312870621681213379e-01 1.081496924161911011e-01 1.131089497357606888e-02 1.322337836027145386e-01
2.031917721033096313e-01 -3.311676904559135437e-02 -1.083069443702697754e-01 -1.721162647008895874e-01 -1.298084668815135956e-02 -1.720595806837081909e-01 -4.475521445274353027e-01 -2.142005711793899536e-01 4.222114682197570801e-01 -9.780570864677429199e-03 1.483583170920610428e-02 -4.189069196581840515e-02 -7.178553938865661621e-02 -1.653575152158737183e-01 8.748648315668106079e-02 -2.718457281589508057e-01 -2.103678695857524872e-02 4.731118306517601013e-02 9.497828781604766846e-02 1.312765479087829590e-01 2.338358014822006226e-01 -1.565720699727535248e-02 2.552415616810321808e-02 1.315188705921173096e-01 7.597391307353973389e-02 -7.623331993818283081e-02 2.838889360427856445e-01 4.054701328277587891e-02 1.593554764986038208e-01 2.840775549411773682e-01 2.102206796407699585e-01 2.242318820208311081e-03
1.736087948083877563e-01 3.466206416487693787e-02 1.489301770925521851e-01 5.987521260976791382e-02 2.854634262621402740e-02 -2.457089275121688843e-01 1.760232076048851013e-02 1.708145737648010254e-01 7.513497024774551392e-02 -1.172851026058197021e-02 1.988051831722259521e-01 -1.422597169876098633e-01 2.438126355409622192e-01 -8.635327965021133423e-02 2.349055837839841843e-03 -1.590131372213363647e-01 2.737760730087757111e-02 -1.693007946014404297e-01 -1.300635635852813721e-01 -1.260164827108383179e-01 2.232299149036407471e-01 1.129168048501014709e-01 1.001629792153835297e-02 1.279007941484451294e-01 4.818016290664672852e-02 -2.627891898155212402e-01 3.584860861301422119e-01 -5.941886082291603088e-02 3.310589492321014404e-01 -1.407050192356109619e-01 3.948216140270233154e-01 -2.540226578712463379e-01
1.808207035064697266e-01 1.682075113058090210e-01 1.881271451711654663e-01 -6.167897209525108337e-02 -2.010159008204936981e-02 3.479587845504283905e-03 -1.313323229551315308e-01 -1.983947902917861938e-01 1.916891485452651978e-01 2.419230788946151733e-01 4.556151479482650757e-02 1.093222573399543762e-01 9.052805602550506592e-02 1.139783114194869995e-01 6.383585184812545776e-02 -1.663955450057983398e-01 2.187962830066680908e-01 -1.543571501970291138e-01 -3.190363943576812744e-02 2.580684125423431396e-01 1.706983745098114014e-01 2.004398554563522339e-01 3.402882814407348633e-01 7.575436029583215714e-03 -9.797366708517074585e-02 -2.684044539928436279e-01 -7.511049509048461914e-02 -1.536062359809875488e-01 4.445080161094665527e-01 1.556014828383922577e-02 1.957984864711761475e-01 -9.495323896408081055e-02
1.236796081066131592e-01 -1.413500756025314331e-01 2.008201628923416138e-01 -2.953539788722991943e-01 -1.207865998148918152e-01 -1.142854019999504089e-01 -2.153901755809783936e-01 1.213247925043106079e-01 3.733960688114166260e-01 -2.186597287654876709e-01 1.106423065066337585e-01 -1.683324724435806274e-01 3.347744345664978027e-01 -2.492641657590866089e-01 1.351168900728225708e-01 2.306441068649291992e-01 -7.738571614027023315e-02 -2.069996893405914307e-01 1.660874783992767334e-01 -1.888213753700256348e-01 -4.177755489945411682e-02 1.371282637119293213e-01 1.090077683329582214e-01 3.177302330732345581e-02 1.606876701116561890e-01 -2.405380830168724060e-02 1.528345495462417603e-01 -6.611020863056182861e-02 1.942716911435127258e-02 2.274998575448989868e-01 -1.501856148242950439e-01 -2.425793185830116272e-02
3.342238664627075195e-01 -1.684236675500869751e-01 5.399251356720924377e-03 -2.520597875118255615e-01 -1.458588093519210815e-01 1.567004472017288208e-01 -3.737572208046913147e-02 1.159008368849754333e-01 7.148185372352600098e-02 1.649536639451980591e-01 -4.759879410266876221e-02 -1.001702696084976196e-01 2.963258624076843262e-01 -2.462803274393081665e-01 1.696742624044418335e-01 -3.940593451261520386e-02 8.820883929729461670e-02 -3.584874272346496582e-01 7.832194678485393524e-03 3.485029935836791992e-02 2.408244013786315918e-01 -6.555838137865066528e-02 8.603880554437637329e-02 4.760010167956352234e-02 -6.749243289232254028e-02 -1.056564226746559143e-01 3.692625463008880615e-01 -1.898035854101181030e-01 2.056291997432708740e-01 1.856179982423782349e-01 1.599670648574829102e-01 1.110039576888084412e-01
7.809327915310859680e-03 -1.483892947435379028e-01 2.794806361198425293e-01 -5.037146806716918945e-02 -8.411148935556411743e-02 -6.715466827154159546e-02 -7.704871147871017456e-02 1.590657383203506470e-01 1.361117064952850342e-01 1.050802296958863735e-03 7.027029246091842651e-02 -4.772871732711791992e-02 1.369710266590118408e-01 -1.588078290224075317e-01 -1.484023481607437134e-01 -2.589920461177825928e-01 -2.099466323852539062e-01 -4.379226267337799072e-01 1.496968418359756470e-01 6.789362430572509766e-02 6.937379390001296997e-02 -1.861898899078369141e-01 4.318409562110900879e-01 -3.885175660252571106e-02 -2.087225914001464844e-01 -2.454787641763687134e-01 1.934266090393066406e-01 -1.425734609365463257e-01 1.813728213310241699e-01 4.777215421199798584e-02 2.551183477044105530e-02 8.878246694803237915e-02
2.482572644948959351e-01 -2.271853834390640259e-01 6.962236762046813965e-02 -1.200367808341979980e-01 8.756878226995468140e-02 -1.536220461130142212e-01 -2.666644379496574402e-02 2.827579900622367859e-02 1.433203369379043579e-01 6.571534276008605957e-02 -1.776834279298782349e-01 -2.573616802692413330e-01 2.105099335312843323e-02 -3.217106452211737633e-03 7.604070752859115601e-02 -1.172424331307411194e-01 3.757755458354949951e-02 1.105123683810234070e-01 1.614479348063468933e-02 2.342597246170043945e-01 7.406409084796905518e-02 2.553065121173858643e-01 9.054598957300186157e-02 1.021966710686683655e-01 3.227283433079719543e-02 -1.465259790420532227e-01 2.292020618915557861e-01 -1.442222148180007935e-01 1.108481436967849731e-01 4.163624942302703857e-01 4.576699733734130859e-01 -2.074816077947616577e-01
-3.348230198025703430e-02 9.566226042807102203e-03 2.563565671443939209e-01 -8.449561893939971924e-02 -4.876812174916267395e-02 -1.986918300390243530e-01 1.922346884384751320e-03 -6.174905970692634583e-02 1.787248402833938599e-01 -1.455176919698715210e-01 2.890803515911102295e-01 -3.228693455457687378e-02 -4.346562922000885010e-02 -3.242101967334747314e-01 -2.876197993755340576e-01 7.379804551601409912e-02 -2.921553254127502441e-01 -1.539387404918670654e-01 -1.149642001837491989e-02 2.178383469581604004e-01 2.426300384104251862e-02 1.759926527738571167e-01 -1.140755042433738708e-01 2.824737131595611572e-01 4.445768520236015320e-02 -1.299211829900741577e-01 2.663056850433349609e-01 -9.935580939054489136e-02 2.013370841741561890e-01 2.296397238969802856e-01 2.703245580196380615e-01 1.892468519508838654e-02
-1.079233661293983459e-01 1.095456853508949280e-01 1.676043868064880371e-01 -6.308567523956298828e-02 -2.662596404552459717e-01 -3.182441592216491699e-01 -3.266157209873199463e-01 -1.478809118270874023e-01 2.783358693122863770e-01 2.642063982784748077e-02 1.895116120576858521e-01 -3.502675145864486694e-02 -1.192993074655532837e-01 -3.693709895014762878e-02 -1.308448016643524170e-01 1.485289335250854492e-01 1.608978509902954102e-01 -2.539089024066925049e-01 2.072064429521560669e-01 -2.860256135463714600e-01 -1.419004946947097778e-01 8.385054767131805420e-02 1.266126637347042561e-03 -1.471426486968994141e-01 -1.177031695842742920e-01 -5.947026237845420837e-02 4.969651997089385986e-02 -1.168493926525115967e-01 2.914756536483764648e-01 1.394940465688705444e-01 2.646445631980895996e-01 -3.978490829467773438e-02
2.242470681667327881e-01 6.445793062448501587e-02 2.606451213359832764e-01 1.789358407258987427e-01 1.303685009479522705e-01 2.483749948441982269e-02 -2.710444927215576172e-01 -1.110080853104591370e-01 1.028087809681892395e-01 2.913955040276050568e-02 1.638458371162414551e-01 -1.713183075189590454e-01 -1.680035889148712158e-01 -3.882687091827392578e-01 -1.301008760929107666e-01 1.029325425624847412e-01 -1.664934754371643066e-01 -1.851073950529098511e-01 -6.797564029693603516e-02 -1.792611926794052124e-01 4.848548397421836853e-02 1.325398385524749756e-01 2.603708207607269287e-01 7.999812811613082886e-02 3.412500396370887756e-02 -1.693134941160678864e-02 2.295706868171691895e-01 -9.496333450078964233e-02 2.899349927902221680e-01 2.721866071224212646e-01 3.692336007952690125e-02 2.292530387639999390e-01
2.407784759998321533e-01 -2.874721288681030273e-01 4.108453914523124695e-02 -8.269004523754119873e-02 -6.629220396280288696e-02 -1.967980116605758667e-01 -3.071994483470916748e-01 3.748445305973291397e-03 2.198769897222518921e-01 -1.630260795354843140e-01 -1.278092414140701294e-01 -1.446999609470367432e-01 -1.299364492297172546e-02 -4.438723251223564148e-02 -1.338621824979782104e-01 -6.539817154407501221e-02 5.415857955813407898e-02 -1.673427969217300415e-01 -8.558482676744461060e-02 3.120155036449432373e-01 -8.553072065114974976e-02 -7.633838802576065063e-02 -2.352753579616546631e-01 1.944614760577678680e-02 1.417968273162841797e-01 -1.406901776790618896e-01 1.591246128082275391e-01 3.181130066514015198e-02 3.213440179824829102e-01 4.002166688442230225e-01 1.955955773591995239e-01 -6.634664535522460938e-02
1.529208570718765259e-01 -1.149397715926170349e-01 -5.218645557761192322e-02 -1.616830825805664062e-01 2.175530605018138885e-02 -4.835036993026733398e-01 5.074559524655342102e-02 -1.282411366701126099e-01 9.442213922739028931e-02 4.062774404883384705e-02 4.287328720092773438e-01 2.599575370550155640e-02 -7.663832604885101318e-02 -1.532542109489440918e-01 1.998801156878471375e-02 3.268660604953765869e-02 3.637067228555679321e-02 -1.375922858715057373e-01 5.488294735550880432e-02 2.557227015495300293e-01 1.528098583221435547e-01 1.715426146984100342e-01 1.020838841795921326e-01 -1.923294812440872192e-01 -6.295549869537353516e-02 -2.839723229408264160e-01 2.235270291566848755e-01 1.263961195945739746e-01 2.113204449415206909e-01 -2.695243805646896362e-02 2.655495703220367432e-01 -9.678565897047519684e-03
1.092315837740898132e-01 1.860146038234233856e-02 1.797220259904861450e-01 1.595115363597869873e-01 2.084085941314697266e-01 1.141338646411895752e-01 -2.728161513805389404e-01 -3.806279599666595459e-02 1.660896837711334229e-01 -1.311970204114913940e-01 -3.667370602488517761e-02 -7.014534622430801392e-02 -1.303873956203460693e-01 -3.738920390605926514e-01 -2.894366392865777016e-03 1.930073946714401245e-01 -1.394182145595550537e-01 -1.250766962766647339e-01 3.495183587074279785e-02 -1.315207630395889282e-01 2.939297258853912354e-01 -3.157386183738708496e-02 1.174163222312927246e-01 -6.235382519662380219e-03 -7.788255810737609863e-02 -2.540783286094665527e-01 3.222078680992126465e-01 -1.139292418956756592e-01 3.003425300121307373e-01 2.274187803268432617e-01 2.242726683616638184e-01 1.343870162963867188e-01
1.606076061725616455e-01 -1.172169595956802368e-01 3.431582450866699219e-01 1.169718801975250244e-01 -1.269325762987136841e-01 -3.490633666515350342e-01 -2.004178315401077271e-01 -2.636674046516418457e-01 1.107265278697013855e-01 -3.752023354172706604e-02 1.188622415065765381e-01 -2.130418121814727783e-01 -1.884276606142520905e-02 -2.525287866592407227e-01 4.236732609570026398e-03 1.657885015010833740e-01 1.462852954864501953e-01 4.263783246278762817e-02 -1.458373963832855225e-01 1.478879451751708984e-01 9.488252550363540649e-02 1.520622670650482178e-01 -3.174514509737491608e-03 4.332089796662330627e-02 1.217624992132186890e-01 -4.218849539756774902e-02 3.650739192962646484e-01 1.760499179363250732e-01 3.030639374628663063e-03 2.474256157875061035e-01 2.355295866727828979e-01 -1.364455670118331909e-01
1.886147856712341309e-01 -2.523933909833431244e-02 9.807738661766052246e-02 2.398968338966369629e-01 -1.010077893733978271e-01 -1.671235859394073486e-01 -3.225113824009895325e-02 -5.086333304643630981e-02 2.082645744085311890e-01 1.371860206127166748e-01 -6.135612353682518005e-02 2.079036682844161987e-01 -6.964547187089920044e-02 -1.161472033709287643e-02 -1.414881795644760132e-01 5.851757526397705078e-02 -1.032095700502395630e-01 -4.939348995685577393e-01 -2.764381654560565948e-02 7.352046202868223190e-03 2.942661941051483154e-01 2.113656848669052124e-01 -1.518740877509117126e-02 -7.309481501579284668e-02 -1.027349848300218582e-03 -2.168081253767013550e-01 1.978879868984222412e-01 1.437077950686216354e-02 1.252915859222412109e-01 4.369183778762817383e-01 1.371618211269378662e-01 1.148074716329574585e-01
6.306406855583190918e-02 -2.654702402651309967e-02 2.565267980098724365e-01 -7.444711774587631226e-02 -1.078097894787788391e-01 2.116789855062961578e-02 4.526096954941749573e-02 8.288501203060150146e-02 9.099739789962768555e-02 6.314371526241302490e-02 2.024184465408325195e-01 -5.717307701706886292e-02 1.207556501030921936e-01 1.582605540752410889e-01 1.422455608844757080e-01 -8.516748994588851929e-02 3.041579723358154297e-01 -3.405214846134185791e-01 2.971048839390277863e-02 -9.693120419979095459e-02 7.545351237058639526e-02 -5.345036461949348450e-02 1.716729104518890381e-01 6.357377022504806519e-02 -2.728639543056488037e-01 -3.070195764303207397e-02 3.308529406785964966e-02 1.741097271442413330e-01 4.826521277427673340e-01 3.469730317592620850e-01 -7.831301540136337280e-02 -2.286126017570495605e-01
-1.381446421146392822e-01 3.493027389049530029e-02 1.424196064472198486e-01 1.711301505565643311e-01 -2.047773450613021851e-01 -1.676422208547592163e-01 -9.579024463891983032e-02 6.501787900924682617e-02 1.557626724243164062e-01 -1.063319742679595947e-01 9.809365868568420410e-02 1.369715183973312378e-01 1.700925640761852264e-02 -1.243463680148124695e-01 -2.344622164964675903e-01 2.354770898818969727e-01 -9.044907242059707642e-02 -1.605874598026275635e-01 9.478786587715148926e-02 5.147379636764526367e-02 5.155398696660995483e-02 1.328182071447372437e-01 1.227577924728393555e-01 6.733281165361404419e-02 -2.226451784372329712e-01 -1.768400967121124268e-01 3.931514024734497070e-01 4.052741453051567078e-03 4.340256750583648682e-01 1.348371207714080811e-01 3.063398599624633789e-01 1.876820325851440430e-01
7.275123894214630127e-02 -1.825988590717315674e-01 2.483335882425308228e-01 1.767996400594711304e-01 1.154490932822227478e-01 3.034073300659656525e-02 -1.840998977422714233e-01 -2.083621025085449219e-01 1.595841795206069946e-01 7.113902270793914795e-02 1.038039773702621460e-01 -6.850512325763702393e-02 1.282458752393722534e-02 -2.811653614044189453e-01 -2.358576059341430664e-01 1.490087360143661499e-01 8.716198056936264038e-02 -1.024881601333618164e-01 1.163604632019996643e-01 1.226202473044395447e-01 2.683688402175903320e-01 2.245403975248336792e-01 7.497578859329223633e-02 -1.727201938629150391e-01 -2.342321872711181641e-01 -4.405498802661895752e-01 2.096794694662094116e-01 -9.068024903535842896e-02 1.227176263928413391e-01 1.606902480125427246e-01 1.004452034831047058e-01 1.309801936149597168e-01
5.130411125719547272e-03 -5.319890379905700684e-02 2.044753581285476685e-01 -2.449830919504165649e-01 1.147530674934387207e-01 -3.499964475631713867e-01 1.031794119626283646e-02 -1.808277368545532227e-01 2.273945808410644531e-01 -1.177005767822265625e-01 -8.392252773046493530e-02 -1.202658489346504211e-01 -3.648602962493896484e-02 -1.853304170072078705e-02 1.738596558570861816e-01 1.356946025043725967e-02 -1.501569896936416626e-01 -3.348688185214996338e-01 1.877658814191818237e-01 1.773995161056518555e-01 -1.962667256593704224e-01 1.806655675172805786e-01 7.866854965686798096e-02 4.168980196118354797e-02 -3.747477829456329346e-01 -1.426411122083663940e-01 3.192472755908966064e-01 8.495442569255828857e-02 1.198599413037300110e-01 3.017596155405044556e-02 1.082331538200378418e-01 -1.740200817584991455e-01
-7.269325852394104004e-02 -9.689982980489730835e-03 1.721620708703994751e-01 -1.472377330064773560e-01 1.726154237985610962e-01 6.706214509904384613e-03 -1.912797540426254272e-01 -1.638787984848022461e-01 2.109708189964294434e-01 -1.173148155212402344e-01 -2.063231356441974640e-02 -2.453626692295074463e-02 -3.067130446434020996e-01 -2.512232363224029541e-01 1.230858191847801208e-01 5.191591009497642517e-02 -4.288460686802864075e-02 -8.552616834640502930e-02 -1.721451617777347565e-02 1.994116231799125671e-02 3.731791675090789795e-01 1.612465232610702515e-01 2.414023131132125854e-01 -1.148282065987586975e-01 -2.551939189434051514e-01 -7.754404842853546143e-02 3.060924708843231201e-01 -1.828665733337402344e-01 7.770797610282897949e-02 2.512564659118652344e-01 3.046804666519165039e-01 9.406033903360366821e-02
2.045154422521591187e-01 -1.985608041286468506e-01 6.226398050785064697e-02 1.063037812709808350e-01 -1.158659979701042175e-01 -1.451621646992862225e-04 -1.151987090706825256e-01 -1.654824316501617432e-01 1.318286210298538208e-01 1.793275475502014160e-01 -1.370218843221664429e-01 -8.793450146913528442e-02 1.874210387468338013e-01 7.319304347038269043e-02 -3.207051008939743042e-02 -3.130328655242919922e-02 2.379202246665954590e-01 -4.005888402462005615e-01 1.817788034677505493e-01 5.641305819153785706e-03 1.732386648654937744e-02 2.523184418678283691e-01 3.738636672496795654e-01 -5.466428771615028381e-02 4.890737310051918030e-02 -9.162914007902145386e-02 3.004051446914672852e-01 -1.841835528612136841e-01 2.149006277322769165e-01 2.715608179569244385e-01 -1.009757071733474731e-01 9.483993053436279297e-02
7.451020181179046631e-02 -1.533562391996383667e-01 2.857781648635864258e-01 -2.329431772232055664e-01 -6.009850651025772095e-02 -3.957188874483108521e-02 -1.857857964932918549e-02 -2.282037883996963501e-01 1.412483602762222290e-01 2.152900546789169312e-01 -2.081325203180313110e-01 1.146940588951110840e-01 7.574651390314102173e-02 -2.080998867750167847e-01 4.490529000759124756e-02 -1.011336222290992737e-01 1.486641615629196167e-01 -2.588713169097900391e-01 1.013159081339836121e-01 -1.245480403304100037e-01 -7.032292336225509644e-02 1.179541647434234619e-02 7.264110445976257324e-02 -5.954045802354812622e-02 -4.004562199115753174e-01 4.071523249149322510e-02 2.511074841022491455e-01 -1.408270001411437988e-01 1.232872828841209412e-01 2.815963327884674072e-01 3.517011106014251709e-01 -3.790964931249618530e-02
-2.748450264334678650e-03 1.609192788600921631e-01 2.002921849489212036e-01 8.498675376176834106e-02 -1.038323566317558289e-01 -6.674900650978088379e-02 -2.808858156204223633e-01 9.920700639486312866e-02 5.599637702107429504e-02 2.271873503923416138e-01 2.903274819254875183e-02 1.380780339241027832e-01 1.194455400109291077e-01 -7.218935340642929077e-02 1.355373207479715347e-02 5.016848817467689514e-02 3.441859409213066101e-02 6.525573553517460823e-04 1.834204643964767456e-01 -2.211683541536331177e-01 3.152264654636383057e-01 -7.475966960191726685e-02 3.445425331592559814e-01 1.715866327285766602e-01 -2.713254690170288086e-01 1.081019407138228416e-03 1.624611616134643555e-01 2.035865485668182373e-01 3.950323164463043213e-01 2.207389920949935913e-01 1.880532503128051758e-01 8.656322211027145386e-02
2.486159503459930420e-01 -1.765578836202621460e-01 8.833843469619750977e-02 5.255669727921485901e-02 1.235933601856231689e-01 -2.314757406711578369e-01 -7.097450643777847290e-02 -1.855241507291793823e-01 1.792109310626983643e-01 -2.227920144796371460e-01 -4.791293293237686157e-02 -1.677425503730773926e-01 1.645206846296787262e-02 -1.878186017274856567e-01 -2.593300491571426392e-02 1.188525706529617310e-01 -9.672886878252029419e-02 4.348918050527572632e-02 -1.646162718534469604e-01 1.560810804367065430e-01 2.227174788713455200e-01 1.261516511440277100e-01 1.343719363212585449e-01 7.005943357944488525e-02 -1.142689958214759827e-01 -2.260371483862400055e-02 1.559360474348068237e-01 6.192454695701599121e-02 5.464917793869972229e-02 3.985179662704467773e-01 5.201759934425354004e-01 1.769337244331836700e-02
1.943362206220626831e-01 -1.727292537689208984e-01 -5.059256404638290405e-02 1.911698281764984131e-01 1.371786147356033325e-01 1.203474774956703186e-01 1.053750738501548767e-01 -1.533658504486083984e-01 3.077975511550903320e-01 4.741993919014930725e-02 2.527368664741516113e-01 1.801722347736358643e-01 2.053013816475868225e-02 -2.943515479564666748e-01 -1.311955749988555908e-01 1.312356591224670410e-01 9.886964410543441772e-02 -1.229617670178413391e-01 2.411928474903106689e-01 -1.010688245296478271e-01 6.184830144047737122e-02 1.730435639619827271e-01 2.185798436403274536e-01 -1.205611228942871094e-01 -2.509411573410034180e-01 -2.947720885276794434e-01 1.711431145668029785e-01 -2.801196463406085968e-02 2.533796727657318115e-01 2.147041261196136475e-01 1.664271950721740723e-01 -5.693508312106132507e-02
6.876569241285324097e-02 -2.165306955575942993e-01 2.892443239688873291e-01 -2.232153564691543579e-01 1.988693773746490479e-01 -5.884051695466041565e-02 -4.056316986680030823e-02 -3.022810071706771851e-02 2.640575170516967773e-01 -7.588195055723190308e-02 -1.080317720770835876e-01 -2.023206651210784912e-01 1.126659587025642395e-01 4.849101882427930832e-03 2.596300542354583740e-01 1.000448241829872131e-01 -1.759842336177825928e-01 -2.405973970890045166e-01 1.411321163177490234e-01 9.314734488725662231e-02 2.680696360766887665e-02 1.822823882102966309e-01 -1.079208478331565857e-01 -1.747428029775619507e-01 -4.586706161499023438e-01 3.662321344017982483e-02 2.083817422389984131e-01 8.705839514732360840e-03 1.950604617595672607e-01 6.522253155708312988e-02 2.071454524993896484e-01 -1.307476311922073364e-01
2.364966869354248047e-01 -2.590366303920745850e-01 2.537628114223480225e-01 -1.632752865552902222e-01 -2.023415081202983856e-02 -2.268272489309310913e-01 -1.053087413311004639e-01 1.656332761049270630e-01 3.016287684440612793e-01 4.283753037452697754e-02 -3.693041205406188965e-02 -2.785296365618705750e-02 -3.375345468521118164e-02 -3.514410257339477539e-01 1.734332293272018433e-01 6.018549203872680664e-03 -7.729138433933258057e-02 -9.278421103954315186e-02 5.623744055628776550e-02 -1.048804447054862976e-01 -8.746144175529479980e-02 4.129822552204132080e-01 2.208382040262222290e-01 9.512506425380706787e-02 -1.119514647871255875e-02 6.749425828456878662e-02 -5.314454436302185059e-02 -1.393568813800811768e-01 3.053853809833526611e-01 1.595787256956100464e-01 -1.792385876178741455e-01 -5.714443698525428772e-02
1.674436032772064209e-01 -1.370886713266372681e-01 1.590735167264938354e-01 -7.658590376377105713e-02 5.360859259963035583e-02 1.727773696184158325e-01 -1.719014644622802734e-01 1.877174130640923977e-03 3.167752325534820557e-01 3.003104403614997864e-02 -2.015959322452545166e-01 -2.444973438978195190e-01 -1.773772686719894409e-01 -3.935266733169555664e-01 3.583163022994995117e-02 1.791905611753463745e-01 -1.212031319737434387e-01 -1.327315568923950195e-01 -3.096996108070015907e-03 -1.154671534895896912e-01 1.017469540238380432e-01 4.939005151391029358e-02 2.832361757755279541e-01 -4.758764803409576416e-02 -1.722606271505355835e-01 -1.302367448806762695e-01 3.022205233573913574e-01 -1.054486855864524841e-01 1.292497068643569946e-01 2.307551205158233643e-01 1.882171332836151123e-01 2.072012275457382202e-01
2.312023937702178955e-01 -2.011479288339614868e-01 1.512825340032577515e-01 -1.819425076246261597e-02 -1.636899113655090332e-01 -3.898714110255241394e-02 4.874295368790626526e-02 5.936432629823684692e-02 3.134819269180297852e-01 1.520835906267166138e-01 -4.207461327314376831e-02 -2.314197868108749390e-01 -4.585048183798789978e-02 -2.450638413429260254e-01 1.412181854248046875e-01 -1.344219446182250977e-01 1.298918426036834717e-01 -5.667386204004287720e-02 2.668734267354011536e-02 -5.575298517942428589e-02 -1.938649266958236694e-01 2.840645611286163330e-01 2.362847924232482910e-01 -1.366303265094757080e-01 9.884773194789886475e-02 -1.128011196851730347e-02 1.781271994113922119e-01 4.226583614945411682e-02 4.577767550945281982e-01 1.509422510862350464e-01 1.219239309430122375e-01 2.538810968399047852e-01
-2.324662916362285614e-02 -1.013417541980743408e-01 1.125116497278213501e-01 -2.067584544420242310e-01 -3.832996590062975883e-03 -3.659242689609527588e-01 -1.297347396612167358e-01 -2.145015001296997070e-01 2.173487246036529541e-01 -4.648253694176673889e-02 -1.070656403899192810e-01 -1.568707972764968872e-01 -1.215377002954483032e-01 -1.933885551989078522e-02 1.975581645965576172e-01 1.910738274455070496e-02 -9.488037228584289551e-02 -3.725301027297973633e-01 1.391691118478775024e-01 9.412750601768493652e-02 -1.308202445507049561e-01 2.145239412784576416e-01 9.202641993761062622e-02 -2.033634334802627563e-01 -3.731068074703216553e-01 -4.379729181528091431e-02 3.522728979587554932e-01 5.880068615078926086e-02 4.921089485287666321e-02 5.898547917604446411e-02 1.145830824971199036e-01 -1.425914019346237183e-01
1.994325965642929077e-01 -2.011226564645767212e-01 -5.300686135888099670e-02 8.747974783182144165e-02 1.592942178249359131e-01 -4.274190217256546021e-02 -3.113186359405517578e-01 2.542974948883056641e-01 1.061656624078750610e-01 2.403495907783508301e-01 1.819743961095809937e-01 -2.970865555107593536e-02 7.422697544097900391e-02 -2.226411597803235054e-03 -4.725044593214988708e-02 6.690084934234619141e-02 -6.095761433243751526e-02 -3.679397404193878174e-01 3.390000760555267334e-01 -1.486765593290328979e-01 3.082698583602905273e-02 -8.127633482217788696e-02 6.712818145751953125e-02 3.771018981933593750e-02 -1.212150603532791138e-01 -1.760266125202178955e-01 2.057805508375167847e-01 2.184729278087615967e-01 1.280344426631927490e-01 1.258603781461715698e-01 3.722036182880401611e-01 9.558862447738647461e-02
-3.051465190947055817e-02 -1.286234855651855469e-01 2.412461340427398682e-01 -1.600048691034317017e-01 -5.754333361983299255e-02 -1.575830429792404175e-01 -4.312005639076232910e-02 8.179413527250289917e-02 1.229842752218246460e-01 7.010689005255699158e-03 1.360297352075576782e-01 -2.037231922149658203e-01 2.308181673288345337e-01 -7.222424261271953583e-03 -1.425098478794097900e-01 -1.006994619965553284e-01 -2.237703800201416016e-01 -3.635779023170471191e-01 3.626672551035881042e-02 3.736244887113571167e-02 8.818500488996505737e-02 -9.738264977931976318e-02 4.958060085773468018e-01 -6.304176151752471924e-02 4.500885307788848877e-02 -3.501267433166503906e-01 1.211076006293296814e-01 -2.076536417007446289e-01 2.375560402870178223e-01 3.944816067814826965e-02 -6.866109371185302734e-02 7.703393697738647461e-02
-1.902526319026947021e-01 -1.689333021640777588e-01 2.588638961315155029e-01 -2.593685984611511230e-01 -1.767283380031585693e-01 -1.925563961267471313e-01 -3.301431834697723389e-01 3.665751591324806213e-02 1.506492346525192261e-01 -1.715751551091670990e-02 -1.310794893652200699e-02 -3.055574595928192139e-01 1.216434612870216370e-01 -2.446690648794174194e-01 -1.539338193833827972e-02 -7.794449478387832642e-02 -7.775183767080307007e-02 8.636509627103805542e-02 -2.863880991935729980e-02 -1.445220559835433960e-01 1.775749623775482178e-01 1.329767853021621704e-01 1.016800478100776672e-01 -5.692095309495925903e-02 -1.101605147123336792e-01 -4.597657024860382080e-01 4.887492582201957703e-02 6.608831137418746948e-02 1.925953328609466553e-01 2.091788649559020996e-01 -2.918864972889423370e-02 -1.218674480915069580e-01
1.635479629039764404e-01 -9.476151317358016968e-02 3.709713518619537354e-01 1.458964049816131592e-01 1.731056720018386841e-02 -3.277784883975982666e-01 -1.560344398021697998e-01 -5.760033056139945984e-02 -3.210752829909324646e-02 1.970876455307006836e-01 -3.923705779016017914e-03 1.213181093335151672e-01 -2.087687999010086060e-01 -2.442276179790496826e-01 -3.351337462663650513e-02 -5.656377971172332764e-02 2.737719118595123291e-01 -2.091534584760665894e-01 3.319269120693206787e-01 -6.259546428918838501e-02 2.084110975265502930e-01 1.186923459172248840e-01 1.126335039734840393e-01 1.874144673347473145e-01 1.157987266778945923e-01 -1.092376187443733215e-01 1.414924412965774536e-01 1.559340488165616989e-02 1.121618151664733887e-01 3.101018071174621582e-01 8.544371277093887329e-02 -8.960213512182235718e-02
1.259658634662628174e-01 -2.354719862341880798e-02 1.656658053398132324e-01 -2.531801462173461914e-01 -3.761783614754676819e-02 1.348378788679838181e-02 1.625500768423080444e-01 6.840827316045761108e-02 9.424807876348495483e-02 2.664514482021331787e-01 -1.080427542328834534e-01 -2.735075354576110840e-01 2.968882322311401367e-01 -2.404523640871047974e-01 6.122886762022972107e-02 -6.099399179220199585e-02 6.923227757215499878e-02 -2.348607033491134644e-01 1.744832284748554230e-02 7.669506967067718506e-02 2.785131335258483887e-01 -5.299361422657966614e-02 8.497610688209533691e-02 4.713690653443336487e-02 -2.380038611590862274e-02 -5.126573145389556885e-02 3.300688564777374268e-01 3.150679543614387512e-02 3.462988436222076416e-01 3.018285632133483887e-01 1.606279015541076660e-01 1.833804547786712646e-01
1.607106477022171021e-01 -3.379094302654266357e-01 1.443256586790084839e-01 3.578367233276367188e-01 -4.667283210437744856e-04 -7.058999687433242798e-02 -4.097574856132268906e-03 -4.005024209618568420e-02 3.731323778629302979e-01 1.105161234736442566e-01 7.553844898939132690e-02 -2.512605488300323486e-01 2.128711901605129242e-02 -2.952389121055603027e-01 2.952818199992179871e-02 1.077612563967704773e-01 6.623903661966323853e-02 -1.196352243423461914e-01 1.440969705581665039e-01 4.705506935715675354e-02 7.730627804994583130e-02 -1.148418337106704712e-01 -2.702108351513743401e-03 -1.789844483137130737e-01 -1.712265759706497192e-01 4.300063848495483398e-02 2.455807477235794067e-01 -2.087813466787338257e-01 3.772745430469512939e-01 2.891539596021175385e-02 1.137250363826751709e-01 8.150878362357616425e-03
2.663867771625518799e-01 -3.168565034866333008e-01 8.364560455083847046e-02 -9.571558982133865356e-02 -8.092336356639862061e-02 -2.426542788743972778e-01 -4.361231625080108643e-01 -9.741441346704959869e-03 3.358752429485321045e-01 -2.692811563611030579e-02 -1.277167648077011108e-01 -1.758589744567871094e-01 1.006734836846590042e-02 8.285329677164554596e-03 -2.558481879532337189e-02 -2.879505977034568787e-02 5.549983307719230652e-02 -5.631487816572189331e-02 -1.132808439433574677e-02 2.143127769231796265e-01 2.857599593698978424e-02 -1.953496411442756653e-02 -2.274476438760757446e-01 5.087252706289291382e-02 2.248251140117645264e-01 -1.758496761322021484e-01 2.257615327835083008e-01 -3.346631675958633423e-02 1.244105026125907898e-01 3.282087743282318115e-01 1.717450022697448730e-01 1.560169924050569534e-02
2.414707541465759277e-01 -3.306493908166885376e-02 3.431930840015411377e-01 4.640265181660652161e-02 2.028311192989349365e-01 -8.786033093929290771e-02 1.344958841800689697e-01 -1.815668195486068726e-01 2.811073362827301025e-01 1.299192905426025391e-01 -5.229736492037773132e-02 1.602429710328578949e-02 2.432572655379772186e-02 -1.536768376827239990e-01 -1.006319969892501831e-01 6.953670084476470947e-02 3.439428806304931641e-01 1.157785113900899887e-02 2.701164782047271729e-01 2.698288559913635254e-01 1.645793467760086060e-01 1.845006644725799561e-01 6.393332779407501221e-02 3.475980088114738464e-02 -9.755475819110870361e-02 -2.852164804935455322e-01 2.778667509555816650e-01 -1.357209403067827225e-03 2.190325260162353516e-01 4.661761596798896790e-02 1.211382076144218445e-01 1.384264081716537476e-01
3.257179558277130127e-01 -1.819401532411575317e-01 1.466213911771774292e-01 -1.640547662973403931e-01 -1.819142252206802368e-01 -1.122215688228607178e-01 -1.604654192924499512e-01 -2.823501825332641602e-01 2.119377702474594116e-01 2.215260080993175507e-02 -8.121987432241439819e-02 -3.242059946060180664e-01 5.321543663740158081e-02 -2.331121824681758881e-02 1.836670041084289551e-01 -1.214694008231163025e-01 -2.922576069831848145e-01 -3.510544076561927795e-02 -8.409639447927474976e-02 1.539351195096969604e-01 5.696997046470642090e-02 -1.617487333714962006e-02 -9.016752243041992188e-02 2.299726009368896484e-01 -1.627193242311477661e-01 -2.137853205204010010e-01 2.482433617115020752e-01 2.432014234364032745e-02 2.715780138969421387e-01 2.276433706283569336e-01 -9.509127587080001831e-02 3.608293458819389343e-02
1.709958165884017944e-01 -4.082620143890380859e-02 7.498410530388355255e-03 -5.793214775621891022e-03 -3.947533294558525085e-02 -2.863426208496093750e-01 1.153016649186611176e-02 -4.950033128261566162e-02 2.884421944618225098e-01 -8.041963726282119751e-02 5.521776527166366577e-02 -4.083856344223022461e-01 -4.286840185523033142e-02 -9.666265547275543213e-02 -2.699081599712371826e-02 1.465954035520553589e-01 -6.674845516681671143e-02 5.859198793768882751e-02 -1.353456228971481323e-01 1.776318550109863281e-01 -1.511157304048538208e-01 2.780583798885345459e-01 1.228526905179023743e-01 7.834170013666152954e-02 -4.867810383439064026e-02 5.641257390379905701e-02 1.491288691759109497e-01 1.498574912548065186e-01 2.415175884962081909e-01 3.270458579063415527e-01 4.400126934051513672e-01 -4.103631526231765747e-02
4.777767062187194824e-01 6.514491140842437744e-02 1.184796839952468872e-01 1.149484589695930481e-01 6.200299598276615143e-03 -2.597553730010986328e-01 -1.092095449566841125e-01 -5.262864753603935242e-02 9.396471083164215088e-02 1.872889101505279541e-01 1.602710634469985962e-01 1.181307807564735413e-01 8.226218074560165405e-02 -1.498065143823623657e-01 -1.485251337289810181e-01 -1.274055242538452148e-01 -1.341700553894042969e-01 -2.490958422422409058e-01 -6.563559919595718384e-02 1.436404287815093994e-01 -1.897862851619720459e-01 1.722327023744583130e-01 1.028515920042991638e-01 -1.560179740190505981e-01 -5.054954811930656433e-02 -2.694666385650634766e-01 8.356516063213348389e-02 2.249054759740829468e-01 2.276550680398941040e-01 -1.131627336144447327e-01 2.355892658233642578e-01 -2.202637493610382080e-01
8.221600204706192017e-02 5.457375198602676392e-02 1.554847210645675659e-01 2.469546943902969360e-01 -8.053226768970489502e-02 -2.582804858684539795e-02 6.580175366252660751e-03 -1.536937355995178223e-01 1.738247871398925781e-01 -6.581854075193405151e-02 -9.297876805067062378e-02 3.714069351553916931e-02 1.713190674781799316e-01 -3.067876994609832764e-01 -4.299772903323173523e-03 2.148327231407165527e-01 -7.272084802389144897e-02 -2.744016349315643311e-01 2.903043925762176514e-01 1.717260032892227173e-01 7.320945709943771362e-02 5.374526232481002808e-02 -1.452245377004146576e-02 1.049538254737854004e-01 1.053126901388168335e-02 -4.065587520599365234e-01 2.060481160879135132e-01 -1.065457686781883240e-01 4.064709246158599854e-01 -4.455413669347763062e-02 1.232620850205421448e-01 2.112795412540435791e-01
2.306369543075561523e-01 -2.856242656707763672e-01 3.055137395858764648e-01 6.848070025444030762e-02 -1.671744287014007568e-01 -1.255578398704528809e-01 -2.547332048416137695e-01 8.112014085054397583e-02 1.930129677057266235e-01 -1.934376955032348633e-01 6.733334064483642578e-02 1.920594125986099243e-01 2.802549302577972412e-01 -5.259579420089721680e-02 -3.568459302186965942e-02 7.322633266448974609e-02 -1.319490224123001099e-01 -4.147937297821044922e-01 2.634614706039428711e-01 1.052593141794204712e-01 -5.408972501754760742e-03 -1.019713208079338074e-01 2.001578658819198608e-01 -7.883615791797637939e-03 -1.121031939983367920e-01 -1.401406526565551758e-02 -1.058373600244522095e-01 -8.745148777961730957e-02 1.904174387454986572e-01 1.462143063545227051e-01 8.089151233434677124e-02 1.779771447181701660e-01
1.532814651727676392e-01 -1.576033085584640503e-01 -6.292878836393356323e-02 1.307500302791595459e-01 -9.545684605836868286e-02 -3.607912957668304443e-01 -6.018866598606109619e-02 -1.808690428733825684e-01 1.006093248724937439e-01 -1.554746776819229126e-01 -9.531460702419281006e-02 -1.655955761671066284e-01 -1.447688788175582886e-02 -8.515217155218124390e-02 1.441141217947006226e-01 2.806948423385620117e-01 -2.060273662209510803e-02 -1.611774563789367676e-01 -1.640674285590648651e-02 1.516062319278717041e-01 3.774507716298103333e-02 2.165305614471435547e-01 1.578063666820526123e-01 1.556246280670166016e-01 -6.939238309860229492e-02 -4.241247102618217468e-02 1.797549575567245483e-01 2.727548778057098389e-01 8.843488246202468872e-02 3.912713527679443359e-01 3.848772943019866943e-01 -8.784877508878707886e-02
2.719333469867706299e-01 -1.070455461740493774e-01 1.330906003713607788e-01 2.000042498111724854e-01 -1.466367542743682861e-01 -1.572967618703842163e-01 -2.339604943990707397e-01 -7.265342026948928833e-02 3.913693875074386597e-02 1.887984424829483032e-01 -1.606729477643966675e-01 -1.067866533994674683e-01 5.382576584815979004e-02 2.213117107748985291e-02 -1.029637679457664490e-01 2.433278262615203857e-01 1.297866702079772949e-01 -4.841879904270172119e-01 2.876246273517608643e-01 7.066449150443077087e-03 -7.996926456689834595e-02 1.373120397329330444e-01 2.669401764869689941e-01 1.447555050253868103e-02 -1.926864124834537506e-02 -1.310932189226150513e-01 6.920225918292999268e-02 -1.532815545797348022e-01 2.236497551202774048e-01 2.287849038839340210e-01 -4.300436377525329590e-02 1.489852219820022583e-01
1.811851561069488525e-01 2.752915918827056885e-01 1.136310175061225891e-01 -1.090354397892951965e-01 2.026317864656448364e-01 1.150200143456459045e-01 -1.162810027599334717e-01 3.880098462104797363e-02 4.051738977432250977e-01 1.192436143755912781e-01 1.248915940523147583e-01 -8.562954515218734741e-02 -2.696105465292930603e-02 1.232367232441902161e-01 -3.631577640771865845e-02 -1.801679469645023346e-02 1.142842099070549011e-01 -2.094405442476272583e-01 -9.907308965921401978e-02 2.231580764055252075e-01 2.275342494249343872e-01 3.239258229732513428e-01 2.455455213785171509e-01 9.459196031093597412e-02 -3.414312377572059631e-02 -3.130784630775451660e-01 5.543710663914680481e-02 -2.203941531479358673e-02 3.280642330646514893e-01 1.555813550949096680e-01 2.928838692605495453e-02 2.198102511465549469e-02
6.353078782558441162e-02 -8.980803191661834717e-02 6.894302368164062500e-02 -1.183778494596481323e-01 4.297817125916481018e-02 -1.390760987997055054e-01 -3.877906128764152527e-02 4.923272505402565002e-02 2.294851467013359070e-02 8.969276398420333862e-02 -1.515144202858209610e-02 5.266722757369279861e-03 1.710515171289443970e-01 -1.741450428962707520e-01 -6.959678232669830322e-02 7.648666948080062866e-02 2.905267179012298584e-01 -3.699188232421875000e-01 -6.346044689416885376e-02 2.180729806423187256e-01 2.737692296504974365e-01 4.190139099955558777e-02 3.899523317813873291e-01 1.690535694360733032e-01 -1.119158416986465454e-01 9.011937677860260010e-02 2.742456197738647461e-01 5.210445076227188110e-02 4.627838730812072754e-02 4.185243248939514160e-01 2.365512698888778687e-01 5.383577942848205566e-02
9.853645414113998413e-02 1.837066411972045898e-01 3.836913108825683594e-01 6.986335664987564087e-02 4.479036852717399597e-02 -2.197821587324142456e-01 -2.272638529539108276e-01 6.154472939670085907e-04 5.829469487071037292e-02 1.699163317680358887e-01 5.699069052934646606e-02 -1.456971019506454468e-01 -1.237766370177268982e-01 -9.089897572994232178e-02 -1.489625722169876099e-01 -7.857923954725265503e-02 1.393176615238189697e-01 -1.032618507742881775e-01 1.990080922842025757e-01 1.383816450834274292e-01 2.782284915447235107e-01 1.763301938772201538e-01 1.662848144769668579e-02 1.920135468244552612e-01 -2.247063629329204559e-02 -8.411680161952972412e-02 5.605200678110122681e-02 -3.722183033823966980e-02 1.239798888564109802e-01 5.383490324020385742e-01 2.031989693641662598e-01 -2.694687061011791229e-02
1.666034758090972900e-01 4.940222948789596558e-03 2.659344971179962158e-01 -6.023275479674339294e-02 -1.451079845428466797e-01 -1.159890592098236084e-01 -3.690461441874504089e-02 -8.975833654403686523e-02 1.662321835756301880e-01 2.552089989185333252e-01 1.587569117546081543e-01 1.928707808256149292e-01 4.261499643325805664e-02 7.375999540090560913e-02 4.600327927619218826e-03 -2.017746120691299438e-01 2.329142391681671143e-01 -1.259915530681610107e-01 -1.842870749533176422e-02 1.878744214773178101e-01 1.763537675142288208e-01 1.468898504972457886e-01 4.189864695072174072e-01 1.111648604273796082e-01 -4.387465864419937134e-02 -3.234820365905761719e-01 -8.521606773138046265e-02 -1.559484899044036865e-01 3.552207350730895996e-01 9.336447715759277344e-02 1.542948335409164429e-01 -8.709847927093505859e-02
1.371128112077713013e-01 -2.753330171108245850e-01 1.301359534263610840e-01 -2.007681876420974731e-01 -1.475182026624679565e-01 -4.499046504497528076e-02 -4.663576371967792511e-03 -1.389435529708862305e-01 2.914426326751708984e-01 8.703447133302688599e-02 -2.074528634548187256e-01 -3.742998540401458740e-01 7.949320226907730103e-02 -2.519358694553375244e-01 2.062224745750427246e-01 -1.348204314708709717e-01 -1.996482461690902710e-01 -5.259565263986587524e-02 -6.585724651813507080e-02 -4.282291233539581299e-02 1.266811341047286987e-01 1.418610066175460815e-01 4.876469820737838745e-02 1.922902464866638184e-02 -9.463138878345489502e-02 -1.779682636260986328e-01 8.928516507148742676e-02 -8.514145761728286743e-02 3.439387977123260498e-01 2.503153979778289795e-01 -1.541300266981124878e-01 -2.249805182218551636e-01
5.454337969422340393e-02 -2.327325940132141113e-01 2.629281878471374512e-01 -2.682535722851753235e-02 -7.545202970504760742e-02 -5.641917698085308075e-03 -9.480179846286773682e-02 9.740609675645828247e-02 1.428030133247375488e-01 4.403986409306526184e-02 8.808399736881256104e-02 -2.562908048275858164e-04 1.942341178655624390e-01 6.959327310323715210e-02 -2.778802812099456787e-01 -2.656224668025970459e-01 1.323046386241912842e-01 -3.071885406970977783e-01 3.932648897171020508e-02 8.232467621564865112e-02 -1.205636886879801750e-03 -8.413251489400863647e-02 4.911575019359588623e-01 8.243460208177566528e-02 -1.882700771093368530e-01 -2.616444528102874756e-01 1.057100370526313782e-01 -1.772800385951995850e-01 2.034095078706741333e-01 1.918392926454544067e-01 1.662490516901016235e-01 2.736451104283332825e-02
3.952055871486663818e-01 -1.612210869789123535e-01 2.692384719848632812e-01 1.889376789331436157e-01 -4.747793078422546387e-02 7.104744017124176025e-02 -9.133623540401458740e-02 -1.059073582291603088e-01 2.273033373057842255e-02 1.348575204610824585e-01 -2.753620147705078125e-01 5.178105086088180542e-03 2.848047912120819092e-01 -8.696225285530090332e-02 -5.890292301774024963e-02 1.764342561364173889e-02 9.091684222221374512e-02 -4.279012680053710938e-01 1.773774176836013794e-01 7.075878232717514038e-02 -7.702703028917312622e-02 1.166445836424827576e-01 1.961139440536499023e-01 -1.281537711620330811e-01 1.451137959957122803e-01 -1.209311112761497498e-01 5.428050830960273743e-02 9.861202538013458252e-02 2.115903794765472412e-01 3.158271312713623047e-01 2.153310365974903107e-02 -1.301836874336004257e-02
1.487060934305191040e-01 -2.616848945617675781e-01 4.534297883510589600e-01 -2.225882112979888916e-01 -2.726292610168457031e-01 -2.180943489074707031e-01 -2.329590320587158203e-01 -1.849031895399093628e-01 1.812786310911178589e-01 -3.213422372937202454e-02 5.663407593965530396e-02 -2.269568443298339844e-01 3.579733660444617271e-03 -9.792969562113285065e-03 5.144079402089118958e-02 -7.251900434494018555e-02 -1.471159905195236206e-01 5.075423046946525574e-02 6.447394844144582748e-03 -1.695766299962997437e-01 7.740160822868347168e-02 5.392991378903388977e-02 8.162790536880493164e-02 1.032130196690559387e-01 -1.607455685734748840e-02 -2.789791822433471680e-01 1.416041702032089233e-01 -7.736435532569885254e-02 2.327886521816253662e-01 2.662296593189239502e-01 -1.966982781887054443e-01 1.307982113212347031e-02
-1.144760549068450928e-01 -5.758977681398391724e-02 3.983672261238098145e-01 -2.572234272956848145e-01 -7.407825440168380737e-02 -2.654597759246826172e-01 -1.280880719423294067e-01 3.331406414508819580e-02 2.857230603694915771e-01 -1.924464702606201172e-01 6.474494934082031250e-02 -1.459502577781677246e-01 1.121849119663238525e-01 -1.532166302204132080e-01 1.906304061412811279e-02 1.128880605101585388e-01 1.619877070188522339e-01 -1.065179854631423950e-01 -2.609541639685630798e-02 1.609130501747131348e-01 -3.690160065889358521e-02 -1.035110428929328918e-01 3.760144487023353577e-02 -1.256886571645736694e-01 -3.896580263972282410e-02 -3.122771978378295898e-01 1.637479066848754883e-01 -6.152262911200523376e-02 3.412894010543823242e-01 2.733663320541381836e-01 -2.338480800390243530e-01 5.419069901108741760e-02
-9.407033771276473999e-02 -7.034819573163986206e-02 2.614564597606658936e-01 -2.256161421537399292e-01 -8.943413197994232178e-02 -2.784171998500823975e-01 -3.040923476219177246e-01 -6.872325390577316284e-02 1.181715354323387146e-01 1.446136087179183960e-01 2.866248972713947296e-02 -4.309156537055969238e-01 2.418391257524490356e-01 -1.059428155422210693e-01 1.351212114095687866e-01 8.036831766366958618e-02 -1.066685933619737625e-02 1.786625534296035767e-01 -8.063536137342453003e-02 1.419977396726608276e-01 2.543828189373016357e-01 4.773087427020072937e-02 7.400809228420257568e-02 5.101929232478141785e-02 -1.188310831785202026e-01 -3.552084267139434814e-01 4.970127344131469727e-02 -1.572590172290802002e-01 2.233922630548477173e-01 1.045598983764648438e-01 7.706052809953689575e-02 -1.942971721291542053e-02
-1.438317894935607910e-01 -2.175441477447748184e-03 1.210047528147697449e-01 1.932224333286285400e-01 -9.497474133968353271e-02 -8.341770619153976440e-02 -1.652081310749053955e-01 4.733440279960632324e-02 2.895232737064361572e-01 2.896887660026550293e-01 3.441050052642822266e-01 1.705393567681312561e-02 -4.500408470630645752e-02 -3.048002123832702637e-01 -8.031918853521347046e-02 -3.854904323816299438e-02 -2.149728313088417053e-02 -1.101097613573074341e-01 2.235211282968521118e-01 1.715360283851623535e-01 8.798166364431381226e-02 -1.999333314597606659e-02 1.654277928173542023e-02 2.799147553741931915e-02 -1.376826763153076172e-01 -3.434846103191375732e-01 2.566129863262176514e-01 -1.148799732327461243e-01 2.872297167778015137e-01 2.516729235649108887e-01 1.717461794614791870e-01 4.066813271492719650e-03
1.222378984093666077e-01 -2.179023772478103638e-01 2.334381490945816040e-01 -3.577815368771553040e-02 -1.361683458089828491e-01 -1.820970624685287476e-01 -2.157424837350845337e-01 1.081049740314483643e-01 1.562966257333755493e-01 1.387936174869537354e-01 4.649128019809722900e-02 1.883397400379180908e-01 3.779079020023345947e-01 -6.131034810096025467e-03 9.645377844572067261e-02 1.711390763521194458e-01 -1.070294305682182312e-01 -1.206601262092590332e-01 3.833425045013427734e-01 6.315593421459197998e-02 2.796373665332794189e-01 1.303228586912155151e-01 3.746466338634490967e-01 -3.712196275591850281e-02 2.378804385662078857e-01 -9.303774684667587280e-02 -1.970788650214672089e-02 8.676025085151195526e-03 1.045829355716705322e-01 1.902090269140899181e-03 1.253425329923629761e-01 5.355995893478393555e-02
7.709268480539321899e-02 -1.203310415148735046e-01 8.186852559447288513e-03 1.372845321893692017e-01 8.913950622081756592e-02 -1.951707899570465088e-01 -6.566957384347915649e-02 1.541769802570343018e-01 1.643520891666412354e-01 1.496362537145614624e-01 3.850549831986427307e-02 1.434112340211868286e-02 1.705520302057266235e-01 -4.453058242797851562e-01 -1.210041716694831848e-01 1.349185127764940262e-02 -1.278739422559738159e-01 -2.196848206222057343e-02 1.584260612726211548e-01 -1.222511455416679382e-01 1.431533843278884888e-01 1.707793474197387695e-01 3.835467249155044556e-02 -9.629409760236740112e-02 -4.534620046615600586e-01 -3.068531453609466553e-01 1.675267964601516724e-01 1.308276653289794922e-01 1.807303428649902344e-01 3.098917901515960693e-01 -4.111689701676368713e-02 2.464040368795394897e-02
6.018843129277229309e-02 -1.224413514137268066e-01 5.952626001089811325e-03 7.595892250537872314e-02 -1.281320452690124512e-01 6.672579329460859299e-04 -1.554308533668518066e-01 -2.689943909645080566e-01 1.421220302581787109e-01 -5.196524411439895630e-02 3.561395704746246338e-01 1.132771968841552734e-01 -1.037573292851448059e-01 -8.534820377826690674e-02 -1.751271784305572510e-01 -8.484175056219100952e-02 -6.895209662616252899e-03 -3.192951381206512451e-01 3.822092413902282715e-01 -9.531231224536895752e-02 1.269400119781494141e-01 -2.177678793668746948e-02 9.332796186208724976e-02 8.997917175292968750e-02 -1.224828511476516724e-01 -2.595444619655609131e-01 3.570396304130554199e-01 1.337031871080398560e-01 2.426898628473281860e-01 1.455102562904357910e-01 1.978153288364410400e-01 8.173244446516036987e-02
2.508704364299774170e-01 -2.027954310178756714e-01 3.404380977153778076e-01 -6.807024776935577393e-02 -2.120705693960189819e-01 2.385525777935981750e-02 1.951348222792148590e-02 -2.249507308006286621e-01 3.100688755512237549e-01 -7.968019694089889526e-02 1.767626963555812836e-02 -2.831251621246337891e-01 -3.985203802585601807e-03 3.511802479624748230e-02 -1.404741853475570679e-01 -1.225466430187225342e-01 -2.242494970560073853e-01 9.633209556341171265e-03 1.632261872291564941e-01 -8.539497852325439453e-02 1.402520537376403809e-01 4.375647380948066711e-02 1.266008913516998291e-01 1.044775545597076416e-01 -4.263120517134666443e-02 -9.459710866212844849e-02 2.572255432605743408e-01 8.601874858140945435e-02 2.746140360832214355e-01 3.422777354717254639e-01 -2.200683057308197021e-01 -4.176751151680946350e-02
2.013083696365356445e-01 -5.879638716578483582e-02 -6.494646519422531128e-02 -1.877554059028625488e-01 4.984865337610244751e-02 -4.603537321090698242e-01 -1.529051214456558228e-01 2.527404204010963440e-02 1.312685757875442505e-01 6.456786300987005234e-03 2.579368650913238525e-01 -1.629327535629272461e-01 -1.830909103155136108e-01 -1.991512328386306763e-01 -4.823945462703704834e-02 2.160491496324539185e-01 -1.384267210960388184e-01 -2.191229611635208130e-01 1.825525909662246704e-01 2.268539667129516602e-01 -9.453648328781127930e-02 1.359689533710479736e-01 2.511611580848693848e-01 -1.058244854211807251e-01 9.575443714857101440e-02 -2.999457418918609619e-01 1.651204079389572144e-01 1.751583665609359741e-01 -3.978236392140388489e-02 -1.768014207482337952e-02 1.781342178583145142e-01 -3.464382514357566833e-02
2.516252100467681885e-01 -1.331678777933120728e-01 3.500201702117919922e-01 -2.855494990944862366e-02 1.678552627563476562e-01 -1.439266651868820190e-01 -3.658740520477294922e-01 2.967622280120849609e-01 1.461390256881713867e-01 7.366615533828735352e-02 2.434878647327423096e-01 3.107862174510955811e-01 -9.999615699052810669e-02 -2.008269578218460083e-01 1.055441200733184814e-01 -2.879958041012287140e-02 5.361123383045196533e-02 -2.227012217044830322e-01 1.810016036033630371e-01 -9.621881693601608276e-02 -3.293039649724960327e-02 -3.793586790561676025e-02 1.034148111939430237e-01 6.937921792268753052e-02 1.139434054493904114e-02 1.320355478674173355e-02 1.256147176027297974e-01 2.794252894818782806e-02 1.318212896585464478e-01 1.771011799573898315e-01 2.237023860216140747e-01 -2.273161709308624268e-01
1.274127662181854248e-01 -2.466859668493270874e-02 -7.414593547582626343e-02 -6.098669022321701050e-02 -6.217794865369796753e-02 -2.862732410430908203e-01 -5.688619613647460938e-02 -9.676939994096755981e-02 2.477253079414367676e-01 -9.319839626550674438e-02 1.094924584031105042e-01 -3.543247282505035400e-01 -8.913759887218475342e-02 -1.489915698766708374e-01 4.223016276955604553e-02 1.859280169010162354e-01 2.371232025325298309e-03 4.611893743276596069e-02 -1.973124593496322632e-01 1.852223426103591919e-01 -1.209948956966400146e-01 2.834138870239257812e-01 1.902983784675598145e-01 2.029605396091938019e-02 -1.402430236339569092e-02 -4.442608729004859924e-02 1.670831590890884399e-01 1.249720752239227295e-01 2.197318822145462036e-01 3.481838107109069824e-01 4.228732585906982422e-01 -2.085254341363906860e-02
-9.545075893402099609e-02 5.460692197084426880e-02 3.196599185466766357e-01 -2.495683282613754272e-01 -5.112773925065994263e-02 -2.577961683273315430e-01 -1.701815575361251831e-01 -1.670737713575363159e-01 1.569070219993591309e-01 2.151362597942352295e-01 -1.960815042257308960e-01 -1.620769649744033813e-01 3.994800150394439697e-01 -4.405344650149345398e-02 1.799424886703491211e-01 5.326240882277488708e-02 1.635275632143020630e-01 1.296867281198501587e-01 -4.884096793830394745e-03 -1.203802675008773804e-01 1.829453706741333008e-01 2.420601435005664825e-02 1.185022145509719849e-01 -1.905433833599090576e-01 -5.020019412040710449e-02 -2.153902798891067505e-01 2.007171958684921265e-01 1.973291784524917603e-01 1.127761453390121460e-01 1.533068120479583740e-01 3.474385291337966919e-02 -2.389210164546966553e-01
-2.861003950238227844e-02 -8.291561156511306763e-02 3.319679498672485352e-01 1.115447953343391418e-01 -1.150784939527511597e-01 -1.269299443811178207e-02 -2.935881018638610840e-01 -9.847404062747955322e-02 6.380526721477508545e-02 3.290083706378936768e-01 7.912449538707733154e-02 1.727768629789352417e-01 -7.265586405992507935e-03 -1.421113759279251099e-01 2.834834158420562744e-02 3.807588294148445129e-02 -2.693814225494861603e-03 6.316611170768737793e-02 1.305499821901321411e-01 -2.048034220933914185e-01 1.461189836263656616e-01 -5.370908975601196289e-02 2.323142886161804199e-01 -3.757270425558090210e-02 -2.364563792943954468e-01 1.445500645786523819e-02 2.368931025266647339e-01 3.030669391155242920e-01 3.922600746154785156e-01 2.497831135988235474e-01 1.627349406480789185e-01 -1.271940069273114204e-03
4.282881617546081543e-01 -1.961011737585067749e-01 3.598926365375518799e-01 -2.161045819520950317e-01 -7.717519998550415039e-02 -6.342305988073348999e-02 -4.121989011764526367e-02 -2.137312591075897217e-01 1.993710994720458984e-01 7.342029362916946411e-02 -4.075410962104797363e-02 -1.830770075321197510e-01 -1.539112329483032227e-01 -2.874541282653808594e-02 9.112615138292312622e-02 -2.455658614635467529e-01 -2.444951534271240234e-01 -1.661205664277076721e-02 2.059933170676231384e-02 4.128597304224967957e-02 6.164994090795516968e-02 -3.433855995535850525e-02 1.472112983465194702e-01 -2.791720815002918243e-02 -7.027776539325714111e-02 -2.821643650531768799e-01 2.476783394813537598e-01 -6.465839594602584839e-02 2.708898484706878662e-01 2.094683796167373657e-01 -1.048863306641578674e-01 5.602220818400382996e-02
1.841903664171695709e-02 -2.390784919261932373e-01 3.821667134761810303e-01 -3.044201731681823730e-01 1.978410780429840088e-01 -7.708692550659179688e-02 -1.808488517999649048e-01 5.250764545053243637e-03 3.901425600051879883e-01 -2.228077873587608337e-02 -2.187744677066802979e-01 2.801652066409587860e-02 2.367770522832870483e-01 1.755780577659606934e-01 2.418294101953506470e-01 1.303546130657196045e-01 -2.901145629584789276e-02 1.659114612266421318e-03 -3.367681754752993584e-03 -7.832323014736175537e-02 -4.343725368380546570e-02 8.170820027589797974e-02 1.501395255327224731e-01 -1.875008828938007355e-02 -1.159671768546104431e-01 -2.601813375949859619e-01 6.128472089767456055e-02 3.759345784783363342e-02 2.163530737161636353e-01 5.057421699166297913e-02 1.827660053968429565e-01 -2.339101135730743408e-01
1.375920176506042480e-01 -1.332287639379501343e-01 8.140186220407485962e-02 5.499031394720077515e-02 -3.432874977588653564e-01 1.923145055770874023e-01 5.719605088233947754e-02 -4.109063372015953064e-02 1.860124170780181885e-01 -1.189666986465454102e-02 -1.239559724926948547e-01 -7.624076306819915771e-02 9.328785235993564129e-04 -9.030303359031677246e-02 7.189669460058212280e-02 1.476677209138870239e-01 -3.921769931912422180e-02 -1.426935344934463501e-01 2.244101315736770630e-01 6.759066134691238403e-02 4.301926121115684509e-02 -7.999132573604583740e-02 3.395402729511260986e-01 2.541686594486236572e-01 -3.555262386798858643e-01 -2.347128987312316895e-01 2.237411439418792725e-01 1.164427995681762695e-01 3.190566003322601318e-01 2.382484227418899536e-01 1.546803116798400879e-01 1.013266965746879578e-01
1.666390001773834229e-01 -1.256003528833389282e-01 -5.015327595174312592e-03 -2.724900543689727783e-01 5.634960532188415527e-02 -1.526000499725341797e-01 -4.364861249923706055e-01 -3.033972978591918945e-01 1.962789297103881836e-01 9.261360019445419312e-02 -1.355410367250442505e-01 2.710220031440258026e-02 -3.159226104617118835e-02 -1.887019723653793335e-01 3.232206031680107117e-02 -1.536128818988800049e-01 -9.715896099805831909e-02 -1.422338467091321945e-02 1.221887171268463135e-01 2.351194620132446289e-01 7.065201550722122192e-02 1.172291114926338196e-01 1.212279126048088074e-01 1.640508174896240234e-01 1.323722302913665771e-01 -1.586662530899047852e-01 2.128367722034454346e-01 7.880956400185823441e-04 1.557041853666305542e-01 3.824650049209594727e-01 1.969664692878723145e-01 9.043215960264205933e-02
2.472711503505706787e-01 2.553374506533145905e-02 1.279152333736419678e-01 -9.918792173266410828e-03 -1.048861518502235413e-01 -2.518341541290283203e-01 -7.061189413070678711e-02 -4.225878417491912842e-02 4.336647391319274902e-01 5.496543273329734802e-02 -8.032055571675300598e-03 -9.211767464876174927e-02 -3.438687622547149658e-01 -5.685253068804740906e-02 2.050841599702835083e-01 5.578618496656417847e-02 1.535034030675888062e-01 -2.359731681644916534e-02 -9.312902390956878662e-02 6.128422915935516357e-03 -2.196564525365829468e-02 2.224727720022201538e-01 2.303538918495178223e-01 1.500421464443206787e-01 2.017298340797424316e-02 -9.359122067689895630e-02 -1.589173264801502228e-02 -3.143341466784477234e-02 3.879921436309814453e-01 3.021596968173980713e-01 1.297846883535385132e-01 2.163164317607879639e-01
2.092738002538681030e-01 -8.402182161808013916e-02 1.131609603762626648e-01 1.917230337858200073e-01 7.778339087963104248e-02 -3.684754371643066406e-01 8.252744376659393311e-02 -2.330303490161895752e-01 2.192947566509246826e-01 1.604328304529190063e-02 7.540141046047210693e-02 -1.635931134223937988e-01 1.854018270969390869e-01 -3.451294004917144775e-01 -3.832941874861717224e-02 2.338184975087642670e-02 -1.595942229032516479e-01 -1.751877069473266602e-01 1.333649456501007080e-01 -1.419821679592132568e-01 8.279062807559967041e-02 -1.684390194714069366e-02 3.284548819065093994e-01 -8.497573435306549072e-02 1.967007368803024292e-01 -5.792830139398574829e-02 1.013911962509155273e-01 4.144742712378501892e-02 1.201367303729057312e-01 -1.413491964340209961e-01 2.500585913658142090e-01 -3.049743473529815674e-01
2.830684781074523926e-01 -2.374114245176315308e-01 6.160685047507286072e-02 -9.523103944957256317e-03 -3.742903470993041992e-02 -3.894106671214103699e-02 1.467610597610473633e-01 1.498953253030776978e-01 2.754142880439758301e-01 1.132328435778617859e-01 -2.555614709854125977e-01 -4.043771419674158096e-03 1.259438842535018921e-01 1.757860742509365082e-02 2.493788003921508789e-01 1.847220398485660553e-02 -1.915637850761413574e-01 -2.308696359395980835e-01 1.950765103101730347e-01 -9.111637622117996216e-02 2.004925459623336792e-01 -1.667873114347457886e-01 3.256625682115554810e-02 -1.999289728701114655e-02 -1.523879617452621460e-01 -1.250904053449630737e-01 2.753916382789611816e-01 -3.432972356677055359e-02 4.461322426795959473e-01 1.663875281810760498e-01 -1.516190357506275177e-03 1.776308715343475342e-01
2.922463715076446533e-01 -7.847442477941513062e-02 5.712926760315895081e-02 -7.805834710597991943e-02 -1.974771916866302490e-01 -2.265733852982521057e-02 -8.770007640123367310e-02 -1.820047050714492798e-01 1.267168372869491577e-01 -6.038246303796768188e-02 -2.709189951419830322e-01 5.638799443840980530e-02 8.734528720378875732e-02 -1.773477345705032349e-01 1.586543768644332886e-01 2.360645532608032227e-01 -2.750424146652221680e-01 -1.404597014188766479e-01 -4.983402043581008911e-02 2.980789169669151306e-02 1.078568324446678162e-01 -2.335831075906753540e-01 4.414856433868408203e-01 3.840408101677894592e-02 -2.719289660453796387e-01 -2.097876816987991333e-01 2.561421319842338562e-02 -4.413886368274688721e-02 3.109268546104431152e-01 1.502196192741394043e-01 3.449884802103042603e-02 -1.305264234542846680e-02
2.448176443576812744e-01 1.228793933987617493e-01 2.081769332289695740e-02 -1.372209340333938599e-01 -2.592126466333866119e-02 -7.268732041120529175e-02 -3.214541357010602951e-03 -2.093565464019775391e-02 2.754557430744171143e-01 -1.457255780696868896e-01 -1.387376040220260620e-01 -1.067124214023351669e-02 6.642350554466247559e-02 1.304006874561309814e-01 1.705395877361297607e-01 -1.927239596843719482e-01 -2.335121631622314453e-01 -2.459917962551116943e-02 1.059799641370773315e-01 -6.356287747621536255e-02 2.044405639171600342e-01 1.451224535703659058e-01 2.912413775920867920e-01 -5.625404417514801025e-03 9.439197182655334473e-02 -2.148492038249969482e-01 -1.541281491518020630e-01 -1.142169758677482605e-01 5.154955387115478516e-01 2.064206302165985107e-01 2.552920877933502197e-01 -1.080580279231071472e-01
3.896191120147705078e-01 -7.106941193342208862e-02 3.734865784645080566e-02 -6.216212362051010132e-02 -2.954767048358917236e-01 -1.580341160297393799e-01 -1.070350706577301025e-01 8.423329144716262817e-02 1.605480015277862549e-01 -1.435782909393310547e-01 -2.471839040517807007e-01 1.045985892415046692e-01 -7.939583063125610352e-02 -8.038435876369476318e-02 4.883147776126861572e-02 1.168543547391891479e-01 -1.823732852935791016e-01 -1.076981350779533386e-01 5.438998807221651077e-03 -7.314043492078781128e-02 2.430436015129089355e-02 -1.453846544027328491e-01 2.135651707649230957e-01 -5.022238194942474365e-02 -2.505320310592651367e-01 -1.066608726978302002e-01 3.778038918972015381e-02 1.446872502565383911e-01 5.232592821121215820e-01 5.157590284943580627e-02 2.222186625003814697e-01 -1.318114101886749268e-01
3.133005276322364807e-02 -1.550017446279525757e-01 3.109005987644195557e-01 8.833793550729751587e-02 1.758724749088287354e-01 -2.197269648313522339e-01 -1.243382170796394348e-01 -3.314571082592010498e-01 2.386377751827239990e-01 -8.458229713141918182e-03 1.161231771111488342e-01 -1.806543022394180298e-01 -1.433805227279663086e-01 -3.382679820060729980e-01 -2.047711461782455444e-01 2.501993440091609955e-02 -1.112472862005233765e-01 -2.605047523975372314e-01 5.119190365076065063e-02 7.947535812854766846e-02 6.668036431074142456e-02 4.389805346727371216e-02 -1.934876292943954468e-01 1.705000400543212891e-01 8.450803905725479126e-02 -1.398908644914627075e-01 1.051059663295745850e-01 -3.921699523925781250e-02 9.879235923290252686e-02 9.083461761474609375e-02 3.630941510200500488e-01 -1.846988499164581299e-01
4.620845615863800049e-02 -1.301656663417816162e-01 3.529370427131652832e-01 -3.618588745594024658e-01 8.978732675313949585e-02 -1.442950665950775146e-01 -1.804682314395904541e-01 -7.556270062923431396e-02 4.861438274383544922e-01 -5.047164112329483032e-02 -1.125958412885665894e-01 1.387062668800354004e-01 1.349856853485107422e-01 3.189730942249298096e-01 1.228680089116096497e-01 1.445784717798233032e-01 -7.851892150938510895e-03 -9.844334423542022705e-02 2.175904577597975731e-03 -3.233005478978157043e-02 -8.347002416849136353e-02 6.564526259899139404e-02 1.987836956977844238e-01 -6.420248001813888550e-02 -1.188616007566452026e-01 -2.471524178981781006e-01 1.140232011675834656e-01 1.138267219066619873e-01 7.597570121288299561e-02 8.589285612106323242e-02 1.418980211019515991e-01 -1.769685447216033936e-01
2.363829612731933594e-01 -1.612629443407058716e-01 -1.492117065936326981e-02 -6.365107744932174683e-02 2.218572795391082764e-02 -2.566883265972137451e-01 -6.315465271472930908e-02 -1.468076705932617188e-01 1.565469503402709961e-01 -1.844150424003601074e-01 3.158550709486007690e-02 -8.541690558195114136e-02 9.774705395102500916e-03 -7.764234673231840134e-03 9.826347231864929199e-02 2.829369902610778809e-01 -8.042835630476474762e-03 -9.383859485387802124e-02 -6.519841402769088745e-02 2.241018116474151611e-01 4.896214604377746582e-02 3.692851066589355469e-01 1.965011209249496460e-01 1.677448898553848267e-01 -3.176472336053848267e-02 -1.052662730216979980e-01 1.485789716243743896e-01 1.689225733280181885e-01 1.101268921047449112e-02 3.589141964912414551e-01 4.510708749294281006e-01 -3.575076162815093994e-02
2.300187014043331146e-02 -1.568036377429962158e-01 -2.870139479637145996e-02 -7.597661763429641724e-02 3.416265361011028290e-03 -4.461142048239707947e-02 1.032370030879974365e-01 1.740796715021133423e-01 2.050809711217880249e-01 1.665121875703334808e-02 9.129010885953903198e-02 -2.120912075042724609e-01 2.629391551017761230e-01 -4.535177350044250488e-02 1.496304571628570557e-01 8.469299972057342529e-02 1.783356964588165283e-01 -2.044359892606735229e-01 -5.489102564752101898e-03 -1.447331812232732773e-02 6.815175712108612061e-02 -1.673813015222549438e-01 -5.034960806369781494e-03 1.566795110702514648e-01 -6.378033012151718140e-02 -2.188999205827713013e-01 1.135649979114532471e-01 -2.277396991848945618e-02 2.428444921970367432e-01 5.866943597793579102e-01 3.512931764125823975e-01 7.650077342987060547e-02
3.497140482068061829e-03 -5.602812394499778748e-02 3.393719792366027832e-01 -2.388388812541961670e-01 -2.026374340057373047e-01 -2.005855143070220947e-01 -2.653505802154541016e-01 1.433840245008468628e-01 1.340071260929107666e-01 2.178992889821529388e-02 8.880219608545303345e-02 -1.054404750466346741e-01 2.330206781625747681e-01 -4.713750258088111877e-02 1.799090206623077393e-01 1.776551157236099243e-01 -6.623126566410064697e-02 -2.498728185892105103e-01 9.776034951210021973e-02 -1.416646838188171387e-01 -4.425245523452758789e-02 9.954499453306198120e-02 2.227226644754409790e-01 1.094402521848678589e-01 -2.104707621037960052e-02 -1.792520731687545776e-01 1.574277430772781372e-01 -1.884248554706573486e-01 9.749898314476013184e-02 3.103329837322235107e-01 -3.540713489055633545e-01 2.323233522474765778e-02
3.481592237949371338e-01 -1.106730177998542786e-01 -5.636023357510566711e-02 -2.007937282323837280e-01 -3.745129704475402832e-02 -2.414425015449523926e-01 -3.385425508022308350e-01 3.499992936849594116e-02 1.715967357158660889e-01 -4.435167182236909866e-03 -1.856075525283813477e-01 -1.729518324136734009e-01 6.855192780494689941e-02 -2.198462486267089844e-01 -2.455507591366767883e-02 -1.895115375518798828e-01 -7.153489626944065094e-03 -3.790170326828956604e-02 7.382746785879135132e-02 1.164719462394714355e-01 -7.330268621444702148e-03 -4.881912842392921448e-02 -1.008003763854503632e-02 6.187097355723381042e-02 4.289688915014266968e-02 -1.226842105388641357e-01 2.945418059825897217e-01 4.651350434869527817e-03 1.971413195133209229e-02 5.174876451492309570e-01 2.479503452777862549e-01 -6.270413100719451904e-02
1.301118433475494385e-01 -4.934830591082572937e-02 2.902220189571380615e-01 -5.921999365091323853e-02 -2.556949257850646973e-01 -4.222264513373374939e-02 -7.203157991170883179e-02 5.996734276413917542e-02 2.643401920795440674e-01 -2.078335285186767578e-01 1.350317001342773438e-01 5.352318659424781799e-02 2.713094055652618408e-01 -1.334911584854125977e-01 2.319897562265396118e-01 1.731813699007034302e-01 -2.072744518518447876e-01 -4.620964229106903076e-01 2.465241700410842896e-01 -9.288720786571502686e-02 -2.551287412643432617e-02 9.599082171916961670e-02 1.637167334556579590e-01 -9.707036614418029785e-02 4.484470468014478683e-03 -9.349468350410461426e-02 1.557073444128036499e-01 7.789685577154159546e-02 8.866290748119354248e-02 2.137537002563476562e-01 -1.499576866626739502e-01 1.429750472307205200e-01
8.855745941400527954e-02 -3.392510116100311279e-01 3.760518729686737061e-01 -4.179343953728675842e-02 -1.414999812841415405e-01 -4.702576249837875366e-02 1.189335435628890991e-02 9.506489336490631104e-02 9.674011915922164917e-02 1.217098310589790344e-01 -8.003035909496247768e-04 -1.924304515123367310e-01 -2.781839109957218170e-02 1.413697898387908936e-01 -1.775666922330856323e-01 1.808389127254486084e-01 -1.892702095210552216e-02 -6.255099177360534668e-02 2.380779534578323364e-01 -1.079129055142402649e-01 2.067160606384277344e-01 1.990015208721160889e-01 1.037151888012886047e-01 1.965519972145557404e-02 -1.705188006162643433e-01 -7.155146449804306030e-02 -1.302175372838973999e-01 8.673097938299179077e-02 2.615990042686462402e-01 2.323239147663116455e-01 3.187338709831237793e-01 3.279478847980499268e-01
2.773223519325256348e-01 -1.203223764896392822e-01 1.302430033683776855e-01 6.624308973550796509e-02 1.581990271806716919e-01 4.987472295761108398e-02 -2.469526082277297974e-01 1.972858458757400513e-01 1.318726316094398499e-02 2.365586459636688232e-01 1.571956276893615723e-01 6.449802219867706299e-02 2.257138490676879883e-01 -3.291883468627929688e-01 2.036494016647338867e-01 1.141271963715553284e-01 1.197639033198356628e-01 2.368334680795669556e-02 2.587406635284423828e-01 -7.148062437772750854e-02 8.315677195787429810e-02 1.484206765890121460e-01 2.835535444319248199e-02 -4.422455281019210815e-02 -1.836934536695480347e-01 -8.896794915199279785e-02 1.886868625879287720e-01 3.253239393234252930e-01 1.000703647732734680e-01 3.187330663204193115e-01 7.162452489137649536e-02 -2.062320411205291748e-01
2.428047060966491699e-01 -2.012284100055694580e-01 -4.580839537084102631e-03 -1.335139572620391846e-01 2.904830314218997955e-02 -8.724545687437057495e-02 -8.241631835699081421e-02 -1.544991135597229004e-01 5.175310373306274414e-01 -4.333636537194252014e-02 -2.393038868904113770e-01 2.245864272117614746e-01 6.769491359591484070e-03 1.508551836013793945e-01 -2.623308077454566956e-02 1.473301500082015991e-01 -7.449084520339965820e-02 -2.611650824546813965e-01 1.990523934364318848e-02 -2.362309992313385010e-01 -6.265192478895187378e-02 1.127947587519884109e-02 -6.650579720735549927e-02 -5.281300842761993408e-02 1.137314736843109131e-01 -9.282115846872329712e-02 1.980881094932556152e-01 -1.513168364763259888e-01 3.382311463356018066e-01 3.591845976188778877e-03 2.071502953767776489e-01 -1.968140304088592529e-01
5.428899452090263367e-02 3.532989695668220520e-02 4.203396663069725037e-02 -3.678181394934654236e-02 -4.056851938366889954e-02 -3.682164847850799561e-01 1.090693026781082153e-01 1.137211546301841736e-01 3.290732204914093018e-01 -9.856738615781068802e-04 2.185336351394653320e-01 -2.282225191593170166e-01 9.742853045463562012e-02 -3.024082779884338379e-01 -2.407052740454673767e-02 1.142715588212013245e-01 1.189358681440353394e-01 -7.709651440382003784e-02 1.265838146209716797e-01 8.195400238037109375e-03 1.119446307420730591e-01 -3.984161466360092163e-02 -1.341875083744525909e-02 2.558461576700210571e-02 -7.360878586769104004e-02 -3.115067183971405029e-01 2.932592928409576416e-01 1.797518134117126465e-01 1.123222857713699341e-01 -1.292706131935119629e-01 4.452067017555236816e-01 -9.207274764776229858e-02
2.243923544883728027e-01 -1.831480264663696289e-01 2.224765568971633911e-01 -1.719977334141731262e-02 -2.247740328311920166e-01 -1.766688227653503418e-01 -2.935223467648029327e-02 2.753045782446861267e-02 3.355023860931396484e-01 4.826407413929700851e-03 8.476161397993564606e-03 2.187649309635162354e-01 5.045372247695922852e-02 -1.478250324726104736e-01 9.935249388217926025e-02 1.298496425151824951e-01 -2.139320373535156250e-01 1.388451308012008667e-01 -1.394376754760742188e-01 -2.861931920051574707e-01 2.691251933574676514e-01 -1.192838996648788452e-01 2.976485192775726318e-01 3.338470309972763062e-02 -1.285499632358551025e-01 -1.648901402950286865e-01 1.327889412641525269e-01 2.487512230873107910e-01 2.112039625644683838e-01 1.599948704242706299e-01 -8.824997395277023315e-02 -1.653357446193695068e-01
1.119191572070121765e-01 -1.879440248012542725e-01 7.411710172891616821e-02 1.881455928087234497e-01 -1.079584062099456787e-01 -3.601601347327232361e-02 -1.261908411979675293e-01 -1.176104769110679626e-01 2.114788144826889038e-01 1.735416427254676819e-02 3.293813169002532959e-01 2.603526711463928223e-01 -7.747901976108551025e-02 -8.345371484756469727e-02 -1.404446512460708618e-01 -8.269184827804565430e-02 4.164884984493255615e-02 -2.172756344079971313e-01 3.257353901863098145e-01 -1.338401734828948975e-01 1.660912334918975830e-01 1.189599186182022095e-01 1.297183567658066750e-03 -7.107166945934295654e-02 -1.922073960304260254e-01 -1.593936532735824585e-01 3.452697694301605225e-01 4.907960072159767151e-02 3.057526946067810059e-01 2.461592853069305420e-01 2.231168895959854126e-01 1.181143801659345627e-02
1.373048424720764160e-01 -4.908882826566696167e-02 -1.019838228821754456e-01 -1.469725668430328369e-01 -1.900368928909301758e-01 -9.222874417901039124e-03 -4.476282298564910889e-01 -3.712009191513061523e-01 2.080010920763015747e-01 4.358898475766181946e-02 1.076470687985420227e-01 1.520434468984603882e-01 6.563298404216766357e-02 -1.322410404682159424e-01 2.694304101169109344e-02 -2.591974474489688873e-02 1.492733508348464966e-01 -1.003336012363433838e-01 2.401708811521530151e-02 -2.900814823806285858e-02 -1.388213038444519043e-01 -1.968969823792576790e-03 2.846092879772186279e-01 -1.901221089065074921e-02 2.232190966606140137e-01 -2.317892946302890778e-02 7.580236345529556274e-02 1.869494915008544922e-01 3.454898893833160400e-01 3.267599940299987793e-01 9.577894955873489380e-02 -9.239657223224639893e-02
1.306820213794708252e-01 4.026936367154121399e-02 2.354546636343002319e-01 9.325193613767623901e-02 -1.653752028942108154e-01 1.360114011913537979e-02 -8.564601838588714600e-02 -2.708955705165863037e-01 1.959483623504638672e-01 4.709794651716947556e-03 2.027758508920669556e-01 -4.163479804992675781e-02 2.447808086872100830e-01 -1.945248991250991821e-02 2.138174921274185181e-01 8.183617144823074341e-02 1.445774435997009277e-01 -3.720500767230987549e-01 1.211491078138351440e-01 -3.158928155899047852e-01 -8.528548479080200195e-02 -2.279881685972213745e-01 1.001957505941390991e-01 -8.561420254409313202e-03 -2.433156669139862061e-01 -4.964305087924003601e-02 1.092920526862144470e-01 9.100320935249328613e-02 3.046676218509674072e-01 1.839073747396469116e-01 4.784467816352844238e-02 -2.468829154968261719e-01
8.680583536624908447e-02 5.136578530073165894e-02 -7.870484143495559692e-03 -1.151803284883499146e-01 -3.131416141986846924e-01 -2.242759764194488525e-01 -2.350302636623382568e-01 -2.311823070049285889e-01 1.892540603876113892e-01 7.776557654142379761e-02 1.830490529537200928e-01 5.463959649205207825e-02 -5.424373224377632141e-02 -1.687968522310256958e-01 -1.127733439207077026e-01 3.965562209486961365e-02 7.243636250495910645e-02 2.462530136108398438e-02 2.161024659872055054e-01 -9.407250583171844482e-02 -1.643351167440414429e-01 2.289577424526214600e-01 1.944646239280700684e-01 -7.973050326108932495e-02 -1.493146270513534546e-01 6.389100104570388794e-02 2.593693137168884277e-01 -2.687085568904876709e-01 2.168311178684234619e-01 4.370551928877830505e-02 4.340081512928009033e-01 -8.500990271568298340e-02
-2.769188955426216125e-02 -7.895075529813766479e-02 1.427545696496963501e-01 -1.709692031145095825e-01 -2.346408963203430176e-01 -4.706082642078399658e-01 4.158406704664230347e-02 -1.680539250373840332e-01 3.136447668075561523e-01 -2.702524960041046143e-01 -3.422806411981582642e-02 -2.142618149518966675e-01 3.582345694303512573e-02 -1.778667718172073364e-01 -4.116779938340187073e-02 3.753607347607612610e-02 -1.348168253898620605e-01 6.280952692031860352e-02 3.577508777379989624e-02 1.390676349401473999e-01 -1.003588214516639709e-01 1.563086211681365967e-01 1.635172665119171143e-01 -1.106502935290336609e-01 8.548207581043243408e-02 -4.632563143968582153e-02 1.448576152324676514e-01 -8.689662069082260132e-02 1.899400204420089722e-01 3.375696241855621338e-01 -1.130220815539360046e-01 -2.556550800800323486e-01
1.488717049360275269e-01 -1.669196933507919312e-01 7.142390310764312744e-02 -2.888532914221286774e-02 1.282509267330169678e-01 -4.788166582584381104e-01 5.152050405740737915e-02 -2.246267907321453094e-02 3.112770617008209229e-01 -1.629936695098876953e-01 1.639574319124221802e-01 -2.370985001325607300e-01 8.048740029335021973e-02 -1.187477409839630127e-01 1.727712526917457581e-02 1.030905768275260925e-01 1.856575906276702881e-01 1.396701335906982422e-01 -6.637234240770339966e-02 2.126793265342712402e-01 1.433426141738891602e-01 7.026828825473785400e-02 7.173387706279754639e-02 1.090835109353065491e-01 -1.044662110507488251e-02 -2.713793218135833740e-01 -1.487278640270233154e-01 -1.010740622878074646e-01 2.063268721103668213e-01 1.631437838077545166e-01 3.059968650341033936e-01 -2.050532698631286621e-01
3.562835752964019775e-01 -9.961143136024475098e-02 4.966314509510993958e-02 -1.320449449121952057e-02 4.072133824229240417e-02 -1.446487754583358765e-01 -1.844832003116607666e-01 -7.357487082481384277e-02 2.053744941949844360e-01 -1.890265792608261108e-01 -4.644720628857612610e-02 -4.213380813598632812e-01 2.052883952856063843e-01 -1.639513075351715088e-01 1.315275877714157104e-01 1.048828512430191040e-01 1.065482720732688904e-01 -6.716915220022201538e-02 -1.109836623072624207e-01 2.126980274915695190e-01 1.512857228517532349e-01 3.474271297454833984e-02 3.778538852930068970e-02 2.550844848155975342e-02 -1.349632162600755692e-02 -2.479099929332733154e-01 2.299420535564422607e-01 -3.094382397830486298e-02 -5.578892678022384644e-02 2.807022072374820709e-02 4.650610089302062988e-01 -9.112842381000518799e-02
-6.159852817654609680e-02 1.377329230308532715e-01 1.008321046829223633e-01 2.134136706590652466e-01 1.290583889931440353e-02 4.216622561216354370e-02 -3.991860747337341309e-01 2.681444771587848663e-02 1.876455843448638916e-01 1.665482968091964722e-01 -1.052223443984985352e-01 -2.242444902658462524e-01 1.169772446155548096e-01 -1.543180197477340698e-01 2.662090025842189789e-02 -1.880025863647460938e-02 -2.253903895616531372e-01 -1.922589540481567383e-01 3.204706013202667236e-01 -2.798047363758087158e-01 1.195612847805023193e-01 1.970829367637634277e-01 1.867816001176834106e-01 -3.256315365433692932e-02 -6.257916241884231567e-02 -7.352387160062789917e-02 1.516739577054977417e-01 1.250709742307662964e-01 4.042065739631652832e-01 1.488457620143890381e-01 4.696277901530265808e-03 7.261293381452560425e-02
1.091097816824913025e-01 -8.930434286594390869e-02 1.256733089685440063e-01 -4.872711002826690674e-02 1.883297711610794067e-01 -2.506393790245056152e-01 -1.452697161585092545e-02 -4.709899052977561951e-02 2.262070775032043457e-01 -3.865980729460716248e-02 5.365322157740592957e-02 -1.513866037130355835e-01 2.759251892566680908e-01 4.675136413425207138e-03 -1.437329920008778572e-03 -3.468562616035342216e-03 2.778433263301849365e-01 -1.905136257410049438e-01 1.309138722717761993e-02 6.485174596309661865e-02 1.955108344554901123e-01 -1.244377121329307556e-01 1.137106195092201233e-01 2.871069908142089844e-01 9.004826843738555908e-02 8.142198435962200165e-03 2.830167412757873535e-01 8.386702090501785278e-02 4.635043814778327942e-02 3.843014538288116455e-01 4.009977281093597412e-01 1.836330741643905640e-01
-1.979014836251735687e-02 -2.804076671600341797e-01 1.583286970853805542e-01 -2.851614058017730713e-01 -3.151041269302368164e-02 6.694954936392605305e-04 -1.104814112186431885e-01 -2.250983752310276031e-02 8.094987273216247559e-02 1.156367063522338867e-01 -3.019156455993652344e-01 -2.043117582798004150e-01 2.297097444534301758e-01 -7.236228138208389282e-02 2.237119525671005249e-01 1.462970077991485596e-01 1.331363618373870850e-01 -2.527462542057037354e-01 -6.434269994497299194e-02 -8.583858609199523926e-02 2.930197119712829590e-01 -1.807245165109634399e-01 1.868610642850399017e-02 8.499192446470260620e-02 2.706302329897880554e-02 -3.455642461776733398e-01 2.062736749649047852e-01 -2.639967203140258789e-02 3.123280405998229980e-01 1.926365196704864502e-01 2.466263808310031891e-02 2.733563818037509918e-02
3.861769139766693115e-01 -1.724946498870849609e-01 8.077695220708847046e-02 1.202356740832328796e-01 -1.811468452215194702e-01 -1.684596836566925049e-01 -1.827277094125747681e-01 -5.626199766993522644e-02 2.118276506662368774e-01 6.294447928667068481e-02 -1.421678662300109863e-01 -1.660568267107009888e-01 -1.034565567970275879e-01 -4.221602901816368103e-02 3.120915293693542480e-01 5.968999862670898438e-02 -3.371904790401458740e-01 4.878806695342063904e-02 1.494603753089904785e-01 -6.618214398622512817e-02 2.221519500017166138e-01 -1.553111076354980469e-01 9.482274949550628662e-02 -2.551940642297267914e-02 1.115523129701614380e-01 -2.902581691741943359e-01 3.752242922782897949e-01 1.109753623604774475e-01 7.531701773405075073e-02 6.259331107139587402e-02 -1.008863002061843872e-02 -8.311544358730316162e-02
1.496989578008651733e-01 -1.141331717371940613e-01 2.635811865329742432e-01 9.677972644567489624e-02 -1.427045166492462158e-01 -2.875022888183593750e-01 -6.252612918615341187e-02 3.249615803360939026e-02 3.420220613479614258e-01 3.571790084242820740e-02 3.945406991988420486e-03 1.917823255062103271e-01 6.119872257113456726e-02 -1.373968124389648438e-01 -1.464982284232974052e-03 1.842097938060760498e-01 -1.058926358819007874e-01 2.205508649349212646e-01 -1.942231655120849609e-01 -3.117004334926605225e-01 1.173841506242752075e-01 -9.983416646718978882e-02 2.257656306028366089e-01 -1.217409670352935791e-01 -2.551833689212799072e-01 -1.283965259790420532e-01 1.857532262802124023e-01 1.448964923620223999e-01 2.541131675243377686e-01 1.117077171802520752e-01 -1.343734096735715866e-02 -2.598392665386199951e-01
3.136146068572998047e-01 1.110726594924926758e-01 -1.454746127128601074e-01 -2.306941710412502289e-02 7.698252797126770020e-02 -1.427220106124877930e-01 1.170428320765495300e-01 -7.564684748649597168e-02 1.411944329738616943e-01 -1.786332763731479645e-02 -1.567490100860595703e-01 9.203937649726867676e-02 -3.647609055042266846e-02 -1.689898818731307983e-01 -1.825188696384429932e-01 2.041739374399185181e-01 3.867794573307037354e-02 -3.631224930286407471e-01 4.258223176002502441e-01 -9.205744415521621704e-02 3.671939671039581299e-02 1.995408684015274048e-01 1.442156434059143066e-01 -5.215042829513549805e-02 -9.263924509286880493e-02 -1.986809521913528442e-01 2.245179116725921631e-01 8.784772455692291260e-02 2.546642422676086426e-01 2.384833693504333496e-01 2.188909053802490234e-01 -7.262096274644136429e-03
1.119132861495018005e-01 6.317386776208877563e-02 -1.609867438673973083e-02 1.875595599412918091e-01 -3.198825940489768982e-02 -4.966730251908302307e-02 -4.256030619144439697e-01 -8.526061475276947021e-02 9.263878315687179565e-02 2.663944102823734283e-02 -1.344261765480041504e-01 1.211274191737174988e-01 6.107855588197708130e-02 -2.465522438287734985e-01 -9.429524838924407959e-02 1.136545389890670776e-01 1.050731539726257324e-01 -3.483757078647613525e-01 1.665796488523483276e-01 -6.180015578866004944e-02 2.200598567724227905e-01 1.058213487267494202e-01 1.208057627081871033e-01 -9.019680321216583252e-02 -1.498707234859466553e-01 -3.096319437026977539e-01 1.965182572603225708e-01 -5.821827426552772522e-02 2.562834322452545166e-01 3.589847981929779053e-01 -1.610500067472457886e-01 2.508761174976825714e-02
1.352139711380004883e-01 8.529726415872573853e-02 2.238585650920867920e-01 -9.117884188890457153e-02 -1.824254691600799561e-01 -2.714258730411529541e-01 -3.031425476074218750e-01 -1.345290690660476685e-01 2.144360095262527466e-01 3.201989084482192993e-02 1.842930726706981659e-02 -3.340107500553131104e-01 9.531121701002120972e-02 -2.910535782575607300e-02 1.058660000562667847e-01 -4.394663870334625244e-02 2.241705060005187988e-01 -1.228045746684074402e-01 -3.678195178508758545e-02 2.621802687644958496e-01 1.683255285024642944e-01 8.500800281763076782e-02 -1.863349080085754395e-01 2.162720263004302979e-01 -2.773986756801605225e-01 -2.439276278018951416e-01 2.122941799461841583e-02 -1.180637255311012268e-01 -1.440562121570110321e-02 1.556630730628967285e-01 2.552085518836975098e-01 -1.555644571781158447e-01
1.294655948877334595e-01 -1.806093938648700714e-02 7.082909345626831055e-02 -7.598960399627685547e-02 -6.122287362813949585e-02 1.787314936518669128e-02 -1.801335662603378296e-01 6.371142715215682983e-02 1.126781478524208069e-01 2.675523757934570312e-01 6.675722450017929077e-02 -1.560464352369308472e-01 5.796686932444572449e-02 7.150547206401824951e-02 -9.056410938501358032e-02 -1.274047419428825378e-02 1.526401340961456299e-01 -1.909080296754837036e-01 5.318983644247055054e-02 -2.450669370591640472e-02 2.952426373958587646e-01 2.394267767667770386e-01 1.691313832998275757e-01 -1.470913644880056381e-02 2.163498401641845703e-01 -2.219267934560775757e-02 5.499415844678878784e-02 -1.508418470621109009e-01 2.472108602523803711e-01 5.413545966148376465e-01 3.192760050296783447e-01 1.895756274461746216e-01
1.637579500675201416e-01 1.288181841373443604e-01 9.503885358572006226e-02 9.017269313335418701e-02 6.835500150918960571e-02 -2.673334777355194092e-01 -7.211409974843263626e-03 1.102198585867881775e-01 2.147049754858016968e-01 8.140448480844497681e-02 2.011729478836059570e-01 -2.268444597721099854e-01 2.491303347051143646e-02 -1.361289173364639282e-01 -8.267897367477416992e-02 -1.733073592185974121e-02 1.490792036056518555e-01 -9.829805791378021240e-02 -1.025114655494689941e-01 -6.190362572669982910e-02 2.911437451839447021e-01 2.747417660430073738e-03 -5.442493711598217487e-04 -6.743811070919036865e-03 -1.103757228702306747e-02 -1.258067786693572998e-01 4.487038850784301758e-01 2.354131937026977539e-01 2.274633795022964478e-01 1.798064913600683212e-03 4.227603077888488770e-01 -2.143022865056991577e-01
3.229900300502777100e-01 1.606087833642959595e-01 -1.245207861065864563e-01 1.077232658863067627e-01 -2.064599692821502686e-01 -1.440761089324951172e-01 -1.915517449378967285e-01 8.296423405408859253e-02 3.013058900833129883e-01 7.438409607857465744e-03 2.823337540030479431e-02 -1.488173007965087891e-01 2.744437456130981445e-01 -1.892782561480998993e-02 4.170864820480346680e-02 2.096297740936279297e-01 -1.445407420396804810e-01 -1.724678725004196167e-01 -4.594939947128295898e-02 -1.324834823608398438e-01 3.094705194234848022e-02 2.904258966445922852e-01 -2.047327756881713867e-01 1.469497382640838623e-01 -1.131401304155588150e-02 -8.193545788526535034e-02 4.916726797819137573e-02 1.827567368745803833e-01 4.632606208324432373e-01 1.280799657106399536e-01 7.801694422960281372e-02 4.233340919017791748e-02
2.182136923074722290e-01 2.806084929034113884e-03 8.571836352348327637e-02 -7.909645140171051025e-02 -1.751334592700004578e-02 -1.560923606157302856e-01 6.485762447118759155e-02 -8.266419917345046997e-02 1.560898572206497192e-01 2.342873364686965942e-01 -1.087632700800895691e-01 -2.591741383075714111e-01 1.024184897541999817e-01 7.524403184652328491e-02 1.813360676169395447e-02 1.856018155813217163e-01 -1.986541748046875000e-01 -3.536374866962432861e-02 -1.725567579269409180e-01 -7.894177734851837158e-02 -6.473138183355331421e-02 6.270990241318941116e-03 3.678507208824157715e-01 6.200500577688217163e-02 1.280247122049331665e-01 -2.864750325679779053e-01 1.347942352294921875e-01 2.193265557289123535e-01 4.944767355918884277e-01 1.857763826847076416e-01 -7.311610877513885498e-02 1.570618748664855957e-01
1.114863082766532898e-01 -1.364036947488784790e-01 4.503210484981536865e-01 -3.259870409965515137e-01 -1.706168204545974731e-01 -4.705234244465827942e-02 -1.613370776176452637e-01 -3.637688606977462769e-02 3.388933539390563965e-01 7.694826461374759674e-03 -5.820727907121181488e-03 -2.246893495321273804e-01 -1.302577555179595947e-01 -1.265310216695070267e-02 -1.482912003993988037e-01 1.907716505229473114e-02 -1.571740508079528809e-01 9.085249900817871094e-02 8.428198844194412231e-02 -1.980025768280029297e-01 6.231559440493583679e-02 -5.099344253540039062e-02 2.393128573894500732e-01 -1.754339188337326050e-01 -2.520901151001453400e-02 -2.526280879974365234e-01 2.723953425884246826e-01 5.207930826145457104e-06 1.612898856401443481e-01 2.255505025386810303e-01 -7.374898344278335571e-02 3.928263112902641296e-02
1.707902699708938599e-01 -9.979747980833053589e-02 3.632837831974029541e-01 5.504923313856124878e-02 -1.448852866888046265e-01 -3.340743184089660645e-01 9.025645256042480469e-02 4.742209240794181824e-02 3.617107272148132324e-01 -2.041082084178924561e-01 1.583363115787506104e-01 -7.018885761499404907e-02 2.211206704378128052e-01 -1.110128983855247498e-01 2.194809727370738983e-02 1.282108575105667114e-01 -3.395256102085113525e-01 -2.429667264223098755e-01 1.729370094835758209e-03 2.359033189713954926e-02 -1.561350654810667038e-02 2.408332079648971558e-01 2.227403968572616577e-01 -5.787278339266777039e-02 9.001292288303375244e-02 6.050153821706771851e-02 1.166207939386367798e-01 1.758295446634292603e-01 6.121695041656494141e-02 1.620061546564102173e-01 -2.779246866703033447e-02 1.706501245498657227e-01
4.060956239700317383e-01 -2.890249788761138916e-01 1.316137798130512238e-02 1.435254216194152832e-01 2.350207567214965820e-01 -5.809411406517028809e-03 -2.035095095634460449e-01 2.105679064989089966e-01 1.158389300107955933e-01 2.100184112787246704e-01 1.986535042524337769e-01 -3.469999507069587708e-02 -3.770622611045837402e-02 -7.335834950208663940e-02 4.458779469132423401e-02 6.630513351410627365e-03 -1.749065704643726349e-02 -2.651902437210083008e-01 2.115576118230819702e-01 -1.162475645542144775e-01 1.868892461061477661e-02 3.074374236166477203e-02 -1.202845275402069092e-01 -9.365200065076351166e-03 -2.833709716796875000e-01 -2.227890789508819580e-01 9.668616205453872681e-02 2.169929593801498413e-01 1.727753728628158569e-01 1.624955832958221436e-01 3.086965382099151611e-01 7.443283218890428543e-03
-1.409498453140258789e-01 7.831661403179168701e-02 3.223561048507690430e-01 5.322818644344806671e-03 -3.425023555755615234e-01 -2.636113166809082031e-01 -2.640598714351654053e-01 -2.002291977405548096e-01 2.735405862331390381e-01 4.771981015801429749e-02 2.267284244298934937e-01 7.445733249187469482e-02 -1.632984131574630737e-01 -2.902632579207420349e-02 6.011160090565681458e-03 9.642554074525833130e-02 1.176330298185348511e-01 -2.345623970031738281e-01 2.439935356378555298e-01 -1.268734186887741089e-01 -1.191338226199150085e-01 2.043674886226654053e-01 8.707717806100845337e-02 -2.015326619148254395e-01 -1.921836733818054199e-01 -4.870745539665222168e-02 1.211533620953559875e-01 -1.760793849825859070e-02 2.235285937786102295e-01 9.848754107952117920e-02 1.991768181324005127e-01 1.644225604832172394e-02
2.733409591019153595e-02 6.865134835243225098e-02 1.882077902555465698e-01 -1.701250821352005005e-01 -2.354210913181304932e-01 -2.415554225444793701e-01 -2.165798991918563843e-01 -2.946625947952270508e-01 2.422871291637420654e-01 2.464777231216430664e-02 1.942917406558990479e-01 -2.334024291485548019e-03 -3.405223786830902100e-02 -5.744402855634689331e-02 -1.031035184860229492e-01 2.294100970029830933e-01 1.783825308084487915e-01 -7.972611486911773682e-02 1.776740998029708862e-01 -2.070749104022979736e-01 -1.831194460391998291e-01 4.375156015157699585e-02 4.699303582310676575e-02 -2.702626632526516914e-03 -8.188314735889434814e-03 2.759479172527790070e-02 2.481084465980529785e-01 -2.181743234395980835e-01 3.535361588001251221e-01 1.329933553934097290e-01 3.329255878925323486e-01 6.401614844799041748e-02
1.783237606287002563e-01 -4.442030563950538635e-02 4.149778932332992554e-02 4.772394150495529175e-02 2.238695509731769562e-02 1.113155037164688110e-01 -3.226851671934127808e-02 6.372644007205963135e-02 3.874919712543487549e-01 -1.877655535936355591e-01 -8.500943332910537720e-02 8.109738677740097046e-02 1.758614778518676758e-01 -9.707102179527282715e-02 5.737284570932388306e-02 2.638975083827972412e-01 2.864214358851313591e-03 -2.512247264385223389e-01 4.226607382297515869e-01 -1.305167973041534424e-01 8.934254944324493408e-02 -1.047740951180458069e-01 3.437228798866271973e-01 -1.960610002279281616e-01 7.360820309258997440e-04 -2.549507915973663330e-01 2.085577845573425293e-01 -1.051642149686813354e-01 1.732779294252395630e-01 1.986766755580902100e-01 8.147122710943222046e-02 4.129003733396530151e-02
1.976990103721618652e-01 -2.365371882915496826e-01 2.458017505705356598e-02 -9.357077628374099731e-02 -9.583354927599430084e-03 -2.439987063407897949e-01 -4.717127680778503418e-01 5.175260826945304871e-02 3.884225785732269287e-01 2.496175095438957214e-02 -1.467762142419815063e-01 -2.951026558876037598e-01 2.014813199639320374e-02 -1.681358665227890015e-01 6.542742252349853516e-02 -1.195617765188217163e-01 -2.589951828122138977e-02 -1.157735940068960190e-02 1.487939953804016113e-01 9.596104919910430908e-02 1.797317564487457275e-01 8.799923211336135864e-02 -6.297969073057174683e-02 1.517382860183715820e-01 9.615535289049148560e-02 -8.409308642148971558e-02 2.929193675518035889e-01 -8.191208541393280029e-02 -6.160234659910202026e-02 2.673292160034179688e-01 9.887482970952987671e-02 1.017619073390960693e-01
7.386658340692520142e-02 -6.887359917163848877e-02 2.360016554594039917e-01 6.822797656059265137e-02 -1.551546435803174973e-02 -9.180213510990142822e-02 -8.388588577508926392e-02 9.855020046234130859e-02 2.131745070219039917e-01 6.110293790698051453e-02 -1.117291674017906189e-01 1.013352349400520325e-01 4.079137146472930908e-01 -1.351202428340911865e-01 -9.796541184186935425e-02 1.822012960910797119e-01 1.473156809806823730e-01 -2.008176445960998535e-01 2.028641402721405029e-01 2.460538744926452637e-01 4.874536395072937012e-02 -3.030882403254508972e-02 2.753905653953552246e-01 3.229517936706542969e-01 2.038801088929176331e-02 1.685553789138793945e-01 1.495155394077301025e-01 2.278816401958465576e-01 6.988732516765594482e-02 2.255599051713943481e-01 3.139556348323822021e-01 -7.512125186622142792e-03
2.498424500226974487e-01 -3.381828963756561279e-02 2.772301733493804932e-01 -1.592339277267456055e-01 8.611925691366195679e-02 -2.920081615447998047e-01 1.361722648143768311e-01 1.172140613198280334e-01 2.738636732101440430e-01 -1.219890546053647995e-02 1.625602543354034424e-01 -1.157868355512619019e-01 2.456887215375900269e-01 -6.242413446307182312e-02 3.124744594097137451e-01 -2.623488940298557281e-02 -2.020494937896728516e-01 -1.393311768770217896e-01 -6.536795198917388916e-02 -5.551021173596382141e-02 -1.304993778467178345e-01 2.355662435293197632e-01 9.301015734672546387e-02 -2.989099128171801567e-03 1.395849883556365967e-01 -4.880709201097488403e-02 7.717841118574142456e-02 7.329378277063369751e-02 4.076378643512725830e-01 1.874639838933944702e-01 -7.083877455443143845e-03 2.198998034000396729e-01
1.953844130039215088e-01 -2.003980427980422974e-01 -4.515690729022026062e-02 -2.411047816276550293e-01 -2.089603990316390991e-01 6.762530654668807983e-02 -5.321916192770004272e-02 8.184946328401565552e-02 2.585707008838653564e-01 3.971040546894073486e-01 1.816085726022720337e-01 -9.921577572822570801e-02 1.611588299274444580e-01 -1.982190459966659546e-01 -1.412719488143920898e-01 1.776611991226673126e-02 -1.187857985496520996e-01 -1.499950736761093140e-01 2.015217244625091553e-01 7.672763615846633911e-02 2.530345022678375244e-01 6.829135119915008545e-02 -4.410320892930030823e-02 -2.684743609279394150e-03 -3.056601621210575104e-02 -3.405260741710662842e-01 1.519776284694671631e-01 -8.488246798515319824e-02 3.591010868549346924e-01 6.570720672607421875e-02 -5.633978918194770813e-02 -1.158639341592788696e-01
-1.062362939119338989e-01 -6.527654826641082764e-02 2.741378545761108398e-01 8.464694023132324219e-02 -3.433347046375274658e-01 4.677613452076911926e-02 -1.934048682451248169e-01 -2.257598564028739929e-02 1.508403271436691284e-01 -2.105657011270523071e-01 -1.938622258603572845e-02 7.508847117424011230e-02 9.821375459432601929e-02 -7.513039559125900269e-02 -9.321909397840499878e-02 3.055357336997985840e-01 -1.854023523628711700e-02 -6.258928030729293823e-02 1.835106499493122101e-02 1.818178966641426086e-02 -3.371083736419677734e-02 1.882005780935287476e-01 1.401339769363403320e-01 1.437738388776779175e-01 -1.075621247291564941e-01 -6.137474998831748962e-02 4.673525393009185791e-01 -5.698455870151519775e-02 3.883721530437469482e-01 2.395919561386108398e-01 1.524501889944076538e-01 5.868532136082649231e-02
2.721937596797943115e-01 1.250399928539991379e-02 1.231808289885520935e-01 -2.183953486382961273e-02 4.332491010427474976e-02 7.397694513201713562e-03 -1.822509169578552246e-01 -6.663026870228350163e-04 2.023575454950332642e-01 1.706226617097854614e-01 -9.249721467494964600e-02 -2.666832506656646729e-01 8.851747214794158936e-02 8.419417589902877808e-02 -4.243035614490509033e-02 -5.281554535031318665e-02 2.892322242259979248e-01 -2.811428606510162354e-01 -6.037107086740434170e-04 1.022098511457443237e-01 -7.185195572674274445e-03 -1.782342046499252319e-01 -2.911687791347503662e-01 1.053364202380180359e-01 5.766212567687034607e-02 -1.979946494102478027e-01 1.660411357879638672e-01 -4.894823580980300903e-02 2.732907235622406006e-01 4.328871667385101318e-01 2.554007470607757568e-01 -7.118271291255950928e-02
4.177219420671463013e-02 -5.688362941145896912e-02 4.240342378616333008e-01 -1.390706002712249756e-01 -8.035705238580703735e-02 -1.189538761973381042e-01 8.925379067659378052e-02 1.003130897879600525e-01 1.193654835224151611e-01 6.026132777333259583e-02 6.044805049896240234e-02 -7.473748922348022461e-02 1.521042138338088989e-01 -1.451504975557327271e-01 -4.364544153213500977e-02 1.731772534549236298e-02 -2.305763959884643555e-01 -3.544017076492309570e-01 1.970495581626892090e-01 3.661261498928070068e-01 -8.477657288312911987e-02 -7.361061125993728638e-02 3.772216737270355225e-01 -1.197258308529853821e-01 -1.899561882019042969e-01 -2.257223725318908691e-01 1.137509346008300781e-01 7.292842119932174683e-02 1.239710003137588501e-01 -1.129101812839508057e-01 1.682152301073074341e-01 3.353275731205940247e-02
-9.051239490509033203e-02 -1.306365430355072021e-01 3.581749498844146729e-01 -2.076340466737747192e-01 -2.891567945480346680e-01 -9.020855277776718140e-02 -8.468342572450637817e-02 -1.675505936145782471e-01 2.179627120494842529e-01 -6.874994933605194092e-02 9.258601814508438110e-02 -1.119710355997085571e-01 -8.957248926162719727e-02 -3.024935349822044373e-02 5.418213084340095520e-02 6.668739765882492065e-02 -9.322239458560943604e-02 1.293954700231552124e-01 2.250810861587524414e-01 -6.913159042596817017e-03 3.767006844282150269e-02 1.513040214776992798e-01 1.057557016611099243e-01 -1.502867788076400757e-02 7.913351804018020630e-02 -3.335685133934020996e-01 2.207934558391571045e-01 -1.426969468593597412e-01 4.196747541427612305e-01 2.660267651081085205e-01 -1.973542720079421997e-01 -4.825469851493835449e-02
1.162776499986648560e-01 -1.248261332511901855e-02 1.767273843288421631e-01 1.130552813410758972e-01 1.018704324960708618e-01 -3.532051742076873779e-01 2.535893321037292480e-01 5.339023098349571228e-02 3.177037239074707031e-01 8.364831656217575073e-02 4.881547018885612488e-02 -2.344202063977718353e-02 7.917252369225025177e-03 -1.268768012523651123e-01 2.145154029130935669e-02 -6.367912888526916504e-02 2.845165785402059555e-03 -1.979226917028427124e-01 2.438505552709102631e-02 -8.990938216447830200e-02 1.437817513942718506e-01 1.183926910161972046e-01 -4.962201043963432312e-02 -7.697374373674392700e-02 1.940801972523331642e-03 -2.121706902980804443e-01 3.002772331237792969e-01 2.432350516319274902e-01 2.536770701408386230e-01 -1.535835713148117065e-01 3.602424263954162598e-01 -3.247734904289245605e-01
2.946833074092864990e-01 -9.513212740421295166e-02 1.220784485340118408e-01 -6.520248949527740479e-02 1.949945688247680664e-01 -1.764358431100845337e-01 4.720595851540565491e-02 -2.371098995208740234e-01 3.482781648635864258e-01 2.308180183172225952e-02 9.594843536615371704e-02 -1.309635490179061890e-01 2.690854966640472412e-01 -2.591576278209686279e-01 3.179300203919410706e-02 9.052947908639907837e-02 7.539220154285430908e-02 -1.083718091249465942e-01 -2.422169446945190430e-01 1.545428633689880371e-01 -7.751743774861097336e-03 1.781845837831497192e-01 4.582386463880538940e-02 1.242849603295326233e-01 3.042681887745857239e-02 -4.869154468178749084e-02 2.873939275741577148e-01 -1.028117164969444275e-01 -9.387101978063583374e-02 2.556360661983489990e-01 3.726673126220703125e-01 -3.935779631137847900e-02
3.316183388233184814e-01 -1.375572979450225830e-01 -1.182487830519676208e-01 -1.627526581287384033e-01 -5.142085254192352295e-02 -2.122483551502227783e-01 -2.964473068714141846e-01 1.922368109226226807e-01 3.233090341091156006e-01 -7.706315815448760986e-02 1.161620616912841797e-01 -4.646005854010581970e-02 2.122908383607864380e-01 -1.178365852683782578e-02 2.915587127208709717e-01 2.204558551311492920e-01 -2.022944092750549316e-01 -1.641191840171813965e-01 -5.483690649271011353e-02 -1.153519451618194580e-01 1.328960806131362915e-01 3.054998815059661865e-01 -6.925241649150848389e-02 1.187571883201599121e-01 -1.071283072233200073e-01 -1.001279130578041077e-01 1.064483523368835449e-01 3.193296119570732117e-02 3.132785260677337646e-01 3.179125860333442688e-02 -7.451166957616806030e-02 -2.350633963942527771e-02
2.601562440395355225e-01 2.029340527951717377e-02 -1.859581768512725830e-01 -2.014035731554031372e-01 -7.677843421697616577e-02 3.841840103268623352e-02 1.706805676221847534e-01 -9.471317380666732788e-02 1.823485195636749268e-01 -4.871327430009841919e-02 -1.840078830718994141e-01 -7.480712980031967163e-02 2.050084993243217468e-02 -1.062328070402145386e-01 5.677604302763938904e-02 2.282168120145797729e-01 1.350257694721221924e-01 -1.562993675470352173e-01 2.980164587497711182e-01 -1.572063118219375610e-01 2.178857661783695221e-02 2.775455713272094727e-01 2.105632871389389038e-01 -5.163511261343955994e-03 -2.043972164392471313e-01 -2.773149907588958740e-01 3.860390186309814453e-01 6.531136482954025269e-02 1.741458326578140259e-01 2.072291374206542969e-01 1.545989662408828735e-01 1.483055800199508667e-01
2.363376915454864502e-01 6.337922066450119019e-02 6.869927048683166504e-02 9.479533880949020386e-02 1.490824222564697266e-01 -3.874063864350318909e-02 -1.046115905046463013e-01 -1.075360327959060669e-01 2.681831419467926025e-01 1.542381495237350464e-01 2.320310324430465698e-01 -2.568633258342742920e-01 -2.498430944979190826e-02 5.069031566381454468e-02 -9.013031423091888428e-02 9.768133610486984253e-02 1.420646458864212036e-01 -6.526022404432296753e-02 2.430345676839351654e-02 1.554184108972549438e-01 2.944114208221435547e-01 3.698385655879974365e-01 3.365189135074615479e-01 1.314832121133804321e-01 2.228608727455139160e-01 -1.705745607614517212e-01 -5.702128633856773376e-02 -1.149582415819168091e-01 1.888425946235656738e-01 2.223285883665084839e-01 2.333958745002746582e-01 7.633742690086364746e-02
8.732100017368793488e-03 -1.958806365728378296e-01 8.227448165416717529e-02 -3.601537048816680908e-01 -1.629620641469955444e-01 -3.970069587230682373e-01 -2.188792973756790161e-01 -4.669861122965812683e-02 1.609571874141693115e-01 7.102875411510467529e-02 -5.706377699971199036e-02 9.300285950303077698e-03 1.835837662220001221e-01 -9.891583025455474854e-02 1.392057687044143677e-01 -2.515614330768585205e-01 3.574492782354354858e-02 -3.937819227576255798e-02 1.338786929845809937e-01 2.242046445608139038e-01 -3.353258594870567322e-02 -1.184359565377235413e-01 -6.164849177002906799e-02 1.175249963998794556e-01 -1.288884580135345459e-01 -2.282691895961761475e-01 2.298244088888168335e-01 -5.515806749463081360e-02 1.548744738101959229e-01 3.341604471206665039e-01 2.545832693576812744e-01 -3.929819166660308838e-02
1.717554926872253418e-01 3.938588127493858337e-02 -7.965981960296630859e-02 -2.893961071968078613e-01 8.203456178307533264e-03 -9.650545567274093628e-02 -2.885648310184478760e-01 -8.239204436540603638e-02 4.151395559310913086e-01 -8.687381632626056671e-03 -8.820800483226776123e-02 -1.011337935924530029e-01 -1.951199024915695190e-01 -6.801738590002059937e-02 5.861669778823852539e-04 -7.034292072057723999e-02 -1.045448053628206253e-02 -7.552577555179595947e-02 1.622295379638671875e-01 7.685924321413040161e-02 1.852257549762725830e-01 -8.710002154111862183e-02 -1.615311950445175171e-01 1.537231802940368652e-01 2.293506823480129242e-02 -2.703036926686763763e-02 2.616456747055053711e-01 1.324145644903182983e-01 2.040494084358215332e-01 3.265170753002166748e-01 4.195090532302856445e-01 -1.410708948969841003e-02
3.793958127498626709e-01 -2.080647945404052734e-01 6.274347193539142609e-03 9.947130084037780762e-02 -1.965094208717346191e-01 -2.173345535993576050e-01 -1.386403888463973999e-01 1.512881666421890259e-01 2.287531495094299316e-01 -3.603327646851539612e-02 -6.825011968612670898e-02 -2.936445772647857666e-01 -8.928931504487991333e-02 -1.188690364360809326e-01 3.067803382873535156e-01 -4.388514906167984009e-02 -1.973878145217895508e-01 -4.148437455296516418e-02 2.224838286638259888e-01 3.613773360848426819e-02 1.937341988086700439e-01 -1.214258074760437012e-01 1.701076924800872803e-01 -1.035101562738418579e-01 8.101575076580047607e-02 -2.459649592638015747e-01 3.617661595344543457e-01 5.217872560024261475e-02 1.002845354378223419e-02 1.313348114490509033e-01 -7.401181012392044067e-02 -7.292136549949645996e-02
2.769890427589416504e-01 -8.240877836942672729e-02 1.307058781385421753e-01 1.255331486463546753e-01 -2.293985933065414429e-01 4.503213614225387573e-02 -9.365840256214141846e-02 9.603475779294967651e-02 3.741320371627807617e-01 -6.347800791263580322e-02 5.845471285283565521e-03 -2.016594111919403076e-01 -1.002908572554588318e-01 -1.350850164890289307e-01 4.639435559511184692e-02 -4.914467781782150269e-02 -1.516263782978057861e-01 -1.417097151279449463e-01 1.242063567042350769e-01 -9.644758701324462891e-02 -9.625309705734252930e-02 1.817009747028350830e-01 2.320065796375274658e-01 -2.244955897331237793e-01 6.981357187032699585e-02 3.912107646465301514e-02 -1.207548454403877258e-01 -9.611448273062705994e-03 5.426106452941894531e-01 1.970885097980499268e-01 1.360937654972076416e-01 7.900237292051315308e-02
1.155801489949226379e-01 -1.656368523836135864e-01 9.832270443439483643e-02 2.026611194014549255e-02 -5.626179650425910950e-02 -9.774518013000488281e-02 -3.018611967563629150e-01 6.888225674629211426e-02 3.708493411540985107e-01 2.069136649370193481e-01 -1.045024544000625610e-01 -1.157325282692909241e-01 2.357341498136520386e-01 -8.545257896184921265e-02 2.757783830165863037e-01 9.793079644441604614e-02 -2.749674022197723389e-01 -4.566106200218200684e-02 7.736476510763168335e-02 1.792108453810214996e-02 3.640052676200866699e-02 5.262803658843040466e-02 2.358965575695037842e-02 1.489144116640090942e-01 -2.167171984910964966e-01 1.074398681521415710e-01 1.448785364627838135e-01 2.646884620189666748e-01 4.672750532627105713e-01 2.283942699432373047e-02 -5.614148080348968506e-02 7.046131789684295654e-02
1.849026978015899658e-01 -2.574658393859863281e-02 -2.024319320917129517e-01 6.598313152790069580e-02 -1.434981673955917358e-01 -9.387291222810745239e-02 6.151278316974639893e-02 1.014258638024330139e-01 1.560045927762985229e-01 -1.827796548604965210e-01 -4.895819723606109619e-02 8.798482269048690796e-02 1.628237962722778320e-01 -1.635245233774185181e-02 -1.886548548936843872e-01 2.141029685735702515e-01 -3.362558782100677490e-02 -4.174721986055374146e-02 4.376489222049713135e-01 3.447011113166809082e-02 2.102966159582138062e-01 9.553613513708114624e-02 2.318260818719863892e-01 -1.156746223568916321e-01 -8.989555388689041138e-02 -1.561302244663238525e-01 2.393912971019744873e-01 -1.356113702058792114e-01 3.472784161567687988e-01 3.264818191528320312e-01 1.548228561878204346e-01 -1.576505899429321289e-01
1.474179923534393311e-01 6.676824390888214111e-02 9.241809695959091187e-02 1.427343636751174927e-01 -4.014720022678375244e-02 1.529686897993087769e-01 -3.181710243225097656e-01 -5.337606370449066162e-02 2.115503698587417603e-01 -4.487644881010055542e-02 4.198614507913589478e-02 6.827434059232473373e-03 -2.550025284290313721e-01 -2.548400461673736572e-01 5.366225540637969971e-02 1.067407205700874329e-01 -1.662886440753936768e-01 -2.512167096138000488e-01 8.797399699687957764e-02 -1.272335350513458252e-01 5.657249316573143005e-02 2.695537507534027100e-01 3.039302527904510498e-01 -6.757189333438873291e-02 1.174054965376853943e-01 -3.245383128523826599e-02 3.401508331298828125e-01 -7.948654890060424805e-02 2.883416116237640381e-01 2.821360230445861816e-01 4.623084887862205505e-02 1.837313622236251831e-01
9.033827483654022217e-02 1.205069348216056824e-01 -9.429567307233810425e-02 8.820568770170211792e-02 1.056834682822227478e-02 -6.208057329058647156e-02 -1.975097358226776123e-01 2.395818755030632019e-02 9.928167611360549927e-02 -2.089787274599075317e-03 -3.113533556461334229e-02 1.257587522268295288e-01 7.986333221197128296e-02 -2.054912596940994263e-01 -5.968004465103149414e-03 2.777764201164245605e-01 -5.684824660420417786e-02 -8.070500940084457397e-02 3.327101171016693115e-01 -2.319679036736488342e-02 8.433945477008819580e-02 2.055997103452682495e-01 2.949347794055938721e-01 -1.141318231821060181e-01 -3.481167927384376526e-02 -3.919078409671783447e-01 2.034213542938232422e-01 -2.137722522020339966e-01 1.194614022970199585e-01 4.867643117904663086e-01 1.160002499818801880e-02 -3.234015405178070068e-02
3.744398951530456543e-01 1.718593984842300415e-01 9.816866368055343628e-02 -1.309169232845306396e-01 7.902020961046218872e-02 -3.362977802753448486e-01 -1.272880136966705322e-01 1.493800338357686996e-02 6.135378498584032059e-03 1.682989299297332764e-01 2.796256244182586670e-01 -9.439311921596527100e-02 -1.257723271846771240e-01 -3.219485282897949219e-01 -1.068713590502738953e-01 5.165706947445869446e-02 -1.364931613206863403e-01 -1.956517249345779419e-01 3.550528362393379211e-02 2.098101377487182617e-02 -2.250069528818130493e-01 8.252285420894622803e-02 1.533312946557998657e-01 -4.940864071249961853e-02 -4.168251156806945801e-02 -3.196635842323303223e-01 4.023184254765510559e-02 2.282684147357940674e-01 2.269139140844345093e-01 -3.842959553003311157e-02 2.460982501506805420e-01 -7.427066564559936523e-02
7.372412830591201782e-03 -1.661374121904373169e-01 1.133194342255592346e-01 7.096620649099349976e-02 -7.992774993181228638e-02 8.388588204979896545e-03 1.789249107241630554e-02 -8.647856861352920532e-02 4.200707972049713135e-01 1.470665633678436279e-01 -1.656693965196609497e-01 1.306081414222717285e-01 3.400384783744812012e-01 -2.750352323055267334e-01 -6.612186133861541748e-02 -2.389445714652538300e-02 -1.330610960721969604e-01 -2.072341591119766235e-01 2.641759812831878662e-01 8.253348618745803833e-02 6.981196999549865723e-02 1.131655424833297729e-01 -1.230784580111503601e-01 1.366776973009109497e-01 2.972367219626903534e-02 -1.805690079927444458e-01 7.460433989763259888e-02 -2.687289416790008545e-01 2.248590290546417236e-01 3.258765637874603271e-01 8.895856142044067383e-02 -1.915745735168457031e-01
2.366949617862701416e-01 4.189852625131607056e-02 4.966503381729125977e-02 9.440107643604278564e-02 1.688590459525585175e-02 -1.123067662119865417e-01 2.326890677213668823e-01 1.220367401838302612e-01 2.303090244531631470e-01 2.500750720500946045e-01 -2.688956558704376221e-01 -1.073323935270309448e-01 -1.066684201359748840e-01 1.212787926197052002e-01 7.939459383487701416e-02 6.198956072330474854e-02 3.905193880200386047e-02 -9.868735820055007935e-02 2.506502866744995117e-01 2.548144161701202393e-01 7.463224977254867554e-02 -1.304825395345687866e-01 1.129612028598785400e-01 2.971637621521949768e-02 -1.671310067176818848e-01 -2.752090990543365479e-02 2.999881803989410400e-01 -7.861820608377456665e-02 4.320375919342041016e-01 1.742033660411834717e-01 3.096140027046203613e-01 -1.679394766688346863e-02
2.240698039531707764e-01 1.055751368403434753e-01 1.569919139146804810e-01 1.622005552053451538e-01 -9.812966920435428619e-03 -3.133665621280670166e-01 6.700102984905242920e-02 1.418101042509078979e-01 1.575585156679153442e-01 2.952197194099426270e-01 8.033490180969238281e-02 -5.954232811927795410e-02 -8.350659906864166260e-02 7.985584437847137451e-02 -1.491707712411880493e-01 4.376752302050590515e-02 7.427593320608139038e-02 -6.741728633642196655e-02 5.260166246443986893e-03 3.126134276390075684e-01 -4.327463358640670776e-02 -2.408500202000141144e-02 1.321609616279602051e-01 2.068908214569091797e-01 7.283828407526016235e-02 5.111064761877059937e-02 2.882408499717712402e-01 -3.942683339118957520e-02 5.129784941673278809e-01 1.739399880170822144e-01 2.209158092737197876e-01 -1.005109807010740042e-04
2.713044546544551849e-02 1.969057880342006683e-02 -4.433461651206016541e-02 5.793539062142372131e-02 1.538456529378890991e-01 -9.458862245082855225e-02 -3.922656551003456116e-02 -2.839584834873676300e-02 4.011868238449096680e-01 3.654552623629570007e-02 -3.131567686796188354e-02 7.672259956598281860e-02 2.462406307458877563e-01 -1.693709641695022583e-01 3.992111980915069580e-02 9.413273632526397705e-02 -8.056917786598205566e-02 -2.862507700920104980e-01 4.420376121997833252e-01 -7.150539010763168335e-02 1.041475776582956314e-02 -2.046148106455802917e-02 1.120031028985977173e-01 -4.963018745183944702e-02 2.293640188872814178e-02 -3.375152051448822021e-01 1.067621260881423950e-01 -2.123143374919891357e-01 1.491386294364929199e-01 4.098339974880218506e-01 1.295403242111206055e-01 8.534193783998489380e-02
2.689432203769683838e-01 -2.897703945636749268e-01 -5.659834668040275574e-02 -6.855057924985885620e-02 -1.040082201361656189e-01 1.124418675899505615e-01 2.295714430510997772e-02 -1.840903013944625854e-01 2.460972368717193604e-01 3.019555807113647461e-01 5.046123266220092773e-02 -6.099801883101463318e-02 -5.819429084658622742e-02 -1.010669693350791931e-01 5.276740994304418564e-03 7.782052457332611084e-02 -2.453429400920867920e-01 -1.234363839030265808e-01 2.503176331520080566e-01 -5.997085943818092346e-02 2.230355590581893921e-01 2.654349803924560547e-02 -1.936014741659164429e-02 6.584142893552780151e-02 -1.301353573799133301e-01 -2.979252934455871582e-01 1.204526945948600769e-01 1.068724617362022400e-01 5.098779201507568359e-01 5.343459546566009521e-03 -9.371479600667953491e-02 -5.453128740191459656e-02
7.857511937618255615e-02 -2.381369024515151978e-01 8.374968916177749634e-02 -2.488520368933677673e-02 -2.771442234516143799e-01 2.286619842052459717e-01 6.016699597239494324e-02 8.820419013500213623e-02 7.521837204694747925e-02 1.351964473724365234e-01 -2.185114175081253052e-01 -1.639500707387924194e-01 1.510050147771835327e-01 -1.561661660671234131e-01 5.041879042983055115e-02 2.247850298881530762e-01 6.206851452589035034e-03 -3.893884122371673584e-01 1.608585268259048462e-01 6.300077773630619049e-03 1.509551405906677246e-01 7.418710738420486450e-02 3.439458906650543213e-01 4.409201443195343018e-02 -1.776014864444732666e-01 -1.634185612201690674e-01 1.731998324394226074e-01 1.907989680767059326e-01 3.388817012310028076e-01 7.985333353281021118e-02 1.310701072216033936e-01 3.172507882118225098e-02
2.246834635734558105e-01 -1.181121692061424255e-01 2.066644430160522461e-01 -1.648513078689575195e-01 -1.335837990045547485e-01 -2.389036118984222412e-01 -1.107655987143516541e-01 -9.789434820413589478e-02 2.512281239032745361e-01 -1.497197002172470093e-01 -7.691039144992828369e-02 2.679924368858337402e-01 1.902906298637390137e-01 -1.292803138494491577e-01 1.386886090040206909e-01 3.385712206363677979e-02 -8.315023779869079590e-02 -1.845215260982513428e-02 -2.295191586017608643e-02 -3.602019250392913818e-01 1.633919924497604370e-01 -6.754881888628005981e-02 2.885374724864959717e-01 -2.136339694261550903e-01 -4.905293136835098267e-02 2.996372245252132416e-02 7.946922630071640015e-02 3.703935146331787109e-01 2.433942854404449463e-01 1.597735881805419922e-01 5.132726579904556274e-02 -2.106408961117267609e-02
1.549799591302871704e-01 -9.618732333183288574e-02 1.995060145854949951e-01 -1.995470523834228516e-01 1.088596880435943604e-01 1.369229555130004883e-01 -3.190361261367797852e-01 1.051439717411994934e-01 2.217953950166702271e-01 2.238317281007766724e-01 2.263641357421875000e-01 -1.775161772966384888e-01 5.116697773337364197e-02 -3.338677436113357544e-02 1.246002130210399628e-02 -9.662872180342674255e-03 2.449383139610290527e-01 1.023305505514144897e-01 2.204982191324234009e-01 9.407314658164978027e-02 1.518081277608871460e-01 6.508514285087585449e-02 3.885036408901214600e-01 1.817004233598709106e-01 -2.022476047277450562e-01 -1.210790500044822693e-02 1.525175385177135468e-02 1.827754266560077667e-02 3.641662597656250000e-01 -5.698459222912788391e-02 1.979259997606277466e-01 -4.263927042484283447e-02
2.640728466212749481e-02 -1.168963089585304260e-01 2.046915739774703979e-01 -8.856910467147827148e-02 -2.731526270508766174e-02 -3.836473822593688965e-01 4.624643176794052124e-02 -1.918352022767066956e-02 1.713635474443435669e-01 6.013379897922277451e-03 -9.731010347604751587e-02 -3.347356915473937988e-01 1.297777593135833740e-01 -8.783841133117675781e-02 3.272206336259841919e-02 -6.712571531534194946e-02 -1.352993696928024292e-01 3.986829519271850586e-02 1.365160048007965088e-01 2.321092933416366577e-01 -6.714470684528350830e-02 3.667125850915908813e-02 6.820302922278642654e-03 2.572973966598510742e-01 -2.424035668373107910e-01 -2.640656530857086182e-01 2.475057095289230347e-01 -2.659493684768676758e-02 1.502582579851150513e-01 4.516032934188842773e-01 1.144664660096168518e-01 9.905965626239776611e-02
2.620531618595123291e-01 -3.722025752067565918e-01 9.596656262874603271e-02 -1.481006145477294922e-01 -7.126157730817794800e-02 -1.882327049970626831e-01 -2.475575208663940430e-01 6.834408640861511230e-02 1.875656247138977051e-01 -4.215348139405250549e-02 4.413256794214248657e-02 -6.662010401487350464e-02 1.495573818683624268e-01 -1.639647334814071655e-01 5.085755139589309692e-02 -1.382146868854761124e-02 -4.694695770740509033e-02 -1.777237802743911743e-01 -1.419049799442291260e-01 -2.092346698045730591e-01 1.454627513885498047e-01 1.373391300439834595e-01 -2.095629870891571045e-01 2.916118502616882324e-01 4.425995424389839172e-02 -2.225268781185150146e-01 -2.771650033537298441e-04 2.219578325748443604e-01 4.337027966976165771e-01 1.691657677292823792e-02 -4.043704271316528320e-02 -4.866403713822364807e-02
1.982684284448623657e-01 -3.844984248280525208e-02 -7.460903376340866089e-02 7.059977203607559204e-02 1.162367407232522964e-02 -2.204029113054275513e-01 -3.536165058612823486e-01 5.829771980643272400e-02 9.309817850589752197e-02 -1.972223818302154541e-02 1.330532133579254150e-03 3.384051099419593811e-02 2.146739959716796875e-01 5.781038478016853333e-02 2.081848084926605225e-01 2.392180077731609344e-02 -2.696426808834075928e-01 -3.559309840202331543e-01 -8.942222595214843750e-02 -1.167784705758094788e-01 2.986030280590057373e-01 1.696167737245559692e-01 6.278057396411895752e-02 3.633950650691986084e-02 -2.896853387355804443e-01 -1.206724718213081360e-01 2.466814592480659485e-02 1.973270438611507416e-02 4.683597385883331299e-01 2.852379158139228821e-02 2.335124276578426361e-02 -5.950513854622840881e-02
3.548916280269622803e-01 3.413222357630729675e-02 9.325454384088516235e-02 1.192000657320022583e-01 -1.114412620663642883e-01 -1.355258971452713013e-01 -3.245589733123779297e-01 3.214240446686744690e-02 1.655535697937011719e-01 3.260334022343158722e-03 1.286324113607406616e-01 -7.056599855422973633e-02 3.485068082809448242e-01 8.945686370134353638e-02 -1.181636936962604523e-02 1.029323190450668335e-01 -4.917699098587036133e-02 -4.318236187100410461e-02 -1.878504306077957153e-01 5.994907394051551819e-02 2.820385694503784180e-01 1.604342460632324219e-01 3.332442045211791992e-02 8.340170024894177914e-04 -1.715867966413497925e-02 2.305178530514240265e-02 1.685838401317596436e-01 2.140764594078063965e-01 5.320522785186767578e-01 -6.169695407152175903e-02 -3.802389651536941528e-02 1.035239696502685547e-01
-5.436197295784950256e-02 8.057473227381706238e-03 7.611165195703506470e-02 5.811297520995140076e-02 -2.482581585645675659e-01 -2.736584655940532684e-02 -8.615611493587493896e-02 -9.617858566343784332e-03 1.982136368751525879e-01 -1.313229352235794067e-01 1.337115317583084106e-01 -1.411270648241043091e-01 -5.231484025716781616e-02 5.722559290006756783e-04 4.771037958562374115e-03 -5.838616285473108292e-03 -1.748988777399063110e-01 -3.342170119285583496e-01 1.102194935083389282e-01 6.601140648126602173e-02 2.123714834451675415e-01 3.401698470115661621e-01 1.510451585054397583e-01 1.132197603583335876e-01 -1.655164211988449097e-01 -8.768265694379806519e-02 3.634307086467742920e-01 -2.670322656631469727e-01 -8.322077803313732147e-03 2.541317343711853027e-01 4.030019342899322510e-01 -2.770148217678070068e-03
1.002534478902816772e-01 9.028147906064987183e-03 1.514052879065275192e-02 -2.012850716710090637e-02 5.082787573337554932e-02 -1.105696037411689758e-01 -7.392378151416778564e-02 4.020347073674201965e-02 1.227812170982360840e-01 1.040388271212577820e-01 -2.043360918760299683e-01 1.327090896666049957e-02 1.422611922025680542e-01 -1.903198957443237305e-01 -1.521912962198257446e-01 2.771812379360198975e-01 7.197425514459609985e-02 -1.779309511184692383e-01 3.676556348800659180e-01 -9.576992690563201904e-02 4.927596077322959900e-02 2.031620293855667114e-01 3.696646690368652344e-01 -1.490984559059143066e-01 -2.291095070540904999e-02 -3.933612406253814697e-01 1.109292358160018921e-01 -8.865484595298767090e-02 3.765566041693091393e-03 3.444114029407501221e-01 2.337979525327682495e-01 1.028482392430305481e-01
4.186185300350189209e-01 -4.325743019580841064e-02 6.882307678461074829e-02 3.272419795393943787e-02 1.350094527006149292e-01 -3.781571984291076660e-01 -3.561350703239440918e-02 -1.010925844311714172e-01 6.759488582611083984e-02 1.622958034276962280e-01 6.863862276077270508e-02 1.373297348618507385e-02 3.419097512960433960e-02 -1.969548761844635010e-01 -1.070345565676689148e-01 6.485243886709213257e-02 -1.829614490270614624e-01 -1.924403607845306396e-01 5.412149243056774139e-03 7.608504593372344971e-02 1.074588149785995483e-01 2.639411091804504395e-01 2.280135303735733032e-01 -4.593199118971824646e-03 1.918489485979080200e-01 -3.426037430763244629e-01 9.184534102678298950e-02 1.361132860183715820e-01 2.344011068344116211e-01 -2.030078023672103882e-01 2.478668540716171265e-01 -6.811914592981338501e-02
-2.039801701903343201e-02 -1.725900769233703613e-01 3.023860156536102295e-01 -5.725971609354019165e-02 1.893407851457595825e-01 -9.231722913682460785e-03 -1.203729957342147827e-02 3.404853940010070801e-01 2.524130642414093018e-01 2.048406898975372314e-01 -3.196226805448532104e-02 1.572887748479843140e-01 2.519018650054931641e-01 -6.298602372407913208e-02 4.171944782137870789e-02 1.706827878952026367e-01 -1.728919744491577148e-01 1.139681935310363770e-01 2.859488129615783691e-01 1.015509292483329773e-02 1.251058578491210938e-01 1.025056317448616028e-01 2.008744031190872192e-01 1.263016462326049805e-01 -2.911370396614074707e-01 -6.813503801822662354e-02 1.276650875806808472e-01 5.482995882630348206e-02 3.709706068038940430e-01 3.699964145198464394e-03 1.186119839549064636e-01 -1.603765338659286499e-01
2.749783396720886230e-01 -9.108462184667587280e-02 2.135328501462936401e-01 3.189597651362419128e-02 -1.588806062936782837e-01 7.684347778558731079e-02 7.440952956676483154e-02 5.949822440743446350e-02 2.075464427471160889e-01 1.465195864439010620e-01 -6.775309797376394272e-03 -2.747555077075958252e-01 1.218363195657730103e-01 -7.490377873182296753e-02 1.392701864242553711e-01 -1.200224980711936951e-01 1.372408121824264526e-01 -1.107488274574279785e-01 1.491904705762863159e-01 7.708312571048736572e-02 -9.857721626758575439e-03 1.997012794017791748e-01 1.255420297384262085e-01 -3.558452427387237549e-01 2.528047263622283936e-01 -3.850504290312528610e-03 1.420087367296218872e-01 1.940027773380279541e-01 2.813273966312408447e-01 2.574566304683685303e-01 3.280428647994995117e-01 1.359483003616333008e-01
2.519830763339996338e-01 -1.150051578879356384e-01 2.185210287570953369e-01 1.136254221200942993e-01 2.222419017925858498e-03 1.666203737258911133e-01 -1.539741903543472290e-01 3.027513623237609863e-01 3.274686038494110107e-01 1.170390918850898743e-01 1.990052759647369385e-01 8.954401314258575439e-02 4.112005233764648438e-01 4.165946692228317261e-02 -1.029102690517902374e-02 1.138241216540336609e-01 -6.730536371469497681e-02 -3.800093829631805420e-01 1.974012106657028198e-01 -9.439588757231831551e-04 -2.241416135802865028e-03 4.042513668537139893e-03 1.802147924900054932e-01 1.840083003044128418e-01 -8.681219816207885742e-02 -5.766008794307708740e-02 2.513176500797271729e-01 7.501083612442016602e-02 1.269118785858154297e-01 8.218714594841003418e-02 2.384521439671516418e-02 9.850296378135681152e-02
1.438402235507965088e-01 8.404261618852615356e-02 -1.490682512521743774e-01 -1.087506581097841263e-02 -4.047226533293724060e-02 -1.128210723400115967e-01 1.805171519517898560e-01 5.759954918175935745e-03 2.003115713596343994e-01 6.499762088060379028e-02 -1.900606751441955566e-01 -4.729144275188446045e-02 1.006192900240421295e-02 -9.974267333745956421e-02 -1.164978593587875366e-01 1.394555270671844482e-01 -8.358845859766006470e-02 -3.950532078742980957e-01 3.898722529411315918e-01 -1.169960871338844299e-01 1.398569941520690918e-01 3.477357923984527588e-01 -1.347917225211858749e-02 -1.516120135784149170e-01 -1.197668313980102539e-01 -2.524458467960357666e-01 1.219688951969146729e-01 1.204105168581008911e-01 2.202069163322448730e-01 3.160326182842254639e-01 1.607625335454940796e-01 -5.560296401381492615e-02
2.891604304313659668e-01 -1.349044591188430786e-01 2.543880343437194824e-01 -2.186887115240097046e-01 -1.750113517045974731e-01 -2.090165317058563232e-01 3.215743228793144226e-02 -3.282106518745422363e-01 2.782206237316131592e-01 2.664327621459960938e-01 -1.446720063686370850e-01 -1.197752729058265686e-01 1.714762300252914429e-01 -2.349342592060565948e-02 1.836859434843063354e-01 4.528373014181852341e-03 2.023413479328155518e-01 -2.304084897041320801e-01 3.593612089753150940e-02 -1.592833548784255981e-01 -1.656715869903564453e-01 -1.324666589498519897e-01 4.897465556859970093e-02 -4.020303115248680115e-02 -1.894816905260086060e-01 1.258973926305770874e-01 7.610929012298583984e-02 -3.509302064776420593e-02 2.827607989311218262e-01 1.435304433107376099e-01 1.493522375822067261e-01 -6.204231828451156616e-02
2.326432615518569946e-01 -1.701845228672027588e-01 -1.750952936708927155e-02 -2.961362302303314209e-01 5.561517924070358276e-02 -9.361759573221206665e-02 -1.702308356761932373e-01 -2.441827766597270966e-02 3.356154859066009521e-01 1.448493897914886475e-01 -2.141622304916381836e-01 -2.154296487569808960e-01 9.907022118568420410e-02 -1.800621598958969116e-01 -6.463836878538131714e-03 -2.664541602134704590e-01 -7.170600444078445435e-02 2.639378048479557037e-02 1.743135899305343628e-01 2.181565612554550171e-01 1.562000717967748642e-02 1.029067263007164001e-01 2.328577190637588501e-01 6.569675356149673462e-02 7.197465747594833374e-02 -1.714590638875961304e-01 7.992615550756454468e-02 1.134516373276710510e-01 1.182986944913864136e-01 4.029712378978729248e-01 2.547555565834045410e-01 6.992756389081478119e-04
-6.573937088251113892e-02 -2.769299782812595367e-02 3.261982500553131104e-01 -9.030770510435104370e-02 -1.298151761293411255e-01 -4.847950860857963562e-02 -3.327994644641876221e-01 1.029798574745655060e-02 7.747338712215423584e-02 3.623204827308654785e-01 -1.494630589149892330e-03 -3.802286460995674133e-03 7.321873307228088379e-02 -2.310268133878707886e-01 9.362505376338958740e-02 5.586495250463485718e-02 -3.372181579470634460e-02 1.824623644351959229e-01 1.124304980039596558e-01 -1.183827295899391174e-01 1.231566295027732849e-01 -2.040278762578964233e-01 2.067667543888092041e-01 -6.977774202823638916e-02 -1.800366640090942383e-01 -1.444540359079837799e-02 1.437106132507324219e-01 2.915586531162261963e-01 3.463642895221710205e-01 2.317118048667907715e-01 2.496477961540222168e-01 -5.105196684598922729e-02
8.764588832855224609e-02 -2.164353430271148682e-01 4.358944669365882874e-02 1.483296900987625122e-01 1.507894098758697510e-01 -1.343744099140167236e-01 -4.047647416591644287e-01 4.677547216415405273e-01 3.399159312248229980e-01 1.163003146648406982e-01 -3.136179223656654358e-02 9.183047711849212646e-02 2.555943429470062256e-01 -1.074638962745666504e-01 3.976364061236381531e-02 -2.493565529584884644e-02 -9.887136518955230713e-02 -9.891253709793090820e-02 9.116482734680175781e-02 -2.296038717031478882e-01 6.174674630165100098e-02 2.001127600669860840e-01 1.603142172098159790e-01 1.042287275195121765e-01 -6.822493672370910645e-02 -1.734668761491775513e-01 2.081421315670013428e-01 4.059324413537979126e-02 1.391394734382629395e-01 1.080213636159896851e-01 7.879649102687835693e-02 5.118994414806365967e-02
2.887141108512878418e-01 -6.266134977340698242e-02 3.537417352199554443e-01 4.572260752320289612e-02 -1.357675045728683472e-01 -2.647901475429534912e-01 1.743209660053253174e-01 1.551239639520645142e-01 1.610206067562103271e-01 -8.870116621255874634e-02 -1.100341230630874634e-01 1.984032094478607178e-01 2.810319960117340088e-01 -2.266056463122367859e-02 1.717114895582199097e-01 1.261189859360456467e-02 -1.844107508659362793e-01 -1.601798832416534424e-01 1.552976667881011963e-01 -1.819934099912643433e-01 2.005914039909839630e-02 3.390474319458007812e-01 2.279557138681411743e-01 -9.565891325473785400e-02 2.316948957741260529e-02 1.218014881014823914e-01 1.391985416412353516e-01 1.345489025115966797e-01 2.571135461330413818e-01 1.768847703933715820e-01 5.933966487646102905e-02 3.082555718719959259e-02
1.719709187746047974e-01 -3.396050259470939636e-02 2.140947878360748291e-01 -4.827299341559410095e-02 -3.184622153639793396e-02 4.215644299983978271e-02 -3.251760005950927734e-01 -1.314795017242431641e-01 1.954763531684875488e-01 3.626632690429687500e-02 7.364559452980756760e-03 -1.035632714629173279e-01 -2.322479486465454102e-01 -3.483127355575561523e-01 3.038652241230010986e-02 5.576113238930702209e-02 -2.392610907554626465e-01 -1.853080540895462036e-01 5.596749112010002136e-02 -2.464497685432434082e-01 1.831486374139785767e-01 1.637572348117828369e-01 2.247413247823715210e-01 -1.379569526761770248e-02 1.345058232545852661e-01 6.394105404615402222e-02 3.490478396415710449e-01 -1.504142880439758301e-01 1.150064170360565186e-01 6.179784983396530151e-02 2.425704300403594971e-01 2.380130738019943237e-01
5.141042545437812805e-02 -2.125362604856491089e-01 2.852596938610076904e-01 -1.761578917503356934e-01 -7.344942539930343628e-02 -1.438707262277603149e-01 -3.129258155822753906e-01 -1.997856646776199341e-01 3.631750941276550293e-01 1.176536530256271362e-01 -4.944403097033500671e-02 1.881131231784820557e-01 2.744261622428894043e-01 1.646358817815780640e-01 -5.699176341295242310e-02 1.299329549074172974e-01 -6.911648064851760864e-02 -8.014453947544097900e-02 -1.123222857713699341e-01 -2.331086695194244385e-01 -2.066705226898193359e-01 -1.048259716480970383e-02 1.426217705011367798e-01 -8.076433092355728149e-02 2.519164606928825378e-02 -2.180016636848449707e-01 2.855262458324432373e-01 1.538893859833478928e-02 5.894869565963745117e-02 3.735318779945373535e-02 2.319562584161758423e-01 -1.824751049280166626e-01
2.220321744680404663e-01 1.596381813287734985e-01 1.255937665700912476e-01 -7.839601486921310425e-02 -2.651001513004302979e-01 -2.094766497611999512e-01 -1.202086955308914185e-01 1.251036375761032104e-01 3.685613870620727539e-01 1.839777082204818726e-02 -8.049428462982177734e-02 6.378034502267837524e-02 -3.005594909191131592e-01 -1.363444775342941284e-01 2.248446047306060791e-01 1.548362374305725098e-01 -2.054445445537567139e-01 -8.372258394956588745e-02 -2.073957212269306183e-02 -6.520801037549972534e-02 -6.426899880170822144e-02 -3.532783314585685730e-02 1.251201927661895752e-01 7.138656824827194214e-02 -1.243608072400093079e-01 8.794210851192474365e-03 6.902796030044555664e-02 2.524053864181041718e-02 5.401154756546020508e-01 1.194816529750823975e-01 1.474976688623428345e-01 1.138942874968051910e-02
2.662793993949890137e-01 1.437724195420742035e-02 1.779865920543670654e-01 2.455676347017288208e-01 -4.525247961282730103e-02 -2.219097167253494263e-01 -2.195567078888416290e-02 1.476864665746688843e-01 1.363992094993591309e-01 3.362553417682647705e-01 -2.825299501419067383e-01 1.850083936005830765e-03 -7.295813411474227905e-02 4.091574251651763916e-02 -6.105992570519447327e-02 -5.884883925318717957e-03 -1.119531132280826569e-02 -1.668531149625778198e-01 2.826660871505737305e-01 2.378212958574295044e-01 -8.982255123555660248e-03 -7.183305919170379639e-02 8.328194916248321533e-02 9.175857156515121460e-02 4.114558920264244080e-02 2.369623444974422455e-02 2.490129470825195312e-01 -1.251193135976791382e-01 4.279502332210540771e-01 1.164235472679138184e-01 2.818202078342437744e-01 -2.476182300597429276e-03
1.146351546049118042e-01 4.388527944684028625e-02 1.982880234718322754e-01 -6.846357136964797974e-02 2.994290925562381744e-02 -1.975350826978683472e-01 -4.736524075269699097e-02 3.447800129652023315e-02 1.167509481310844421e-01 -3.419874981045722961e-02 7.652597129344940186e-02 -1.608642041683197021e-01 9.005139023065567017e-02 -1.980508118867874146e-01 -1.316349506378173828e-01 1.155647709965705872e-01 1.622449010610580444e-01 -5.059438943862915039e-02 -9.098759293556213379e-02 -8.651162683963775635e-02 1.002255156636238098e-01 2.525371126830577850e-02 8.745725452899932861e-02 4.045704752206802368e-02 -5.065483227372169495e-02 -2.645059525966644287e-01 3.861310482025146484e-01 3.478814363479614258e-01 2.542267143726348877e-01 -2.110319882631301880e-01 4.048719406127929688e-01 -3.044319450855255127e-01
8.389604091644287109e-02 -2.047234773635864258e-01 1.025199890136718750e-01 -3.381977677345275879e-01 2.945078304037451744e-04 -3.175071477890014648e-01 -1.301374137401580811e-01 -1.820067167282104492e-01 1.203065812587738037e-01 1.725979447364807129e-01 -2.007995396852493286e-01 -1.407704502344131470e-01 1.673697680234909058e-01 1.589758554473519325e-03 -6.359933316707611084e-02 7.121384888887405396e-02 -1.401980072259902954e-01 1.212334036827087402e-01 1.096441671252250671e-01 3.944314122200012207e-01 -6.835441291332244873e-02 1.765387952327728271e-01 1.095880419015884399e-01 1.159348413348197937e-01 -1.525044590234756470e-01 -2.696584463119506836e-01 3.074160516262054443e-01 3.794347122311592102e-02 1.473696976900100708e-01 2.206552326679229736e-01 -7.358539104461669922e-02 -5.270738154649734497e-02
3.283135294914245605e-01 -2.620587944984436035e-01 1.509839296340942383e-01 1.675433814525604248e-01 5.519562214612960815e-02 2.698882855474948883e-02 -1.435187458992004395e-01 1.342164725065231323e-01 9.373304434120655060e-03 4.723108559846878052e-02 -3.690806031227111816e-01 -1.035663932561874390e-01 2.378142476081848145e-01 -1.761539429426193237e-01 -1.269703060388565063e-01 1.725992113351821899e-01 9.298619814217090607e-03 -3.673214316368103027e-01 2.825825810432434082e-01 -4.132796451449394226e-02 -5.124096199870109558e-02 1.119869127869606018e-01 5.652270093560218811e-02 -2.326924540102481842e-02 1.565878242254257202e-01 -9.881383925676345825e-02 1.851838082075119019e-01 3.516713529825210571e-02 2.603379189968109131e-01 2.451601326465606689e-01 1.193483620882034302e-01 -1.032122224569320679e-02
1.398362517356872559e-01 2.591560594737529755e-02 -1.458894759416580200e-01 -3.171218335628509521e-01 -1.452767755836248398e-02 -8.443046361207962036e-02 -2.950645387172698975e-01 -2.131108753383159637e-02 2.308722883462905884e-01 -8.556503057479858398e-02 -1.650345176458358765e-01 -3.017035722732543945e-01 1.607538759708404541e-01 -2.797191739082336426e-01 1.511240750551223755e-01 -8.001761883497238159e-02 -2.043646946549415588e-02 -1.340217590332031250e-01 1.459375023841857910e-01 3.526988923549652100e-01 -9.639672189950942993e-02 6.738593429327011108e-02 1.473964899778366089e-01 4.869316890835762024e-02 1.491737067699432373e-01 -5.307851359248161316e-02 2.162966728210449219e-01 -6.100179627537727356e-02 1.504443287849426270e-01 2.859891057014465332e-01 2.259795963764190674e-01 -1.333694308996200562e-01
8.776593953371047974e-02 -1.756974607706069946e-01 -3.326071426272392273e-02 -3.352431356906890869e-01 -1.162518411874771118e-01 -2.466889321804046631e-01 -2.779691517353057861e-01 -1.942668557167053223e-01 6.563875079154968262e-02 1.674357205629348755e-01 -1.009779348969459534e-01 -7.382744550704956055e-02 2.361636757850646973e-01 -7.522898912429809570e-02 2.111392840743064880e-02 -1.861217617988586426e-01 -6.912624090909957886e-02 -4.445885308086872101e-03 1.656420081853866577e-01 2.641491591930389404e-01 5.039562005549669266e-03 1.758860051631927490e-02 5.118312686681747437e-02 2.377109676599502563e-01 -1.371574997901916504e-01 -2.508318126201629639e-01 2.560272812843322754e-01 -1.062396392226219177e-01 1.003456637263298035e-01 3.199445307254791260e-01 2.817662954330444336e-01 -4.673470929265022278e-02
2.633184194564819336e-01 1.083137691020965576e-01 -1.548864096403121948e-01 4.072385374456644058e-03 7.366823405027389526e-02 -1.913558989763259888e-01 -2.694175764918327332e-02 -7.507804781198501587e-02 2.379644960165023804e-01 -1.277969777584075928e-01 -1.714694797992706299e-01 -1.031339690089225769e-01 1.858705580234527588e-01 -2.659473121166229248e-01 -2.058511078357696533e-01 6.518070399761199951e-02 1.000154018402099609e-01 -7.539102435111999512e-02 2.802961170673370361e-01 -1.781535297632217407e-01 -4.351657629013061523e-02 6.863228231668472290e-02 2.952691614627838135e-01 -2.776914238929748535e-01 -2.942672967910766602e-01 -3.075662851333618164e-01 1.828750520944595337e-01 -8.085738867521286011e-02 1.172441914677619934e-01 1.600727289915084839e-01 1.553949415683746338e-01 6.432280410081148148e-03
3.110682070255279541e-01 5.641408637166023254e-02 8.166015893220901489e-02 4.950882494449615479e-02 5.452869459986686707e-02 -2.316086888313293457e-01 -1.512424051761627197e-01 -1.281258165836334229e-01 2.326559573411941528e-01 1.482861489057540894e-01 -1.742205023765563965e-01 8.973450399935245514e-03 1.935262531042098999e-01 -1.188397258520126343e-01 -2.517568767070770264e-01 2.110759913921356201e-01 8.819445222616195679e-02 -2.694688141345977783e-01 1.519041061401367188e-01 -8.994828909635543823e-02 1.616022586822509766e-01 1.501003932207822800e-02 1.984650045633316040e-01 2.992405928671360016e-02 -1.889774650335311890e-01 -1.687944531440734863e-01 2.180008739233016968e-01 5.950332619249820709e-03 4.260894283652305603e-02 3.707337081432342529e-01 -9.494398534297943115e-02 3.012448251247406006e-01
1.781294643878936768e-01 -2.853386998176574707e-01 1.831003129482269287e-01 2.695431709289550781e-01 1.686859726905822754e-01 -1.633637398481369019e-01 -2.051637321710586548e-01 4.473426192998886108e-02 2.017714232206344604e-01 4.094364494085311890e-02 1.490271687507629395e-01 2.969361245632171631e-01 -1.025777459144592285e-01 -2.200433164834976196e-01 1.508650928735733032e-02 -1.311791539192199707e-01 2.528167963027954102e-01 -9.981741756200790405e-02 2.578826248645782471e-01 -7.196755707263946533e-02 9.396797418594360352e-02 2.945854067802429199e-01 2.108198106288909912e-01 6.820502132177352905e-02 -9.266427904367446899e-02 -1.261410564184188843e-01 1.906154751777648926e-01 8.968140929937362671e-02 1.133286878466606140e-01 1.406736373901367188e-01 2.446554303169250488e-01 -2.564161270856857300e-02
2.299230545759201050e-04 4.968460649251937866e-02 4.535660147666931152e-01 5.537319183349609375e-02 1.360368132591247559e-01 -2.851159870624542236e-01 -2.953848242759704590e-01 1.768104135990142822e-01 1.139157041907310486e-01 1.195376552641391754e-02 1.717753857374191284e-01 -3.637335076928138733e-02 3.972304984927177429e-02 -9.956711530685424805e-02 -8.222140371799468994e-02 -1.209049746394157410e-01 1.144895032048225403e-01 -2.057709544897079468e-01 5.455927550792694092e-02 2.140325307846069336e-01 2.887932062149047852e-01 1.361751407384872437e-01 -1.583225280046463013e-01 8.353152871131896973e-02 1.106261312961578369e-01 -9.536940604448318481e-02 1.756796538829803467e-01 8.100479096174240112e-02 1.192673668265342712e-01 1.836351007223129272e-01 1.395622640848159790e-01 -3.594506382942199707e-01
7.648073881864547729e-02 -1.112199798226356506e-01 2.725147306919097900e-01 -2.642895579338073730e-01 3.142170235514640808e-02 2.113000862300395966e-02 -6.683550775051116943e-02 1.219891533255577087e-01 3.630468249320983887e-01 -1.977396756410598755e-01 7.750639319419860840e-02 1.090826746076345444e-02 2.280103117227554321e-01 -5.828990042209625244e-02 4.627268016338348389e-02 6.698096543550491333e-02 -1.060816571116447449e-01 -2.387416362762451172e-01 -6.672729551792144775e-02 1.765314862132072449e-02 3.544927835464477539e-01 1.915918737649917603e-01 2.113650552928447723e-03 5.143897235393524170e-02 -1.278200298547744751e-01 1.830520629882812500e-01 1.707248203456401825e-02 -2.446573786437511444e-02 4.451014697551727295e-01 2.330636978149414062e-01 -1.009905189275741577e-01 -1.625851243734359741e-01
2.084205150604248047e-01 -2.376902848482131958e-01 3.432907909154891968e-02 -1.714908480644226074e-01 -6.410852819681167603e-02 -1.391174495220184326e-01 -1.723548620939254761e-01 -3.486068546772003174e-02 -3.796550631523132324e-02 -4.059654474258422852e-02 -1.604936644434928894e-02 -9.837018698453903198e-02 -3.680051118135452271e-02 -6.493549048900604248e-02 1.965097039937973022e-01 -1.412545442581176758e-01 -9.433265030384063721e-02 2.853133156895637512e-02 -7.340325415134429932e-02 2.957716882228851318e-01 6.952209770679473877e-02 1.222855225205421448e-01 -7.981875538825988770e-02 2.935844473540782928e-02 -1.524874716997146606e-01 -1.760974340140819550e-02 3.191534876823425293e-01 -4.648945108056068420e-02 3.186286389827728271e-01 5.442665815353393555e-01 2.736504673957824707e-01 -9.004794061183929443e-02
1.424612998962402344e-01 -1.089186966419219971e-02 2.467285245656967163e-01 1.420081108808517456e-01 -9.330591559410095215e-02 -3.582803905010223389e-01 -6.788569688796997070e-02 -1.004195958375930786e-01 1.324683725833892822e-01 -2.157946582883596420e-03 2.468573451042175293e-01 -9.646166115999221802e-02 1.849182844161987305e-01 -2.330669015645980835e-01 -3.862923085689544678e-01 -7.712747901678085327e-02 2.586759440600872040e-02 -2.495644092559814453e-01 1.073414087295532227e-01 6.224157288670539856e-02 1.914828121662139893e-01 2.439281940460205078e-01 -1.718885898590087891e-01 -2.537224255502223969e-02 1.768080592155456543e-01 -7.376454770565032959e-02 -4.938471689820289612e-02 -1.854716837406158447e-01 2.290738821029663086e-01 9.439728409051895142e-02 2.463339865207672119e-01 1.224314421415328979e-01
4.615422785282135010e-01 -1.400945186614990234e-01 3.025087714195251465e-01 -2.658369243144989014e-01 -8.850026130676269531e-02 1.480401866137981415e-02 -1.099118962883949280e-02 -5.379360914230346680e-02 1.817614883184432983e-01 -1.770970039069652557e-02 -1.095986068248748779e-01 -7.497663050889968872e-02 -1.540594100952148438e-01 4.254488646984100342e-02 8.561027050018310547e-02 2.977489121258258820e-02 -2.099522799253463745e-01 -1.416717022657394409e-01 1.768561154603958130e-01 -1.696341037750244141e-01 1.822135038673877716e-02 3.370733931660652161e-02 3.527458608150482178e-01 1.207083314657211304e-01 -1.358245164155960083e-01 -4.241063296794891357e-01 9.916403144598007202e-02 -1.375546306371688843e-01 1.092783585190773010e-01 6.449155509471893311e-02 -2.718393690884113312e-02 -2.791110239923000336e-02
3.131103515625000000e-01 -1.231541931629180908e-01 4.106754362583160400e-01 -2.303327322006225586e-01 1.263428628444671631e-01 -7.501498609781265259e-02 -2.780421376228332520e-01 2.199007272720336914e-01 1.839431375265121460e-01 6.948437541723251343e-02 -1.768230199813842773e-01 4.940409958362579346e-02 5.642923712730407715e-02 4.794714227318763733e-02 -1.205863710492849350e-02 4.649237394332885742e-01 -2.222654037177562714e-02 3.572934865951538086e-02 -9.723019786179065704e-03 7.368771731853485107e-02 6.619445979595184326e-02 7.483473420143127441e-02 8.715941570699214935e-03 1.038108579814434052e-02 9.084192663431167603e-02 9.743358939886093140e-02 2.469593100249767303e-02 3.814784577116370201e-03 3.817748129367828369e-01 5.588924884796142578e-02 1.149279922246932983e-01 -1.605184525251388550e-01
8.987634629011154175e-02 7.042813301086425781e-02 1.687414050102233887e-01 -2.532142959535121918e-02 -4.619680345058441162e-03 -3.162147998809814453e-01 -6.388688087463378906e-02 2.146317064762115479e-02 1.218439489603042603e-01 -2.326756529510021210e-02 2.012797743082046509e-01 -1.719815731048583984e-01 1.942636966705322266e-01 -1.235768757760524750e-02 -6.249175872653722763e-03 -1.251705437898635864e-01 -4.308992251753807068e-02 -1.323947310447692871e-01 -1.088305115699768066e-01 -1.730743348598480225e-01 3.118423819541931152e-01 -6.514838337898254395e-02 -5.361676216125488281e-02 1.469798833131790161e-01 4.768857732415199280e-02 -2.273614555597305298e-01 3.706535696983337402e-01 1.708171218633651733e-01 2.815220952033996582e-01 -1.019650697708129883e-01 4.118605852127075195e-01 -2.173781692981719971e-01
2.580507993698120117e-01 7.068339735269546509e-02 -4.384529590606689453e-02 -7.687198813073337078e-04 -4.169794556219130754e-04 -3.071987926959991455e-01 -1.977217197418212891e-01 -9.248102456331253052e-02 2.859013080596923828e-01 1.704823598265647888e-02 1.482312679290771484e-01 -1.182660758495330811e-01 2.094789892435073853e-01 -1.263172775506973267e-01 1.265598833560943604e-01 1.182496696710586548e-01 2.477077394723892212e-02 -2.298515141010284424e-01 7.904509082436561584e-03 2.945880405604839325e-02 1.058785617351531982e-01 1.261058747768402100e-01 -7.849670946598052979e-02 3.372559249401092529e-01 -1.782941371202468872e-01 4.237765818834304810e-02 3.197979182004928589e-02 1.474833488464355469e-01 5.308952331542968750e-01 3.573016077280044556e-02 -3.105897642672061920e-02 1.865578293800354004e-01
2.192950099706649780e-01 1.045741885900497437e-01 2.456368952989578247e-01 -2.660319581627845764e-02 6.715267151594161987e-02 -2.865884900093078613e-01 -1.736726462841033936e-01 1.460909750312566757e-02 1.091150939464569092e-01 -1.011975482106208801e-01 7.015571743249893188e-02 -2.058767676353454590e-01 -6.640109419822692871e-02 -7.666554301977157593e-02 8.413153886795043945e-02 2.680564299225807190e-02 8.511867374181747437e-02 3.962332382798194885e-03 1.311119645833969116e-01 3.882382810115814209e-01 2.088509947061538696e-01 1.165039166808128357e-01 -1.467292755842208862e-01 1.034252271056175232e-01 -1.246409937739372253e-01 -1.600218117237091064e-01 1.611161977052688599e-01 -1.669039130210876465e-01 3.124156035482883453e-02 4.019673168659210205e-01 3.635206222534179688e-01 -1.453140527009963989e-01
-4.146759584546089172e-02 -1.541610956192016602e-01 4.039228856563568115e-01 -4.161765575408935547e-01 -2.953543663024902344e-01 -9.588489681482315063e-02 -2.251714766025543213e-01 -1.246567815542221069e-01 5.025163292884826660e-02 5.468289554119110107e-02 -1.094465423375368118e-02 -3.317405879497528076e-01 -1.452375389635562897e-02 -9.429158270359039307e-02 3.826113417744636536e-02 1.608847677707672119e-01 -2.867195010185241699e-02 7.701722532510757446e-02 5.137787386775016785e-02 -7.924600690603256226e-02 1.208772808313369751e-01 1.499813199043273926e-01 4.371888190507888794e-02 -8.799322694540023804e-02 5.653956159949302673e-02 -1.963715851306915283e-01 2.591767907142639160e-01 -5.509389936923980713e-02 3.611217439174652100e-01 1.093991100788116455e-01 -6.840468943119049072e-02 -4.354513064026832581e-02
-8.784204721450805664e-02 -1.197367608547210693e-01 1.110240891575813293e-01 1.519769281148910522e-01 -1.199085935950279236e-01 -1.118882521986961365e-01 -5.377418547868728638e-02 -1.785781793296337128e-02 3.620034158229827881e-01 1.920449584722518921e-01 2.435538470745086670e-01 5.133856553584337234e-03 1.320365443825721741e-02 -2.290111780166625977e-01 -1.289264261722564697e-01 1.774308644235134125e-02 -1.011980324983596802e-01 -1.181712225079536438e-01 3.152071833610534668e-01 1.146696433424949646e-01 -1.324960589408874512e-01 1.540842801332473755e-01 1.352216955274343491e-02 4.412172734737396240e-02 -5.894230306148529053e-02 -1.715933978557586670e-01 1.793346554040908813e-01 3.642436116933822632e-02 4.134497940540313721e-01 3.545164763927459717e-01 1.690306887030601501e-02 2.685787975788116455e-01
-6.366292387247085571e-02 -4.679335746914148331e-03 2.658746242523193359e-01 -1.224453896284103394e-01 6.662119925022125244e-02 1.213451772928237915e-01 -3.324708044528961182e-01 -1.746349781751632690e-01 1.891277879476547241e-01 -1.016762554645538330e-01 2.587628550827503204e-02 -7.810442894697189331e-02 5.212483182549476624e-02 7.298787683248519897e-02 -3.409999236464500427e-02 8.656748384237289429e-02 2.185810357332229614e-01 6.786523014307022095e-02 1.678217947483062744e-01 -9.238798916339874268e-02 3.954359516501426697e-02 1.367673128843307495e-01 1.697915196418762207e-01 -1.028659120202064514e-01 -1.557291597127914429e-01 1.470059007406234741e-01 2.264425009489059448e-01 -1.049001142382621765e-01 4.745847582817077637e-01 2.520399689674377441e-01 3.633964955806732178e-01 5.244699120521545410e-02
2.435645461082458496e-02 -3.511983752250671387e-01 2.749246060848236084e-01 -6.944939494132995605e-02 -1.311542745679616928e-02 -1.784094274044036865e-01 -2.251372039318084717e-01 4.499658569693565369e-02 5.031105279922485352e-01 -2.286022901535034180e-01 4.730387404561042786e-02 -1.883293390274047852e-01 1.384384781122207642e-01 4.439071565866470337e-02 1.595546156167984009e-01 -8.432134985923767090e-02 -1.825784444808959961e-01 3.406491503119468689e-02 4.164125770330429077e-02 -8.261920511722564697e-02 -8.516202121973037720e-02 1.125321611762046814e-01 2.707365155220031738e-01 -3.420028463006019592e-02 -1.577491760253906250e-01 -2.680777609348297119e-01 1.275249719619750977e-01 -1.414210796356201172e-01 -3.729046322405338287e-03 1.697527170181274414e-01 4.382193833589553833e-02 1.138223260641098022e-01
9.091825783252716064e-02 -2.866036295890808105e-01 -1.782347261905670166e-02 2.543535530567169189e-01 2.234387248754501343e-01 -8.792901784181594849e-02 -2.137530148029327393e-01 9.150803089141845703e-02 1.664403825998306274e-01 1.457114610821008682e-02 2.544586062431335449e-01 1.613949052989482880e-02 -2.099380344152450562e-01 -2.011505812406539917e-01 -1.092912852764129639e-01 3.634978458285331726e-02 2.246445268392562866e-01 -3.823969960212707520e-01 2.457429021596908569e-01 -7.013349980115890503e-02 -3.264724835753440857e-02 2.256672382354736328e-01 1.367869526147842407e-01 -3.169945254921913147e-02 -2.169420719146728516e-01 -1.504856944084167480e-01 2.880711853504180908e-01 1.754789240658283234e-02 1.956098526716232300e-01 8.258575946092605591e-02 7.177465409040451050e-02 -7.201889157295227051e-02
2.350131720304489136e-01 5.229208245873451233e-02 3.314769864082336426e-01 -6.327198445796966553e-02 6.630912423133850098e-02 -1.340158432722091675e-01 -2.106465026736259460e-02 -2.932221293449401855e-01 2.416771799325942993e-01 2.305753827095031738e-01 2.311455272138118744e-02 -9.052667021751403809e-02 1.122602820396423340e-02 -1.882380843162536621e-01 -1.570994406938552856e-01 5.833408609032630920e-02 4.545983672142028809e-01 1.311677414923906326e-02 2.446168363094329834e-01 4.325909912586212158e-02 -2.814926207065582275e-03 1.517976224422454834e-01 -5.671050772070884705e-02 3.806181252002716064e-02 -3.533225506544113159e-02 -2.958630323410034180e-01 2.860526144504547119e-01 -4.690180346369743347e-02 2.294981926679611206e-01 5.982163920998573303e-02 7.269988954067230225e-02 6.950499117374420166e-02
2.185163199901580811e-01 2.125666290521621704e-02 -4.566981270909309387e-02 -1.061666980385780334e-01 -1.489648222923278809e-01 -2.304235398769378662e-01 -1.435443311929702759e-01 5.416841804981231689e-02 1.869477704167366028e-02 1.298268884420394897e-01 -3.240449428558349609e-01 1.091459691524505615e-01 -8.168382942676544189e-02 -6.348238140344619751e-02 1.511936634778976440e-02 1.961105465888977051e-01 -3.414532542228698730e-01 -2.197392731904983521e-01 4.001428186893463135e-02 -9.112870693206787109e-02 7.310623675584793091e-02 -1.754327863454818726e-01 1.084170788526535034e-01 -4.419546946883201599e-02 -7.849419116973876953e-02 -1.617626249790191650e-01 1.077344566583633423e-01 7.919237017631530762e-02 5.741931796073913574e-01 1.980842351913452148e-01 7.379136234521865845e-02 -8.310963213443756104e-02
3.251924514770507812e-01 -7.892696559429168701e-02 2.209937870502471924e-01 -2.518054842948913574e-01 -3.096740134060382843e-02 -1.327618360519409180e-01 -3.792394399642944336e-01 2.691837847232818604e-01 4.368067532777786255e-02 -8.093475550413131714e-02 1.813044399023056030e-01 1.268282812088727951e-02 1.853947788476943970e-01 5.533135030418634415e-03 2.926517426967620850e-01 1.577937901020050049e-01 -2.978119254112243652e-02 -1.456128954887390137e-01 -5.415913462638854980e-02 -5.084391310811042786e-02 -1.376882642507553101e-01 7.847662270069122314e-02 6.627070158720016479e-02 9.749415516853332520e-02 8.928732573986053467e-02 -4.785653203725814819e-02 3.234400451183319092e-01 -1.843895763158798218e-01 2.487662881612777710e-01 1.350620537996292114e-01 -1.998876929283142090e-01 -1.374544203281402588e-01
1.122580319643020630e-01 -1.374919265508651733e-01 4.327186942100524902e-01 2.233598381280899048e-01 -1.773877069354057312e-02 -6.207121536135673523e-02 -2.910395264625549316e-01 -2.988610863685607910e-01 9.036888927221298218e-02 -4.821315035223960876e-02 1.043475046753883362e-01 -5.605639517307281494e-02 7.060832530260086060e-02 -2.125187367200851440e-01 -8.573509752750396729e-02 9.928123652935028076e-02 -8.019204437732696533e-02 -1.730160117149353027e-01 3.876423090696334839e-02 -3.955658376216888428e-01 8.678230643272399902e-02 -9.684462100267410278e-02 1.231717690825462341e-01 -9.014359675347805023e-03 -1.702094227075576782e-01 9.564615041017532349e-02 1.789195835590362549e-01 -1.357705146074295044e-02 1.846892386674880981e-01 3.538077771663665771e-01 -2.698907442390918732e-02 6.673485785722732544e-02
2.728355228900909424e-01 -3.899013996124267578e-01 -1.194105520844459534e-01 2.127428948879241943e-01 2.070204764604568481e-01 1.520594581961631775e-02 -3.113104999065399170e-01 -3.248848021030426025e-02 1.694601923227310181e-01 2.414179146289825439e-01 2.344753146171569824e-01 -8.646280318498611450e-02 9.132455289363861084e-02 -2.784607410430908203e-01 1.032169312238693237e-01 8.331479132175445557e-02 4.966023936867713928e-02 -2.456073462963104248e-01 1.987189054489135742e-01 7.318916171789169312e-02 -4.965217784047126770e-02 -9.679953753948211670e-02 5.807107314467430115e-02 -5.858789384365081787e-02 -3.056384436786174774e-02 -2.297004908323287964e-01 -2.427550964057445526e-02 -1.116955280303955078e-01 1.527678221464157104e-01 2.173253744840621948e-01 1.933226436376571655e-01 -1.380304396152496338e-01
1.558840423822402954e-01 -5.280954390764236450e-02 2.874482274055480957e-01 -3.975186645984649658e-01 -1.670335978269577026e-01 -1.198313385248184204e-02 1.293623447418212891e-01 -1.119107976555824280e-01 1.750103682279586792e-01 1.008495986461639404e-01 2.324968203902244568e-02 1.136422529816627502e-01 1.973426938056945801e-01 -8.036950975656509399e-02 -1.107322499155998230e-01 -1.560035906732082367e-02 1.001086011528968811e-01 -2.150126844644546509e-01 3.137132525444030762e-02 1.010986939072608948e-01 1.801490187644958496e-01 1.864345818758010864e-01 1.013127267360687256e-01 3.847697377204895020e-01 -2.084493339061737061e-01 1.206811964511871338e-01 6.741838902235031128e-02 5.212780833244323730e-02 3.595170676708221436e-01 2.311569452285766602e-01 7.867965847253799438e-02 -1.251544207334518433e-01
1.612363308668136597e-01 -1.482076942920684814e-01 1.952022165060043335e-01 1.356136053800582886e-01 -1.323508024215698242e-01 1.161249121651053429e-03 -7.114418596029281616e-02 -1.886297389864921570e-02 2.025530785322189331e-01 2.150843143463134766e-01 -1.711337827146053314e-02 -3.293344378471374512e-01 -2.167044766247272491e-02 -1.295302510261535645e-01 1.773305833339691162e-01 -2.377827465534210205e-01 6.032005883753299713e-03 -2.012301832437515259e-01 1.335674077272415161e-01 6.954947113990783691e-02 6.757331080734729767e-03 2.944128513336181641e-01 1.455804258584976196e-01 -2.813154160976409912e-01 2.677000463008880615e-01 -1.056520715355873108e-01 -8.657405525445938110e-02 8.444598317146301270e-02 3.569403588771820068e-01 1.250568330287933350e-01 2.756559550762176514e-01 6.768861413002014160e-02
1.670387238264083862e-01 -2.534579932689666748e-01 2.367785423994064331e-01 -1.972298026084899902e-01 2.753904648125171661e-02 -4.047551751136779785e-01 -2.121345251798629761e-01 3.417421132326126099e-02 1.408919841051101685e-01 8.096496574580669403e-03 -9.516738355159759521e-02 2.301119416952133179e-01 2.967224121093750000e-01 2.869539894163608551e-02 2.221934646368026733e-01 2.232584804296493530e-01 -1.482239663600921631e-01 -1.863203346729278564e-01 1.330441683530807495e-01 -1.759107783436775208e-02 8.984451740980148315e-02 2.159834839403629303e-02 2.822417914867401123e-01 4.879954084753990173e-02 -6.050503626465797424e-02 4.184540733695030212e-02 -1.305965036153793335e-01 2.319361418485641479e-01 1.923546046018600464e-01 8.855903148651123047e-02 1.741672754287719727e-01 1.241695955395698547e-01
1.857830882072448730e-01 4.571828246116638184e-02 1.050854846835136414e-01 2.590504288673400879e-01 -7.378313690423965454e-02 9.254789352416992188e-02 -7.718956470489501953e-02 -2.278457023203372955e-02 2.206736803054809570e-01 6.325870752334594727e-02 -1.463065743446350098e-01 8.947610855102539062e-03 1.965927034616470337e-01 6.364177912473678589e-02 2.464789897203445435e-01 1.468595713376998901e-01 -7.370926439762115479e-02 -2.981264293193817139e-01 1.922638565301895142e-01 3.015040792524814606e-02 5.565243214368820190e-02 2.866800315678119659e-02 1.123798787593841553e-01 1.341947019100189209e-01 -3.572312295436859131e-01 -3.827355504035949707e-01 2.533926665782928467e-01 5.708301439881324768e-02 9.707470983266830444e-02 1.635210067033767700e-01 3.479682803153991699e-01 5.396147607825696468e-04
3.063470423221588135e-01 1.923208497464656830e-02 8.685666322708129883e-02 1.667237281799316406e-01 -3.924065083265304565e-02 -5.017022415995597839e-02 1.367889344692230225e-01 -8.254429558292031288e-04 1.348910927772521973e-01 7.808823138475418091e-02 -4.103821516036987305e-02 -3.042283654212951660e-01 1.140279322862625122e-01 -1.925528794527053833e-01 -1.502075344324111938e-01 2.220421582460403442e-01 1.071299090981483459e-01 -2.032279521226882935e-01 -3.458257019519805908e-02 2.623733580112457275e-01 5.840252712368965149e-02 -9.422651492059230804e-03 1.391311734914779663e-01 4.077025651931762695e-01 4.822076112031936646e-02 -4.491068422794342041e-02 1.092433854937553406e-01 6.640394777059555054e-02 1.285314708948135376e-01 3.670962452888488770e-01 3.188675642013549805e-01 -1.471758037805557251e-01
1.084620356559753418e-01 -8.302050642669200897e-03 8.117258548736572266e-02 -1.897985637187957764e-01 -1.585802882909774780e-01 -3.401408344507217407e-02 -2.337650209665298462e-01 -3.837465345859527588e-01 1.230936422944068909e-01 6.013948004692792892e-03 1.616625636816024780e-01 -2.912028878927230835e-02 1.114358529448509216e-01 -8.536629378795623779e-02 -2.951278723776340485e-02 -8.249606192111968994e-02 3.115532398223876953e-01 -5.673495680093765259e-02 -3.738322854042053223e-02 -2.191262841224670410e-01 -2.255422323942184448e-01 6.272980570793151855e-02 1.696059405803680420e-01 -1.278303116559982300e-01 -4.199140239506959915e-03 -1.363006830215454102e-01 2.129496773704886436e-03 6.439664959907531738e-02 4.662234783172607422e-01 2.973982691764831543e-01 2.065525054931640625e-01 -1.641928851604461670e-01
6.149853393435478210e-02 -9.743554517626762390e-03 1.697806715965270996e-01 -7.154355198144912720e-02 -1.494004279375076294e-01 -1.370965391397476196e-01 -6.427659839391708374e-02 -1.743408590555191040e-01 2.110275477170944214e-01 1.348844021558761597e-01 5.874520540237426758e-02 3.861559927463531494e-02 7.850749790668487549e-02 1.704310998320579529e-02 2.789477109909057617e-01 1.157747134566307068e-01 -2.657463550567626953e-01 -1.934214681386947632e-02 4.023165628314018250e-02 -3.375707864761352539e-01 1.754474043846130371e-01 -1.174933612346649170e-01 7.855470478534698486e-02 -4.037052094936370850e-01 -1.797839701175689697e-01 -1.246231347322463989e-01 2.699067890644073486e-01 -1.615945063531398773e-02 3.774090707302093506e-01 2.055270075798034668e-01 -5.013980343937873840e-02 -1.128660812973976135e-01
1.372817605733871460e-01 1.013720855116844177e-01 2.607598304748535156e-01 1.187914386391639709e-01 1.268850415945053101e-01 -2.823554277420043945e-01 -1.480695456266403198e-01 -1.353017836809158325e-01 1.128039509057998657e-01 8.919177204370498657e-02 7.183988392353057861e-02 -3.132773190736770630e-02 1.907072812318801880e-01 -1.039863675832748413e-01 -4.370515421032905579e-02 -1.242607533931732178e-01 2.137197256088256836e-01 -1.281702369451522827e-01 1.982438564300537109e-01 9.002246707677841187e-02 3.773894906044006348e-01 1.167739853262901306e-01 -2.811166644096374512e-02 1.390092819929122925e-01 8.245135098695755005e-02 -6.053781136870384216e-02 3.381747379899024963e-02 -1.476308703422546387e-01 1.906611621379852295e-01 4.429478347301483154e-01 7.406124472618103027e-02 -3.228576779365539551e-01
2.803647220134735107e-01 -2.171289548277854919e-02 1.528188437223434448e-01 -8.109109103679656982e-02 1.732366234064102173e-01 -1.621377766132354736e-01 -7.860878854990005493e-02 -1.539840996265411377e-01 2.554397881031036377e-01 -7.407709211111068726e-02 1.448203325271606445e-01 -2.755833864212036133e-01 -1.236328482627868652e-01 -3.479812443256378174e-01 -1.313190758228302002e-01 1.612619161605834961e-01 -4.368986934423446655e-02 -1.723939180374145508e-01 1.837277598679065704e-02 -6.426790356636047363e-02 -1.005174741148948669e-01 1.292505115270614624e-01 3.495993092656135559e-02 -1.365729123353958130e-01 1.742660254240036011e-01 -3.118677437305450439e-01 1.831644028425216675e-01 2.948942780494689941e-01 2.635546028614044189e-01 -1.190763562917709351e-01 2.031888514757156372e-01 -4.092127829790115356e-02
9.474027901887893677e-02 -1.279732435941696167e-01 2.797102630138397217e-01 -1.040222272276878357e-01 5.332429334521293640e-02 -1.384880542755126953e-01 -4.844149947166442871e-02 -9.758024476468563080e-03 4.897242784500122070e-01 -3.378584980964660645e-01 2.318727523088455200e-01 -4.911031946539878845e-02 1.482619345188140869e-01 -1.924992948770523071e-01 1.438544988632202148e-01 9.137079119682312012e-02 -9.232287108898162842e-02 -1.469412446022033691e-01 2.309940382838249207e-02 5.855568125844001770e-02 2.987444996833801270e-01 1.695243269205093384e-01 1.670581996440887451e-01 -3.912956267595291138e-02 -1.386566553264856339e-02 1.366723775863647461e-01 1.885960847139358521e-01 1.379695087671279907e-01 1.441727429628372192e-01 1.940632164478302002e-01 -2.118626534938812256e-01 6.765510141849517822e-02
2.434932440519332886e-01 -1.640278249979019165e-01 1.869871616363525391e-01 -1.322745233774185181e-01 1.120063886046409607e-01 -2.772245109081268311e-01 -1.480502784252166748e-01 1.731371581554412842e-01 2.069981843233108521e-01 1.374471485614776611e-01 -2.157582640647888184e-01 -4.396321624517440796e-02 3.025049269199371338e-01 -8.898247778415679932e-02 9.199026226997375488e-02 2.082019597291946411e-01 -1.458570957183837891e-01 1.982219750061631203e-03 -5.805575102567672729e-02 1.096947267651557922e-01 5.995266512036323547e-02 2.779901623725891113e-01 -8.607762306928634644e-02 -1.894661188125610352e-01 -2.214180976152420044e-01 1.328261047601699829e-01 1.054397895932197571e-01 9.211794286966323853e-02 3.936915695667266846e-01 -1.252640485763549805e-01 1.779835373163223267e-01 9.536008536815643311e-02
2.660327255725860596e-01 5.949754267930984497e-02 3.957144021987915039e-01 -1.303586363792419434e-01 -2.535489201545715332e-02 -1.743906140327453613e-01 1.143289729952812195e-01 -4.175801575183868408e-02 8.137312531471252441e-02 -1.691600829362869263e-01 1.847093850374221802e-01 6.156023591756820679e-02 9.573435038328170776e-02 -5.998366698622703552e-02 2.174766547977924347e-02 -1.388542205095291138e-01 -1.478216797113418579e-01 -3.292892873287200928e-02 -2.057240158319473267e-01 -5.879446864128112793e-02 4.777161404490470886e-02 3.392934799194335938e-01 8.547568321228027344e-02 -1.741745024919509888e-01 1.265620812773704529e-03 -1.278450936079025269e-01 -1.366117130964994431e-02 1.604385673999786377e-01 4.269391000270843506e-01 3.059489130973815918e-01 1.910546123981475830e-01 1.488512754440307617e-01
2.071627974510192871e-01 -2.298530787229537964e-01 1.060914155095815659e-02 7.190809398889541626e-02 2.738602645695209503e-02 -3.096880316734313965e-01 -2.536532878875732422e-01 4.563616961240768433e-02 3.521549701690673828e-02 -5.859991908073425293e-02 8.099941909313201904e-02 -7.800066471099853516e-02 2.955789268016815186e-01 4.653769358992576599e-02 6.734811514616012573e-02 2.910924851894378662e-01 -8.562361449003219604e-02 -1.861808747053146362e-01 -2.207357138395309448e-01 3.969702403992414474e-03 2.553001604974269867e-02 3.985654413700103760e-01 8.518808335065841675e-02 2.528145164251327515e-02 -2.584129571914672852e-01 -1.228344291448593140e-01 1.418540924787521362e-01 7.294895499944686890e-02 3.584474325180053711e-01 -4.272018000483512878e-02 5.684833973646163940e-02 2.019359618425369263e-01
2.472881972789764404e-01 -4.999383166432380676e-02 3.913049586117267609e-03 -9.646950662136077881e-02 6.648948043584823608e-02 4.721568152308464050e-02 -5.170308798551559448e-02 -1.339934319257736206e-01 3.527856199070811272e-03 -1.034721806645393372e-01 -9.054134786128997803e-02 1.856709569692611694e-01 -2.789084240794181824e-02 -1.391290426254272461e-01 -5.475562065839767456e-02 3.461474552750587463e-02 -1.547995507717132568e-01 -2.378416210412979126e-01 2.515727281570434570e-01 -1.801439970731735229e-01 1.971896588802337646e-01 -7.566545158624649048e-02 2.024930715560913086e-01 2.417180500924587250e-02 -3.899753838777542114e-02 -4.963692128658294678e-01 3.404873311519622803e-01 1.928604990243911743e-01 1.693938672542572021e-01 2.121753543615341187e-01 2.889483571052551270e-01 3.640944510698318481e-02
3.157385587692260742e-01 -1.227505579590797424e-01 2.673997730016708374e-02 2.672521173954010010e-01 -2.287705838680267334e-01 -6.252849102020263672e-02 -1.762542128562927246e-01 -1.601593345403671265e-01 1.109786778688430786e-01 1.254395693540573120e-01 -1.173278912901878357e-01 -1.890561729669570923e-01 1.653900295495986938e-01 -8.398093283176422119e-03 -1.558612436056137085e-01 9.479984641075134277e-02 3.161395788192749023e-01 -3.867871165275573730e-01 2.219275534152984619e-01 2.138873748481273651e-02 -4.233867302536964417e-02 1.464454382658004761e-01 1.447984874248504639e-01 -1.115396618843078613e-01 -2.246457850560545921e-03 -1.401130557060241699e-01 2.033933252096176147e-01 2.314176596701145172e-02 2.421652823686599731e-01 2.389035224914550781e-01 -9.438650310039520264e-02 1.407256871461868286e-01
3.621369302272796631e-01 -3.207576870918273926e-01 2.448908835649490356e-01 9.669603407382965088e-02 9.679327160120010376e-02 -1.529992222785949707e-01 -2.199453860521316528e-01 1.614839434623718262e-01 1.567014604806900024e-01 1.734391786158084869e-02 -1.938329450786113739e-02 6.578667461872100830e-02 2.218014374375343323e-02 -1.533485352993011475e-01 9.404318034648895264e-02 1.416381299495697021e-01 5.885376036167144775e-02 6.413941271603107452e-03 -1.225289553403854370e-01 3.086083233356475830e-01 8.937723189592361450e-02 1.503112167119979858e-01 6.759998947381973267e-02 -1.337653398513793945e-01 6.544943153858184814e-02 -1.931539326906204224e-01 1.456560045480728149e-01 1.150553487241268158e-02 2.593291401863098145e-01 -1.433787494897842407e-01 -3.680647537112236023e-02 -4.336357414722442627e-01
-6.567493826150894165e-02 -5.704908072948455811e-02 3.083918690681457520e-01 -1.293674409389495850e-01 -2.264592051506042480e-01 -1.392562389373779297e-01 -1.381347030401229858e-01 -2.881597876548767090e-01 8.448428660631179810e-02 1.702969670295715332e-01 -4.375901445746421814e-02 5.749508365988731384e-02 -7.589990273118019104e-03 2.596010640263557434e-02 3.517545014619827271e-02 -5.481767002493143082e-03 -7.228763401508331299e-02 -2.039637118577957153e-01 1.047594100236892700e-01 -3.793119490146636963e-01 3.164479508996009827e-02 1.877556182444095612e-02 2.788705825805664062e-01 -2.469185441732406616e-01 -2.164529561996459961e-01 -2.566517591476440430e-01 2.248400896787643433e-01 -2.994407713413238525e-01 1.681331694126129150e-01 1.684496402740478516e-01 1.129049062728881836e-01 -1.837918348610401154e-02
2.527208440005779266e-02 6.413050577975809574e-04 2.607065439224243164e-01 -9.232994914054870605e-02 -7.288590073585510254e-02 -1.356818825006484985e-01 -8.274137973785400391e-02 -9.866582602262496948e-02 1.976878792047500610e-01 3.320092260837554932e-01 -8.827611058950424194e-02 -9.302990138530731201e-02 1.260116398334503174e-01 8.314117044210433960e-02 1.010758429765701294e-01 2.585322409868240356e-02 -5.573092028498649597e-03 2.887945249676704407e-02 -1.026651039719581604e-01 -3.185940980911254883e-01 8.834277838468551636e-02 -4.668623581528663635e-02 8.931119740009307861e-02 -2.743277251720428467e-01 -1.935407519340515137e-01 -1.615122556686401367e-01 2.524339966475963593e-02 -1.514558345079421997e-01 3.211010396480560303e-01 2.173840105533599854e-01 1.718470156192779541e-01 -4.582512080669403076e-01
2.500958442687988281e-01 1.057863608002662659e-02 8.888301998376846313e-02 1.367775201797485352e-01 5.566792935132980347e-02 -3.090659677982330322e-01 1.027420395985245705e-03 -1.903169751167297363e-01 1.117863878607749939e-01 7.396269589662551880e-02 3.056817315518856049e-02 7.243961095809936523e-02 1.883494704961776733e-01 -1.172651126980781555e-01 1.674288883805274963e-02 -2.133306562900543213e-01 -2.305655479431152344e-01 -1.445848494768142700e-02 1.191080063581466675e-01 -4.915657937526702881e-01 1.161053106188774109e-01 -1.421519517898559570e-01 1.926902383565902710e-01 -1.491653383709490299e-03 -9.498590230941772461e-02 -1.675582379102706909e-01 2.797482609748840332e-01 -1.344154626131057739e-01 2.772385776042938232e-01 2.440661787986755371e-01 7.779122889041900635e-02 2.838637493550777435e-02
7.040297240018844604e-02 -9.413284808397293091e-02 2.124403119087219238e-01 1.030453201383352280e-02 -1.434103101491928101e-01 9.467830508947372437e-02 -1.178230792284011841e-01 4.779433831572532654e-02 3.082324266433715820e-01 2.005416303873062134e-01 3.461956279352307320e-03 1.288120746612548828e-01 1.374908387660980225e-01 2.807069569826126099e-02 1.832754313945770264e-01 -3.565853228792548180e-03 -1.606884896755218506e-01 -1.516318917274475098e-01 -1.771503128111362457e-02 -3.512522280216217041e-01 2.576443254947662354e-01 -1.921478658914566040e-01 2.589738965034484863e-01 -2.801900804042816162e-01 -6.195212900638580322e-02 -1.280813366174697876e-01 1.629208773374557495e-01 6.331503391265869141e-02 2.206049859523773193e-01 2.033254951238632202e-01 1.562868505716323853e-01 -3.217401206493377686e-01
1.300516426563262939e-01 -4.602301120758056641e-02 2.232495844364166260e-01 1.052141562104225159e-02 -1.668643504381179810e-01 -2.108409106731414795e-01 -3.211909532546997070e-01 -2.867569923400878906e-01 1.184736639261245728e-01 9.760713577270507812e-02 8.772889524698257446e-02 -4.086185991764068604e-01 1.756707280874252319e-01 3.224695846438407898e-02 2.340794540941715240e-02 -1.345492005348205566e-01 2.017828971147537231e-01 -1.867425441741943359e-01 1.014276519417762756e-01 2.324403673410415649e-01 1.311881840229034424e-01 1.018884032964706421e-01 -1.276843845844268799e-01 1.654585301876068115e-01 -1.802586615085601807e-01 -1.318960785865783691e-01 2.131068408489227295e-01 -1.755037158727645874e-01 3.516174107789993286e-02 7.887516170740127563e-02 1.685253977775573730e-01 -2.267279624938964844e-01
1.483380794525146484e-01 -3.426088690757751465e-01 -6.657133251428604126e-02 2.296884208917617798e-01 7.704691588878631592e-02 4.516216367483139038e-02 -1.908621191978454590e-01 -4.430076107382774353e-02 1.623379439115524292e-01 2.873948812484741211e-01 3.077746927738189697e-01 4.966853559017181396e-02 1.100733429193496704e-01 -2.852937579154968262e-01 1.511643379926681519e-01 2.026263996958732605e-02 -5.048416554927825928e-02 -8.924045413732528687e-02 1.091044843196868896e-01 1.194160208106040955e-01 -3.448531031608581543e-02 -1.365508735179901123e-01 1.383854895830154419e-01 1.302579604089260101e-02 -4.670666158199310303e-02 -3.224715590476989746e-01 4.285265877842903137e-02 -2.007025778293609619e-01 3.206634819507598877e-01 2.098409682512283325e-01 2.204055190086364746e-01 -1.207962110638618469e-01
4.035358726978302002e-01 5.193248763680458069e-02 1.908150762319564819e-01 1.638394892215728760e-01 1.094559654593467712e-01 -1.811985671520233154e-01 -1.767711043357849121e-01 -2.016129791736602783e-01 1.876096278429031372e-01 1.325995773077011108e-01 -2.794436812400817871e-01 -1.199685223400592804e-02 2.857743501663208008e-01 -1.221260577440261841e-01 -1.307700425386428833e-01 1.804559081792831421e-01 5.159721896052360535e-02 -2.632616162300109863e-01 6.694454699754714966e-02 -6.746252626180648804e-02 1.836964339017868042e-01 6.420090794563293457e-02 1.595122367143630981e-01 -9.079679846763610840e-02 -1.538709551095962524e-01 -2.027371823787689209e-01 1.412088572978973389e-01 -3.293622285127639771e-02 6.274820864200592041e-02 3.035885393619537354e-01 -4.297717660665512085e-02 2.023097574710845947e-01
1.094479188323020935e-01 2.237356640398502350e-02 6.312557309865951538e-02 1.510818302631378174e-01 -7.520253211259841919e-02 -1.636758595705032349e-01 -2.128571867942810059e-01 -1.501938402652740479e-01 1.193756833672523499e-01 1.435048580169677734e-01 -2.320070266723632812e-01 1.219745427370071411e-01 7.969511300325393677e-02 -1.044001802802085876e-01 -1.485422067344188690e-02 7.544771581888198853e-02 2.401700615882873535e-02 -4.810333847999572754e-01 2.708789110183715820e-01 -9.792736917734146118e-02 3.015944361686706543e-01 1.730808056890964508e-02 3.901014133589342237e-05 -5.702480673789978027e-02 -1.279230415821075439e-01 -3.016594350337982178e-01 2.217300981283187866e-01 2.725547552108764648e-02 8.975426107645034790e-02 3.972001075744628906e-01 -2.148746140301227570e-02 -2.616637013852596283e-02
2.070043683052062988e-01 8.465237915515899658e-02 -7.387181371450424194e-02 -4.431913793087005615e-02 3.134876023977994919e-03 -2.928201574832201004e-03 1.133420392870903015e-01 -2.527522742748260498e-01 1.498131453990936279e-01 -2.114773839712142944e-01 -9.329797327518463135e-02 4.708564281463623047e-02 6.512974947690963745e-02 -7.336434721946716309e-02 -1.582041531801223755e-01 2.895081639289855957e-01 1.050538495182991028e-01 -1.199665889143943787e-01 4.650814533233642578e-01 4.593187943100929260e-03 5.477358773350715637e-02 1.786905378103256226e-01 2.729082703590393066e-01 -8.544362336397171021e-02 -4.081980325281620026e-03 -1.987972408533096313e-01 3.475238084793090820e-01 1.148634552955627441e-01 3.152077198028564453e-01 1.188877895474433899e-01 1.486118584871292114e-01 4.144964367151260376e-02
1.321309506893157959e-01 -1.368916332721710205e-01 2.593035697937011719e-01 2.805515527725219727e-01 7.887620478868484497e-03 -4.516749456524848938e-02 7.185801118612289429e-02 -2.356520146131515503e-01 3.165260553359985352e-01 2.060045301914215088e-01 2.330563068389892578e-01 -1.957409083843231201e-01 3.752409294247627258e-02 -1.586903445422649384e-02 1.896359771490097046e-01 -1.717277988791465759e-02 -3.263071179389953613e-01 -9.971909970045089722e-02 1.829803287982940674e-01 1.333926171064376831e-01 6.553688645362854004e-02 1.500378311902750283e-05 -2.166313491761684418e-02 2.625213470309972763e-03 -1.725104153156280518e-01 -3.101508915424346924e-01 1.298864632844924927e-01 -1.445831917226314545e-02 3.311143219470977783e-01 1.497921943664550781e-01 -1.624283641576766968e-01 8.903238177299499512e-02
-1.830675452947616577e-01 -1.065729558467864990e-01 2.308345288038253784e-01 -1.990053504705429077e-01 6.563939154148101807e-03 1.506215482950210571e-01 -1.016879305243492126e-01 9.324125945568084717e-02 1.812172681093215942e-01 -6.021464616060256958e-02 1.448751688003540039e-01 -1.049127578735351562e-01 -4.971631243824958801e-02 -2.837539091706275940e-02 2.642345428466796875e-01 -1.132931783795356750e-01 6.406702101230621338e-02 -2.393696904182434082e-01 -9.194874018430709839e-02 -5.534751713275909424e-02 3.946999832987785339e-02 5.850795423611998558e-04 2.235170900821685791e-01 -2.899727821350097656e-01 -5.439484491944313049e-02 -7.178634870797395706e-03 2.949314415454864502e-01 -1.707212924957275391e-01 2.475462108850479126e-01 4.690465629100799561e-01 1.921006441116333008e-01 -1.422448307275772095e-01
-7.040766626596450806e-02 -1.869054585695266724e-01 1.302922219038009644e-01 -2.792435586452484131e-01 2.213035337626934052e-02 -4.589495714753866196e-03 -1.973424659809097648e-04 2.426499500870704651e-02 2.895207405090332031e-01 1.088253781199455261e-01 -1.665437072515487671e-01 -1.245229244232177734e-01 2.249950617551803589e-01 -1.308633685111999512e-01 3.220399618148803711e-01 1.945331841707229614e-01 -6.823265552520751953e-02 -3.926452100276947021e-01 -2.197481393814086914e-01 -3.137993812561035156e-02 2.519670724868774414e-01 -8.155927807092666626e-02 7.269554585218429565e-02 8.494329452514648438e-02 -1.085313856601715088e-01 -2.248539328575134277e-01 1.067279055714607239e-01 5.717630311846733093e-02 2.953850030899047852e-01 2.071171253919601440e-01 -9.566254168748855591e-02 -9.385574609041213989e-02
2.646644115447998047e-01 -1.398450285196304321e-01 1.531429290771484375e-01 1.966870725154876709e-01 1.483301222324371338e-01 1.295804744586348534e-03 -3.080484867095947266e-01 8.618862181901931763e-02 8.525671809911727905e-02 1.137066856026649475e-01 -3.596835732460021973e-01 -2.973567694425582886e-03 1.633441150188446045e-01 -2.012975215911865234e-01 -1.719874441623687744e-01 1.453807651996612549e-01 8.600764721632003784e-02 -1.946043223142623901e-01 3.218778073787689209e-01 -6.946572661399841309e-02 6.472620368003845215e-02 3.492303192615509033e-02 5.606937408447265625e-02 7.712259888648986816e-02 -8.095967024564743042e-02 -1.764281541109085083e-01 2.053157538175582886e-01 -1.056359037756919861e-01 3.604716062545776367e-01 2.428216487169265747e-01 3.052717261016368866e-02 8.606278896331787109e-02
4.186579957604408264e-02 6.470647454261779785e-02 1.322743110358715057e-02 -2.168772667646408081e-01 -1.614656597375869751e-01 -3.081060759723186493e-02 1.074211820960044861e-01 1.551164388656616211e-01 8.114565908908843994e-02 1.155979260802268982e-01 -2.107594460248947144e-01 -1.161688100546598434e-02 3.423739373683929443e-01 -1.932922005653381348e-01 6.669665873050689697e-02 1.748789995908737183e-01 7.024243474006652832e-02 -2.156070172786712646e-01 8.615763857960700989e-03 6.129217520356178284e-02 1.927286684513092041e-01 1.653535105288028717e-02 1.123095080256462097e-01 1.998706609010696411e-01 -1.742612719535827637e-01 -5.045043677091598511e-02 4.019158780574798584e-01 -2.026573866605758667e-01 3.095412254333496094e-01 2.165426611900329590e-01 3.211298286914825439e-01 5.944352596998214722e-02
2.854097783565521240e-01 -8.351718634366989136e-02 -4.651610925793647766e-02 -2.205991595983505249e-01 6.431289482861757278e-03 -2.838007807731628418e-01 -2.399821728467941284e-01 3.322937712073326111e-02 4.644810408353805542e-02 -1.241877675056457520e-01 -1.279877871274948120e-01 -4.248270988464355469e-01 9.896704554557800293e-02 -1.618359833955764771e-01 4.804915189743041992e-02 2.027605175971984863e-01 -3.483422100543975830e-02 -7.505978643894195557e-02 -3.518350794911384583e-02 3.080254197120666504e-01 3.911493346095085144e-02 1.828061044216156006e-01 -7.538848370313644409e-02 1.362924128770828247e-01 1.306120902299880981e-01 -7.463955879211425781e-02 3.236710131168365479e-01 -8.405574411153793335e-02 7.268135249614715576e-02 1.741999089717864990e-01 3.005398511886596680e-01 -7.092520594596862793e-02
1.249545812606811523e-01 1.281816363334655762e-01 1.996093541383743286e-01 -4.863873496651649475e-02 -2.818202972412109375e-01 -2.591855227947235107e-01 1.481951586902141571e-02 -8.411385864019393921e-02 1.660304218530654907e-01 -1.322083473205566406e-01 1.852365285158157349e-01 1.063970252871513367e-01 -1.520723402500152588e-01 5.797148682177066803e-03 -1.034355834126472473e-01 1.283409297466278076e-01 -1.609479933977127075e-01 -5.470576137304306030e-02 2.637361586093902588e-01 -3.030032217502593994e-01 -5.965080857276916504e-02 2.925594747066497803e-01 1.820356398820877075e-01 -1.224707588553428650e-01 -2.159607261419296265e-01 -1.419623196125030518e-01 3.062402307987213135e-01 -1.317454129457473755e-01 1.188544183969497681e-01 1.183509007096290588e-01 3.030353188514709473e-01 -7.346876710653305054e-02
2.569985091686248779e-01 -2.176192998886108398e-01 -3.056172654032707214e-02 8.476004749536514282e-02 -2.253955155611038208e-01 -8.127574622631072998e-02 -2.436094433069229126e-01 -1.665047705173492432e-01 8.578763157129287720e-02 1.725386977195739746e-01 -1.692399978637695312e-01 1.399523392319679260e-02 2.457332909107208252e-01 4.747607186436653137e-02 5.076150596141815186e-02 -5.050392448902130127e-02 2.542611658573150635e-01 -3.141728043556213379e-01 3.223066627979278564e-01 2.486958354711532593e-02 -2.231691777706146240e-02 1.907586306333541870e-01 2.498599588871002197e-01 -8.732708543539047241e-02 -5.292161926627159119e-02 -1.721825450658798218e-01 2.055579125881195068e-01 6.612333655357360840e-02 2.150288075208663940e-01 2.624032795429229736e-01 -7.411883026361465454e-02 1.606465131044387817e-01
-1.702278107404708862e-01 6.319832801818847656e-02 1.798801273107528687e-01 1.095371320843696594e-01 -1.421163827180862427e-01 -8.415677398443222046e-02 -3.758946359157562256e-01 -4.729798063635826111e-03 2.296708524227142334e-01 -1.289413571357727051e-01 -5.167746171355247498e-02 7.751499116420745850e-02 -9.007325768470764160e-02 6.604815367609262466e-03 -1.659011393785476685e-01 2.247237712144851685e-01 -1.115681603550910950e-01 -3.091027215123176575e-02 7.167266309261322021e-02 -6.145899184048175812e-03 -1.290229260921478271e-01 2.524121701717376709e-01 2.658248879015445709e-02 2.573138102889060974e-02 -2.808628380298614502e-01 -7.208587974309921265e-02 2.291264086961746216e-01 -8.042261749505996704e-02 4.947728812694549561e-01 1.797764152288436890e-01 2.195005714893341064e-01 -1.455599963665008545e-01
1.114187538623809814e-01 1.151606265921145678e-04 2.819775938987731934e-01 1.001639738678932190e-01 2.054820805788040161e-01 -1.969502717256546021e-01 4.661904647946357727e-02 -1.070721745491027832e-01 4.089473485946655273e-01 3.896636143326759338e-02 -7.082164287567138672e-02 6.509889662265777588e-02 -6.155686452984809875e-02 -2.352600395679473877e-01 -1.022609844803810120e-01 2.026556059718132019e-02 2.483082711696624756e-01 2.858648821711540222e-02 3.273571729660034180e-01 2.182687669992446899e-01 1.589374244213104248e-01 1.114972755312919617e-01 4.184975475072860718e-02 -3.546439111232757568e-02 -2.472247779369354248e-01 -3.166519999504089355e-01 1.810317933559417725e-01 8.473486453294754028e-02 2.369119524955749512e-01 1.719306036829948425e-02 1.641893088817596436e-01 1.125836074352264404e-01
3.349320888519287109e-01 -2.554318308830261230e-01 -5.796295404434204102e-02 -2.155822664499282837e-01 -6.505081057548522949e-02 -2.389529645442962646e-01 -2.276429682970046997e-01 -9.213311225175857544e-02 3.172802329063415527e-01 8.801882155239582062e-03 -1.418437659740447998e-01 -2.248220592737197876e-01 3.659963607788085938e-03 -8.101289719343185425e-02 -7.297886908054351807e-02 -2.366989850997924805e-01 -1.390764713287353516e-01 -5.918028578162193298e-02 1.587444096803665161e-01 -6.486002355813980103e-02 2.202307246625423431e-02 3.215784952044487000e-02 -1.173411086201667786e-01 1.792882829904556274e-01 -7.658053189516067505e-02 -5.457329377532005310e-02 2.335060834884643555e-01 4.682658985257148743e-02 7.432688772678375244e-02 4.539703130722045898e-01 1.545298695564270020e-01 1.050003021955490112e-01
3.684062957763671875e-01 1.384486556053161621e-01 4.299616813659667969e-02 -1.373679377138614655e-02 9.826606512069702148e-02 -1.284617334604263306e-01 -1.666570901870727539e-01 -1.009143367409706116e-01 1.674324125051498413e-01 1.422414034605026245e-01 -1.625731005333364010e-03 7.271648198366165161e-02 1.480588316917419434e-01 -2.256736010313034058e-01 -8.589982986450195312e-02 1.856219023466110229e-01 -1.087814569473266602e-02 -1.517755836248397827e-01 1.770407855510711670e-01 -4.740765318274497986e-02 1.132827028632164001e-01 2.614269033074378967e-02 2.149011343717575073e-01 -1.961901038885116577e-01 -2.181229144334793091e-01 -4.274881184101104736e-01 1.133677363395690918e-01 -3.441232815384864807e-02 3.819278627634048462e-02 2.960690855979919434e-01 7.422113418579101562e-02 3.417522311210632324e-01
-1.056679859757423401e-01 -2.372114919126033783e-02 2.505843341350555420e-01 -7.615318894386291504e-02 -2.065606564283370972e-01 -2.767085134983062744e-01 -2.698538899421691895e-01 -5.375267937779426575e-02 3.452901914715766907e-02 -9.684561192989349365e-02 -2.744026780128479004e-01 -4.517173767089843750e-01 3.690402805805206299e-01 -7.931976020336151123e-02 3.319337218999862671e-02 1.552704572677612305e-01 -1.486258804798126221e-01 -4.897852987051010132e-02 9.033259004354476929e-02 1.992029249668121338e-01 7.240288704633712769e-02 -9.528199210762977600e-03 1.386906802654266357e-01 2.458836324512958527e-02 6.582950055599212646e-02 -3.165638744831085205e-01 5.606787651777267456e-02 -3.906508907675743103e-03 2.002854645252227783e-01 1.305266618728637695e-01 5.218003690242767334e-02 -4.519183561205863953e-02
9.643001109361648560e-02 -2.030507475137710571e-01 -2.137368172407150269e-02 -2.761528193950653076e-01 -3.037200272083282471e-01 -2.443386465311050415e-01 3.074518963694572449e-02 -8.377704769372940063e-02 2.407705038785934448e-01 4.193090274930000305e-02 -2.114029601216316223e-02 -1.377474367618560791e-01 1.215534191578626633e-02 -3.576799333095550537e-01 1.651947349309921265e-01 -2.625548839569091797e-02 -5.673996731638908386e-02 -7.877729088068008423e-02 -5.391531158238649368e-03 -1.518281921744346619e-02 1.930412799119949341e-01 -6.047343835234642029e-02 2.569510638713836670e-01 -7.819668948650360107e-02 -1.613211184740066528e-01 -3.018684387207031250e-01 -1.718432456254959106e-02 8.593723177909851074e-02 2.673541605472564697e-01 2.766801714897155762e-01 -2.067236602306365967e-01 -1.982233375310897827e-01
3.776806592941284180e-01 1.459820717573165894e-01 8.846972882747650146e-02 -1.454595923423767090e-01 1.375798583030700684e-01 -2.558991611003875732e-01 -1.809309422969818115e-01 -3.312398865818977356e-02 3.443915396928787231e-02 1.915400326251983643e-01 2.602105140686035156e-01 3.827721625566482544e-02 1.160284597426652908e-02 -3.229840397834777832e-01 -1.223827898502349854e-01 1.434287428855895996e-01 -1.634022593498229980e-01 -9.542993456125259399e-02 2.057889662683010101e-02 2.351487986743450165e-02 -2.558318674564361572e-01 8.772797882556915283e-02 1.982052065432071686e-02 -8.687520399689674377e-03 -5.201466381549835205e-02 -2.793070673942565918e-01 8.153066970407962799e-03 1.485671997070312500e-01 3.334200680255889893e-01 1.670281519182026386e-03 3.101638555526733398e-01 -1.453830599784851074e-01
7.822383195161819458e-02 -1.882480680942535400e-01 1.883066594600677490e-01 5.426725372672080994e-02 -5.729129165410995483e-02 -2.702723443508148193e-01 -1.305794157087802887e-02 -2.420809566974639893e-01 1.323195844888687134e-01 -1.159956082701683044e-01 8.340923488140106201e-02 -8.698395639657974243e-02 6.922541558742523193e-02 -1.209209263324737549e-01 1.090501528233289719e-02 1.047372743487358093e-01 1.992128491401672363e-01 9.111107885837554932e-02 -1.300268024206161499e-01 -6.815598905086517334e-02 1.934984922409057617e-01 1.350064575672149658e-01 -5.279468744993209839e-02 -1.039836630225181580e-01 1.686590164899826050e-01 -7.062344998121261597e-02 5.065687894821166992e-01 3.173871338367462158e-01 1.931681334972381592e-01 2.460486143827438354e-01 2.075212150812149048e-01 -1.960612833499908447e-01
2.504042685031890869e-01 1.748022586107254028e-01 -8.776192367076873779e-02 -6.412756443023681641e-02 -1.238631457090377808e-01 -1.289995312690734863e-01 -4.787219464778900146e-01 -7.181214541196823120e-02 2.850482165813446045e-01 3.429744392633438110e-02 -9.011508524417877197e-02 -9.024374932050704956e-02 2.067150175571441650e-01 -1.725130155682563782e-02 1.420636773109436035e-01 3.402302265167236328e-01 1.585396379232406616e-01 -2.672988772392272949e-01 -2.508346736431121826e-02 -2.614152058959007263e-02 9.641875326633453369e-02 6.574169546365737915e-02 -1.161869801580905914e-02 1.696908026933670044e-01 -1.102571561932563782e-01 -6.534858839586377144e-04 -1.378102004528045654e-01 5.536302179098129272e-02 4.003089666366577148e-01 6.572280824184417725e-02 7.628239691257476807e-02 7.686146348714828491e-02
1.310963034629821777e-01 -1.692795604467391968e-01 -5.168749764561653137e-02 -3.657803237438201904e-01 3.691428527235984802e-02 -1.686199605464935303e-01 -1.585308015346527100e-01 1.372750755399465561e-02 1.946332752704620361e-01 2.954669855535030365e-02 -3.366852179169654846e-02 -1.361718326807022095e-01 -2.870695665478706360e-02 -8.283852785825729370e-02 2.455609478056430817e-02 -4.121016561985015869e-01 1.840091310441493988e-02 -1.801029443740844727e-01 1.241482943296432495e-01 2.178120166063308716e-01 -3.735107555985450745e-02 2.554439604282379150e-01 5.319543555378913879e-02 -1.301331818103790283e-01 -3.034552372992038727e-02 -5.690711736679077148e-02 2.915707230567932129e-01 1.159633621573448181e-01 2.985075116157531738e-01 3.848696351051330566e-01 6.090167537331581116e-02 -2.061369828879833221e-02
-1.174075305461883545e-01 1.405608467757701874e-02 1.627487093210220337e-01 -2.193670533597469330e-02 3.517520427703857422e-02 -1.545453965663909912e-01 -1.736751943826675415e-01 -1.938357576727867126e-02 3.339363634586334229e-01 2.709757983684539795e-01 3.160848841071128845e-02 1.074111759662628174e-01 8.976615220308303833e-02 -1.310769766569137573e-01 5.714860558509826660e-02 2.718053758144378662e-01 -6.006365269422531128e-02 -3.027464747428894043e-01 3.242964744567871094e-01 7.327889651060104370e-02 1.595491915941238403e-01 6.426625698804855347e-02 -3.080777637660503387e-02 1.498034894466400146e-01 3.247863799333572388e-02 -1.207563281059265137e-01 1.177751943469047546e-01 -3.448885679244995117e-01 1.936024427413940430e-01 3.802484571933746338e-01 6.160122156143188477e-02 1.021233275532722473e-01
1.566695272922515869e-01 -1.145894601941108704e-01 1.708906739950180054e-01 -2.709929458796977997e-02 -2.272808104753494263e-01 1.571522951126098633e-01 -4.940634220838546753e-02 -8.828563243150711060e-02 3.512280583381652832e-01 1.206148490309715271e-01 -1.890897452831268311e-01 -1.612933874130249023e-01 1.746136993169784546e-01 -2.885496020317077637e-01 -3.344491869211196899e-02 -3.704161569476127625e-02 -1.836606115102767944e-01 -4.201406612992286682e-02 3.330039083957672119e-01 1.609870940446853638e-01 9.835778176784515381e-02 7.351103425025939941e-02 -8.194325864315032959e-02 1.646138876676559448e-01 -1.681056320667266846e-01 -3.346359133720397949e-01 1.858651041984558105e-01 -2.172355204820632935e-01 2.648728489875793457e-01 -6.546469032764434814e-02 1.106960251927375793e-01 2.447964157909154892e-03
3.229936361312866211e-01 -2.775305211544036865e-01 -2.046614885330200195e-02 2.541463673114776611e-01 1.069163754582405090e-01 -4.742321372032165527e-02 -2.754872143268585205e-01 1.749078929424285889e-01 8.544179052114486694e-02 2.057883590459823608e-01 1.241206303238868713e-01 -2.558924071490764618e-02 4.522939398884773254e-02 -2.914694547653198242e-01 1.080476865172386169e-01 1.951258745975792408e-03 -7.172989193350076675e-03 -1.807737201452255249e-01 1.203870698809623718e-01 -3.996462747454643250e-02 8.436979725956916809e-03 2.380243241786956787e-01 2.533285506069660187e-02 -1.013221293687820435e-01 -3.926871120929718018e-01 -2.502648532390594482e-01 1.492244154214859009e-01 1.768856346607208252e-01 7.796437293291091919e-02 2.590498328208923340e-01 3.694781661033630371e-02 -8.769769966602325439e-02
2.634718716144561768e-01 -1.333485990762710571e-01 2.721562087535858154e-01 1.377753913402557373e-02 2.469293773174285889e-02 -4.204881489276885986e-01 -2.044915035367012024e-02 2.815528810024261475e-01 -1.145051643252372742e-01 -6.903973966836929321e-02 3.237205445766448975e-01 -1.430287957191467285e-01 3.675760002806782722e-03 -1.577989161014556885e-01 -3.146990761160850525e-02 5.730608105659484863e-02 6.925116479396820068e-02 -8.973889797925949097e-02 -7.238372415304183960e-02 1.389099564403295517e-02 -1.406893879175186157e-01 1.856605987995862961e-03 1.221550628542900085e-01 2.826789915561676025e-01 8.993683755397796631e-02 -1.430576443672180176e-01 1.046199500560760498e-01 -3.497249679639935493e-03 2.156125754117965698e-01 1.708990484476089478e-01 2.040960192680358887e-01 -3.454616963863372803e-01
8.005999028682708740e-02 -1.801948994398117065e-01 2.044175863265991211e-01 -2.717418074607849121e-01 -1.452872008085250854e-01 -9.811107814311981201e-02 -6.138957664370536804e-02 -1.876729354262351990e-02 5.091199874877929688e-01 -2.432911694049835205e-01 3.032488524913787842e-01 -3.491583094000816345e-02 2.155478894710540771e-01 -7.778574526309967041e-02 2.119626700878143311e-01 1.043294668197631836e-01 -4.389195889234542847e-02 -5.570653453469276428e-02 1.935797631740570068e-01 -1.192668527364730835e-01 1.512927412986755371e-01 1.551316231489181519e-01 2.265374809503555298e-01 1.367035806179046631e-01 2.211627177894115448e-02 -3.988970443606376648e-02 1.196261122822761536e-01 -3.645287826657295227e-02 8.800908690318465233e-04 2.560920715332031250e-01 -7.760336995124816895e-02 1.665007919073104858e-01
2.270626425743103027e-01 -3.184617161750793457e-01 1.498347073793411255e-01 1.269257813692092896e-01 -2.844938039779663086e-01 -4.857015609741210938e-02 2.210192829370498657e-01 9.486056864261627197e-02 1.043316572904586792e-01 2.269032225012779236e-02 3.426130861043930054e-02 1.425486207008361816e-01 3.918899595737457275e-01 -1.802511364221572876e-01 1.290858834981918335e-01 -3.143525123596191406e-02 -6.831841915845870972e-02 -2.488793730735778809e-01 7.695040106773376465e-02 1.418574452400207520e-01 -8.152076974511146545e-03 -1.947092264890670776e-02 3.781722486019134521e-01 2.041137218475341797e-01 -1.474828738719224930e-02 -1.285121440887451172e-01 3.761093830689787865e-03 5.804460123181343079e-02 2.580908238887786865e-01 1.562113612890243530e-01 1.930840611457824707e-01 6.723792105913162231e-02
2.258777469396591187e-01 1.193610131740570068e-01 7.814476639032363892e-02 -1.497370749711990356e-01 3.089022636413574219e-01 -2.146169990301132202e-01 -1.109908819198608398e-01 6.957525853067636490e-03 2.708807885646820068e-01 -1.651510596275329590e-01 1.579542756080627441e-01 -2.076401859521865845e-01 -7.839471101760864258e-02 -3.372018039226531982e-01 -1.408409476280212402e-01 8.812092989683151245e-02 -1.456546634435653687e-01 -2.397539913654327393e-01 -5.909083411097526550e-04 -1.759700179100036621e-01 4.123734682798385620e-02 1.417600512504577637e-01 1.174958646297454834e-01 -1.387718319892883301e-02 1.400280445814132690e-01 -3.541027307510375977e-01 2.588823139667510986e-01 1.655968427658081055e-01 1.181668639183044434e-01 -2.077826671302318573e-02 1.794333755970001221e-01 -6.856184452772140503e-02
4.401058554649353027e-01 -2.113370746374130249e-01 1.085865944623947144e-01 -1.503753811120986938e-01 -1.761777549982070923e-01 -1.685067415237426758e-01 -1.146018281579017639e-01 -6.479660421609878540e-02 6.109318137168884277e-02 -1.586303859949111938e-01 -2.628129720687866211e-01 -6.598646286875009537e-04 -5.668448656797409058e-02 -2.199011892080307007e-01 1.354259401559829712e-01 2.315568923950195312e-01 -2.927590608596801758e-01 -4.721359163522720337e-02 2.405387349426746368e-02 -9.370088577270507812e-02 9.672727435827255249e-02 -2.116735875606536865e-01 1.686066389083862305e-01 6.902688741683959961e-02 -1.830281913280487061e-01 -3.362752124667167664e-02 8.911414444446563721e-02 4.253879189491271973e-02 3.940124809741973877e-01 1.388231217861175537e-01 7.896063476800918579e-02 -1.385469138622283936e-01
2.081741690635681152e-01 9.337674826383590698e-03 1.451092064380645752e-01 -1.935942322015762329e-01 -3.002228438854217529e-01 -8.560399711132049561e-02 -9.905510582029819489e-03 -2.987339794635772705e-01 -7.082330412231385708e-04 1.796968281269073486e-01 1.326269507408142090e-01 -5.169771611690521240e-02 4.861134290695190430e-02 -2.750834524631500244e-01 -1.614314317703247070e-01 1.454731971025466919e-01 -8.342420682311058044e-03 -2.113684117794036865e-01 1.114253923296928406e-01 -1.749424934387207031e-01 1.199805215001106262e-01 -4.270878434181213379e-02 -2.766259945929050446e-03 -1.003820896148681641e-01 -1.748193949460983276e-01 1.058935597538948059e-01 -1.021090820431709290e-01 1.828019618988037109e-01 3.382582664489746094e-01 4.154180288314819336e-01 1.466951519250869751e-01 -1.588393002748489380e-01
2.259541749954223633e-01 -2.551509737968444824e-01 1.960000395774841309e-01 -6.498243659734725952e-02 -2.700573503971099854e-01 -5.347153171896934509e-02 7.059015333652496338e-03 3.589538112282752991e-02 1.926406174898147583e-01 2.350835055112838745e-01 5.515190958976745605e-02 -9.170787036418914795e-02 -4.928091540932655334e-03 -3.034663200378417969e-01 1.753380000591278076e-01 -1.655747294425964355e-01 3.295531496405601501e-02 -2.576121389865875244e-01 -4.932536277920007706e-03 -8.032948523759841919e-02 -1.269886195659637451e-01 3.010969758033752441e-01 1.356623023748397827e-01 -1.981361210346221924e-01 1.878422349691390991e-01 -8.196372538805007935e-03 8.209297806024551392e-02 6.984423100948333740e-02 4.366068840026855469e-01 9.083535522222518921e-02 7.316679507493972778e-02 1.428281068801879883e-01
2.705563604831695557e-01 -5.495894700288772583e-02 1.085458025336265564e-01 1.283170580863952637e-01 -2.388762980699539185e-01 2.585109472274780273e-01 1.834768950939178467e-01 1.415161639451980591e-01 2.521294057369232178e-01 8.518920838832855225e-02 -4.763269424438476562e-02 -1.925898194313049316e-01 3.813084959983825684e-02 -1.162006184458732605e-01 7.234159111976623535e-02 1.459637880325317383e-01 3.849474713206291199e-02 -2.064078301191329956e-01 1.477413028478622437e-01 1.445674598217010498e-01 2.655540406703948975e-01 1.184411346912384033e-01 3.170919120311737061e-01 2.608318626880645752e-01 -4.383247345685958862e-02 3.048075921833515167e-02 1.911801695823669434e-01 2.031502425670623779e-01 2.821840941905975342e-01 1.680148690938949585e-01 1.647003442049026489e-01 -1.033208221197128296e-01
1.129925101995468140e-01 -1.804405301809310913e-01 3.529819250106811523e-01 -3.127882182598114014e-01 5.092872679233551025e-02 -2.973544597625732422e-01 -3.039977550506591797e-01 1.436389684677124023e-01 1.595004796981811523e-01 -6.811159849166870117e-02 -1.762763857841491699e-01 1.289851218461990356e-01 2.210097461938858032e-01 -2.429071813821792603e-01 3.079027533531188965e-01 6.779919564723968506e-02 9.216084331274032593e-02 -1.944837421178817749e-01 -7.788255810737609863e-02 -4.773789644241333008e-02 3.519738465547561646e-02 2.880217693746089935e-02 -1.814529448747634888e-01 -2.189383096992969513e-02 -1.293683350086212158e-01 -3.316474333405494690e-02 1.234969589859247208e-03 1.282915621995925903e-01 1.369704455137252808e-01 2.766605913639068604e-01 1.426460891962051392e-01 5.531290918588638306e-02
2.638289034366607666e-01 -5.565400421619415283e-02 4.241104423999786377e-01 -2.652028799057006836e-01 9.848533198237419128e-03 -2.468372434377670288e-01 1.672037243843078613e-01 1.494996696710586548e-01 2.003403455018997192e-01 -1.257143318653106689e-01 1.913286000490188599e-01 -1.386334747076034546e-02 4.778285324573516846e-02 2.647125162184238434e-02 1.058298349380493164e-01 -4.135222733020782471e-02 -1.050499081611633301e-01 -3.214159607887268066e-02 -1.034165546298027039e-01 -4.154769238084554672e-03 -4.904553666710853577e-02 2.720157802104949951e-01 6.768362224102020264e-02 -9.466100484132766724e-02 -4.658686742186546326e-02 -6.125274300575256348e-02 1.144110877066850662e-02 1.316273659467697144e-01 4.623727500438690186e-01 1.729070842266082764e-01 1.885374486446380615e-01 2.044442147016525269e-01
2.651884257793426514e-01 1.332621276378631592e-02 1.236644685268402100e-01 2.379932701587677002e-01 -5.027053877711296082e-02 -3.112102150917053223e-01 -3.602718710899353027e-01 -1.064834147691726685e-01 9.248125553131103516e-02 1.747806556522846222e-02 -2.017748206853866577e-01 6.919292500242590904e-04 2.849418818950653076e-01 -1.560013145208358765e-01 4.975560680031776428e-02 1.965780369937419891e-02 -1.795018911361694336e-01 -8.199567347764968872e-02 -2.329148054122924805e-01 5.309713259339332581e-02 1.303816437721252441e-01 1.842863410711288452e-01 2.435249239206314087e-01 -1.034619212150573730e-01 -1.914959847927093506e-01 1.144678890705108643e-01 1.977910846471786499e-02 1.998439133167266846e-01 3.796020448207855225e-01 7.105508446693420410e-02 -1.234033703804016113e-02 -5.200605094432830811e-02
1.324328929185867310e-01 -2.294644415378570557e-01 1.070353202521800995e-03 -3.407073616981506348e-01 1.523176487535238266e-02 -2.188240587711334229e-01 -1.562496721744537354e-01 -1.265265891561284661e-04 3.270976841449737549e-01 4.087795689702033997e-02 7.414724677801132202e-02 -7.004694640636444092e-02 -1.982953697443008423e-01 -3.059237003326416016e-01 1.028172671794891357e-01 -9.421922266483306885e-02 -5.732699111104011536e-02 -5.026705190539360046e-02 -1.520593930035829544e-02 3.093952834606170654e-01 1.128821447491645813e-01 2.582019567489624023e-02 -1.126302313059568405e-02 -8.315940201282501221e-02 -6.788749992847442627e-02 -5.924527347087860107e-02 3.077828884124755859e-01 -1.191284805536270142e-01 1.806505918502807617e-01 3.747189342975616455e-01 2.094500660896301270e-01 1.165660545229911804e-01
4.144856929779052734e-01 -2.036728858947753906e-01 -1.436397433280944824e-01 5.097742751240730286e-02 1.196099072694778442e-01 -2.052083313465118408e-01 -3.253905177116394043e-01 7.361708581447601318e-02 1.810078918933868408e-01 1.637836843729019165e-01 8.979631215333938599e-02 -2.244757711887359619e-01 -1.116563975811004639e-01 -2.679834365844726562e-01 1.652535796165466309e-01 7.051615417003631592e-02 1.468305885791778564e-01 -3.593231141567230225e-01 1.462202817201614380e-01 2.039783075451850891e-02 -4.215319082140922546e-02 -6.582133471965789795e-02 1.412998735904693604e-01 -7.558757811784744263e-02 -2.932864129543304443e-01 -1.473821848630905151e-01 -4.068396240472793579e-02 7.389814406633377075e-02 1.345448836218565702e-04 4.512328654527664185e-02 1.661626547574996948e-01 -1.113967075943946838e-01
1.485775262117385864e-01 -1.920468360185623169e-02 1.979277580976486206e-01 -2.292763888835906982e-01 4.269197210669517517e-02 -2.619674205780029297e-01 -1.329323202371597290e-01 -1.847026497125625610e-01 3.481074869632720947e-01 -1.858317665755748749e-02 -6.423251330852508545e-02 7.965931296348571777e-02 2.568736672401428223e-01 2.653518617153167725e-01 1.803081184625625610e-01 2.033688127994537354e-01 -2.265022397041320801e-01 -2.336369641125202179e-02 1.402462571859359741e-01 -1.717709898948669434e-01 2.326078414916992188e-01 2.036750130355358124e-02 1.321948766708374023e-01 -2.623668015003204346e-01 -6.262937188148498535e-02 -1.510788500308990479e-01 3.368301689624786377e-01 -3.655116260051727295e-02 1.185390949249267578e-01 2.983465977013111115e-02 -1.368397027254104614e-01 -6.523089110851287842e-02
-1.901314407587051392e-02 3.780750557780265808e-02 1.425996124744415283e-01 3.836576640605926514e-02 -1.824767589569091797e-01 1.003339737653732300e-01 -1.381335556507110596e-01 -1.288486421108245850e-01 2.066574990749359131e-01 -4.243879765272140503e-02 2.314174026250839233e-01 4.756642132997512817e-02 -1.898774802684783936e-01 -1.944619864225387573e-01 -1.026324555277824402e-01 -3.894393891096115112e-02 -1.152901798486709595e-01 -2.783490419387817383e-01 2.812832593917846680e-01 -1.717825382947921753e-01 1.268578022718429565e-01 1.989632546901702881e-01 2.077732980251312256e-01 1.204836666584014893e-01 -1.054626628756523132e-01 -3.262301087379455566e-01 2.381364852190017700e-01 -1.766073554754257202e-01 1.980927586555480957e-01 3.242110013961791992e-01 1.792138665914535522e-01 1.281702518463134766e-01
1.790251769125461578e-02 -1.986006051301956177e-01 3.632023632526397705e-01 -2.799713015556335449e-01 -2.016807943582534790e-01 -3.213226199150085449e-01 -3.242993354797363281e-01 9.387097507715225220e-02 4.687738046050071716e-02 5.687482282519340515e-02 -3.219173103570938110e-02 -1.031674444675445557e-01 8.983951807022094727e-02 2.526490716263651848e-03 -1.282165106385946274e-02 -1.987963914871215820e-02 -6.487017124891281128e-02 -1.457636710256338120e-02 1.792364716529846191e-01 1.957908272743225098e-02 1.311863865703344345e-02 6.788551807403564453e-02 1.258569508790969849e-01 -2.946367561817169189e-01 -5.535109713673591614e-02 -4.477847218513488770e-01 -5.485382303595542908e-02 2.144748158752918243e-02 1.816682815551757812e-01 2.412854135036468506e-01 -1.182994246482849121e-01 -9.829264134168624878e-02
-2.994880825281143188e-02 1.494240202009677887e-02 1.670665591955184937e-01 -3.265121579170227051e-02 -1.393525898456573486e-01 -7.529649138450622559e-02 -7.878276705741882324e-02 -1.510281711816787720e-01 3.909062147140502930e-01 9.447909146547317505e-02 -2.360606566071510315e-02 1.023219451308250427e-01 1.641556918621063232e-01 -1.106026172637939453e-01 1.453935205936431885e-01 1.558241844177246094e-01 -1.776987165212631226e-01 -1.101011633872985840e-01 -9.551337361335754395e-02 -3.483590185642242432e-01 3.268425762653350830e-01 -1.885366886854171753e-01 2.091383785009384155e-01 -2.447826713323593140e-01 4.858480393886566162e-02 -2.132832407951354980e-01 1.959931850433349609e-01 1.107056438922882080e-01 1.867448687553405762e-01 1.005749553442001343e-01 -5.292319878935813904e-02 -3.031855225563049316e-01
2.720553874969482422e-01 -1.526674628257751465e-01 1.846756935119628906e-01 3.149052709341049194e-02 -1.136619225144386292e-01 -6.816329434514045715e-03 -3.895075619220733643e-02 -7.233488559722900391e-02 2.045001238584518433e-01 1.876521706581115723e-01 -1.568026095628738403e-02 -1.742558628320693970e-01 4.309346899390220642e-02 -1.681042760610580444e-01 1.223425418138504028e-01 -3.273207545280456543e-01 2.546014785766601562e-01 -4.679390415549278259e-02 1.268216669559478760e-01 -3.380446881055831909e-02 5.200393497943878174e-02 1.051929593086242676e-01 1.936738491058349609e-01 -2.979048192501068115e-01 1.820792704820632935e-01 -2.400883473455905914e-02 -8.460249751806259155e-02 1.599529199302196503e-02 3.629700839519500732e-01 2.785028219223022461e-01 3.288977146148681641e-01 7.146517932415008545e-02
-2.133237011730670929e-02 -2.028941959142684937e-01 2.146840393543243408e-01 -2.754239439964294434e-01 -8.167386986315250397e-03 -2.787875235080718994e-01 -1.381740272045135498e-01 -1.431574821472167969e-01 2.543662674725055695e-02 -1.822031587362289429e-01 1.536070853471755981e-01 3.790830262005329132e-03 1.734940558671951294e-01 1.693279109895229340e-02 2.443389445543289185e-01 2.018681494519114494e-03 -1.347957104444503784e-01 -2.402071505784988403e-01 3.483756184577941895e-01 4.981280863285064697e-02 -1.114484667778015137e-01 1.740819811820983887e-01 5.724579095840454102e-03 -2.648757696151733398e-01 -2.738702297210693359e-01 -1.270201355218887329e-01 1.316035389900207520e-01 6.341473013162612915e-02 1.235553845763206482e-01 3.646665811538696289e-02 2.620912194252014160e-01 -2.472002804279327393e-01
2.032874524593353271e-01 -7.859772443771362305e-02 1.543486118316650391e-01 -2.958500385284423828e-01 -2.731351852416992188e-01 2.202661707997322083e-02 3.115984797477722168e-02 -1.845064163208007812e-01 1.120468378067016602e-01 3.871452510356903076e-01 1.329285949468612671e-01 5.952455103397369385e-02 8.857729285955429077e-02 1.122746244072914124e-01 -1.309476941823959351e-01 2.357687056064605713e-01 4.351421818137168884e-02 -3.726093098521232605e-02 -7.872592657804489136e-02 -1.441657245159149170e-01 -6.798133999109268188e-02 5.224504694342613220e-02 2.276982069015502930e-01 -7.560543715953826904e-02 -6.701366603374481201e-02 -1.100221648812294006e-01 3.724972307682037354e-01 -2.061578929424285889e-01 1.679205596446990967e-01 1.585371494293212891e-01 3.106317222118377686e-01 -1.065744981169700623e-01
-5.173678696155548096e-02 -5.698192864656448364e-02 -5.576872266829013824e-03 -1.225816681981086731e-01 -1.134460344910621643e-01 -7.253510877490043640e-03 -3.327500224113464355e-01 -1.041609048843383789e-01 8.469183743000030518e-02 1.025769561529159546e-01 7.183154672384262085e-02 -1.044117137789726257e-01 1.316957771778106689e-01 -2.824940085411071777e-01 -1.257696896791458130e-01 -4.122621938586235046e-02 -1.228291690349578857e-01 -7.771013677120208740e-02 8.636292070150375366e-02 1.285494491457939148e-02 -2.185934931039810181e-01 7.890396751463413239e-03 1.681431829929351807e-01 -1.430880278348922729e-01 -2.347534000873565674e-01 7.787334173917770386e-02 8.637695014476776123e-02 -1.184369698166847229e-01 4.148505330085754395e-01 2.623572349548339844e-01 3.748325109481811523e-01 -3.266023993492126465e-01
2.915348112583160400e-01 -9.073303639888763428e-02 1.132556200027465820e-01 -1.113809496164321899e-01 9.486668556928634644e-02 -1.098750531673431396e-01 -9.326627478003501892e-03 -6.945735961198806763e-02 2.732931077480316162e-01 -1.550557017326354980e-01 1.590575277805328369e-01 -1.582294702529907227e-01 1.863605380058288574e-01 6.842739880084991455e-02 2.786006964743137360e-02 1.402477622032165527e-01 -1.393321901559829712e-01 -2.822870314121246338e-01 -1.974475942552089691e-02 -5.563232675194740295e-02 1.115610599517822266e-01 2.494027167558670044e-01 -1.189703034469857812e-04 2.374172359704971313e-01 -1.794964969158172607e-01 2.692170441150665283e-01 6.630312651395797729e-02 7.919044047594070435e-02 5.176910161972045898e-01 1.352273374795913696e-01 -4.771000519394874573e-02 9.541542083024978638e-02
1.621818542480468750e-01 -2.218114584684371948e-01 3.214044272899627686e-01 2.627662122249603271e-01 -9.995866566896438599e-02 -3.269419074058532715e-02 -1.526720728725194931e-02 7.816214859485626221e-02 4.373289179056882858e-03 -1.295004040002822876e-01 -7.990214973688125610e-02 1.748610883951187134e-01 2.052521854639053345e-01 -1.956289857625961304e-01 2.634587697684764862e-02 3.140232861042022705e-01 6.154549121856689453e-02 -2.819716334342956543e-01 2.349557727575302124e-01 -3.023239672183990479e-01 1.393472105264663696e-01 -9.618589282035827637e-02 1.782683730125427246e-01 -1.083882004022598267e-01 -5.953218787908554077e-02 -1.164842098951339722e-01 2.344397604465484619e-01 5.295728892087936401e-02 3.033291995525360107e-01 1.108295619487762451e-01 9.067809581756591797e-02 -1.086396351456642151e-01
1.511305272579193115e-01 -1.655161082744598389e-01 2.454716265201568604e-01 -1.405645459890365601e-01 1.018701493740081787e-01 8.577968925237655640e-02 1.438800543546676636e-01 -1.297341845929622650e-02 1.699852943420410156e-01 -9.890562295913696289e-02 -3.476307690143585205e-01 -2.222175747156143188e-01 1.340050846338272095e-01 -1.181686893105506897e-01 -1.916999965906143188e-01 7.044024020433425903e-02 8.072068542242050171e-02 -1.762101054191589355e-01 -6.002565473318099976e-02 1.941665410995483398e-01 2.577134966850280762e-02 1.355956643819808960e-01 1.582907885313034058e-01 9.519389271736145020e-02 -1.423529088497161865e-01 -3.077518045902252197e-01 2.172440141439437866e-01 -1.051250770688056946e-01 1.985167711973190308e-01 4.003528356552124023e-01 1.446842402219772339e-01 1.507398784160614014e-01
-1.799645125865936279e-01 -6.730166822671890259e-02 3.718719780445098877e-01 -2.433651685714721680e-02 3.645788645371794701e-03 -1.805042624473571777e-01 -1.257623732089996338e-01 -3.307516574859619141e-01 1.207606643438339233e-01 9.014780819416046143e-02 2.636461853981018066e-01 1.419157236814498901e-01 2.377148531377315521e-02 -1.743947714567184448e-01 -1.226951181888580322e-01 9.736981242895126343e-02 4.263955727219581604e-02 -5.575716868042945862e-02 2.675890028476715088e-01 -8.019401878118515015e-02 2.866044938564300537e-01 1.612190455198287964e-01 -9.171736240386962891e-02 1.958170533180236816e-01 -1.563805639743804932e-01 -1.922016888856887817e-01 2.855090498924255371e-01 -2.266668342053890228e-02 7.724657654762268066e-02 2.297495752573013306e-01 2.073905467987060547e-01 -1.244234666228294373e-01
4.028264582157135010e-01 -3.505909442901611328e-01 2.465794384479522705e-01 -4.025257751345634460e-02 9.558257460594177246e-02 -1.262905299663543701e-01 -2.755772173404693604e-01 8.504549413919448853e-02 1.550712585449218750e-01 -3.211296722292900085e-02 1.135535724461078644e-02 8.253255486488342285e-02 4.363105632364749908e-03 -9.502428770065307617e-02 -1.063458621501922607e-01 1.581181436777114868e-01 9.996162354946136475e-02 8.058192208409309387e-03 -1.728518307209014893e-01 7.063989341259002686e-02 2.106886357069015503e-02 2.793278694152832031e-01 3.008420169353485107e-01 -1.327335089445114136e-01 -2.684797905385494232e-02 -1.706959456205368042e-01 1.493612527847290039e-01 -2.309333384037017822e-01 6.515166163444519043e-02 -7.571075111627578735e-02 1.245114654302597046e-01 -3.228962719440460205e-01
3.212068378925323486e-01 -1.225084960460662842e-01 9.688054770231246948e-02 3.023068606853485107e-01 -1.347839236259460449e-01 -1.647948920726776123e-01 -6.005207076668739319e-02 9.126280993223190308e-02 2.309955358505249023e-01 2.279613912105560303e-01 -3.643936514854431152e-01 -9.574998170137405396e-02 4.628815874457359314e-02 5.804702639579772949e-02 -8.189196139574050903e-02 -8.330530673265457153e-02 -1.815155521035194397e-02 -2.437671273946762085e-01 3.598030805587768555e-01 -6.035973783582448959e-03 4.197084810584783554e-03 -9.905790910124778748e-03 1.463286876678466797e-01 -7.957620173692703247e-02 3.915093373507261276e-03 -6.186727806925773621e-02 1.583573520183563232e-01 -2.394758909940719604e-01 3.401110470294952393e-01 1.550109982490539551e-01 1.194477006793022156e-01 -1.424432964995503426e-03
2.365040928125381470e-01 -1.885325610637664795e-01 4.593205824494361877e-02 -7.858673483133316040e-02 4.858854413032531738e-02 -9.635715186595916748e-02 -2.592402696609497070e-01 1.715811938047409058e-01 8.102327585220336914e-03 2.414514496922492981e-02 -5.868534557521343231e-03 -1.644796133041381836e-01 2.167420238256454468e-01 -2.078069746494293213e-01 1.545105278491973877e-01 6.480798125267028809e-02 -1.015653312206268311e-01 3.298234939575195312e-02 7.475079596042633057e-02 -6.107203662395477295e-02 5.496767535805702209e-02 2.139214873313903809e-01 5.689020454883575439e-02 1.624395400285720825e-01 -2.996530830860137939e-01 -3.018738627433776855e-01 1.255317181348800659e-01 1.854053884744644165e-01 5.075647309422492981e-02 5.160383582115173340e-01 -2.068057805299758911e-01 6.443702429533004761e-02
3.651162683963775635e-01 4.461925104260444641e-02 2.890016734600067139e-01 8.642106503248214722e-02 1.051153540611267090e-01 -3.002759218215942383e-01 -1.215877681970596313e-01 1.531502753496170044e-01 1.636614352464675903e-01 2.349995970726013184e-01 4.034747481346130371e-01 1.722437888383865356e-01 2.276252806186676025e-01 -1.896239668130874634e-01 -9.854213893413543701e-02 -3.980577364563941956e-02 -7.583051919937133789e-02 -1.489769965410232544e-01 7.870069146156311035e-02 1.087583452463150024e-01 -1.262160576879978180e-02 -4.222874343395233154e-02 -4.196971654891967773e-02 2.911447919905185699e-02 -4.590982571244239807e-02 -3.084275126457214355e-01 -1.117061730474233627e-02 1.263549029827117920e-01 5.328875780105590820e-02 6.839662790298461914e-02 2.874651849269866943e-01 -8.198839426040649414e-02
3.997555971145629883e-01 2.224286198616027832e-01 1.281998604536056519e-01 2.679901011288166046e-02 -1.951923221349716187e-01 -1.453593224287033081e-01 -5.210995301604270935e-02 -5.412565916776657104e-02 4.364036917686462402e-01 -1.445731371641159058e-01 1.572724580764770508e-01 -2.189038246870040894e-01 -1.163098611868917942e-03 1.209650561213493347e-01 1.470711268484592438e-02 1.236998811364173889e-01 1.804842203855514526e-01 1.615868299268186092e-03 -1.432591974735260010e-01 -3.841244429349899292e-02 2.975669801235198975e-01 1.090083569288253784e-01 4.376269876956939697e-02 -1.738850921392440796e-01 6.495732348412275314e-03 -3.582116588950157166e-02 6.087960675358772278e-02 9.279309771955013275e-03 1.314358264207839966e-01 1.891647726297378540e-01 3.842135369777679443e-01 3.982210904359817505e-02
-1.604952290654182434e-02 7.661801576614379883e-02 3.220490813255310059e-01 -3.315715789794921875e-01 -1.555268466472625732e-01 -3.078557550907135010e-01 -2.745753824710845947e-01 -1.007791012525558472e-01 2.211332470178604126e-01 -8.860103785991668701e-02 -4.431656002998352051e-02 -3.474194407463073730e-01 1.856973916292190552e-01 -2.087755501270294189e-01 1.264537572860717773e-01 -7.127685006707906723e-03 1.379339694976806641e-01 1.229039579629898071e-02 -4.835776612162590027e-02 1.019721180200576782e-01 -8.342470228672027588e-02 6.912092864513397217e-02 -3.446987643837928772e-02 -1.375876814126968384e-01 -1.562938839197158813e-01 -1.814421713352203369e-01 1.035461798310279846e-01 -1.071582958102226257e-01 3.464042842388153076e-01 1.653709709644317627e-01 -1.015016064047813416e-01 3.477025777101516724e-02
3.178857564926147461e-01 6.888537853956222534e-02 7.942213863134384155e-02 -1.644138097763061523e-01 8.178052306175231934e-02 -1.252202093601226807e-01 -2.278684228658676147e-01 -8.408956974744796753e-02 1.441050320863723755e-01 3.457204997539520264e-01 1.551463603973388672e-01 -1.018059402704238892e-01 -1.544858068227767944e-01 1.440468132495880127e-01 -2.579984068870544434e-02 -4.761996865272521973e-02 3.199816942214965820e-01 -6.978869438171386719e-02 1.011625155806541443e-01 1.205897517502307892e-02 2.398743182420730591e-01 2.177980840206146240e-01 2.705007493495941162e-01 -1.196385994553565979e-01 -2.100166827440261841e-01 -1.497706025838851929e-01 -4.042556881904602051e-02 4.328808188438415527e-02 3.899493217468261719e-01 6.673628836870193481e-02 1.207607984542846680e-01 -7.737281918525695801e-02
-1.005195081233978271e-01 -1.613238006830215454e-01 1.322528868913650513e-01 -7.152792811393737793e-02 3.740938752889633179e-02 -3.695129454135894775e-01 -1.844798773527145386e-01 -1.317207664251327515e-01 2.766274809837341309e-01 5.823063105344772339e-02 8.914032578468322754e-02 -3.548088073730468750e-01 2.386086434125900269e-01 4.870578646659851074e-02 3.944547101855278015e-02 6.723199039697647095e-02 1.362641900777816772e-01 9.975340962409973145e-02 -4.187333956360816956e-02 3.164423257112503052e-02 5.972620099782943726e-02 4.444470629096031189e-02 4.175058305263519287e-01 2.391972988843917847e-01 9.092758595943450928e-02 -3.443675488233566284e-02 2.972456514835357666e-01 -1.246542930603027344e-01 1.416944265365600586e-01 -4.097378998994827271e-02 1.192606911063194275e-01 -2.348203659057617188e-01
-3.073136135935783386e-02 -2.505338788032531738e-01 1.252986043691635132e-01 2.383161336183547974e-01 4.189001396298408508e-02 -1.408039331436157227e-01 -1.298554893583059311e-02 1.014176830649375916e-01 2.261503189802169800e-01 1.397298574447631836e-01 2.036472558975219727e-01 -2.439368069171905518e-01 5.020657088607549667e-03 -3.771938383579254150e-01 1.820966005325317383e-01 -6.687993556261062622e-02 -4.614907130599021912e-02 -2.332495711743831635e-02 1.674827635288238525e-01 9.708198159933090210e-02 2.242346256971359253e-01 -7.782728876918554306e-03 1.164020076394081116e-01 -1.551075279712677002e-01 -2.479628026485443115e-01 -1.623796224594116211e-01 9.540701657533645630e-02 -2.288915961980819702e-01 3.060807287693023682e-01 2.163888961076736450e-01 2.333650887012481689e-01 8.812972903251647949e-02
2.756140828132629395e-01 -1.182614639401435852e-01 -8.828804641962051392e-02 -1.079716235399246216e-01 -2.588541209697723389e-01 -7.494144141674041748e-02 -4.457072913646697998e-01 9.280468337237834930e-03 3.832742571830749512e-01 -4.883855953812599182e-02 2.544549107551574707e-02 -1.062649637460708618e-01 -5.514745041728019714e-02 -1.079121306538581848e-01 6.156137585639953613e-02 -1.881220042705535889e-01 2.986604720354080200e-02 -7.363253831863403320e-02 1.160113736987113953e-01 3.465560376644134521e-01 4.175420105457305908e-02 8.078212291002273560e-02 8.099324256181716919e-02 1.511819213628768921e-01 -3.880504518747329712e-02 5.001555383205413818e-02 3.063817620277404785e-01 1.329324394464492798e-01 1.531326957046985626e-02 2.534935772418975830e-01 2.145055383443832397e-01 -2.308238856494426727e-02
1.598283201456069946e-01 -1.915790885686874390e-01 1.540426462888717651e-01 3.589130192995071411e-02 -1.016950830817222595e-01 -2.941519618034362793e-01 -2.603921294212341309e-01 1.663162559270858765e-01 1.737595200538635254e-01 -2.746235206723213196e-02 -4.490328487008810043e-03 1.228918209671974182e-01 3.377191424369812012e-01 1.277648210525512695e-01 2.492506057024002075e-02 1.663992404937744141e-01 -1.369912028312683105e-01 -2.443909496068954468e-01 1.827094405889511108e-01 2.095214426517486572e-01 1.770865470170974731e-01 2.459340691566467285e-01 3.290203213691711426e-01 -2.432283908128738403e-01 1.705074459314346313e-01 -1.173701733350753784e-01 -7.185743749141693115e-02 8.436093479394912720e-02 -1.167460903525352478e-02 7.784237712621688843e-02 1.938472986221313477e-01 4.136350005865097046e-02
1.068592369556427002e-01 -1.555847674608230591e-01 1.858796924352645874e-01 -2.450984120368957520e-01 3.332706987857818604e-01 -7.207340002059936523e-02 -1.185379773378372192e-01 -1.352761089801788330e-01 1.893571317195892334e-01 -2.246477603912353516e-01 -5.450880154967308044e-02 -1.255151629447937012e-01 1.892949081957340240e-02 -6.459648162126541138e-02 2.475615739822387695e-01 -1.415809057652950287e-02 -1.488797962665557861e-01 -1.032689362764358521e-01 9.442593157291412354e-02 1.827724128961563110e-01 -3.216480091214179993e-02 7.035619020462036133e-02 6.089986488223075867e-02 -2.293771132826805115e-02 -2.766257524490356445e-01 -3.638823702931404114e-02 3.079504370689392090e-01 8.885109424591064453e-02 9.664117544889450073e-02 3.506279885768890381e-01 2.209479659795761108e-01 -3.209774196147918701e-01
-3.805360943078994751e-02 8.393166214227676392e-02 2.111936956644058228e-01 -8.668339252471923828e-02 -1.222686246037483215e-01 -2.781653702259063721e-01 -1.565034240484237671e-01 -1.245376095175743103e-02 1.607808321714401245e-01 1.579051613807678223e-01 6.519971042871475220e-02 -2.844410836696624756e-01 2.787387073040008545e-01 -2.139362990856170654e-01 -8.956900984048843384e-02 -2.698023244738578796e-02 2.126034498214721680e-01 1.268489658832550049e-02 4.196229204535484314e-02 2.144209742546081543e-01 2.348559796810150146e-01 9.407293796539306641e-02 2.104938775300979614e-01 4.407920539379119873e-01 1.636480726301670074e-02 1.456153113394975662e-02 1.443739831447601318e-01 -1.084581017494201660e-01 1.347481459379196167e-01 1.976847052574157715e-01 1.713630706071853638e-01 -1.971314847469329834e-01
2.429666668176651001e-01 -1.279378235340118408e-01 5.956483259797096252e-02 -1.702838689088821411e-01 4.673709720373153687e-02 1.222198233008384705e-01 -1.307611912488937378e-01 -2.615056559443473816e-02 3.053881824016571045e-01 2.544740736484527588e-01 -9.486521035432815552e-02 -3.171820044517517090e-01 7.817041873931884766e-02 1.860637813806533813e-01 1.105146408081054688e-01 9.116519987583160400e-02 -2.527323663234710693e-01 -3.822620213031768799e-02 -1.707681715488433838e-01 6.894984096288681030e-02 4.237828403711318970e-02 1.536279171705245972e-01 1.644559800624847412e-01 -1.345511525869369507e-01 1.022443547844886780e-01 -1.849069446325302124e-01 1.178518310189247131e-02 2.155275493860244751e-01 2.936801314353942871e-01 4.151202440261840820e-01 6.620340794324874878e-02 6.544573605060577393e-02
8.197963237762451172e-02 -7.261776179075241089e-02 9.579321742057800293e-02 2.278200536966323853e-01 3.490274250507354736e-01 -2.088888436555862427e-01 -2.370318025350570679e-01 1.276799142360687256e-01 2.280573844909667969e-01 -4.433137923479080200e-02 1.148636043071746826e-01 1.972339302301406860e-01 -1.763423904776573181e-03 -2.646802961826324463e-01 5.826601758599281311e-02 -4.252420272678136826e-03 1.932686418294906616e-01 -2.203001230955123901e-01 3.901789784431457520e-01 -4.016438499093055725e-02 1.382474899291992188e-01 3.354410529136657715e-01 3.733675461262464523e-03 -1.747659780085086823e-02 -1.485351845622062683e-02 -7.401896268129348755e-02 2.534691095352172852e-01 -5.554698780179023743e-02 1.757047623395919800e-01 1.079377830028533936e-01 1.078487336635589600e-01 -1.028052791953086853e-01
1.322013288736343384e-01 -8.646048605442047119e-02 3.127219080924987793e-01 -3.344018757343292236e-01 -6.476611364632844925e-03 -4.227625578641891479e-02 -1.541344970464706421e-01 -5.896833539009094238e-02 4.632127583026885986e-01 -1.252478659152984619e-01 1.807225942611694336e-01 -2.091373782604932785e-03 2.228926271200180054e-01 -1.247375383973121643e-01 -9.463209658861160278e-02 -6.860626488924026489e-02 7.703720778226852417e-02 -2.808988094329833984e-01 -4.784540086984634399e-02 1.427333205938339233e-01 3.612076640129089355e-01 1.306052058935165405e-01 5.026725679636001587e-02 -1.018470674753189087e-01 -4.753998667001724243e-02 1.481710970401763916e-01 -9.036567062139511108e-02 4.551983624696731567e-02 2.470197975635528564e-01 1.338114738464355469e-01 -1.104469075798988342e-01 -3.222686424851417542e-02
2.066880166530609131e-01 -1.409845054149627686e-01 1.279196888208389282e-01 3.395831212401390076e-02 -5.080390721559524536e-02 -3.451762795448303223e-01 -2.623897418379783630e-02 1.957872509956359863e-02 1.990378648042678833e-01 -3.847344219684600830e-02 1.772146373987197876e-01 5.215657409280538559e-03 -1.036753579974174500e-01 -7.026326656341552734e-02 -3.217688947916030884e-02 2.563453018665313721e-01 1.831988096237182617e-01 2.628870122134685516e-02 -1.011884361505508423e-01 3.484499827027320862e-02 6.280465424060821533e-02 1.201476752758026123e-01 -1.145235449075698853e-01 5.808554217219352722e-02 7.611441612243652344e-02 -1.984911262989044189e-01 3.152068853378295898e-01 9.863831847906112671e-02 4.247717931866645813e-02 3.899827897548675537e-01 4.596939980983734131e-01 -2.050927877426147461e-01
2.502659559249877930e-01 -1.941695958375930786e-01 2.774513661861419678e-01 1.429204493761062622e-01 7.016518712043762207e-02 1.144268214702606201e-01 -1.985776424407958984e-01 -2.164730280637741089e-01 2.815039455890655518e-01 -7.018608599901199341e-02 -1.525463759899139404e-01 -1.183161288499832153e-01 1.407613903284072876e-01 3.572963178157806396e-02 -4.611409828066825867e-02 -1.021210104227066040e-02 5.874298140406608582e-02 -2.524930536746978760e-01 3.109839558601379395e-01 -1.894927322864532471e-01 -1.027740016579627991e-01 6.760240346193313599e-02 3.208005428314208984e-01 -8.210444450378417969e-02 -2.058457024395465851e-02 -7.787047652527689934e-04 1.292733550071716309e-01 1.050124764442443848e-01 4.089705944061279297e-01 1.150058656930923462e-01 -1.407675147056579590e-01 1.083516515791416168e-02
-1.665375381708145142e-01 8.952955901622772217e-02 2.497998923063278198e-01 -3.365699574351310730e-02 -3.300919532775878906e-01 -2.323277294635772705e-01 -2.088661044836044312e-01 -5.688193440437316895e-02 2.196117639541625977e-01 1.960149593651294708e-02 1.609898358583450317e-01 2.341237664222717285e-01 -5.890507251024246216e-02 -2.084366828203201294e-01 -4.046794399619102478e-02 1.451726257801055908e-01 2.210216671228408813e-01 6.031181546859443188e-04 2.695228457450866699e-01 -1.869852095842361450e-01 -1.518039312213659286e-02 1.094818562269210815e-01 1.883995831012725830e-01 -1.854079067707061768e-01 -6.984446197748184204e-02 -4.124605655670166016e-02 1.849017888307571411e-01 8.052781224250793457e-03 3.141071200370788574e-01 1.744942367076873779e-01 2.798405885696411133e-01 7.174003869295120239e-02
-1.131854951381683350e-02 8.603160828351974487e-02 2.104324698448181152e-01 -1.851474680006504059e-02 1.527630537748336792e-01 -9.652209281921386719e-02 -1.259886324405670166e-01 6.495951116085052490e-02 2.471335679292678833e-01 -3.026837296783924103e-02 2.710330188274383545e-01 -8.984597027301788330e-02 1.198857203125953674e-01 -1.460282690823078156e-02 -1.924227923154830933e-01 1.088977605104446411e-02 1.616750061511993408e-01 -1.200185716152191162e-01 2.594085633754730225e-01 1.031107529997825623e-01 -7.473088800907135010e-02 -3.101559579372406006e-01 1.302337795495986938e-01 6.074361130595207214e-02 2.496051043272018433e-01 -2.510071098804473877e-01 2.215244621038436890e-01 -1.244474351406097412e-01 1.856503188610076904e-01 4.088397324085235596e-01 1.081024110317230225e-01 -2.361714988946914673e-01
1.862040013074874878e-01 1.308374665677547455e-02 -1.519186645746231079e-01 1.125580519437789917e-01 -4.026178270578384399e-02 -4.700261354446411133e-02 3.214485943317413330e-02 -2.054269239306449890e-02 2.106443494558334351e-01 -6.132169812917709351e-02 -1.098738163709640503e-01 1.358885038644075394e-02 1.363014727830886841e-01 2.085179090499877930e-02 -8.150936663150787354e-02 2.742690742015838623e-01 2.064084820449352264e-02 -1.619302034378051758e-01 4.690370857715606689e-01 1.030565239489078522e-02 1.496443152427673340e-01 5.176428705453872681e-02 1.274912804365158081e-01 -2.250093221664428711e-01 1.867083273828029633e-02 -3.975584208965301514e-01 1.353142261505126953e-01 -1.449359208345413208e-01 2.641931474208831787e-01 2.460909038782119751e-01 2.606261372566223145e-01 -1.677682995796203613e-01
1.470951735973358154e-01 -2.648338377475738525e-01 2.079417556524276733e-01 -2.264177799224853516e-01 3.873942792415618896e-02 -4.236586689949035645e-01 -2.049802541732788086e-01 1.257145106792449951e-01 1.397853642702102661e-01 -5.609491840004920959e-02 -5.015100911259651184e-02 1.829355508089065552e-01 1.462292671203613281e-01 -3.031064569950103760e-02 -9.192927181720733643e-02 3.608601391315460205e-01 -1.224453523755073547e-01 -2.673562467098236084e-01 8.407992869615554810e-02 -9.165006875991821289e-02 1.333776116371154785e-01 -8.219380676746368408e-02 1.196546480059623718e-01 -1.487144976854324341e-01 8.278036862611770630e-02 2.772958250716328621e-03 -3.643848001956939697e-02 2.087198644876480103e-01 2.743737399578094482e-01 1.506958901882171631e-01 5.658041685819625854e-02 1.985182166099548340e-01
3.126527965068817139e-01 -3.029148578643798828e-01 4.174375534057617188e-02 -2.290938198566436768e-01 6.534489989280700684e-02 -6.939931958913803101e-02 -2.087298482656478882e-01 -1.188626233488321304e-02 1.667227745056152344e-01 -1.877251416444778442e-01 4.679274931550025940e-02 -2.275855839252471924e-02 -1.959553174674510956e-02 3.415453806519508362e-02 1.304900050163269043e-01 -3.259575739502906799e-02 -1.357003003358840942e-01 1.010185033082962036e-01 5.179850012063980103e-02 2.626261115074157715e-01 1.056445017457008362e-02 5.917474254965782166e-02 -1.277244389057159424e-01 -1.120704971253871918e-02 -1.791847795248031616e-01 1.932917512021958828e-03 4.010804891586303711e-01 1.057709753513336182e-01 2.625646293163299561e-01 3.531220853328704834e-01 3.004131317138671875e-01 -9.853180497884750366e-02
4.435828700661659241e-02 -6.282503902912139893e-02 2.626460194587707520e-01 -5.345820263028144836e-02 -1.958650648593902588e-01 -3.232174217700958252e-01 -1.619615852832794189e-01 1.819622218608856201e-01 4.504810869693756104e-01 2.332126647233963013e-01 -6.582976132631301880e-02 -1.642417311668395996e-01 -1.446186304092407227e-01 3.707386180758476257e-02 -1.632418930530548096e-01 1.458818018436431885e-01 9.400681406259536743e-02 -4.949367046356201172e-02 -1.967327669262886047e-02 -3.054357171058654785e-01 -4.800273105502128601e-02 9.808828122913837433e-03 2.158538699150085449e-01 1.339095383882522583e-01 -9.572652727365493774e-02 -7.741877436637878418e-02 1.216707304120063782e-01 2.194315046072006226e-01 1.418585479259490967e-01 1.352918893098831177e-01 -7.764806598424911499e-02 -2.583862245082855225e-01
2.652337029576301575e-02 -1.136553939431905746e-02 -9.426818042993545532e-02 -6.646005064249038696e-02 -2.938388148322701454e-03 -1.576620489358901978e-01 6.106900516897439957e-03 -8.797451853752136230e-02 1.876814365386962891e-01 1.615553647279739380e-01 8.866772055625915527e-03 -3.477671742439270020e-01 3.081859052181243896e-01 -3.614582419395446777e-01 -8.996983617544174194e-02 1.282314863055944443e-02 -2.360470406711101532e-02 -1.449876576662063599e-01 -4.020215570926666260e-02 -1.445336788892745972e-01 5.129621922969818115e-02 -4.586087912321090698e-02 2.616240680217742920e-01 -1.709847152233123779e-01 -2.636475861072540283e-01 -3.531804084777832031e-01 2.678743302822113037e-01 6.564105860888957977e-03 3.061075508594512939e-02 3.283732533454895020e-01 -1.044785827398300171e-01 6.896560639142990112e-02
2.625816762447357178e-01 -2.020737156271934509e-03 -1.017226837575435638e-02 2.408608235418796539e-02 5.654158815741539001e-02 -3.836322426795959473e-01 -6.083043292164802551e-02 -8.340419828891754150e-02 2.482261955738067627e-01 -8.137144893407821655e-02 2.318850606679916382e-01 -1.552605330944061279e-01 1.218234822154045105e-01 -2.092300057411193848e-01 -4.480053484439849854e-02 -2.222196757793426514e-02 -1.630613654851913452e-01 -1.141677424311637878e-01 -6.879153102636337280e-02 -7.239993661642074585e-02 4.860521107912063599e-02 8.642133325338363647e-02 1.114531084895133972e-01 9.112426638603210449e-02 -2.997383847832679749e-02 -4.165729880332946777e-02 3.664802014827728271e-01 9.752148389816284180e-02 2.322260141372680664e-01 -2.703289985656738281e-01 3.882568478584289551e-01 -2.403060346841812134e-01
4.136635065078735352e-01 -4.496714100241661072e-02 2.928009033203125000e-01 -3.038254380226135254e-01 -7.701764255762100220e-02 -1.070268675684928894e-01 -6.723586469888687134e-02 -3.164796531200408936e-01 1.830350905656814575e-01 -9.931843727827072144e-02 -9.946420788764953613e-02 -8.365258574485778809e-02 5.544004589319229126e-02 -1.039613410830497742e-02 5.535125732421875000e-02 1.599619090557098389e-01 -2.548170685768127441e-01 5.699725355952978134e-03 -6.959426403045654297e-02 -1.708597391843795776e-01 1.980960965156555176e-01 -8.850815705955028534e-03 8.898437768220901489e-02 -2.422152310609817505e-01 -1.016307547688484192e-01 -1.772051155567169189e-01 2.275970727205276489e-01 1.391400843858718872e-01 3.002394139766693115e-01 2.813123539090156555e-02 -1.483413726091384888e-01 6.263139098882675171e-02
3.103282749652862549e-01 1.603734046220779419e-01 7.898262143135070801e-02 4.236854985356330872e-02 9.317252039909362793e-02 -3.763836920261383057e-01 3.447547182440757751e-02 -1.418819427490234375e-01 3.397105932235717773e-01 1.536078006029129028e-01 1.084996834397315979e-01 -5.355634540319442749e-02 1.095024570822715759e-01 1.364214718341827393e-02 -9.564162045717239380e-02 2.950763404369354248e-01 -8.328914642333984375e-02 -9.727989882230758667e-02 -3.987936675548553467e-02 -3.863840177655220032e-02 2.153978049755096436e-01 1.565410494804382324e-01 -2.705437876284122467e-02 -2.108425647020339966e-02 1.230353936553001404e-01 -8.628541976213455200e-02 8.980777114629745483e-02 2.788873314857482910e-01 8.058709651231765747e-02 -6.836328655481338501e-02 4.617642164230346680e-01 -1.089189499616622925e-01
3.185538053512573242e-01 2.556625753641128540e-02 4.301193356513977051e-02 -1.333622783422470093e-01 1.281716115772724152e-02 1.354546193033456802e-02 -2.068620324134826660e-01 -2.198126614093780518e-01 2.156949639320373535e-01 1.306964829564094543e-02 1.434567272663116455e-01 -5.924327671527862549e-02 1.103280391544103622e-02 1.588170183822512627e-03 -1.063869893550872803e-01 9.167540818452835083e-02 2.822725772857666016e-01 -2.026083916425704956e-01 4.830160737037658691e-02 9.634274989366531372e-02 5.021074414253234863e-02 7.996719330549240112e-02 3.070309162139892578e-01 3.501372337341308594e-01 3.664743304252624512e-01 -5.191616341471672058e-02 7.966894656419754028e-02 1.208305954933166504e-01 3.597357869148254395e-01 2.186807543039321899e-01 -3.963646665215492249e-02 3.570194542407989502e-02
4.027261435985565186e-01 -3.499621525406837463e-02 1.321456432342529297e-01 6.018443033099174500e-02 5.312119424343109131e-02 -2.461333125829696655e-01 -1.350895464420318604e-01 -4.082252085208892822e-02 1.873897761106491089e-01 1.305393129587173462e-01 2.343021631240844727e-01 1.721488535404205322e-01 1.341116279363632202e-01 -2.614908516407012939e-01 -6.303190439939498901e-02 -2.071910724043846130e-02 -1.222244650125503540e-01 -1.991565972566604614e-01 -2.155631929636001587e-01 3.075315058231353760e-01 -1.873808652162551880e-01 1.014767289161682129e-01 1.371996402740478516e-01 -2.440682612359523773e-02 -7.293657958507537842e-02 -2.628515064716339111e-01 -5.117540806531906128e-02 1.054899320006370544e-01 2.160958945751190186e-01 -2.394215390086174011e-02 8.437130600214004517e-02 -3.189176321029663086e-01
2.659837901592254639e-01 -8.535443246364593506e-02 5.638659745454788208e-02 -1.601732969284057617e-01 -3.013448417186737061e-02 -2.561925947666168213e-01 -2.261204123497009277e-01 -1.625600010156631470e-01 1.411084532737731934e-01 8.935908973217010498e-02 3.222499042749404907e-02 -2.299984544515609741e-01 -9.998350590467453003e-02 7.123432122170925140e-03 4.290484637022018433e-02 1.615496426820755005e-01 1.117977350950241089e-01 -5.283068865537643433e-02 -6.794518977403640747e-02 3.374538719654083252e-01 9.704989381134510040e-03 1.391884535551071167e-01 -2.917753905057907104e-02 -2.808854728937149048e-02 2.390565872192382812e-01 -7.788996398448944092e-02 2.111267298460006714e-01 8.431800454854965210e-02 1.425161510705947876e-01 2.840670943260192871e-01 4.907792806625366211e-01 -1.324950605630874634e-01
2.176092118024826050e-01 -9.314690530300140381e-02 1.830788888037204742e-02 2.154541909694671631e-01 -1.751120686531066895e-01 -2.493644058704376221e-01 -1.466128975152969360e-01 7.622396945953369141e-02 1.785362660884857178e-01 -6.851762533187866211e-02 -1.938423961400985718e-01 -1.134007126092910767e-01 1.648569554090499878e-01 3.946857526898384094e-03 8.179527521133422852e-02 -3.623352944850921631e-02 -3.211046159267425537e-01 -2.216618359088897705e-01 -6.398085039108991623e-03 -2.189166843891143799e-01 2.369009107351303101e-01 1.598674803972244263e-01 2.935697138309478760e-01 -6.471507996320724487e-02 -2.521018087863922119e-01 1.224056929349899292e-01 8.368602395057678223e-02 9.240804612636566162e-02 4.233495891094207764e-01 -4.679516889154911041e-03 4.200764745473861694e-02 -8.665928989648818970e-02
2.187408953905105591e-01 4.679792746901512146e-02 1.118485629558563232e-01 6.977182626724243164e-02 -1.324097216129302979e-01 1.428073495626449585e-01 -5.933724343776702881e-02 5.670561268925666809e-02 2.410611212253570557e-01 2.017920762300491333e-01 -2.702904492616653442e-02 -3.765192031860351562e-01 2.558617591857910156e-01 -4.378822743892669678e-01 6.542652845382690430e-02 -1.093390509486198425e-01 1.899932026863098145e-01 -1.106957271695137024e-01 -8.806050568819046021e-02 3.620178252458572388e-02 5.883083213120698929e-03 1.683795452117919922e-01 3.198689222335815430e-01 1.974543370306491852e-02 4.321220144629478455e-02 1.105798184871673584e-01 1.630651652812957764e-01 1.086905505508184433e-02 3.397614061832427979e-01 1.344044655561447144e-01 1.016718298196792603e-01 5.292007117532193661e-04
1.177974343299865723e-01 -1.615588665008544922e-01 -1.068629324436187744e-02 -1.229965612292289734e-01 4.315071925520896912e-02 5.296925827860832214e-02 -2.829548157751560211e-02 -1.020334511995315552e-01 2.481997711583971977e-03 -5.574449151754379272e-02 -5.919278040528297424e-02 1.485855728387832642e-01 -4.290596023201942444e-02 -1.323356032371520996e-01 -9.082707017660140991e-02 -1.446997094899415970e-02 -1.769995987415313721e-01 -2.932622730731964111e-01 2.687356173992156982e-01 -1.165789514780044556e-01 5.202239006757736206e-02 -9.834416955709457397e-02 2.104091346263885498e-01 -1.855387538671493530e-02 -4.323539137840270996e-02 -5.425072312355041504e-01 3.342446088790893555e-01 1.809866279363632202e-01 2.756509780883789062e-01 1.812896430492401123e-01 2.439871132373809814e-01 5.674556270241737366e-02
1.179019436240196228e-01 -5.427728593349456787e-02 3.654900491237640381e-01 -1.411420851945877075e-01 1.449746042490005493e-01 -1.635684967041015625e-01 -2.415674477815628052e-01 1.012675240635871887e-01 -1.229006145149469376e-02 1.330518871545791626e-01 4.114861786365509033e-02 1.924549415707588196e-02 2.204445935785770416e-02 -1.748193204402923584e-01 3.021227419376373291e-01 1.354618221521377563e-01 1.113398894667625427e-01 -1.144552677869796753e-01 4.126678779721260071e-02 -8.289233595132827759e-02 8.608635514974594116e-02 1.725283414125442505e-01 2.311115860939025879e-01 7.572770118713378906e-02 6.172585114836692810e-02 1.517762895673513412e-03 1.148994565010070801e-01 -1.844978779554367065e-01 1.223907843232154846e-01 7.690806686878204346e-02 1.529632657766342163e-01 -5.717806816101074219e-01
3.596804440021514893e-01 5.590962246060371399e-02 1.181689649820327759e-01 2.394410036504268646e-02 1.210498735308647156e-01 -9.677469730377197266e-03 4.269906878471374512e-02 -1.401791274547576904e-01 -1.896437443792819977e-02 2.299494892358779907e-01 4.760245606303215027e-02 -1.674608699977397919e-02 3.216979801654815674e-01 -2.501359581947326660e-01 -5.731907673180103302e-03 -3.412326425313949585e-02 -1.157396286725997925e-01 -1.346964389085769653e-01 1.859349459409713745e-01 1.024912893772125244e-01 2.442993074655532837e-01 4.471733868122100830e-01 2.530763745307922363e-01 1.040188893675804138e-01 -2.689509391784667969e-01 -1.977737993001937866e-01 9.514826536178588867e-02 4.065271466970443726e-02 3.753953799605369568e-02 1.002950891852378845e-01 1.505827456712722778e-01 1.621171236038208008e-01
7.012255489826202393e-02 3.277747705578804016e-02 7.286110520362854004e-02 2.019969671964645386e-01 -2.046882361173629761e-01 -1.461466103792190552e-01 -2.110763043165206909e-01 -6.680301390588283539e-03 1.908418834209442139e-01 -9.695202112197875977e-02 -1.883751526474952698e-02 9.086767211556434631e-03 5.617285892367362976e-02 1.722109690308570862e-02 -2.217253446578979492e-01 7.856673747301101685e-02 -4.102697223424911499e-02 -2.188524454832077026e-01 3.171333074569702148e-01 -2.107650488615036011e-01 3.364235162734985352e-01 -3.424664726480841637e-03 -8.929557353258132935e-02 -1.636770814657211304e-01 -9.702453017234802246e-02 -2.760620415210723877e-01 4.557777941226959229e-01 -1.215432956814765930e-02 1.059531420469284058e-01 2.626348137855529785e-01 1.129433289170265198e-01 -7.747622579336166382e-02
2.030893713235855103e-01 -7.873988896608352661e-02 2.064906358718872070e-01 -2.641462087631225586e-01 -1.734943389892578125e-01 -1.060509961098432541e-02 8.645915240049362183e-02 -5.612915754318237305e-02 1.396330147981643677e-01 1.946352869272232056e-01 -1.416150033473968506e-01 -8.710494637489318848e-02 1.711313277482986450e-01 -3.478284180164337158e-01 1.195482462644577026e-01 -1.754093021154403687e-01 2.358911484479904175e-01 -1.124385744333267212e-01 4.485476762056350708e-02 -1.015201508998870850e-01 1.391331255435943604e-01 -8.491466194391250610e-02 6.192467641085386276e-03 1.793629527091979980e-01 4.172731563448905945e-02 1.768397390842437744e-01 2.316129356622695923e-01 -8.812236599624156952e-03 3.780953586101531982e-01 2.885847985744476318e-01 2.578790485858917236e-01 9.682419709861278534e-03
3.844128549098968506e-02 -1.018076390027999878e-01 2.821947336196899414e-01 8.014479279518127441e-02 9.533633291721343994e-02 1.126810312271118164e-01 -1.345603764057159424e-01 2.676954269409179688e-01 4.566517099738121033e-02 -1.840909384191036224e-02 1.269449293613433838e-01 2.530229985713958740e-01 2.344247996807098389e-01 -2.069804519414901733e-01 3.794203400611877441e-01 1.581183522939682007e-01 1.317646652460098267e-01 -1.105195656418800354e-01 1.243053451180458069e-01 -1.875509768724441528e-01 2.170296609401702881e-01 4.109644889831542969e-02 1.320789605379104614e-01 1.166078373789787292e-01 -1.049468368291854858e-01 -1.511797904968261719e-01 1.526597738265991211e-01 4.299864638596773148e-03 3.158410787582397461e-01 2.352661192417144775e-01 1.553278565406799316e-01 -2.115852981805801392e-01
-5.982567090541124344e-03 -6.304875016212463379e-02 1.631584763526916504e-01 -1.142009869217872620e-01 -2.245745621621608734e-02 -8.353679627180099487e-02 -7.318061590194702148e-02 1.219288036227226257e-01 2.108845710754394531e-01 1.284130662679672241e-01 -1.828015595674514771e-01 1.253355480730533600e-02 1.607081443071365356e-01 -2.446522712707519531e-01 1.620458066463470459e-01 -2.126096785068511963e-01 2.051518708467483521e-01 -7.887911796569824219e-02 -3.808543086051940918e-02 -4.658472537994384766e-02 8.959506452083587646e-02 -3.426149487495422363e-01 -1.893469947390258312e-03 -1.018811240792274475e-01 -3.859102353453636169e-02 -5.503473430871963501e-02 3.427208662033081055e-01 -2.727316319942474365e-02 3.202770352363586426e-01 4.788998067378997803e-01 1.396860331296920776e-01 -1.227307319641113281e-01
4.790654480457305908e-01 -1.035369187593460083e-01 1.999791115522384644e-01 -2.432217076420783997e-02 -3.822088241577148438e-02 -8.906370401382446289e-02 -6.302094459533691406e-02 1.935572326183319092e-01 8.772280812263488770e-02 5.009703710675239563e-02 -8.364302664995193481e-02 1.280580163002014160e-01 3.146041333675384521e-01 -1.303053349256515503e-01 1.318932175636291504e-01 1.483573019504547119e-01 -1.645245552062988281e-01 7.223214954137802124e-02 4.427785575389862061e-01 -2.177144587039947510e-01 1.569509506225585938e-01 -1.147468015551567078e-01 1.128345653414726257e-01 1.092772232368588448e-03 2.146565355360507965e-02 -2.146641314029693604e-01 9.080021828413009644e-02 -1.005729958415031433e-01 2.471158057451248169e-01 5.942579358816146851e-02 1.513112634420394897e-01 2.715948224067687988e-02
3.019146621227264404e-01 -2.031843215227127075e-01 6.997939944267272949e-02 -1.212482526898384094e-01 7.732861489057540894e-02 -1.077905073761940002e-01 3.800420835614204407e-02 -3.942914903163909912e-01 3.195625841617584229e-01 -9.721885621547698975e-02 8.539746701717376709e-02 -5.530274659395217896e-02 3.095445036888122559e-01 -1.206168010830879211e-01 6.320499628782272339e-02 9.114099293947219849e-02 7.972476631402969360e-02 -5.457507446408271790e-02 -1.855984926223754883e-01 1.500093042850494385e-01 5.271280184388160706e-02 2.133331745862960815e-01 1.321437507867813110e-01 1.029171571135520935e-01 -3.218198567628860474e-02 -1.927375607192516327e-02 1.841360181570053101e-01 -8.079858124256134033e-02 -4.787607118487358093e-02 3.146050274372100830e-01 3.543525338172912598e-01 -1.325243413448333740e-01
1.785105466842651367e-01 -2.079814523458480835e-01 -1.631258428096771240e-02 -2.749233841896057129e-01 -1.152767054736614227e-02 -3.016323447227478027e-01 -2.586069703102111816e-01 -1.506864279508590698e-01 3.665085732936859131e-01 -4.934935364872217178e-03 -9.109088778495788574e-02 1.801281571388244629e-01 1.131791695952415466e-01 -2.058073580265045166e-01 1.004408299922943115e-01 -1.984909921884536743e-01 3.011793084442615509e-02 -3.779212385416030884e-02 7.349394261837005615e-02 2.808537185192108154e-01 -5.564768984913825989e-02 -1.215008124709129333e-01 -1.259153150022029877e-02 7.458119839429855347e-02 -1.907272636890411377e-01 -1.676168888807296753e-01 2.511879801750183105e-01 -3.508302383124828339e-03 7.059193402528762817e-02 3.200744092464447021e-01 1.907306611537933350e-01 -8.363921195268630981e-02
2.487314166501164436e-03 -3.026788830757141113e-01 3.614591956138610840e-01 -2.035932093858718872e-01 -1.095521897077560425e-01 1.663244962692260742e-01 1.210689991712570190e-01 1.063130423426628113e-01 5.439332500100135803e-02 1.876205056905746460e-01 -1.843808293342590332e-01 -2.558234035968780518e-01 1.106308177113533020e-01 -1.669833213090896606e-01 9.515850245952606201e-02 2.552905678749084473e-01 2.223951369524002075e-02 -2.355557382106781006e-01 -3.121485933661460876e-02 -1.121677607297897339e-01 5.827568843960762024e-02 1.091486439108848572e-01 2.086867243051528931e-01 -1.217013001441955566e-01 8.915041387081146240e-02 -2.760015428066253662e-01 2.627064585685729980e-01 -9.103357791900634766e-02 2.170337438583374023e-01 2.541860938072204590e-01 4.836014285683631897e-02 -3.214054973796010017e-03
1.940857917070388794e-01 -1.541353762149810791e-01 2.402982264757156372e-01 1.110441386699676514e-01 -1.335274279117584229e-01 2.972142025828361511e-02 -1.388166844844818115e-01 -4.793172702193260193e-02 1.872987151145935059e-01 -3.723236173391342163e-02 -1.178085282444953918e-01 -4.446858540177345276e-02 2.173709720373153687e-01 2.887632846832275391e-01 1.068811044096946716e-01 1.309461891651153564e-01 1.485375016927719116e-01 -1.285807639360427856e-01 2.556902170181274414e-01 -2.211250364780426025e-02 -1.122432053089141846e-01 2.574852108955383301e-01 3.836950361728668213e-01 -1.469933390617370605e-01 -4.795912280678749084e-02 7.999358326196670532e-02 1.781838387250900269e-01 -7.620295975357294083e-03 3.189580738544464111e-01 3.088820278644561768e-01 -7.956679910421371460e-02 -1.432534009218215942e-01
1.440259069204330444e-01 9.393632411956787109e-02 2.505732476711273193e-01 3.653549402952194214e-02 5.743595212697982788e-02 -1.701697260141372681e-01 -3.118444085121154785e-01 2.373134493827819824e-01 1.684439480304718018e-01 2.768950164318084717e-02 8.141381293535232544e-02 2.407962232828140259e-01 1.670877635478973389e-02 -2.734687328338623047e-01 2.484103888273239136e-01 -1.691977307200431824e-02 1.969978064298629761e-01 6.072260439395904541e-02 2.031662762165069580e-01 -1.689306274056434631e-02 7.605919986963272095e-02 -1.200303733348846436e-01 1.577348411083221436e-01 -1.605070084333419800e-01 -1.225852966308593750e-01 -9.734130464494228363e-03 4.745237901806831360e-02 2.438424080610275269e-01 3.195335268974304199e-01 3.558320403099060059e-01 1.701863110065460205e-01 -1.653556525707244873e-02
1.118788123130798340e-01 -2.866085469722747803e-01 2.175195962190628052e-01 2.253955788910388947e-02 -8.326201885938644409e-02 -2.420643121004104614e-01 3.314294293522834778e-02 -1.607823222875595093e-01 4.569669663906097412e-01 -2.073809057474136353e-01 2.612757086753845215e-01 -2.373329363763332367e-02 1.512562632560729980e-01 -3.338569030165672302e-02 2.304389923810958862e-01 8.409934490919113159e-02 -1.854770928621292114e-01 -1.813212931156158447e-01 2.215752154588699341e-01 -8.440352976322174072e-02 -1.396869681775569916e-02 1.501504331827163696e-01 3.353720605373382568e-01 -7.275748997926712036e-02 -1.318289339542388916e-01 -1.742732077836990356e-01 1.362159252166748047e-01 -8.263999968767166138e-02 -4.046921804547309875e-02 -1.939563453197479248e-02 2.238391153514385223e-02 1.433902829885482788e-01
2.845093011856079102e-01 -4.366542771458625793e-02 2.331609129905700684e-01 -5.293897911906242371e-02 -2.814204692840576172e-01 -1.120878905057907104e-01 -1.377529054880142212e-01 -2.224398106336593628e-01 2.316726185381412506e-02 1.390117108821868896e-01 2.770735621452331543e-01 -1.099747195839881897e-01 -1.678836159408092499e-02 -2.810634672641754150e-01 7.414317131042480469e-02 7.818451151251792908e-03 4.706173017621040344e-02 -1.209944784641265869e-01 -5.163714662194252014e-02 -6.051978841423988342e-02 -1.034332662820816040e-01 -8.562976121902465820e-02 1.472542732954025269e-01 -5.820076540112495422e-02 -2.791633307933807373e-01 1.748910993337631226e-01 6.110930070281028748e-02 2.439279258251190186e-01 2.400743067264556885e-01 4.551280438899993896e-01 4.935032874345779419e-02 3.082622028887271881e-02
-3.753274679183959961e-03 -1.324132382869720459e-01 8.822605758905410767e-02 1.722254455089569092e-01 9.696739912033081055e-02 -5.715079978108406067e-02 -1.065210551023483276e-01 -1.104081608355045319e-02 1.264708787202835083e-01 2.239592671394348145e-01 -6.787833571434020996e-02 -3.871516883373260498e-01 1.927200257778167725e-01 1.199076045304536819e-02 -1.288849860429763794e-01 1.522851735353469849e-01 8.771014213562011719e-02 -2.418160289525985718e-01 6.664986908435821533e-02 -1.252382844686508179e-01 3.136353790760040283e-01 1.285300701856613159e-01 2.755495905876159668e-01 -2.049796581268310547e-01 1.392437070608139038e-01 2.387219481170177460e-02 3.234786987304687500e-01 3.813046962022781372e-02 1.455932259559631348e-01 3.209303021430969238e-01 1.037456616759300232e-01 2.073698788881301880e-01
1.287728548049926758e-01 2.125555574893951416e-01 1.182649880647659302e-01 -1.349154263734817505e-01 1.804188936948776245e-01 -4.600401595234870911e-02 -7.225113362073898315e-02 -1.184156090021133423e-01 4.297996461391448975e-01 2.583878040313720703e-01 1.104972884058952332e-01 -6.473521143198013306e-02 -1.420184783637523651e-02 5.904741957783699036e-02 -1.437848806381225586e-02 -1.438844054937362671e-01 1.111432760953903198e-01 -1.189444065093994141e-01 1.139421314001083374e-01 2.476323097944259644e-01 3.472404778003692627e-01 3.147585093975067139e-01 2.212314903736114502e-01 -4.647587984800338745e-02 -3.968939930200576782e-02 -2.541570961475372314e-01 -8.332691341638565063e-02 4.089215397834777832e-02 3.117828965187072754e-01 7.867033593356609344e-03 6.824987381696701050e-02 -1.066596731543540955e-01
4.579632729291915894e-02 1.258180439472198486e-01 3.135953545570373535e-01 3.698137402534484863e-02 -6.565482169389724731e-02 -2.201247960329055786e-01 1.264781951904296875e-01 7.894506305456161499e-02 1.842214018106460571e-01 -1.517811268568038940e-01 3.307287693023681641e-01 -2.003128379583358765e-01 2.386861741542816162e-01 -4.637856036424636841e-02 1.782241612672805786e-01 -1.024462431669235229e-01 -3.131889924407005310e-02 -1.736706197261810303e-01 -7.522670179605484009e-02 7.757972925901412964e-02 1.786373257637023926e-01 3.824749728664755821e-03 -8.385116606950759888e-02 -8.478310704231262207e-02 6.514377146959304810e-02 -9.583951532840728760e-02 3.432803750038146973e-01 5.472183227539062500e-02 3.115069568157196045e-01 4.078550264239311218e-02 3.683279752731323242e-01 -2.047191858291625977e-01
1.656172126531600952e-01 -1.265748143196105957e-01 6.135544739663600922e-03 -1.131571158766746521e-01 -4.243470355868339539e-02 -4.643088877201080322e-01 -1.371701210737228394e-01 8.489666879177093506e-02 -2.508644014596939087e-02 9.742592461407184601e-03 2.239010035991668701e-01 -1.205961108207702637e-01 1.572669669985771179e-02 1.634245663881301880e-01 8.990940451622009277e-02 1.065167188644409180e-01 8.290463685989379883e-02 -1.301174461841583252e-01 2.996253371238708496e-01 1.991220712661743164e-01 -2.857609987258911133e-01 -1.785405427217483521e-01 2.266097813844680786e-01 1.202732417732477188e-02 -1.195627171546220779e-02 -1.999157667160034180e-01 3.337806165218353271e-01 1.622242778539657593e-01 2.644614875316619873e-02 1.860870122909545898e-01 2.372721135616302490e-01 -2.818658947944641113e-02
1.314162909984588623e-01 -1.333001106977462769e-01 2.834878861904144287e-01 1.619813740253448486e-01 -4.505260661244392395e-02 -2.665030956268310547e-01 -4.121257662773132324e-01 -3.132299706339836121e-02 4.393984079360961914e-01 1.789188128896057606e-03 -1.428388506174087524e-01 -7.201343774795532227e-02 7.896255119703710079e-04 2.310517244040966034e-02 1.982541382312774658e-02 2.594498097896575928e-01 1.424961606971919537e-03 -1.134694926440715790e-02 -3.781527280807495117e-03 3.173460662364959717e-01 -1.506737712770700455e-02 3.518871590495109558e-02 5.223453417420387268e-02 -1.097994744777679443e-01 1.935100257396697998e-01 -1.257964372634887695e-01 2.087573707103729248e-01 -1.758379787206649780e-01 1.808795034885406494e-01 -1.803633868694305420e-01 9.940823912620544434e-02 -8.698986470699310303e-02
1.093270629644393921e-01 -1.372873932123184204e-01 3.377361595630645752e-01 -9.283520281314849854e-02 -3.110828697681427002e-01 -1.672702580690383911e-01 -7.421964406967163086e-02 -5.495765432715415955e-02 2.932446897029876709e-01 -1.965889334678649902e-01 2.126657813787460327e-01 4.586229845881462097e-02 1.331731528043746948e-01 -8.625140041112899780e-02 1.752058267593383789e-01 1.853637546300888062e-01 -1.923947334289550781e-01 -1.816986501216888428e-01 5.312247946858406067e-02 1.696985065937042236e-01 5.025067180395126343e-02 1.844665110111236572e-01 2.170960456132888794e-01 -2.911603450775146484e-02 9.477765858173370361e-02 6.267917901277542114e-02 2.589898109436035156e-01 2.950238287448883057e-01 1.618887633085250854e-01 7.591182738542556763e-02 -5.011983588337898254e-02 2.516821026802062988e-01
1.794131249189376831e-01 1.303552538156509399e-01 -1.889649033546447754e-02 -1.582296192646026611e-01 -3.938726484775543213e-01 9.368438273668289185e-02 -2.612681686878204346e-01 -1.130187883973121643e-01 4.651472270488739014e-01 1.256631165742874146e-01 -1.408526748418807983e-01 -6.854809820652008057e-02 -1.568910330533981323e-01 -9.131517261266708374e-02 1.480233669281005859e-01 3.757675364613533020e-02 -3.132046014070510864e-02 -2.119971662759780884e-01 -2.269301861524581909e-01 9.858777374029159546e-02 7.359262555837631226e-02 -9.165687859058380127e-02 1.596756726503372192e-01 -4.485289379954338074e-02 -1.103262528777122498e-01 -3.491995856165885925e-02 4.697113856673240662e-02 1.344276517629623413e-01 3.836038708686828613e-01 4.854020103812217712e-02 1.855405867099761963e-01 3.799007833003997803e-02
2.610791027545928955e-01 -3.400189578533172607e-01 2.935945391654968262e-01 9.685927629470825195e-02 -4.064806550741195679e-02 3.653085604310035706e-02 -5.023239552974700928e-02 -2.484102398157119751e-01 2.894032597541809082e-01 -1.487880107015371323e-02 7.641574740409851074e-02 -1.888030208647251129e-02 1.702955067157745361e-01 5.588952079415321350e-02 1.293239444494247437e-01 -6.718080490827560425e-02 -2.723119258880615234e-01 -1.296238154172897339e-01 3.005589842796325684e-01 1.037727296352386475e-01 4.807139933109283447e-02 -7.865168899297714233e-02 -5.110956355929374695e-02 1.185902729630470276e-01 9.707159362733364105e-03 -8.790106326341629028e-02 4.944334179162979126e-02 9.911662340164184570e-02 3.916493952274322510e-01 2.664816379547119141e-01 -2.116150408983230591e-01 -5.820976942777633667e-02
5.867601558566093445e-02 -1.599651426076889038e-01 2.998490929603576660e-01 1.489141285419464111e-01 5.908238887786865234e-02 -1.040612161159515381e-01 -1.359188854694366455e-01 1.237188815139234066e-03 2.676443457603454590e-01 1.541647762060165405e-01 2.452525794506072998e-01 3.212058544158935547e-02 2.190949022769927979e-01 -1.373289525508880615e-01 5.440658703446388245e-02 5.827285721898078918e-02 5.792546272277832031e-02 -8.669919520616531372e-02 5.866720676422119141e-01 -8.943047374486923218e-03 3.201156556606292725e-01 3.843598067760467529e-03 1.173674240708351135e-01 -9.475550055503845215e-02 -8.868785202503204346e-02 -1.427057236433029175e-01 8.237298578023910522e-02 -1.270668804645538330e-01 1.335660517215728760e-01 1.247303113341331482e-01 5.833596736192703247e-02 1.671791076660156250e-01
1.326992362737655640e-01 5.515133030712604523e-03 2.350958585739135742e-01 2.204477488994598389e-01 1.422545779496431351e-02 -3.197886347770690918e-01 -6.281539052724838257e-02 -2.153536528348922729e-01 1.185009852051734924e-01 -3.567611426115036011e-02 3.025265336036682129e-01 -2.579145133495330811e-01 4.881145432591438293e-02 -3.203303515911102295e-01 1.289754058234393597e-03 2.422459572553634644e-01 1.744810342788696289e-01 3.190166875720024109e-02 -6.826905906200408936e-02 1.437398791313171387e-01 -5.946862325072288513e-02 1.167529672384262085e-01 -1.233727298676967621e-02 2.805997431278228760e-02 7.691761851310729980e-02 -2.926927506923675537e-01 3.394242823123931885e-01 3.540993854403495789e-02 3.310950845479965210e-02 2.632475495338439941e-01 1.492823809385299683e-01 -1.142253279685974121e-01
1.934341490268707275e-01 2.554341964423656464e-02 -3.890602290630340576e-02 2.239363044500350952e-01 -3.682122007012367249e-02 -1.031323969364166260e-01 -1.873394995927810669e-01 4.913653060793876648e-02 2.167725414037704468e-01 6.135886907577514648e-02 -1.192512586712837219e-01 6.956579536199569702e-02 1.806379412300884724e-03 -1.783287227153778076e-01 -1.570947766304016113e-01 3.559339791536331177e-02 1.411147862672805786e-01 -4.203677773475646973e-01 2.138229012489318848e-01 -3.843683749437332153e-02 3.106891810894012451e-01 4.952788725495338440e-02 1.143862158060073853e-01 8.057160675525665283e-02 -1.664658486843109131e-01 -2.775647342205047607e-01 1.872045248746871948e-01 5.329382792115211487e-02 2.070768177509307861e-01 3.541507422924041748e-01 -2.447071969509124756e-01 7.456982857547700405e-04
3.743670508265495300e-02 -1.536862254142761230e-01 3.636989295482635498e-01 -1.952957957983016968e-01 1.034330353140830994e-01 -1.100293919444084167e-01 -1.692878156900405884e-01 1.255480051040649414e-01 2.911913692951202393e-01 -1.672704219818115234e-01 1.621004045009613037e-01 -3.225918114185333252e-02 1.593510806560516357e-01 -5.508145689964294434e-02 -1.097821220755577087e-01 -1.301591377705335617e-02 -1.932303756475448608e-01 -2.122298479080200195e-01 -1.087393164634704590e-01 6.887292116880416870e-02 4.072366356849670410e-01 2.482382804155349731e-01 8.763728290796279907e-02 -9.061885625123977661e-02 -7.703925669193267822e-02 1.960045099258422852e-01 7.764271646738052368e-02 3.330796584486961365e-02 3.126384019851684570e-01 1.238766089081764221e-01 -1.174119636416435242e-01 -1.895551532506942749e-01
6.403546780347824097e-02 5.922337993979454041e-02 1.204839199781417847e-01 4.985715076327323914e-02 -3.176805078983306885e-01 -2.273460626602172852e-01 -2.531746625900268555e-01 -2.919875085353851318e-01 1.225415542721748352e-01 -5.081802606582641602e-02 2.418677359819412231e-01 1.148309707641601562e-01 8.061889559030532837e-03 -1.719376146793365479e-01 -1.056914031505584717e-01 2.924314327538013458e-02 5.453311651945114136e-02 -3.644194453954696655e-02 1.793188452720642090e-01 -1.260372698307037354e-01 -1.233663856983184814e-01 2.799408137798309326e-01 2.355199307203292847e-01 -1.548951864242553711e-01 -1.763608902692794800e-01 -7.264269143342971802e-02 2.586813569068908691e-01 -1.869904100894927979e-01 1.483830809593200684e-01 1.632693782448768616e-02 3.380545377731323242e-01 -2.056035697460174561e-01
1.737856864929199219e-01 1.026516258716583252e-01 9.215203672647476196e-02 5.991216376423835754e-02 -6.623528897762298584e-02 -2.357390075922012329e-01 9.245955944061279297e-02 1.786906272172927856e-01 2.189565896987915039e-01 4.684633761644363403e-02 2.510828375816345215e-01 -3.158199787139892578e-02 5.666813347488641739e-03 -1.488124877214431763e-01 5.605284590274095535e-03 3.888329491019248962e-02 2.184502035379409790e-01 -2.501897811889648438e-01 -1.368632465600967407e-01 -6.565061956644058228e-02 7.806842029094696045e-02 4.445806890726089478e-02 8.734475076198577881e-02 -2.086152136325836182e-01 -2.994479238986968994e-02 -1.600462645292282104e-01 3.169870972633361816e-01 1.399774402379989624e-01 2.717755734920501709e-01 -1.959283649921417236e-02 4.894741773605346680e-01 -2.363242506980895996e-01
1.495090872049331665e-01 -1.273498684167861938e-01 2.623648941516876221e-01 8.204779028892517090e-02 -3.567538037896156311e-02 1.045449972152709961e-01 -1.566359251737594604e-01 2.524283230304718018e-01 2.902163565158843994e-01 1.552361547946929932e-01 1.969174742698669434e-01 1.116030439734458923e-01 4.173103868961334229e-01 7.703647948801517487e-03 1.135346889495849609e-01 -5.761095508933067322e-02 -1.742254346609115601e-01 -2.721107006072998047e-01 2.474138289690017700e-01 1.443405002355575562e-01 -1.531624644994735718e-01 3.011923469603061676e-02 2.654596269130706787e-01 1.486229598522186279e-01 -1.101536005735397339e-01 -1.518712192773818970e-01 2.349273860454559326e-01 -3.722893819212913513e-02 9.922862052917480469e-02 1.546406596899032593e-01 5.929954722523689270e-02 5.486918985843658447e-02
1.947673112154006958e-01 3.978907689452171326e-02 2.067059427499771118e-01 -4.005300402641296387e-01 -2.490158826112747192e-01 -9.364483505487442017e-02 1.548914313316345215e-01 2.610987238585948944e-02 1.755388230085372925e-01 1.813233494758605957e-01 2.435693442821502686e-01 -6.253213435411453247e-02 -6.791857071220874786e-03 -2.164347469806671143e-02 7.331512123346328735e-02 5.666061863303184509e-02 2.096489369869232178e-01 -2.919712364673614502e-01 4.685189202427864075e-02 -5.123088508844375610e-02 -1.158382669091224670e-01 -7.635835558176040649e-02 2.552431821823120117e-01 1.979453489184379578e-02 -2.825075387954711914e-01 1.770311594009399414e-02 -1.141121145337820053e-02 1.050031408667564392e-01 2.851516008377075195e-01 2.649499475955963135e-01 -3.435190021991729736e-02 -2.511412501335144043e-01
2.663396894931793213e-01 1.984169334173202515e-01 -5.343650281429290771e-02 -1.906088590621948242e-01 -3.516023606061935425e-02 -3.379948809742927551e-02 1.200523599982261658e-02 6.681023538112640381e-02 3.463079333305358887e-01 -1.462714374065399170e-01 -9.949943423271179199e-02 1.395963877439498901e-01 -1.280655153095722198e-02 9.486931562423706055e-02 2.390640974044799805e-01 -9.302869439125061035e-02 -1.651831120252609253e-01 -8.751680701971054077e-02 1.171051040291786194e-01 -8.095695078372955322e-02 3.430230170488357544e-02 1.720850467681884766e-01 2.780285477638244629e-01 -8.111629635095596313e-02 7.680783420801162720e-02 -2.073511928319931030e-01 -3.908201307058334351e-02 -1.067889109253883362e-01 4.759098291397094727e-01 2.341365814208984375e-01 2.717241048812866211e-01 -1.048197820782661438e-01
3.578367233276367188e-01 -4.960562661290168762e-02 2.091026902198791504e-01 -6.166925281286239624e-02 -8.851108700037002563e-02 -1.797083765268325806e-02 -1.013967171311378479e-01 1.150892674922943115e-02 6.359629333019256592e-02 1.697679758071899414e-01 -5.210212245583534241e-02 -3.078716993331909180e-01 2.874045073986053467e-01 -4.062350392341613770e-01 2.867382578551769257e-02 -1.450914144515991211e-01 1.714742332696914673e-01 -7.912005484104156494e-02 -2.721150219440460205e-02 4.540272429585456848e-02 -1.377107352018356323e-01 2.827901542186737061e-01 2.885823547840118408e-01 -1.011829599738121033e-01 1.264737993478775024e-01 1.052878946065902710e-01 7.704204320907592773e-02 -6.524703651666641235e-02 3.079529702663421631e-01 9.593646228313446045e-02 1.671217083930969238e-01 5.802863091230392456e-02
3.515045940876007080e-01 -3.084569610655307770e-02 1.719569712877273560e-01 -5.685739591717720032e-02 1.364445537328720093e-01 -3.240256011486053467e-01 -1.335912942886352539e-01 4.587846249341964722e-02 -2.393466234207153320e-02 1.941574811935424805e-01 1.840783953666687012e-01 5.994709208607673645e-02 -1.886224448680877686e-01 -1.390628069639205933e-01 -7.907154038548469543e-03 2.347334921360015869e-01 -2.315478958189487457e-02 -2.748821079730987549e-01 -4.898948222398757935e-02 1.199100762605667114e-01 -2.617652416229248047e-01 1.785198152065277100e-01 1.119873970746994019e-01 -2.823029272258281708e-02 -6.212866678833961487e-02 -2.990021109580993652e-01 1.927596777677536011e-01 2.359173297882080078e-01 2.209319621324539185e-01 -5.620220303535461426e-02 2.506693303585052490e-01 -7.628009468317031860e-02
1.200912073254585266e-01 -3.386320918798446655e-02 1.460970044136047363e-01 -1.421336084604263306e-01 2.942582666873931885e-01 -3.078230619430541992e-01 6.080478429794311523e-02 -5.742025375366210938e-02 2.838536500930786133e-01 1.237119585275650024e-01 2.577295005321502686e-01 -2.325725853443145752e-01 1.031701788306236267e-01 -3.429917097091674805e-01 -2.431507781147956848e-02 1.910755969583988190e-02 1.366007234901189804e-02 -2.494712471961975098e-01 9.461063146591186523e-02 -1.181327179074287415e-01 7.435885816812515259e-02 3.030492179095745087e-02 1.134594753384590149e-01 8.550518751144409180e-02 3.085870742797851562e-01 -1.647791564464569092e-01 2.254186719655990601e-01 2.064742892980575562e-01 9.920749813318252563e-02 -6.155541539192199707e-02 1.745412647724151611e-01 -1.924372762441635132e-01
-1.044239569455385208e-02 -1.163559779524803162e-01 3.989993929862976074e-01 -3.247801959514617920e-01 -1.995037496089935303e-01 -1.743557304143905640e-01 -2.724322676658630371e-01 -1.980271004140377045e-02 6.819743197411298752e-03 9.227454662322998047e-02 -7.400827854871749878e-02 -2.752956449985504150e-01 1.706171929836273193e-01 7.085871882736682892e-03 6.099549680948257446e-02 6.496309489011764526e-02 -1.389616578817367554e-01 -7.919483631849288940e-02 -3.671997040510177612e-02 1.210601348429918289e-02 2.729960978031158447e-01 1.235084608197212219e-01 3.511844202876091003e-02 -1.519659608602523804e-01 -1.799527406692504883e-01 -4.396257102489471436e-01 8.775368332862854004e-02 -1.816966235637664795e-01 1.954364031553268433e-01 2.835272811353206635e-02 -3.902092948555946350e-02 4.305926337838172913e-02
2.847264893352985382e-02 -1.420590877532958984e-01 -6.233856827020645142e-02 1.427125632762908936e-01 -2.009523510932922363e-01 -6.482841819524765015e-02 -1.096326485276222229e-01 -9.105223231017589569e-03 6.027492135763168335e-02 3.205271363258361816e-01 4.621296375989913940e-02 -1.624058634042739868e-01 2.229339778423309326e-01 -2.634163796901702881e-01 -4.349504038691520691e-02 2.019588202238082886e-01 3.198112845420837402e-01 -2.551866173744201660e-01 1.690270304679870605e-01 -4.441334679722785950e-02 -4.222990199923515320e-02 9.303323179483413696e-02 1.465855836868286133e-01 -1.906555891036987305e-02 1.407844871282577515e-01 -2.154025882482528687e-01 2.722159028053283691e-01 -2.487317770719528198e-01 3.527763485908508301e-01 1.492597013711929321e-01 -1.158693358302116394e-01 -9.405058622360229492e-02
1.881996542215347290e-01 1.181537937372922897e-02 1.491450220346450806e-01 9.214943647384643555e-02 9.965685755014419556e-02 -3.141363561153411865e-01 3.181196004152297974e-02 2.713414132595062256e-01 2.883261442184448242e-01 -7.266271114349365234e-02 1.912384480237960815e-01 -1.096760928630828857e-01 1.018699072301387787e-02 -9.743174165487289429e-02 4.303198307752609253e-02 4.186042770743370056e-02 1.470930576324462891e-01 -3.061442673206329346e-01 -8.689827471971511841e-02 -7.400158047676086426e-02 6.454298645257949829e-02 1.074222326278686523e-01 -3.080508112907409668e-02 -2.154224067926406860e-01 -3.278013551607728004e-03 -2.206430882215499878e-01 2.646895051002502441e-01 6.953622680157423019e-03 9.479483962059020996e-02 -4.370671510696411133e-02 4.356310367584228516e-01 -2.988603413105010986e-01
2.300196439027786255e-01 5.880638957023620605e-03 4.357513785362243652e-01 2.426791749894618988e-02 -1.816515286918729544e-04 -2.976305484771728516e-01 -7.610770314931869507e-02 2.648031413555145264e-01 -7.560724020004272461e-02 -4.339313879609107971e-02 1.973506957292556763e-01 2.248315215110778809e-01 -2.169829979538917542e-02 -3.033912777900695801e-01 -4.008189961314201355e-02 1.486975699663162231e-01 7.798162847757339478e-02 -8.035803586244583130e-02 1.282975673675537109e-01 -5.165897682309150696e-02 -3.093740157783031464e-02 -8.484483510255813599e-02 3.869270905852317810e-02 1.765685714781284332e-02 2.464842200279235840e-01 -2.226271033287048340e-01 2.505446374416351318e-01 2.108829319477081299e-01 2.048861384391784668e-01 1.893987953662872314e-01 1.987842321395874023e-01 -4.692146182060241699e-02
9.609422832727432251e-02 -1.134186461567878723e-01 5.480866879224777222e-02 -5.440082028508186340e-02 -4.613124206662178040e-02 -2.714939974248409271e-02 -3.638083040714263916e-01 -2.920621037483215332e-01 3.117939829826354980e-01 6.317642331123352051e-02 5.734267458319664001e-02 -6.857467442750930786e-02 1.852001249790191650e-01 -2.435061931610107422e-01 -6.087075546383857727e-02 -1.241029724478721619e-01 2.716180682182312012e-01 -1.395558118820190430e-01 -1.459414698183536530e-02 -4.992827400565147400e-02 -1.967221051454544067e-01 3.488064929842948914e-02 1.095573529601097107e-01 7.996135391294956207e-03 -1.403861194849014282e-01 -9.705976396799087524e-02 -1.458766609430313110e-01 1.073710992932319641e-01 4.043010473251342773e-01 3.258132338523864746e-01 9.849633276462554932e-02 -2.008100003004074097e-01
3.716992735862731934e-01 -9.000462293624877930e-02 3.090132474899291992e-01 -1.922346204519271851e-01 5.512275919318199158e-02 -4.331491142511367798e-02 -2.101450562477111816e-01 2.407979220151901245e-01 1.232753172516822815e-01 9.855134412646293640e-03 -4.160282388329505920e-02 9.234803915023803711e-02 1.258892714977264404e-01 9.151499718427658081e-02 1.623854786157608032e-01 4.382283687591552734e-01 1.748173497617244720e-03 4.976228997111320496e-02 -1.074226424098014832e-01 1.412808746099472046e-01 -1.069976985454559326e-01 1.927579939365386963e-01 6.427338812500238419e-03 1.027452275156974792e-01 -1.014298945665359497e-01 -4.776263236999511719e-02 2.572309076786041260e-01 -1.953795105218887329e-01 2.674117386341094971e-01 9.338267147541046143e-02 1.049649640917778015e-01 -2.114439159631729126e-01
6.166800856590270996e-02 -1.052511706948280334e-01 1.256534829735755920e-02 4.399599432945251465e-01 -2.147784642875194550e-02 -1.168128699064254761e-01 -1.311387587338685989e-02 -7.899840921163558960e-02 1.115495637059211731e-01 1.667383313179016113e-01 1.770193427801132202e-01 -2.700514793395996094e-01 1.314199566841125488e-01 -8.379973471164703369e-02 1.011066585779190063e-01 1.212711706757545471e-01 8.174487203359603882e-02 -4.811637103557586670e-02 3.041373193264007568e-01 7.954486459493637085e-02 2.853305041790008545e-01 -8.638550341129302979e-02 2.021601200103759766e-01 -9.010460972785949707e-02 -1.161377727985382080e-01 -9.760013222694396973e-02 2.658621966838836670e-01 -2.050478756427764893e-01 4.355325102806091309e-01 7.659476995468139648e-02 1.086664106696844101e-02 -6.608199328184127808e-03
1.698331385850906372e-01 -2.408407032489776611e-01 -3.618113324046134949e-02 2.269073426723480225e-01 -2.228017598390579224e-01 -1.362330466508865356e-01 -3.855250077322125435e-03 1.394054144620895386e-01 1.369071453809738159e-01 1.245272457599639893e-01 -2.523241639137268066e-01 -1.074029281735420227e-01 1.681994646787643433e-02 3.019588999450206757e-02 -1.108550056815147400e-01 1.259183734655380249e-01 3.468946367502212524e-02 -5.028886795043945312e-01 2.169730812311172485e-01 -1.895028911530971527e-02 3.519020229578018188e-02 1.691859215497970581e-01 2.356944978237152100e-01 -6.734807044267654419e-02 -1.376216411590576172e-01 -9.647576510906219482e-02 2.814010977745056152e-01 -1.459316462278366089e-01 2.080409377813339233e-01 2.477662116289138794e-01 6.874494254589080811e-02 6.560239195823669434e-02
2.300826311111450195e-01 -7.747280597686767578e-02 5.711968243122100830e-02 -1.012614443898200989e-01 1.393147259950637817e-01 8.335178345441818237e-02 -2.558440864086151123e-01 -1.875412166118621826e-01 5.539891496300697327e-02 2.192600071430206299e-02 7.648429274559020996e-02 -1.896512880921363831e-02 -1.725964099168777466e-01 -5.229536294937133789e-01 1.049974840134382248e-02 5.283034592866897583e-02 -1.929990351200103760e-01 4.754890128970146179e-02 -3.024795092642307281e-03 5.664283409714698792e-02 3.183563947677612305e-01 1.894750595092773438e-01 1.923516839742660522e-01 -5.029146000742912292e-02 6.771198660135269165e-02 4.798358306288719177e-02 2.367675006389617920e-01 1.853839121758937836e-02 2.320484071969985962e-01 3.367230892181396484e-01 1.142166107892990112e-01 1.468250900506973267e-01
2.931942343711853027e-01 1.606571115553379059e-02 -2.196877151727676392e-01 -1.259099394083023071e-01 -1.137421503663063049e-01 -9.881825000047683716e-02 -3.250110894441604614e-02 -1.646531969308853149e-01 2.680819928646087646e-01 2.156754285097122192e-01 -2.644829452037811279e-02 -6.709425896406173706e-02 5.204657837748527527e-02 -1.793543845415115356e-01 3.357333838939666748e-01 5.264702253043651581e-03 -3.745252192020416260e-01 -7.112012058496475220e-02 2.350399047136306763e-01 -1.514658629894256592e-01 8.264972269535064697e-02 -1.329992413520812988e-01 2.079160511493682861e-01 7.533597946166992188e-02 -1.306728124618530273e-01 -1.065458804368972778e-01 1.621636599302291870e-01 -1.019043251872062683e-01 2.576156556606292725e-01 2.728496193885803223e-01 8.085642009973526001e-02 1.348722726106643677e-01
3.803974688053131104e-01 -9.483399987220764160e-02 1.651474386453628540e-01 -3.441575169563293457e-02 1.103012189269065857e-01 -1.142292935401201248e-02 -2.263866066932678223e-01 -3.329252079129219055e-02 -9.142640978097915649e-02 -5.956356972455978394e-02 1.011503636837005615e-01 -1.304276436567306519e-01 5.100467056035995483e-02 6.173787638545036316e-02 -7.529634237289428711e-02 1.095276623964309692e-01 -9.340620785951614380e-02 8.679680526256561279e-02 -1.168325096368789673e-01 1.894028335809707642e-01 -1.059661526232957840e-02 -1.981062255799770355e-02 2.700017988681793213e-01 -8.482884615659713745e-02 3.802897641435265541e-03 -2.074605673551559448e-01 1.177102252840995789e-01 1.224892213940620422e-01 5.041461065411567688e-02 4.784785807132720947e-01 4.506369233131408691e-01 -1.926334500312805176e-01
2.046857029199600220e-01 -2.522671818733215332e-01 1.032810062170028687e-01 -9.712717682123184204e-02 -5.741297453641891479e-02 -1.740008592605590820e-01 -3.179976046085357666e-01 4.207460954785346985e-02 -5.081186816096305847e-02 8.288989961147308350e-02 1.301315426826477051e-01 -6.869080662727355957e-02 3.686038255691528320e-01 4.276913031935691833e-02 9.944947808980941772e-02 1.285123378038406372e-01 -4.330359026789665222e-02 -1.201582252979278564e-01 -1.206009611487388611e-01 -2.383442074060440063e-01 6.899739801883697510e-02 2.882878184318542480e-01 -4.144786670804023743e-02 2.691576480865478516e-01 8.551806211471557617e-02 -4.930150508880615234e-02 2.394148707389831543e-01 1.102502420544624329e-01 4.498400688171386719e-01 -8.189134299755096436e-02 2.320519462227821350e-02 -6.458274275064468384e-02
2.712900936603546143e-01 1.726967655122280121e-02 2.312057614326477051e-01 -3.062211573123931885e-01 -5.606244504451751709e-02 -6.629618257284164429e-02 -8.583268523216247559e-02 -3.445201516151428223e-01 3.538458049297332764e-01 8.214361965656280518e-03 -1.113358046859502792e-02 1.443943530321121216e-01 1.021017506718635559e-01 1.699856072664260864e-01 4.976597428321838379e-02 2.859418988227844238e-01 -2.926522493362426758e-01 -4.839304462075233459e-02 -6.027885898947715759e-02 -2.224086970090866089e-01 1.589043885469436646e-01 6.002413854002952576e-02 2.186469435691833496e-01 -2.256308645009994507e-01 -4.831800982356071472e-02 -1.618313044309616089e-01 1.752068549394607544e-01 9.547488391399383545e-02 1.401008963584899902e-01 -4.664080217480659485e-03 8.284910582005977631e-03 -1.369595080614089966e-01
5.927389115095138550e-02 1.377492863684892654e-02 2.524096071720123291e-01 2.444907128810882568e-01 -5.990216881036758423e-02 -2.655345946550369263e-02 -1.682391613721847534e-01 4.320050776004791260e-02 1.757225394248962402e-01 1.544931083917617798e-01 -9.802284091711044312e-02 9.780707210302352905e-02 2.455437481403350830e-01 -3.467787206172943115e-01 7.227186858654022217e-02 2.067900300025939941e-01 -2.428166419267654419e-01 -8.782305568456649780e-02 2.920223772525787354e-01 -4.781662672758102417e-02 2.869399823248386383e-02 -3.710698708891868591e-02 1.656988561153411865e-01 1.179822310805320740e-01 -1.421511620283126831e-01 -3.993021547794342041e-01 2.005738317966461182e-01 -6.973580922931432724e-03 2.007707059383392334e-01 -1.206526830792427063e-01 1.922852545976638794e-01 1.622126400470733643e-01
4.362231492996215820e-01 -7.195795327425003052e-02 1.671989709138870239e-01 -9.459181874990463257e-02 -1.496203243732452393e-01 -1.563590764999389648e-01 7.152776420116424561e-02 -9.850649535655975342e-02 1.136673465371131897e-01 -2.028342634439468384e-01 7.675048708915710449e-02 1.910799182951450348e-02 2.067759782075881958e-01 -1.046021804213523865e-01 2.792739868164062500e-01 1.795118302106857300e-01 -3.062633574008941650e-01 -3.476451635360717773e-01 1.925348192453384399e-01 3.264396637678146362e-02 9.873707778751850128e-03 2.439120411872863770e-02 1.130479797720909119e-01 3.310563787817955017e-02 1.487767789512872696e-02 -1.227005049586296082e-01 1.292265504598617554e-01 -8.318448811769485474e-02 1.984961330890655518e-01 2.189081162214279175e-01 -2.915086150169372559e-01 -5.645826831459999084e-02
6.855981796979904175e-02 -3.256568908691406250e-01 1.791945695877075195e-01 -4.029068350791931152e-01 -1.342288553714752197e-01 -2.902127802371978760e-01 -2.456308007240295410e-01 1.772866398096084595e-01 2.570405788719654083e-02 1.419025287032127380e-02 -1.792763173580169678e-01 2.364795841276645660e-02 1.690228879451751709e-01 5.943773314356803894e-02 -1.102315261960029602e-01 2.632346153259277344e-01 -9.825827926397323608e-02 -2.677785754203796387e-01 1.056712493300437927e-02 1.294034421443939209e-01 -9.915941953659057617e-02 5.045591294765472412e-02 -3.216341510415077209e-02 -2.440503984689712524e-01 -5.544596165418624878e-02 -2.710804045200347900e-01 -2.897911146283149719e-02 1.848655566573143005e-02 2.882855832576751709e-01 1.153827756643295288e-01 7.057163864374160767e-02 -5.794181302189826965e-02
2.649075984954833984e-01 -4.617012571543455124e-03 -1.116293594241142273e-01 -4.394358396530151367e-02 4.279902949929237366e-02 -2.472852915525436401e-02 -1.361895799636840820e-01 7.655616104602813721e-02 1.655877530574798584e-01 -3.406532108783721924e-02 -1.086585968732833862e-01 9.118761867284774780e-02 8.774220943450927734e-02 -9.917186200618743896e-02 -2.260284721851348877e-01 3.427645862102508545e-01 -2.097238041460514069e-02 -1.268619447946548462e-01 3.491187393665313721e-01 -7.350116968154907227e-02 1.442833542823791504e-01 7.204931974411010742e-02 2.044571936130523682e-01 -2.339606285095214844e-01 -1.485317051410675049e-01 -2.045723199844360352e-01 2.819575369358062744e-01 -2.738015651702880859e-01 1.284055709838867188e-01 3.372604250907897949e-01 1.067893877625465393e-01 -1.654160171747207642e-01
1.372637506574392319e-02 1.461421996355056763e-01 3.840032219886779785e-01 -2.208061665296554565e-01 7.007178850471973419e-03 -2.520560324192047119e-01 -1.478959172964096069e-01 2.283113747835159302e-01 3.019329607486724854e-01 1.852291077375411987e-02 -3.149046897888183594e-01 -4.802787210792303085e-03 1.489607244729995728e-02 -7.595291733741760254e-02 -2.952541969716548920e-02 5.895814672112464905e-02 -2.704121358692646027e-02 7.505840063095092773e-02 -6.730109453201293945e-02 3.840921819210052490e-02 5.389108508825302124e-02 9.998798370361328125e-02 1.846825182437896729e-01 -1.594648063182830811e-01 -1.463753730058670044e-01 -4.909618496894836426e-01 3.410607948899269104e-02 6.533156335353851318e-02 4.551360383629798889e-02 2.320585995912551880e-01 -5.142300203442573547e-02 -1.798628270626068115e-01
2.558485269546508789e-01 4.559717606753110886e-03 9.939648956060409546e-02 -1.890316903591156006e-01 -2.096689939498901367e-01 2.757987531367689371e-04 -9.813091158866882324e-02 -4.114381968975067139e-01 -1.268741302192211151e-02 1.732818931341171265e-01 2.184583097696304321e-01 -1.290175914764404297e-01 2.265789061784744263e-01 -5.113321170210838318e-02 6.814678758382797241e-02 1.629080623388290405e-01 -3.443584963679313660e-02 -2.272268384695053101e-01 1.582165062427520752e-01 -2.503525316715240479e-01 -1.966486871242523193e-01 -1.535109728574752808e-01 9.750542789697647095e-02 -1.143633723258972168e-01 -8.682191371917724609e-02 -2.575579285621643066e-02 1.152563653886318207e-02 -4.674570634961128235e-02 2.097824215888977051e-01 3.504611253738403320e-01 2.591898441314697266e-01 -1.283100247383117676e-01
2.522047162055969238e-01 -1.151136085391044617e-01 3.990947455167770386e-02 -9.871005313470959663e-04 -1.404357105493545532e-01 -1.814808994531631470e-01 -3.830561935901641846e-01 1.787944138050079346e-02 2.396124601364135742e-01 6.155401468276977539e-02 -2.294114418327808380e-02 -5.823589395731687546e-03 1.425266265869140625e-01 1.993981376290321350e-02 2.045277059078216553e-01 2.804001793265342712e-02 -1.379647105932235718e-01 -2.887586355209350586e-01 -6.616234034299850464e-02 -1.323751211166381836e-01 4.032042622566223145e-02 5.525020360946655273e-01 8.299002051353454590e-02 1.136151477694511414e-01 -4.640880599617958069e-02 -1.131641119718551636e-01 -4.081700369715690613e-02 1.087278649210929871e-01 3.224573731422424316e-01 -4.480654746294021606e-02 6.734942551702260971e-03 1.061627492308616638e-01
1.782466657459735870e-02 -3.623900413513183594e-01 2.416147738695144653e-01 -1.598571985960006714e-01 1.432011649012565613e-02 -5.671960115432739258e-02 1.155913174152374268e-01 1.026766896247863770e-01 1.536899358034133911e-01 1.845502704381942749e-01 -1.506110280752182007e-01 -2.942381501197814941e-01 1.741199046373367310e-01 1.266577374190092087e-02 2.580182850360870361e-01 -5.022338777780532837e-02 2.486245781183242798e-01 -1.976683437824249268e-01 4.384982958436012268e-02 1.285202801227569580e-01 1.525029987096786499e-01 -9.631099551916122437e-02 2.800484597682952881e-01 5.742901563644409180e-02 4.675616696476936340e-02 -1.183777302503585815e-01 2.671974301338195801e-01 -4.369352012872695923e-02 1.552532166242599487e-01 3.028541803359985352e-01 2.271511554718017578e-01 -8.622465655207633972e-03
-4.263162612915039062e-02 -3.146302327513694763e-02 -5.604493245482444763e-02 1.726410165429115295e-02 -1.762057542800903320e-01 1.452858150005340576e-01 -1.450368762016296387e-01 -5.318406596779823303e-02 2.729597091674804688e-01 1.474259048700332642e-01 1.057357434183359146e-02 -3.316725194454193115e-01 -6.458488106727600098e-02 1.491330005228519440e-02 -3.310238942503929138e-02 3.104066252708435059e-01 -1.964979469776153564e-01 -3.947813808917999268e-01 3.895733505487442017e-02 -1.512912362813949585e-01 1.470349431037902832e-01 1.533113420009613037e-01 -2.466944046318531036e-02 -8.069948107004165649e-02 -1.443836987018585205e-01 -5.452462658286094666e-02 4.010198116302490234e-01 1.923012286424636841e-01 1.931101083755493164e-02 4.253203794360160828e-02 3.142186105251312256e-01 -1.260347068309783936e-01
-1.719088031677529216e-04 -1.370282098650932312e-02 2.614349722862243652e-01 -9.219649434089660645e-02 3.597248494625091553e-01 -1.757217645645141602e-01 -2.075904309749603271e-01 -5.912574008107185364e-02 1.512978523969650269e-01 -1.907152533531188965e-01 -7.621103525161743164e-02 -9.402751922607421875e-02 1.709097810089588165e-02 3.202947974205017090e-02 2.740145921707153320e-01 1.727906912565231323e-01 -3.813946843147277832e-01 -1.786004751920700073e-01 2.386945039033889771e-01 1.963257640600204468e-01 -6.896327435970306396e-02 9.784748405218124390e-02 8.611173927783966064e-02 -1.129391565918922424e-01 -2.389080077409744263e-01 -2.371234819293022156e-02 1.191768720746040344e-01 1.369036436080932617e-01 3.078372776508331299e-01 9.739907830953598022e-02 1.622753441333770752e-01 -8.587592840194702148e-02
2.481352388858795166e-01 -1.459278613328933716e-01 2.687533795833587646e-01 -1.871456056833267212e-01 -1.352057512849569321e-02 -1.749637126922607422e-01 -2.403485924005508423e-01 -1.445580273866653442e-01 5.342855583876371384e-03 2.296603769063949585e-01 1.971770972013473511e-01 1.040397435426712036e-01 1.543699651956558228e-01 -9.506087750196456909e-02 1.459781676530838013e-01 3.899090886116027832e-01 1.055913567543029785e-01 -1.971246451139450073e-01 1.536415368318557739e-01 -2.121420018374919891e-02 1.492739319801330566e-01 2.879996895790100098e-01 -8.122465014457702637e-02 -4.650325328111648560e-02 -1.558969318866729736e-01 1.427486259490251541e-02 1.394408792257308960e-01 -2.230719476938247681e-01 -3.333180397748947144e-02 1.138225644826889038e-01 8.304588845930993557e-04 -3.096963167190551758e-01
-5.143487453460693359e-02 -2.523320019245147705e-01 2.842487096786499023e-01 -6.478386372327804565e-02 2.433660328388214111e-01 -3.411696255207061768e-01 2.634160406887531281e-02 7.407118380069732666e-02 2.210857868194580078e-01 1.673115417361259460e-02 -5.200362578034400940e-02 2.293009683489799500e-02 2.321553528308868408e-01 2.052154392004013062e-01 2.148075997829437256e-01 9.260916709899902344e-02 8.097185194492340088e-02 -1.667150408029556274e-01 2.111515402793884277e-01 -9.649408608675003052e-02 -5.508088693022727966e-02 4.605824872851371765e-02 2.900372445583343506e-01 -1.150576099753379822e-01 -1.429554522037506104e-01 -3.139420151710510254e-01 -1.405523717403411865e-01 1.810509860515594482e-01 2.285978347063064575e-01 1.702583581209182739e-01 1.059311851859092712e-01 -9.491746872663497925e-02
1.426631361246109009e-01 1.230264920741319656e-02 1.429859846830368042e-01 -4.553170800209045410e-01 -1.182501576840877533e-02 1.446648780256509781e-02 -2.502795755863189697e-01 -2.159280031919479370e-01 5.414593219757080078e-01 -2.167879045009613037e-02 6.069032102823257446e-02 -1.258388906717300415e-01 3.101950045675039291e-03 -1.438631713390350342e-01 8.413469046354293823e-02 -3.432140871882438660e-02 1.263189017772674561e-01 -2.409308254718780518e-01 -1.125329919159412384e-02 1.169611215591430664e-01 6.521644443273544312e-02 1.498207449913024902e-01 1.203941628336906433e-01 -8.750631660223007202e-02 -1.052969768643379211e-01 2.636038139462471008e-02 -1.956695914268493652e-01 3.426724672317504883e-02 2.502707242965698242e-01 2.109656929969787598e-01 -5.995073541998863220e-02 3.677418455481529236e-02
3.652719557285308838e-01 -2.807414531707763672e-01 2.286819070577621460e-01 -1.436585336923599243e-01 -2.572481036186218262e-01 -1.219067424535751343e-01 4.600585252046585083e-02 -1.144140139222145081e-01 2.291803956031799316e-01 3.377065435051918030e-02 1.178858503699302673e-01 -1.729132533073425293e-01 5.915006622672080994e-02 -2.307337336242198944e-02 2.814178764820098877e-01 -4.861303046345710754e-02 -3.822487592697143555e-01 1.087952521629631519e-03 2.315123528242111206e-01 1.689591705799102783e-01 3.177198767662048340e-01 -9.226730465888977051e-02 1.245407462120056152e-01 -2.064798027276992798e-02 -4.777373746037483215e-02 -1.228555738925933838e-01 2.237495332956314087e-01 -5.893085524439811707e-02 4.684430733323097229e-02 -5.894668772816658020e-02 6.070054695010185242e-02 4.011904820799827576e-02
2.513030469417572021e-01 2.093195319175720215e-01 8.907767385244369507e-02 -1.072797253727912903e-01 2.467180341482162476e-01 -3.201460540294647217e-01 5.806316062808036804e-02 -1.050777360796928406e-02 1.857479661703109741e-01 1.917054206132888794e-01 1.527886539697647095e-01 -5.517011880874633789e-02 1.330410391092300415e-01 -1.850257366895675659e-01 -1.161951422691345215e-01 2.343593239784240723e-01 -1.489320993423461914e-01 -1.365379542112350464e-01 1.221210360527038574e-01 1.500677615404129028e-01 -1.757947504520416260e-01 2.113666385412216187e-01 1.312816888093948364e-01 9.909064508974552155e-03 1.647825539112091064e-01 -2.418663501739501953e-01 2.796012163162231445e-01 1.534063369035720825e-01 1.965206265449523926e-01 -1.248750761151313782e-01 2.723431289196014404e-01 -4.270753636956214905e-02
1.195081770420074463e-01 -2.411707043647766113e-01 1.986684650182723999e-01 -1.468363255262374878e-01 -1.464533507823944092e-01 -2.711026668548583984e-01 -1.369766145944595337e-01 9.048862755298614502e-02 2.594131827354431152e-01 -4.397695139050483704e-02 2.246482856571674347e-02 -6.106847897171974182e-02 2.334718257188796997e-01 1.805711351335048676e-02 -1.900304406881332397e-01 -2.011488378047943115e-01 -1.705105602741241455e-01 -3.535901904106140137e-01 1.441534310579299927e-01 -2.124051563441753387e-02 2.764277160167694092e-01 -1.144928298890590668e-02 3.797253668308258057e-01 -8.236841112375259399e-02 1.568531841039657593e-01 -4.175711050629615784e-02 2.560634724795818329e-02 7.072831969708204269e-03 1.261301152408123016e-02 2.509476840496063232e-01 -1.520810127258300781e-01 -1.535982787609100342e-01
4.055944383144378662e-01 2.604546025395393372e-02 1.609998792409896851e-01 2.612084150314331055e-03 2.580020017921924591e-02 -2.581119537353515625e-01 -2.251289188861846924e-01 -8.295063674449920654e-02 1.896148025989532471e-01 2.225369364023208618e-01 1.029380634427070618e-01 1.815347671508789062e-01 1.050486639142036438e-01 -2.470199018716812134e-01 -1.330645978450775146e-01 -5.843022093176841736e-02 -1.511123329401016235e-01 -2.580764889717102051e-01 5.177538469433784485e-02 1.100626364350318909e-01 -2.236982136964797974e-01 -1.747584715485572815e-02 6.973989773541688919e-03 -8.861280232667922974e-02 -7.750594615936279297e-02 -1.709519177675247192e-01 -1.227034777402877808e-01 1.967914104461669922e-01 1.853749603033065796e-01 -7.970532029867172241e-02 3.405564725399017334e-01 -2.316102385520935059e-01
2.981537282466888428e-01 -1.550152450799942017e-01 1.470051258802413940e-01 -8.904194086790084839e-02 -3.264994025230407715e-01 -1.725704520940780640e-01 -1.138483211398124695e-01 -8.693674206733703613e-02 9.298802167177200317e-02 9.541337192058563232e-02 2.508612275123596191e-01 8.589312434196472168e-02 1.056227684020996094e-01 -9.360326081514358521e-02 8.776907622814178467e-02 2.701391875743865967e-01 7.977576553821563721e-02 3.709790762513875961e-03 6.980021297931671143e-02 -9.295817464590072632e-03 -1.048570871353149414e-01 2.423707209527492523e-02 2.988368868827819824e-01 -2.293554991483688354e-01 -2.206967025995254517e-01 2.447703778743743896e-01 -5.049169063568115234e-02 9.068021923303604126e-02 2.234094142913818359e-01 4.005377888679504395e-01 5.809736996889114380e-02 -1.184998601675033569e-01
1.860121339559555054e-01 -2.267269045114517212e-01 1.978072151541709900e-02 2.806259393692016602e-01 -2.057545185089111328e-01 -4.934149235486984253e-02 -2.867541313171386719e-01 3.077951073646545410e-02 8.565030246973037720e-02 1.028951033949851990e-01 -2.671286463737487793e-01 -1.316873878240585327e-01 7.802245765924453735e-02 -8.714371174573898315e-02 -3.703227266669273376e-02 2.467357814311981201e-01 9.897343814373016357e-02 -3.491965234279632568e-01 1.400792002677917480e-01 -1.775383800268173218e-01 -1.968638896942138672e-01 2.233495861291885376e-01 3.726705312728881836e-01 -1.082208529114723206e-01 1.934507489204406738e-02 -4.947135224938392639e-02 1.150658801198005676e-01 -2.012993395328521729e-02 3.103995323181152344e-02 2.681380212306976318e-01 1.091549322009086609e-01 -3.159804642200469971e-02
5.548338592052459717e-02 -1.735232323408126831e-01 -7.595804333686828613e-02 3.214541971683502197e-01 -5.028807371854782104e-02 -1.547520309686660767e-01 4.123204853385686874e-03 4.216131856082938612e-05 2.628223001956939697e-01 3.188214600086212158e-01 1.305622756481170654e-01 -1.858465969562530518e-01 6.678987294435501099e-02 -3.232090771198272705e-01 3.033504821360111237e-02 1.935675591230392456e-01 2.830745875835418701e-01 -9.002509713172912598e-02 1.978515982627868652e-01 -7.476135343313217163e-02 -3.690395131707191467e-02 -1.419096905738115311e-02 1.803930550813674927e-01 -1.362346857786178589e-01 1.533016376197338104e-02 -1.527022421360015869e-01 3.296764194965362549e-01 -1.595344990491867065e-01 3.204579055309295654e-01 1.103965416550636292e-01 5.530582368373870850e-02 -1.810668222606182098e-02
1.311454027891159058e-01 -2.218751013278961182e-01 3.060275614261627197e-01 6.044917181134223938e-02 8.398830145597457886e-02 -2.859196960926055908e-01 -5.325433015823364258e-01 -1.166806835681200027e-02 3.922868371009826660e-01 -5.708988755941390991e-02 -6.501855701208114624e-02 6.265684217214584351e-02 -7.527086883783340454e-02 1.471437420696020126e-02 1.337172985076904297e-01 1.793970316648483276e-01 -3.715457767248153687e-02 -8.179667592048645020e-02 2.638940513134002686e-02 2.246265858411788940e-01 -4.938028752803802490e-03 5.620554834604263306e-02 -1.174819655716419220e-02 -1.025280505418777466e-01 1.276731789112091064e-01 -1.848070919513702393e-01 2.580263018608093262e-01 -4.236898943781852722e-02 1.396849304437637329e-01 -1.401084810495376587e-01 9.718986600637435913e-02 -4.474857449531555176e-02
2.322514802217483521e-01 1.644635945558547974e-01 1.621894910931587219e-02 1.236811354756355286e-01 1.222865134477615356e-01 -4.050460457801818848e-01 2.423341199755668640e-02 -1.160258650779724121e-01 2.161922752857208252e-01 2.946431562304496765e-02 7.772590965032577515e-02 -3.395105898380279541e-01 1.820047348737716675e-01 -3.438755571842193604e-01 -4.769814759492874146e-02 1.350155174732208252e-01 -2.208316326141357422e-02 -2.349361479282379150e-01 3.755849972367286682e-02 1.102246926166117191e-03 1.412665545940399170e-01 -1.235259547829627991e-01 3.796665966510772705e-01 -1.003779098391532898e-01 1.641478240489959717e-01 -2.890244312584400177e-02 5.820456147193908691e-02 4.792677238583564758e-02 1.066091209650039673e-01 -9.522908180952072144e-02 1.769221723079681396e-01 -1.945682615041732788e-01
2.127478420734405518e-01 8.392652124166488647e-02 -2.936425246298313141e-02 -3.456111252307891846e-01 2.198838442564010620e-02 -2.216306924819946289e-01 -3.969177007675170898e-01 -2.551668509840965271e-02 1.191379204392433167e-01 -1.100126653909683228e-01 2.456861361861228943e-02 -1.743885725736618042e-01 4.660147428512573242e-02 -2.080297917127609253e-01 8.674451150000095367e-03 -8.188060671091079712e-02 -7.964069396257400513e-02 -1.147042587399482727e-01 1.507202088832855225e-01 3.848651349544525146e-01 6.556591391563415527e-02 5.593441426753997803e-03 -6.617950648069381714e-02 3.775722160935401917e-02 4.190847685094922781e-04 -1.212108880281448364e-01 3.205476403236389160e-01 -2.291426360607147217e-01 1.558947265148162842e-01 2.883869707584381104e-01 1.745085567235946655e-01 -4.124956578016281128e-02
2.062626332044601440e-01 9.752374887466430664e-02 1.980491876602172852e-01 2.501516640186309814e-01 1.901421137154102325e-02 -3.017935454845428467e-01 1.202104613184928894e-02 6.630909442901611328e-02 3.741292282938957214e-02 2.939081192016601562e-01 -2.509940415620803833e-02 -5.942377075552940369e-02 -1.721377819776535034e-01 2.166456170380115509e-02 -8.404149115085601807e-02 1.176379323005676270e-01 1.527442932128906250e-01 -8.225373178720474243e-02 5.858306214213371277e-02 2.877743542194366455e-01 -4.866157099604606628e-02 -1.424521654844284058e-01 3.109639585018157959e-01 1.021998822689056396e-01 5.121302232146263123e-02 -2.891551889479160309e-02 2.293004542589187622e-01 4.638810083270072937e-02 3.958035111427307129e-01 2.010668963193893433e-01 3.203324079513549805e-01 5.639729648828506470e-02
1.456199139356613159e-01 -3.021814823150634766e-01 5.487464740872383118e-02 -2.095635384321212769e-01 -9.151674807071685791e-02 -8.152531087398529053e-02 1.555545479059219360e-01 -5.671571940183639526e-02 2.418268918991088867e-01 7.831837981939315796e-02 -2.194339595735073090e-02 -1.820695996284484863e-01 8.948174118995666504e-02 -1.703106611967086792e-01 2.856150865554809570e-01 -4.297526180744171143e-02 -1.286833137273788452e-01 -1.269515156745910645e-01 -4.938425496220588684e-02 -2.480510249733924866e-02 2.335685193538665771e-01 -3.797681257128715515e-02 1.203160434961318970e-01 -1.378817558288574219e-01 -2.294173836708068848e-01 -1.577242612838745117e-01 -1.415738929063081741e-02 -1.241456717252731323e-01 2.824838757514953613e-01 4.174062609672546387e-01 -7.631412893533706665e-02 -3.182016015052795410e-01
3.003964424133300781e-01 -9.398408234119415283e-02 9.902450442314147949e-02 -1.923022717237472534e-01 2.415646798908710480e-02 -1.593666821718215942e-01 -1.015691831707954407e-01 -8.607923984527587891e-02 -5.749759823083877563e-02 1.487332731485366821e-01 2.744121849536895752e-01 -3.295445144176483154e-01 1.166698411107063293e-01 -4.257467389106750488e-02 -5.156091600656509399e-02 -3.733964636921882629e-02 -3.205379471182823181e-02 7.784887403249740601e-02 4.765257611870765686e-02 3.095478713512420654e-01 2.074278742074966431e-01 -4.839264973998069763e-02 2.614686489105224609e-01 -6.460801512002944946e-02 -3.062872914597392082e-03 -2.002407163381576538e-01 1.652581691741943359e-01 1.726266928017139435e-02 7.334503345191478729e-03 3.324850797653198242e-01 3.454079031944274902e-01 -2.468234002590179443e-01
1.647164076566696167e-01 -1.657539457082748413e-01 2.985550761222839355e-01 -1.851265877485275269e-01 -6.175182759761810303e-03 -1.352538466453552246e-01 -2.050559967756271362e-01 7.077180594205856323e-02 2.186452001333236694e-01 1.982554346323013306e-01 -1.703217811882495880e-02 8.085493743419647217e-02 2.924472987651824951e-01 1.453181058168411255e-01 -2.461549043655395508e-01 3.796539455652236938e-02 -7.251569628715515137e-02 -2.241769582033157349e-01 -5.211920663714408875e-02 8.686888217926025391e-02 1.676246523857116699e-01 2.280759364366531372e-01 3.814281225204467773e-01 -1.386945545673370361e-01 1.296997964382171631e-01 -1.915176771581172943e-02 3.482877910137176514e-01 -3.660990670323371887e-02 -1.155775412917137146e-02 -8.124012500047683716e-02 3.617712110280990601e-02 -1.883912980556488037e-01
1.222867518663406372e-01 -2.176060527563095093e-01 -9.753409773111343384e-03 3.368157148361206055e-01 -1.999252289533615112e-01 -1.001833081245422363e-01 -3.790064156055450439e-01 1.625606864690780640e-01 1.432436853647232056e-01 8.553425967693328857e-02 -7.927274703979492188e-02 -2.902132458984851837e-02 1.753399074077606201e-01 5.987222492694854736e-02 1.053527519106864929e-01 1.583923250436782837e-01 -2.581687569618225098e-01 -1.900222450494766235e-01 1.101705878973007202e-01 -1.111781373620033264e-01 1.324834823608398438e-01 1.217145547270774841e-01 2.271806001663208008e-01 5.197659507393836975e-02 -1.960140317678451538e-01 4.909799620509147644e-02 1.434947252273559570e-01 1.167848855257034302e-01 4.384182691574096680e-01 1.180213242769241333e-01 5.881461128592491150e-02 -7.546936394646763802e-04
2.792351543903350830e-01 1.119120121002197266e-01 -2.349525094032287598e-01 6.436707079410552979e-02 -6.977561116218566895e-02 -3.834460675716400146e-02 -1.056444197893142700e-01 -9.997977316379547119e-02 2.858461737632751465e-01 -1.781312674283981323e-01 -2.426726929843425751e-02 5.032484233379364014e-02 1.358705908060073853e-01 -2.239882200956344604e-01 -1.128498911857604980e-01 1.584513634443283081e-01 6.516569852828979492e-02 -1.913167536258697510e-01 4.150675833225250244e-01 2.566717739682644606e-04 3.730920143425464630e-03 3.722904995083808899e-02 2.840256989002227783e-01 -1.158161163330078125e-01 -1.190473809838294983e-01 -3.011747598648071289e-01 2.050492614507675171e-01 -2.629747986793518066e-02 5.978048220276832581e-02 3.041486442089080811e-01 1.615153253078460693e-02 -2.169290930032730103e-01
2.578845024108886719e-01 -5.457298085093498230e-02 -3.996087610721588135e-02 -1.087011471390724182e-01 -7.692061364650726318e-02 -1.321663409471511841e-01 -5.029546022415161133e-01 -1.089153364300727844e-01 4.700233042240142822e-01 7.412053644657135010e-02 3.385650366544723511e-02 7.445912808179855347e-02 -4.159796983003616333e-02 -9.065596014261245728e-02 1.164390072226524353e-01 -2.171432375907897949e-01 3.522681817412376404e-02 1.163468812592327595e-03 -2.201896160840988159e-02 1.995314806699752808e-01 3.078339993953704834e-02 7.423853036016225815e-03 -5.882578715682029724e-02 3.971527516841888428e-02 1.633400171995162964e-01 3.641535714268684387e-02 3.390527963638305664e-01 -5.987295298837125301e-04 1.738626956939697266e-01 1.709994524717330933e-01 2.539665102958679199e-01 -1.030438467860221863e-01
2.872601747512817383e-01 -1.006329879164695740e-01 2.449356168508529663e-01 -1.563283056020736694e-01 -1.783781226549763232e-05 -4.413197040557861328e-01 2.394362688064575195e-01 -8.415782451629638672e-02 5.780595913529396057e-02 1.762944310903549194e-01 4.318268597126007080e-01 -1.484443098306655884e-01 -4.940413311123847961e-02 -1.938906311988830566e-01 -7.583443075418472290e-02 8.335280232131481171e-03 8.747828751802444458e-02 -6.386631168425083160e-03 -6.576281785964965820e-02 1.504654288291931152e-01 2.189649641513824463e-01 1.188249588012695312e-01 1.121765896677970886e-01 -1.663240194320678711e-01 -1.089836806058883667e-01 -1.659848093986511230e-01 1.588604450225830078e-01 5.255531892180442810e-02 1.118420362472534180e-01 1.872009038925170898e-02 1.469648182392120361e-01 -1.900162696838378906e-01
1.284919399768114090e-02 7.285261154174804688e-02 1.891261897981166840e-02 -1.003645658493041992e-01 2.090323716402053833e-01 -1.556940376758575439e-01 -9.849895536899566650e-02 -6.658433377742767334e-02 2.580328285694122314e-01 5.079610645771026611e-02 -2.478536069393157959e-01 -5.214405804872512817e-02 4.776917099952697754e-01 -1.447939872741699219e-01 -1.958727240562438965e-01 -1.260530948638916016e-01 7.617890089750289917e-02 -2.011420428752899170e-01 2.016707137227058411e-02 -5.818354710936546326e-02 1.688575893640518188e-01 1.976001560688018799e-01 1.476497352123260498e-01 5.515532568097114563e-02 -1.913073062896728516e-01 -2.252576500177383423e-01 2.915408015251159668e-01 1.437840461730957031e-01 1.746362745761871338e-01 2.302232533693313599e-01 5.268864706158638000e-02 2.087183892726898193e-01
-8.491584099829196930e-03 -1.592084020376205444e-01 -5.409594252705574036e-02 -1.771266311407089233e-01 -1.979879289865493774e-02 -1.365748941898345947e-01 -3.265805840492248535e-01 -3.478420525789260864e-02 2.548965811729431152e-01 6.530921906232833862e-02 7.696451619267463684e-03 -1.177772134542465210e-01 1.085028648376464844e-01 -2.349067181348800659e-01 -3.506158292293548584e-01 -3.786012902855873108e-02 -4.431559145450592041e-02 -2.164253965020179749e-02 6.320965290069580078e-02 -2.965774759650230408e-02 1.712930016219615936e-02 2.990181092172861099e-03 -2.094396576285362244e-02 -1.933117955923080444e-01 -1.844850182533264160e-01 1.866414844989776611e-01 1.124749705195426941e-01 -2.395562827587127686e-01 3.482118248939514160e-01 2.520938217639923096e-01 2.771932482719421387e-01 -3.048269152641296387e-01
4.343214333057403564e-01 6.553460843861103058e-03 1.152251139283180237e-01 1.360046956688165665e-02 -3.074391186237335205e-02 -3.401414453983306885e-01 -1.805243194103240967e-01 -1.551859676837921143e-01 1.849026679992675781e-01 1.349445316009223461e-03 6.369221024215221405e-03 3.160918653011322021e-01 5.323882028460502625e-02 -2.376232147216796875e-01 -4.108200222253799438e-02 6.218769401311874390e-02 -3.172153532505035400e-01 -6.392048671841621399e-03 -6.667591631412506104e-02 -2.474875152111053467e-01 8.603571355342864990e-02 -1.192978695034980774e-01 1.891750842332839966e-01 -1.074357777833938599e-01 -1.795503497123718262e-01 3.813064843416213989e-02 1.859470754861831665e-01 4.522581025958061218e-02 2.136966735124588013e-01 2.709693014621734619e-01 -2.065685950219631195e-02 1.975260116159915924e-02
3.650408983230590820e-01 -1.794320791959762573e-01 2.615860402584075928e-01 -1.518663913011550903e-01 1.279554218053817749e-01 -1.839277520775794983e-02 -6.804091483354568481e-02 -4.838133603334426880e-02 2.817837595939636230e-01 -7.193525880575180054e-02 1.117682643234729767e-02 -5.983235314488410950e-02 1.070332899689674377e-01 1.040287502110004425e-02 9.500430524349212646e-02 1.852487921714782715e-01 -1.999012231826782227e-01 -2.384494394063949585e-01 9.337887167930603027e-02 2.268805913627147675e-02 1.434968262910842896e-01 2.174334675073623657e-01 -5.888595804572105408e-02 1.901205182075500488e-01 -2.110186517238616943e-01 2.920491993427276611e-01 1.500553190708160400e-01 7.910137623548507690e-02 4.424407184123992920e-01 3.381965681910514832e-02 -8.259645849466323853e-02 -1.839764975011348724e-02
2.813913524150848389e-01 -1.300826016813516617e-02 -6.825929973274469376e-03 -1.821264922618865967e-01 2.926043868064880371e-01 -2.334638684988021851e-01 -3.921537101268768311e-01 3.247579932212829590e-01 -1.029654890298843384e-01 1.268611848354339600e-01 8.124436438083648682e-02 -1.228043064475059509e-01 -6.231592223048210144e-02 -1.396290361881256104e-01 3.264955431222915649e-02 2.814320325851440430e-01 3.777519986033439636e-02 -3.157860338687896729e-01 9.645639359951019287e-02 3.389475122094154358e-02 -1.693005114793777466e-01 1.702411919832229614e-01 5.255747586488723755e-02 -2.487714961171150208e-02 8.456537872552871704e-02 -7.073688320815563202e-03 1.395422965288162231e-01 8.416139334440231323e-02 1.572238355875015259e-01 2.368795126676559448e-01 2.152570039033889771e-01 -4.981571808457374573e-02
2.006975114345550537e-01 -2.365118414163589478e-01 -1.192797720432281494e-01 -1.820664405822753906e-01 -8.396402746438980103e-02 -6.926916539669036865e-02 -8.733243495225906372e-02 -8.127273619174957275e-02 4.677444100379943848e-01 1.787363886833190918e-01 -1.348739266395568848e-01 -1.810993999242782593e-01 -6.562677770853042603e-02 -1.395190507173538208e-01 2.814677655696868896e-01 -8.626954257488250732e-02 -1.783423572778701782e-01 -1.093377172946929932e-01 1.656889542937278748e-02 -1.642065942287445068e-01 6.519132852554321289e-02 7.450175285339355469e-02 1.932766735553741455e-01 1.209915652871131897e-01 -8.799985796213150024e-02 -2.015068829059600830e-01 -2.334276214241981506e-02 -1.425012201070785522e-01 2.449082583189010620e-01 2.264130711555480957e-01 -1.280666738748550415e-01 -2.975385189056396484e-01
-2.035708352923393250e-02 9.248641878366470337e-02 2.104926295578479767e-02 -2.552399039268493652e-01 -2.780747115612030029e-01 -1.515004634857177734e-01 -1.867036223411560059e-01 -1.317520588636398315e-01 1.621686816215515137e-01 1.729724556207656860e-02 1.593399494886398315e-01 -2.950501739978790283e-01 -4.425593838095664978e-02 -1.494718790054321289e-01 -7.752637565135955811e-02 6.234102416783571243e-03 -2.200117856264114380e-01 -8.996594697237014771e-02 2.358456701040267944e-01 2.075497508049011230e-01 1.811428964138031006e-01 2.037900835275650024e-01 8.207884617149829865e-03 3.095453083515167236e-01 -2.576491609215736389e-02 -2.396003454923629761e-01 1.938496232032775879e-01 -1.480451971292495728e-01 8.242853730916976929e-02 2.931066453456878662e-01 1.058696880936622620e-01 -2.380035668611526489e-01
1.880105137825012207e-01 9.031799435615539551e-02 2.047656625509262085e-01 -4.203792661428451538e-02 -1.894487887620925903e-01 -1.640819460153579712e-01 -1.641415245831012726e-02 -3.570237755775451660e-01 2.792400419712066650e-01 1.283791512250900269e-01 1.183100640773773193e-01 1.530288811773061752e-02 1.111541688442230225e-01 -5.303444340825080872e-03 1.439364254474639893e-01 1.535755246877670288e-01 1.650858968496322632e-01 -2.734460532665252686e-01 8.403547853231430054e-02 -2.938870489597320557e-01 -9.789244085550308228e-02 -1.678020209074020386e-01 -4.615052789449691772e-02 -1.810656189918518066e-01 -1.291471272706985474e-01 -4.622760787606239319e-02 1.905757375061511993e-02 -1.418724358081817627e-01 3.007997870445251465e-01 2.263219058513641357e-01 1.297755539417266846e-01 -3.015156388282775879e-01
3.724524974822998047e-01 -9.298506379127502441e-02 3.690957278013229370e-02 -8.937414735555648804e-02 1.285217106342315674e-01 -3.421313464641571045e-01 -2.127660810947418213e-01 -2.598741836845874786e-02 1.070149019360542297e-01 2.678019702434539795e-01 2.083264142274856567e-01 2.173414081335067749e-01 1.397633459419012070e-02 -1.734093427658081055e-01 8.252191543579101562e-02 1.482772408053278923e-03 -1.587051302194595337e-01 -1.026645004749298096e-01 -2.416026405990123749e-02 5.588052794337272644e-02 -1.731379479169845581e-01 6.602237373590469360e-02 -1.379780005663633347e-03 4.172340407967567444e-02 -6.509979069232940674e-02 -3.774014711380004883e-01 1.851375773549079895e-02 1.963588744401931763e-01 1.354893296957015991e-01 -3.622861206531524658e-02 4.030495584011077881e-01 -9.839044511318206787e-02
2.701953947544097900e-01 -2.737446725368499756e-01 2.076762169599533081e-01 -7.613950222730636597e-02 -2.692908048629760742e-02 -3.120124638080596924e-01 -2.880343198776245117e-01 -1.547882407903671265e-01 1.355006843805313110e-01 -1.164116337895393372e-01 4.678909201174974442e-03 4.704535007476806641e-02 4.099586308002471924e-01 1.047229543328285217e-01 -5.161642283201217651e-02 1.138960272073745728e-01 1.440131962299346924e-01 -1.743371486663818359e-01 3.124185502529144287e-01 7.809510082006454468e-02 3.558114171028137207e-02 1.095844581723213196e-01 -6.058578193187713623e-02 1.075149476528167725e-01 -9.915731847286224365e-02 -1.771270930767059326e-01 -4.044422879815101624e-02 -7.054246962070465088e-02 2.045094221830368042e-01 -9.762220829725265503e-02 -8.624666929244995117e-02 -2.817121446132659912e-01
1.157062128186225891e-01 -2.593777477741241455e-01 6.581452488899230957e-02 -1.203109472990036011e-01 2.413669526576995850e-01 -3.358279764652252197e-01 -3.495080471038818359e-01 -6.583670526742935181e-02 8.139944821596145630e-02 -1.214004382491111755e-01 -1.367363147437572479e-02 1.309270709753036499e-01 2.751788198947906494e-01 1.285156309604644775e-01 1.608358770608901978e-01 1.787529438734054565e-01 -6.035427004098892212e-02 -2.253706753253936768e-01 4.322711005806922913e-02 -7.721994537860155106e-03 7.357235997915267944e-02 1.506102532148361206e-01 2.678330242633819580e-01 7.008729130029678345e-02 5.562842637300491333e-02 -2.595383822917938232e-01 -1.310951262712478638e-01 6.927577406167984009e-02 2.958531081676483154e-01 2.431466579437255859e-01 3.546201856806874275e-03 1.184879839420318604e-01
9.843637049198150635e-02 -1.218911111354827881e-01 2.503687739372253418e-01 -8.330847322940826416e-02 -1.623066514730453491e-01 -1.261872351169586182e-01 -2.632914185523986816e-01 -1.344733983278274536e-01 2.345909029245376587e-01 1.755169481039047241e-01 1.307058930397033691e-01 5.873736366629600525e-02 3.022096455097198486e-01 6.580532342195510864e-02 8.190502971410751343e-02 -1.122435480356216431e-01 2.018857598304748535e-01 -1.637137867510318756e-02 -4.034686367958784103e-03 2.704198360443115234e-01 1.689739227294921875e-01 -1.715452410280704498e-02 4.103934764862060547e-01 2.584314644336700439e-01 -2.149687334895133972e-02 -1.449182182550430298e-01 2.181830555200576782e-01 1.059790700674057007e-01 1.847793757915496826e-01 -3.786546736955642700e-02 -1.215687468647956848e-01 -2.143229842185974121e-01
4.720606505870819092e-01 -7.212255895137786865e-02 -2.209914103150367737e-02 1.005493029952049255e-01 7.521068304777145386e-02 -7.149050384759902954e-02 8.116085827350616455e-02 1.785634905099868774e-01 1.040353700518608093e-01 1.905421167612075806e-01 -2.694307081401348114e-02 -4.998385161161422729e-02 1.417182534933090210e-01 -1.384264975786209106e-01 1.283990740776062012e-01 9.991404414176940918e-02 -4.244269803166389465e-02 -1.062578409910202026e-01 1.958318948745727539e-01 1.178330648690462112e-02 9.969205409288406372e-02 3.538178801536560059e-01 1.625940054655075073e-01 8.787857368588447571e-03 -2.944999039173126221e-01 -7.114249467849731445e-02 1.633700430393218994e-01 3.789473474025726318e-01 1.366253010928630829e-02 3.450734913349151611e-01 2.764707198366522789e-03 -3.843121603131294250e-02
-2.669937163591384888e-02 -1.870604157447814941e-01 3.591285645961761475e-01 1.663417741656303406e-02 -1.136635467410087585e-01 -2.308364212512969971e-01 1.470541115850210190e-02 3.868899494409561157e-02 4.062753915786743164e-01 -3.094048798084259033e-01 8.309860527515411377e-02 -7.691603153944015503e-02 1.725374907255172729e-01 -3.235256373882293701e-01 2.148979008197784424e-01 4.831422865390777588e-02 -4.810326918959617615e-02 -1.220495179295539856e-01 -3.257868438959121704e-02 1.057491376996040344e-01 1.780401617288589478e-01 1.804938614368438721e-01 1.367077678442001343e-01 -1.004805415868759155e-01 5.204220116138458252e-02 -5.920965969562530518e-02 1.828241646289825439e-01 1.025535240769386292e-01 2.152989357709884644e-01 1.643536388874053955e-01 -2.523461580276489258e-01 2.907239273190498352e-02
4.789944887161254883e-01 -2.527850866317749023e-01 -9.914073348045349121e-02 -8.739747107028961182e-03 1.185447350144386292e-01 -4.936601594090461731e-02 2.486412376165390015e-01 1.065123975276947021e-01 2.635166347026824951e-01 1.715992540121078491e-01 -1.235288754105567932e-01 -6.019515451043844223e-03 1.802109032869338989e-01 -2.540542483329772949e-01 1.041747815907001495e-02 1.231002509593963623e-01 6.751257926225662231e-02 1.073332503437995911e-02 -6.526330858469009399e-02 3.459340333938598633e-02 2.953372336924076080e-02 2.125737071037292480e-01 1.059228703379631042e-01 -8.091636747121810913e-02 -1.527712941169738770e-01 -8.601856231689453125e-02 1.791271567344665527e-01 1.886378526687622070e-01 1.869000792503356934e-01 4.123629629611968994e-01 3.915115818381309509e-02 -4.200041666626930237e-02
-6.022977828979492188e-02 1.310776472091674805e-01 1.568507999181747437e-01 1.242333278059959412e-02 -8.483299612998962402e-02 -3.130910396575927734e-01 -1.930439025163650513e-01 6.776537746191024780e-02 3.850113153457641602e-01 5.760696157813072205e-02 -1.186045780777931213e-01 -5.287862941622734070e-02 -3.938158974051475525e-02 -6.897595524787902832e-02 7.264862768352031708e-03 1.426239907741546631e-01 4.100133851170539856e-02 1.173537001013755798e-01 -1.742966622114181519e-01 -2.726306393742561340e-02 -1.189711317420005798e-01 1.734351813793182373e-01 2.190979421138763428e-01 -8.299206942319869995e-02 -7.907333970069885254e-02 -4.520103335380554199e-01 7.138394564390182495e-02 5.525547638535499573e-02 3.659924864768981934e-02 3.634455502033233643e-01 5.893934145569801331e-02 -3.330366015434265137e-01
1.451063305139541626e-01 -2.848180830478668213e-01 5.442155897617340088e-02 9.848641231656074524e-03 7.953424938023090363e-03 -3.739418461918830872e-02 6.470400094985961914e-02 1.980012208223342896e-01 1.573044247925281525e-02 1.442157626152038574e-01 3.246047347784042358e-02 -1.796997934579849243e-01 1.530403941869735718e-01 7.309772819280624390e-02 -1.213200315833091736e-01 -1.661000698804855347e-01 1.189693585038185120e-01 -1.817857623100280762e-01 7.589745521545410156e-02 -1.649416834115982056e-01 2.445057183504104614e-01 1.250225007534027100e-01 2.942785918712615967e-01 -1.072923094034194946e-01 -2.651020186021924019e-03 -1.256799250841140747e-01 9.809465706348419189e-02 1.686443984508514404e-01 1.939040124416351318e-01 4.208037257194519043e-01 4.065625965595245361e-01 1.921531409025192261e-01
1.836443394422531128e-01 2.543802559375762939e-01 1.992193609476089478e-01 -1.615213304758071899e-01 -2.772538550198078156e-02 -9.283708035945892334e-02 -3.858268260955810547e-02 -9.390120208263397217e-02 1.439022272825241089e-01 2.751775979995727539e-01 -4.385660588741302490e-02 -2.291219085454940796e-01 -4.864975810050964355e-02 -1.998909264802932739e-01 1.743725240230560303e-01 3.379642590880393982e-02 3.503718972206115723e-02 -1.407633572816848755e-01 6.236442551016807556e-02 2.164901467040181160e-03 1.071431767195463181e-02 3.563127219676971436e-01 -7.665024697780609131e-02 3.849595189094543457e-01 -6.990166753530502319e-02 -1.316657662391662598e-01 -2.985332347452640533e-02 -6.830231100320816040e-02 2.144929319620132446e-01 2.830125987529754639e-01 3.183886110782623291e-01 -1.733226329088211060e-01
3.731026649475097656e-01 -3.626232594251632690e-02 1.139195337891578674e-01 3.162781521677970886e-02 7.614424079656600952e-02 4.928100854158401489e-02 -1.156681030988693237e-01 3.888793662190437317e-02 3.611324131488800049e-01 8.175463229417800903e-02 1.429393142461776733e-01 -1.178189814090728760e-01 -2.680814824998378754e-02 2.403168752789497375e-02 -1.166592761874198914e-01 1.299870908260345459e-01 1.895398944616317749e-01 -2.200757712125778198e-01 9.515842050313949585e-02 1.981806606054306030e-01 1.970419883728027344e-01 4.930119216442108154e-02 2.360728085041046143e-01 5.054693818092346191e-01 6.091279536485671997e-02 -1.505686640739440918e-01 -6.708777975291013718e-03 9.475485980510711670e-02 2.591139972209930420e-01 1.074657216668128967e-01 6.743300706148147583e-02 -1.239016205072402954e-01
1.832900196313858032e-01 1.350640319287776947e-02 2.420850843191146851e-01 1.423273980617523193e-01 7.603971660137176514e-02 5.308661237359046936e-02 -2.974107563495635986e-01 3.243727684020996094e-01 1.069035977125167847e-01 1.945782154798507690e-01 1.335549652576446533e-01 -8.762930333614349365e-02 3.398689255118370056e-02 3.788020089268684387e-02 -2.129398137331008911e-01 -8.162736892700195312e-02 5.871564894914627075e-02 -3.034522235393524170e-01 2.518382370471954346e-01 -1.373930424451828003e-01 2.415835261344909668e-01 7.809621095657348633e-02 7.795424014329910278e-02 -5.674449726939201355e-02 -1.155056059360504150e-01 -2.050194740295410156e-01 9.251000732183456421e-02 2.527963817119598389e-01 1.327094584703445435e-01 2.238870859146118164e-01 2.402312457561492920e-01 2.254159450531005859e-01
4.566457122564315796e-02 6.351166218519210815e-02 1.605135649442672729e-01 -1.486565619707107544e-01 -5.465843528509140015e-02 8.292284607887268066e-02 -2.086468189954757690e-01 -9.951606392860412598e-02 1.679722815752029419e-01 4.887801781296730042e-02 -5.690735951066017151e-02 -1.503162682056427002e-01 -1.486415565013885498e-01 -3.117400109767913818e-01 -1.194264814257621765e-01 1.450631320476531982e-01 -2.527090907096862793e-01 -2.837121784687042236e-01 -1.312354393303394318e-02 -1.633149683475494385e-01 1.406120210886001587e-01 1.525389999151229858e-01 3.541407287120819092e-01 -1.524778362363576889e-02 3.898409008979797363e-02 4.303175024688243866e-03 3.237798810005187988e-01 -1.730212718248367310e-01 1.894367337226867676e-01 1.762417405843734741e-01 1.615722626447677612e-01 3.200781345367431641e-01
2.623304724693298340e-01 9.874514304101467133e-03 1.549812704324722290e-01 -2.065664976835250854e-01 5.923779308795928955e-02 -2.385419607162475586e-01 -3.347603604197502136e-03 -9.051208198070526123e-02 -3.428045660257339478e-02 1.378547102212905884e-01 2.374262213706970215e-01 -3.174963593482971191e-01 4.867252707481384277e-02 -1.588689237833023071e-01 -6.094410642981529236e-02 1.104143541306257248e-02 3.286491613835096359e-03 5.674159526824951172e-02 8.487085811793804169e-03 2.986449599266052246e-01 1.950324922800064087e-01 -8.747714012861251831e-02 2.950917780399322510e-01 -2.146053016185760498e-01 -2.408980391919612885e-03 -1.536942124366760254e-01 1.106591001152992249e-01 -6.399122066795825958e-03 3.006551647558808327e-03 2.389006167650222778e-01 3.504503071308135986e-01 -3.159979879856109619e-01
-1.439490355551242828e-02 -1.191148683428764343e-01 5.499758720397949219e-01 -1.598871313035488129e-02 -4.097568243741989136e-02 -1.505981832742691040e-01 -2.490131556987762451e-01 1.023718714714050293e-01 1.454400718212127686e-01 3.673787042498588562e-02 1.868942975997924805e-01 2.003329992294311523e-02 1.158451363444328308e-01 -3.534257039427757263e-02 -2.079051360487937927e-02 -1.833041608333587646e-01 5.150164291262626648e-02 -6.758027523756027222e-02 -1.288671195507049561e-01 3.237008303403854370e-02 1.027190387248992920e-01 1.724740117788314819e-01 1.484029591083526611e-01 -3.899690508842468262e-02 1.257484555244445801e-01 -1.130328401923179626e-01 4.330019354820251465e-01 -6.049414724111557007e-02 5.154905468225479126e-02 -3.529843315482139587e-02 2.449190616607666016e-01 -3.273366987705230713e-01
1.296361815184354782e-02 -2.019726037979125977e-01 2.585145831108093262e-01 4.796304181218147278e-02 -2.704553306102752686e-01 4.546573385596275330e-02 -1.084530279040336609e-01 -1.202726662158966064e-01 2.183418422937393188e-01 1.066027432680130005e-01 -5.256555601954460144e-02 -9.894610382616519928e-03 3.044916987419128418e-01 -2.156172245740890503e-01 -7.972805202007293701e-02 -1.635825186967849731e-01 1.379323452711105347e-01 -2.523059248924255371e-01 7.056707888841629028e-02 8.416734635829925537e-02 2.016855329275131226e-01 3.565533757209777832e-01 9.359658509492874146e-02 5.563545227050781250e-02 -7.137664407491683960e-02 -8.281277120113372803e-02 3.003008365631103516e-01 -1.132173985242843628e-01 1.059582084417343140e-01 3.904910385608673096e-01 -3.346016258001327515e-02 -7.488943170756101608e-03
3.744241595268249512e-01 -8.997381478548049927e-02 2.467483282089233398e-01 8.107478171586990356e-02 1.284842193126678467e-01 -2.877759337425231934e-01 -8.564063161611557007e-02 -1.190808713436126709e-01 9.630122780799865723e-02 -2.020015120506286621e-01 -2.859666757285594940e-02 -3.157747909426689148e-02 2.255288325250148773e-02 -1.562137901782989502e-01 -6.915824860334396362e-02 -2.463014563545584679e-03 -1.025488898158073425e-01 4.857581481337547302e-02 -1.347899883985519409e-01 3.233607709407806396e-01 1.376495957374572754e-01 -2.356685139238834381e-02 1.920287497341632843e-02 -1.194614246487617493e-01 -5.306891351938247681e-02 -1.258171051740646362e-01 2.004226297140121460e-01 4.532357305288314819e-02 -2.999574411660432816e-03 2.011991143226623535e-01 5.570616722106933594e-01 -1.988376863300800323e-02
1.690925955772399902e-01 6.808294355869293213e-02 1.381196677684783936e-01 2.940426208078861237e-02 -1.365713328123092651e-01 -2.681521475315093994e-01 2.576278336346149445e-02 -9.763152152299880981e-02 4.999364167451858521e-02 2.681173980236053467e-01 -3.852533176541328430e-02 -2.716533094644546509e-02 1.560934334993362427e-01 -1.130402670241892338e-04 5.553261190652847290e-02 2.627362310886383057e-01 -3.491892516613006592e-01 -1.425348520278930664e-01 -5.339818820357322693e-02 -3.440953791141510010e-01 3.354772925376892090e-02 1.496621817350387573e-01 1.487923413515090942e-01 8.648855239152908325e-02 1.009134054183959961e-01 -2.497260272502899170e-01 2.178893834352493286e-01 3.015538454055786133e-01 2.835039198398590088e-01 1.920553296804428101e-01 -6.877376884222030640e-02 1.529617905616760254e-01
3.873100578784942627e-01 -1.732354462146759033e-01 -7.174604386091232300e-02 -1.052676588296890259e-01 -8.253362961113452911e-03 -2.080334126949310303e-01 -1.407726109027862549e-01 -2.167580574750900269e-01 2.713509202003479004e-01 1.009382158517837524e-01 -9.702519327402114868e-02 1.933730095624923706e-01 1.314259022474288940e-01 -3.072563707828521729e-01 -1.570346355438232422e-01 9.601202607154846191e-02 -3.058868944644927979e-01 -1.002153232693672180e-01 -7.801288366317749023e-02 -1.347597837448120117e-01 1.747389435768127441e-01 -1.021257322281599045e-02 1.228715628385543823e-01 -1.148842722177505493e-01 -1.096792519092559814e-01 1.782087385654449463e-01 8.990522474050521851e-02 -1.714267879724502563e-01 3.753126859664916992e-01 7.197611778974533081e-02 5.167906731367111206e-02 -2.572024613618850708e-02
5.488700792193412781e-02 1.506732255220413208e-01 3.698232397437095642e-02 8.417931944131851196e-02 -3.930452838540077209e-02 4.147686809301376343e-02 -1.351899355649948120e-01 3.045034408569335938e-01 3.004043400287628174e-01 8.870778977870941162e-02 2.669311687350273132e-02 1.317318379878997803e-01 1.863709092140197754e-01 -1.983035355806350708e-01 -4.954123497009277344e-02 1.772344410419464111e-01 -4.144885018467903137e-02 -1.303816437721252441e-01 3.076159954071044922e-01 -2.683390080928802490e-01 1.147003695368766785e-01 -2.230002079159021378e-03 4.396240413188934326e-01 1.668427884578704834e-02 -3.611908061429858208e-03 -2.806314229965209961e-01 2.556728124618530273e-01 3.025867976248264313e-02 2.387818098068237305e-01 1.602552682161331177e-01 2.304912731051445007e-02 8.440462499856948853e-02
2.520857453346252441e-01 6.987076252698898315e-02 1.723980307579040527e-01 -1.526039987802505493e-01 -1.169215962290763855e-01 -1.722441911697387695e-01 -1.875301077961921692e-02 -2.118767052888870239e-01 1.684497594833374023e-01 1.578802429139614105e-02 9.871895611286163330e-02 1.568021997809410095e-02 2.553243637084960938e-01 -1.301633864641189575e-01 2.519351541996002197e-01 1.902347803115844727e-02 -8.915306627750396729e-02 -9.083862416446208954e-03 -1.024544145911931992e-02 -3.470324277877807617e-01 1.799640208482742310e-01 -1.002105027437210083e-01 3.642822802066802979e-01 3.763268701732158661e-03 -3.846895694732666016e-02 -7.649727165699005127e-02 -1.794922500848770142e-01 2.405586540699005127e-01 4.116204082965850830e-01 1.232066676020622253e-01 8.580204099416732788e-02 1.108803600072860718e-01
1.738141030073165894e-01 -1.076777726411819458e-01 2.372481226921081543e-01 7.668944075703620911e-03 -7.777201384305953979e-02 -1.992053240537643433e-01 -4.361413419246673584e-01 -1.804997026920318604e-01 1.295985132455825806e-01 -4.098978266119956970e-02 9.172426909208297729e-02 -9.754838049411773682e-02 4.306938946247100830e-01 2.073386311531066895e-02 1.646653413772583008e-01 -1.337226033210754395e-01 2.566040158271789551e-01 -1.252232044935226440e-01 2.645032703876495361e-01 2.240735292434692383e-01 8.186095952987670898e-02 1.437249928712844849e-01 -6.676550023257732391e-03 5.671916995197534561e-03 1.786660030484199524e-02 -1.596680432558059692e-01 2.079942971467971802e-01 4.015764221549034119e-02 6.648222357034683228e-02 -1.116318777203559875e-01 -9.882559627294540405e-02 -1.988009661436080933e-01
1.229598671197891235e-01 -1.678999662399291992e-01 2.963537573814392090e-01 -8.175384253263473511e-02 1.532272100448608398e-01 -1.151243299245834351e-01 -1.963046491146087646e-01 2.725740373134613037e-01 9.121178090572357178e-02 7.130068540573120117e-02 -9.656214714050292969e-02 2.866003811359405518e-01 2.287119626998901367e-01 -1.837168335914611816e-01 4.178924262523651123e-01 8.955825120210647583e-03 1.711185127496719360e-01 4.551813378930091858e-02 1.737323403358459473e-01 -4.993351548910140991e-02 1.064690425992012024e-01 7.912280410528182983e-02 1.499033272266387939e-01 4.646824672818183899e-02 5.447376053780317307e-03 -1.476902514696121216e-01 1.032602638006210327e-01 -2.506772056221961975e-02 2.759263515472412109e-01 2.947129011154174805e-01 2.105993032455444336e-01 1.555307116359472275e-02
7.429324835538864136e-02 -2.316049635410308838e-01 4.007491469383239746e-02 -3.443976342678070068e-01 -3.152687251567840576e-01 -1.881884336471557617e-01 -1.017398759722709656e-01 -1.267958581447601318e-01 1.719558537006378174e-01 2.784162461757659912e-01 8.401409536600112915e-02 8.627588301897048950e-02 5.194037407636642456e-02 -3.958141058683395386e-02 -1.024128273129463196e-01 1.025719940662384033e-01 -3.984901309013366699e-02 1.602167934179306030e-01 6.043958291411399841e-02 -8.656269311904907227e-02 -2.322175353765487671e-01 -9.365702420473098755e-02 1.379300057888031006e-01 -3.236846625804901123e-02 6.956019997596740723e-02 -4.394251736812293530e-04 3.843471705913543701e-01 -1.270599663257598877e-01 2.340198755264282227e-01 1.966484636068344116e-01 3.588438332080841064e-01 2.105427347123622894e-02
-2.625624462962150574e-02 -2.772416472434997559e-01 1.636215671896934509e-02 -1.536677926778793335e-01 1.982987374067306519e-01 -1.531511992216110229e-01 6.682629138231277466e-02 2.173881381750106812e-01 2.346116304397583008e-01 8.136581629514694214e-02 -1.417258530855178833e-01 -7.207443937659263611e-03 2.329286783933639526e-01 -1.634041219949722290e-01 1.963329464197158813e-01 -2.541501820087432861e-02 1.077660545706748962e-01 -2.424867004156112671e-01 2.604902489110827446e-03 1.368560642004013062e-01 1.379246562719345093e-01 -1.927968412637710571e-01 6.415265798568725586e-02 -2.062705025309696794e-04 7.941836118698120117e-02 -6.795872747898101807e-02 3.074752092361450195e-01 -9.446645528078079224e-02 3.085587918758392334e-01 4.380714297294616699e-01 1.609151214361190796e-01 7.250073552131652832e-02
[truncated: 3,265,003 more chars]
