# Supplementary material for: The Language of Innovation
Source: PLoS One. 2020 Apr 30;15(4):e0230107. doi: 10.1371/journal.pone.0230107 (PMC7194493; doi:10.1371/journal.pone.0230107)
Supplement: S2 File — (GZ) [file pone.0230107.s002.tar.gz › 1980-1984/V2Run_26_VS_4500_embeddings1980-1984ED32.txt]

-1.238398626446723938e-01 1.693272143602371216e-01 -7.792631536722183228e-02 1.363046467304229736e-01 -1.311243325471878052e-01 -1.394816935062408447e-01 3.784873783588409424e-01 -1.455934494733810425e-01 1.419377028942108154e-01 1.883214712142944336e-01 -4.198099672794342041e-02 9.441678971052169800e-02 -4.951744377613067627e-01 1.708149909973144531e-01 -5.352796614170074463e-02 -7.235900312662124634e-02 -1.361109912395477295e-01 -8.669564500451087952e-03 -2.130442112684249878e-01 6.102488562464714050e-02 -1.718962043523788452e-01 1.148792356252670288e-01 3.041090071201324463e-01 5.188056826591491699e-02 -1.714158356189727783e-01 3.122913837432861328e-01 -1.249973755329847336e-02 2.717209607362747192e-02 1.468024700880050659e-01 -1.161405593156814575e-01 -9.543508291244506836e-02 -6.239313259720802307e-02
-3.629227727651596069e-02 2.150819599628448486e-01 -6.600117683410644531e-02 1.763084381818771362e-01 8.848169445991516113e-02 -3.963029012084007263e-02 -1.453748196363449097e-01 -1.105784922838211060e-01 -1.010518819093704224e-01 4.040434211492538452e-02 3.242549300193786621e-02 -8.021085709333419800e-02 -6.383975744247436523e-01 4.850005358457565308e-02 1.113654207438230515e-02 2.540914714336395264e-02 -1.126595400273799896e-02 8.221433311700820923e-02 1.406896114349365234e-01 6.969754397869110107e-02 -2.114925533533096313e-01 1.644321829080581665e-01 -2.318539423868060112e-03 -1.344879972748458385e-03 1.080480739474296570e-01 1.059185191988945007e-01 -3.699111640453338623e-01 8.621478453278541565e-03 2.751288712024688721e-01 2.173666208982467651e-01 6.085838377475738525e-02 2.333603352308273315e-01
-1.338267922401428223e-01 1.064040809869766235e-01 9.589938074350357056e-02 5.080414004623889923e-03 3.224132657051086426e-01 -6.074850633740425110e-02 6.974453479051589966e-02 -9.671379625797271729e-02 1.991920024156570435e-01 1.779210865497589111e-01 -5.240841209888458252e-02 -1.066839843988418579e-01 -3.849191963672637939e-01 1.925438046455383301e-01 9.703382849693298340e-02 -1.219985932111740112e-01 1.605739295482635498e-01 -4.332998022437095642e-02 1.184246540069580078e-01 -6.185717880725860596e-02 -2.540765702724456787e-01 9.650514461100101471e-03 7.998438924551010132e-02 -3.277670219540596008e-02 1.021758690476417542e-01 6.159384921193122864e-02 -4.333847463130950928e-01 1.156793683767318726e-01 -2.021310031414031982e-01 1.750315725803375244e-01 -3.573590517044067383e-01 1.114567518234252930e-01
1.562045365571975708e-01 3.853338360786437988e-01 -2.271876037120819092e-01 1.669435948133468628e-01 1.580462753772735596e-01 -1.198593061417341232e-02 6.485514342784881592e-02 -1.458528041839599609e-01 1.609557121992111206e-01 -8.121179789304733276e-02 -2.762150168418884277e-01 1.755625195801258087e-02 -3.528304100036621094e-01 1.895668208599090576e-01 3.239632248878479004e-01 -1.688202917575836182e-01 -2.555588074028491974e-02 3.325326144695281982e-01 -4.328129813075065613e-02 4.349362105131149292e-03 -1.132278889417648315e-01 8.302077651023864746e-02 1.680735349655151367e-01 -1.319253444671630859e-01 9.196534007787704468e-02 1.128028556704521179e-01 -8.605322241783142090e-02 -3.640817711129784584e-03 -1.179043427109718323e-01 1.441706120967864990e-01 -2.263825833797454834e-01 3.200670331716537476e-02
-5.236608162522315979e-02 1.119714379310607910e-01 -3.988713324069976807e-01 1.089653372764587402e-01 1.395086199045181274e-01 2.793444134294986725e-02 -9.485501796007156372e-03 3.111073002219200134e-02 1.693650782108306885e-01 -1.161035895347595215e-01 -1.741737276315689087e-01 1.261861920356750488e-01 -4.501039683818817139e-01 9.189013391733169556e-03 1.243084967136383057e-01 1.757160015404224396e-02 -1.736293435096740723e-01 1.965619325637817383e-01 1.358218789100646973e-01 1.055416092276573181e-01 1.486616674810647964e-02 -8.019480854272842407e-02 2.019858360290527344e-01 -9.099747985601425171e-02 1.290826350450515747e-01 7.669617980718612671e-02 -3.979537189006805420e-01 -3.255403414368629456e-02 9.311854839324951172e-02 1.222708076238632202e-01 -3.285554051399230957e-01 -1.339456886053085327e-01
1.579460799694061279e-01 4.136849194765090942e-02 -4.823984578251838684e-02 4.854061454534530640e-02 -9.198170155286788940e-03 -2.663825452327728271e-01 -1.611552760004997253e-02 -1.247042268514633179e-01 1.789918839931488037e-01 5.918515473604202271e-02 -1.720234565436840057e-02 -4.869416356086730957e-03 -3.647792339324951172e-01 1.186440065503120422e-01 -2.379038780927658081e-01 -2.166347950696945190e-01 -1.799168065190315247e-02 9.331437200307846069e-02 -1.555594950914382935e-01 1.355093270540237427e-01 -5.271568428725004196e-03 6.787891685962677002e-02 2.150828391313552856e-01 -3.556802272796630859e-01 3.410302996635437012e-01 1.562015116214752197e-01 -3.638371229171752930e-01 -5.433519184589385986e-02 9.013086557388305664e-02 1.349182426929473877e-01 -2.527603507041931152e-01 -5.628646817058324814e-03
1.031735092401504517e-01 9.419737011194229126e-02 -4.273389652371406555e-02 8.248149603605270386e-02 3.640373423695564270e-02 -1.663876771926879883e-01 1.795468330383300781e-01 1.163948699831962585e-01 3.853550255298614502e-01 4.291513189673423767e-02 -6.553915143013000488e-02 -9.609041363000869751e-02 -4.248640835285186768e-01 1.994643211364746094e-01 -2.340137772262096405e-02 1.842073798179626465e-01 -2.176325209438800812e-02 1.572520285844802856e-01 -2.711130306124687195e-02 3.997330367565155029e-01 -4.444251656532287598e-01 7.802828401327133179e-02 1.898718066513538361e-02 1.347142308950424194e-01 2.680181525647640228e-02 -1.299273520708084106e-01 1.195883899927139282e-01 4.088065028190612793e-02 -4.930006340146064758e-02 -9.933271259069442749e-02 -1.336890757083892822e-01 -8.268675953149795532e-02
2.822962217032909393e-02 1.536904573440551758e-01 -6.902761012315750122e-02 1.318074613809585571e-01 1.203235983848571777e-01 1.389650162309408188e-02 -1.260379403829574585e-01 1.910227835178375244e-01 2.717426121234893799e-01 3.521095961332321167e-02 5.763166025280952454e-02 1.141572892665863037e-01 -4.161892831325531006e-01 2.530671358108520508e-01 -2.067452371120452881e-01 -3.240885958075523376e-02 5.106656625866889954e-02 3.033150173723697662e-02 -2.562078237533569336e-01 3.536271750926971436e-01 -4.554603695869445801e-01 2.424653619527816772e-02 1.518264114856719971e-01 3.702947869896888733e-02 -1.733459383249282837e-01 -1.436896622180938721e-01 -6.136379390954971313e-02 -5.236229300498962402e-02 1.374890804290771484e-01 -4.609671235084533691e-02 -6.953098624944686890e-02 -6.456232070922851562e-02
-3.968659788370132446e-02 1.252483427524566650e-01 -4.101433455944061279e-01 2.512918114662170410e-01 1.267826557159423828e-01 -6.701299920678138733e-03 -5.735118314623832703e-02 -6.356994807720184326e-02 -5.161729082465171814e-02 -1.713019609451293945e-01 5.133552104234695435e-02 -2.142205834388732910e-01 -5.731899142265319824e-01 1.870281398296356201e-01 4.960769787430763245e-02 -9.184537082910537720e-02 -1.357933729887008667e-01 1.115183532238006592e-01 -9.529919479973614216e-04 -8.668821305036544800e-02 -1.897981017827987671e-01 3.657066496089100838e-03 1.478488445281982422e-01 1.201040223240852356e-01 1.466879397630691528e-01 1.115507781505584717e-01 -3.331201076507568359e-01 -4.030206054449081421e-02 1.227266490459442139e-01 3.952490165829658508e-03 -1.561757456511259079e-02 -1.943581551313400269e-02
-8.815076947212219238e-02 2.537225186824798584e-01 -3.189148604869842529e-01 2.352583408355712891e-01 3.920032083988189697e-02 -1.265146434307098389e-01 -8.439846336841583252e-02 8.293245732784271240e-02 -5.355342850089073181e-02 -1.221771240234375000e-01 5.634803324937820435e-02 -1.066707968711853027e-01 -5.744560956954956055e-01 1.161655560135841370e-01 1.009399667382240295e-01 -1.135142296552658081e-01 -9.422633796930313110e-02 2.186729013919830322e-02 -3.886514576151967049e-03 5.661391094326972961e-02 -2.894838750362396240e-01 5.500582628883421421e-04 2.183065414428710938e-01 1.896352916955947876e-01 1.367478668689727783e-01 7.216841727495193481e-02 -1.092225313186645508e-01 -6.140797585248947144e-02 3.397123515605926514e-01 -4.009402170777320862e-02 2.506736852228641510e-02 5.561655014753341675e-02
-1.932391226291656494e-01 1.946515962481498718e-02 -1.524776220321655273e-01 1.015423908829689026e-01 3.685688376426696777e-01 1.811681538820266724e-01 -4.837984219193458557e-02 -1.829923689365386963e-01 2.488216757774353027e-02 -5.031125247478485107e-02 -2.525939941406250000e-01 -2.838199436664581299e-01 -2.216106355190277100e-01 -3.632818534970283508e-02 -1.845802068710327148e-01 -4.860022105276584625e-03 -9.923999756574630737e-02 4.532793536782264709e-02 1.088628023862838745e-01 1.491508185863494873e-01 -1.987245678901672363e-01 2.870634496212005615e-01 3.260782659053802490e-01 -9.025824815034866333e-02 -3.500543534755706787e-02 2.703459560871124268e-01 1.733633279800415039e-01 1.165873855352401733e-01 5.217190086841583252e-02 -1.837125420570373535e-01 -1.124380826950073242e-01 -2.067618221044540405e-01
-9.018954634666442871e-02 1.916835755109786987e-01 -5.480673909187316895e-02 2.913481295108795166e-01 5.650863051414489746e-02 -3.236431181430816650e-01 -2.245180308818817139e-01 -3.046115636825561523e-01 -1.374355405569076538e-01 -1.611511260271072388e-01 -2.398971281945705414e-02 -1.096363887190818787e-01 -4.685763716697692871e-01 4.142440855503082275e-02 -1.697799749672412872e-02 2.647152170538902283e-03 -1.506015360355377197e-01 -2.991761825978755951e-02 8.485609292984008789e-02 2.392232231795787811e-02 -2.814215719699859619e-01 1.300370693206787109e-02 1.980588585138320923e-01 1.130519434809684753e-01 2.099448069930076599e-02 5.159147083759307861e-02 -2.533431649208068848e-01 5.065074563026428223e-02 2.684815824031829834e-01 1.208065152168273926e-01 -1.169989407062530518e-01 -6.428143382072448730e-02
-3.434144705533981323e-02 2.103356271982192993e-01 5.511593073606491089e-02 2.561250030994415283e-01 1.276759356260299683e-01 -2.243663743138313293e-02 -1.348147094249725342e-01 -3.801867067813873291e-01 -1.090811565518379211e-01 -2.238790839910507202e-01 -9.164150804281234741e-02 1.079685315489768982e-01 -4.757681488990783691e-01 1.064538434147834778e-01 -2.301359623670578003e-01 9.186263382434844971e-02 -2.452934347093105316e-02 1.230894550681114197e-01 -1.341870333999395370e-02 2.534716017544269562e-02 -1.684589534997940063e-01 9.873922169208526611e-02 1.353642642498016357e-01 -1.258312016725540161e-01 3.397726640105247498e-02 1.148428246378898621e-01 -3.325928151607513428e-01 1.324057132005691528e-01 1.810792274773120880e-02 2.402434349060058594e-01 -1.074185445904731750e-01 1.559459269046783447e-01
2.214642800390720367e-02 1.914533823728561401e-01 -1.187690943479537964e-01 7.686494290828704834e-02 1.445737928152084351e-01 -6.129139661788940430e-02 1.576506793498992920e-01 -4.401363059878349304e-02 2.712993323802947998e-01 -7.922983169555664062e-02 -3.678258741274476051e-03 -7.355147600173950195e-02 -6.016682982444763184e-01 8.061666041612625122e-02 1.549941897392272949e-01 1.600367389619350433e-02 7.698465138673782349e-02 1.644763648509979248e-01 1.862346231937408447e-01 -1.314630210399627686e-01 -1.121866405010223389e-01 7.298272848129272461e-02 1.862345784902572632e-01 -6.364888511598110199e-03 7.251314073801040649e-02 3.189240396022796631e-02 -4.216836988925933838e-01 7.209035009145736694e-02 -1.394956260919570923e-01 3.795459866523742676e-02 -2.299857735633850098e-01 -1.124328374862670898e-01
-1.910839229822158813e-01 1.260025054216384888e-01 -1.092784479260444641e-01 2.024453282356262207e-01 -2.506950870156288147e-02 1.869767159223556519e-02 -1.713102906942367554e-01 -1.142534893006086349e-03 6.116551905870437622e-02 -6.208838894963264465e-02 -1.863817917183041573e-03 4.348135553300380707e-03 -6.293362379074096680e-01 1.498418599367141724e-01 7.476836442947387695e-02 -7.168608903884887695e-02 1.037694364786148071e-01 2.871931791305541992e-01 -2.484655827283859253e-01 1.186995580792427063e-01 -1.544858068227767944e-01 -1.513306647539138794e-01 9.155781567096710205e-02 2.519453503191471100e-02 8.889900892972946167e-02 4.013568907976150513e-02 -2.376244217157363892e-01 -5.966870486736297607e-02 -7.380048930644989014e-02 -6.210915744304656982e-02 -3.484808206558227539e-01 -4.851570725440979004e-02
9.214194864034652710e-02 2.652688026428222656e-01 -3.081722930073738098e-02 3.187799453735351562e-01 1.571616977453231812e-01 1.152705028653144836e-02 -2.433464974164962769e-01 -3.624348044395446777e-01 -7.304344326257705688e-02 -2.232313752174377441e-01 -1.180358156561851501e-01 8.443104475736618042e-02 -3.961465954780578613e-01 9.365718811750411987e-02 -2.069434225559234619e-01 -1.203096061944961548e-01 -1.291150599718093872e-01 1.479794383049011230e-01 3.871949017047882080e-02 3.351082280278205872e-02 -2.099790871143341064e-01 -3.046245314180850983e-02 1.476481109857559204e-01 -7.193794846534729004e-02 9.924409538507461548e-02 1.109744384884834290e-01 -3.211069405078887939e-01 1.931731551885604858e-01 4.141780361533164978e-02 5.797107517719268799e-02 -1.512572020292282104e-01 1.415827125310897827e-02
-9.377943351864814758e-03 2.868564724922180176e-01 -1.080926433205604553e-01 2.747974991798400879e-01 2.296523302793502808e-01 -4.939023032784461975e-02 -1.197607368230819702e-01 7.185743190348148346e-03 1.331438273191452026e-01 -1.964168436825275421e-02 -1.636943668127059937e-01 -9.839083999395370483e-02 -4.079633057117462158e-01 3.234645724296569824e-01 5.711682140827178955e-02 -9.380416572093963623e-02 2.977227270603179932e-01 4.138335213065147400e-02 6.980342324823141098e-03 -1.188793033361434937e-01 -1.243756487965583801e-01 -6.888921838253736496e-03 1.944874525070190430e-01 -3.592556109651923180e-03 9.937446564435958862e-02 3.695290535688400269e-02 -3.612754642963409424e-01 -1.174720525741577148e-01 -2.149817198514938354e-01 4.490906000137329102e-02 -2.239340990781784058e-01 -1.063519716262817383e-01
-2.592708915472030640e-02 1.318563967943191528e-01 -8.476751856505870819e-03 1.050483360886573792e-01 -1.616418957710266113e-01 2.172723785042762756e-02 -2.876045703887939453e-01 -8.112019859254360199e-03 -4.501866549253463745e-02 7.334916293621063232e-02 -1.319385692477226257e-02 -3.200726807117462158e-01 -6.642072200775146484e-01 1.984189264476299286e-02 -2.610628725960850716e-03 8.183750510215759277e-02 -1.335730254650115967e-01 2.553160786628723145e-01 9.190598875284194946e-02 -1.516723167151212692e-02 -2.224651351571083069e-02 -4.050820320844650269e-02 1.701817810535430908e-01 -1.543382704257965088e-01 9.772309660911560059e-02 -9.590204805135726929e-02 -2.815486490726470947e-01 1.369625423103570938e-02 -1.986620873212814331e-01 4.292255907785147429e-04 -1.200313493609428406e-01 -6.674189120531082153e-02
1.043801754713058472e-01 3.655550181865692139e-01 1.746255159378051758e-02 1.636297553777694702e-01 -1.034426130354404449e-02 1.205494925379753113e-01 2.182503938674926758e-01 3.764918744564056396e-01 1.329921931028366089e-01 -3.956883773207664490e-02 -2.083537429571151733e-01 -1.480165123939514160e-01 -3.718621730804443359e-01 1.655778288841247559e-01 -1.654170751571655273e-01 1.399354189634323120e-01 -1.807779669761657715e-01 3.638581931591033936e-02 -3.960318863391876221e-02 7.122575491666793823e-02 -2.386167645454406738e-01 -8.816479705274105072e-03 1.551621872931718826e-02 -1.281533837318420410e-01 6.673164665699005127e-02 2.519020736217498779e-01 -3.592366576194763184e-01 -3.668434172868728638e-02 6.672561168670654297e-03 7.512703537940979004e-03 9.063973277807235718e-02 7.883094251155853271e-02
-5.688825249671936035e-02 2.103793472051620483e-01 -1.349615156650543213e-01 2.124252915382385254e-01 4.431122168898582458e-02 1.257660090923309326e-01 -1.986639499664306641e-01 -4.792105033993721008e-02 1.101502552628517151e-01 -1.516520380973815918e-01 -3.438050299882888794e-02 -3.876994922757148743e-02 -5.095884799957275391e-01 -3.073519282042980194e-02 -3.332592174410820007e-02 -1.258110851049423218e-01 2.930744737386703491e-02 2.697796821594238281e-01 -3.150455653667449951e-01 1.501790136098861694e-01 -2.296131104230880737e-01 -1.115556061267852783e-01 4.261043667793273926e-02 5.538203194737434387e-02 1.126765385270118713e-01 8.128664642572402954e-02 -1.688056439161300659e-01 -9.782202541828155518e-02 1.568044722080230713e-02 7.969944924116134644e-02 -4.285859465599060059e-01 -3.303533047437667847e-02
-5.074812844395637512e-02 1.202428638935089111e-01 -1.136019378900527954e-01 3.213190436363220215e-01 2.172480225563049316e-01 -8.093323558568954468e-02 -3.125451803207397461e-01 -2.453429251909255981e-01 3.649255633354187012e-02 -2.054547965526580811e-01 -2.911428809165954590e-01 -5.308300256729125977e-02 -2.970206141471862793e-01 -5.824822559952735901e-02 -3.938227891921997070e-02 3.308016434311866760e-02 -2.503924965858459473e-01 3.298654407262802124e-02 5.599810928106307983e-02 -1.085558980703353882e-01 -1.410016566514968872e-01 -7.859126664698123932e-03 2.706682085990905762e-01 -3.062586300075054169e-02 -4.583745822310447693e-02 9.375249594449996948e-02 -2.673613429069519043e-01 7.099308818578720093e-02 3.163098543882369995e-02 3.238205015659332275e-01 -2.365666925907135010e-01 -8.787249773740768433e-02
-1.663776338100433350e-01 1.683680564165115356e-01 -1.892793029546737671e-01 -1.736463047564029694e-02 9.993223845958709717e-02 4.111138638108968735e-03 6.443451344966888428e-02 -9.000574797391891479e-02 2.599331736564636230e-01 8.089748024940490723e-02 4.785348847508430481e-02 -1.373861432075500488e-01 -4.012145996093750000e-01 2.332060486078262329e-01 1.726921945810317993e-01 6.372755859047174454e-03 1.989271640777587891e-01 -3.818609751760959625e-03 1.637488603591918945e-01 7.493107765913009644e-02 -2.802251875400543213e-01 -5.608684942126274109e-02 1.942178905010223389e-01 7.263471186161041260e-02 7.105057686567306519e-02 1.465690135955810547e-01 -3.819367289543151855e-01 1.655401289463043213e-01 -1.099481210112571716e-01 -3.681503981351852417e-02 -2.783321440219879150e-01 2.401761710643768311e-01
-1.629976555705070496e-02 -2.097353525459766388e-02 -3.402315974235534668e-01 1.833743900060653687e-01 -1.600435748696327209e-02 -1.075787283480167389e-02 -6.775190681219100952e-02 -1.042093858122825623e-01 5.992406979203224182e-02 5.985997244715690613e-02 -1.794804930686950684e-01 1.791249960660934448e-01 -3.370471894741058350e-01 -3.000348992645740509e-02 2.843734808266162872e-02 -1.927044391632080078e-01 -3.850703835487365723e-01 1.755262315273284912e-01 -4.198252409696578979e-02 5.356710031628608704e-02 -2.346984893083572388e-01 3.847052529454231262e-02 1.871673464775085449e-01 -2.473769336938858032e-01 2.486185729503631592e-02 -3.341123089194297791e-02 -3.260413706302642822e-01 1.604560613632202148e-01 1.340009868144989014e-01 1.451424062252044678e-01 -2.043676972389221191e-01 -2.430799901485443115e-01
7.228031754493713379e-02 -1.681176275014877319e-01 -1.882741600275039673e-01 1.588722467422485352e-01 1.090856865048408508e-01 -2.524866722524166107e-02 6.608697026968002319e-02 4.002304002642631531e-02 2.255256474018096924e-01 7.108138501644134521e-02 -7.750129699707031250e-02 1.053629890084266663e-01 -2.449648827314376831e-01 1.933536529541015625e-01 -4.424341488629579544e-03 -7.739274948835372925e-02 -8.188460022211074829e-02 2.615956366062164307e-01 4.880629852414131165e-02 -1.235025655478239059e-02 -9.428806602954864502e-02 1.296259015798568726e-01 4.365475475788116455e-01 -1.157945841550827026e-01 4.066710770130157471e-01 1.967549771070480347e-01 -1.703210622072219849e-01 -3.712149336934089661e-02 2.723182924091815948e-02 1.875677555799484253e-01 -3.578574359416961670e-01 7.127042114734649658e-02
-7.659237831830978394e-02 -2.006238326430320740e-02 -1.011767163872718811e-01 -8.737935125827789307e-02 -9.840612299740314484e-03 -6.658750027418136597e-02 1.232823207974433899e-01 -1.784972697496414185e-01 3.403528779745101929e-02 -2.626711428165435791e-01 4.171801358461380005e-02 -1.863016188144683838e-01 -4.429423809051513672e-01 1.134831756353378296e-01 -1.686814799904823303e-02 2.035362869501113892e-01 -1.181867718696594238e-01 -4.645055159926414490e-02 1.359328180551528931e-01 7.182896137237548828e-02 -5.257633924484252930e-01 5.146569386124610901e-02 1.246383413672447205e-01 -4.340869188308715820e-02 -1.238911971449851990e-01 3.062615692615509033e-01 -1.191334985196590424e-02 -1.467709988355636597e-01 1.923247799277305603e-02 2.468938678503036499e-01 -7.584206014871597290e-02 1.808658987283706665e-01
-4.272125661373138428e-02 -1.799376010894775391e-01 -1.199581027030944824e-01 1.097326204180717468e-01 -3.829168155789375305e-02 -1.795893162488937378e-01 -1.088136732578277588e-01 -1.356128007173538208e-01 -7.918338477611541748e-02 2.011958062648773193e-01 -4.431788623332977295e-02 4.572354629635810852e-02 -5.393744111061096191e-01 1.715478748083114624e-01 -1.737472862005233765e-01 -1.189557686448097229e-01 -5.671901628375053406e-02 4.584902152419090271e-02 2.384792268276214600e-01 2.120441794395446777e-01 -6.657299399375915527e-02 5.958899855613708496e-02 2.605854272842407227e-01 1.794954836368560791e-01 -3.575997427105903625e-02 3.006018102169036865e-01 -4.950538650155067444e-02 -2.632600665092468262e-01 -9.688638965599238873e-04 1.169767305254936218e-01 -1.156392022967338562e-01 2.328207790851593018e-01
-7.495937496423721313e-02 1.929770410060882568e-01 1.330894529819488525e-01 1.663901358842849731e-01 4.383986070752143860e-02 -1.195965856313705444e-01 -8.916501700878143311e-02 -2.340904921293258667e-01 3.436870276927947998e-01 1.380466669797897339e-01 -1.345979571342468262e-01 -9.130530059337615967e-02 -4.111680090427398682e-01 1.188127249479293823e-01 -2.494479268789291382e-01 -1.742239110171794891e-02 -1.779134571552276611e-02 2.190775796771049500e-02 1.141400560736656189e-01 3.879000842571258545e-01 -2.568356394767761230e-01 -1.284234523773193359e-01 1.592546999454498291e-01 1.098717674612998962e-01 -1.362865567207336426e-01 -6.574635207653045654e-02 -1.637770533561706543e-01 -7.916444540023803711e-02 9.924118965864181519e-02 -2.260650992393493652e-01 -7.421822100877761841e-02 -1.296276301145553589e-01
2.533047497272491455e-01 6.277177482843399048e-02 -2.580289840698242188e-01 2.278591394424438477e-01 -7.265827804803848267e-02 -2.073529958724975586e-01 1.347630172967910767e-01 -1.526160985231399536e-01 1.236215382814407349e-01 -1.407080795615911484e-02 -2.308485358953475952e-01 -9.714234620332717896e-02 -3.972907662391662598e-01 1.334056705236434937e-01 3.211699128150939941e-01 -2.176492959260940552e-01 -6.438536196947097778e-02 1.168598905205726624e-01 7.708866894245147705e-02 4.218928143382072449e-02 -2.897476553916931152e-01 2.827097475528717041e-01 1.132904067635536194e-01 2.917787060141563416e-03 5.759765952825546265e-02 -9.740725904703140259e-02 -1.637756079435348511e-01 5.318407341837882996e-02 -8.140451461076736450e-02 1.007048860192298889e-01 -2.395763397216796875e-01 2.089023590087890625e-02
7.863880693912506104e-02 3.101271986961364746e-01 -1.337115913629531860e-01 2.025566697120666504e-01 -1.193455159664154053e-01 8.816042914986610413e-03 3.485771641135215759e-02 -1.411690115928649902e-01 -1.820488870143890381e-01 5.490887537598609924e-02 -4.802893847227096558e-02 -1.385731399059295654e-01 -4.002698361873626709e-01 4.444463923573493958e-02 2.850538492202758789e-02 -9.025339037179946899e-02 -3.086878955364227295e-01 4.761216416954994202e-02 9.761691093444824219e-02 -9.112294763326644897e-02 -2.207680940628051758e-01 -5.708852037787437439e-02 3.359911441802978516e-01 -3.938123211264610291e-02 6.018418446183204651e-02 6.382692605257034302e-03 -3.440285623073577881e-01 -6.079675257205963135e-02 1.004297379404306412e-02 2.905611097812652588e-01 -3.101630136370658875e-02 2.853403389453887939e-01
1.414966881275177002e-01 3.756956160068511963e-01 -1.021090149879455566e-01 -2.079926244914531708e-02 4.260559007525444031e-02 1.839401870965957642e-01 2.462990581989288330e-01 1.767044067382812500e-01 -1.227016150951385498e-01 1.168438233435153961e-02 -9.334968030452728271e-02 -5.879225581884384155e-02 -3.684273064136505127e-01 1.991431117057800293e-01 -2.058970630168914795e-01 -5.137719586491584778e-02 -2.496759593486785889e-01 -8.816348761320114136e-02 -8.042468875646591187e-02 -1.185972467064857483e-01 -1.437801122665405273e-01 -1.722938567399978638e-01 2.426308244466781616e-01 -2.567249238491058350e-01 6.153915449976921082e-02 2.544921338558197021e-01 -3.124889135360717773e-01 -1.141218245029449463e-01 7.887205481529235840e-02 -2.277004346251487732e-02 2.914534695446491241e-02 -6.938222795724868774e-03
-6.942195445299148560e-02 1.348796486854553223e-01 5.745084956288337708e-02 7.593170553445816040e-02 2.148341238498687744e-01 1.067992392927408218e-02 2.469213157892227173e-01 -1.800160259008407593e-01 1.004303023219108582e-01 1.502839922904968262e-01 -3.592391684651374817e-02 -2.729949057102203369e-01 -2.732625305652618408e-01 2.111714929342269897e-01 1.246868520975112915e-01 -1.337393075227737427e-01 1.827541589736938477e-01 3.534411080181598663e-04 6.225075945258140564e-02 -5.332344025373458862e-02 -3.914342224597930908e-01 3.322468325495719910e-02 1.014773771166801453e-01 -5.091750249266624451e-02 1.077624782919883728e-01 -1.094183232635259628e-02 -4.033012092113494873e-01 1.972123086452484131e-01 -4.333354160189628601e-02 1.197364032268524170e-01 -3.361293077468872070e-01 1.314693391323089600e-01
-1.017984375357627869e-01 -7.306829094886779785e-02 -5.275785923004150391e-02 1.394494622945785522e-01 1.567100882530212402e-01 -7.496894896030426025e-02 -6.943351589143276215e-03 1.406236290931701660e-01 -5.970932170748710632e-02 2.576275765895843506e-01 -1.750822179019451141e-02 -2.702777087688446045e-01 -3.046646416187286377e-01 1.204957142472267151e-01 -1.911268234252929688e-01 1.182012930512428284e-01 -2.506398558616638184e-01 2.617365121841430664e-02 -2.389392852783203125e-01 2.594364881515502930e-01 -1.851659268140792847e-01 1.050955951213836670e-01 2.582460083067417145e-02 -2.680015265941619873e-01 -2.644065022468566895e-01 5.564081668853759766e-02 -2.495197355747222900e-01 1.439630836248397827e-01 1.070233508944511414e-01 -2.963321208953857422e-01 -2.191810756921768188e-01 4.364976286888122559e-02
2.543287873268127441e-01 1.856751441955566406e-01 -2.786253988742828369e-01 1.287447214126586914e-01 -3.478964325040578842e-03 -8.791552484035491943e-02 2.122132480144500732e-01 -2.777476012706756592e-01 -6.497772037982940674e-02 7.976073026657104492e-02 -8.337409794330596924e-02 -1.214517951011657715e-01 -3.692060410976409912e-01 3.142213821411132812e-02 2.752808928489685059e-01 -1.894500255584716797e-01 -2.336167544126510620e-01 9.996348619461059570e-02 5.076138675212860107e-02 1.819308698177337646e-01 -2.134417146444320679e-01 1.374640017747879028e-01 1.277139782905578613e-01 -3.695645555853843689e-02 9.557116031646728516e-02 -3.563091531395912170e-02 -2.057234495878219604e-01 -3.610908053815364838e-03 -1.959279878064990044e-03 2.791224122047424316e-01 -2.094973623752593994e-01 1.963202953338623047e-01
-2.419977933168411255e-01 5.261593312025070190e-02 -1.618688851594924927e-01 -5.669270176440477371e-03 2.421389669179916382e-01 1.477744579315185547e-01 -1.243063211441040039e-01 -7.674986869096755981e-02 9.551765397191047668e-03 2.851552665233612061e-01 -1.281966865062713623e-01 -2.184347510337829590e-01 -4.306817054748535156e-01 2.531637728679925203e-04 -1.766771972179412842e-01 1.174664273858070374e-01 -6.716059148311614990e-02 2.400931864976882935e-01 1.219774782657623291e-01 -1.028378233313560486e-01 -1.485854089260101318e-01 2.866984307765960693e-01 3.344215452671051025e-01 1.191964522004127502e-01 -8.456795662641525269e-02 1.025627851486206055e-01 9.608086198568344116e-02 2.509233057498931885e-01 2.165093831717967987e-02 6.097783520817756653e-02 -1.120496913790702820e-01 1.001762077212333679e-01
8.421880006790161133e-02 1.606494635343551636e-01 -1.471587363630533218e-02 6.311891227960586548e-02 1.205610632896423340e-01 -9.822775423526763916e-02 -5.503003299236297607e-02 -2.699354588985443115e-01 2.535178959369659424e-01 1.512120813131332397e-01 -1.856189668178558350e-01 -1.251435130834579468e-01 -3.654944300651550293e-01 2.908143699169158936e-01 -2.936850786209106445e-01 -1.018988266587257385e-01 -2.992969751358032227e-02 3.221432492136955261e-02 8.268316835165023804e-02 2.349317520856857300e-01 -1.339051425457000732e-01 -1.986236721277236938e-01 2.706291675567626953e-01 8.331893384456634521e-02 -2.234004139900207520e-01 4.426740109920501709e-02 -1.450848132371902466e-01 -7.031370699405670166e-02 8.543173223733901978e-02 -2.154392153024673462e-01 -1.583100557327270508e-01 -2.293760180473327637e-01
4.799203202128410339e-02 -5.392976850271224976e-02 -2.780387699604034424e-01 1.568210572004318237e-01 1.725187301635742188e-01 -1.055835261940956116e-01 -1.240988597273826599e-01 -1.194417402148246765e-01 9.151364862918853760e-02 1.709008514881134033e-01 4.958555474877357483e-02 -2.173048444092273712e-02 -2.073758095502853394e-01 1.683261543512344360e-01 -2.764740884304046631e-01 3.400614559650421143e-01 1.265954673290252686e-01 5.523711815476417542e-02 8.936030417680740356e-02 2.858152985572814941e-02 -3.421172201633453369e-01 -8.034856058657169342e-03 1.126009449362754822e-01 -8.429917506873607635e-03 2.305074408650398254e-02 4.258344769477844238e-01 -1.340964734554290771e-01 3.878516610711812973e-03 2.294676005840301514e-01 2.691885828971862793e-01 -1.470206826925277710e-01 -1.185188293457031250e-01
1.846916526556015015e-01 4.275133367627859116e-03 -3.571389913558959961e-01 6.604447215795516968e-02 -8.734133094549179077e-02 -2.281039655208587646e-01 1.564270257949829102e-01 -6.883759051561355591e-02 1.438581347465515137e-01 3.431369364261627197e-02 -6.994527578353881836e-02 -6.300276517868041992e-02 -3.123065531253814697e-01 1.514835953712463379e-01 1.851444393396377563e-01 -4.154065996408462524e-02 -1.592320352792739868e-01 2.750087678432464600e-01 -1.725377738475799561e-01 2.126587927341461182e-01 -7.400928437709808350e-02 6.764165312051773071e-02 3.758057057857513428e-01 -1.947946101427078247e-01 2.092082351446151733e-01 2.983438409864902496e-02 -2.843666374683380127e-01 -2.073326334357261658e-02 1.531183868646621704e-01 5.082651972770690918e-02 -1.829773038625717163e-01 -8.487997949123382568e-02
1.558705419301986694e-01 1.604119390249252319e-01 6.673584133386611938e-02 6.638474762439727783e-02 2.005286663770675659e-01 -8.134894073009490967e-02 -1.103093847632408142e-02 -2.988499999046325684e-01 2.550217807292938232e-01 1.707373261451721191e-01 -1.969800591468811035e-01 -1.388742923736572266e-01 -3.283647000789642334e-01 2.894547283649444580e-01 -2.441725879907608032e-01 -1.272810846567153931e-01 -6.048745661973953247e-02 3.494592756032943726e-02 1.021001785993576050e-01 3.097119629383087158e-01 -1.359571516513824463e-01 -1.922575980424880981e-01 2.879988253116607666e-01 7.210780680179595947e-02 -2.009732276201248169e-01 2.299769409000873566e-02 -1.314870864152908325e-01 -4.668961092829704285e-02 3.546530380845069885e-02 -1.551445722579956055e-01 -1.372382044792175293e-01 -1.605630815029144287e-01
9.423586726188659668e-02 4.080380499362945557e-01 -1.961651742458343506e-01 8.549193292856216431e-02 -5.968868359923362732e-02 2.098479121923446655e-02 5.835539102554321289e-02 -5.532940477132797241e-02 4.152211546897888184e-02 1.170873455703258514e-02 -2.834095656871795654e-01 -1.324510127305984497e-01 -3.233121633529663086e-01 1.735566370189189911e-02 2.822013497352600098e-01 -2.340583652257919312e-01 -4.330289736390113831e-02 3.268633186817169189e-01 7.395934313535690308e-02 4.841148480772972107e-02 -1.937194466590881348e-01 2.941588759422302246e-01 2.063798308372497559e-01 -2.117403596639633179e-01 4.849810153245925903e-03 8.600629866123199463e-02 -2.204114645719528198e-01 -2.295676618814468384e-03 -1.138111576437950134e-01 7.004565745592117310e-02 -1.224515289068222046e-01 1.118679046630859375e-01
8.877798914909362793e-02 1.212625876069068909e-01 -1.849750876426696777e-01 7.211803644895553589e-02 1.213627159595489502e-01 -3.962109982967376709e-02 1.064520776271820068e-01 3.024159744381904602e-02 3.288010358810424805e-01 -1.461878269910812378e-01 -2.052925378084182739e-01 -2.864798307418823242e-01 -3.496826589107513428e-01 -2.169936196878552437e-03 3.374856412410736084e-01 -2.336985021829605103e-01 -2.711495570838451385e-02 2.619229257106781006e-01 -1.336559951305389404e-01 8.502221852540969849e-02 -1.305275410413742065e-01 1.080662235617637634e-01 1.844194382429122925e-01 -8.456798642873764038e-02 -7.791721820831298828e-02 1.142538115382194519e-01 -2.093955725431442261e-01 -1.537610590457916260e-01 -1.228964477777481079e-01 -2.612356469035148621e-02 -2.737367749214172363e-01 1.527067422866821289e-01
5.694554746150970459e-02 6.430260837078094482e-02 -1.691070348024368286e-01 1.162899434566497803e-01 3.013269230723381042e-02 -2.646484673023223877e-01 -4.569047689437866211e-02 -2.463108487427234650e-02 1.000432744622230530e-01 8.320643007755279541e-02 5.396912619471549988e-02 -6.795279681682586670e-02 -5.242103338241577148e-01 1.333868801593780518e-01 -5.330191459506750107e-03 -4.287485405802726746e-02 1.291315555572509766e-01 2.865657508373260498e-01 1.341826915740966797e-01 3.811455965042114258e-01 6.743122637271881104e-02 8.517998456954956055e-02 1.546251773834228516e-01 -7.607837021350860596e-02 1.561446189880371094e-01 1.425826251506805420e-01 -2.908234000205993652e-01 1.588203012943267822e-01 -1.365259438753128052e-01 2.427022010087966919e-01 -7.893943041563034058e-02 -1.268220543861389160e-01
-2.235637046396732330e-02 2.395514249801635742e-01 1.437490526586771011e-02 -3.332811873406171799e-03 -1.306966245174407959e-01 1.762211918830871582e-01 4.863784834742546082e-02 2.446491122245788574e-01 -1.212141960859298706e-01 -1.442781686782836914e-01 -4.874193668365478516e-02 -3.038841784000396729e-01 -4.039849340915679932e-01 1.203935146331787109e-01 -3.313636034727096558e-02 1.208040416240692139e-01 -3.730984777212142944e-02 6.227556988596916199e-02 -1.487438827753067017e-01 1.268480531871318817e-02 -2.149904966354370117e-01 -3.806884214282035828e-02 2.021065354347229004e-01 -9.046218544244766235e-02 -4.025986418128013611e-02 3.591392040252685547e-01 -4.691108465194702148e-01 3.697917610406875610e-02 -9.459628164768218994e-02 9.125720709562301636e-02 -6.095105037093162537e-02 1.031526476144790649e-01
-1.631519943475723267e-01 1.531158834695816040e-01 -2.460529804229736328e-01 1.515077203512191772e-01 6.330972164869308472e-02 8.244929462671279907e-02 -4.236965253949165344e-02 -5.872180312871932983e-02 -9.677635878324508667e-02 -5.188195779919624329e-02 5.172666907310485840e-02 -3.548412919044494629e-01 -6.233955621719360352e-01 4.457169212400913239e-03 9.929447621107101440e-02 -1.905374377965927124e-01 -2.719490788877010345e-03 1.481866091489791870e-02 -4.528558813035488129e-03 -2.135926188202574849e-04 -1.739874631166458130e-01 -1.441011279821395874e-01 9.858632087707519531e-02 -3.120937943458557129e-02 -1.935994438827037811e-02 -4.336167871952056885e-02 -3.701035380363464355e-01 2.696761861443519592e-02 1.791271567344665527e-01 3.290873765945434570e-02 -3.703707829117774963e-03 -1.995495557785034180e-01
-1.494704931974411011e-01 -1.443139463663101196e-01 -1.403347700834274292e-01 7.258044928312301636e-02 1.166288331151008606e-01 4.363317042589187622e-02 -2.447036653757095337e-01 5.027726292610168457e-02 5.095809325575828552e-02 -1.689327694475650787e-02 -5.790434032678604126e-02 -1.789840310811996460e-01 -4.307588934898376465e-01 2.135633528232574463e-01 2.439277917146682739e-01 2.284742146730422974e-02 8.505342155694961548e-02 1.456235498189926147e-01 1.916789412498474121e-01 3.452558517456054688e-01 1.443268451839685440e-02 -5.760352313518524170e-02 2.464571744203567505e-01 -1.053750962018966675e-01 1.035398617386817932e-02 3.015136420726776123e-01 -3.213868439197540283e-01 8.987590670585632324e-02 -7.635208964347839355e-02 2.538156881928443909e-02 -2.359976321458816528e-01 1.389690954238176346e-02
1.377973854541778564e-01 2.366559952497482300e-01 2.296678125858306885e-01 -3.074261359870433807e-02 2.944992184638977051e-01 1.179651468992233276e-01 -7.457987219095230103e-02 8.794673718512058258e-03 -1.312104463577270508e-01 1.167004257440567017e-01 -1.233389750123023987e-01 -2.948400080204010010e-01 -3.589322566986083984e-01 1.599767208099365234e-01 -2.153650224208831787e-01 -6.373192183673381805e-03 -3.351938351988792419e-02 -3.543261066079139709e-02 -2.248313874006271362e-01 1.015638187527656555e-01 -2.457075566053390503e-01 1.148310825228691101e-01 1.134293973445892334e-01 -1.859417110681533813e-01 -3.652378618717193604e-01 -3.766104951500892639e-02 3.221239149570465088e-02 4.563551768660545349e-02 3.118965327739715576e-01 -3.505344316363334656e-02 -9.010019153356552124e-02 4.895428195595741272e-02
2.027458995580673218e-01 8.839050680398941040e-02 -3.318807780742645264e-01 2.983758039772510529e-02 6.027026101946830750e-02 -1.794181168079376221e-01 1.417045742273330688e-01 -1.078224480152130127e-01 1.274893805384635925e-02 3.917494788765907288e-03 -2.530106306076049805e-01 -1.396618932485580444e-01 -4.294155538082122803e-01 5.410064756870269775e-02 2.763362228870391846e-01 -2.608582377433776855e-01 -6.799067556858062744e-02 3.001734912395477295e-01 5.073536187410354614e-02 1.026489287614822388e-01 -1.627856194972991943e-01 2.581698000431060791e-01 1.599253267049789429e-01 1.145462915301322937e-01 -3.705240786075592041e-02 9.045936167240142822e-02 -1.882481724023818970e-01 3.359108790755271912e-02 -1.067986059933900833e-02 1.687165051698684692e-01 -1.437681317329406738e-01 1.484265774488449097e-01
-1.746656894683837891e-01 1.152559965848922729e-01 1.144073456525802612e-01 3.507218062877655029e-01 -5.060634762048721313e-02 9.870533645153045654e-02 -9.284508973360061646e-02 5.884124711155891418e-02 -4.185735434293746948e-02 1.673998236656188965e-01 -1.891259551048278809e-01 -4.089843630790710449e-01 -3.440878689289093018e-01 1.613782197237014771e-01 -2.378259152173995972e-01 -1.075381040573120117e-01 -8.982659131288528442e-02 6.007612682878971100e-05 1.088392287492752075e-01 2.678769528865814209e-01 1.562270075082778931e-01 -7.483481615781784058e-02 2.716552317142486572e-01 2.388193830847740173e-02 -1.225929632782936096e-01 1.564092934131622314e-01 2.199859470129013062e-01 -1.648692339658737183e-01 1.385263800621032715e-01 9.517636895179748535e-02 -1.000662893056869507e-01 3.120234608650207520e-02
3.966808617115020752e-01 1.169828176498413086e-01 -1.744951903820037842e-01 1.718278825283050537e-01 2.209508270025253296e-01 1.561401691287755966e-02 1.099358424544334412e-01 2.479299753904342651e-01 -1.160276588052511215e-02 1.578389108180999756e-01 -1.878380924463272095e-01 -8.836933970451354980e-02 -3.029213547706604004e-01 1.898972839117050171e-01 1.120796352624893188e-01 -3.063154518604278564e-01 -3.606862127780914307e-01 -1.951889507472515106e-02 7.561033219099044800e-02 1.433252692222595215e-01 -8.389295637607574463e-02 7.006899267435073853e-02 5.895258113741874695e-02 -3.352558240294456482e-02 -1.323184818029403687e-01 1.254734694957733154e-01 -1.235217303037643433e-01 -1.111950725317001343e-01 1.177030131220817566e-01 8.840846270322799683e-02 -2.958253622055053711e-01 2.600739337503910065e-02
-6.350381672382354736e-02 8.257260173559188843e-02 4.291248321533203125e-02 2.223142385482788086e-01 1.552209258079528809e-01 -8.494986593723297119e-02 -3.839512169361114502e-02 -2.612677216529846191e-01 2.594897449016571045e-01 8.508049696683883667e-02 -1.317324191331863403e-01 -1.601648889482021332e-02 -3.594598472118377686e-01 2.132111042737960815e-01 -2.118765562772750854e-01 5.447381362318992615e-02 -5.267884954810142517e-02 8.473016787320375443e-04 -3.382319211959838867e-01 2.322613596916198730e-01 -1.042654439806938171e-01 -2.930697984993457794e-02 2.643251717090606689e-01 -2.179950028657913208e-01 1.575311720371246338e-01 2.266023904085159302e-01 -2.210500985383987427e-01 -1.558576375246047974e-01 1.144160181283950806e-01 -1.414643377065658569e-01 4.284450039267539978e-02 -1.939741373062133789e-01
-1.223751436918973923e-02 1.322683990001678467e-01 -3.608410060405731201e-01 3.607858121395111084e-01 2.434255033731460571e-01 7.355110347270965576e-02 3.896564710885286331e-03 1.022998988628387451e-02 -7.048022001981735229e-02 -1.722776703536510468e-02 2.325240150094032288e-02 -1.844898052513599396e-02 -4.014517664909362793e-01 1.330698877573013306e-01 3.209759593009948730e-01 -1.051189079880714417e-01 -1.152507439255714417e-01 -3.263703361153602600e-02 -2.188336551189422607e-01 -5.311049520969390869e-02 -1.974797695875167847e-01 1.750307716429233551e-02 2.113681137561798096e-01 -6.149629503488540649e-02 1.689088195562362671e-01 9.845922142267227173e-02 -2.130191624164581299e-01 2.298053652048110962e-01 1.120896637439727783e-01 9.375807642936706543e-02 -2.040797621011734009e-01 7.661701738834381104e-02
2.827776595950126648e-02 7.684704661369323730e-02 3.142870217561721802e-02 1.111170575022697449e-01 1.446835398674011230e-01 -2.275695651769638062e-01 -2.198512293398380280e-02 -2.707605659961700439e-01 2.594731152057647705e-01 2.369654364883899689e-02 -2.420103847980499268e-01 -6.301927566528320312e-02 -3.328022658824920654e-01 2.343302518129348755e-01 -2.504913806915283203e-01 -8.997398614883422852e-02 -8.562466502189636230e-02 1.281156390905380249e-01 1.841751784086227417e-01 4.013226330280303955e-01 -1.562966257333755493e-01 -1.446243524551391602e-01 2.267472147941589355e-01 9.444983303546905518e-02 -2.671627104282379150e-01 8.961493521928787231e-02 -1.010261699557304382e-01 -3.308482840657234192e-02 8.953242748975753784e-02 -1.540970206260681152e-01 -3.700612857937812805e-02 -1.351376622915267944e-01
-4.590820893645286560e-02 -8.798909187316894531e-02 -2.960621193051338196e-02 1.186323314905166626e-01 5.055896937847137451e-02 1.839624643325805664e-01 1.430751681327819824e-01 -2.954269945621490479e-01 -1.470292508602142334e-01 1.469779908657073975e-01 -2.079589068889617920e-01 -7.426957041025161743e-02 -4.880093932151794434e-01 1.941118091344833374e-01 -2.679182887077331543e-01 1.477588117122650146e-01 -1.116499751806259155e-01 -3.453893959522247314e-02 3.191648721694946289e-01 1.044083982706069946e-01 -1.285484582185745239e-01 -8.827725052833557129e-02 1.769222617149353027e-01 2.042243480682373047e-01 -1.015902496874332428e-02 1.573311537504196167e-01 -1.219466701149940491e-01 -1.228146776556968689e-01 -7.367369532585144043e-02 -4.025929048657417297e-02 -2.831852436065673828e-01 -6.180825456976890564e-02
1.113580837845802307e-01 1.696870326995849609e-01 -2.520426809787750244e-01 5.304474383592605591e-02 1.108427345752716064e-01 3.862664476037025452e-02 6.897390633821487427e-02 2.100177295506000519e-02 2.417357563972473145e-01 -2.130663096904754639e-01 -2.351429462432861328e-01 -1.738939881324768066e-01 -3.897327184677124023e-01 -2.564904512837529182e-03 2.313569039106369019e-01 -2.626162469387054443e-01 -2.653855457901954651e-02 2.796982228755950928e-01 -1.329996734857559204e-01 3.473025560379028320e-02 -1.095605418086051941e-01 6.635311245918273926e-02 2.623221874237060547e-01 -6.980217248201370239e-02 -7.999064028263092041e-02 7.006300985813140869e-02 -2.048613280057907104e-01 -1.348939090967178345e-01 -3.405013680458068848e-02 -4.946388304233551025e-02 -3.668655753135681152e-01 1.101961880922317505e-01
-1.430276781320571899e-01 5.647206306457519531e-02 -2.126888334751129150e-01 1.637134104967117310e-01 2.694266662001609802e-02 -4.894502833485603333e-02 8.506127446889877319e-02 -1.764081865549087524e-01 3.427661210298538208e-02 -8.195904642343521118e-02 -1.323239058256149292e-01 7.729614153504371643e-03 -2.349417060613632202e-01 2.626745402812957764e-01 3.559961318969726562e-01 4.417995363473892212e-02 -3.697075322270393372e-02 1.380870938301086426e-01 8.432798087596893311e-02 1.525251865386962891e-01 -1.743745952844619751e-01 2.809783220291137695e-01 1.927600800991058350e-01 -3.075487017631530762e-01 2.804303541779518127e-02 1.411413773894309998e-02 -6.006940826773643494e-02 6.857328861951828003e-02 2.730514109134674072e-02 2.991860210895538330e-01 -3.389783501625061035e-01 2.795138657093048096e-01
6.381686776876449585e-02 1.208811923861503601e-01 1.013432294130325317e-01 1.510136872529983521e-01 1.304173767566680908e-01 -2.211424261331558228e-01 -1.016474366188049316e-01 -2.642361819744110107e-01 2.209130376577377319e-01 8.173159323632717133e-03 -2.424842268228530884e-01 -8.619308471679687500e-02 -3.147712647914886475e-01 2.510338723659515381e-01 -2.770678699016571045e-01 -1.203532889485359192e-01 -4.439345002174377441e-02 4.634645581245422363e-02 1.922944784164428711e-01 3.775860667228698730e-01 -1.491710692644119263e-01 -1.830804944038391113e-01 2.357807010412216187e-01 4.853077977895736694e-02 -2.365303188562393188e-01 1.600372642278671265e-01 -7.244064658880233765e-02 -1.614221557974815369e-02 6.318836938589811325e-03 -1.441587805747985840e-01 -7.807162404060363770e-02 -1.495233774185180664e-01
-3.055057488381862640e-02 -3.653554990887641907e-02 -2.205666899681091309e-01 3.183179497718811035e-01 1.265251636505126953e-01 -2.148466557264328003e-02 -1.388425827026367188e-01 -1.605835258960723877e-01 3.086769394576549530e-02 6.501656770706176758e-02 -2.079770714044570923e-01 -1.091936230659484863e-01 -1.916576027870178223e-01 -5.395302176475524902e-02 -8.024687319993972778e-02 -8.468767255544662476e-02 -2.607143521308898926e-01 1.515721380710601807e-01 -2.048241719603538513e-02 -1.593927294015884399e-01 -2.251172363758087158e-01 -3.424297273159027100e-02 2.277731597423553467e-01 7.347217947244644165e-02 3.083722898736596107e-03 1.442806422710418701e-01 -3.553606271743774414e-01 1.990674734115600586e-01 8.011043816804885864e-02 3.065955936908721924e-01 -3.155571222305297852e-01 -2.449033111333847046e-01
1.227396130561828613e-01 -5.655343458056449890e-02 -9.362434595823287964e-02 4.131718873977661133e-01 -4.826043266803026199e-03 -1.311784982681274414e-01 -1.030037179589271545e-01 6.179919466376304626e-02 1.613032072782516479e-01 3.337954282760620117e-01 -3.077691495418548584e-01 -2.513597011566162109e-01 -1.120457872748374939e-01 2.405549883842468262e-01 1.669201552867889404e-01 6.152454018592834473e-02 -1.660799980163574219e-01 -2.858375012874603271e-01 -4.879579693078994751e-02 -6.095539405941963196e-02 -7.753862440586090088e-02 1.625048071146011353e-01 2.870742082595825195e-01 -2.216061800718307495e-01 -1.164681762456893921e-01 4.649389907717704773e-02 2.053426764905452728e-02 -6.690200418233871460e-02 4.399284347891807556e-02 7.286738604307174683e-02 -2.526820898056030273e-01 -4.636307433247566223e-02
1.202288642525672913e-02 1.922923475503921509e-01 -2.498915642499923706e-01 2.966102063655853271e-01 -1.107394974678754807e-02 -8.809999376535415649e-02 1.759519428014755249e-01 -1.990182399749755859e-01 -2.218756824731826782e-02 -8.920310437679290771e-02 -2.593950331211090088e-01 -9.639850258827209473e-02 -2.957396805286407471e-01 1.202876865863800049e-01 1.984623372554779053e-01 -2.925129532814025879e-01 -1.155690550804138184e-01 3.151018619537353516e-01 1.037787422537803650e-01 3.004188835620880127e-02 -3.380969464778900146e-01 1.554602384567260742e-01 7.705340534448623657e-02 7.223073393106460571e-02 7.367018610239028931e-02 -4.965072870254516602e-02 -1.549173295497894287e-01 1.374534666538238525e-01 -1.460796445608139038e-01 1.868276298046112061e-01 -1.964713782072067261e-01 -5.013977363705635071e-02
2.073089778423309326e-02 4.694740474224090576e-02 -1.449653059244155884e-01 8.842764049768447876e-02 7.307743281126022339e-02 1.372414529323577881e-01 -2.068434804677963257e-01 -3.061185479164123535e-01 4.160965979099273682e-02 2.261019349098205566e-01 -1.899451017379760742e-01 -2.563400939106941223e-02 -3.250522315502166748e-01 1.645815744996070862e-02 -4.646168947219848633e-01 1.717680692672729492e-02 1.891033053398132324e-01 1.504810750484466553e-01 1.746402122080326080e-03 1.687619239091873169e-01 -1.898189783096313477e-01 -2.464284747838973999e-02 1.463094651699066162e-01 -7.062967866659164429e-02 4.429548571351915598e-04 3.063749969005584717e-01 -1.487110555171966553e-01 -3.967903088778257370e-03 3.330681473016738892e-02 -6.456860154867172241e-02 -3.112095594406127930e-01 -1.677255928516387939e-01
-1.306041181087493896e-01 3.049566447734832764e-01 -1.125624477863311768e-01 2.249363623559474945e-02 -6.409262120723724365e-02 1.723830774426460266e-02 -1.043870598077774048e-01 -2.485607415437698364e-01 8.800227195024490356e-02 -9.706243872642517090e-02 -6.195368245244026184e-02 6.587836146354675293e-02 -4.991791844367980957e-01 1.911253482103347778e-01 -6.550192832946777344e-02 4.477263987064361572e-02 1.544009894132614136e-01 -3.848882392048835754e-02 3.989985212683677673e-02 2.641260325908660889e-01 -1.153796687722206116e-01 1.199945658445358276e-01 1.907295137643814087e-01 4.084936529397964478e-02 -8.608422428369522095e-02 8.194866031408309937e-02 -4.865475594997406006e-01 1.596112847328186035e-01 1.560491025447845459e-01 -9.586095064878463745e-02 -5.543113872408866882e-02 8.342196792364120483e-02
-9.842054918408393860e-03 -3.000542223453521729e-01 -1.888526231050491333e-02 -1.058947481215000153e-02 1.753079444169998169e-01 1.675024814903736115e-02 -1.952219568192958832e-02 2.181328833103179932e-02 3.032507561147212982e-02 4.818871989846229553e-02 -1.919628679752349854e-01 -3.212581872940063477e-01 -1.625668704509735107e-01 2.314492166042327881e-01 6.968534737825393677e-02 1.811399608850479126e-01 -3.680507540702819824e-01 -7.997480034828186035e-02 -5.852546170353889465e-02 4.558958485722541809e-02 -3.026842474937438965e-01 -2.561056986451148987e-02 2.138668596744537354e-01 -3.132267892360687256e-01 -2.769465148448944092e-01 8.424698561429977417e-02 -1.556914150714874268e-01 -9.224125742912292480e-02 -9.007507562637329102e-02 1.487225592136383057e-01 -2.352484166622161865e-01 -1.759695410728454590e-01
-3.417048454284667969e-01 -2.581937611103057861e-01 -2.107220590114593506e-01 -5.623116344213485718e-02 1.689317524433135986e-01 1.163183990865945816e-02 -3.086668625473976135e-02 -1.001023128628730774e-01 -1.884586066007614136e-01 1.539624929428100586e-01 -4.147616028785705566e-02 -3.709734380245208740e-01 -4.626497328281402588e-01 9.550702758133411407e-03 2.423216961324214935e-02 2.796170301735401154e-02 -2.995955059304833412e-03 -8.337014354765415192e-03 7.551333308219909668e-02 7.484266534447669983e-03 -3.488294780254364014e-02 8.574722707271575928e-02 2.523581087589263916e-01 -2.318142503499984741e-01 -1.551796495914459229e-01 8.942289650440216064e-02 -1.601090282201766968e-01 7.810545712709426880e-02 9.243191033601760864e-02 5.100052803754806519e-02 -2.091202884912490845e-01 -2.545128166675567627e-01
-3.229946196079254150e-01 1.689664423465728760e-01 -4.522448033094406128e-02 -6.133254244923591614e-02 1.041263341903686523e-01 1.663565635681152344e-01 -1.860332340002059937e-01 -2.569396235048770905e-02 7.384439557790756226e-02 1.015172153711318970e-01 -9.806620329618453979e-02 -1.322589665651321411e-01 -5.821281075477600098e-01 8.447462320327758789e-02 6.476739794015884399e-02 3.218631073832511902e-02 4.135075956583023071e-02 2.493223547935485840e-01 -3.213047166354954243e-04 1.811288744211196899e-01 9.553668648004531860e-02 -8.692840486764907837e-02 2.662189602851867676e-01 -7.023850828409194946e-02 1.173216626048088074e-01 2.710012197494506836e-01 -2.190681695938110352e-01 1.177106350660324097e-01 -2.682579122483730316e-02 1.231924543390050530e-04 -2.333555817604064941e-01 5.313387606292963028e-03
-1.248018909245729446e-02 -7.229600846767425537e-02 -9.144169837236404419e-02 9.623226709663867950e-03 1.542247980833053589e-01 -1.302771419286727905e-01 -4.650665819644927979e-02 -1.826890977099537849e-03 -6.019025668501853943e-02 2.043337374925613403e-01 -4.709066152572631836e-01 -6.668806076049804688e-02 -3.645183145999908447e-01 -8.568660169839859009e-02 4.626815766096115112e-02 -5.963125452399253845e-02 -1.411832720041275024e-01 -9.962286055088043213e-02 6.158229708671569824e-02 2.865061722695827484e-02 -2.273901998996734619e-01 -1.561664640903472900e-01 2.072170972824096680e-01 -1.893900036811828613e-01 -1.250318437814712524e-02 1.981528997421264648e-01 1.912742853164672852e-01 -6.682214327156543732e-03 -1.280281692743301392e-02 2.844431400299072266e-01 -4.223769605159759521e-01 2.922192215919494629e-02
-1.008604541420936584e-01 2.104546502232551575e-02 -2.174853235483169556e-01 1.147189810872077942e-01 2.692139446735382080e-01 3.157655894756317139e-02 -2.670295834541320801e-01 1.028511077165603638e-01 -2.809759415686130524e-02 1.780633032321929932e-01 -3.706454634666442871e-01 -1.491633504629135132e-01 -2.684132456779479980e-01 -2.455123215913772583e-01 -1.467371433973312378e-01 -1.146048828959465027e-01 -4.098456725478172302e-02 -2.860492467880249023e-01 3.390353545546531677e-02 1.469868719577789307e-01 -3.274542391300201416e-01 1.150858104228973389e-01 1.337348073720932007e-01 -8.739678561687469482e-02 -6.955580413341522217e-02 1.001837104558944702e-01 -7.991924136877059937e-02 4.750355705618858337e-02 6.793300807476043701e-02 1.913868486881256104e-01 -3.108710944652557373e-01 2.828496508300304413e-02
1.264384388923645020e-01 8.907500654458999634e-02 -2.284315377473831177e-01 1.522195935249328613e-01 3.090791217982769012e-02 -7.620032876729965210e-02 1.821493953466415405e-01 -2.739828228950500488e-01 5.488491803407669067e-02 2.727661095559597015e-02 -1.471768468618392944e-01 -1.183941513299942017e-01 -2.394243627786636353e-01 1.958925873041152954e-01 3.414031863212585449e-01 -2.754847705364227295e-01 -1.648679971694946289e-01 2.338513731956481934e-01 4.048013314604759216e-02 2.070343196392059326e-01 -2.026172876358032227e-01 3.890355527400970459e-01 1.196984574198722839e-01 8.524801582098007202e-02 8.453548885881900787e-03 1.048740185797214508e-02 -8.182067424058914185e-02 8.453413844108581543e-02 -6.339491158723831177e-02 1.351591646671295166e-01 -2.376132309436798096e-01 1.581257134675979614e-01
1.628698557615280151e-01 1.184528023004531860e-01 -8.954508602619171143e-02 2.177158892154693604e-01 2.645370662212371826e-01 -9.532039985060691833e-03 -2.789643704891204834e-01 -1.101250275969505310e-01 1.151702404022216797e-01 2.319134585559368134e-02 4.801005870103836060e-02 -3.792673349380493164e-02 -2.944758236408233643e-01 1.981509476900100708e-01 -2.962939739227294922e-01 -1.151089370250701904e-01 -3.532748520374298096e-01 -3.020109236240386963e-02 7.828268408775329590e-02 -1.682999283075332642e-01 -1.529833078384399414e-01 -8.034600317478179932e-02 3.659748136997222900e-01 -8.578868955373764038e-02 -1.092364713549613953e-01 -1.261537969112396240e-01 -2.499695718288421631e-01 -1.135325282812118530e-01 1.117203198373317719e-02 1.315799206495285034e-01 -2.089240998029708862e-01 6.168423593044281006e-02
-1.759662106633186340e-02 -8.468891680240631104e-02 -1.794358342885971069e-02 1.252145916223526001e-01 1.949015557765960693e-01 1.033836826682090759e-01 1.571766287088394165e-01 6.435409933328628540e-02 -6.667005829513072968e-03 -1.476422399282455444e-01 -2.667996883392333984e-01 -8.538822084665298462e-02 -3.379998207092285156e-01 2.087537944316864014e-01 -1.714982390403747559e-01 -4.577204212546348572e-02 -2.593392319977283478e-02 1.125349700450897217e-01 1.302084326744079590e-01 8.774554729461669922e-02 1.307345926761627197e-01 6.019104272127151489e-02 3.410162627696990967e-01 -9.988208115100860596e-02 1.950175501406192780e-02 2.250808924436569214e-01 7.868408411741256714e-02 3.043380677700042725e-01 8.918876200914382935e-02 2.921959459781646729e-01 -3.774746656417846680e-01 -1.967331618070602417e-01
9.402474761009216309e-02 8.232901990413665771e-02 -7.576697319746017456e-02 9.501361101865768433e-02 1.635357290506362915e-01 -1.042576208710670471e-01 9.030075743794441223e-04 -3.085588216781616211e-01 1.986898183822631836e-01 8.976823091506958008e-02 -2.404499650001525879e-01 -5.666705965995788574e-02 -3.708772957324981689e-01 2.692189514636993408e-01 -1.191447824239730835e-01 -3.329935669898986816e-02 2.411797642707824707e-02 1.718604378402233124e-02 1.779263913631439209e-01 3.283630609512329102e-01 -1.111348345875740051e-01 -1.841345727443695068e-01 2.515552043914794922e-01 -8.319209329783916473e-03 -1.845057606697082520e-01 1.003273352980613708e-01 -2.298673540353775024e-01 -1.979764550924301147e-02 5.707795545458793640e-02 -3.126173317432403564e-01 1.176977250725030899e-02 -2.333794534206390381e-01
2.850141748785972595e-02 2.137352973222732544e-01 1.249602530151605606e-03 2.080222368240356445e-01 2.596209645271301270e-01 -1.256597191095352173e-01 1.460114121437072754e-01 7.432116661220788956e-03 2.122425734996795654e-01 1.104673445224761963e-01 -8.292073756456375122e-02 2.025031298398971558e-01 -3.303906321525573730e-01 9.740772843360900879e-02 -7.996005564928054810e-02 3.613238632678985596e-01 7.756275683641433716e-02 -6.617763638496398926e-02 3.758320212364196777e-02 2.242364287376403809e-01 -3.644393980503082275e-01 8.359423279762268066e-02 -1.207768693566322327e-01 -1.869218945503234863e-01 -2.672228515148162842e-01 2.316007912158966064e-01 -1.216294541954994202e-01 -2.160203456878662109e-02 -8.324141614139080048e-03 1.162277162075042725e-01 -1.985802799463272095e-01 -1.390860043466091156e-02
5.227404460310935974e-02 -1.295090317726135254e-01 4.023497551679611206e-02 2.053578756749629974e-02 2.259646654129028320e-01 2.309760004281997681e-01 2.796970680356025696e-02 -2.051593363285064697e-01 -4.017781466245651245e-02 1.683627665042877197e-01 -3.011253774166107178e-01 -1.646472066640853882e-01 -3.269002735614776611e-01 -2.277458272874355316e-02 -3.865749835968017578e-01 -1.316481083631515503e-01 1.381669044494628906e-01 2.619353234767913818e-01 1.661391407251358032e-01 9.351866692304611206e-02 -1.907355785369873047e-01 2.124919146299362183e-01 1.526420712471008301e-01 -3.826921433210372925e-02 1.133330259472131729e-02 3.584535419940948486e-01 -7.838812470436096191e-02 2.992625348269939423e-03 9.998445212841033936e-02 -4.617751017212867737e-02 -1.633493751287460327e-01 -7.310006767511367798e-02
-7.450394332408905029e-02 -3.131833672523498535e-02 -4.179648682475090027e-02 2.306200712919235229e-01 3.149523437023162842e-01 1.855102181434631348e-01 -7.302378118038177490e-02 -4.117381572723388672e-01 -2.313750796020030975e-02 -4.456499218940734863e-02 -1.074505820870399475e-01 -6.146713346242904663e-02 -4.005004465579986572e-01 2.240855246782302856e-01 -4.103862047195434570e-01 -7.631268352270126343e-02 6.126209720969200134e-02 1.496549844741821289e-01 4.361730068922042847e-03 -9.241332300007343292e-03 -4.401444643735885620e-02 7.076635211706161499e-02 2.083694338798522949e-01 -3.841789439320564270e-02 7.612778991460800171e-02 1.845315992832183838e-01 -1.028957143425941467e-01 1.368693262338638306e-01 2.045106142759323120e-01 5.176754668354988098e-02 -9.691561013460159302e-02 -1.618868410587310791e-01
-6.453854590654373169e-02 1.445203721523284912e-01 -1.833368465304374695e-02 1.253328025341033936e-01 -2.717504799365997314e-01 1.624410897493362427e-01 -5.795251578092575073e-02 1.103438362479209900e-01 5.395921692252159119e-02 -2.228641510009765625e-01 1.800684481859207153e-01 -2.106482535600662231e-01 -3.898075819015502930e-01 2.696978449821472168e-01 7.996245473623275757e-02 3.134559839963912964e-02 -4.518201947212219238e-02 2.584511637687683105e-01 1.059046238660812378e-01 -9.218578226864337921e-03 -1.842175573110580444e-01 8.186627179384231567e-02 1.845396012067794800e-01 -1.867143809795379639e-01 -3.862163051962852478e-02 3.478010296821594238e-01 -3.072110712528228760e-01 5.369591712951660156e-02 3.729391843080520630e-03 1.341665685176849365e-01 -2.317492365837097168e-01 2.362063713371753693e-02
1.093003824353218079e-01 1.179040744900703430e-01 1.252534799277782440e-02 -6.691096723079681396e-02 2.129116468131542206e-02 2.141768783330917358e-01 -1.147071197628974915e-01 -7.195176929235458374e-02 -8.533912152051925659e-02 2.265020906925201416e-01 -3.232697248458862305e-01 2.370375022292137146e-02 -3.303197324275970459e-01 2.185495384037494659e-02 -1.689919084310531616e-01 -1.143066138029098511e-01 -1.764435321092605591e-01 4.962703585624694824e-02 2.462334483861923218e-01 4.744528979063034058e-02 -2.060579210519790649e-01 -4.114869050681591034e-03 2.548843920230865479e-01 -4.388726502656936646e-02 -1.600891649723052979e-01 3.236313760280609131e-01 2.066982388496398926e-01 1.909950673580169678e-01 2.138800472021102905e-01 2.532956600189208984e-01 -2.470080554485321045e-01 6.052132323384284973e-02
1.456968188285827637e-01 8.718750625848770142e-02 2.507551759481430054e-02 1.748111844062805176e-01 6.346334517002105713e-02 -8.284876495599746704e-02 -1.828072220087051392e-01 1.317725479602813721e-01 1.879575997591018677e-01 2.725685946643352509e-02 1.079007685184478760e-01 -3.413679776713252068e-03 -4.751098752021789551e-01 2.024874687194824219e-01 -1.331488937139511108e-01 -7.684873789548873901e-02 1.429451853036880493e-01 -1.071659848093986511e-01 -2.148140668869018555e-01 3.177489936351776123e-01 -4.857155978679656982e-01 1.084893122315406799e-01 2.407157421112060547e-01 -2.421051450073719025e-02 -1.747156083583831787e-01 -4.608685895800590515e-02 4.832933843135833740e-02 -4.002052173018455505e-02 5.983575806021690369e-02 -5.413614585995674133e-02 -5.803785286843776703e-03 -1.088125407695770264e-01
6.343201547861099243e-02 3.155926465988159180e-01 -2.596287243068218231e-02 2.955180108547210693e-01 -1.835235357284545898e-01 3.552981466054916382e-02 -5.816478654742240906e-02 1.886885762214660645e-01 -3.373332321643829346e-02 -2.133869379758834839e-02 1.519375741481781006e-01 -1.110798269510269165e-01 -3.022136092185974121e-01 3.815185129642486572e-01 1.276394873857498169e-01 -3.744611516594886780e-02 -2.103793621063232422e-01 1.970457136631011963e-01 1.326611638069152832e-01 6.638368964195251465e-02 -1.219398900866508484e-01 -8.094562590122222900e-02 2.041270583868026733e-01 -2.573393285274505615e-01 7.812133431434631348e-02 1.727773398160934448e-01 -1.354996562004089355e-01 8.827119320631027222e-02 1.575021818280220032e-02 1.304072290658950806e-01 -3.591402769088745117e-01 -9.727775119245052338e-03
-1.484470367431640625e-01 -9.019999206066131592e-02 -1.258481889963150024e-01 1.920845955610275269e-01 1.549057010561227798e-02 -2.126450277864933014e-02 -5.444366484880447388e-02 9.556434303522109985e-02 1.463983505964279175e-01 -6.061520427465438843e-02 -3.502303063869476318e-01 -1.161993071436882019e-01 -7.078740000724792480e-02 -7.201022934168577194e-03 -3.460691124200820923e-02 -1.224806904792785645e-02 -2.691736519336700439e-01 3.166268765926361084e-01 1.770296134054660797e-02 1.634068414568901062e-02 -3.192533850669860840e-01 -1.281363517045974731e-01 4.777972996234893799e-01 -1.100098341703414917e-01 1.512131839990615845e-01 2.143939733505249023e-01 -1.850441843271255493e-01 2.029387205839157104e-01 9.867761284112930298e-02 7.796512544155120850e-02 8.512720465660095215e-03 -2.108515501022338867e-01
7.948910444974899292e-02 1.508396118879318237e-01 1.042891368269920349e-01 1.380796879529953003e-01 1.036812141537666321e-01 -9.902063012123107910e-02 -9.910254925489425659e-02 -1.393285095691680908e-01 -2.638846337795257568e-01 1.300619691610336304e-01 6.936724483966827393e-02 -1.863278448581695557e-01 -2.161890268325805664e-01 3.776481151580810547e-01 -2.085382193326950073e-01 -1.747887730598449707e-01 -5.986062809824943542e-02 8.827812224626541138e-02 1.072542592883110046e-01 1.012941822409629822e-01 -4.311754405498504639e-01 -3.649473190307617188e-02 2.803255617618560791e-01 -2.163173854351043701e-01 1.006134003400802612e-01 1.599750071763992310e-01 -2.346276789903640747e-01 -1.865478008985519409e-01 -6.544067710638046265e-02 -1.271077394485473633e-01 9.723817557096481323e-02 -2.240982092916965485e-02
-1.356347501277923584e-01 -5.374456569552421570e-02 -9.461797028779983521e-02 -2.704591955989599228e-03 3.459257781505584717e-01 9.062419086694717407e-02 -7.670903950929641724e-02 -2.916470468044281006e-01 -1.435314118862152100e-01 9.562934190034866333e-02 -1.808373630046844482e-01 -1.613846719264984131e-01 -2.484854161739349365e-01 -1.318460679613053799e-03 -1.770946532487869263e-01 1.140601560473442078e-01 -1.145341172814369202e-01 2.960089147090911865e-01 -1.347694080322980881e-02 1.678189337253570557e-01 -2.603887915611267090e-01 2.969534695148468018e-01 3.373665809631347656e-01 -4.934050515294075012e-02 1.997057907283306122e-02 3.148426711559295654e-01 6.990931183099746704e-02 9.312435984611511230e-02 6.449152249842882156e-03 -1.241887062788009644e-01 -9.308709204196929932e-02 -1.333806067705154419e-01
5.327205732464790344e-02 4.353635385632514954e-02 1.530049741268157959e-01 1.856923550367355347e-01 1.381050795316696167e-01 -2.609775662422180176e-01 -9.443816542625427246e-02 -1.161148548126220703e-01 1.690431535243988037e-01 1.272656321525573730e-01 -1.848367601633071899e-01 -1.981061100959777832e-01 -3.198724687099456787e-01 1.206577271223068237e-01 -2.765866816043853760e-01 -1.489935964345932007e-01 -2.722681686282157898e-02 1.755418926477432251e-01 1.221190541982650757e-01 2.448987364768981934e-01 -2.197781801223754883e-01 -2.438959032297134399e-01 2.121026068925857544e-01 1.215795949101448059e-01 -4.547980148345232010e-03 1.445972472429275513e-01 -3.062265813350677490e-01 -1.667615026235580444e-02 1.968945711851119995e-01 -1.510399729013442993e-01 -8.521527796983718872e-02 -1.902804821729660034e-01
-4.016860201954841614e-02 4.890432953834533691e-02 -1.337417215108871460e-01 1.494355797767639160e-01 2.152507752180099487e-01 4.049194604158401489e-02 -1.256055757403373718e-02 -1.393464803695678711e-01 1.342975068837404251e-02 3.315203189849853516e-01 5.293426290154457092e-02 -6.176548451185226440e-02 -2.717378139495849609e-01 1.968790888786315918e-01 -3.030865788459777832e-01 2.316070646047592163e-01 1.314724236726760864e-01 2.303250133991241455e-02 1.183743327856063843e-01 -4.431573674082756042e-03 -3.026087880134582520e-01 1.021989285945892334e-01 -5.737004429101943970e-02 -9.859743714332580566e-02 -4.262413829565048218e-02 3.940408527851104736e-01 -4.969696328043937683e-02 -7.793423533439636230e-02 2.241692692041397095e-01 1.617454886436462402e-01 -2.549770176410675049e-01 -2.439012974500656128e-01
-4.020965844392776489e-02 -2.865778803825378418e-01 -2.508972026407718658e-02 8.350922912359237671e-02 2.124806940555572510e-01 6.591162830591201782e-02 1.635099016129970551e-02 -2.291444689035415649e-02 1.482936367392539978e-02 3.059546090662479401e-02 -2.751173377037048340e-01 -3.599328398704528809e-01 -4.525902122259140015e-02 2.014710903167724609e-01 4.759132862091064453e-02 4.883672669529914856e-02 -2.186947464942932129e-01 -1.789811998605728149e-01 -4.115251079201698303e-02 1.081391349434852600e-01 -3.027356863021850586e-01 -3.883358463644981384e-02 2.994349598884582520e-01 -2.531334459781646729e-01 -2.791174650192260742e-01 5.125625431537628174e-02 -1.826928257942199707e-01 -7.758173346519470215e-02 -1.414711326360702515e-01 7.182534784078598022e-02 -2.980912923812866211e-01 -1.748640537261962891e-01
1.074352860450744629e-01 -2.111783176660537720e-01 2.956123277544975281e-02 1.075474917888641357e-01 -5.925842747092247009e-02 7.208719104528427124e-02 3.919579833745956421e-02 1.738297641277313232e-01 1.413814574480056763e-01 1.932163089513778687e-01 -9.751863777637481689e-02 6.538493558764457703e-03 -5.598697066307067871e-01 3.537713587284088135e-01 -4.848272725939750671e-02 -1.678516268730163574e-01 -1.337265875190496445e-02 -2.979844342917203903e-03 1.150081083178520203e-01 2.121217548847198486e-02 -1.256722658872604370e-01 -8.314537256956100464e-02 1.893372982740402222e-01 -1.789708137512207031e-01 -5.050827190279960632e-02 1.748067587614059448e-01 3.533015549182891846e-01 2.147328704595565796e-01 -8.718490600585937500e-03 1.219403073191642761e-01 -1.631180793046951294e-01 -7.006479054689407349e-02
1.084372252225875854e-01 -2.571946680545806885e-01 -1.042889058589935303e-01 9.523800015449523926e-02 8.323212713003158569e-02 1.586449593305587769e-01 -3.213480859994888306e-02 1.665882319211959839e-01 1.215946972370147705e-01 9.115539491176605225e-02 -2.613520622253417969e-01 -7.840917259454727173e-02 -3.907325267791748047e-01 4.080593287944793701e-01 1.218432262539863586e-01 -2.113505899906158447e-01 -5.181756988167762756e-02 2.280016057193279266e-02 -2.040345966815948486e-01 2.166542969644069672e-02 -1.434462815523147583e-01 -1.510675251483917236e-01 2.162993401288986206e-01 -6.327704340219497681e-02 -1.404991298913955688e-01 2.030814886093139648e-01 2.122340053319931030e-01 4.616949707269668579e-02 6.309791654348373413e-02 1.573868989944458008e-01 -2.228506058454513550e-01 1.973715275526046753e-01
3.521279990673065186e-02 7.010209560394287109e-02 -3.177786469459533691e-01 2.756025493144989014e-01 1.547052115201950073e-01 -3.499373421072959900e-02 1.550429500639438629e-03 -2.345047742128372192e-01 -7.636182010173797607e-02 6.720414757728576660e-02 -1.352550238370895386e-01 -1.031945198774337769e-01 -2.739135324954986572e-01 6.032831221818923950e-02 2.265540957450866699e-01 -2.117782533168792725e-01 -1.406867057085037231e-01 2.884795665740966797e-01 -1.056733131408691406e-01 -4.622637107968330383e-02 -2.454314380884170532e-01 2.236981987953186035e-01 1.702705025672912598e-01 1.053673550486564636e-01 -8.047480136156082153e-02 -1.096621528267860413e-02 -2.601692676544189453e-01 1.585712283849716187e-01 5.847783759236335754e-04 2.461960762739181519e-01 -3.080188930034637451e-01 3.179051727056503296e-02
-2.540675103664398193e-01 1.280665844678878784e-01 1.234612539410591125e-01 9.981381893157958984e-02 1.244282722473144531e-01 2.293654531240463257e-02 -8.243329823017120361e-02 -3.225004673004150391e-01 -1.760359704494476318e-01 2.879559099674224854e-01 -2.491364926099777222e-01 -9.509307891130447388e-02 -1.474494785070419312e-01 2.326054722070693970e-01 -3.031478635966777802e-02 3.411173447966575623e-02 -6.815326958894729614e-02 9.133920818567276001e-02 8.414153009653091431e-02 -1.311403959989547729e-01 -2.708232700824737549e-01 -1.064624413847923279e-01 2.366773635149002075e-01 -3.348464667797088623e-01 -6.232790648937225342e-02 2.424092888832092285e-01 -1.063633859157562256e-01 -1.619059741497039795e-01 -2.151576578617095947e-01 1.828071102499961853e-02 -2.553462386131286621e-01 4.471031576395034790e-02
1.560378633439540863e-02 -1.705278456211090088e-01 3.791249543428421021e-02 -2.592911571264266968e-02 1.461146175861358643e-01 -1.823792606592178345e-01 2.147309109568595886e-02 -1.192294210195541382e-01 -5.778194591403007507e-02 1.103533729910850525e-01 -1.354027260094881058e-02 -4.749150574207305908e-02 -5.426201820373535156e-01 -1.221959758549928665e-02 -1.749260425567626953e-01 -1.433912962675094604e-01 -1.140166297554969788e-01 -4.858004674315452576e-02 2.005431354045867920e-01 3.443098068237304688e-01 -5.646055191755294800e-02 1.535178720951080322e-01 3.530528843402862549e-01 1.663943827152252197e-01 8.891602605581283569e-02 2.805816829204559326e-01 -6.284417957067489624e-02 -1.875229477882385254e-01 -4.403490573167800903e-02 1.990718953311443329e-02 -5.469781905412673950e-02 2.264686673879623413e-01
1.774222105741500854e-01 1.272846609354019165e-01 6.245129276067018509e-03 1.874477267265319824e-01 1.723602563142776489e-01 6.131939217448234558e-02 -6.871016323566436768e-02 1.323824226856231689e-01 -4.422322288155555725e-02 6.890479475259780884e-02 1.161710545420646667e-01 -7.524611800909042358e-02 -2.741499245166778564e-01 2.574559450149536133e-01 -1.771868169307708740e-01 -7.820381224155426025e-02 1.087821722030639648e-01 7.562915980815887451e-02 -3.012367784976959229e-01 2.336458116769790649e-01 -5.034138560295104980e-01 1.774748414754867554e-01 2.318029701709747314e-01 -1.019966378808021545e-01 -2.524294257164001465e-01 -1.302972882986068726e-01 8.934108912944793701e-02 -1.406711786985397339e-01 1.526887267827987671e-01 6.154891476035118103e-02 1.188440993428230286e-02 -9.464874863624572754e-02
-5.316656827926635742e-02 -2.019014954566955566e-01 2.523138821125030518e-01 2.957076728343963623e-01 1.287909746170043945e-01 7.459834218025207520e-02 6.942211091518402100e-02 -9.199258685111999512e-02 1.558446884155273438e-01 -1.553268581628799438e-01 -1.796380579471588135e-01 -8.277421444654464722e-02 -4.117472767829895020e-01 3.496842086315155029e-01 9.508709609508514404e-02 -1.242320612072944641e-01 -9.140540659427642822e-02 4.208453930914402008e-03 8.061327971518039703e-03 -3.838572651147842407e-03 -2.204709798097610474e-01 1.161390915513038635e-01 2.141300290822982788e-01 -1.281331181526184082e-01 -1.528109908103942871e-01 -1.080979928374290466e-01 -2.026128321886062622e-01 -3.594740629196166992e-01 4.624117538332939148e-02 9.667418152093887329e-02 -4.497441113926470280e-04 1.281881779432296753e-01
-1.294046938419342041e-01 -9.435581415891647339e-02 -1.184303835034370422e-01 2.181410342454910278e-01 2.914529144763946533e-01 -1.219461206346750259e-02 -1.749312132596969604e-01 5.735442787408828735e-02 2.730173757299780846e-03 8.608276396989822388e-02 -1.880356222391128540e-01 -2.035319507122039795e-01 -2.192568629980087280e-01 -2.052212208509445190e-01 -1.386758387088775635e-01 -3.685075417160987854e-02 1.859680376946926117e-02 -3.051088452339172363e-01 2.241812273859977722e-02 2.275786101818084717e-01 -3.954475820064544678e-01 8.152199536561965942e-02 1.587620079517364502e-01 -1.801989972591400146e-01 -6.117261201143264771e-02 -8.905232883989810944e-03 -1.084895879030227661e-01 1.897458136081695557e-01 3.165036439895629883e-02 3.062409758567810059e-01 -2.913278341293334961e-01 -3.304335847496986389e-02
5.980302765965461731e-02 2.955688908696174622e-02 -1.375811547040939331e-01 3.961239457130432129e-01 -1.212135031819343567e-01 -3.834791854023933411e-02 -2.616502046585083008e-01 -4.041919708251953125e-01 7.531843334436416626e-02 2.592788543552160263e-03 -2.889048159122467041e-01 -2.006568610668182373e-01 -1.664526462554931641e-01 5.677363276481628418e-02 8.310598134994506836e-02 7.450650632381439209e-02 -4.058868288993835449e-01 9.432746469974517822e-02 1.397604309022426605e-02 -3.989307954907417297e-02 -2.465586215257644653e-01 -8.438277989625930786e-02 2.962732613086700439e-01 -9.418955445289611816e-02 -6.178526673465967178e-03 1.843565143644809723e-02 -1.907372474670410156e-01 5.919292196631431580e-02 -6.031940877437591553e-02 5.973680689930915833e-02 -7.081364095211029053e-02 8.026185631752014160e-02
-2.303701490163803101e-01 2.614769041538238525e-01 1.571190804243087769e-01 1.237890198826789856e-01 3.128737509250640869e-01 7.282181829214096069e-02 7.359055429697036743e-02 -2.639373838901519775e-01 1.857483759522438049e-02 4.975602775812149048e-02 -2.285577505826950073e-01 -9.096162021160125732e-02 -1.244444027543067932e-01 7.914049923419952393e-02 1.137033849954605103e-01 2.509028417989611626e-03 -2.775206863880157471e-01 1.279635727405548096e-01 -3.716379031538963318e-02 1.116443797945976257e-02 -3.910897672176361084e-01 7.936502993106842041e-02 4.059306159615516663e-02 -2.834369838237762451e-01 -6.870850920677185059e-02 2.196411937475204468e-01 -1.334027498960494995e-01 -3.202342428267002106e-03 -1.623440384864807129e-01 2.169182002544403076e-01 -2.320194691419601440e-01 -1.676773726940155029e-01
1.818723976612091064e-01 -1.106284037232398987e-01 1.526724994182586670e-01 2.809354066848754883e-01 8.252337574958801270e-02 4.644350335001945496e-02 -2.898548357188701630e-02 -2.364262640476226807e-01 -2.063929140567779541e-01 1.565098166465759277e-01 -1.878235191106796265e-01 1.218820065259933472e-01 -4.526045322418212891e-01 1.291902661323547363e-01 -3.237015008926391602e-01 -5.539553612470626831e-02 3.265364095568656921e-02 1.809092313051223755e-01 9.777194261550903320e-02 2.448422610759735107e-01 -1.868309527635574341e-01 -7.470388710498809814e-02 1.689880341291427612e-01 7.223106920719146729e-02 -8.886299282312393188e-02 1.027008239179849625e-02 -1.686139702796936035e-01 9.518429636955261230e-02 4.172328859567642212e-02 -2.335339486598968506e-01 -2.343230098485946655e-01 -7.671856135129928589e-02
-2.888948097825050354e-02 3.065495193004608154e-01 -7.763190567493438721e-02 2.135144621133804321e-01 2.746800780296325684e-01 -1.224413812160491943e-01 -5.061755329370498657e-02 -1.836294382810592651e-01 1.232464984059333801e-01 -4.005641117691993713e-02 -6.148638203740119934e-02 -7.848127931356430054e-02 -4.106169641017913818e-01 2.232294976711273193e-01 6.147833168506622314e-02 7.007563114166259766e-02 2.608436942100524902e-01 -2.525470778346061707e-02 -5.924757570028305054e-02 3.291038572788238525e-01 6.056072935461997986e-02 2.442755997180938721e-01 2.753158807754516602e-01 1.275635361671447754e-01 8.896616101264953613e-02 2.744510769844055176e-02 -2.200299948453903198e-01 -8.791858702898025513e-02 -2.091462016105651855e-01 -1.768172346055507660e-02 -4.877246916294097900e-02 -1.607536524534225464e-01
-1.745481193065643311e-01 1.056325659155845642e-01 -1.773278713226318359e-01 -1.193360760807991028e-01 1.402774304151535034e-01 1.239137947559356689e-01 1.733827143907546997e-01 -2.185941487550735474e-01 3.780558705329895020e-01 5.040786694735288620e-03 -4.765744507312774658e-02 -3.736280649900436401e-02 -2.483376264572143555e-01 3.759782314300537109e-01 4.750806838274002075e-02 -9.401384741067886353e-02 1.062863171100616455e-01 -8.690675348043441772e-02 1.697135865688323975e-01 -3.495455253869295120e-03 -4.266308844089508057e-01 1.864166371524333954e-02 1.912464052438735962e-01 1.382829546928405762e-01 -4.097425565123558044e-02 2.121719568967819214e-01 -1.975243389606475830e-01 -2.277389913797378540e-02 -5.439994856715202332e-02 2.242327183485031128e-01 -9.461589902639389038e-02 7.014340162277221680e-02
8.049681782722473145e-02 4.985918849706649780e-02 -1.345010697841644287e-01 1.057092323899269104e-01 5.531053245067596436e-02 -3.410798609256744385e-01 1.556019484996795654e-02 6.110211834311485291e-02 1.750306189060211182e-01 -6.270243227481842041e-02 -3.075597435235977173e-02 -4.529817774891853333e-02 -2.585670948028564453e-01 2.455116212368011475e-01 9.137203544378280640e-02 -2.864218689501285553e-02 -7.773924618959426880e-02 1.092847511172294617e-01 3.243818879127502441e-02 3.567117154598236084e-01 7.325322926044464111e-02 -3.425931558012962341e-02 4.190317690372467041e-01 -2.326806932687759399e-01 7.900653034448623657e-02 3.267635703086853027e-01 -2.393560707569122314e-01 -2.081593032926321030e-03 9.262704849243164062e-02 2.808957993984222412e-01 -1.215756386518478394e-01 9.699008613824844360e-02
-1.091642454266548157e-01 -7.106885313987731934e-02 -6.805412471294403076e-02 5.520411953330039978e-02 1.395440995693206787e-01 9.527819231152534485e-03 -6.910037994384765625e-02 -9.524344652891159058e-02 -8.777309209108352661e-02 2.489227205514907837e-01 -4.120564088225364685e-02 -4.193457588553428650e-02 -5.583509206771850586e-01 1.490555703639984131e-01 -2.433256953954696655e-01 -3.519481793045997620e-02 -1.442513912916183472e-01 2.016893029212951660e-01 8.020576089620590210e-02 4.180160164833068848e-02 -7.648596912622451782e-02 1.184306014329195023e-02 5.934055894613265991e-02 9.563033282756805420e-02 -2.673376202583312988e-01 9.648170322179794312e-02 -8.284036070108413696e-02 -3.816380500793457031e-01 -1.418676078319549561e-01 -2.260762304067611694e-01 -2.854961156845092773e-01 6.652863696217536926e-03
1.736636161804199219e-01 8.075085468590259552e-03 -6.522092223167419434e-02 2.342281192541122437e-01 1.490591615438461304e-01 -1.936102062463760376e-01 1.905732452869415283e-01 7.524953037500381470e-02 3.466112315654754639e-01 2.295510470867156982e-01 -1.551151573657989502e-01 -1.389047354459762573e-01 -2.642039060592651367e-01 -1.299711409956216812e-02 -1.565968990325927734e-01 1.153634786605834961e-01 2.062345892190933228e-01 1.281627565622329712e-01 -8.220686763525009155e-02 5.343139171600341797e-01 -2.362360358238220215e-01 2.032604999840259552e-02 -4.865530133247375488e-02 -1.041076257824897766e-01 -1.106603592634201050e-01 -6.063684355467557907e-03 -1.441350728273391724e-01 -2.457895688712596893e-02 1.540423035621643066e-01 7.143422961235046387e-02 -4.304581508040428162e-02 1.546943327412009239e-03
2.281821966171264648e-01 -3.164340509101748466e-03 -2.964966893196105957e-01 1.625075004994869232e-02 -9.462758153676986694e-02 -1.056511625647544861e-01 8.402596414089202881e-02 1.473782397806644440e-02 8.092799037694931030e-02 5.230049043893814087e-02 -9.746406972408294678e-02 -5.892125889658927917e-02 -2.477924823760986328e-01 6.913044303655624390e-02 5.430374294519424438e-02 -4.181979969143867493e-02 9.614885784685611725e-03 3.608886003494262695e-01 -9.768214076757431030e-02 2.941008508205413818e-01 -1.829952299594879150e-01 -6.747870147228240967e-02 3.377808630466461182e-01 -2.998998463153839111e-01 2.793632745742797852e-01 1.199555993080139160e-01 -2.838505804538726807e-01 -5.631233006715774536e-02 -7.538636680692434311e-03 1.943225115537643433e-01 -2.299605309963226318e-01 6.244214624166488647e-02
6.612556427717208862e-02 2.338944971561431885e-01 -1.018441841006278992e-01 -8.360178023576736450e-02 -3.420090675354003906e-02 -1.836636513471603394e-01 -4.275675117969512939e-02 -2.669086456298828125e-01 -2.741483040153980255e-02 1.704987436532974243e-01 -2.845058739185333252e-01 9.988071769475936890e-02 -5.137890577316284180e-01 2.766557633876800537e-01 -1.716813594102859497e-01 5.148625373840332031e-02 9.575563669204711914e-02 -5.090683698654174805e-02 -1.059902980923652649e-01 2.855117022991180420e-01 -1.470610201358795166e-01 -5.054318159818649292e-02 9.806799888610839844e-02 -1.761561334133148193e-01 -1.016226336359977722e-01 5.463929474353790283e-02 -2.975118458271026611e-01 1.048860475420951843e-01 1.342376768589019775e-01 -2.461755089461803436e-02 1.244494616985321045e-01 -7.696017622947692871e-02
1.573013216257095337e-01 9.374070912599563599e-02 -3.183875083923339844e-01 1.948615163564682007e-01 9.157656133174896240e-02 -2.400667816400527954e-01 -5.690290406346321106e-02 -1.585729867219924927e-01 4.593563824892044067e-02 2.685754373669624329e-02 8.752007037401199341e-02 -1.411209553480148315e-01 -5.313466191291809082e-01 2.822040915489196777e-01 1.606915891170501709e-01 -2.141795158386230469e-01 -1.272277235984802246e-01 2.968875765800476074e-01 -5.159666761755943298e-02 -7.046563178300857544e-02 -1.062114462256431580e-01 7.192280888557434082e-02 1.175122484564781189e-01 1.225548237562179565e-01 4.053128138184547424e-02 1.479752510786056519e-01 -1.551390588283538818e-01 -1.128049101680517197e-02 1.911764740943908691e-01 6.103324703872203827e-04 9.301969781517982483e-03 1.644597202539443970e-01
-1.057524085044860840e-01 -1.331067830324172974e-01 -5.172228440642356873e-02 4.075693786144256592e-01 9.684184193611145020e-02 1.225674748420715332e-01 -1.103317365050315857e-02 -1.428879201412200928e-01 -8.703864179551601410e-03 -2.297205477952957153e-01 -1.698595099151134491e-02 -3.037904798984527588e-01 -1.495923697948455811e-01 2.684022188186645508e-01 -4.782208427786827087e-02 6.823626160621643066e-02 -9.406508505344390869e-02 2.365113198757171631e-01 2.306671589612960815e-01 -9.426462650299072266e-02 -1.550132632255554199e-01 1.415189355611801147e-01 2.378696352243423462e-01 -2.481651306152343750e-01 -1.406790912151336670e-01 -1.137867122888565063e-01 -2.793190814554691315e-02 -7.708247750997543335e-02 1.948394030332565308e-01 1.088608577847480774e-01 -2.682130932807922363e-01 2.455017864704132080e-01
-7.407156750559806824e-03 3.065999150276184082e-01 -1.200216487050056458e-01 5.176856741309165955e-02 1.080400720238685608e-01 -1.157678365707397461e-01 -2.968197129666805267e-02 -3.621164336800575256e-02 3.218949139118194580e-01 -3.279792517423629761e-02 -1.828520298004150391e-01 -2.140357196331024170e-01 -3.568215966224670410e-01 3.106645345687866211e-01 1.735273152589797974e-01 -1.691582798957824707e-01 1.432086974382400513e-01 2.084349989891052246e-01 -1.511941701173782349e-01 -9.969160892069339752e-03 -1.316322386264801025e-01 1.184085085988044739e-01 2.232666164636611938e-01 5.407353118062019348e-02 7.671059668064117432e-02 3.987293224781751633e-03 -2.153567075729370117e-01 -5.257954075932502747e-02 -2.378509044647216797e-01 9.955364465713500977e-02 -3.152838647365570068e-01 5.591759085655212402e-02
-1.467447727918624878e-02 2.658940553665161133e-01 -3.225231170654296875e-01 -6.759861111640930176e-02 1.317223906517028809e-01 -5.013228952884674072e-02 2.099463343620300293e-02 -3.238987922668457031e-02 1.529031246900558472e-01 -3.920092713087797165e-03 -7.646335661411285400e-02 -4.920518398284912109e-02 -4.612160027027130127e-01 -9.326414763927459717e-02 7.199104875326156616e-02 6.395000964403152466e-02 -1.577755361795425415e-01 2.353498637676239014e-01 -4.710823297500610352e-02 2.059420198202133179e-01 7.657132297754287720e-02 3.465081378817558289e-02 2.745730280876159668e-01 -1.126456633210182190e-01 9.277961403131484985e-02 1.157901734113693237e-01 -3.960244059562683105e-01 3.820520266890525818e-02 1.346819251775741577e-01 -1.154544055461883545e-01 -3.228530883789062500e-01 -2.676544338464736938e-02
7.674854248762130737e-02 1.438871584832668304e-02 -1.392636895179748535e-01 1.675316393375396729e-01 1.568121612071990967e-01 -2.995369955897331238e-02 -8.828533440828323364e-02 -2.073547095060348511e-01 1.052457690238952637e-01 1.276760399341583252e-01 1.956563815474510193e-02 -1.297566443681716919e-01 -2.383986711502075195e-01 3.275868594646453857e-01 -2.536921501159667969e-01 3.419519364833831787e-01 1.651096343994140625e-01 -5.511543899774551392e-02 2.483612112700939178e-02 -1.666243560612201691e-02 -2.578595578670501709e-01 1.423795521259307861e-01 6.650745123624801636e-02 1.118386983871459961e-01 -9.896308183670043945e-02 2.742014527320861816e-01 -3.789025126025080681e-03 5.451822653412818909e-02 2.335201352834701538e-01 8.901321142911911011e-02 -4.012823104858398438e-01 -1.838240772485733032e-01
2.706509530544281006e-01 1.193961873650550842e-02 -3.525647521018981934e-01 8.778199553489685059e-02 4.088276252150535583e-02 -1.918401867151260376e-01 -2.301828190684318542e-02 -1.940966695547103882e-01 6.756759434938430786e-02 1.955184489488601685e-01 5.875033326447010040e-03 8.015786856412887573e-02 -2.461272776126861572e-01 1.632289737462997437e-01 -1.183935627341270447e-01 1.915756314992904663e-01 2.586008980870246887e-02 2.728423774242401123e-01 2.661404609680175781e-01 7.496983557939529419e-02 -1.037947311997413635e-01 5.834542587399482727e-02 3.681566119194030762e-01 -1.419419646263122559e-01 2.457813769578933716e-01 2.693219184875488281e-01 -1.351420432329177856e-01 -5.485153198242187500e-02 5.766292661428451538e-02 1.588049083948135376e-01 -1.127285957336425781e-01 -1.176153644919395447e-01
1.126118600368499756e-01 1.613814383745193481e-01 -2.848989367485046387e-01 2.303135842084884644e-01 3.935747444629669189e-01 -1.471369564533233643e-01 -1.499523073434829712e-01 -3.529870137572288513e-02 -1.977320611476898193e-01 -5.048420280218124390e-03 7.708922773599624634e-02 -1.214868873357772827e-01 -2.899600565433502197e-01 1.121427640318870544e-01 5.098434910178184509e-02 6.684308499097824097e-02 -1.238073408603668213e-01 8.788574486970901489e-02 8.274181187152862549e-02 3.612434491515159607e-02 -1.880377680063247681e-01 -8.478131890296936035e-02 3.139984011650085449e-01 -1.057498306035995483e-01 -1.579242199659347534e-01 -1.848171353340148926e-01 -2.650585770606994629e-01 7.985564321279525757e-02 5.871859937906265259e-02 1.939373016357421875e-01 -3.114057481288909912e-01 7.709930837154388428e-02
2.278821542859077454e-02 1.098591387271881104e-01 -1.902435719966888428e-01 1.454420238733291626e-01 7.678244262933731079e-02 3.124124556779861450e-02 -7.334436476230621338e-02 -2.784976959228515625e-01 5.473905056715011597e-02 -2.562098205089569092e-01 4.966532345861196518e-03 3.991455305367708206e-03 -3.912106454372406006e-01 8.302201330661773682e-02 -1.811456978321075439e-01 2.712771296501159668e-01 -1.965014934539794922e-01 6.228771805763244629e-02 1.934205740690231323e-01 -1.549000293016433716e-01 -2.497577965259552002e-01 2.280192635953426361e-02 1.743517071008682251e-01 -1.239020153880119324e-01 3.230228647589683533e-02 2.037102729082107544e-01 -2.427293807268142700e-01 6.658682134002447128e-03 8.775331825017929077e-02 3.853898346424102783e-01 -9.791702032089233398e-02 1.592664867639541626e-01
1.023307144641876221e-01 3.519589304924011230e-01 -6.663152575492858887e-02 1.873551160097122192e-01 -1.504710614681243896e-01 1.805399656295776367e-01 4.356529563665390015e-02 3.242602944374084473e-02 1.198246330022811890e-01 -1.803830862045288086e-01 7.497961819171905518e-02 -6.519777327775955200e-02 -1.771397143602371216e-01 4.587168693542480469e-01 4.536574333906173706e-02 -2.626191079616546631e-01 -1.355413943529129028e-01 -1.432114950148388743e-04 1.790701001882553101e-01 9.699478745460510254e-03 -1.396543979644775391e-01 -2.515428327023983002e-02 2.868264913558959961e-01 -2.485961765050888062e-01 1.153874695301055908e-01 1.916437894105911255e-01 -7.879527658224105835e-02 -3.271644562482833862e-02 1.567905396223068237e-01 8.531601727008819580e-02 -3.013610839843750000e-01 5.993542447686195374e-02
6.244156509637832642e-02 4.968592151999473572e-02 8.242018520832061768e-03 9.745047986507415771e-02 1.699716597795486450e-01 -1.553696691989898682e-01 -1.548254769295454025e-02 -9.657380729913711548e-02 2.947931587696075439e-01 1.383503675460815430e-01 -1.645345389842987061e-01 8.023983240127563477e-02 -3.771065473556518555e-01 1.849070638418197632e-01 -3.221680819988250732e-01 4.745012149214744568e-02 -5.226634442806243896e-02 -5.190952494740486145e-02 1.378205418586730957e-01 2.699700593948364258e-01 -1.023909673094749451e-01 -1.286406219005584717e-01 3.321938216686248779e-01 1.124132703989744186e-02 2.341993153095245361e-02 5.746830999851226807e-02 -3.365987241268157959e-01 -6.210717558860778809e-02 1.956255733966827393e-01 -2.184432595968246460e-01 -2.100740969181060791e-01 -1.163295805454254150e-01
1.002810299396514893e-01 -1.927422545850276947e-02 -2.942580580711364746e-01 6.116306781768798828e-02 3.306059911847114563e-02 1.717968285083770752e-01 9.722335636615753174e-02 5.762359127402305603e-02 4.042340815067291260e-01 -1.522066742181777954e-01 -4.194209352135658264e-02 -8.168438822031021118e-02 -5.146591663360595703e-01 -1.275784075260162354e-01 1.843298673629760742e-01 -4.421937093138694763e-02 -1.763690263032913208e-01 1.706336736679077148e-01 5.191648378968238831e-02 -3.029469400644302368e-02 -1.315186023712158203e-01 4.937718063592910767e-02 1.690445244312286377e-01 -1.911443769931793213e-01 6.157048977911472321e-03 3.141955286264419556e-02 -3.831683397293090820e-01 -3.717406839132308960e-02 -6.843371689319610596e-02 1.703672409057617188e-01 -9.351453930139541626e-02 -5.844747275114059448e-02
1.308090239763259888e-01 1.113712415099143982e-02 -1.875965893268585205e-01 3.941252529621124268e-01 4.159321077167987823e-03 6.670989096164703369e-02 -6.583489477634429932e-02 -1.362343579530715942e-01 6.960847228765487671e-02 1.828795373439788818e-01 -3.883172571659088135e-02 -2.231015115976333618e-01 -2.275715619325637817e-01 1.692253500223159790e-01 -3.931767940521240234e-01 2.092352211475372314e-01 -2.087040618062019348e-02 -1.501511782407760620e-01 1.382168233394622803e-01 -9.442730247974395752e-02 -1.963213384151458740e-01 -1.068960782140493393e-02 -5.463652312755584717e-02 -4.989827051758766174e-02 2.456182055175304413e-02 2.686046957969665527e-01 -2.201243937015533447e-01 5.395212769508361816e-02 -2.086831815540790558e-02 2.171803861856460571e-01 -3.421434760093688965e-01 -1.122287213802337646e-01
-1.889660209417343140e-01 2.998267859220504761e-02 -1.509206891059875488e-01 2.800845205783843994e-01 1.765361577272415161e-01 -4.485769569873809814e-02 -1.867562830448150635e-01 1.237189620733261108e-01 2.524929642677307129e-01 -2.044007740914821625e-02 -4.597398638725280762e-01 -3.787645101547241211e-01 -1.706117838621139526e-01 -2.028992585837841034e-02 -1.833331286907196045e-01 -7.376062124967575073e-02 -5.375266820192337036e-02 -4.703551530838012695e-03 4.146493226289749146e-02 2.419802993535995483e-01 -6.835679709911346436e-02 -1.250898092985153198e-01 1.591148823499679565e-01 -4.056367650628089905e-02 -1.824570149183273315e-01 -2.066878676414489746e-01 1.211956962943077087e-01 -1.547998748719692230e-02 1.311632692813873291e-01 1.786127835512161255e-01 -1.689795106649398804e-01 1.103364750742912292e-01
1.147408336400985718e-01 -5.972183123230934143e-02 -2.474134564399719238e-01 1.620924025774002075e-01 2.628446556627750397e-02 -1.992359198629856110e-02 -3.487262129783630371e-02 -1.208381503820419312e-01 -3.732712939381599426e-03 1.118423119187355042e-01 -1.454910933971405029e-01 -2.442568074911832809e-03 -1.691221892833709717e-01 7.365407049655914307e-02 -5.026420205831527710e-02 6.130583584308624268e-02 -1.556409746408462524e-01 3.031823933124542236e-01 1.355877239257097244e-02 1.167961284518241882e-01 -7.048500329256057739e-02 -1.074936687946319580e-01 3.698223829269409180e-01 -1.754713803529739380e-01 1.825290471315383911e-01 2.761181592941284180e-01 -2.789280116558074951e-01 2.000393569469451904e-01 1.261585801839828491e-01 3.692681789398193359e-01 -2.814863026142120361e-01 -1.786935329437255859e-01
5.511503294110298157e-02 6.596874445676803589e-02 3.080210648477077484e-03 3.951514065265655518e-01 2.668028324842453003e-02 -1.598301380872726440e-01 -5.753422901034355164e-02 -3.031386062502861023e-02 1.456368267536163330e-01 1.003230288624763489e-01 -2.150221914052963257e-01 -1.766656637191772461e-01 -2.070552855730056763e-01 8.296741545200347900e-02 -3.033753335475921631e-01 1.242325082421302795e-01 -1.782090216875076294e-01 7.868666946887969971e-02 -2.789831906557083130e-02 1.863085180521011353e-01 -2.007733657956123352e-02 -2.028210461139678955e-01 3.672884404659271240e-01 2.423314750194549561e-02 1.164263784885406494e-01 -9.772165119647979736e-02 -3.576484322547912598e-02 2.148227244615554810e-01 1.710523618385195732e-03 1.797624677419662476e-01 -2.979146838188171387e-01 3.129759430885314941e-01
1.939337551593780518e-01 1.067756339907646179e-01 -2.166159451007843018e-01 1.288774013519287109e-01 4.314364492893218994e-02 4.748723655939102173e-02 -5.731166899204254150e-02 -1.432117819786071777e-01 6.080517172813415527e-02 2.343837916851043701e-01 1.531341820955276489e-01 -7.548794895410537720e-02 -1.501319110393524170e-01 3.431210219860076904e-01 -2.857124805450439453e-01 1.523627787828445435e-01 1.222762167453765869e-01 -9.276144951581954956e-02 1.551308482885360718e-01 4.159798845648765564e-02 -3.893925249576568604e-01 2.189545929431915283e-01 1.350893378257751465e-01 9.818051010370254517e-02 9.983546100556850433e-03 3.711020648479461670e-01 -6.000455468893051147e-02 9.981721639633178711e-02 6.016307324171066284e-02 8.920233696699142456e-02 -2.744242548942565918e-01 -1.075769439339637756e-01
-6.874302774667739868e-02 2.066558152437210083e-01 -9.443289041519165039e-02 2.259601354598999023e-01 -1.671288162469863892e-01 1.244630813598632812e-01 1.905078589916229248e-01 2.171330451965332031e-01 1.381709277629852295e-01 1.034969463944435120e-01 -3.147896528244018555e-01 -7.542674243450164795e-02 -1.973932832479476929e-01 2.835355699062347412e-01 1.403811126947402954e-01 -3.140001744031906128e-02 -2.411621212959289551e-01 2.913115918636322021e-01 9.690453857183456421e-02 -5.348637700080871582e-02 -2.384177744388580322e-01 -9.404522180557250977e-02 2.459573149681091309e-01 -1.481950283050537109e-01 1.361040025949478149e-01 9.039349853992462158e-02 -2.516915500164031982e-01 -2.675631642341613770e-01 -1.123767644166946411e-01 -1.034510880708694458e-01 4.445096105337142944e-02 -2.715724147856235504e-02
-1.570431292057037354e-01 3.123649656772613525e-01 1.193194314837455750e-01 1.151866391301155090e-01 1.905830353498458862e-01 2.296651154756546021e-01 -1.279273256659507751e-02 -2.275568842887878418e-01 1.829921640455722809e-02 1.027226969599723816e-01 -2.443700134754180908e-01 -2.111257314682006836e-01 -3.495864570140838623e-02 2.046715281903743744e-02 1.547743752598762512e-02 -5.728716403245925903e-02 -2.197358906269073486e-01 6.979342084378004074e-03 -1.490787714719772339e-01 9.155520796775817871e-02 -4.037180840969085693e-01 2.226675897836685181e-01 5.968835577368736267e-02 -2.214906513690948486e-01 -2.148569077253341675e-01 2.300716191530227661e-01 -1.192291602492332458e-01 8.770406246185302734e-02 -2.670790441334247589e-02 2.608928084373474121e-01 -1.833024173974990845e-01 -1.462708413600921631e-01
-1.011882051825523376e-01 1.520573943853378296e-01 -2.288841456174850464e-01 4.391475021839141846e-02 2.705121934413909912e-01 1.291686445474624634e-01 -1.832221746444702148e-01 7.317923940718173981e-03 -7.114585489034652710e-02 7.997244596481323242e-02 -4.283957183361053467e-02 -2.688304781913757324e-01 -1.542691588401794434e-01 -6.555703282356262207e-02 -2.121914774179458618e-01 1.382676064968109131e-01 -1.133277490735054016e-01 1.209556236863136292e-01 -6.835239473730325699e-04 1.003873124718666077e-01 -2.839033603668212891e-01 3.544278442859649658e-01 4.889400899410247803e-01 1.851790212094783783e-02 1.814271882176399231e-02 2.632872164249420166e-01 1.478642411530017853e-02 1.176502853631973267e-01 -1.599534228444099426e-02 -9.759388864040374756e-02 -1.209563240408897400e-01 -1.404920816421508789e-01
-1.358270794153213501e-01 3.500085771083831787e-01 -1.285997331142425537e-01 1.193509101867675781e-01 6.517856568098068237e-02 2.164687365293502808e-01 9.613037109375000000e-02 5.016490072011947632e-02 -4.427776113152503967e-02 5.505648627877235413e-02 4.018864035606384277e-02 -5.732856690883636475e-02 -4.221013188362121582e-01 1.773548871278762817e-01 -5.769410729408264160e-02 -1.671294122934341431e-01 1.118564791977405548e-02 1.623327583074569702e-01 1.448999196290969849e-01 1.296332478523254395e-01 1.774286665022373199e-02 8.380586653947830200e-02 3.300579786300659180e-01 -1.517350077629089355e-01 -1.460674405097961426e-01 1.018728613853454590e-01 -2.885548770427703857e-01 4.933999478816986084e-02 2.567902207374572754e-01 1.415927559137344360e-01 1.421111524105072021e-01 2.957095205783843994e-01
8.056440204381942749e-02 9.536392986774444580e-03 -4.906422109343111515e-04 4.083499610424041748e-01 -3.599674627184867859e-02 -5.657229200005531311e-02 -1.308431923389434814e-01 -4.040666222572326660e-01 7.836534827947616577e-02 -7.923571020364761353e-02 -1.625188738107681274e-01 -2.517792582511901855e-01 -2.772498130798339844e-01 2.352287471294403076e-01 -8.786930888891220093e-02 -4.097272828221321106e-02 -3.980073630809783936e-01 1.932310461997985840e-01 -7.032176852226257324e-02 -1.120743006467819214e-01 -2.481851167976856232e-02 -1.483745574951171875e-01 2.710606157779693604e-01 -2.167745865881443024e-02 -5.413386225700378418e-02 2.498201653361320496e-02 -1.354459375143051147e-01 8.632808923721313477e-02 -7.836543768644332886e-02 1.071565449237823486e-01 -1.978075802326202393e-01 4.500363767147064209e-02
-1.136665344238281250e-01 -2.420239895582199097e-02 -4.226483404636383057e-01 2.099710702896118164e-01 -3.301738947629928589e-02 2.290714159607887268e-02 -4.972727969288825989e-02 1.116170659661293030e-01 2.778643071651458740e-01 1.282296888530254364e-02 -1.075726822018623352e-01 -3.655553609132766724e-02 -2.792889773845672607e-01 -6.814196705818176270e-02 -4.082242958247661591e-03 -3.119245916604995728e-02 2.783417329192161560e-02 8.792563527822494507e-02 2.274067401885986328e-01 1.980714946985244751e-01 -2.499287128448486328e-01 -2.601230442523956299e-01 6.371655315160751343e-02 4.957349970936775208e-02 -3.411558642983436584e-02 8.044807612895965576e-02 -4.015842378139495850e-01 9.065321832895278931e-02 -6.403691321611404419e-02 1.093451306223869324e-01 -3.794051110744476318e-01 9.261926636099815369e-03
4.057633131742477417e-02 -4.719487577676773071e-02 -9.737424552440643311e-02 6.841634213924407959e-02 1.710469424724578857e-01 -1.273105293512344360e-01 -1.157116740942001343e-01 -8.278133720159530640e-02 -4.221310466527938843e-02 2.611218988895416260e-01 -1.079503670334815979e-01 -1.032903492450714111e-01 -6.176040172576904297e-01 1.585301309823989868e-01 -3.200590610504150391e-01 -4.871525242924690247e-02 -2.280302904546260834e-02 1.929849237203598022e-01 1.111671328544616699e-01 2.600390091538429260e-02 5.144410207867622375e-02 1.291297525167465210e-01 8.312089741230010986e-02 7.669064402580261230e-02 -2.419577986001968384e-01 1.799030601978302002e-01 -6.852506846189498901e-02 -3.108333647251129150e-01 1.778098382055759430e-02 -1.821565032005310059e-01 -6.288442760705947876e-02 -2.848119474947452545e-03
-3.253355249762535095e-02 1.527575999498367310e-01 -1.568261720240116119e-02 1.341439038515090942e-01 8.829151839017868042e-02 1.411871165037155151e-01 4.998047649860382080e-02 -6.777165830135345459e-02 9.260724484920501709e-02 -2.244511991739273071e-01 -9.253013879060745239e-02 -2.526201903820037842e-01 -3.788290321826934814e-01 -2.287676185369491577e-02 -5.085834860801696777e-02 -1.266009509563446045e-01 6.717768311500549316e-02 2.449690252542495728e-01 1.019386108964681625e-02 1.281358599662780762e-01 2.384454198181629181e-02 -3.250776231288909912e-02 4.161413609981536865e-01 -8.709598332643508911e-02 7.248623669147491455e-02 -4.686654359102249146e-02 -3.832029402256011963e-01 -7.704576104879379272e-02 2.941305339336395264e-01 -1.817271113395690918e-01 -2.521823942661285400e-01 1.475421637296676636e-01
-1.539795249700546265e-01 1.227478012442588806e-01 -5.780624225735664368e-02 2.646628022193908691e-02 5.625661462545394897e-02 2.211918979883193970e-01 -8.022031933069229126e-02 -1.675390005111694336e-01 5.047930032014846802e-02 1.302809268236160278e-01 -3.592484593391418457e-01 -2.963853813707828522e-02 -3.791178762912750244e-01 -9.100411832332611084e-02 -3.626525104045867920e-01 -2.244434654712677002e-01 -1.229996010661125183e-01 2.408521771430969238e-01 1.820989251136779785e-01 7.895826548337936401e-02 -1.437617093324661255e-01 -3.583773225545883179e-02 1.608712971210479736e-01 9.706955403089523315e-02 -6.625764816999435425e-02 3.056378662586212158e-01 9.361163526773452759e-02 -2.778372541069984436e-02 6.577780097723007202e-02 2.150351554155349731e-01 -2.404156029224395752e-01 -4.159324616193771362e-02
1.972470059990882874e-02 7.409162074327468872e-02 2.218421362340450287e-02 9.367886930704116821e-02 2.379561364650726318e-01 -1.099670976400375366e-01 1.552214007824659348e-02 -2.574496269226074219e-01 1.461381614208221436e-01 2.519118785858154297e-01 -1.434111446142196655e-01 -7.397924363613128662e-02 -3.733228147029876709e-01 7.478950172662734985e-02 -1.454464644193649292e-01 -1.295146495103836060e-01 2.306923456490039825e-02 1.105220243334770203e-01 1.451910734176635742e-01 3.696068227291107178e-01 -2.085060924291610718e-01 -3.439193665981292725e-01 1.869046539068222046e-01 -5.370892956852912903e-02 -8.795716613531112671e-02 1.576381549239158630e-02 -4.494187235832214355e-02 -3.885210677981376648e-02 9.349617362022399902e-02 -2.404076457023620605e-01 -1.850099265575408936e-01 -2.712531387805938721e-01
1.281182169914245605e-01 8.027384430170059204e-02 -1.183472871780395508e-01 3.985902294516563416e-02 1.052749380469322205e-01 3.655343875288963318e-02 1.126872524619102478e-01 2.582944333553314209e-01 3.095641434192657471e-01 3.311576321721076965e-02 -9.433312714099884033e-02 2.401656471192836761e-02 -5.152409672737121582e-01 9.086149930953979492e-02 -1.877343095839023590e-02 2.322453558444976807e-01 -2.195579111576080322e-01 1.923271119594573975e-01 -2.045175880193710327e-01 2.627160251140594482e-01 -2.053104341030120850e-01 1.954217106103897095e-01 5.672233551740646362e-02 1.039121672511100769e-01 -1.882339119911193848e-01 2.995390594005584717e-01 9.437090717256069183e-03 -2.877970039844512939e-02 1.493569742888212204e-02 -1.254811137914657593e-01 4.296808317303657532e-02 -3.169494494795799255e-02
-6.377874314785003662e-02 9.173579514026641846e-02 -1.527629643678665161e-01 4.359877482056617737e-02 1.090949997305870056e-01 -3.800699114799499512e-02 1.582362456247210503e-03 2.356713637709617615e-02 1.074521988630294800e-01 -2.881964854896068573e-02 -8.318206295371055603e-03 -1.596230566501617432e-01 -4.831240475177764893e-01 -6.566441804170608521e-02 1.076667904853820801e-01 -2.094768434762954712e-01 1.068930607289075851e-02 3.505559265613555908e-01 -2.458884119987487793e-01 5.477352812886238098e-02 -3.282360732555389404e-01 -9.173388034105300903e-02 9.686087816953659058e-02 -1.090507879853248596e-01 2.230536639690399170e-01 -1.478608325123786926e-02 -1.510981768369674683e-01 -1.157900467514991760e-01 -6.160764023661613464e-02 4.504349455237388611e-02 -4.427919387817382812e-01 7.256034761667251587e-02
-1.001932248473167419e-01 -1.093296241015195847e-02 6.895849481225013733e-03 1.230111718177795410e-01 1.077317222952842712e-01 -1.035826429724693298e-01 -3.661924973130226135e-02 -2.871786989271640778e-02 -8.603385067544877529e-04 2.432248443365097046e-01 -3.263904452323913574e-01 -6.636515259742736816e-02 -2.360634058713912964e-01 7.568886876106262207e-02 2.391314655542373657e-01 1.614076644182205200e-01 -1.752626597881317139e-01 -1.725490838289260864e-01 -6.438235193490982056e-02 -9.867297112941741943e-02 -2.407350987195968628e-01 3.108421154320240021e-02 1.692871749401092529e-01 -3.670250475406646729e-01 -2.667575143277645111e-02 6.920428574085235596e-02 -1.764197349548339844e-01 -2.863636612892150879e-01 -4.915161803364753723e-02 1.124434545636177063e-01 -4.523167908191680908e-01 2.098909765481948853e-02
7.226640731096267700e-02 1.942420154809951782e-01 3.601748123764991760e-02 7.327827066183090210e-02 1.224733591079711914e-01 -1.642248183488845825e-01 4.498478490859270096e-03 -2.856750190258026123e-01 1.561055332422256470e-01 1.677332371473312378e-01 -3.112958371639251709e-01 -7.813698798418045044e-02 -2.838202118873596191e-01 2.303145676851272583e-01 -1.238356158137321472e-01 3.489254042506217957e-02 -4.156376421451568604e-02 9.516324847936630249e-02 2.092037647962570190e-01 2.757352888584136963e-01 -7.708569616079330444e-02 -1.972324550151824951e-01 3.757593631744384766e-01 2.749538980424404144e-02 -2.589910030364990234e-01 6.187472119927406311e-02 -1.906343251466751099e-01 3.698448464274406433e-02 1.034534499049186707e-01 -1.295642852783203125e-01 -1.522734314203262329e-01 -2.108342647552490234e-01
-1.301707141101360321e-02 -8.478835970163345337e-02 -2.642105221748352051e-01 2.457570284605026245e-01 1.288167238235473633e-01 -5.520281568169593811e-02 -7.715854793787002563e-03 -4.567138478159904480e-02 -1.010102555155754089e-01 1.207934319972991943e-01 -4.853133112192153931e-02 -5.036405101418495178e-02 -3.582403361797332764e-01 1.064124926924705505e-01 2.250796258449554443e-01 4.104749299585819244e-03 -4.040171951055526733e-02 8.501254767179489136e-02 -1.091798245906829834e-01 -2.024884372949600220e-01 -2.613055408000946045e-01 3.706014901399612427e-02 3.219740390777587891e-01 -1.436956226825714111e-02 -1.441676616668701172e-01 -1.415629386901855469e-01 -3.446913957595825195e-01 -8.614213019609451294e-02 2.532070875167846680e-01 1.366834938526153564e-01 -3.259750306606292725e-01 1.708974987268447876e-01
-1.252542436122894287e-02 -2.051940709352493286e-01 2.181286960840225220e-01 4.343032836914062500e-01 2.207348942756652832e-01 -1.279416382312774658e-01 2.178589999675750732e-02 -1.560686379671096802e-01 3.395358324050903320e-01 -5.215580016374588013e-02 -4.246573895215988159e-03 -1.386194974184036255e-01 -3.135752081871032715e-01 2.127727717161178589e-01 -3.916798532009124756e-02 -2.614760994911193848e-01 -1.279587745666503906e-01 6.221386417746543884e-02 1.016407236456871033e-01 1.966738402843475342e-01 -1.276839524507522583e-01 3.477234020829200745e-02 7.288868725299835205e-02 -1.765644252300262451e-01 3.265555575489997864e-02 -1.677502878010272980e-02 -1.610519438982009888e-01 -2.708413302898406982e-01 1.605817675590515137e-01 1.328817456960678101e-01 -4.651711881160736084e-02 1.066127419471740723e-01
1.877322196960449219e-01 2.236747443675994873e-01 -6.995348725467920303e-03 1.147526353597640991e-01 2.700624763965606689e-01 -3.226234763860702515e-02 -1.585917174816131592e-01 -2.525457143783569336e-01 -1.085613965988159180e-01 -8.647340536117553711e-02 1.124426349997520447e-01 -1.100090239197015762e-02 -3.893344700336456299e-01 3.018739223480224609e-01 -1.658663600683212280e-01 4.661773517727851868e-02 -3.388110101222991943e-01 1.042316257953643799e-01 7.323873043060302734e-02 -8.189331740140914917e-02 -2.808119952678680420e-01 -1.881411820650100708e-01 2.886683344841003418e-01 -3.298942744731903076e-02 1.006236225366592407e-01 2.048255503177642822e-01 -1.675289720296859741e-01 -1.340444479137659073e-02 1.654866151511669159e-02 -1.195990666747093201e-01 -1.970260404050350189e-02 -4.994171485304832458e-02
-2.405269443988800049e-01 2.047718465328216553e-01 -7.075107842683792114e-02 1.096065044403076172e-01 8.305826038122177124e-02 3.819197788834571838e-02 -3.357300907373428345e-02 -1.206247732043266296e-01 -3.179795295000076294e-02 1.348389685153961182e-01 1.822045445442199707e-01 -6.081733107566833496e-02 -5.333644151687622070e-01 3.349981307983398438e-01 -2.034604847431182861e-01 -1.853903979063034058e-01 5.418794602155685425e-02 1.725631952285766602e-01 3.801542334258556366e-03 7.777594029903411865e-02 6.737526506185531616e-03 -4.968677088618278503e-02 2.862949073314666748e-01 -1.510101258754730225e-01 9.699948877096176147e-02 1.370074450969696045e-01 -2.014255821704864502e-01 -1.727929413318634033e-01 2.356299459934234619e-01 1.544863283634185791e-01 7.802723348140716553e-02 2.140046283602714539e-02
-6.970021873712539673e-02 -1.374752819538116455e-01 2.853949964046478271e-01 2.473178207874298096e-01 7.939474284648895264e-02 1.130386888980865479e-01 7.084558904170989990e-02 -1.561700999736785889e-01 -3.840744867920875549e-02 -6.949705630540847778e-02 -1.623341739177703857e-01 -8.403854817152023315e-02 -4.671578109264373779e-01 3.996798396110534668e-01 1.924858689308166504e-01 -3.619087114930152893e-02 -1.351475268602371216e-01 -4.715110361576080322e-02 8.437742479145526886e-03 -1.261958293616771698e-02 -1.853180825710296631e-01 1.348631680011749268e-01 1.928388178348541260e-01 -1.553285419940948486e-01 -2.355899512767791748e-01 1.681423373520374298e-02 -1.378728002309799194e-01 -3.062060773372650146e-01 1.940321549773216248e-02 1.183773279190063477e-01 7.534429430961608887e-02 7.674450427293777466e-02
-1.652266234159469604e-01 -7.611811161041259766e-02 -1.648562997579574585e-01 2.259165346622467041e-01 7.344251126050949097e-02 3.237887024879455566e-01 -6.848414987325668335e-02 -1.530805230140686035e-01 9.175746887922286987e-02 1.038204506039619446e-01 -1.655551940202713013e-01 -7.073953002691268921e-02 -1.721377968788146973e-01 -1.294472813606262207e-01 -2.782822251319885254e-01 -1.070478633046150208e-01 -2.900635600090026855e-01 1.409858763217926025e-01 4.584494605660438538e-02 9.614659100770950317e-02 -9.001548588275909424e-02 1.764283329248428345e-02 3.395396769046783447e-01 5.967592820525169373e-02 -1.321598440408706665e-01 3.263100683689117432e-01 7.688507437705993652e-02 1.175826862454414368e-01 -2.516110055148601532e-02 1.042622998356819153e-01 -4.069718718528747559e-01 1.093572354875504971e-03
-2.009666413068771362e-01 2.789346277713775635e-01 1.909217238426208496e-01 1.771694719791412354e-01 3.283466398715972900e-01 -1.566515117883682251e-02 -3.653955459594726562e-02 -3.582995533943176270e-01 -8.925817906856536865e-03 3.687276737764477730e-03 -1.832317002117633820e-02 -5.586173012852668762e-02 -2.218767255544662476e-01 2.302663624286651611e-01 1.274124979972839355e-01 8.548403158783912659e-03 -3.525004684925079346e-01 6.029382348060607910e-02 -2.616059221327304840e-02 -9.409182518720626831e-02 -2.050147950649261475e-01 1.734568029642105103e-01 6.594816595315933228e-02 -1.870356947183609009e-01 -2.724870741367340088e-01 2.018383741378784180e-01 -1.821866929531097412e-01 -9.933114051818847656e-02 -6.368114054203033447e-02 7.216179370880126953e-02 -1.931975781917572021e-01 -2.397151850163936615e-02
3.560404293239116669e-03 1.698531061410903931e-01 -3.031984865665435791e-01 2.729516029357910156e-01 1.760961264371871948e-01 -1.786512583494186401e-01 1.006286963820457458e-01 1.184120494872331619e-02 -1.640805304050445557e-01 1.439892649650573730e-01 -7.340081036090850830e-03 -4.562392458319664001e-02 -3.676798641681671143e-01 2.482446143403649330e-03 5.002394691109657288e-02 -2.343897148966789246e-02 -2.026760876178741455e-01 -1.712372153997421265e-01 1.026968751102685928e-02 -1.394433826208114624e-01 -2.664375901222229004e-01 -9.112390875816345215e-02 4.024328589439392090e-01 1.996489241719245911e-02 9.500338882207870483e-02 -6.877050548791885376e-02 -1.585403680801391602e-01 -2.255902625620365143e-02 2.089754939079284668e-01 9.818839281797409058e-02 -2.683819234371185303e-01 2.171249091625213623e-01
-1.783327460289001465e-01 1.586845964193344116e-01 -1.149328202009201050e-01 -8.093608915805816650e-02 2.405657917261123657e-01 1.823424547910690308e-01 -1.486735343933105469e-01 1.203887015581130981e-01 9.585153311491012573e-02 3.248102068901062012e-01 -2.630310952663421631e-01 -2.928991913795471191e-01 -4.798552095890045166e-01 -1.824079453945159912e-01 -1.687988638877868652e-01 -3.676944971084594727e-02 9.485132992267608643e-03 7.166707515716552734e-02 3.388720750808715820e-02 3.801353648304939270e-02 -1.788309514522552490e-01 1.113131344318389893e-01 2.727237641811370850e-01 1.014899387955665588e-01 -7.093285024166107178e-02 1.423164755105972290e-01 1.248201802372932434e-01 1.731058210134506226e-01 6.081904843449592590e-02 1.273143440485000610e-01 -5.316154658794403076e-02 -4.540137201547622681e-02
-8.644612133502960205e-02 -1.646501272916793823e-01 -2.529219686985015869e-01 -3.912554681301116943e-02 2.634030878543853760e-01 3.378906846046447754e-01 -7.555703073740005493e-02 -2.575634121894836426e-01 4.683647677302360535e-02 1.388812214136123657e-01 -2.308447510004043579e-01 -3.049255609512329102e-01 -4.981167018413543701e-01 -6.792399287223815918e-02 2.479189448058605194e-02 3.279694914817810059e-02 -1.423512250185012817e-01 -8.736640959978103638e-02 7.591675221920013428e-02 -9.530682861804962158e-02 -1.117946207523345947e-01 1.341065317392349243e-01 2.301199883222579956e-01 -2.060147561132907867e-02 -1.416504476219415665e-02 3.960966318845748901e-02 -2.298873104155063629e-02 4.415588919073343277e-04 1.441811621189117432e-01 -6.021310016512870789e-02 -1.625964790582656860e-01 -2.058830857276916504e-01
-1.450554430484771729e-01 1.966639161109924316e-01 -7.010094821453094482e-02 5.873779952526092529e-02 3.049109578132629395e-01 2.832691967487335205e-01 -1.274850964546203613e-01 -2.753584682941436768e-01 5.898861959576606750e-02 2.989189885556697845e-02 -9.525492787361145020e-02 -1.359628438949584961e-01 -2.958362698554992676e-01 -7.060419768095016479e-02 -1.870389133691787720e-01 1.654144260101020336e-03 -1.593186259269714355e-01 1.365429610013961792e-01 -2.956293150782585144e-02 1.766922920942306519e-01 -1.070674061775207520e-01 4.060489237308502197e-01 2.583778202533721924e-01 -7.954104244709014893e-02 -8.868675678968429565e-02 3.396283984184265137e-01 -1.024283543229103088e-01 -3.934067860245704651e-02 -6.318158656358718872e-02 -1.948791891336441040e-01 -3.188196197152137756e-02 -5.851714313030242920e-02
-1.971044838428497314e-01 1.095711020752787590e-03 1.470170915126800537e-02 8.180829882621765137e-02 -7.024618983268737793e-02 2.817003615200519562e-02 -1.058155521750450134e-01 1.200121012516319752e-03 2.533105015754699707e-01 5.505260452628135681e-02 7.925516366958618164e-02 -1.745612919330596924e-01 -5.079098343849182129e-01 8.749620616436004639e-02 2.391682118177413940e-01 1.677332818508148193e-01 7.879957556724548340e-02 3.317550420761108398e-01 -6.833778321743011475e-02 1.406301110982894897e-01 -5.842507258057594299e-02 -6.104277819395065308e-02 2.485923618078231812e-01 -1.731847785413265228e-02 -4.775713011622428894e-02 1.788296550512313843e-01 -4.185678958892822266e-01 2.527030557394027710e-02 -1.177092492580413818e-01 1.628374494612216949e-02 -2.157676666975021362e-01 4.085822030901908875e-02
4.636631533503532410e-02 9.245672076940536499e-02 -8.017878234386444092e-02 1.940997987985610962e-01 -2.725562779232859612e-03 2.526105195283889771e-02 3.885577246546745300e-02 1.255423873662948608e-01 -1.076720505952835083e-01 6.604530662298202515e-02 -3.509256243705749512e-01 -3.470819890499114990e-01 -3.238892555236816406e-02 1.555478721857070923e-01 1.902049183845520020e-01 8.428128063678741455e-02 -3.161758482456207275e-01 -1.516699492931365967e-01 -2.118525803089141846e-01 5.317148938775062561e-02 -2.317002117633819580e-01 1.869247935246676207e-04 3.609614670276641846e-01 -2.033197283744812012e-01 -2.194301187992095947e-01 1.644541025161743164e-01 -2.694985568523406982e-01 9.724130854010581970e-03 -9.978441894054412842e-02 1.519063115119934082e-01 -1.489752531051635742e-01 6.730714347213506699e-03
-2.284912467002868652e-01 2.998907351866364479e-03 -1.470530778169631958e-01 1.283298581838607788e-01 1.974863559007644653e-01 9.617402404546737671e-02 -5.531650781631469727e-02 2.080616950988769531e-01 2.229183912277221680e-01 5.086845904588699341e-02 -1.067749038338661194e-01 -1.088293492794036865e-01 -2.718919515609741211e-01 9.483165293931961060e-02 3.257214725017547607e-01 -3.108151257038116455e-01 -9.862410277128219604e-02 1.978919357061386108e-01 1.406631767749786377e-01 1.763245463371276855e-02 -3.184293508529663086e-01 1.644243858754634857e-02 1.889844238758087158e-01 -2.097176462411880493e-01 5.807198956608772278e-02 1.798348575830459595e-01 -2.567684948444366455e-01 2.525194883346557617e-01 1.636744737625122070e-01 -2.624486340209841728e-03 -8.523836731910705566e-03 -1.063903868198394775e-01
-5.374033376574516296e-02 2.500476539134979248e-01 -1.910943537950515747e-01 -9.014624357223510742e-02 -6.725060194730758667e-02 -9.378366917371749878e-02 1.887085884809494019e-01 -4.449952393770217896e-02 1.105820760130882263e-01 -5.920632928609848022e-02 -7.174515724182128906e-02 -1.047241240739822388e-01 -3.033688366413116455e-01 1.543497145175933838e-01 2.771560549736022949e-01 6.683336943387985229e-02 -7.270799577236175537e-02 4.168597459793090820e-01 1.117019876837730408e-01 -7.036246359348297119e-02 -2.428196966648101807e-01 1.551473587751388550e-01 2.610467672348022461e-01 -6.642986834049224854e-02 -1.067357435822486877e-01 3.047664463520050049e-01 -2.513705790042877197e-01 -9.746835380792617798e-02 1.212015096098184586e-02 9.707668423652648926e-02 -1.621416360139846802e-01 -2.124815583229064941e-01
-6.846358627080917358e-02 -2.731110667809844017e-03 -2.806422412395477295e-01 -8.772905915975570679e-02 7.724518328905105591e-02 2.154877483844757080e-01 -1.608526855707168579e-01 -3.688232973217964172e-02 9.586644358932971954e-03 3.442590236663818359e-01 -1.786419749259948730e-01 2.658720873296260834e-02 -3.835539519786834717e-01 -4.388848319649696350e-03 -1.876116394996643066e-01 -3.707976266741752625e-02 4.232929088175296783e-03 3.271074593067169189e-01 1.111541688442230225e-01 -1.200707405805587769e-01 -1.998431086540222168e-01 -2.604782767593860626e-02 3.301036655902862549e-01 -8.259078860282897949e-02 -1.376250982284545898e-01 7.846671342849731445e-02 1.708446294069290161e-01 5.344538018107414246e-02 -5.030748620629310608e-02 2.435248643159866333e-01 -2.534152269363403320e-01 1.445330232381820679e-01
8.992373198270797729e-02 4.795661196112632751e-02 9.215198457241058350e-03 -1.459556072950363159e-02 2.775064297020435333e-02 -1.371074020862579346e-01 2.391694635152816772e-01 4.063786566257476807e-02 3.020984828472137451e-01 2.900867164134979248e-01 -3.534523844718933105e-01 -1.446591168642044067e-01 -3.101243078708648682e-01 3.834550380706787109e-01 -8.558838814496994019e-02 1.794459521770477295e-01 1.330090761184692383e-01 2.615108788013458252e-01 -1.448785141110420227e-02 2.563666701316833496e-01 -3.340796828269958496e-01 7.364882621914148331e-04 -1.318939030170440674e-01 -1.833590306341648102e-02 -1.382998377084732056e-02 3.062215633690357208e-02 -9.858355857431888580e-03 2.532555256038904190e-03 -9.751456975936889648e-02 -4.495371133089065552e-02 -7.626180537045001984e-03 -1.127315536141395569e-01
-6.490747630596160889e-02 2.304513603448867798e-01 7.160045206546783447e-02 7.156303524971008301e-02 1.622520387172698975e-01 2.520107030868530273e-01 8.546829968690872192e-02 3.744880855083465576e-01 9.292148053646087646e-02 4.984073806554079056e-03 -1.961226761341094971e-01 -2.235149741172790527e-01 -3.567554652690887451e-01 2.855770289897918701e-01 -1.251974403858184814e-01 1.314879357814788818e-01 -9.261266887187957764e-02 -6.249017268419265747e-02 5.979216098785400391e-02 5.838427320122718811e-02 -9.797187894582748413e-02 4.148299619555473328e-02 7.971804589033126831e-02 -2.450074255466461182e-01 -1.697208881378173828e-01 1.221594810485839844e-01 -3.259718716144561768e-01 -3.409513458609580994e-02 1.550073176622390747e-01 5.122786015272140503e-02 3.833619132637977600e-02 2.823781669139862061e-01
1.020631864666938782e-01 5.927043408155441284e-02 2.375176362693309784e-02 7.800250500440597534e-02 2.500590085983276367e-01 -1.501518487930297852e-01 -8.860460482537746429e-03 -1.871534585952758789e-01 1.858165413141250610e-01 2.695999741554260254e-01 -1.883613914251327515e-01 -3.221308067440986633e-02 -3.548499047756195068e-01 8.981313556432723999e-02 -1.013889014720916748e-01 -6.454224884510040283e-02 -7.701776921749114990e-02 3.221464902162551880e-02 6.333854049444198608e-02 4.549509882926940918e-01 -1.876110732555389404e-01 -3.501665294170379639e-01 1.970136314630508423e-01 7.195704150944948196e-03 -6.692173331975936890e-02 9.775204211473464966e-02 -9.572353214025497437e-02 -1.003046333789825439e-01 5.502339079976081848e-02 -1.607249975204467773e-01 -1.350263208150863647e-01 -2.684945166110992432e-01
-1.039649397134780884e-01 1.398327350616455078e-01 -2.948099076747894287e-01 1.781395226716995239e-01 1.675076335668563843e-01 1.097267419099807739e-01 8.161949366331100464e-02 -1.053619906306266785e-01 6.383913755416870117e-02 -1.123995184898376465e-01 -7.288543879985809326e-02 -2.872706949710845947e-01 -1.651664078235626221e-01 3.159594163298606873e-02 -8.209559321403503418e-02 1.995362788438796997e-01 -8.367203921079635620e-02 1.316606700420379639e-01 2.625585496425628662e-01 -3.439999371767044067e-02 -1.709638983011245728e-01 1.908841878175735474e-01 3.166207075119018555e-01 -1.493392437696456909e-01 -9.806577861309051514e-02 4.448100626468658447e-01 2.567323446273803711e-01 -1.601064950227737427e-01 4.199055582284927368e-02 -1.628210395574569702e-01 -1.768059283494949341e-02 5.894343182444572449e-02
3.205810859799385071e-02 2.485808283090591431e-01 -7.775361835956573486e-02 1.005338877439498901e-01 -2.199631333351135254e-01 2.480635493993759155e-01 7.148987799882888794e-02 1.781746894121170044e-01 1.470047384500503540e-01 -2.034957855939865112e-01 5.768811702728271484e-02 -7.394727319478988647e-02 -2.048677504062652588e-01 3.412307798862457275e-01 8.440310508012771606e-02 -1.224016770720481873e-01 -1.555407769046723843e-03 8.908239752054214478e-02 2.226429432630538940e-01 1.419337349943816662e-03 -2.281556576490402222e-01 6.425012648105621338e-02 3.328143358230590820e-01 -2.060051858425140381e-01 -1.246659234166145325e-01 1.382914185523986816e-01 -1.232810690999031067e-01 -2.364931628108024597e-02 1.400437802076339722e-01 3.249255716800689697e-01 -2.817685604095458984e-01 3.998614381998777390e-03
9.044130332767963409e-03 1.147994548082351685e-01 -1.023136824369430542e-01 -1.106014847755432129e-01 6.578716635704040527e-02 1.398737877607345581e-01 6.459549069404602051e-02 4.652364179491996765e-02 1.384108364582061768e-01 3.309825062751770020e-01 -1.554955393075942993e-01 -1.130489259958267212e-01 -4.206141233444213867e-01 -1.515982300043106079e-01 -2.473673224449157715e-01 -1.371508389711380005e-01 -1.838980466127395630e-01 2.297261208295822144e-01 1.908097118139266968e-01 -1.221471726894378662e-01 -1.024833247065544128e-01 3.487062454223632812e-02 3.076163828372955322e-01 1.552831232547760010e-01 -1.481711864471435547e-01 2.256421744823455811e-01 7.214644551277160645e-02 9.645825624465942383e-02 4.592314735054969788e-02 1.931666135787963867e-01 -3.047715425491333008e-01 1.331259962171316147e-02
3.509457781910896301e-02 1.152265891432762146e-01 -9.072753787040710449e-02 1.510846316814422607e-01 2.419397048652172089e-02 1.113895028829574585e-01 -8.475707471370697021e-02 -1.274765133857727051e-01 -1.868034452199935913e-01 -1.067322678864002228e-02 -1.209607124328613281e-01 -4.579500854015350342e-01 -3.738572299480438232e-01 3.380391746759414673e-03 -4.023712873458862305e-02 1.051450073719024658e-01 1.355966087430715561e-02 -8.023165166378021240e-02 2.132516056299209595e-01 -5.357914138585329056e-03 -2.782235145568847656e-01 -2.767389267683029175e-02 -1.032363474369049072e-01 -1.898641437292098999e-01 -2.908102273941040039e-01 3.538625538349151611e-01 5.977775529026985168e-02 -7.687666919082403183e-03 6.715554744005203247e-02 -1.008506044745445251e-01 -3.163539767265319824e-01 -3.167328611016273499e-02
1.164074242115020752e-02 2.025014758110046387e-01 -2.199372649192810059e-01 2.537919878959655762e-01 9.618537873029708862e-02 2.267506867647171021e-01 -7.449369877576828003e-02 -2.184100151062011719e-01 3.612179309129714966e-02 1.440051291137933731e-02 -2.534759640693664551e-01 1.808911263942718506e-01 -2.633229792118072510e-01 1.293387413024902344e-01 2.145195901393890381e-01 -1.261979341506958008e-01 -8.223190903663635254e-02 1.245142966508865356e-01 -1.354509741067886353e-01 -4.107920080423355103e-02 -2.698619663715362549e-01 -1.020366102457046509e-01 3.282040357589721680e-01 -5.155426263809204102e-02 1.141449362039566040e-01 2.733103036880493164e-01 -4.936201125383377075e-02 1.301328241825103760e-01 -2.591887414455413818e-01 1.837483048439025879e-01 -1.973829567432403564e-01 5.239453539252281189e-02
8.506204187870025635e-02 -1.558243781328201294e-01 1.195655390620231628e-01 5.776578560471534729e-02 9.184371680021286011e-02 1.361494697630405426e-02 -3.182810544967651367e-02 -1.853988319635391235e-01 -1.270572692155838013e-01 1.491204798221588135e-01 -2.693602070212364197e-02 -1.020366847515106201e-01 -4.777501523494720459e-01 1.384363323450088501e-01 -1.762663871049880981e-01 -1.614246070384979248e-01 -2.248308993875980377e-02 1.700440049171447754e-01 8.008309453725814819e-02 3.572822213172912598e-01 -1.114500612020492554e-01 1.973266303539276123e-01 1.864898502826690674e-01 3.001944124698638916e-01 1.590244472026824951e-02 2.560337185859680176e-01 -2.549676597118377686e-01 -1.193131059408187866e-01 2.125318907201290131e-02 6.656210124492645264e-02 -2.210946679115295410e-01 1.193112581968307495e-01
-7.125664502382278442e-02 -7.341859396547079086e-03 6.786104291677474976e-02 2.772564589977264404e-01 -1.398668531328439713e-02 6.185254547744989395e-03 8.745122700929641724e-02 -3.146043047308921814e-02 1.554731577634811401e-01 1.666763722896575928e-01 -4.361910745501518250e-02 -2.042175978422164917e-01 -2.239396721124649048e-01 3.635312318801879883e-01 -3.558065593242645264e-01 -2.062210142612457275e-01 -9.421430528163909912e-02 -1.434036195278167725e-01 1.825525462627410889e-01 3.514145016670227051e-01 4.447302222251892090e-02 -1.792983412742614746e-01 3.833156526088714600e-01 -5.386800318956375122e-02 1.971362531185150146e-01 -2.552705444395542145e-02 7.115563750267028809e-02 6.230904906988143921e-02 9.805796295404434204e-02 1.191208884119987488e-01 -6.157242134213447571e-02 1.061047166585922241e-01
7.710369676351547241e-02 1.830351948738098145e-01 -6.629873067140579224e-02 7.038706541061401367e-02 1.156467273831367493e-01 1.492581423372030258e-02 2.464514821767807007e-01 7.445349474437534809e-04 2.416193634271621704e-01 -1.186667010188102722e-01 1.086114794015884399e-01 -1.928194612264633179e-01 -2.172296196222305298e-01 2.570466883480548859e-02 -2.314036935567855835e-01 -5.805115774273872375e-02 -1.724716424942016602e-01 6.463660299777984619e-02 -2.364059723913669586e-02 4.505683481693267822e-01 -3.640216886997222900e-01 8.782926946878433228e-02 2.830464243888854980e-01 -9.762186557054519653e-02 -1.081961840391159058e-01 -6.937295198440551758e-02 -3.578719124197959900e-02 2.693965332582592964e-03 -2.956823110580444336e-01 -1.579931825399398804e-01 -9.639872610569000244e-02 -2.093016207218170166e-01
2.184576541185379028e-01 4.939898103475570679e-02 -5.159907415509223938e-02 3.318823277950286865e-01 -7.646375149488449097e-02 3.692650794982910156e-02 -9.110864251852035522e-02 -6.892915349453687668e-03 -8.295977860689163208e-02 5.853440240025520325e-02 -1.874155104160308838e-01 4.515330865979194641e-02 -4.024831950664520264e-01 -1.381088346242904663e-01 1.637379974126815796e-01 -1.303223818540573120e-01 -2.441825270652770996e-01 1.718146055936813354e-01 1.500633917748928070e-02 -2.255020439624786377e-01 -1.779953539371490479e-01 -2.764099836349487305e-02 3.482289612293243408e-01 -2.802064418792724609e-01 -1.372596621513366699e-01 1.477051824331283569e-01 1.407358050346374512e-01 1.153696402907371521e-01 -1.296726018190383911e-01 2.207835614681243896e-01 -1.925668716430664062e-01 1.652324385941028595e-02
8.355373889207839966e-02 -1.611339300870895386e-01 -1.439659595489501953e-01 2.821265757083892822e-01 -9.385258890688419342e-03 1.562501788139343262e-01 -2.094860374927520752e-01 -4.830752685666084290e-02 2.859828472137451172e-01 9.163282811641693115e-02 -3.354441821575164795e-01 3.507383540272712708e-02 -2.868115603923797607e-01 1.688383966684341431e-01 1.345178633928298950e-01 -1.356704533100128174e-01 -1.473234146833419800e-01 -8.147010207176208496e-02 -5.173640325665473938e-02 7.858662307262420654e-02 -1.529804915189743042e-01 -7.384867221117019653e-02 1.442579776048660278e-01 -1.415424793958663940e-01 5.971030518412590027e-02 3.431662023067474365e-01 2.401011064648628235e-02 5.672290548682212830e-02 -1.605681926012039185e-01 3.942703306674957275e-01 -1.769624352455139160e-01 -1.561241783201694489e-02
-5.163045134395360947e-03 -9.235333651304244995e-02 2.199546992778778076e-01 5.118552446365356445e-01 1.034484803676605225e-01 -1.612603664398193359e-02 1.465587615966796875e-01 7.149288803339004517e-02 8.706031739711761475e-02 1.297467052936553955e-01 1.334899943321943283e-02 -1.550662666559219360e-01 -2.575708031654357910e-01 8.852364122867584229e-02 -5.658696964383125305e-02 -1.575041115283966064e-01 1.470337957143783569e-01 1.831607669591903687e-01 7.655075285583734512e-03 1.791593730449676514e-01 -6.836376339197158813e-02 8.998527377843856812e-02 2.131076604127883911e-01 -1.764005720615386963e-01 1.132106781005859375e-02 2.211052030324935913e-01 2.593826949596405029e-01 -5.264267325401306152e-03 -1.052706390619277954e-01 6.914616376161575317e-02 -4.271711707115173340e-01 3.744572028517723083e-02
1.158144474029541016e-01 -2.151147276163101196e-01 -8.343292027711868286e-02 2.067781835794448853e-01 5.049628764390945435e-02 6.084642931818962097e-02 -7.160213310271501541e-03 1.176837086677551270e-01 1.638516485691070557e-01 1.014093309640884399e-01 -2.537063956260681152e-01 -2.665633894503116608e-02 -4.312439858913421631e-01 3.710914850234985352e-01 1.272076815366744995e-01 -2.851012945175170898e-01 9.633508510887622833e-03 -1.612068503163754940e-03 -5.177242681384086609e-02 1.908969692885875702e-02 -1.958397924900054932e-01 -2.297138571739196777e-01 1.109594702720642090e-01 -3.507237881422042847e-02 -1.540877223014831543e-01 2.654631733894348145e-01 1.682027727365493774e-01 1.044693961739540100e-01 -8.042617142200469971e-02 9.531855583190917969e-02 -2.943031191825866699e-01 6.079480797052383423e-02
-6.790881603956222534e-02 2.600072324275970459e-01 -2.071927189826965332e-01 1.490342915058135986e-01 2.193357236683368683e-02 1.909816078841686249e-02 -9.030071645975112915e-02 -3.267935812473297119e-01 1.274212151765823364e-01 -6.513537466526031494e-02 -1.461888104677200317e-02 -6.278200447559356689e-02 -4.358242750167846680e-01 9.692618995904922485e-02 -5.952711682766675949e-03 -4.279662668704986572e-02 9.360859543085098267e-02 4.255608469247817993e-02 8.033082634210586548e-02 5.057777762413024902e-01 -1.600877940654754639e-01 1.632895618677139282e-01 6.054329127073287964e-02 9.346780925989151001e-02 -7.053808867931365967e-02 -4.164853692054748535e-02 -3.594773411750793457e-01 2.019335370277985930e-04 -1.894527375698089600e-01 -8.091006428003311157e-02 2.777967043220996857e-02 -6.584838777780532837e-02
5.488126724958419800e-02 6.507802754640579224e-02 -1.647699773311614990e-01 1.327740997076034546e-01 1.058691218495368958e-01 9.177123755216598511e-02 2.635503560304641724e-02 -2.265485525131225586e-01 -1.312188357114791870e-01 7.384855300188064575e-02 -1.239548921585083008e-01 -3.830121159553527832e-01 -3.968442380428314209e-01 7.675497792661190033e-03 -2.607819251716136932e-02 2.192606627941131592e-01 7.334633916616439819e-02 -1.255899667739868164e-01 2.394216358661651611e-01 -6.356792151927947998e-02 -3.681410849094390869e-01 -9.622824937105178833e-02 -7.204590737819671631e-02 -1.799632757902145386e-01 -1.962986588478088379e-01 3.428168892860412598e-01 1.463602781295776367e-01 8.604512363672256470e-02 3.060887195169925690e-02 -5.865627527236938477e-02 -1.746561527252197266e-01 -2.541443519294261932e-02
1.351708173751831055e-01 1.872183680534362793e-01 1.758960932493209839e-01 1.320157349109649658e-01 1.426466852426528931e-01 -1.414741724729537964e-01 4.030511714518070221e-03 -2.473592460155487061e-01 1.745928078889846802e-01 1.263453066349029541e-01 -2.551489770412445068e-01 -1.573480293154716492e-02 -3.792611360549926758e-01 1.916924417018890381e-01 -1.827117949724197388e-01 -1.506774872541427612e-01 -5.126382037997245789e-02 1.888545602560043335e-02 1.851423978805541992e-01 2.042355835437774658e-01 -5.322388932108879089e-02 -8.222340792417526245e-02 3.102614879608154297e-01 -7.640552520751953125e-02 -1.454139798879623413e-01 -6.385118514299392700e-02 -2.023367434740066528e-01 2.962727658450603485e-02 6.482423841953277588e-02 -2.324118763208389282e-01 -1.920390576124191284e-01 -3.089878261089324951e-01
3.137014061212539673e-02 9.687353670597076416e-02 5.429452285170555115e-02 1.782365441322326660e-01 -2.147774398326873779e-01 -1.933470740914344788e-02 -3.399347960948944092e-01 -1.104672476649284363e-01 4.146930295974016190e-03 4.925294779241085052e-03 -2.297983318567276001e-01 -2.006698697805404663e-01 -4.244258105754852295e-01 1.028504669666290283e-01 -2.341151088476181030e-01 -4.028417915105819702e-02 -2.495265305042266846e-01 2.345307320356369019e-01 -2.949976176023483276e-02 -1.290054023265838623e-01 -4.723430797457695007e-02 -1.076817810535430908e-01 3.519402742385864258e-01 -1.331696361303329468e-01 -5.998803302645683289e-02 1.253412365913391113e-01 -1.984707862138748169e-01 -1.971641629934310913e-01 -1.194369941949844360e-01 -1.198038756847381592e-01 -1.001386642456054688e-01 -1.181756108999252319e-01
-1.337449252605438232e-01 1.717568784952163696e-01 -2.503422200679779053e-01 -1.032236963510513306e-01 2.976959347724914551e-01 1.817501932382583618e-01 -1.658984571695327759e-01 -5.493527650833129883e-02 1.279849931597709656e-02 -6.169432774186134338e-03 -3.317113518714904785e-01 -3.573983609676361084e-01 -2.339414209127426147e-01 -1.462937295436859131e-01 -5.199345573782920837e-02 -2.544838562607765198e-02 -2.137017250061035156e-02 -2.345258146524429321e-01 -1.645201742649078369e-01 1.442383080720901489e-01 -2.694919705390930176e-01 2.072694152593612671e-01 2.138797938823699951e-01 -1.527080088853836060e-01 -2.938295342028141022e-02 1.826732903718948364e-01 -2.486403845250606537e-02 6.061152368783950806e-02 1.027630418539047241e-01 2.334567010402679443e-01 -1.251598596572875977e-01 4.905576258897781372e-02
2.420244216918945312e-01 -8.442807942628860474e-02 1.037854850292205811e-01 3.014024533331394196e-02 6.759079545736312866e-02 -6.902651395648717880e-03 -8.017754182219505310e-03 -2.103157937526702881e-01 -1.164644062519073486e-01 2.263900935649871826e-01 -1.615055501461029053e-01 1.521694194525480270e-02 -5.795823931694030762e-01 3.722911328077316284e-02 -2.036448717117309570e-01 -1.964051425457000732e-01 1.177849713712930679e-02 8.335395902395248413e-02 6.135718151926994324e-02 7.065123319625854492e-02 -1.498047709465026855e-01 4.898731037974357605e-02 2.203676402568817139e-01 2.107276171445846558e-01 -8.512863516807556152e-02 2.974661588668823242e-01 -2.870696596801280975e-02 -2.052728235721588135e-01 2.621997147798538208e-02 -9.623411297798156738e-02 -2.567703723907470703e-01 1.303734183311462402e-01
-1.140263974666595459e-01 1.074380129575729370e-01 -1.857200860977172852e-01 5.698605999350547791e-02 1.782872974872589111e-01 -2.822481282055377960e-02 -8.780737966299057007e-02 7.744606584310531616e-02 -3.861369937658309937e-02 1.367349177598953247e-01 -2.660545110702514648e-01 -8.235432952642440796e-02 -3.748528063297271729e-01 -2.016095817089080811e-01 1.289688497781753540e-01 9.936756640672683716e-02 -1.313512623310089111e-01 -1.823054701089859009e-01 -1.150707751512527466e-01 5.652103945612907410e-02 -2.998961508274078369e-01 -8.277653157711029053e-02 2.182848304510116577e-01 -3.144885003566741943e-01 -3.083869814872741699e-02 -8.504517376422882080e-02 -4.014889150857925415e-02 -1.275815721601247787e-02 -9.758830815553665161e-02 2.440786808729171753e-01 -4.360947310924530029e-01 -8.063372969627380371e-02
8.994864672422409058e-02 1.182487159967422485e-01 -1.101046130061149597e-01 3.893315792083740234e-01 -1.283905189484357834e-02 -1.714950352907180786e-01 -4.178685322403907776e-02 -5.492010712623596191e-02 3.041258454322814941e-01 2.894513309001922607e-01 -5.658392608165740967e-02 -8.489468693733215332e-02 -8.664562553167343140e-02 3.037733137607574463e-01 -2.837829664349555969e-02 -1.035746335983276367e-01 -3.397136554121971130e-02 -1.440872400999069214e-01 -1.055730357766151428e-01 -2.228897958993911743e-01 6.235478073358535767e-02 8.115214109420776367e-02 3.242573738098144531e-01 -5.149560794234275818e-02 -3.403412550687789917e-02 2.778108417987823486e-01 -3.133940696716308594e-01 8.048811554908752441e-02 7.123364135622978210e-03 8.324147015810012817e-02 -2.675676643848419189e-01 1.388222724199295044e-01
-9.350591152906417847e-02 -6.034556310623884201e-03 -2.902662940323352814e-02 2.181515991687774658e-01 1.011323854327201843e-01 1.648776531219482422e-01 1.550342887639999390e-01 3.368782997131347656e-01 1.219156756997108459e-01 -1.686221510171890259e-01 -1.090459451079368591e-01 -2.116433233022689819e-01 -1.755023151636123657e-01 4.489382728934288025e-02 2.566560730338096619e-02 -8.804202079772949219e-02 -1.477173864841461182e-01 -4.204405471682548523e-02 2.804952263832092285e-01 1.421810239553451538e-01 -3.308546543121337891e-01 -5.473650991916656494e-02 2.834995687007904053e-01 -2.384097278118133545e-01 1.731277406215667725e-01 2.700803577899932861e-01 -3.385179042816162109e-01 4.298152774572372437e-02 1.711105108261108398e-01 3.519523143768310547e-02 6.790692359209060669e-02 -2.134910319000482559e-03
1.938674896955490112e-01 -1.599687337875366211e-02 1.483168303966522217e-01 1.410984545946121216e-01 3.253819420933723450e-02 -5.771415308117866516e-02 1.035223342478275299e-02 -1.999016553163528442e-01 -8.653177320957183838e-02 -8.844223618507385254e-02 -2.389292418956756592e-01 -2.691020071506500244e-01 -2.426241785287857056e-01 2.296785712242126465e-01 1.953755617141723633e-01 1.749460101127624512e-01 -2.168451994657516479e-02 6.410919129848480225e-02 1.525657325983047485e-01 1.933449506759643555e-01 -4.434718191623687744e-01 -1.411034464836120605e-01 -6.763117015361785889e-02 3.150239586830139160e-02 -6.516050547361373901e-02 2.378736436367034912e-01 1.500371545553207397e-01 2.491879612207412720e-01 -4.482006281614303589e-02 1.246471926569938660e-01 -2.966166734695434570e-01 1.106379851698875427e-01
5.887301638722419739e-03 3.631734848022460938e-02 -1.280729174613952637e-01 2.083848863840103149e-01 -9.323209524154663086e-02 -7.191339880228042603e-02 -7.900119759142398834e-03 8.568415045738220215e-02 1.791699230670928955e-01 -6.044362857937812805e-02 -3.230898454785346985e-02 -1.810026764869689941e-01 -4.768415093421936035e-01 1.127436608076095581e-01 -1.543133407831192017e-01 6.482400745153427124e-02 1.656647026538848877e-01 -1.169695868156850338e-03 -3.858961164951324463e-01 4.467370212078094482e-01 -2.274485081434249878e-01 -2.003595978021621704e-02 1.594261378049850464e-01 5.703033879399299622e-02 -2.384902089834213257e-01 -1.911136656999588013e-01 -7.179986685514450073e-02 3.734367713332176208e-02 5.570470541715621948e-02 -3.137490153312683105e-02 -1.278785169124603271e-01 -5.248986184597015381e-02
-2.992992103099822998e-02 -1.400845944881439209e-01 -1.919461339712142944e-01 2.665881812572479248e-01 -9.742947667837142944e-02 1.569471210241317749e-01 1.651664450764656067e-02 -1.917301490902900696e-02 2.499809712171554565e-01 2.413131892681121826e-01 -1.013487670570611954e-02 -1.188913285732269287e-01 -2.789706587791442871e-01 -1.406848710030317307e-02 1.337126046419143677e-01 -2.102079428732395172e-02 -2.538880705833435059e-01 2.157838316634297371e-03 5.831047892570495605e-02 2.434864938259124756e-01 -1.651462167501449585e-01 7.129023224115371704e-02 8.915936946868896484e-02 -1.193260699510574341e-01 -3.283969163894653320e-01 2.992776930332183838e-01 2.427809536457061768e-01 3.442414104938507080e-02 7.729131728410720825e-02 3.067501485347747803e-01 -2.250727713108062744e-01 1.246548667550086975e-01
-9.176619350910186768e-02 1.769899427890777588e-01 -2.847697436809539795e-01 9.993809275329113007e-03 3.342027962207794189e-02 1.750877127051353455e-03 2.021321505308151245e-01 1.707030832767486572e-02 1.949011534452438354e-01 -2.071845158934593201e-02 -5.971559137105941772e-02 -1.973845511674880981e-01 -4.072763323783874512e-01 1.914820820093154907e-01 2.843920290470123291e-01 -4.387663304805755615e-02 1.458056643605232239e-02 3.772481381893157959e-01 8.991281688213348389e-02 -1.455437764525413513e-02 -1.761685609817504883e-01 1.977027654647827148e-01 1.021250486373901367e-01 -6.069972366094589233e-02 -7.410676777362823486e-02 2.645013034343719482e-01 -3.555335402488708496e-01 -8.467210829257965088e-02 2.914515696465969086e-02 1.545391976833343506e-01 -3.299839422106742859e-02 -2.444759383797645569e-02
-1.733770966529846191e-01 -7.512057572603225708e-02 -2.090073656290769577e-03 -4.690860956907272339e-02 2.605321407318115234e-01 8.603873848915100098e-02 1.498888731002807617e-01 2.220647782087326050e-02 -3.348442539572715759e-02 -2.454756572842597961e-02 1.795164942741394043e-01 5.663176998496055603e-02 -2.306724488735198975e-01 3.316032290458679199e-01 5.214886739850044250e-03 -6.976963579654693604e-02 -1.417974978685379028e-01 2.386574633419513702e-02 7.423639763146638870e-03 2.510689198970794678e-01 -2.907993793487548828e-01 2.314168065786361694e-01 3.089410364627838135e-01 1.661034375429153442e-01 -5.190369114279747009e-02 2.623702883720397949e-01 8.088789880275726318e-02 -2.290759384632110596e-01 -1.964388415217399597e-02 3.852182626724243164e-02 -3.537087440490722656e-01 2.370238155126571655e-01
-2.592171728610992432e-01 -7.570806145668029785e-02 -2.363886237144470215e-01 8.335708826780319214e-02 1.143602803349494934e-01 -4.282419010996818542e-02 9.525866806507110596e-02 -1.779446899890899658e-01 1.591138094663619995e-01 -2.456798702478408813e-01 -5.910076200962066650e-02 -1.394607126712799072e-01 -1.928917020559310913e-01 2.269013375043869019e-01 2.339993715286254883e-01 4.470352083444595337e-02 -1.587821990251541138e-01 1.122466251254081726e-01 2.029246985912322998e-01 1.377718001604080200e-01 -2.359822839498519897e-01 1.357801109552383423e-01 2.919592857360839844e-01 -2.265303879976272583e-01 -1.424494832754135132e-01 9.398857504129409790e-02 5.086421594023704529e-02 6.578804552555084229e-02 2.073569446802139282e-01 1.804934293031692505e-01 -1.692715883255004883e-01 3.249820172786712646e-01
-3.988830745220184326e-02 1.048452556133270264e-01 -4.187305271625518799e-02 -6.545730680227279663e-02 5.782285705208778381e-02 -9.116358309984207153e-02 2.350787669420242310e-01 -2.387241721153259277e-01 2.748874127864837646e-01 2.050725510343909264e-03 -9.704369306564331055e-02 -1.513596624135971069e-01 -2.951575219631195068e-01 2.529406845569610596e-01 3.242036327719688416e-04 1.421813368797302246e-01 -1.231694128364324570e-02 9.562647342681884766e-02 1.095241457223892212e-01 -5.037874355912208557e-02 -4.263536632061004639e-01 4.680088534951210022e-02 1.015775129199028015e-01 1.943335086107254028e-01 3.979433700442314148e-02 2.599262893199920654e-01 -2.484132796525955200e-01 -1.444686502218246460e-01 -2.258528321981430054e-01 -3.928702499251812696e-04 -2.653875648975372314e-01 2.218539416790008545e-01
-9.801173955202102661e-02 -1.755793541669845581e-01 -1.907949149608612061e-01 -5.901252105832099915e-02 1.828136742115020752e-01 5.369283631443977356e-02 -1.124925017356872559e-01 -2.491475790739059448e-01 5.041087046265602112e-02 2.979637086391448975e-01 -7.446743547916412354e-02 -2.483050376176834106e-01 -2.232795208692550659e-01 -1.105918362736701965e-01 -6.736504286527633667e-02 4.550524801015853882e-02 -1.343102846294641495e-02 -6.978593766689300537e-02 2.090556323528289795e-01 2.971899807453155518e-01 -2.885798215866088867e-01 -2.442285604774951935e-02 3.364928960800170898e-01 -1.065881997346878052e-01 -1.004541441798210144e-01 5.225506424903869629e-02 -1.179591007530689240e-02 3.026967644691467285e-01 -1.739499866962432861e-01 -4.663767665624618530e-02 -1.043545678257942200e-01 -2.966152727603912354e-01
-5.400188639760017395e-02 2.109095826745033264e-02 7.922782562673091888e-03 4.054906964302062988e-01 -7.858277240302413702e-05 6.198999658226966858e-02 -6.383025646209716797e-02 -9.362264722585678101e-02 2.265243232250213623e-02 2.471006363630294800e-01 -1.010657921433448792e-01 -2.732592225074768066e-01 -2.592614889144897461e-01 1.269961297512054443e-01 -2.056257873773574829e-01 -4.214502498507499695e-02 1.382789462804794312e-01 5.439828336238861084e-02 -5.983954668045043945e-02 5.315142869949340820e-01 -1.366136074066162109e-01 7.643758319318294525e-03 4.377137497067451477e-02 -4.448983445763587952e-02 -8.913959562778472900e-02 1.430976688861846924e-01 -1.181009262800216675e-01 -9.123312681913375854e-02 1.728252768516540527e-01 -2.001078277826309204e-01 1.420517824590206146e-02 -3.000311255455017090e-01
-7.978977262973785400e-02 -3.450989490374922752e-03 1.485049724578857422e-01 5.432166531682014465e-02 3.676241729408502579e-03 -1.249699816107749939e-01 -4.523540288209915161e-02 -1.075520217418670654e-01 1.860247999429702759e-01 6.798006594181060791e-02 -2.266331464052200317e-01 6.172999367117881775e-02 -4.107864499092102051e-01 1.229547262191772461e-01 -3.481901288032531738e-01 1.729647964239120483e-01 2.083848696202039719e-03 6.854396313428878784e-02 -2.989773824810981750e-02 3.583915829658508301e-01 -2.873095870018005371e-01 1.969410628080368042e-01 1.634773164987564087e-01 -4.447650536894798279e-02 -7.003059983253479004e-02 6.131491437554359436e-02 -2.604471147060394287e-01 -2.184403836727142334e-01 1.880428344011306763e-01 -1.191548034548759460e-01 3.349457308650016785e-02 -2.258033156394958496e-01
2.008775770664215088e-01 1.210634261369705200e-01 -3.222677484154701233e-02 1.110107302665710449e-01 -3.695524856448173523e-02 1.150966063141822815e-02 1.006864681839942932e-01 3.588888049125671387e-01 -4.781096428632736206e-02 1.095953434705734253e-01 1.291177570819854736e-01 -9.253518283367156982e-02 -3.635056316852569580e-01 3.251490592956542969e-01 1.687247306108474731e-01 -2.553398720920085907e-02 -2.023652046918869019e-01 2.908135056495666504e-01 1.065666973590850830e-02 1.148282140493392944e-01 -1.147260591387748718e-01 -8.377373963594436646e-02 3.134661018848419189e-01 -1.440072357654571533e-01 1.103145480155944824e-01 7.668046653270721436e-02 -6.028995290398597717e-02 6.835492700338363647e-02 3.408093750476837158e-02 2.289907634258270264e-01 -3.419988453388214111e-01 9.880805015563964844e-02
1.663204096257686615e-02 2.509192824363708496e-01 4.046425223350524902e-02 7.715763151645660400e-02 7.385801523923873901e-02 -7.610909640789031982e-02 -4.109482467174530029e-01 -1.522632092237472534e-01 8.687513880431652069e-03 5.057038366794586182e-02 1.393136568367481232e-02 -1.157269924879074097e-01 -3.564373850822448730e-01 1.799779683351516724e-01 -3.915435671806335449e-01 -8.650984615087509155e-02 -2.073358446359634399e-01 1.035684794187545776e-01 -1.528798229992389679e-02 2.193150073289871216e-01 -2.523395717144012451e-01 -1.191616579890251160e-01 3.061521947383880615e-01 -1.075144391506910324e-02 9.901199489831924438e-02 9.083729982376098633e-02 -1.671429425477981567e-01 -1.607460975646972656e-01 -2.037153765559196472e-02 -2.065144330263137817e-01 -4.615631885826587677e-03 -2.702583558857440948e-02
6.351489573717117310e-02 -7.913541980087757111e-03 -1.460367739200592041e-01 3.004077672958374023e-01 -3.539547324180603027e-02 1.367099955677986145e-02 -3.464954793453216553e-01 -1.539265215396881104e-01 -1.551627069711685181e-01 -3.835124894976615906e-02 -3.385642766952514648e-01 -1.307015717029571533e-01 -2.965868115425109863e-01 -9.911993145942687988e-02 -7.728791236877441406e-02 4.170508310198783875e-02 -3.249497711658477783e-01 3.083446435630321503e-02 -9.139264933764934540e-03 -1.296957284212112427e-01 -1.739028990268707275e-01 9.083676338195800781e-02 4.527435600757598877e-01 7.661139219999313354e-02 -9.590003639459609985e-02 2.638108432292938232e-01 2.556608058512210846e-02 1.329335384070873260e-02 -9.039989858865737915e-02 -6.419319659471511841e-02 -9.007486701011657715e-02 -5.971907824277877808e-02
-5.664366483688354492e-02 1.000718995928764343e-01 1.609254032373428345e-01 1.646117866039276123e-02 -6.218221783638000488e-02 -1.972007937729358673e-02 8.639211952686309814e-02 2.676028944551944733e-02 6.481803208589553833e-02 2.980073690414428711e-01 -3.397353887557983398e-01 -5.593363940715789795e-02 -2.377010434865951538e-01 -3.966718912124633789e-02 1.917565613985061646e-01 -1.315396428108215332e-01 3.284600097686052322e-03 5.589491873979568481e-02 2.598572671413421631e-01 7.609640806913375854e-02 -3.245697021484375000e-01 1.548226475715637207e-01 4.100537598133087158e-01 5.368341505527496338e-02 -1.185222864151000977e-01 3.937315344810485840e-01 1.125515326857566833e-01 -8.372776210308074951e-02 6.818592548370361328e-02 1.999244987964630127e-01 -1.170544698834419250e-01 -2.455095201730728149e-02
1.266597062349319458e-01 -1.684237122535705566e-01 -2.080237120389938354e-01 1.849942803382873535e-01 -1.511226892471313477e-01 7.880285382270812988e-02 5.010545998811721802e-02 3.737224638462066650e-02 3.224508166313171387e-01 1.013900414109230042e-01 1.595686376094818115e-01 -1.625917106866836548e-01 -2.840711772441864014e-01 -3.286862745881080627e-03 7.531882077455520630e-02 3.054025769233703613e-02 -3.109971582889556885e-01 -2.058593370020389557e-02 1.969670653343200684e-01 2.311580181121826172e-01 -2.047720402479171753e-01 1.111350208520889282e-01 2.015082165598869324e-02 -1.456949561834335327e-01 -3.815708160400390625e-01 3.588744699954986572e-01 7.955024391412734985e-02 -7.461927831172943115e-02 5.514547973871231079e-02 1.056862249970436096e-01 -1.596631705760955811e-01 1.995421200990676880e-02
2.093738913536071777e-01 -5.367001891136169434e-02 -4.949098825454711914e-02 1.850325167179107666e-01 2.016989588737487793e-01 2.762442454695701599e-02 3.823579251766204834e-01 -1.666280329227447510e-01 2.646896615624427795e-02 -1.031997613608837128e-02 -2.246757894754409790e-01 -8.968828618526458740e-02 -3.899319767951965332e-01 -8.576507866382598877e-02 1.903967410326004028e-01 -1.224442347884178162e-01 -1.836752593517303467e-01 5.524584650993347168e-02 -1.456715464591979980e-01 -1.096213329583406448e-02 -2.785303592681884766e-01 1.833447068929672241e-01 2.084857076406478882e-01 -1.459501981735229492e-01 1.415763944387435913e-01 -3.143018111586570740e-02 -2.874177396297454834e-01 6.523275747895240784e-03 -7.900027185678482056e-02 1.874863356351852417e-01 -1.448951512575149536e-01 -1.762105524539947510e-01
1.029729247093200684e-01 7.317388057708740234e-02 -2.999376356601715088e-01 3.123906254768371582e-01 1.702203005552291870e-01 -6.321229506283998489e-03 1.489605903625488281e-01 9.560296684503555298e-02 -1.769994385540485382e-02 3.388027474284172058e-02 1.943344920873641968e-01 -6.138678267598152161e-02 -3.840606510639190674e-01 2.043464779853820801e-01 2.765388488769531250e-01 -1.481394618749618530e-01 -1.400530189275741577e-01 2.150941789150238037e-01 -1.335018128156661987e-01 3.850527480244636536e-02 -1.106439903378486633e-01 2.193825989961624146e-01 3.026436269283294678e-01 -1.575380414724349976e-01 1.021037474274635315e-01 -1.873559504747390747e-02 -2.954536974430084229e-01 1.677121669054031372e-01 8.204828947782516479e-02 5.321663990616798401e-02 -2.602104097604751587e-02 8.406936377286911011e-02
-2.058164775371551514e-01 -9.966854006052017212e-02 -1.111396998167037964e-01 3.284853100776672363e-01 1.776574850082397461e-01 1.315773278474807739e-01 7.855723053216934204e-02 -4.533090889453887939e-01 4.598918557167053223e-02 9.077648818492889404e-02 -1.616537272930145264e-01 -8.866535127162933350e-02 -4.034723639488220215e-01 2.383890002965927124e-02 -2.249846458435058594e-01 -3.204167261719703674e-02 1.170193031430244446e-01 -5.584968253970146179e-02 -9.115878492593765259e-02 2.011712789535522461e-01 8.757386356592178345e-03 3.875893726944923401e-02 2.710324525833129883e-01 -2.292453646659851074e-01 -1.005035191774368286e-01 7.865638285875320435e-02 -2.111742049455642700e-01 -1.621118783950805664e-01 9.508719295263290405e-02 -1.244688108563423157e-01 1.320176385343074799e-02 5.009563639760017395e-02
1.065242588520050049e-01 1.594859510660171509e-01 -8.449669927358627319e-02 2.471840530633926392e-01 1.558343172073364258e-01 -7.780423760414123535e-02 -1.568699330091476440e-01 -2.050179839134216309e-01 2.303216904401779175e-01 1.499700695276260376e-01 2.483403682708740234e-01 3.482562303543090820e-02 -3.430943191051483154e-01 3.338356614112854004e-01 -2.191042006015777588e-01 -4.750869423151016235e-02 -1.291000545024871826e-01 1.799383610486984253e-01 -6.323708593845367432e-02 -8.116500824689865112e-02 2.594830095767974854e-02 7.335621118545532227e-02 2.152835428714752197e-01 -6.296001374721527100e-02 4.996778070926666260e-02 1.011031493544578552e-01 -1.454836428165435791e-01 -3.426004052162170410e-01 9.358523041009902954e-02 9.578620642423629761e-02 -1.715004891157150269e-01 2.560252845287322998e-01
1.650619804859161377e-01 9.183771163225173950e-02 1.070096269249916077e-01 2.419298589229583740e-01 -1.548092812299728394e-01 -8.112216740846633911e-02 -2.946626394987106323e-02 1.158241927623748779e-01 1.722740978002548218e-01 1.643333025276660919e-02 1.078093126416206360e-01 -6.065860018134117126e-02 -4.217761754989624023e-01 2.305475920438766479e-01 -2.961172759532928467e-01 -6.242448091506958008e-02 1.877636760473251343e-01 -5.857039988040924072e-02 -2.710380852222442627e-01 2.148852944374084473e-01 -3.971316218376159668e-01 1.115342900156974792e-01 2.523752450942993164e-01 -1.183765381574630737e-01 -2.000198513269424438e-01 -8.313828706741333008e-02 -1.015761047601699829e-01 1.815618760883808136e-02 5.101960524916648865e-02 -5.815261602401733398e-02 -5.481602996587753296e-02 -9.428247809410095215e-02
1.211991757154464722e-01 1.846442930400371552e-02 -1.793812066316604614e-01 3.047951161861419678e-01 -1.541168242692947388e-02 -6.021960452198982239e-02 4.774450361728668213e-01 1.456125453114509583e-02 -4.519409686326980591e-02 3.196138516068458557e-02 -3.183084130287170410e-01 -6.703466176986694336e-02 -3.148595988750457764e-01 3.482659757137298584e-01 -9.978999942541122437e-02 -1.032800897955894470e-01 -1.688294857740402222e-01 9.805686026811599731e-02 1.466763298958539963e-02 -4.775166139006614685e-02 -4.883903637528419495e-02 5.702631920576095581e-02 1.462889164686203003e-01 -1.135288253426551819e-01 -5.810511484742164612e-02 -5.497356876730918884e-02 6.000820547342300415e-02 9.643826633691787720e-02 1.141773387789726257e-01 2.199093252420425415e-01 -2.262876629829406738e-01 -2.559128403663635254e-01
-1.052140295505523682e-01 6.247368454933166504e-02 1.838166266679763794e-01 2.228061705827713013e-01 5.241706036031246185e-03 -2.149812062270939350e-04 1.329032480716705322e-01 9.019767865538597107e-03 1.507841497659683228e-01 2.893886268138885498e-01 -3.032300248742103577e-02 -7.753845304250717163e-02 -3.353588283061981201e-01 5.864480044692754745e-03 5.589036270976066589e-02 -1.581425666809082031e-01 -8.015698194503784180e-02 -1.730173230171203613e-01 1.096536740660667419e-01 9.234374016523361206e-02 6.444961577653884888e-02 2.326680570840835571e-01 4.128864109516143799e-01 -2.496076188981533051e-02 -9.144209325313568115e-02 1.188542768359184265e-01 6.479158252477645874e-02 1.211446821689605713e-01 1.275220662355422974e-01 2.863641977310180664e-01 -3.914344608783721924e-01 -2.250121831893920898e-01
-1.236836090683937073e-01 9.089043736457824707e-02 -2.095278650522232056e-01 -8.086170069873332977e-03 1.856681555509567261e-01 1.311221420764923096e-01 -6.484921276569366455e-02 3.891574218869209290e-02 9.741677343845367432e-02 3.729350566864013672e-01 -9.811519831418991089e-02 -2.049512714147567749e-01 -2.971135377883911133e-01 -6.883283704519271851e-02 -2.244905829429626465e-01 -5.622650682926177979e-02 -1.523208320140838623e-01 1.468372046947479248e-01 1.179518997669219971e-01 -1.829556077718734741e-01 -3.587202131748199463e-01 1.123183742165565491e-01 2.337876409292221069e-01 8.565510809421539307e-02 -1.947585195302963257e-01 1.033562421798706055e-01 1.252640634775161743e-01 3.056287169456481934e-01 1.271465122699737549e-01 3.217218816280364990e-02 -1.751246005296707153e-01 1.652082055807113647e-01
-1.173233017325401306e-01 -1.137251853942871094e-01 -2.460545301437377930e-02 3.117298334836959839e-02 2.424364238977432251e-01 -1.519544273614883423e-01 1.316403001546859741e-01 -7.489077746868133545e-02 1.334000229835510254e-01 1.255353540182113647e-01 -2.276899963617324829e-01 -2.685715854167938232e-01 -4.450758397579193115e-01 -4.058056697249412537e-02 7.696127891540527344e-02 2.473177462816238403e-01 -3.201326727867126465e-01 -2.126150131225585938e-01 -8.108831942081451416e-02 1.545570343732833862e-01 -1.393422782421112061e-01 -1.776091158390045166e-01 2.479141652584075928e-01 -2.146263867616653442e-01 -2.005380578339099884e-02 9.660132229328155518e-02 1.216830462217330933e-01 1.582100987434387207e-02 3.031973727047443390e-02 1.584386229515075684e-01 -2.277838736772537231e-01 -5.679473280906677246e-02
-9.219957888126373291e-02 2.194545418024063110e-02 6.230309605598449707e-02 1.697279065847396851e-01 -2.703021094202995300e-02 -4.447507672011852264e-03 2.014648616313934326e-01 3.741185367107391357e-01 3.292900323867797852e-01 9.667778015136718750e-02 -3.079799711704254150e-01 -9.707444161176681519e-02 -1.729670017957687378e-01 1.985780298709869385e-01 3.479928895831108093e-02 3.794621676206588745e-02 -2.276640832424163818e-01 2.862801253795623779e-01 9.885944426059722900e-02 -9.206774830818176270e-02 -2.537682056427001953e-01 -7.251645624637603760e-02 2.613642811775207520e-01 -1.737343817949295044e-01 -1.561411470174789429e-02 5.124905705451965332e-02 -3.855172395706176758e-01 2.363109588623046875e-02 -1.161293312907218933e-02 -8.953785896301269531e-02 2.214040234684944153e-02 -4.567968100309371948e-02
-1.558620482683181763e-01 2.407726496458053589e-01 -2.301709502935409546e-01 -3.236953541636466980e-02 1.131248027086257935e-01 2.280015647411346436e-01 1.629157215356826782e-01 -1.780161261558532715e-01 3.491585254669189453e-01 3.995352983474731445e-02 -5.189917236566543579e-02 -7.477697730064392090e-02 -2.415625751018524170e-01 2.960403263568878174e-01 -9.815208613872528076e-04 2.641908265650272369e-02 4.736881330609321594e-02 -1.844942569732666016e-01 1.193976029753684998e-01 -7.161361724138259888e-02 -4.443836212158203125e-01 -2.476530522108078003e-02 1.637716442346572876e-01 1.699342727661132812e-01 1.094495430588722229e-01 2.004903554916381836e-01 -1.966595947742462158e-01 -5.281392857432365417e-02 7.822460494935512543e-03 2.218838036060333252e-01 -8.045929670333862305e-02 5.787336826324462891e-02
-1.039816513657569885e-01 5.087470344733446836e-05 -1.245033964514732361e-01 -1.552739087492227554e-02 1.690491288900375366e-02 -4.790340736508369446e-02 2.289222776889801025e-01 -2.111185491085052490e-01 2.370194047689437866e-01 -1.250819265842437744e-01 -8.128949999809265137e-02 -1.033585071563720703e-01 -2.859844863414764404e-01 3.413268625736236572e-01 9.599559009075164795e-03 -5.457271635532379150e-02 8.984101563692092896e-02 -3.545827046036720276e-02 1.996997296810150146e-01 -4.457678273320198059e-02 -4.820309877395629883e-01 1.171608939766883850e-01 1.212716102600097656e-01 2.143913358449935913e-01 1.822320371866226196e-02 2.152265906333923340e-01 -3.335025310516357422e-01 8.379232138395309448e-02 -1.482489556074142456e-01 5.674673244357109070e-02 -1.367157399654388428e-01 1.291394382715225220e-01
1.280196160078048706e-01 2.165303938090801239e-02 -2.600848376750946045e-01 1.474591791629791260e-01 -9.391293674707412720e-02 -1.943987980484962463e-02 -1.844318211078643799e-01 5.031784996390342712e-02 1.255446821451187134e-01 -1.266636513173580170e-02 -1.004090979695320129e-01 -1.542072594165802002e-01 -3.102656006813049316e-01 -5.106715857982635498e-02 2.184806764125823975e-01 -1.347387284040451050e-01 -3.422325551509857178e-01 -6.822445988655090332e-02 -1.346573419868946075e-02 6.362041085958480835e-02 -2.165926843881607056e-01 2.566485106945037842e-01 2.837542891502380371e-01 -1.857524365186691284e-01 1.778254806995391846e-01 -1.518487781286239624e-01 -1.813076883554458618e-01 7.003714796155691147e-03 -2.269672304391860962e-01 8.047664165496826172e-02 -3.591923713684082031e-01 -7.103196531534194946e-02
1.791170798242092133e-02 -7.812871038913726807e-02 -7.815957069396972656e-02 -4.729592427611351013e-02 1.823895722627639771e-01 -1.321129947900772095e-01 -1.130006313323974609e-01 9.222864173352718353e-03 -6.308184564113616943e-02 1.726108342409133911e-01 -1.244888156652450562e-01 -8.591976016759872437e-02 -6.069708466529846191e-01 2.299830084666609764e-03 -1.683115810155868530e-01 -1.061671078205108643e-01 5.757306143641471863e-02 2.267831265926361084e-01 2.161451131105422974e-01 8.139055222272872925e-02 -3.805057331919670105e-02 1.341934651136398315e-01 1.872920542955398560e-01 1.859501153230667114e-01 -4.320683423429727554e-03 4.431806206703186035e-01 -3.107530251145362854e-02 -2.111376672983169556e-01 1.114288866519927979e-01 -5.739874020218849182e-02 -1.532143354415893555e-02 4.318067803978919983e-02
1.959054768085479736e-01 4.383492767810821533e-01 1.145507991313934326e-01 3.201619386672973633e-01 1.739742159843444824e-01 -1.334226131439208984e-01 -2.962115453556180000e-03 -4.056817293167114258e-02 -1.915906667709350586e-01 5.139600858092308044e-02 -6.997451186180114746e-02 3.817519638687372208e-03 -3.785750567913055420e-01 1.339578032493591309e-01 -1.369147747755050659e-01 -1.398444548249244690e-02 -1.068196818232536316e-01 -5.194203928112983704e-02 6.846028566360473633e-02 -2.373336851596832275e-01 -2.678804099559783936e-01 -3.420757129788398743e-03 2.236813306808471680e-01 -9.298190474510192871e-02 1.767049878835678101e-01 2.149582207202911377e-01 -2.549549937248229980e-01 -6.091719865798950195e-02 -1.109271347522735596e-01 -1.067524105310440063e-01 -5.351250991225242615e-02 -3.708804398775100708e-02
-6.142546981573104858e-02 -5.754629895091056824e-02 5.977725982666015625e-02 2.917408347129821777e-01 2.968224883079528809e-01 2.428978309035301208e-02 2.303392738103866577e-01 7.328830659389495850e-03 -3.665598109364509583e-02 7.092221826314926147e-02 -3.201654851436614990e-01 -2.390847951173782349e-01 -3.633644282817840576e-01 8.475578576326370239e-02 -1.459861844778060913e-01 1.137331277132034302e-01 -6.208522245287895203e-02 -1.431327611207962036e-01 2.214905619621276855e-02 7.583795487880706787e-02 1.328610479831695557e-01 -2.218685895204544067e-01 2.383496314287185669e-01 -3.179119825363159180e-01 -8.381049335002899170e-02 3.851879760622978210e-02 7.442017644643783569e-02 2.016812562942504883e-01 1.988275796175003052e-01 1.725859344005584717e-01 -2.024255841970443726e-01 5.063810572028160095e-02
-1.229304634034633636e-02 2.641023099422454834e-01 -9.278693795204162598e-02 5.544823035597801208e-02 8.745086938142776489e-02 6.457805633544921875e-02 -2.316163182258605957e-01 -1.943569183349609375e-01 4.467820227146148682e-01 1.281136870384216309e-01 1.659989589825272560e-03 -1.848102509975433350e-01 -4.118205010890960693e-01 -1.201804727315902710e-01 8.868464501574635506e-04 -5.053751915693283081e-02 -2.306534498929977417e-01 1.409172117710113525e-01 1.424772012978792191e-02 8.566948585212230682e-03 -2.066598087549209595e-01 -1.839460879564285278e-01 3.060116767883300781e-01 5.901343747973442078e-02 -1.135624200105667114e-01 1.595127284526824951e-01 5.044444277882575989e-02 4.001145437359809875e-02 5.964018031954765320e-02 -1.494736224412918091e-02 -1.131413429975509644e-01 2.689317762851715088e-01
5.491776391863822937e-02 2.926710844039916992e-01 -1.266829818487167358e-01 7.251726090908050537e-02 1.936050802469253540e-01 -1.463251709938049316e-01 -3.624541684985160828e-02 5.476227961480617523e-03 8.512339740991592407e-02 2.639915794134140015e-02 -2.118993252515792847e-01 -2.343518286943435669e-01 -1.605483442544937134e-01 1.972320079803466797e-01 3.596277208998799324e-03 -1.730340123176574707e-01 1.950996518135070801e-01 2.012751996517181396e-01 -9.635095298290252686e-02 -2.256460785865783691e-01 -3.104102015495300293e-01 1.819589436054229736e-01 3.426307141780853271e-01 3.057453781366348267e-02 4.499709699302911758e-03 5.803140625357627869e-02 -2.573426365852355957e-01 1.037737950682640076e-01 -2.253092229366302490e-01 1.390099227428436279e-01 -3.002225458621978760e-01 1.465319935232400894e-02
-8.182448893785476685e-02 1.630355603992938995e-02 4.581253975629806519e-02 1.565917730331420898e-01 1.549582649022340775e-02 7.793898135423660278e-02 -1.336414963006973267e-01 -1.063495203852653503e-01 3.580935299396514893e-02 -4.681506380438804626e-02 -1.966350227594375610e-01 -1.187009438872337341e-01 -6.856998801231384277e-01 1.399283260107040405e-01 -2.299248576164245605e-01 -1.637770235538482666e-02 -8.092348277568817139e-02 2.038630247116088867e-01 -9.153571724891662598e-02 -1.707146018743515015e-01 -3.221986442804336548e-02 -1.485473364591598511e-01 2.258232831954956055e-01 -1.165663730353116989e-02 -1.335948705673217773e-01 4.584261402487754822e-02 -1.027780249714851379e-01 -2.693566381931304932e-01 -6.208998709917068481e-02 -1.136346086859703064e-01 8.849642425775527954e-02 2.104155570268630981e-01
3.450798802077770233e-03 1.206033974885940552e-01 9.786971658468246460e-02 2.086460739374160767e-01 2.607049047946929932e-01 -2.722333185374736786e-02 1.051826775074005127e-01 -1.480606645345687866e-01 9.616484493017196655e-02 2.606911063194274902e-01 -3.779903799295425415e-02 1.270515173673629761e-01 -1.897660642862319946e-01 1.212123408913612366e-01 -1.389960795640945435e-01 2.171777188777923584e-01 -3.569833040237426758e-01 -2.397658824920654297e-01 -8.789255283772945404e-03 -3.380320966243743896e-02 -3.215502500534057617e-01 2.141735106706619263e-01 9.549866430461406708e-03 -2.448494583368301392e-01 -6.006773188710212708e-02 2.214353084564208984e-01 -1.044304370880126953e-01 -1.327790319919586182e-01 -1.774727851152420044e-01 7.591006904840469360e-02 -3.232820928096771240e-01 -1.642797887325286865e-02
-2.053032070398330688e-01 -2.461271174252033234e-02 -1.369417607784271240e-01 -6.647679209709167480e-02 1.542215645313262939e-01 1.997515857219696045e-01 -5.832982435822486877e-02 -3.976855427026748657e-02 1.329428255558013916e-01 1.798108965158462524e-01 -2.568040192127227783e-01 -1.942992657423019409e-01 -3.714622557163238525e-01 3.000219911336898804e-02 3.928526863455772400e-02 2.106624692678451538e-01 5.683510750532150269e-02 2.103223055601119995e-01 1.378930509090423584e-01 -1.514194756746292114e-01 -1.541607081890106201e-01 1.739149540662765503e-01 4.512494504451751709e-01 6.708635389804840088e-02 4.636202007532119751e-02 2.338882908225059509e-02 7.387594133615493774e-02 3.336058557033538818e-01 -5.838271975517272949e-02 -2.551223337650299072e-02 -2.246454060077667236e-01 3.704651445150375366e-02
2.131943255662918091e-01 3.037369549274444580e-01 -1.444111466407775879e-01 1.274707913398742676e-01 1.398883387446403503e-02 -7.669155299663543701e-02 3.739854088053107262e-03 8.476022630929946899e-02 2.969753742218017578e-01 -3.855440393090248108e-02 1.535726189613342285e-01 -4.114615917205810547e-02 -3.386863172054290771e-01 2.257886826992034912e-01 -1.758968681097030640e-01 6.972073763608932495e-02 8.454892784357070923e-02 -9.780017286539077759e-02 -2.376463562250137329e-01 3.667649328708648682e-01 -3.479431569576263428e-01 1.936726868152618408e-01 1.443814188241958618e-01 -2.362448871135711670e-01 -1.802182048559188843e-01 -1.065301802009344101e-02 7.114464044570922852e-02 -3.941322118043899536e-02 -4.643913358449935913e-02 -5.170973390340805054e-02 -4.914525151252746582e-02 7.794438302516937256e-02
2.057553976774215698e-01 4.457712173461914062e-02 4.076566919684410095e-02 2.315287292003631592e-01 1.128635406494140625e-01 -2.013474255800247192e-01 -2.104746699333190918e-01 -1.935263127088546753e-01 2.153601497411727905e-01 -1.348803341388702393e-01 -1.864945441484451294e-01 -6.185509636998176575e-02 -4.350029230117797852e-01 1.000895202159881592e-01 -3.805212378501892090e-01 6.185019388794898987e-02 -5.984404589980840683e-03 -7.412490248680114746e-02 -6.115131825208663940e-02 1.895802766084671021e-01 -2.587430775165557861e-01 -3.254612907767295837e-02 1.563675850629806519e-01 9.816829115152359009e-02 1.623857170343399048e-01 4.675297066569328308e-02 -2.182222902774810791e-01 4.568742588162422180e-02 1.616314351558685303e-01 -1.933125108480453491e-01 8.067590743303298950e-02 -1.369710266590118408e-01
4.823881015181541443e-02 7.733291387557983398e-02 7.219235599040985107e-02 3.539503514766693115e-01 1.859025955200195312e-01 8.521278947591781616e-02 1.814780682325363159e-01 -5.853111296892166138e-02 1.243503205478191376e-02 1.631910540163516998e-02 -3.829143941402435303e-01 -5.799501389265060425e-02 -1.054244637489318848e-01 1.724415570497512817e-01 -9.989532828330993652e-02 -1.068140640854835510e-01 -2.869328558444976807e-01 -4.385846201330423355e-03 1.299819350242614746e-01 4.168632626533508301e-02 -2.818060815334320068e-01 1.393740326166152954e-01 -5.852568894624710083e-02 7.572784274816513062e-02 -1.867137104272842407e-01 9.138692170381546021e-03 1.609769761562347412e-01 -5.890573840588331223e-03 3.330371379852294922e-01 1.012755632400512695e-01 -4.196068644523620605e-01 5.705619230866432190e-02
1.172448173165321350e-01 -6.776189059019088745e-02 -4.307693243026733398e-02 3.059603571891784668e-01 1.682466417551040649e-01 3.344592452049255371e-02 1.941266804933547974e-01 -2.613475620746612549e-01 1.556331962347030640e-01 -2.702134475111961365e-02 -2.550830543041229248e-01 8.528112433850765228e-03 -2.604281306266784668e-01 -2.118877507746219635e-02 1.696948856115341187e-01 -9.630671143531799316e-02 -1.759102791547775269e-01 1.428982168436050415e-01 -2.989789657294750214e-02 1.071499101817607880e-02 -2.524564862251281738e-01 8.555424213409423828e-02 3.805098831653594971e-01 -1.256822794675827026e-01 2.667919397354125977e-01 1.746469177305698395e-02 -1.312523335218429565e-01 2.439944148063659668e-01 -8.329362422227859497e-02 1.073350459337234497e-01 -1.277152001857757568e-01 -2.955037355422973633e-01
8.342221379280090332e-02 -1.137136220932006836e-01 2.363121360540390015e-01 2.325665056705474854e-01 2.054787129163742065e-01 -1.478233486413955688e-01 -4.975772649049758911e-02 -1.079196184873580933e-01 2.617631852626800537e-01 1.906615346670150757e-01 4.414501786231994629e-02 -6.034459173679351807e-02 -3.252371549606323242e-01 3.630739152431488037e-01 -1.388627439737319946e-01 -2.483049184083938599e-01 -1.188076436519622803e-01 1.177201122045516968e-01 -1.502677798271179199e-01 5.994124338030815125e-02 -1.772960424423217773e-01 4.680312797427177429e-02 8.581001311540603638e-02 -2.129430472850799561e-01 9.616087377071380615e-02 1.345899552106857300e-01 -3.255115449428558350e-01 -2.654821276664733887e-01 7.049069553613662720e-02 5.452726036310195923e-02 -8.150082081556320190e-02 -6.417193263769149780e-02
5.446814000606536865e-02 1.220191456377506256e-02 -1.070772856473922729e-01 1.085551306605339050e-01 1.104461178183555603e-01 8.297512680292129517e-02 5.904049798846244812e-02 -4.601988494396209717e-01 -1.999990940093994141e-01 -2.345751784741878510e-02 -1.816736161708831787e-01 -1.831099838018417358e-01 -4.219275414943695068e-01 2.724402584135532379e-02 -3.942248523235321045e-01 3.335871174931526184e-02 1.811499334871768951e-02 4.239840433001518250e-02 6.273671984672546387e-02 1.568817347288131714e-01 -4.476343747228384018e-03 1.505985110998153687e-01 1.352716386318206787e-01 4.678785055875778198e-02 -6.942916661500930786e-02 1.938553005456924438e-01 -8.274734765291213989e-02 -1.371316611766815186e-01 -4.809521883726119995e-02 5.277171358466148376e-02 -3.276744782924652100e-01 2.062163949012756348e-01
1.509414706379175186e-02 -1.902731657028198242e-01 -4.767323657870292664e-02 -8.344481140375137329e-02 4.585542529821395874e-02 -9.350693225860595703e-02 -3.668532008305191994e-04 -1.440766453742980957e-01 5.376987904310226440e-02 5.230026692152023315e-02 -1.787248253822326660e-01 4.965015128254890442e-02 -7.063648104667663574e-01 1.080210879445075989e-01 -2.688789367675781250e-01 -1.229184344410896301e-01 -2.224010229110717773e-01 1.867234939709305763e-03 1.698314398527145386e-01 2.026431560516357422e-01 3.485360415652394295e-03 -4.097063839435577393e-02 1.345726698637008667e-01 2.007596939802169800e-01 -1.291530020534992218e-02 1.574563831090927124e-01 -1.616399884223937988e-01 -1.129906550049781799e-01 -1.181121394038200378e-01 4.981814324855804443e-02 -4.271924123167991638e-02 1.519225239753723145e-01
-1.148860454559326172e-01 -1.288860142230987549e-01 1.161522269248962402e-01 -1.109192453441210091e-04 2.529283799231052399e-02 -2.954693697392940521e-02 1.153166592121124268e-01 6.598903238773345947e-02 4.168506711721420288e-02 2.700510025024414062e-01 -3.467302322387695312e-01 -1.230008676648139954e-01 -1.914623081684112549e-01 -4.389261081814765930e-02 8.586128056049346924e-02 -6.305078417062759399e-02 1.155606135725975037e-01 1.275052875280380249e-01 1.708182841539382935e-01 6.577148288488388062e-02 -3.405044376850128174e-01 2.186694741249084473e-02 4.626632630825042725e-01 9.511449187994003296e-02 -7.096333801746368408e-02 3.958275318145751953e-01 -2.786549180746078491e-02 -1.773381829261779785e-01 1.458337754011154175e-01 2.200375497341156006e-01 -8.753378689289093018e-02 -6.046543270349502563e-02
1.420557498931884766e-01 4.055979475378990173e-02 -1.889389902353286743e-01 4.069934189319610596e-01 8.078384399414062500e-02 -1.514592915773391724e-01 2.400243654847145081e-02 2.254591882228851318e-01 1.317034810781478882e-01 1.642712205648422241e-02 -1.932338774204254150e-01 3.895858675241470337e-02 -2.527732253074645996e-01 1.123269721865653992e-01 -1.202702075242996216e-01 5.966207757592201233e-02 -4.395294934511184692e-02 1.206823140382766724e-01 5.285452678799629211e-02 1.865877062082290649e-01 1.055374927818775177e-02 -1.169946417212486267e-01 3.455276787281036377e-01 -6.915625929832458496e-02 -6.831293553113937378e-02 1.722157001495361328e-02 6.310284882783889771e-02 2.452977448701858521e-01 -1.040077805519104004e-01 2.339282780885696411e-01 -3.746809661388397217e-01 2.789857089519500732e-01
1.418634206056594849e-01 9.903945773839950562e-02 -1.002194732427597046e-01 2.732162773609161377e-01 5.282644927501678467e-02 1.574963033199310303e-01 1.086457818746566772e-01 2.224786877632141113e-01 -2.068935185670852661e-01 -6.575370673090219498e-03 -2.063751220703125000e-01 -1.471152156591415405e-01 -3.297485113143920898e-01 1.098519638180732727e-01 -2.727519273757934570e-01 -1.924538612365722656e-01 -3.204233348369598389e-01 7.723841071128845215e-02 1.342608779668807983e-01 3.032403625547885895e-02 -1.127264946699142456e-01 -9.286699816584587097e-03 2.136330679059028625e-02 -8.510657399892807007e-02 -8.845099247992038727e-03 1.910157203674316406e-01 6.159369647502899170e-02 1.711854040622711182e-01 8.556806296110153198e-02 3.538486957550048828e-01 -3.236745893955230713e-01 -4.613137617707252502e-02
3.379119932651519775e-01 1.056102216243743896e-01 -1.449382156133651733e-01 1.702226996421813965e-01 1.705830916762351990e-02 -5.233740434050559998e-02 1.314561348408460617e-02 -1.141951531171798706e-01 1.755412071943283081e-01 1.745995730161666870e-01 -9.975647926330566406e-02 4.839511588215827942e-02 -4.082309007644653320e-01 1.187912374734878540e-01 2.636660039424896240e-01 -1.917464435100555420e-01 -9.940090775489807129e-02 4.542110115289688110e-02 1.437561064958572388e-01 5.975706875324249268e-02 -3.618806600570678711e-01 2.857586443424224854e-01 6.457697600126266479e-02 -5.002540722489356995e-02 1.874169111251831055e-01 -6.650174409151077271e-02 -2.876679897308349609e-01 9.001851826906204224e-02 -1.821473240852355957e-01 7.212920486927032471e-02 -9.471696615219116211e-02 -1.206988319754600525e-01
1.425526589155197144e-01 7.565721124410629272e-02 -2.334448397159576416e-01 6.311479955911636353e-02 1.503142714500427246e-02 -2.989538609981536865e-01 1.188502367585897446e-02 4.872966557741165161e-02 8.428044617176055908e-02 9.209020994603633881e-03 -1.467402428388595581e-01 -2.469526827335357666e-01 -1.923629641532897949e-01 3.354818522930145264e-01 3.432720527052879333e-02 9.750060737133026123e-03 -1.319885700941085815e-01 2.649422287940979004e-01 -2.809195965528488159e-02 2.394081652164459229e-01 1.968114078044891357e-02 -1.297360565513372421e-02 4.019764661788940430e-01 -8.823335915803909302e-02 2.979178130626678467e-01 1.098173856735229492e-01 -2.108255177736282349e-01 8.805833756923675537e-02 5.414781116996891797e-05 2.932657599449157715e-01 -1.318223476409912109e-01 1.038427650928497314e-01
1.913534104824066162e-01 1.775311678647994995e-01 -1.063061356544494629e-01 3.834044337272644043e-01 -1.061944589018821716e-01 -1.289921104907989502e-01 2.239410066977143288e-03 5.869283899664878845e-02 9.217200428247451782e-02 1.904971003532409668e-01 -8.315169252455234528e-03 -1.467170286923646927e-02 -4.545763134956359863e-01 3.224635869264602661e-02 3.115501105785369873e-01 -4.265507683157920837e-02 -1.846500784158706665e-01 1.022917702794075012e-01 -4.838861897587776184e-02 1.600506901741027832e-01 -9.030343592166900635e-02 2.325789630413055420e-01 1.535926908254623413e-01 -8.750065416097640991e-02 7.068770378828048706e-02 -1.748333424329757690e-01 -3.031291365623474121e-01 6.717044860124588013e-02 1.194282844662666321e-01 1.068197041749954224e-01 -1.260121762752532959e-01 -2.259248346090316772e-01
2.333555817604064941e-01 2.299408018589019775e-01 -1.957539096474647522e-02 6.534869223833084106e-02 1.763262748718261719e-01 7.968608289957046509e-02 2.679976224899291992e-01 1.674775034189224243e-01 3.248014748096466064e-01 7.724944502115249634e-02 -2.018025070428848267e-01 -1.302519291639328003e-01 -4.459615051746368408e-01 2.269406616687774658e-01 -5.408121645450592041e-02 2.360211461782455444e-01 -5.420599132776260376e-02 2.423439472913742065e-01 -1.594364643096923828e-01 2.037783861160278320e-01 -2.412728965282440186e-01 3.862599283456802368e-02 -1.124477609992027283e-01 1.564978659152984619e-01 1.804667338728904724e-02 4.053056240081787109e-02 -6.589650362730026245e-02 4.521892592310905457e-02 1.710038185119628906e-01 1.755947060883045197e-02 -4.815148934721946716e-02 8.281834423542022705e-02
6.955385953187942505e-02 1.129382029175758362e-01 -1.432148041203618050e-03 1.557406634092330933e-01 -2.744314633309841156e-02 7.530669122934341431e-02 -1.852565109729766846e-01 -1.857653707265853882e-01 8.202168345451354980e-02 -1.231362372636795044e-01 -1.746149733662605286e-02 -2.574699819087982178e-01 -6.999612450599670410e-01 3.469200571998953819e-03 2.019794732332229614e-01 5.441940855234861374e-03 3.065607510507106781e-02 -5.540004000067710876e-02 -1.343551129102706909e-01 -5.521146953105926514e-02 -1.482623666524887085e-01 -2.380811274051666260e-01 2.462268918752670288e-01 5.667386949062347412e-02 2.003273069858551025e-01 1.082141026854515076e-01 -1.416976153850555420e-01 1.307463645935058594e-01 6.734545528888702393e-02 -1.821081852540373802e-03 -3.356085345149040222e-02 -3.655891492962837219e-02
1.037549674510955811e-01 -5.932790786027908325e-02 -1.491351574659347534e-01 2.026206403970718384e-01 -1.626306921243667603e-01 1.386373187415301800e-03 -1.553771793842315674e-01 -2.347799688577651978e-01 -2.535229176282882690e-02 2.384398691356182098e-02 -7.290645036846399307e-03 7.069181883707642555e-04 -2.518198788166046143e-01 -1.267452538013458252e-01 -2.041962146759033203e-01 -3.234759569168090820e-01 -5.861290916800498962e-02 1.924764513969421387e-01 -3.379249200224876404e-02 2.688220888376235962e-02 -4.034331440925598145e-01 -2.642270028591156006e-01 2.500414252281188965e-01 -1.477493941783905029e-01 -3.121040761470794678e-01 2.067522108554840088e-01 -9.791205078363418579e-02 4.738570377230644226e-02 -5.475738644599914551e-02 1.738557070493698120e-01 -1.969644725322723389e-01 7.968753576278686523e-02
1.150166019797325134e-01 -1.102469488978385925e-01 7.299125939607620239e-02 1.345648020505905151e-01 1.993616670370101929e-02 2.293386496603488922e-02 1.369350999593734741e-01 -1.166752502322196960e-01 -1.763499714434146881e-02 -5.202083289623260498e-02 1.574841737747192383e-01 -7.567618787288665771e-02 -3.724922835826873779e-01 7.539766840636730194e-03 -2.540534138679504395e-01 -3.189496994018554688e-01 5.614534020423889160e-03 1.891323477029800415e-01 -1.749411374330520630e-01 1.084511280059814453e-01 -2.981849610805511475e-01 -2.575580775737762451e-01 3.785375356674194336e-01 -2.234088033437728882e-01 -2.544351220130920410e-01 2.307315170764923096e-01 -7.758696377277374268e-02 6.875603646039962769e-02 -6.319868564605712891e-02 -9.014963358640670776e-02 4.021796956658363342e-02 1.009351909160614014e-01
-7.534488290548324585e-02 5.414137989282608032e-02 -2.179438769817352295e-01 1.882854998111724854e-01 -2.030208706855773926e-01 -5.525580793619155884e-02 -1.448576152324676514e-01 9.245269745588302612e-02 -2.234220318496227264e-02 1.029828712344169617e-01 -1.093272790312767029e-01 -1.451938003301620483e-01 -6.199401021003723145e-01 -4.409545287489891052e-02 1.851108223199844360e-01 4.307827726006507874e-02 -1.961892098188400269e-01 4.403096809983253479e-02 -6.350442022085189819e-02 8.491151034832000732e-03 -1.704871952533721924e-01 6.812299042940139771e-02 1.159201413393020630e-01 -1.814127564430236816e-01 2.173200249671936035e-01 -1.601567864418029785e-01 -2.475085705518722534e-01 1.704872995615005493e-01 -8.549967408180236816e-02 5.561028048396110535e-02 -1.611925065517425537e-01 -2.095946818590164185e-01
-6.683801114559173584e-02 2.529226243495941162e-01 -7.700272370129823685e-03 6.652632355690002441e-02 -3.117884881794452667e-02 7.536120712757110596e-02 -1.900658309459686279e-01 -2.571867778897285461e-03 2.119392454624176025e-01 2.622879445552825928e-01 -7.115525752305984497e-02 8.295205235481262207e-02 -4.755554497241973877e-01 -4.249570518732070923e-02 1.150128468871116638e-01 -1.036357358098030090e-01 -1.970849484205245972e-01 2.390630990266799927e-01 4.158953949809074402e-02 -4.878448694944381714e-02 -2.468958199024200439e-01 -2.600051760673522949e-01 2.842432260513305664e-01 -3.302232921123504639e-02 -4.695659130811691284e-02 2.319011539220809937e-01 1.757080852985382080e-01 8.761139959096908569e-02 -3.600249439477920532e-02 9.318242222070693970e-02 -2.347199022769927979e-01 1.911996006965637207e-01
9.780789911746978760e-02 2.432444989681243896e-01 -1.341093331575393677e-01 3.324393033981323242e-01 1.228389516472816467e-01 1.565701663494110107e-01 -2.424136996269226074e-01 -2.014709264039993286e-01 -6.190533190965652466e-02 1.565457582473754883e-01 -2.173951268196105957e-01 8.592134714126586914e-02 -2.221687436103820801e-01 1.771046817302703857e-01 1.606214344501495361e-01 -1.489069312810897827e-02 -2.358666509389877319e-01 -6.360364705324172974e-02 -2.141867876052856445e-01 2.865189872682094574e-02 -2.365950495004653931e-01 -3.585354238748550415e-02 3.738946318626403809e-01 8.629644662141799927e-02 1.710001826286315918e-01 8.581627160310745239e-02 -4.515014588832855225e-02 1.062456816434860229e-01 -4.836599156260490417e-02 1.217195093631744385e-01 -3.048592805862426758e-01 5.629830434918403625e-02
1.555909216403961182e-01 -3.153894543647766113e-01 -1.321582496166229248e-01 1.579929590225219727e-01 -1.377263665199279785e-01 1.374968737363815308e-01 1.182674914598464966e-01 2.969570644199848175e-02 1.946995109319686890e-01 9.888968616724014282e-02 4.466796666383743286e-02 -1.370952278375625610e-02 -3.161368370056152344e-01 6.230274215340614319e-02 5.621201545000076294e-02 1.643611676990985870e-02 -8.305234462022781372e-02 -1.808805018663406372e-01 -1.422186288982629776e-02 1.119365245103836060e-01 -2.298975586891174316e-01 2.020158059895038605e-02 2.970845997333526611e-01 -2.286383658647537231e-01 -1.624467521905899048e-01 1.153817102313041687e-01 3.116832673549652100e-01 -1.624178737401962280e-01 1.784348785877227783e-01 9.800394624471664429e-02 -3.623975515365600586e-01 2.046441584825515747e-01
8.138715475797653198e-02 -7.219838351011276245e-02 1.522147655487060547e-01 2.926533818244934082e-01 -5.617798119783401489e-02 1.023269817233085632e-01 -1.610284596681594849e-01 -1.129362545907497406e-02 1.156034320592880249e-01 -4.670538753271102905e-02 1.726655848324298859e-02 1.966963522136211395e-03 -1.758405715227127075e-01 2.121017873287200928e-01 -2.172569334506988525e-01 -2.405798286199569702e-01 -8.370576798915863037e-02 2.094785496592521667e-02 1.977497041225433350e-01 2.911788783967494965e-02 -4.812542200088500977e-01 2.102500945329666138e-01 1.513651013374328613e-01 -3.321357667446136475e-01 -4.014242812991142273e-02 1.169741377234458923e-01 -2.010973989963531494e-01 -1.715008467435836792e-01 -1.298627853393554688e-01 6.911246478557586670e-02 5.173830315470695496e-02 2.773638367652893066e-01
-4.106468334794044495e-02 -3.088041208684444427e-02 -1.101906746625900269e-01 -4.477604478597640991e-02 9.001839160919189453e-02 1.582259386777877808e-01 -8.597604930400848389e-02 -3.528476953506469727e-01 -6.534551829099655151e-02 9.643280506134033203e-02 -2.502840459346771240e-01 -2.023353129625320435e-01 -3.618474006652832031e-01 1.896043568849563599e-01 -3.677699863910675049e-01 -1.016736105084419250e-01 2.074617892503738403e-01 2.169224321842193604e-01 -4.761653020977973938e-02 -6.593266502022743225e-03 -6.308680772781372070e-02 -9.892274439334869385e-02 2.577644586563110352e-01 -4.871585965156555176e-02 -5.411288584582507610e-04 3.030539155006408691e-01 -1.333644837141036987e-01 5.205760523676872253e-02 1.154604405164718628e-01 -3.099332191050052643e-02 -2.810184061527252197e-01 -8.924850076436996460e-02
-3.186548501253128052e-02 -7.557143270969390869e-02 -1.782465428113937378e-01 2.817770838737487793e-01 2.546218335628509521e-01 1.460144966840744019e-01 3.025529533624649048e-02 4.744438827037811279e-02 -1.743911951780319214e-01 -1.107270345091819763e-01 -3.964540064334869385e-01 6.228759884834289551e-03 -3.477077484130859375e-01 2.560784220695495605e-01 -7.487167418003082275e-02 -1.874740868806838989e-01 -4.382073879241943359e-02 -2.522159367799758911e-02 1.770724356174468994e-01 6.691264361143112183e-02 -2.504532635211944580e-01 4.068628698587417603e-02 4.660158976912498474e-02 -9.984132647514343262e-02 -2.545239031314849854e-01 7.496242970228195190e-02 2.460325211286544800e-01 -1.737606674432754517e-01 2.068330049514770508e-01 1.007661297917366028e-01 -1.155829429626464844e-01 -1.527677029371261597e-01
3.054372966289520264e-01 -9.152675047516822815e-04 -4.779767990112304688e-02 2.888923585414886475e-01 1.689830571413040161e-01 -1.535986922681331635e-02 9.281677007675170898e-02 6.553101539611816406e-02 1.028259173035621643e-01 -1.791651919484138489e-02 -3.918119668960571289e-01 5.948444013483822346e-04 -1.952523887157440186e-01 2.479457259178161621e-01 8.760681748390197754e-02 -2.249211966991424561e-01 -2.818128168582916260e-01 1.635002791881561279e-01 6.653285771608352661e-02 4.897370561957359314e-02 -6.273487955331802368e-02 1.128603294491767883e-01 1.175124049186706543e-01 -8.686141669750213623e-02 -1.545753031969070435e-01 1.639820188283920288e-01 5.837303772568702698e-02 -7.164463400840759277e-02 3.408720195293426514e-01 7.023827731609344482e-02 -3.541950881481170654e-01 -8.878980763256549835e-03
3.379854559898376465e-01 7.062406092882156372e-02 -9.181082714349031448e-04 1.624428629875183105e-01 -1.149438172578811646e-01 -7.899399846792221069e-02 2.060279101133346558e-01 6.857831776142120361e-02 -8.161880075931549072e-02 1.191018223762512207e-01 -2.292774468660354614e-01 -2.378879636526107788e-01 -3.037777841091156006e-01 2.569590210914611816e-01 -1.375435292720794678e-01 -2.682332098484039307e-01 -3.520760834217071533e-01 -8.047956228256225586e-02 1.709120534360408783e-02 2.015009373426437378e-01 -1.383834183216094971e-01 -3.667176887392997742e-02 1.122822239995002747e-02 -1.170683428645133972e-01 -3.476541936397552490e-01 -9.860616177320480347e-02 1.956892013549804688e-02 -5.673328414559364319e-02 1.585238575935363770e-01 1.553122252225875854e-01 -1.096634119749069214e-01 8.651036024093627930e-02
-3.738925978541374207e-02 2.460401952266693115e-01 -2.270106971263885498e-01 1.265836656093597412e-01 1.753802038729190826e-02 -1.629153788089752197e-01 5.926387757062911987e-02 -4.516612589359283447e-01 1.154576539993286133e-01 2.986501157283782959e-02 -1.606840193271636963e-01 -2.996641695499420166e-01 -2.107176035642623901e-01 1.289442330598831177e-01 -2.549003809690475464e-02 -1.581601351499557495e-01 2.012723535299301147e-01 2.234149128198623657e-01 3.916718810796737671e-02 3.345797955989837646e-02 -1.847657561302185059e-01 1.183958873152732849e-01 2.998951375484466553e-01 5.483802407979965210e-02 3.650473654270172119e-01 1.421405225992202759e-01 -1.188308224081993103e-01 5.418642424046993256e-03 1.049038209021091461e-02 9.172283858060836792e-02 -7.065649330615997314e-02 -6.564431637525558472e-02
1.991396099328994751e-01 3.120699897408485413e-02 -1.029428169131278992e-01 3.492304980754852295e-01 5.647914111614227295e-02 5.467804521322250366e-02 -7.058459520339965820e-02 -7.818632572889328003e-02 8.207989484071731567e-02 1.059686392545700073e-01 -9.129757061600685120e-03 5.879161134362220764e-02 -4.117978513240814209e-01 -1.900249421596527100e-01 2.415044754743576050e-01 2.409405820071697235e-02 -3.107108175754547119e-01 7.468231767416000366e-02 4.996213316917419434e-02 6.378968060016632080e-02 -2.089266180992126465e-01 2.588676214218139648e-01 2.731361389160156250e-01 -1.384773701429367065e-01 1.137957647442817688e-01 -1.238490566611289978e-01 -3.504334986209869385e-01 -8.500605821609497070e-02 1.045191586017608643e-01 1.151682883501052856e-01 -8.570683002471923828e-02 -1.430371999740600586e-01
1.341805160045623779e-01 2.542082965373992920e-02 9.153194725513458252e-02 1.820208877325057983e-01 2.203305251896381378e-02 -1.097898744046688080e-02 2.030445933341979980e-01 5.974166840314865112e-02 4.080093502998352051e-01 -5.855427682399749756e-02 -1.941635273396968842e-02 -1.017668172717094421e-01 -4.380997121334075928e-01 1.857457756996154785e-01 4.492795094847679138e-02 1.945049613714218140e-01 -8.730819076299667358e-02 2.003342658281326294e-01 -6.364491768181324005e-03 3.488516807556152344e-01 -4.087780117988586426e-01 2.679468132555484772e-02 -1.186264771968126297e-02 1.910577714443206787e-02 2.464376017451286316e-02 1.034696921706199646e-01 1.055304855108261108e-01 3.027596697211265564e-02 -7.859840244054794312e-02 -2.355548888444900513e-01 -4.594072327017784119e-02 -1.502053588628768921e-01
5.268214270472526550e-02 1.217045113444328308e-01 -5.451542139053344727e-02 3.495334982872009277e-01 6.262507289648056030e-02 2.199156284332275391e-01 -2.065454982221126556e-02 2.026657164096832275e-01 -6.537926942110061646e-02 -1.457769870758056641e-01 5.355314165353775024e-02 -2.444938123226165771e-01 -2.201250344514846802e-01 1.417201608419418335e-01 -5.508999153971672058e-02 -1.258022636175155640e-01 -1.444452404975891113e-01 -1.253215521574020386e-01 7.943734526634216309e-02 -3.621400147676467896e-02 -2.915985882282257080e-01 -2.109538167715072632e-01 1.522632222622632980e-02 -4.271691739559173584e-01 -1.426256597042083740e-01 2.317913174629211426e-01 -7.799250632524490356e-02 1.481739431619644165e-01 -4.058309644460678101e-02 -5.459491163492202759e-02 -3.531488180160522461e-01 5.786876659840345383e-03
1.777582764625549316e-01 1.628223955631256104e-01 7.446929812431335449e-02 3.848170638084411621e-01 -6.792508065700531006e-02 -1.618862748146057129e-01 -2.514347136020660400e-01 1.045792028307914734e-01 1.458279937505722046e-01 1.036090478301048279e-01 -8.184384554624557495e-02 5.425728857517242432e-02 -3.093410432338714600e-01 8.872578293085098267e-02 -2.539191544055938721e-01 1.356925219297409058e-01 -2.316259592771530151e-01 1.733248531818389893e-01 -4.480552673339843750e-02 7.471701502799987793e-02 -1.716201379895210266e-02 -1.079580783843994141e-01 4.319722652435302734e-01 -8.246044814586639404e-02 -7.138466089963912964e-02 4.096059128642082214e-02 -5.728979408740997314e-02 -1.132601127028465271e-01 9.170547872781753540e-02 -3.143601119518280029e-02 -1.886846572160720825e-01 3.011217415332794189e-01
-1.446779519319534302e-01 2.988774478435516357e-01 8.273800462484359741e-02 2.809139192104339600e-01 -2.966024167835712433e-02 -5.192314088344573975e-02 1.367879211902618408e-01 6.737057864665985107e-02 -1.766407340764999390e-01 5.454537458717823029e-04 -1.770606786012649536e-01 -8.694440871477127075e-02 -2.871699333190917969e-01 2.282635867595672607e-01 9.151367843151092529e-02 -1.116637289524078369e-01 -3.587855398654937744e-01 -3.767281398177146912e-02 1.386490743607282639e-02 -9.097500145435333252e-02 -3.621094524860382080e-01 -1.526161283254623413e-01 1.834558397531509399e-01 -3.513462841510772705e-01 1.107875928282737732e-01 1.087180972099304199e-01 -9.183337539434432983e-02 -1.446571201086044312e-01 -1.271416842937469482e-01 8.722680504433810711e-04 -1.318781971931457520e-01 -1.203746348619461060e-01
2.189782708883285522e-01 -1.599784493446350098e-01 -8.123622834682464600e-02 2.564549148082733154e-01 8.753933757543563843e-02 -9.189416654407978058e-03 2.397490292787551880e-01 -8.845412731170654297e-02 -6.598799675703048706e-02 -3.924659639596939087e-02 -2.398613989353179932e-01 -4.733666405081748962e-02 -4.041731655597686768e-01 -8.089672029018402100e-02 2.540515959262847900e-01 -2.280454151332378387e-02 -1.630044728517532349e-01 7.943991571664810181e-02 -1.494085341691970825e-01 9.003069996833801270e-02 -3.465950489044189453e-01 2.953121662139892578e-01 2.178605645895004272e-01 5.314335227012634277e-02 2.455781400203704834e-01 4.451673105359077454e-02 -1.910817772150039673e-01 1.471287012100219727e-01 -2.368873730301856995e-02 1.533418148756027222e-01 -8.082181215286254883e-02 -9.172377735376358032e-02
-1.741395890712738037e-01 -3.905268013477325439e-02 -1.238903030753135681e-01 1.011884957551956177e-02 -4.919597879052162170e-02 -9.509082138538360596e-02 1.056803688406944275e-01 -1.989016681909561157e-01 1.349844485521316528e-01 -3.118265271186828613e-01 -1.125036831945180893e-02 -9.655646979808807373e-02 -2.961351573467254639e-01 1.661993116140365601e-01 -3.038008511066436768e-01 1.443867534399032593e-01 -3.497349023818969727e-01 2.318302541971206665e-02 2.768633067607879639e-01 7.987695932388305664e-02 -1.285448521375656128e-01 1.306013166904449463e-01 2.765081226825714111e-01 -5.645371973514556885e-02 -4.720033332705497742e-02 2.082757353782653809e-01 3.114830516278743744e-02 1.893226988613605499e-02 1.782197356224060059e-01 2.876940667629241943e-01 -1.970703452825546265e-01 1.331433206796646118e-01
1.883339136838912964e-01 -1.064957007765769958e-01 1.913902610540390015e-01 1.637192517518997192e-01 4.155241698026657104e-02 1.627686470746994019e-01 -6.317459046840667725e-04 -2.303779423236846924e-01 -2.294035851955413818e-01 1.386819928884506226e-01 -1.158621385693550110e-01 -6.806562095880508423e-02 -4.140599966049194336e-01 8.868107199668884277e-02 -2.240234613418579102e-01 -1.282016783952713013e-01 -7.282457500696182251e-02 2.293481975793838501e-01 2.780741453170776367e-01 3.044089674949645996e-01 -1.268837153911590576e-01 1.458085775375366211e-01 2.202002406120300293e-01 2.289485782384872437e-01 8.034704625606536865e-02 1.444170773029327393e-01 -9.132673591375350952e-02 -4.487160593271255493e-02 1.427276432514190674e-01 3.051840327680110931e-02 -2.173600494861602783e-01 1.546354778110980988e-02
-5.626235902309417725e-02 2.808504700660705566e-01 -4.295340925455093384e-02 2.152977585792541504e-01 -1.918378323316574097e-01 3.788585364818572998e-01 3.810475021600723267e-02 1.489223837852478027e-01 2.296148985624313354e-01 -2.058336585760116577e-01 3.002747520804405212e-02 -1.397274136543273926e-01 -1.224254891276359558e-01 2.559511363506317139e-01 4.014124348759651184e-02 7.668102532625198364e-02 -6.514902412891387939e-02 1.523065119981765747e-01 1.970476955175399780e-01 1.170340999960899353e-01 -2.565741837024688721e-01 -2.958502247929573059e-02 3.629031777381896973e-01 -1.011514887213706970e-01 -8.315580338239669800e-02 1.624290198087692261e-01 -2.165852580219507217e-03 -1.263379156589508057e-01 1.727170348167419434e-01 1.978769302368164062e-01 -2.323839068412780762e-01 -3.784954920411109924e-02
9.626964479684829712e-02 2.255813330411911011e-01 -1.543668210506439209e-01 9.835943579673767090e-03 1.690040826797485352e-01 2.359023094177246094e-01 3.815566003322601318e-02 2.589396834373474121e-01 -1.862001419067382812e-01 1.508123874664306641e-01 -1.767576783895492554e-01 -1.384803354740142822e-01 -2.130970805883407593e-01 2.710383534431457520e-01 2.049780040979385376e-01 -1.759440004825592041e-01 -2.466174960136413574e-01 -2.704320475459098816e-02 2.170980125665664673e-01 1.506117880344390869e-01 -2.999697625637054443e-01 -1.415267437696456909e-01 1.247042492032051086e-01 -1.641292124986648560e-01 2.466413378715515137e-02 2.122338116168975830e-01 -1.270525604486465454e-01 -1.313711553812026978e-01 3.887329995632171631e-02 -8.272702991962432861e-02 -2.562651932239532471e-01 -1.630187332630157471e-01
4.024871438741683960e-02 4.012405127286911011e-02 -1.905842572450637817e-01 1.028168946504592896e-01 2.873706817626953125e-01 -1.759757101535797119e-02 -4.778064042329788208e-02 2.004051655530929565e-01 7.131212949752807617e-02 7.761873304843902588e-02 -1.002368927001953125e-01 -1.651640236377716064e-01 -3.694422841072082520e-01 1.655108332633972168e-01 1.252582967281341553e-01 1.789017021656036377e-01 -1.958443522453308105e-01 -6.455718725919723511e-02 -4.223766922950744629e-02 1.006526127457618713e-01 -3.397697582840919495e-02 -1.046255975961685181e-01 2.763557434082031250e-01 -3.887980282306671143e-01 -2.176695317029953003e-02 2.686750330030918121e-02 2.500800192356109619e-01 -6.701678037643432617e-02 2.211368829011917114e-01 3.202329948544502258e-02 -3.291249275207519531e-01 2.096996456384658813e-01
2.655177414417266846e-01 1.457323431968688965e-01 -1.699035316705703735e-01 -1.404644176363945007e-02 1.242117770016193390e-02 -2.817332446575164795e-01 -6.310252100229263306e-02 -9.366613626480102539e-02 1.176293641328811646e-01 3.936843946576118469e-02 -1.334869712591171265e-01 -5.909615755081176758e-02 -1.950706541538238525e-01 2.713326811790466309e-01 -1.081812530755996704e-01 9.263662993907928467e-02 -1.363527029752731323e-01 1.151201650500297546e-01 8.541438728570938110e-02 1.696972548961639404e-01 -2.663488499820232391e-02 5.910639837384223938e-02 3.837034106254577637e-01 -2.189818620681762695e-01 1.134451106190681458e-01 2.979355454444885254e-01 -2.715627253055572510e-01 4.503631964325904846e-02 -2.825110591948032379e-02 4.008669555187225342e-01 -9.267573058605194092e-02 5.869800969958305359e-02
1.567822247743606567e-01 -1.422843988984823227e-02 -2.010474801063537598e-01 -2.874530665576457977e-02 8.467459678649902344e-02 7.154345512390136719e-02 1.632038652896881104e-01 -9.852913767099380493e-02 1.078531797975301743e-02 8.242242969572544098e-03 3.649368649348616600e-03 -3.794045150279998779e-01 -4.159533381462097168e-01 1.401479914784431458e-02 1.027618274092674255e-01 2.171470820903778076e-01 -1.286141667515039444e-02 -7.559149712324142456e-02 2.877721786499023438e-01 6.635479629039764404e-02 -4.540700614452362061e-01 -6.560162454843521118e-02 -9.826534241437911987e-02 -1.488630026578903198e-01 -2.855214774608612061e-01 2.289935350418090820e-01 2.590558491647243500e-02 -1.178389415144920349e-01 -2.782008610665798187e-02 6.509952247142791748e-02 -9.423674084246158600e-03 1.457872390747070312e-01
-5.190362408757209778e-02 -1.549513489007949829e-01 -9.517198801040649414e-02 2.823197841644287109e-01 -9.213193506002426147e-02 -4.336407035589218140e-02 9.076429903507232666e-02 2.269960194826126099e-01 1.590737849473953247e-01 7.011914998292922974e-02 -1.802783161401748657e-01 -9.617382287979125977e-02 -3.798953592777252197e-01 3.807133436203002930e-01 -1.389956474304199219e-01 -1.213966906070709229e-01 -7.987156510353088379e-03 -3.842842578887939453e-02 2.541876137256622314e-01 1.189277172088623047e-01 -1.240297481417655945e-01 -2.238237708806991577e-01 2.704799771308898926e-01 -6.955047696828842163e-02 -7.031114399433135986e-02 1.806272715330123901e-01 2.668400704860687256e-01 2.205766290426254272e-01 -9.760967642068862915e-02 1.938625425100326538e-02 -1.655693948268890381e-01 -2.433323115110397339e-02
1.635907292366027832e-01 3.499802201986312866e-02 -1.226417645812034607e-01 2.074646651744842529e-01 -4.141650348901748657e-02 -1.158716529607772827e-02 -5.101807042956352234e-02 -3.336918726563453674e-02 -7.173911482095718384e-02 6.624750792980194092e-02 9.443994611501693726e-02 -2.350230813026428223e-01 -3.836893737316131592e-01 -1.244235858321189880e-01 -7.683522254228591919e-02 -3.471675813198089600e-01 -3.123720362782478333e-02 1.740630418062210083e-01 -2.928331261500716209e-03 -1.122502889484167099e-02 -2.662990391254425049e-01 -2.859367132186889648e-01 2.597548067569732666e-01 -2.853951156139373779e-01 -3.294440209865570068e-01 7.214710116386413574e-02 -1.480892002582550049e-01 1.473833527415990829e-02 -1.155177876353263855e-01 9.695723652839660645e-02 -2.741304598748683929e-02 2.305601835250854492e-01
1.121612563729286194e-01 1.570148766040802002e-01 -1.020864769816398621e-01 1.555573195219039917e-01 -5.158561840653419495e-02 -7.981949299573898315e-02 4.273417592048645020e-02 1.221046596765518188e-01 1.633971929550170898e-01 3.020252473652362823e-02 2.578611671924591064e-02 -7.096113264560699463e-02 -3.656819760799407959e-01 2.571781277656555176e-01 -1.684695035219192505e-01 1.765342801809310913e-02 1.787331700325012207e-01 -1.770306378602981567e-01 -1.034546270966529846e-01 2.918540239334106445e-01 -3.902914226055145264e-01 2.704733312129974365e-01 1.053499281406402588e-01 2.412641607224941254e-02 -2.544671595096588135e-01 -2.563009262084960938e-01 -8.090824633836746216e-02 2.040226310491561890e-01 1.771366000175476074e-01 -2.864250168204307556e-02 -1.242485493421554565e-01 -1.338961273431777954e-01
-1.219561249017715454e-01 -2.184969782829284668e-01 -1.444401890039443970e-01 -2.292839996516704559e-02 2.813403308391571045e-01 2.397922612726688385e-02 -9.100549854338169098e-03 -2.560441493988037109e-01 -1.331270635128021240e-01 1.683241128921508789e-01 -1.959473043680191040e-01 -1.502865105867385864e-01 -2.947271168231964111e-01 1.263309121131896973e-01 -3.689971268177032471e-01 -9.858844801783561707e-03 1.814773306250572205e-02 1.739604771137237549e-01 -6.716197729110717773e-02 1.759788841009140015e-01 -2.155685722827911377e-01 1.529412716627120972e-01 2.055187672376632690e-01 7.942689210176467896e-02 -6.257838755846023560e-02 3.622444570064544678e-01 5.694871395826339722e-02 2.231333404779434204e-01 1.421088874340057373e-01 5.639979615807533264e-02 -1.685711443424224854e-01 -8.501967415213584900e-03
5.001461505889892578e-02 2.242128401994705200e-01 -1.433756798505783081e-01 3.302309215068817139e-01 1.608197391033172607e-01 -8.259139955043792725e-02 1.494430005550384521e-01 -1.415650993585586548e-01 -2.160304039716720581e-01 3.466068506240844727e-01 -4.097186028957366943e-02 -1.232823058962821960e-01 -2.203939259052276611e-01 -5.341533944010734558e-02 7.695589959621429443e-02 -6.678245216608047485e-02 -2.498442232608795166e-01 -3.138779848814010620e-02 -5.343559756875038147e-02 1.177419070154428482e-02 -2.709189951419830322e-01 -2.371361665427684784e-02 3.758736848831176758e-01 -9.414388984441757202e-02 1.126839220523834229e-01 -2.051762938499450684e-01 -2.452201396226882935e-01 -2.468709647655487061e-02 8.255212754011154175e-02 1.258170455694198608e-01 -1.871695369482040405e-01 1.826165765523910522e-01
1.717158704996109009e-01 -1.366430521011352539e-01 2.287221997976303101e-01 3.349012136459350586e-02 2.252414971590042114e-01 8.546722680330276489e-02 -1.038693822920322418e-02 -2.442967444658279419e-01 -6.944523751735687256e-02 4.377365857362747192e-02 -1.413075029850006104e-01 4.435117915272712708e-02 -5.169285535812377930e-01 -9.407655149698257446e-02 -1.537790298461914062e-01 1.700683496892452240e-02 -2.149270847439765930e-02 2.301329672336578369e-01 2.246015071868896484e-01 3.434434235095977783e-01 -1.388020366430282593e-01 1.794662773609161377e-01 1.590088754892349243e-01 1.417989432811737061e-01 -1.517869532108306885e-01 1.749489754438400269e-01 -8.792908489704132080e-02 -1.347615122795104980e-01 7.793871313333511353e-02 6.342065334320068359e-02 -1.983908414840698242e-01 6.497783958911895752e-02
1.662121899425983429e-02 1.597113609313964844e-01 -4.658562596887350082e-03 8.870347589254379272e-02 3.031317591667175293e-01 8.319556713104248047e-02 1.498916298151016235e-01 -3.946670889854431152e-01 -1.981154531240463257e-01 1.002657040953636169e-02 -1.058187335729598999e-01 -9.410734474658966064e-02 -3.701022565364837646e-01 7.669047266244888306e-02 -3.952237367630004883e-01 -1.279151532799005508e-02 1.015300862491130829e-02 1.962832361459732056e-01 -3.137901797890663147e-02 1.722300201654434204e-01 -7.102855294942855835e-02 1.572103649377822876e-01 5.396655201911926270e-02 1.152594238519668579e-01 4.687447100877761841e-03 1.959288269281387329e-01 -8.190181851387023926e-02 -5.039916560053825378e-02 7.311398535966873169e-02 1.165152192115783691e-01 -3.441207706928253174e-01 1.744290441274642944e-01
2.658738754689693451e-03 -6.039442494511604309e-02 -1.754799038171768188e-01 9.396757930517196655e-02 1.006291806697845459e-02 2.212214656174182892e-02 1.070623919367790222e-01 -1.643872559070587158e-01 2.832219600677490234e-01 9.541403502225875854e-02 -1.235287636518478394e-01 -5.564077943563461304e-02 -3.645047247409820557e-01 2.486247755587100983e-02 1.107401475310325623e-01 -2.501271963119506836e-01 -3.476685285568237305e-01 -1.673072203993797302e-02 -4.721131175756454468e-02 -1.822638884186744690e-02 -2.197107076644897461e-01 1.461107879877090454e-01 2.810783088207244873e-01 -3.037587702274322510e-01 1.268310658633708954e-02 -2.090313136577606201e-01 -2.783920168876647949e-01 2.701440751552581787e-01 -1.739842118695378304e-03 9.974647313356399536e-02 -2.791264094412326813e-02 -1.788494288921356201e-01
-4.180254042148590088e-02 -7.160340249538421631e-02 -2.784672081470489502e-01 3.626851737499237061e-01 1.077381595969200134e-01 -1.230374649167060852e-01 -1.864083483815193176e-02 -1.074777469038963318e-01 -4.993773996829986572e-03 -1.073771193623542786e-01 2.918763086199760437e-02 -1.436353567987680435e-02 -4.503752291202545166e-01 1.316008120775222778e-01 2.472298443317413330e-01 3.820923343300819397e-02 -1.757063269615173340e-01 1.295387893915176392e-01 1.087182201445102692e-02 -5.802978295832872391e-03 -1.591409742832183838e-01 1.023306995630264282e-01 2.997085154056549072e-01 -3.133813738822937012e-01 1.599185615777969360e-01 -3.918426483869552612e-02 -1.437134444713592529e-01 1.256455779075622559e-01 3.276382684707641602e-01 -8.461986482143402100e-02 -2.704981598071753979e-04 1.875580847263336182e-02
-8.174115419387817383e-02 2.341180592775344849e-01 -1.641408056020736694e-01 5.753437802195549011e-02 1.136639341711997986e-01 2.453553378582000732e-01 1.377991288900375366e-01 2.455724924802780151e-01 2.866159379482269287e-01 -1.245640516281127930e-01 8.214022964239120483e-03 -1.644862294197082520e-01 -3.565955460071563721e-01 6.904893368482589722e-02 -3.494464978575706482e-02 -1.318560242652893066e-01 -9.913630783557891846e-02 1.629341244697570801e-01 1.712625175714492798e-01 1.473391950130462646e-01 -2.339738234877586365e-02 1.309738606214523315e-01 2.306332588195800781e-01 -5.986670777201652527e-02 -1.480060815811157227e-01 1.222885400056838989e-01 -3.807519078254699707e-01 -1.720708757638931274e-01 1.210265886038541794e-02 2.001625746488571167e-01 9.576563537120819092e-02 2.404212951660156250e-01
-1.174855828285217285e-01 1.827762573957443237e-01 2.555214241147041321e-02 -6.880240142345428467e-02 7.347415387630462646e-02 1.432853639125823975e-01 -8.276791870594024658e-02 -1.387363020330667496e-02 -7.477596402168273926e-02 2.332459539175033569e-01 1.499362736940383911e-01 -1.404097676277160645e-01 -6.105164885520935059e-01 1.276226192712783813e-01 -1.824650764465332031e-01 -2.614786475896835327e-02 -5.098630115389823914e-02 -5.662132799625396729e-02 -1.334652155637741089e-01 2.111613154411315918e-01 -1.322453767061233521e-01 8.393087238073348999e-02 4.946851357817649841e-02 -2.163578420877456665e-01 -3.727657198905944824e-01 3.597868140786886215e-03 -2.073465734720230103e-01 -6.940998882055282593e-02 1.933632194995880127e-01 7.316580414772033691e-02 1.324748545885086060e-01 1.329982746392488480e-02
-1.821973770856857300e-01 -1.252710521221160889e-01 1.580070517957210541e-02 1.263197883963584900e-02 1.667700111865997314e-01 -1.911512911319732666e-01 -1.236720383167266846e-01 6.856570392847061157e-02 -6.094259768724441528e-02 4.591435939073562622e-02 -3.404747843742370605e-01 -1.059584021568298340e-01 -3.178405761718750000e-01 1.835476756095886230e-01 -1.957055330276489258e-01 -4.032249376177787781e-02 -2.782139778137207031e-01 -1.921158730983734131e-01 3.199702203273773193e-01 -4.477080702781677246e-02 -2.379005998373031616e-01 8.030431717634201050e-02 3.270601332187652588e-01 -1.092009618878364563e-01 -2.125347107648849487e-01 -9.720937162637710571e-02 1.292206929065287113e-03 -8.863573521375656128e-02 1.485699117183685303e-01 1.702132076025009155e-01 -1.771668344736099243e-01 -1.148731634020805359e-01
-3.505116095766425133e-03 1.546914409846067429e-02 -5.985733494162559509e-02 1.221891120076179504e-01 -4.029487818479537964e-02 8.723040670156478882e-02 3.062358871102333069e-02 -1.627306044101715088e-01 -8.882987499237060547e-02 1.939265429973602295e-01 -2.076677531003952026e-01 8.507870137691497803e-02 -3.731644749641418457e-01 1.300961375236511230e-01 -4.548552930355072021e-01 9.520728886127471924e-02 -1.456005424261093140e-01 1.189832910895347595e-01 9.343449026346206665e-02 2.286127060651779175e-01 -8.419351279735565186e-02 -1.273960769176483154e-01 2.999572455883026123e-01 1.943550705909729004e-01 -1.244375556707382202e-01 6.316900998353958130e-02 -1.719329953193664551e-01 -1.926608830690383911e-01 -1.213740110397338867e-01 -2.543054893612861633e-02 -3.475116193294525146e-01 -8.290105313062667847e-02
-6.930577009916305542e-02 2.368652224540710449e-01 3.782673925161361694e-02 3.675583750009536743e-02 1.428304016590118408e-01 5.724441632628440857e-02 1.779439151287078857e-01 -2.395035326480865479e-01 1.553879231214523315e-01 -3.529225068632513285e-04 1.207360923290252686e-01 -3.179118037223815918e-01 -5.571468472480773926e-01 2.349002361297607422e-01 7.668306678533554077e-02 -2.574424147605895996e-01 2.120049595832824707e-01 -1.300389021635055542e-01 -3.728264570236206055e-02 1.044986099004745483e-01 -1.547366827726364136e-01 -1.625962555408477783e-02 -1.089624688029289246e-01 -3.899670764803886414e-02 -2.154705300927162170e-02 -8.103237301111221313e-02 -2.672712802886962891e-01 7.620245218276977539e-02 1.411455124616622925e-01 -6.145647168159484863e-02 -2.822712250053882599e-02 -1.597926765680313110e-01
1.126579791307449341e-01 2.861585915088653564e-01 -3.387581557035446167e-02 9.212353825569152832e-02 1.775978803634643555e-01 7.101610302925109863e-02 8.026574552059173584e-02 -9.387865662574768066e-02 2.273707687854766846e-01 3.150342702865600586e-01 -1.948074996471405029e-01 -5.432298406958580017e-02 -3.180821239948272705e-01 5.679145455360412598e-02 4.529716446995735168e-02 -3.363638371229171753e-02 -2.439889758825302124e-01 5.255379155278205872e-02 1.127268075942993164e-01 -2.829839885234832764e-01 -1.146529018878936768e-01 1.657122075557708740e-01 1.506701409816741943e-01 5.896271765232086182e-02 -5.420492962002754211e-02 3.441520035266876221e-01 1.863937266170978546e-02 3.304522037506103516e-01 -9.901364892721176147e-02 1.179563030600547791e-01 -2.468134313821792603e-01 -8.422896265983581543e-02
-8.525514602661132812e-02 -9.809332340955734253e-02 -1.494767889380455017e-02 2.141087651252746582e-01 -8.382751606404781342e-03 -1.041182801127433777e-01 1.330627948045730591e-01 2.000622302293777466e-01 -1.937780082225799561e-01 2.040180265903472900e-01 -1.868126392364501953e-01 -3.531537055969238281e-01 -3.762133121490478516e-01 2.263702601194381714e-01 -2.225146591663360596e-01 4.926349222660064697e-02 -1.639809310436248779e-01 -1.670733839273452759e-01 -1.153991371393203735e-01 3.784847259521484375e-02 -1.073412224650382996e-01 8.180328458547592163e-02 -7.781817764043807983e-02 -7.107004523277282715e-02 -1.589019894599914551e-01 9.440489858388900757e-02 -1.153726279735565186e-01 1.163201257586479187e-01 4.811553657054901123e-02 -1.115894466638565063e-01 -4.006677865982055664e-01 2.229661047458648682e-01
1.282027959823608398e-01 1.082885712385177612e-01 -2.182546816766262054e-02 1.033730134367942810e-01 -3.833878040313720703e-02 4.715692251920700073e-02 -6.321648508310317993e-02 5.739748477935791016e-02 1.319794654846191406e-01 7.026756554841995239e-02 1.805982589721679688e-01 -1.205167174339294434e-01 -3.169386684894561768e-01 1.757241934537887573e-01 -1.433672904968261719e-01 -1.411916017532348633e-01 2.457000911235809326e-01 -1.411676034331321716e-02 -2.443287372589111328e-01 2.767301499843597412e-01 -5.658205151557922363e-01 1.666717678308486938e-01 2.428306937217712402e-01 -9.262106567621231079e-02 -1.821788102388381958e-01 -4.202745854854583740e-02 -3.149283677339553833e-02 1.411895155906677246e-01 1.571635007858276367e-01 -8.855976909399032593e-02 -2.409201487898826599e-02 -8.396076411008834839e-02
8.059357106685638428e-02 2.445188909769058228e-02 -8.577675372362136841e-02 4.425798654556274414e-01 2.954266220331192017e-02 -1.428787112236022949e-01 2.233315557241439819e-01 6.122128292918205261e-02 -1.914466321468353271e-01 1.967616006731987000e-02 -3.344029784202575684e-01 -2.318975478410720825e-01 -3.814527988433837891e-01 2.844502031803131104e-01 -2.454810738563537598e-01 -1.000332757830619812e-01 -1.028457581996917725e-01 1.587136536836624146e-01 9.703305363655090332e-02 -6.358548998832702637e-03 -3.707299381494522095e-02 4.494738951325416565e-02 5.978393927216529846e-02 -7.858284749090671539e-03 -6.530223041772842407e-02 -9.158289432525634766e-02 5.372837558388710022e-02 -1.725930273532867432e-01 2.181158363819122314e-01 2.458776533603668213e-01 -7.894627749919891357e-02 -5.991845577955245972e-02
-2.462008036673069000e-02 2.871725149452686310e-02 -3.933704644441604614e-02 1.563801169395446777e-01 8.695129305124282837e-02 2.389152050018310547e-01 -3.293052688241004944e-02 -2.364271879196166992e-01 3.557074442505836487e-02 2.707360386848449707e-01 -1.085540279746055603e-01 1.043570041656494141e-01 -5.102083683013916016e-01 1.388275921344757080e-01 -3.178585469722747803e-01 3.922574594616889954e-02 1.068094819784164429e-01 1.839890033006668091e-01 -8.228657767176628113e-03 2.833600640296936035e-01 2.748390845954418182e-02 -1.540876030921936035e-01 1.652277708053588867e-01 -1.516524255275726318e-01 -1.177615821361541748e-01 1.796108931303024292e-01 -2.822245657444000244e-01 -9.661373496055603027e-02 1.774507761001586914e-01 -6.560796499252319336e-02 -1.492864638566970825e-02 -1.030473387800157070e-03
-2.162562906742095947e-01 1.464182287454605103e-01 -2.911086082458496094e-01 8.689015358686447144e-02 3.993104100227355957e-01 2.682291865348815918e-01 -1.876576989889144897e-01 1.636165939271450043e-02 6.413915753364562988e-02 2.246752977371215820e-01 -1.413553804159164429e-01 -1.289874911308288574e-01 -4.029597640037536621e-01 8.176436275243759155e-02 -1.502631455659866333e-01 1.626990288496017456e-01 -9.522457420825958252e-02 1.185585409402847290e-01 1.112846732139587402e-01 5.575313232839107513e-03 -1.013474240899085999e-01 1.289296299219131470e-01 2.953757643699645996e-01 1.013037413358688354e-01 -1.138651445508003235e-01 1.193763390183448792e-01 1.833827942609786987e-01 1.391572952270507812e-01 -2.832005172967910767e-02 -9.063705801963806152e-02 -7.629446219652891159e-03 1.186185330152511597e-01
-1.005151271820068359e-01 1.475401669740676880e-01 -1.579528003931045532e-01 1.092448011040687561e-01 8.676664531230926514e-02 5.585012212395668030e-02 -7.240568846464157104e-02 1.399958729743957520e-01 7.776606827974319458e-02 -1.026633847504854202e-02 9.573478996753692627e-02 -2.080199718475341797e-01 -4.723049700260162354e-01 3.035376965999603271e-01 2.042396664619445801e-01 1.146474629640579224e-01 -6.484401412308216095e-03 1.529918760061264038e-01 -6.657759845256805420e-02 5.095003172755241394e-02 5.052161961793899536e-02 -4.649060592055320740e-02 3.723874986171722412e-01 -1.954501308500766754e-02 2.074628323316574097e-02 1.282379925251007080e-01 -2.461967319250106812e-01 1.355017870664596558e-01 -3.248516321182250977e-01 4.572680685669183731e-03 -2.809999585151672363e-01 -1.117853000760078430e-01
7.090009748935699463e-02 -8.020302653312683105e-02 -1.896237432956695557e-01 -1.246985420584678650e-01 -2.099408395588397980e-02 5.312927812337875366e-02 4.057662561535835266e-02 7.006777822971343994e-02 6.801066547632217407e-02 -8.155526965856552124e-02 -4.328591749072074890e-02 1.052460372447967529e-01 -3.069540560245513916e-01 2.902476191520690918e-01 -2.311795204877853394e-01 -2.881864085793495178e-02 1.368410438299179077e-01 1.103821322321891785e-01 1.527998745441436768e-01 -1.549687832593917847e-01 -3.428669571876525879e-01 3.829740360379219055e-02 3.585560917854309082e-01 -1.220739930868148804e-01 2.387640625238418579e-01 6.171265244483947754e-02 -1.993580609560012817e-01 -1.861433386802673340e-01 -2.111194133758544922e-01 -4.958233237266540527e-02 -3.687745630741119385e-01 1.060775667428970337e-01
-2.181790769100189209e-01 1.809581369161605835e-01 8.650917559862136841e-02 1.423973441123962402e-01 4.011121988296508789e-01 -3.404027223587036133e-02 -1.547992080450057983e-01 -7.984586060047149658e-02 6.118093803524971008e-02 2.758817076683044434e-01 -4.882431775331497192e-02 -2.731503844261169434e-01 -3.594035506248474121e-01 -9.401332587003707886e-02 -2.065184265375137329e-01 1.177510842680931091e-01 -3.228119909763336182e-01 4.402579739689826965e-02 1.379947513341903687e-01 5.265999585390090942e-02 -2.271912246942520142e-01 8.231792598962783813e-02 -5.661426484584808350e-02 -2.054518699878826737e-04 -3.831792622804641724e-02 2.461374998092651367e-01 1.040174812078475952e-01 1.442032307386398315e-01 6.839801371097564697e-02 9.675336629152297974e-02 -2.122610658407211304e-01 -7.622770220041275024e-02
-1.861719191074371338e-01 7.747898250818252563e-02 -2.025763541460037231e-01 5.578451231122016907e-02 1.475452780723571777e-01 9.648896753787994385e-02 2.636059522628784180e-01 1.593789607286453247e-01 4.272340536117553711e-01 -3.142848983407020569e-02 -8.806304633617401123e-02 -1.807547956705093384e-01 -2.840613722801208496e-01 8.158818632364273071e-02 1.189800202846527100e-01 -1.310489326715469360e-02 -9.398312866687774658e-02 2.963587939739227295e-01 1.951050907373428345e-01 1.345488876104354858e-01 -1.246945038437843323e-01 1.228075325489044189e-01 1.869259625673294067e-01 -1.565917432308197021e-01 -7.964941859245300293e-02 -7.352010160684585571e-02 -3.443088531494140625e-01 -2.396799027919769287e-01 -3.545909374952316284e-02 1.063221171498298645e-01 -4.020729567855596542e-03 1.426651179790496826e-01
-1.637844145298004150e-01 1.503073424100875854e-01 8.162582665681838989e-02 1.861263960599899292e-01 8.835627883672714233e-02 7.497087121009826660e-02 2.268408238887786865e-02 -1.607065945863723755e-01 7.326494157314300537e-02 -1.148285195231437683e-01 -5.920055136084556580e-02 -2.162566035985946655e-01 -3.547795116901397705e-01 -1.205133050680160522e-01 -1.472549438476562500e-01 -6.269502639770507812e-02 1.335976719856262207e-01 1.584826856851577759e-01 1.291377097368240356e-02 1.447077393531799316e-01 -1.282861232757568359e-01 -3.038801066577434540e-02 2.047154754400253296e-01 -1.911025345325469971e-01 8.879639208316802979e-02 -9.579937905073165894e-03 -3.076724708080291748e-01 -4.976879805326461792e-02 2.862927615642547607e-01 -5.937436595559120178e-02 -2.768265604972839355e-01 4.555844366550445557e-01
9.346404671669006348e-02 3.055872395634651184e-02 1.357353627681732178e-01 1.510553658008575439e-01 4.854056239128112793e-02 2.761208452284336090e-02 -1.704020649194717407e-01 2.070737779140472412e-01 2.191324234008789062e-01 1.715047806501388550e-01 -2.130552977323532104e-01 3.356881067156791687e-02 -5.608994960784912109e-01 2.933259606361389160e-01 1.460057795047760010e-01 -1.820572465658187866e-01 -2.336224913597106934e-02 7.739125937223434448e-02 1.404708251357078552e-02 6.360276043415069580e-02 -1.135088726878166199e-01 -8.737070858478546143e-02 1.741085201501846313e-02 -1.548874527215957642e-01 5.713318288326263428e-02 2.236516475677490234e-01 2.862890660762786865e-01 8.722253143787384033e-02 4.047380387783050537e-02 1.304993331432342529e-01 -2.789916396141052246e-01 -6.588676944375038147e-03
9.067983366549015045e-03 2.179912179708480835e-01 7.854723185300827026e-02 1.210662350058555603e-01 3.872014284133911133e-01 2.537976251915097237e-03 7.265496999025344849e-02 7.528883218765258789e-02 -2.363331168889999390e-01 5.128126591444015503e-02 -3.169196248054504395e-01 -2.884952723979949951e-01 -2.622994780540466309e-01 -2.501178905367851257e-02 -1.635491400957107544e-01 -1.619189083576202393e-01 7.500054687261581421e-02 -2.654130756855010986e-01 -4.543594643473625183e-02 7.563253492116928101e-02 -3.681457042694091797e-01 1.445128917694091797e-01 -3.428700566291809082e-02 -3.752920776605606079e-02 -8.256832510232925415e-02 2.945723535958677530e-04 -9.612956643104553223e-02 7.114099711179733276e-02 1.626670360565185547e-01 4.708957299590110779e-02 -2.865295112133026123e-01 1.771985441446304321e-01
-1.551141589879989624e-01 3.589257970452308655e-02 -2.083932459354400635e-01 8.581251604482531548e-04 -8.201009035110473633e-02 -7.876269519329071045e-02 -1.046017631888389587e-01 -3.308928862679749727e-04 -2.283267304301261902e-02 -4.233542829751968384e-03 -5.074975267052650452e-02 2.253658324480056763e-02 -2.724828720092773438e-01 3.101888895034790039e-01 3.252167999744415283e-01 -1.141030248254537582e-02 8.503542840480804443e-02 1.482580155134201050e-01 8.862148039042949677e-03 1.615038961172103882e-01 -8.421591669321060181e-02 7.675675302743911743e-02 3.381136357784271240e-01 -2.609758377075195312e-01 -5.639850627630949020e-03 3.043422400951385498e-01 -9.139240533113479614e-02 1.411897391080856323e-01 2.971191704273223877e-01 2.588366270065307617e-01 -2.455530017614364624e-01 2.001670897006988525e-01
-5.189392715692520142e-02 -2.884937226772308350e-01 -1.020119711756706238e-01 8.112215995788574219e-02 -1.297578662633895874e-01 5.476875603199005127e-02 -3.489907830953598022e-02 7.902616262435913086e-02 3.779140114784240723e-01 7.595112919807434082e-02 -2.371979504823684692e-01 -2.890680730342864990e-01 -3.695371448993682861e-01 2.996838884428143501e-03 4.271995276212692261e-02 9.362360090017318726e-02 -1.967490613460540771e-01 1.554233133792877197e-01 1.301531195640563965e-01 5.737290158867835999e-02 -1.322005540132522583e-01 -1.312129944562911987e-01 1.305982172489166260e-01 -2.227865010499954224e-01 -2.782878233119845390e-03 5.991738662123680115e-02 -4.355790019035339355e-01 -2.448854595422744751e-02 -1.349651217460632324e-01 -1.049812212586402893e-01 -2.629767172038555145e-02 1.608940660953521729e-01
-1.141038611531257629e-01 -1.629191264510154724e-02 6.652597337961196899e-02 1.493906825780868530e-01 6.735929846763610840e-02 4.872769862413406372e-02 -5.147245898842811584e-02 -2.825982272624969482e-01 -1.455567628145217896e-01 -1.417982429265975952e-01 -1.620114594697952271e-01 -2.039901018142700195e-01 -4.528318047523498535e-01 3.687496185302734375e-01 -3.266299664974212646e-01 3.409016877412796021e-02 -2.151281535625457764e-01 -1.455973088741302490e-01 -4.845340922474861145e-02 -9.042537212371826172e-02 -1.487953662872314453e-01 3.798945620656013489e-02 8.676327764987945557e-02 -1.531492471694946289e-01 2.188825607299804688e-02 -1.554978042840957642e-01 -1.587356775999069214e-01 -6.877363473176956177e-02 8.282653987407684326e-02 3.198286592960357666e-01 -7.097653299570083618e-02 1.056912019848823547e-01
1.661630868911743164e-01 2.473491579294204712e-01 7.403396070003509521e-02 4.595470428466796875e-01 -3.107353858649730682e-02 -2.517451047897338867e-01 4.803054779767990112e-02 2.074130624532699585e-01 1.747243255376815796e-01 1.162872910499572754e-01 6.453634705394506454e-03 -8.041463792324066162e-03 -2.612511217594146729e-01 1.190661042928695679e-01 -2.045197933912277222e-01 1.353495866060256958e-01 -1.800078302621841431e-01 -6.909547839313745499e-03 -7.884238730184733868e-04 1.187942847609519958e-01 -4.223780333995819092e-02 -1.048531830310821533e-01 4.806406795978546143e-01 2.954423613846302032e-02 -4.971316456794738770e-02 9.933923929929733276e-02 -5.522477999329566956e-02 -4.625590518116950989e-02 -9.829192608594894409e-02 1.293013095855712891e-01 -1.392597556114196777e-01 2.088273763656616211e-01
1.294484138488769531e-01 -4.549904167652130127e-02 -6.248125806450843811e-03 2.707030177116394043e-01 -8.263234794139862061e-02 1.118926182389259338e-01 -5.550620332360267639e-02 1.125991567969322205e-01 4.343022406101226807e-02 1.530049443244934082e-01 -3.048155903816223145e-01 -3.073247075080871582e-01 -2.156046926975250244e-01 1.908609569072723389e-01 6.312048435211181641e-02 8.675628900527954102e-02 -1.092343479394912720e-01 -2.972953021526336670e-01 -9.168109297752380371e-02 -1.077842488884925842e-01 -2.245121002197265625e-01 1.446241736412048340e-01 3.033054769039154053e-01 -3.335683941841125488e-01 -7.710713148117065430e-02 2.262229658663272858e-02 1.843703091144561768e-01 -5.511268600821495056e-02 3.371069580316543579e-02 1.284935697913169861e-02 -3.467116355895996094e-01 -7.578463107347488403e-02
-1.809350848197937012e-01 1.392451673746109009e-01 -1.994853764772415161e-01 4.390925168991088867e-01 -2.853106521070003510e-02 2.648275904357433319e-02 1.427407115697860718e-01 -8.429028838872909546e-02 2.425728552043437958e-02 -1.847511827945709229e-01 -1.490635871887207031e-01 4.790573194622993469e-02 -2.884283065795898438e-01 1.302477344870567322e-02 1.213131938129663467e-02 -3.671436011791229248e-01 -2.002760320901870728e-01 2.151298224925994873e-01 -1.397268325090408325e-01 1.263843625783920288e-01 -4.061181843280792236e-01 3.394489875063300133e-03 1.290004551410675049e-01 -1.235247552394866943e-01 1.460204869508743286e-01 5.769911408424377441e-02 -1.024496182799339294e-01 6.735421717166900635e-03 -1.264901161193847656e-01 8.861548453569412231e-02 -1.709623336791992188e-01 4.170249029994010925e-02
-1.151930913329124451e-02 2.991314232349395752e-01 1.068276762962341309e-01 3.398502469062805176e-01 1.933925598859786987e-02 -3.140858188271522522e-02 -2.876887470483779907e-02 -2.374416738748550415e-01 3.127204254269599915e-02 9.996539354324340820e-02 -1.478876769542694092e-01 1.719709932804107666e-01 -3.397237360477447510e-01 2.206953912973403931e-01 -1.469429284334182739e-01 -1.782198846340179443e-01 -2.224532701075077057e-02 3.160732984542846680e-01 -2.817712957039475441e-03 -2.436318807303905487e-02 -2.831471264362335205e-01 -2.746954858303070068e-01 1.444524079561233521e-01 -2.031002566218376160e-02 -5.310368724167346954e-03 3.136120736598968506e-01 -1.112375780940055847e-01 -2.207634598016738892e-02 1.654649972915649414e-01 -1.482884436845779419e-01 8.035829663276672363e-02 6.820988375693559647e-03
-2.668336927890777588e-01 -2.046741843223571777e-01 -1.295999288558959961e-01 -1.187460944056510925e-01 1.707285940647125244e-01 9.909154474735260010e-02 1.632441580295562744e-01 -4.470300301909446716e-02 1.221824958920478821e-01 -1.679009497165679932e-01 1.437066048383712769e-01 9.557150304317474365e-02 -2.969948351383209229e-01 1.995759159326553345e-01 -4.549873620271682739e-02 9.663043171167373657e-02 -1.795009523630142212e-01 -2.620949223637580872e-02 1.269538104534149170e-01 1.563618332147598267e-01 -3.370530903339385986e-01 2.452321797609329224e-01 3.561925590038299561e-01 1.389808058738708496e-01 -3.356476500630378723e-02 6.187684834003448486e-02 -9.342173486948013306e-02 -1.719374656677246094e-01 -3.687399253249168396e-02 9.923657774925231934e-02 -2.820552885532379150e-01 2.205304950475692749e-01
1.612552255392074585e-01 -6.928732246160507202e-02 -2.163453400135040283e-01 1.094100549817085266e-01 -1.680888682603836060e-01 5.691107362508773804e-02 -6.581750512123107910e-02 -1.018614247441291809e-01 1.643293350934982300e-01 7.099670916795730591e-02 -6.527465581893920898e-02 -9.152690321207046509e-02 -3.025328218936920166e-01 -8.706486970186233521e-02 2.316893264651298523e-02 -1.257852315902709961e-01 -1.009738072752952576e-01 -1.297739148139953613e-01 3.406475186347961426e-01 -8.159634470939636230e-02 -4.992314279079437256e-01 1.292559057474136353e-01 2.411189973354339600e-01 -1.866348534822463989e-01 -6.501633673906326294e-02 1.536382883787155151e-01 2.427045851945877075e-01 3.408885747194290161e-02 8.169195801019668579e-02 2.252937555313110352e-01 -1.504231095314025879e-01 1.657378077507019043e-01
-1.871505975723266602e-01 1.884633004665374756e-01 -5.056536290794610977e-03 1.364306062459945679e-01 -1.610086672008037567e-02 8.741635829210281372e-02 5.781831219792366028e-02 -1.313267201185226440e-01 -1.874399483203887939e-01 1.880356222391128540e-01 2.010695487260818481e-01 -2.003001123666763306e-01 -5.632188916206359863e-01 2.017226815223693848e-01 -7.418978214263916016e-02 -6.585365533828735352e-02 5.171511694788932800e-02 1.147868111729621887e-01 1.541454344987869263e-01 1.027841418981552124e-01 -2.030208408832550049e-01 1.649083103984594345e-03 2.668641209602355957e-01 -1.539559662342071533e-01 -3.056853823363780975e-02 -6.364987045526504517e-02 -1.200006082653999329e-01 -8.630758523941040039e-02 2.421953678131103516e-01 1.150961071252822876e-01 2.541423439979553223e-01 -1.178737133741378784e-01
1.839630305767059326e-01 1.933934986591339111e-01 -4.767107777297496796e-03 2.121481485664844513e-02 1.266100555658340454e-01 -1.313432455062866211e-01 1.536895930767059326e-01 6.352145969867706299e-02 2.367935031652450562e-01 1.067915651947259903e-02 -1.827711760997772217e-01 -1.453103721141815186e-01 -3.729620575904846191e-01 2.093520164489746094e-01 -1.207762286067008972e-01 -4.028822854161262512e-02 -1.016765907406806946e-01 1.995980888605117798e-01 -6.116588041186332703e-02 3.799690008163452148e-01 -4.471853673458099365e-01 5.230759456753730774e-02 -9.249275899492204189e-04 2.145682275295257568e-01 -9.759021550416946411e-02 -2.142769694328308105e-01 6.807081401348114014e-02 7.717346400022506714e-02 -7.785519957542419434e-02 -7.637057453393936157e-02 -1.571931988000869751e-01 8.845638483762741089e-02
-1.031824871897697449e-01 -2.180163264274597168e-01 1.071250066161155701e-02 -1.210268363356590271e-01 2.118312567472457886e-01 -2.886250913143157959e-01 -1.723708063364028931e-01 5.224651843309402466e-02 1.644718199968338013e-01 8.264958858489990234e-02 -1.615122258663177490e-01 -2.787210345268249512e-01 -4.501556456089019775e-01 4.064405336976051331e-02 -2.405105382204055786e-01 8.659555017948150635e-02 -2.295983582735061646e-01 -2.167552858591079712e-01 3.140625311061739922e-03 9.758804738521575928e-02 -1.874011456966400146e-01 2.237819880247116089e-02 1.262971609830856323e-01 -2.572516538202762604e-02 -7.985036820173263550e-02 -1.611546427011489868e-02 -3.122373111546039581e-02 -5.545561015605926514e-02 -2.067163959145545959e-02 2.999181151390075684e-01 -2.983556091785430908e-01 -8.722071349620819092e-02
2.791174054145812988e-01 1.687827557325363159e-01 -2.085827440023422241e-01 3.091838359832763672e-01 -1.981033012270927429e-02 7.980211079120635986e-02 3.366083279252052307e-02 1.028922125697135925e-01 4.028626903891563416e-02 1.638358272612094879e-02 -3.128607571125030518e-01 -1.718479990959167480e-01 -3.075640201568603516e-01 1.940986365079879761e-01 -2.005849927663803101e-01 6.528235226869583130e-02 -2.387649565935134888e-01 -3.052414059638977051e-01 -6.005869060754776001e-02 8.538595587015151978e-02 -5.819622799754142761e-02 -3.749395161867141724e-02 -4.929442331194877625e-02 1.633103378117084503e-02 -1.448481976985931396e-01 -5.397664848715066910e-03 3.003418631851673126e-02 2.698600478470325470e-02 6.738336384296417236e-02 -4.114933684468269348e-02 -4.630428552627563477e-01 1.345431506633758545e-01
-1.657131314277648926e-01 -9.828536212444305420e-02 -1.455910950899124146e-01 1.577320992946624756e-01 6.774841248989105225e-02 9.995041787624359131e-02 2.833338081836700439e-01 -1.634904593229293823e-01 2.016426175832748413e-01 8.482272922992706299e-02 -2.403202801942825317e-01 -7.925258576869964600e-02 -5.486240386962890625e-01 1.493251174688339233e-01 -5.197698250412940979e-02 -9.800459444522857666e-02 -2.240252792835235596e-01 -1.519871801137924194e-01 -1.871598958969116211e-01 7.323722541332244873e-02 4.295545071363449097e-02 -1.109796538949012756e-01 1.787694692611694336e-01 -2.965932488441467285e-01 3.348205238580703735e-02 -8.514750748872756958e-02 1.510646194219589233e-01 9.881359338760375977e-02 1.631671637296676636e-01 -7.945703715085983276e-02 -1.112374365329742432e-01 1.170451119542121887e-01
3.851561248302459717e-01 1.676614135503768921e-01 -3.195928409695625305e-02 1.239257752895355225e-01 5.409284308552742004e-02 2.212198078632354736e-02 1.286280304193496704e-01 9.513588249683380127e-02 1.307345777750015259e-01 1.069677472114562988e-01 -3.210705816745758057e-01 -2.007581293582916260e-01 -2.831487655639648438e-01 2.915634810924530029e-01 -4.808454215526580811e-02 -6.697253137826919556e-02 -1.699804663658142090e-01 -1.638118624687194824e-01 6.463018059730529785e-02 -1.175964474678039551e-01 -1.331752389669418335e-01 2.684321701526641846e-01 1.130356937646865845e-01 -1.065657138824462891e-01 -2.262772470712661743e-01 1.325484830886125565e-02 5.150230601429939270e-02 -2.714824303984642029e-02 3.966725766658782959e-01 6.052790582180023193e-02 -1.743541210889816284e-01 -2.032420039176940918e-02
1.776460558176040649e-01 2.508689761161804199e-01 -2.129323333501815796e-01 8.379574865102767944e-02 -7.258635759353637695e-02 -9.433966875076293945e-02 1.825829595327377319e-01 -1.324867457151412964e-01 3.622934222221374512e-02 -1.687733978033065796e-01 -1.168303862214088440e-01 5.034841597080230713e-02 -2.632873356342315674e-01 -1.031163036823272705e-01 1.429978907108306885e-01 -5.289440602064132690e-02 -1.518925726413726807e-01 2.457512468099594116e-01 -1.179591640830039978e-01 4.748071730136871338e-02 -3.397730588912963867e-01 1.657795906066894531e-01 3.856119811534881592e-01 -3.614349961280822754e-01 -7.325980067253112793e-02 2.004306614398956299e-01 -1.855451799929141998e-02 2.319809235632419586e-02 -1.882479786872863770e-01 1.122621744871139526e-01 -9.739309549331665039e-02 -1.142994910478591919e-01
1.359661202877759933e-02 -1.261105537414550781e-01 -3.861397504806518555e-01 1.823895275592803955e-01 2.882165610790252686e-01 -1.035575345158576965e-01 7.900844328105449677e-03 -5.986680742353200912e-03 -8.631427586078643799e-02 8.702835440635681152e-02 1.704046726226806641e-01 -1.096574496477842331e-02 -3.498114645481109619e-01 1.712791621685028076e-01 1.804396361112594604e-01 9.848638437688350677e-03 -1.018247827887535095e-01 -2.034590393304824829e-02 3.463055938482284546e-02 -3.144634515047073364e-02 -3.384998440742492676e-01 -1.452470123767852783e-01 3.285478353500366211e-01 3.955912962555885315e-02 -7.796096056699752808e-02 -9.517145156860351562e-02 -3.079228401184082031e-01 -3.473632037639617920e-02 1.408024281263351440e-01 9.999194741249084473e-02 -2.599368691444396973e-01 1.113577857613563538e-01
1.007497608661651611e-01 -1.219752505421638489e-01 -1.142508089542388916e-01 -4.043381195515394211e-03 5.813415721058845520e-02 -3.551256377249956131e-03 -1.218842901289463043e-02 1.221723631024360657e-01 1.717795431613922119e-02 2.787427604198455811e-01 -9.551110118627548218e-02 -1.972968131303787231e-01 -4.278899729251861572e-01 2.073449268937110901e-02 -1.129203066229820251e-01 7.882376760244369507e-02 -3.090162277221679688e-01 3.469247370958328247e-02 -1.431832760572433472e-01 1.446125209331512451e-01 -2.503266930580139160e-01 3.811969757080078125e-01 -1.705084443092346191e-01 -2.509462237358093262e-01 -2.280692756175994873e-01 1.317639648914337158e-01 -1.813952326774597168e-01 1.544866412878036499e-01 9.162801504135131836e-02 -2.010229676961898804e-01 -3.698243200778961182e-02 2.140665240585803986e-02
-6.469493359327316284e-02 8.538654446601867676e-02 -4.096456766128540039e-01 -1.506621986627578735e-01 -3.134033828973770142e-02 8.358141779899597168e-02 -4.794684238731861115e-03 -5.819556117057800293e-02 2.707332745194435120e-02 -4.163186252117156982e-02 -1.593113690614700317e-02 -1.853466033935546875e-02 -3.919604122638702393e-01 -3.467396833002567291e-03 9.550523944199085236e-03 3.371624648571014404e-02 -1.155055165290832520e-01 -1.457830518484115601e-01 1.080570071935653687e-01 -9.354384243488311768e-02 -5.529908537864685059e-01 1.971871852874755859e-01 1.943149566650390625e-01 -4.724324494600296021e-02 1.258432418107986450e-01 2.314651012420654297e-01 -5.700621288269758224e-03 8.558225631713867188e-02 -4.158299416303634644e-02 3.212210536003112793e-01 7.828252017498016357e-02 3.461774811148643494e-02
-1.227755472064018250e-01 -1.562515832483768463e-02 -4.091307818889617920e-01 9.904217720031738281e-02 -4.961464554071426392e-02 -1.355687081813812256e-01 -1.140684410929679871e-01 -1.955948173999786377e-01 2.353910356760025024e-01 -7.668618112802505493e-03 -1.894013769924640656e-02 -7.986886054277420044e-02 -2.901511490345001221e-01 2.623900212347507477e-02 -4.070581495761871338e-02 2.459080517292022705e-02 -1.563930958509445190e-01 -7.223930954933166504e-02 2.036991268396377563e-01 1.976172998547554016e-02 -2.882947325706481934e-01 3.454335629940032959e-01 1.302828341722488403e-01 -8.368838578462600708e-03 -1.676524430513381958e-01 3.937318921089172363e-01 1.130189746618270874e-01 -2.192026376724243164e-01 1.576451063156127930e-01 1.001312285661697388e-01 -2.607848495244979858e-02 1.243993639945983887e-01
2.793455682694911957e-02 2.209570072591304779e-02 -7.480580359697341919e-02 1.548211425542831421e-01 -2.337429672479629517e-01 -4.825329035520553589e-02 -8.211848139762878418e-02 -9.426736086606979370e-02 2.077338993549346924e-01 -1.508440077304840088e-01 -2.068320661783218384e-02 -2.260577529668807983e-01 -4.255995750427246094e-01 1.564842909574508667e-01 3.735352456569671631e-01 -2.015706747770309448e-01 -1.743334531784057617e-01 -2.631798852235078812e-03 1.734835505485534668e-01 3.452105075120925903e-02 -2.596746981143951416e-01 3.050651960074901581e-02 1.862494498491287231e-01 -2.228137999773025513e-01 -2.218536734580993652e-01 6.604906171560287476e-03 5.284777656197547913e-02 3.148264884948730469e-01 5.334739014506340027e-02 1.433307230472564697e-01 -6.251739710569381714e-02 -2.236246876418590546e-02
-7.389672100543975830e-02 -4.980136081576347351e-02 -4.172113537788391113e-01 1.959627121686935425e-01 -1.737807840108871460e-01 -1.317209750413894653e-01 -1.613824814558029175e-01 -4.093879088759422302e-02 9.650757908821105957e-02 2.326060645282268524e-02 -1.260321214795112610e-02 -1.831159442663192749e-01 -2.960726320743560791e-01 2.393861114978790283e-02 9.833804517984390259e-02 -1.122430637478828430e-01 -1.720974594354629517e-01 1.282624453306198120e-01 1.312295198440551758e-01 4.331268835812807083e-03 -3.569443225860595703e-01 2.201080471277236938e-01 1.051549315452575684e-01 -1.814127564430236816e-01 -1.404329091310501099e-01 1.842734217643737793e-01 3.050207495689392090e-01 -1.352481245994567871e-01 8.431315422058105469e-02 2.860977351665496826e-01 -7.313906401395797729e-02 8.845645934343338013e-02
-2.343715727329254150e-01 -7.665018737316131592e-02 -1.731264591217041016e-01 3.067467510700225830e-01 2.155410200357437134e-01 1.377754956483840942e-01 8.810196071863174438e-02 -3.851412832736968994e-01 -5.707218125462532043e-02 1.628308296203613281e-01 -1.698995679616928101e-01 -4.364003252703696489e-04 -4.283853769302368164e-01 9.152814000844955444e-02 -5.447578430175781250e-02 -1.252038478851318359e-01 2.487272024154663086e-01 6.307002902030944824e-02 3.079121187329292297e-02 1.416196823120117188e-01 -1.836020648479461670e-01 8.346027135848999023e-02 1.453571915626525879e-01 -5.141009390354156494e-02 -4.741271957755088806e-02 1.459736377000808716e-01 -3.017045855522155762e-01 -5.321154370903968811e-02 5.787184927612543106e-03 -1.608620882034301758e-01 9.262911975383758545e-02 1.456789374351501465e-01
-1.302282959222793579e-01 -1.347734779119491577e-01 -5.127346888184547424e-02 2.030204534530639648e-01 -9.656648337841033936e-02 -1.820682547986507416e-02 -3.416411578655242920e-02 8.037173748016357422e-02 4.134879112243652344e-01 -1.507277134805917740e-02 -8.774690330028533936e-02 -2.956328094005584717e-01 -4.597755670547485352e-01 -7.371331006288528442e-02 7.387048751115798950e-02 1.676302403211593628e-01 -1.216769739985466003e-01 1.385725587606430054e-01 9.428212791681289673e-02 1.448107231408357620e-02 -1.923489570617675781e-02 -1.905249357223510742e-01 1.048842892050743103e-01 -2.471178919076919556e-01 -9.176810830831527710e-02 2.657773792743682861e-01 -3.217971622943878174e-01 -6.757801771163940430e-02 -1.032855287194252014e-01 -6.747487187385559082e-02 -1.619169414043426514e-01 8.126555383205413818e-02
-7.158401608467102051e-02 5.940349027514457703e-02 -3.869364559650421143e-01 3.068653941154479980e-01 7.292717695236206055e-02 -1.185370311141014099e-01 -3.151022270321846008e-02 -4.571106284856796265e-02 -4.609160125255584717e-02 1.434180140495300293e-02 -1.427886933088302612e-01 1.391748245805501938e-02 -3.965084850788116455e-01 9.599830955266952515e-02 2.136227935552597046e-01 -2.136256545782089233e-03 -2.045009732246398926e-01 -5.295935273170471191e-02 7.960898429155349731e-02 -1.185791194438934326e-01 -1.028666123747825623e-01 1.615597009658813477e-01 3.710250854492187500e-01 -2.776970267295837402e-01 1.529345512390136719e-01 4.226505756378173828e-03 -1.982841342687606812e-01 8.435424417257308960e-02 3.210177123546600342e-01 -2.186442539095878601e-02 -1.290819607675075531e-02 -2.098571043461561203e-03
8.337473869323730469e-02 2.698561251163482666e-01 -4.041890501976013184e-01 3.771432638168334961e-01 -2.074726298451423645e-02 -9.430267661809921265e-02 1.165847480297088623e-01 -4.767659679055213928e-02 -3.994750976562500000e-02 6.126327067613601685e-02 1.257778406143188477e-01 -1.007994487881660461e-01 -4.090155363082885742e-01 1.453961282968521118e-01 2.369566708803176880e-01 2.689212188124656677e-02 -2.251514494419097900e-01 1.427445411682128906e-01 -4.305611923336982727e-02 -2.092602662742137909e-02 -1.549404263496398926e-01 1.631323099136352539e-01 1.793191730976104736e-01 4.924733936786651611e-02 6.892549246549606323e-02 8.422627300024032593e-02 -1.752985715866088867e-01 2.547815442085266113e-01 1.292646080255508423e-01 -7.939866045489907265e-04 -1.324655488133430481e-02 1.728104352951049805e-01
2.273883670568466187e-01 6.011094525456428528e-02 -1.368559598922729492e-01 1.349887102842330933e-01 2.782522141933441162e-01 8.268708735704421997e-02 1.892580837011337280e-01 -6.547259539365768433e-02 1.241475194692611694e-01 1.647242717444896698e-02 -1.423176079988479614e-01 -7.321442663669586182e-02 -2.313796579837799072e-01 5.596686527132987976e-02 1.609171181917190552e-01 -1.255287230014801025e-01 -2.817179560661315918e-01 1.412175893783569336e-01 -8.251949399709701538e-02 7.350986450910568237e-02 -3.016126155853271484e-01 3.044666945934295654e-01 8.831302821636199951e-02 -1.054429635405540466e-01 1.774566620588302612e-01 6.745442282408475876e-03 -3.202360272407531738e-01 1.744494959712028503e-02 -2.033644020557403564e-01 4.118200764060020447e-02 -1.956752091646194458e-01 -3.374937474727630615e-01
-2.061121761798858643e-01 4.291932657361030579e-02 -1.137679442763328552e-01 -4.933873936533927917e-02 -7.934370636940002441e-02 -7.317450642585754395e-02 -4.947809875011444092e-02 1.073718070983886719e-01 2.831513620913028717e-02 2.362899482250213623e-01 -6.841263920068740845e-02 -1.227138638496398926e-01 -4.346394836902618408e-01 -8.621947467327117920e-02 1.006179079413414001e-01 -3.278256952762603760e-02 -3.259313851594924927e-02 2.078058123588562012e-01 -9.913446754217147827e-02 1.896835416555404663e-01 -4.699011892080307007e-02 -1.670696288347244263e-01 2.488239407539367676e-01 -8.548616617918014526e-02 -9.972264617681503296e-02 4.428334534168243408e-01 -6.843582540750503540e-02 2.866453528404235840e-01 -1.539925783872604370e-01 1.772230118513107300e-01 -3.033713996410369873e-01 3.617178276181221008e-02
3.621508926153182983e-02 -8.554365485906600952e-02 -3.370464146137237549e-01 1.800949126482009888e-01 -1.039920523762702942e-01 -1.582121253013610840e-01 -2.623872160911560059e-01 -1.273514777421951294e-01 1.891545504331588745e-01 5.645078420639038086e-02 6.814567372202873230e-03 -2.591001093387603760e-01 -1.432025283575057983e-01 7.792602479457855225e-02 -2.640415430068969727e-01 2.184899002313613892e-01 1.978429779410362244e-02 1.656794100999832153e-01 2.141869962215423584e-01 -1.917662173509597778e-01 -3.104959428310394287e-01 8.916916698217391968e-02 3.513606488704681396e-01 -1.522558778524398804e-01 1.115269660949707031e-01 -2.302246354520320892e-02 -6.794850528240203857e-02 -1.659925580024719238e-01 -9.284155070781707764e-02 4.428673908114433289e-02 -2.356117367744445801e-01 3.906282410025596619e-02
-8.612000942230224609e-02 -2.432016655802726746e-02 -1.015011668205261230e-01 3.266479671001434326e-01 8.980180323123931885e-02 4.094396531581878662e-02 -2.604313790798187256e-01 -9.883248060941696167e-02 -4.561840370297431946e-02 -1.443309038877487183e-01 -2.544231712818145752e-01 -7.241367362439632416e-03 -3.260572254657745361e-01 -4.281966760754585266e-02 -1.475888770073652267e-02 4.900599643588066101e-02 -2.554853856563568115e-01 -8.206760883331298828e-02 2.212957292795181274e-01 -9.399884194135665894e-02 -2.032403647899627686e-02 1.437399089336395264e-01 3.599024713039398193e-01 -1.831944137811660767e-01 -1.835964471101760864e-01 3.923663198947906494e-01 3.443487733602523804e-02 6.120898574590682983e-02 3.058204799890518188e-02 6.995991617441177368e-02 -2.400978356599807739e-01 -1.383741497993469238e-01
-1.492464989423751831e-01 1.145581603050231934e-01 -1.277509033679962158e-01 3.329162597656250000e-01 6.592180579900741577e-02 -6.310857087373733521e-02 1.821419000625610352e-01 -3.526878356933593750e-02 -1.200003474950790405e-01 2.408839613199234009e-01 9.042814373970031738e-02 -1.772390604019165039e-01 -3.201459646224975586e-01 -9.427245706319808960e-02 1.978670507669448853e-01 -1.188032031059265137e-01 -2.584657371044158936e-01 2.092666774988174438e-01 -1.536617241799831390e-02 2.594869956374168396e-02 -1.312548667192459106e-01 -2.700092829763889313e-02 3.575790226459503174e-01 -2.359903156757354736e-01 6.292428821325302124e-02 -3.980736434459686279e-02 -2.716802358627319336e-01 -5.389122664928436279e-02 1.313152760267257690e-01 1.219640299677848816e-01 -2.532351016998291016e-01 1.628344953060150146e-01
1.404221504926681519e-01 2.634681165218353271e-01 -1.001052092760801315e-02 2.598477602005004883e-01 -7.165522873401641846e-02 -2.187353558838367462e-02 -2.433592528104782104e-01 -3.491763174533843994e-01 -8.112934418022632599e-03 -2.270186990499496460e-01 -2.926034927368164062e-01 -8.310051262378692627e-02 -3.125310838222503662e-01 2.069617509841918945e-01 -4.482119157910346985e-02 2.905848622322082520e-02 -2.833831310272216797e-01 2.514534294605255127e-01 -1.064157709479331970e-01 -8.257941901683807373e-02 -1.497138589620590210e-01 -8.403664105571806431e-04 2.001961022615432739e-01 -8.937889337539672852e-02 -3.172310441732406616e-02 -2.743135020136833191e-02 -1.899968832731246948e-01 1.816662698984146118e-01 -1.797161810100078583e-02 7.569001615047454834e-02 -2.048137933015823364e-01 1.340706050395965576e-01
1.186833530664443970e-01 3.219908475875854492e-02 1.882523447275161743e-01 -3.360789269208908081e-02 1.587777733802795410e-01 -6.063404027372598648e-03 -2.594648301601409912e-02 -1.696949005126953125e-01 -1.549000665545463562e-02 1.798335462808609009e-01 -2.278351634740829468e-01 8.905667811632156372e-02 -4.548765420913696289e-01 1.108864787966012955e-02 -2.083828151226043701e-01 -1.598501205444335938e-02 6.268516182899475098e-02 2.426674515008926392e-01 1.949747279286384583e-02 2.186424285173416138e-01 -2.491570115089416504e-01 8.393394201993942261e-02 2.578216418623924255e-02 -1.418334431946277618e-02 -2.741287052631378174e-01 2.817268073558807373e-01 -1.967038214206695557e-01 -2.326849102973937988e-01 1.910477429628372192e-01 -1.693898737430572510e-01 -1.400917321443557739e-01 -1.931245625019073486e-01
-9.727783501148223877e-02 2.709763646125793457e-01 -3.751265406608581543e-01 -1.117665320634841919e-01 -3.468589857220649719e-02 -1.401949524879455566e-01 8.278099447488784790e-02 -2.161064893007278442e-01 2.521456778049468994e-01 1.275546252727508545e-01 -1.350312083959579468e-01 -1.759843528270721436e-01 -2.946868836879730225e-01 2.486840337514877319e-01 2.221885323524475098e-02 8.054803311824798584e-02 -1.198693364858627319e-01 7.944617420434951782e-02 -9.864757955074310303e-02 -1.378422379493713379e-01 -4.201137721538543701e-01 8.946762233972549438e-02 -1.229177694767713547e-02 1.385651826858520508e-01 9.260492026805877686e-02 9.220398217439651489e-02 -1.584063842892646790e-02 -1.665485501289367676e-01 -5.065683275461196899e-02 2.194099277257919312e-01 -2.356828451156616211e-01 -1.356391888111829758e-02
9.746098518371582031e-02 9.593292325735092163e-02 -2.970321178436279297e-01 2.984215319156646729e-01 3.411079943180084229e-01 -5.287464335560798645e-02 8.549361675977706909e-02 2.272004075348377228e-02 -2.113512903451919556e-01 9.612695127725601196e-02 2.188014090061187744e-01 -2.153728622943162918e-03 -3.856227993965148926e-01 9.815580397844314575e-02 1.939625889062881470e-01 7.666400074958801270e-02 -3.795573115348815918e-02 -4.869973752647638321e-03 -6.836380064487457275e-02 -7.618849724531173706e-02 -2.998578250408172607e-01 -1.054654195904731750e-01 3.640460371971130371e-01 -8.428953588008880615e-02 -1.044293493032455444e-01 3.486716374754905701e-02 -1.324455738067626953e-01 8.507984131574630737e-02 9.464944899082183838e-02 1.519703418016433716e-01 -2.271060049533843994e-01 -1.628675870597362518e-02
4.063913226127624512e-02 2.914384603500366211e-01 -2.402224838733673096e-01 1.052375510334968567e-02 1.224381402134895325e-01 -1.676443517208099365e-01 -3.923973068594932556e-02 4.525142535567283630e-02 2.334322631359100342e-01 -1.244587637484073639e-02 -1.291690915822982788e-01 -7.482840120792388916e-02 -3.262951672077178955e-01 3.348968625068664551e-01 -9.260729700326919556e-02 -1.583815962076187134e-01 2.402647733688354492e-01 3.860482200980186462e-02 1.463969498872756958e-01 -1.606244742870330811e-01 -2.802708446979522705e-01 6.301918625831604004e-02 2.859168946743011475e-01 8.859167993068695068e-02 8.580707944929599762e-03 -7.050389051437377930e-02 -1.537904143333435059e-01 -3.528044745326042175e-02 -2.759699821472167969e-01 2.357061058282852173e-01 -1.985769867897033691e-01 6.021259818226099014e-03
-1.671179533004760742e-01 1.835943162441253662e-01 -2.429288998246192932e-02 -2.616803161799907684e-02 9.517966955900192261e-02 6.789566576480865479e-02 1.422573029994964600e-01 4.566123336553573608e-02 1.674428954720497131e-02 -1.869255900382995605e-01 -1.610950529575347900e-01 -1.894357800483703613e-01 -3.285934925079345703e-01 -1.487915515899658203e-01 6.077076494693756104e-02 -1.248729787766933441e-02 6.096753850579261780e-02 3.223972916603088379e-01 8.766540884971618652e-02 2.617163658142089844e-01 -1.640624701976776123e-01 -4.949695989489555359e-02 3.756941258907318115e-01 -3.523366525769233704e-02 1.409626845270395279e-02 -9.550984948873519897e-02 -3.490143716335296631e-01 8.265025680884718895e-04 2.710289955139160156e-01 -9.423632174730300903e-02 -3.004845976829528809e-01 1.035651862621307373e-01
7.422114908695220947e-02 -1.602318435907363892e-01 -9.576857835054397583e-02 1.014339476823806763e-01 -4.027109220623970032e-02 3.358044102787971497e-02 -5.339817609637975693e-03 -2.160773426294326782e-01 -1.000355184078216553e-01 2.712963223457336426e-01 -1.322689056396484375e-01 2.314088633283972740e-03 -5.646979212760925293e-01 9.909992665052413940e-02 -2.203965634107589722e-01 -1.996589004993438721e-01 7.352801039814949036e-03 9.543962776660919189e-02 6.945318728685379028e-02 1.215219311416149139e-02 -1.434106379747390747e-01 -3.718829527497291565e-02 2.904684543609619141e-01 2.621684074401855469e-01 2.105312235653400421e-02 3.164058625698089600e-01 2.026477642357349396e-02 -2.341711670160293579e-01 6.867383420467376709e-02 4.278495907783508301e-02 -1.069326624274253845e-01 1.366205215454101562e-01
-1.217707321047782898e-01 -9.043781459331512451e-02 -3.206597864627838135e-01 1.398002058267593384e-01 -3.407307341694831848e-02 -3.497847542166709900e-02 2.024365030229091644e-02 6.480427831411361694e-02 2.642845921218395233e-02 -1.187990698963403702e-02 -9.648156166076660156e-02 2.877147682011127472e-02 -4.208045303821563721e-01 1.597362570464611053e-02 1.782223880290985107e-01 1.443615998141467571e-03 -3.168369829654693604e-01 1.784973740577697754e-01 -1.268934309482574463e-01 -9.579234756529331207e-03 -1.167930737137794495e-01 2.626143991947174072e-01 3.978111147880554199e-01 -2.929941415786743164e-01 1.610816270112991333e-01 8.012869209051132202e-02 -1.870492994785308838e-01 1.085867406800389290e-03 2.395190596580505371e-01 9.277568198740482330e-03 -4.898438602685928345e-02 -1.587481647729873657e-01
-1.074745133519172668e-01 -1.285264492034912109e-01 4.448851943016052246e-02 7.808350492268800735e-03 3.058004975318908691e-01 1.170745119452476501e-01 3.632367029786109924e-02 -2.966242134571075439e-01 1.271164268255233765e-01 -6.236497685313224792e-02 -4.034540057182312012e-01 -1.818203628063201904e-01 -2.348968833684921265e-01 -9.455570951104164124e-03 -1.160525381565093994e-01 1.809265762567520142e-01 -6.116374209523200989e-02 1.711046844720840454e-01 -3.297474235296249390e-02 1.833605617284774780e-01 -1.059270128607749939e-01 2.683214843273162842e-01 2.773601710796356201e-01 -1.600736826658248901e-01 -1.218393966555595398e-01 3.374884426593780518e-01 2.377611026167869568e-02 -1.153087941929697990e-03 -2.089211493730545044e-01 -1.387468725442886353e-01 -5.368652939796447754e-02 -8.618388324975967407e-02
-4.939390346407890320e-02 -2.662405073642730713e-01 -2.293956279754638672e-01 3.111141920089721680e-01 9.881266951560974121e-02 2.152556926012039185e-01 -1.914772093296051025e-01 -1.681142896413803101e-01 1.510232836008071899e-01 4.510056227445602417e-02 -1.550881564617156982e-01 -1.720221787691116333e-01 -9.298094362020492554e-02 8.872232586145401001e-02 -1.210649032145738602e-02 -5.185585469007492065e-02 -8.438645303249359131e-02 8.733507245779037476e-02 2.670036256313323975e-01 3.471494838595390320e-02 -2.918033003807067871e-01 1.512681841850280762e-01 3.850754201412200928e-01 2.336275018751621246e-02 -4.289481416344642639e-02 2.660101652145385742e-01 1.962512284517288208e-01 8.577814698219299316e-02 -5.065436288714408875e-02 8.376990258693695068e-02 -2.255400121212005615e-01 -1.880649179220199585e-01
2.454715669155120850e-01 2.923252284526824951e-01 -1.431582961231470108e-02 1.074015423655509949e-01 8.880989998579025269e-02 2.508600614964962006e-02 2.256406843662261963e-01 1.776049286127090454e-01 2.542850077152252197e-01 2.467717044055461884e-02 -1.797344684600830078e-01 -9.281969070434570312e-02 -5.288615226745605469e-01 1.965968124568462372e-02 -1.766999661922454834e-01 2.219777405261993408e-01 -1.414380073547363281e-01 2.275405675172805786e-01 -1.740780919790267944e-01 1.001501008868217468e-01 -2.579563558101654053e-01 2.285579219460487366e-02 -1.571098119020462036e-01 8.777614682912826538e-02 -1.009836494922637939e-01 7.955267280340194702e-02 -7.486105710268020630e-02 8.756817132234573364e-02 2.026211172342300415e-01 -2.867454849183559418e-02 -1.790149696171283722e-02 3.530921787023544312e-02
1.930420696735382080e-01 3.397747576236724854e-01 -7.604244351387023926e-02 -2.055834233760833740e-02 -1.818817704916000366e-01 -2.383942455053329468e-01 -1.448521167039871216e-01 -1.132364347577095032e-01 -4.478858783841133118e-02 7.524170726537704468e-02 -3.433215320110321045e-01 5.073967948555946350e-02 -3.499731421470642090e-01 2.859221398830413818e-01 -2.356447875499725342e-01 -8.903772383928298950e-02 1.043466180562973022e-01 4.267860669642686844e-03 -2.322277873754501343e-01 2.447586655616760254e-01 -2.005296796560287476e-01 -2.569178119301795959e-02 2.126496136188507080e-01 -1.036232784390449524e-01 -1.880661845207214355e-01 -6.661120802164077759e-02 -1.355517655611038208e-01 1.236071437597274780e-01 1.239506229758262634e-01 7.521859556436538696e-02 -6.644397974014282227e-02 -3.311999142169952393e-02
2.005151510238647461e-01 -1.264963299036026001e-01 -1.801252365112304688e-01 4.847712516784667969e-01 5.061091855168342590e-03 -3.745294734835624695e-02 1.837899684906005859e-01 3.599822893738746643e-02 7.054535299539566040e-02 -1.561044305562973022e-01 -9.538294374942779541e-02 -1.328817754983901978e-01 -2.453059852123260498e-01 3.091215491294860840e-01 -3.045752048492431641e-01 -2.128003537654876709e-01 -2.935638129711151123e-01 6.201496347784996033e-02 6.196525692939758301e-02 -1.534269377589225769e-02 -2.069627642631530762e-01 6.757687777280807495e-02 1.134261712431907654e-01 -2.025279961526393890e-02 1.447107940912246704e-01 6.655617058277130127e-02 1.701099127531051636e-01 1.035347506403923035e-01 1.681959480047225952e-01 1.332564800977706909e-01 2.043454535305500031e-02 -1.539160460233688354e-01
3.511434793472290039e-02 -1.832538694143295288e-01 -6.320381909608840942e-02 1.313512027263641357e-01 1.690487712621688843e-01 2.183774411678314209e-01 2.238488793373107910e-01 -2.592782974243164062e-01 -1.755394786596298218e-01 1.722238361835479736e-01 -1.016272604465484619e-01 -2.292526885867118835e-02 -4.725425839424133301e-01 1.742624491453170776e-01 -1.235067918896675110e-01 5.730230733752250671e-02 -6.582387536764144897e-02 4.030720889568328857e-02 3.807488977909088135e-01 8.291225135326385498e-02 -3.687263652682304382e-02 -3.325687954202294350e-03 2.878665328025817871e-01 2.470900118350982666e-01 -4.594726860523223877e-02 8.996389061212539673e-02 -3.278302028775215149e-02 -1.468381136655807495e-01 5.664777755737304688e-02 -1.240141503512859344e-02 -2.573551833629608154e-01 3.576426953077316284e-02
6.410080939531326294e-02 1.043657436966896057e-01 -1.856720298528671265e-01 2.017541825771331787e-01 -7.708589732646942139e-02 6.704119592905044556e-02 -1.594998687505722046e-01 6.780616939067840576e-02 -7.419897615909576416e-02 -3.488125279545783997e-02 9.436874836683273315e-02 -2.023432850837707520e-01 -5.822341442108154297e-01 1.934350728988647461e-01 1.872474551200866699e-01 1.836338490247726440e-01 4.025226086378097534e-02 2.873167023062705994e-02 3.677180781960487366e-02 1.108114421367645264e-01 -2.980615198612213135e-01 -5.834981799125671387e-02 2.598755359649658203e-01 1.187823563814163208e-01 2.496655434370040894e-01 -6.416064500808715820e-02 -2.870142161846160889e-01 8.050278574228286743e-02 -5.268977023661136627e-03 2.696501323953270912e-04 3.709941729903221130e-02 -1.445677131414413452e-01
-9.894766844809055328e-03 4.115721210837364197e-02 -5.851308256387710571e-02 1.829185932874679565e-01 4.906238242983818054e-02 2.436074614524841309e-01 -9.991386532783508301e-02 -1.316139400005340576e-01 1.406697630882263184e-01 1.899806410074234009e-02 -4.372239485383033752e-02 -1.781004816293716431e-01 -5.353099703788757324e-01 -2.031192779541015625e-01 1.113657727837562561e-01 -1.086206808686256409e-01 1.081593218259513378e-03 2.043990790843963623e-01 -1.416599005460739136e-01 6.743891537189483643e-02 -1.786725819110870361e-01 -2.393574714660644531e-01 2.593445181846618652e-01 -5.799139663577079773e-02 3.560609817504882812e-01 2.133370041847229004e-01 6.007216870784759521e-02 -3.276326507329940796e-02 1.204291172325611115e-02 6.326996535062789917e-02 -2.355429083108901978e-01 -6.030165404081344604e-02
-1.899268180131912231e-01 -5.205290764570236206e-02 -5.631465092301368713e-02 1.700360476970672607e-01 1.232647076249122620e-01 7.513491436839103699e-03 1.893098652362823486e-01 2.505779862403869629e-01 2.227095365524291992e-01 -2.213065698742866516e-02 -2.757726609706878662e-01 -8.130788058042526245e-02 -2.756094038486480713e-01 2.443308010697364807e-02 2.353014051914215088e-01 -1.680860668420791626e-02 -1.314985454082489014e-01 1.569136977195739746e-01 3.817420005798339844e-01 1.073767095804214478e-01 -3.450501263141632080e-01 -1.174948066473007202e-01 2.238985300064086914e-01 -1.499362736940383911e-01 1.492560356855392456e-01 1.446940600872039795e-01 -2.665368616580963135e-01 6.537370383739471436e-02 -7.779447734355926514e-02 -6.419216096401214600e-02 7.754178345203399658e-02 -1.045839786529541016e-01
6.580079346895217896e-02 3.226366043090820312e-01 1.307851076126098633e-01 8.162187784910202026e-02 1.552809923887252808e-01 -3.123294562101364136e-02 -1.922559738159179688e-02 2.268275171518325806e-01 -1.708285361528396606e-01 1.724938452243804932e-01 -1.316593289375305176e-01 -2.770550251007080078e-01 -2.936753332614898682e-01 1.174906417727470398e-01 -1.912407428026199341e-01 6.518068909645080566e-02 5.723671056330204010e-03 2.096011936664581299e-01 -1.404843330383300781e-01 3.082371354103088379e-01 -3.154113590717315674e-01 4.266259819269180298e-02 5.775660648941993713e-02 -1.109012141823768616e-01 -1.840236932039260864e-01 6.975157558917999268e-02 -1.123591512441635132e-01 2.604237943887710571e-02 3.414793312549591064e-01 -1.026309877634048462e-01 4.259283468127250671e-02 -2.009009867906570435e-01
-1.528870314359664917e-01 -7.260305434465408325e-02 1.303761303424835205e-01 9.924357384443283081e-02 2.236900925636291504e-01 -1.664723455905914307e-01 -2.223947197198867798e-01 -4.396695271134376526e-02 9.203011542558670044e-02 1.565938442945480347e-01 -2.587995827198028564e-01 -1.648916304111480713e-01 -3.332200050354003906e-01 -2.149666696786880493e-01 -1.866933852434158325e-01 1.220213621854782104e-01 -1.706377565860748291e-01 -2.120133936405181885e-01 7.729937136173248291e-02 1.469415277242660522e-01 -4.001962244510650635e-01 6.270859390497207642e-02 3.123199194669723511e-02 -1.299715340137481689e-01 1.092813834547996521e-01 6.766728311777114868e-02 -8.064012974500656128e-03 1.663640141487121582e-01 -2.140964008867740631e-02 1.859322190284729004e-01 -3.435563147068023682e-01 1.738175190985202789e-02
-1.462638378143310547e-02 1.594862490892410278e-01 1.412048786878585815e-01 3.088449835777282715e-01 9.040936082601547241e-02 -8.718371391296386719e-02 3.767485916614532471e-02 -1.730519831180572510e-01 -2.754699066281318665e-02 1.771648675203323364e-01 -2.450995519757270813e-02 -5.100227892398834229e-02 -1.329301744699478149e-01 6.358244270086288452e-02 -3.102116845548152924e-02 4.847459867596626282e-02 -3.540095090866088867e-01 -2.251166999340057373e-01 2.198926918208599091e-02 -1.579509228467941284e-01 -4.766938686370849609e-01 -9.579420834779739380e-02 3.761310875415802002e-01 -2.101639807224273682e-01 9.186920523643493652e-02 -2.750361151993274689e-02 -7.530810683965682983e-02 1.587816923856735229e-01 -1.434890329837799072e-01 -7.403042633086442947e-03 -2.570093274116516113e-01 3.528581932187080383e-02
2.070095539093017578e-01 1.808889657258987427e-01 -4.528434202075004578e-02 9.517757594585418701e-02 1.333458870649337769e-01 -1.781912147998809814e-01 1.187311038374900818e-01 9.360995888710021973e-02 2.191364616155624390e-01 1.393174082040786743e-01 -1.089288946241140366e-02 -7.707587629556655884e-02 -3.854398429393768311e-01 2.691370844841003418e-01 -1.666545718908309937e-01 -2.839879505336284637e-02 -9.612686932086944580e-02 9.763619303703308105e-02 -8.493953943252563477e-02 2.550774514675140381e-01 -4.827944040298461914e-01 1.821186244487762451e-01 -1.078918278217315674e-01 1.171371787786483765e-01 1.438546031713485718e-01 -1.354221552610397339e-01 1.282325387001037598e-01 3.330659121274948120e-02 1.577204652130603790e-02 6.042739842087030411e-03 -2.784203290939331055e-01 -2.817813493311405182e-02
9.196345508098602295e-02 -7.332324236631393433e-02 2.929719351232051849e-02 1.592149436473846436e-01 -2.616422995924949646e-02 1.710866391658782959e-01 -7.647763937711715698e-02 5.300791189074516296e-02 1.168169602751731873e-01 1.939252614974975586e-01 -3.105635941028594971e-01 -7.559063285589218140e-02 -3.812783658504486084e-01 3.199600577354431152e-01 1.046236529946327209e-01 -1.743310689926147461e-01 -1.136057078838348389e-01 1.386124789714813232e-01 -1.185333803296089172e-01 8.762345463037490845e-02 -1.466926038265228271e-01 -2.126166522502899170e-01 2.041918188333511353e-01 -5.928779765963554382e-02 -1.739516705274581909e-01 3.612420260906219482e-01 2.727982401847839355e-01 1.236216649413108826e-01 2.027371898293495178e-02 1.851148009300231934e-01 -1.281922310590744019e-01 1.072075590491294861e-01
-2.065524905920028687e-01 1.330461055040359497e-01 -1.037845760583877563e-01 2.198385000228881836e-01 -9.285964816808700562e-02 1.657373011112213135e-01 1.207573898136615753e-02 -2.007812112569808960e-01 7.957822084426879883e-02 -8.842989057302474976e-02 -2.422560937702655792e-02 1.803857535123825073e-01 -3.671756386756896973e-01 2.738623917102813721e-01 3.082729876041412354e-02 2.843309640884399414e-01 -9.331469982862472534e-02 -9.743530303239822388e-02 7.293805480003356934e-02 2.398653328418731689e-01 -6.444060802459716797e-02 3.221073746681213379e-01 2.794136106967926025e-01 -1.268179267644882202e-01 -8.305537514388561249e-03 1.889052614569664001e-02 -1.789206266403198242e-02 1.255715172737836838e-02 1.675460487604141235e-01 3.760682046413421631e-01 -8.575456589460372925e-02 6.495510786771774292e-02
5.502879247069358826e-02 1.426658332347869873e-01 -5.553358793258666992e-02 3.868704140186309814e-01 -4.239271581172943115e-02 -2.927049398422241211e-01 -5.249651893973350525e-02 1.306322365999221802e-01 1.284428089857101440e-01 1.854937151074409485e-02 -2.165605872869491577e-01 -9.456216543912887573e-02 -2.699354290962219238e-01 -3.796168416738510132e-02 -3.229159712791442871e-01 1.994283348321914673e-01 -2.186738103628158569e-01 -9.774554520845413208e-02 8.774659782648086548e-02 1.343333870172500610e-01 -6.929753720760345459e-02 -1.811625361442565918e-01 3.232000172138214111e-01 -9.196262061595916748e-02 -4.386994987726211548e-02 5.768176913261413574e-02 7.028787583112716675e-02 -1.678879372775554657e-02 -5.171437934041023254e-02 2.032592594623565674e-01 -2.530851364135742188e-01 2.708639204502105713e-01
6.881316751241683960e-02 1.672294884920120239e-01 1.254660040140151978e-01 4.469617009162902832e-01 1.255034655332565308e-01 2.737514860928058624e-02 -5.662353336811065674e-02 -1.593876928091049194e-01 5.376324802637100220e-02 1.735424250364303589e-01 -1.916157156229019165e-01 2.094222605228424072e-01 -1.846203058958053589e-01 2.524316310882568359e-01 8.783338218927383423e-02 -6.769534945487976074e-02 -2.182481139898300171e-01 1.746845841407775879e-01 -9.242159873247146606e-02 2.870767191052436829e-02 -4.382269084453582764e-01 -8.730500936508178711e-02 3.143186867237091064e-01 1.034807786345481873e-01 1.902772337198257446e-01 9.136057645082473755e-02 -5.379507690668106079e-02 9.676038473844528198e-02 1.762737147510051727e-02 1.068731695413589478e-01 9.346217662096023560e-02 9.501191228628158569e-02
-1.170927733182907104e-01 -4.261942580342292786e-02 -1.969891786575317383e-02 3.106259703636169434e-01 1.196798030287027359e-02 1.041214764118194580e-01 -7.110012322664260864e-02 -9.319204837083816528e-03 -1.223513334989547729e-01 -5.395365878939628601e-02 -3.661876022815704346e-01 -2.296351194381713867e-01 -2.681912779808044434e-01 2.352830767631530762e-02 -1.900217980146408081e-01 5.620153248310089111e-02 2.076130546629428864e-02 -3.356987237930297852e-01 2.647525966167449951e-01 1.315143257379531860e-01 -2.282494120299816132e-02 1.606053672730922699e-02 2.366213500499725342e-01 -2.644169330596923828e-01 -2.692766487598419189e-02 2.327555567026138306e-01 -1.158759072422981262e-01 -1.088513284921646118e-01 2.806257903575897217e-01 -5.776023119688034058e-02 -2.499028146266937256e-01 5.569759011268615723e-02
-1.404165476560592651e-01 -1.278399378061294556e-01 -5.246663466095924377e-02 8.737497031688690186e-02 1.499357372522354126e-01 1.134092584252357483e-01 2.298387289047241211e-01 -2.541983127593994141e-02 3.792661800980567932e-02 -2.289317175745964050e-02 -2.713231742382049561e-01 -2.761480808258056641e-01 -5.337429642677307129e-01 1.825128942728042603e-01 -1.651585400104522705e-01 2.181417308747768402e-02 -2.083936035633087158e-01 -1.147376000881195068e-01 -7.803796231746673584e-02 1.040317118167877197e-01 8.885791152715682983e-02 -1.054123491048812866e-01 2.415325641632080078e-01 -3.372596204280853271e-01 6.420120596885681152e-02 -5.729871988296508789e-02 1.231468021869659424e-01 1.392684578895568848e-01 1.501110047101974487e-01 -3.381152171641588211e-03 -1.213930174708366394e-01 1.520360857248306274e-01
3.074369132518768311e-01 -2.891821227967739105e-02 -2.051080912351608276e-01 7.120563834905624390e-02 1.139260455965995789e-01 -9.901733696460723877e-02 7.086298614740371704e-02 9.954927116632461548e-02 1.651867032051086426e-01 4.773617163300514221e-02 -3.093122541904449463e-01 -2.314332574605941772e-01 -2.678297162055969238e-01 2.718896269798278809e-01 3.120714612305164337e-02 -1.824241280555725098e-01 -4.664881825447082520e-01 -1.354316323995590210e-01 8.642772585153579712e-02 2.293243557214736938e-01 4.419024288654327393e-02 2.384447120130062103e-02 1.798468828201293945e-01 2.559110149741172791e-02 -1.094096228480339050e-01 1.727301031351089478e-01 -9.811514057219028473e-03 1.089230105280876160e-01 8.071348816156387329e-02 2.257293015718460083e-01 -9.022735804319381714e-02 1.008564755320549011e-01
1.184983402490615845e-01 -7.449303567409515381e-02 -1.824218034744262695e-01 1.170377209782600403e-01 -3.043182753026485443e-02 -1.220015510916709900e-01 4.294721037149429321e-02 -1.626481711864471436e-01 -2.091048508882522583e-01 1.344266682863235474e-01 -6.877671182155609131e-02 -1.012251526117324829e-01 -5.180468559265136719e-01 1.175725013017654419e-01 -2.233045399188995361e-01 3.370302543044090271e-02 1.765065826475620270e-02 1.957528591156005859e-01 2.554985284805297852e-01 2.357565760612487793e-01 7.741881906986236572e-02 -1.124048158526420593e-01 2.622614800930023193e-01 1.032801643013954163e-01 -1.133174076676368713e-02 2.819851934909820557e-01 -1.192047521471977234e-01 -1.505664587020874023e-01 -1.828532963991165161e-01 9.741517156362533569e-02 -2.215227931737899780e-01 -1.151784956455230713e-01
-1.684415489435195923e-01 -1.931861042976379395e-01 -7.791128009557723999e-02 -3.172861039638519287e-02 -9.385897219181060791e-02 1.832004189491271973e-01 8.300469815731048584e-02 1.315846145153045654e-01 3.363786041736602783e-01 1.824649274349212646e-01 -2.718566954135894775e-01 -1.374987661838531494e-01 -3.188790678977966309e-01 2.625001668930053711e-01 1.686016097664833069e-02 2.300890684127807617e-01 -2.362611889839172363e-01 2.713926434516906738e-01 2.864803671836853027e-01 1.815672069787979126e-01 -2.457821369171142578e-01 -9.753151983022689819e-02 1.056146696209907532e-01 -5.137321725487709045e-02 7.161143235862255096e-03 -1.105759069323539734e-01 -2.223470211029052734e-01 -3.454933688044548035e-02 3.658976778388023376e-02 5.282054096460342407e-02 4.707988724112510681e-02 1.003368292003870010e-02
9.031452983617782593e-02 1.418167501688003540e-01 -1.791018843650817871e-01 3.084692638367414474e-03 -7.846722379326820374e-03 1.642367988824844360e-01 4.850536957383155823e-02 -8.536657691001892090e-02 1.589327156543731689e-01 2.292492836713790894e-01 -1.992699354887008667e-01 -2.685713171958923340e-01 -3.870215713977813721e-01 -5.937187001109123230e-03 -1.386681571602821350e-02 1.940532959997653961e-02 -1.852014064788818359e-01 -1.248691789805889130e-02 3.392533063888549805e-01 -3.619236499071121216e-02 -2.579081952571868896e-01 -6.304655224084854126e-03 -4.586318507790565491e-02 -2.825973629951477051e-01 -6.306275725364685059e-03 3.775478899478912354e-01 3.294299244880676270e-01 -1.424722559750080109e-02 3.326662629842758179e-02 1.958788186311721802e-02 -1.036191582679748535e-01 3.042394760996103287e-03
-2.950615063309669495e-02 2.404034137725830078e-01 -1.609431356191635132e-01 -1.605503857135772705e-01 -1.065040193498134613e-02 -1.950942128896713257e-01 1.336316317319869995e-01 -9.442075341939926147e-02 1.209076587110757828e-02 7.566977292299270630e-03 -1.044452711939811707e-01 -1.698847860097885132e-01 -4.229260683059692383e-01 3.156882226467132568e-01 1.357196271419525146e-01 4.449948668479919434e-02 -1.407020986080169678e-01 2.643479108810424805e-01 -1.088391393423080444e-01 3.391337022185325623e-02 -5.347834527492523193e-02 8.309143036603927612e-02 1.684303432703018188e-01 -7.747007906436920166e-02 1.556583493947982788e-01 2.851953208446502686e-01 -2.787726223468780518e-01 1.573196947574615479e-01 -8.304046094417572021e-02 2.738158702850341797e-01 -1.503105759620666504e-01 -1.628152430057525635e-01
-1.697533875703811646e-01 -1.228281334042549133e-01 -2.217717021703720093e-01 5.607310682535171509e-02 4.065852463245391846e-01 2.639039456844329834e-01 2.928959950804710388e-02 4.582429304718971252e-02 8.007988333702087402e-02 1.135496273636817932e-01 -1.974895894527435303e-01 -2.689112126827239990e-01 -2.108405530452728271e-01 -1.030444353818893433e-01 -8.100789040327072144e-03 1.864919364452362061e-01 -5.604679137468338013e-02 -6.630805134773254395e-02 -6.045032292604446411e-02 2.275122702121734619e-02 -2.885349392890930176e-01 3.694137632846832275e-01 3.708692491054534912e-01 -4.053869098424911499e-02 2.777210809290409088e-02 1.761795431375503540e-01 -3.576339408755302429e-02 1.635265201330184937e-01 -6.462457031011581421e-02 -5.674812942743301392e-02 -6.834069639444351196e-02 5.294591560959815979e-02
-2.004128322005271912e-02 -4.774626344442367554e-03 -3.159504532814025879e-01 1.527480185031890869e-01 -1.388903614133596420e-02 8.077412098646163940e-02 1.321950107812881470e-01 -7.707142084836959839e-02 2.627948522567749023e-01 -7.816211879253387451e-02 4.599529504776000977e-02 -2.730056047439575195e-01 -3.073664009571075439e-01 -7.374301552772521973e-02 -1.293823402374982834e-02 -2.225832194089889526e-01 -1.743792444467544556e-01 3.171676769852638245e-02 2.258104532957077026e-01 2.059752941131591797e-01 -2.656363546848297119e-01 7.811483740806579590e-02 9.762264043092727661e-02 -2.210952192544937134e-01 -7.886286824941635132e-02 2.492925524711608887e-01 4.064593017101287842e-01 -4.415278136730194092e-02 7.907915860414505005e-02 1.801669597625732422e-01 -9.886246919631958008e-02 3.040919452905654907e-02
1.808793842792510986e-01 8.699090778827667236e-02 1.758923679590225220e-01 4.151376187801361084e-01 -5.527963396161794662e-03 -7.847282290458679199e-02 6.417266279458999634e-02 5.969336256384849548e-02 2.452133148908615112e-01 -2.027787081897258759e-02 1.023961380124092102e-01 2.724023349583148956e-02 -2.927964329719543457e-01 8.818282932043075562e-02 -2.620321810245513916e-01 1.076418757438659668e-01 -1.753157824277877808e-01 1.766410619020462036e-01 1.198011785745620728e-01 1.550819352269172668e-02 9.666783362627029419e-02 7.908389717340469360e-02 4.825084805488586426e-01 4.512293636798858643e-02 -7.634436339139938354e-02 1.994690485298633575e-02 -1.764648854732513428e-01 -2.249645069241523743e-03 6.036075577139854431e-02 5.029966309666633606e-02 -1.825967878103256226e-01 3.052542507648468018e-01
1.322062313556671143e-01 -2.576646953821182251e-02 -3.617092072963714600e-01 2.678389549255371094e-01 9.808322042226791382e-02 1.213191971182823181e-01 -2.595706470310688019e-02 -1.046420559287071228e-01 1.124644577503204346e-01 3.363027870655059814e-01 -1.412830129265785217e-02 -2.561282813549041748e-01 -1.503812074661254883e-01 3.446794748306274414e-01 -1.476183533668518066e-01 3.733057081699371338e-01 1.097042262554168701e-01 -6.531397253274917603e-02 4.580583050847053528e-02 -4.885667562484741211e-02 -2.433085441589355469e-01 1.138701736927032471e-01 2.392329275608062744e-02 4.172141477465629578e-02 -6.254372000694274902e-02 1.514280736446380615e-01 -2.169927656650543213e-01 -1.129283085465431213e-01 -1.104388460516929626e-01 1.274076253175735474e-01 -1.943917274475097656e-01 3.232864290475845337e-02
-4.905809182673692703e-04 -5.953812226653099060e-02 -1.410178840160369873e-01 9.377872943878173828e-02 2.827960811555385590e-02 -1.140145212411880493e-01 2.349741607904434204e-01 -1.226275414228439331e-01 -1.233977004885673523e-01 -1.620636731386184692e-01 -6.968206167221069336e-02 -6.036241725087165833e-02 -4.935179054737091064e-01 1.129273995757102966e-01 -1.461522430181503296e-01 1.617461144924163818e-01 -3.037375956773757935e-02 -6.327807158231735229e-02 9.976062178611755371e-02 -6.999242305755615234e-02 -4.264980256557464600e-01 1.932951211929321289e-01 -3.457333892583847046e-02 -9.917594492435455322e-02 -1.641469001770019531e-01 2.393268197774887085e-01 5.252393428236246109e-03 1.390187293291091919e-01 -1.223858967423439026e-01 3.122681677341461182e-01 6.182017177343368530e-02 2.448265999555587769e-01
4.620921984314918518e-02 2.722701728343963623e-01 2.139238268136978149e-02 3.783782711252570152e-03 7.346837222576141357e-02 -1.847098581492900848e-02 1.219237074255943298e-01 -2.125755250453948975e-01 1.625913195312023163e-02 -5.862286686897277832e-02 1.044930890202522278e-01 1.975541412830352783e-01 -3.720574080944061279e-01 2.237190008163452148e-01 -7.721294462680816650e-02 2.212242186069488525e-01 -7.566066831350326538e-02 1.300953626632690430e-01 3.740379810333251953e-01 7.402803003787994385e-02 -2.075438797473907471e-01 1.622926294803619385e-01 2.890788912773132324e-01 -6.017924845218658447e-02 -9.381075948476791382e-02 -1.903048343956470490e-02 -1.633550040423870087e-02 -8.115614205598831177e-02 -2.844525873661041260e-01 1.161479577422142029e-01 -3.402444124221801758e-01 9.809175133705139160e-02
1.025125011801719666e-02 -4.952698945999145508e-02 -8.337360620498657227e-02 1.080586835741996765e-01 -1.412537097930908203e-01 -3.056217730045318604e-01 9.286439046263694763e-03 1.244285181164741516e-01 -1.006342545151710510e-01 -3.386072814464569092e-03 -4.751722216606140137e-01 -8.505340665578842163e-02 -3.751964569091796875e-01 2.078270167112350464e-01 -2.344942986965179443e-01 5.451360717415809631e-03 -1.511338800191879272e-01 3.617572411894798279e-02 1.485653519630432129e-01 -1.249593496322631836e-01 -2.137356996536254883e-01 1.872509159147739410e-02 1.366769820451736450e-01 -1.460568606853485107e-01 -8.416798710823059082e-02 -4.145788494497537613e-03 1.336737424135208130e-01 -1.433835178613662720e-01 2.102868705987930298e-01 2.370150387287139893e-01 -1.935207545757293701e-01 -1.910119950771331787e-01
5.450678989291191101e-02 1.042786538600921631e-01 -6.714317947626113892e-02 1.014146506786346436e-01 8.437550812959671021e-02 7.216985523700714111e-02 1.560912430286407471e-01 -1.376322507858276367e-01 -1.471349503844976425e-02 -7.082821428775787354e-02 -1.601137071847915649e-01 -1.277842521667480469e-01 -1.894403100013732910e-01 8.770324289798736572e-02 3.576443195343017578e-01 -1.030925139784812927e-01 -3.410709798336029053e-01 7.330206781625747681e-02 1.517052352428436279e-01 4.941618815064430237e-02 -2.446109801530838013e-01 1.402172148227691650e-01 2.316004037857055664e-01 -2.348771095275878906e-01 3.095724992454051971e-02 8.424851112067699432e-03 -6.482802331447601318e-02 -1.052946820855140686e-01 -1.533148139715194702e-01 1.264798790216445923e-01 -4.170740544795989990e-01 3.481074869632720947e-01
1.726929843425750732e-02 1.507754903286695480e-02 -1.283128112554550171e-01 7.654774934053421021e-02 2.811477184295654297e-01 1.215934194624423981e-02 -2.279184758663177490e-01 -2.225173413753509521e-01 -3.790074586868286133e-02 -4.027257673442363739e-03 -3.008278608322143555e-01 -1.284813433885574341e-01 -2.322900742292404175e-01 1.034089922904968262e-01 -1.868907362222671509e-01 -1.609506756067276001e-01 -2.446251511573791504e-01 2.408975511789321899e-01 -9.265069663524627686e-02 -7.952802628278732300e-02 -4.843433201313018799e-02 -1.052348762750625610e-01 2.807737886905670166e-01 -3.396766260266304016e-02 3.318085521459579468e-02 2.037976682186126709e-01 -4.425161778926849365e-01 1.478224843740463257e-01 1.857019364833831787e-01 4.692164808511734009e-02 -1.827856302261352539e-01 -7.720903307199478149e-02
-7.736624777317047119e-02 3.374746739864349365e-01 -1.926715970039367676e-01 4.037880152463912964e-02 -1.866525113582611084e-01 2.069430947303771973e-01 -8.113937824964523315e-02 -1.468523293733596802e-01 -3.610301017761230469e-02 -7.365870475769042969e-02 -4.844405129551887512e-02 -8.621892333030700684e-02 -3.881234228610992432e-01 5.030895769596099854e-02 -5.258607119321823120e-02 -3.183175344020128250e-03 2.662433087825775146e-01 1.593304127454757690e-01 5.688237771391868591e-02 7.923288643360137939e-02 -2.041175663471221924e-01 3.097286224365234375e-01 1.963533759117126465e-01 -5.810459330677986145e-02 -1.388448029756546021e-01 2.418521791696548462e-01 -4.366845190525054932e-01 4.088802635669708252e-02 -3.453507646918296814e-02 6.604348123073577881e-02 -3.208701312541961670e-02 3.273718431591987610e-02
9.538623504340648651e-03 7.686468772590160370e-03 3.625556826591491699e-02 -5.006925016641616821e-02 1.190998777747154236e-02 -1.007260307669639587e-01 1.338550746440887451e-01 -5.005578696727752686e-02 -9.371618740260601044e-03 2.354850918054580688e-01 -2.213602066040039062e-01 -2.967424690723419189e-01 -2.814675867557525635e-01 1.513472199440002441e-01 2.600400894880294800e-02 2.964553833007812500e-01 -1.939163208007812500e-01 1.208445504307746887e-01 -8.710394054651260376e-02 1.187907718122005463e-02 -2.396563589572906494e-01 3.472056090831756592e-01 -2.843671664595603943e-02 -1.130650192499160767e-01 -3.248751461505889893e-01 9.920530021190643311e-03 -2.996924221515655518e-01 2.294857650995254517e-01 1.595668941736221313e-01 -2.140164673328399658e-01 -4.000944644212722778e-02 9.760800004005432129e-02
2.075148224830627441e-01 4.373240808490663767e-04 -3.031403720378875732e-01 2.557548880577087402e-01 -4.807763174176216125e-02 -4.031208902597427368e-02 4.390180483460426331e-02 1.827857689931988716e-03 -1.263910830020904541e-01 6.603778153657913208e-02 -7.177445292472839355e-02 -2.308687716722488403e-01 -4.000458419322967529e-01 -1.823376119136810303e-01 8.415213227272033691e-02 -2.353454381227493286e-01 -1.499655097723007202e-01 1.589191704988479614e-01 -1.853208616375923157e-02 -7.847370952367782593e-02 -3.031830489635467529e-01 -2.108403742313385010e-01 2.401983886957168579e-01 -4.469299688935279846e-02 -2.422278076410293579e-01 -1.003255322575569153e-01 -1.442189514636993408e-01 3.993582725524902344e-02 7.123267650604248047e-02 1.705276966094970703e-01 -2.073897719383239746e-01 2.015304863452911377e-01
-1.736447811126708984e-01 -3.075781278312206268e-02 -2.275972813367843628e-01 5.121270939707756042e-02 3.244667947292327881e-01 6.500829011201858521e-02 7.863317430019378662e-02 1.559739708900451660e-01 -7.590302824974060059e-02 -8.481548726558685303e-02 -3.642314076423645020e-01 -7.969235628843307495e-02 -1.379747390747070312e-01 -5.251185968518257141e-03 -9.174907952547073364e-02 -2.779261469841003418e-01 -1.676959693431854248e-01 9.453052282333374023e-02 1.466129720211029053e-01 5.418727174401283264e-02 -2.673767507076263428e-01 4.451017081737518311e-02 2.440997660160064697e-01 -6.134155020117759705e-02 2.663569748401641846e-01 3.823561966419219971e-01 -9.003518521785736084e-02 1.314236819744110107e-01 1.909416764974594116e-01 1.296562142670154572e-02 -4.261468723416328430e-02 -1.962002515792846680e-01
2.545630931854248047e-01 2.051247358322143555e-01 5.606114491820335388e-02 5.269319750368595123e-03 8.132573962211608887e-02 1.781245470046997070e-01 2.823735773563385010e-01 3.300385475158691406e-01 2.395877987146377563e-01 3.867743164300918579e-02 -4.054322838783264160e-02 -3.955901041626930237e-02 -4.366594254970550537e-01 1.076826900243759155e-01 -2.572794258594512939e-01 2.634194679558277130e-02 -6.329245120286941528e-02 1.156726330518722534e-01 -1.230962797999382019e-01 1.348751038312911987e-01 -2.140141427516937256e-01 3.188901580870151520e-03 9.680442512035369873e-02 -2.547246403992176056e-03 2.565728267654776573e-03 3.767106533050537109e-01 -2.352543771266937256e-01 -1.058671530336141586e-02 -1.252146512269973755e-01 -9.474111348390579224e-02 -5.956906825304031372e-02 1.380526274442672729e-02
-5.488377064466476440e-03 -3.301010653376579285e-02 3.776930645108222961e-02 5.812048912048339844e-03 -1.274632662534713745e-01 -5.132808163762092590e-02 -6.916974089108407497e-04 -1.593250781297683716e-01 2.292536795139312744e-01 2.093296647071838379e-01 -1.382247209548950195e-01 7.912818342447280884e-02 -3.389581739902496338e-01 2.385907620191574097e-01 -1.306942850351333618e-01 -2.143455445766448975e-01 -8.300758153200149536e-02 -1.411387026309967041e-01 -2.279323041439056396e-01 3.874593675136566162e-01 -1.948806643486022949e-01 -5.699320882558822632e-02 1.993439048528671265e-01 -2.306668609380722046e-01 2.294638007879257202e-01 1.599933058023452759e-01 -1.566995233297348022e-01 -2.250677645206451416e-01 1.425883322954177856e-01 -1.048160046339035034e-01 -2.206411063671112061e-01 6.672363262623548508e-03
-1.024661734700202942e-01 -8.491763472557067871e-02 -2.401845306158065796e-01 1.298956274986267090e-01 3.142100572586059570e-01 2.947271466255187988e-01 -1.799123175442218781e-02 -2.704140841960906982e-01 3.385505080223083496e-02 2.359787076711654663e-01 -1.136456653475761414e-01 -1.524305641651153564e-01 -4.515622258186340332e-01 -7.668860256671905518e-02 -1.184001341462135315e-01 -5.836343392729759216e-02 -1.249767988920211792e-01 7.990647107362747192e-02 -9.648976475000381470e-02 5.460786446928977966e-02 -4.648956283926963806e-02 3.609407842159271240e-01 1.734803169965744019e-01 -1.301004290580749512e-01 -6.665482372045516968e-02 9.997937828302383423e-02 9.274342656135559082e-02 5.411942023783922195e-03 1.380963902920484543e-02 -7.591949403285980225e-02 -1.407261788845062256e-01 -2.567223012447357178e-01
-3.003400936722755432e-02 -2.475294619798660278e-01 3.297898471355438232e-01 1.698461621999740601e-01 -1.699613779783248901e-02 3.125056028366088867e-01 -6.981590390205383301e-02 -5.811954662203788757e-02 2.085293680429458618e-01 -1.310404390096664429e-01 -1.965292170643806458e-02 -2.486905269324779510e-02 -2.725122272968292236e-01 2.887618243694305420e-01 -5.103467404842376709e-02 -1.705749928951263428e-01 -1.503527462482452393e-01 7.863450795412063599e-02 7.087035477161407471e-02 4.346928372979164124e-02 -4.189733266830444336e-01 2.267993688583374023e-01 3.778429925441741943e-01 -4.903085995465517044e-03 3.995487093925476074e-02 -4.969030618667602539e-02 -1.480009555816650391e-01 -1.218146085739135742e-02 4.493441805243492126e-02 -6.418341398239135742e-02 -3.281493857502937317e-02 6.487447023391723633e-02
4.267253354191780090e-02 1.348708271980285645e-01 3.004148416221141815e-02 1.176853701472282410e-01 2.210916429758071899e-01 -1.706410050392150879e-01 5.693235620856285095e-02 -1.738750636577606201e-01 -9.340118616819381714e-02 6.687700003385543823e-02 -1.111212447285652161e-01 -3.946962356567382812e-01 -2.148172706365585327e-01 3.151541352272033691e-01 -8.523260056972503662e-02 4.405969381332397461e-02 -1.659970134496688843e-01 1.706537008285522461e-01 7.557187229394912720e-02 1.240961477160453796e-01 -1.896494925022125244e-01 2.799843251705169678e-01 2.188980281352996826e-01 -1.049093380570411682e-01 1.260317265987396240e-01 1.788200587034225464e-01 -1.207788735628128052e-01 8.245714753866195679e-02 2.277578227221965790e-02 -3.997531235218048096e-01 1.537188440561294556e-01 -1.161546707153320312e-01
-6.572481244802474976e-02 -1.824260056018829346e-01 -2.694995999336242676e-01 2.207702100276947021e-01 8.735527843236923218e-02 -7.218466699123382568e-02 -1.832409501075744629e-01 6.243056431412696838e-02 2.026306092739105225e-01 -4.306946881115436554e-03 -9.474053233861923218e-02 -1.294178813695907593e-01 -4.204356372356414795e-01 1.366473138332366943e-01 1.086053848266601562e-01 -1.297664940357208252e-01 4.750625789165496826e-02 2.825709879398345947e-01 2.802015244960784912e-01 1.883491277694702148e-01 -4.027938470244407654e-02 -1.086643114686012268e-01 2.432803809642791748e-02 -3.251647576689720154e-02 -1.187242716550827026e-01 3.170677423477172852e-01 -3.478943109512329102e-01 1.205563247203826904e-01 6.184646394103765488e-03 -4.822509735822677612e-02 -1.737124323844909668e-01 7.705097645521163940e-02
-2.000689208507537842e-01 -1.293622553348541260e-01 -1.235206797719001770e-01 6.797128915786743164e-02 9.529192745685577393e-02 -2.019500136375427246e-01 4.534164816141128540e-02 -5.399684607982635498e-02 -9.700077772140502930e-02 2.399080097675323486e-01 -1.535851061344146729e-01 5.604736134409904480e-02 -4.738948047161102295e-01 1.758235096931457520e-01 -2.296416014432907104e-01 -2.228798121213912964e-01 -1.802568440325558186e-03 5.020019039511680603e-02 2.199733555316925049e-01 3.221791982650756836e-01 -1.348368972539901733e-01 9.460843354463577271e-02 1.562525779008865356e-01 2.496991455554962158e-01 -1.532435510307550430e-02 1.392988711595535278e-01 -4.418259486556053162e-02 -2.306719124317169189e-01 7.167519629001617432e-02 -1.179879531264305115e-01 -1.268722563982009888e-01 1.958721876144409180e-01
2.511298954486846924e-01 -1.500902175903320312e-01 -1.826806962490081787e-01 1.314629465341567993e-01 -7.400130480527877808e-02 -1.911737024784088135e-01 7.620253413915634155e-02 5.981332436203956604e-02 -1.178359538316726685e-01 1.037536114454269409e-01 -3.507613837718963623e-01 -2.656612098217010498e-01 -2.640909701585769653e-02 1.667429357767105103e-01 3.082427009940147400e-02 8.717646449804306030e-02 -1.457680016756057739e-01 -2.396502941846847534e-01 -1.792419403791427612e-01 1.903662979602813721e-01 -2.928908765316009521e-01 1.631588488817214966e-01 2.961279153823852539e-01 -2.805049121379852295e-01 -1.872140020132064819e-01 2.004680186510086060e-01 -8.962512761354446411e-02 -8.837430179119110107e-02 -1.462008357048034668e-01 7.054916024208068848e-02 -1.062502339482307434e-01 4.985553771257400513e-02
1.602666079998016357e-01 -1.881032586097717285e-01 -6.022411212325096130e-02 1.812742948532104492e-01 1.893072128295898438e-01 8.176622539758682251e-02 -4.011247307062149048e-02 -1.345584690570831299e-01 1.155394688248634338e-01 1.635617613792419434e-01 1.203522309660911560e-01 -8.987063914537429810e-02 -3.230601847171783447e-01 1.418896317481994629e-01 -3.874864280223846436e-01 2.756244540214538574e-01 -3.357914276421070099e-03 -4.395997896790504456e-02 3.097271025180816650e-01 1.480744183063507080e-01 -1.461659371852874756e-01 -9.841569513082504272e-02 7.862796634435653687e-02 -1.626990549266338348e-02 -9.725459665060043335e-02 2.485619783401489258e-01 -2.277265340089797974e-01 5.594827979803085327e-02 1.516014486551284790e-01 9.645664133131504059e-03 -3.428239822387695312e-01 -5.286834016442298889e-02
-1.331698745489120483e-01 1.881710737943649292e-01 1.202676594257354736e-01 3.316465020179748535e-01 2.023062705993652344e-01 4.491660743951797485e-02 3.079061768949031830e-02 -3.881710469722747803e-01 -1.582406461238861084e-01 -5.810208618640899658e-02 4.638092592358589172e-02 -2.368433475494384766e-01 -3.736958801746368408e-01 2.707536099478602409e-03 -1.863946914672851562e-01 -2.636129269376397133e-03 5.136206001043319702e-02 1.562406569719314575e-01 1.315970811992883682e-02 1.293692141771316528e-01 -2.272856831550598145e-01 1.144280210137367249e-01 2.123975455760955811e-01 -2.638427615165710449e-01 1.159796025604009628e-02 2.160604149103164673e-01 -5.738122761249542236e-02 -2.664338983595371246e-02 5.617636442184448242e-02 -2.157205790281295776e-01 1.839959323406219482e-01 -9.467773139476776123e-02
-1.955499351024627686e-01 -6.157021597027778625e-02 2.310619056224822998e-01 1.241799592971801758e-01 2.094424813985824585e-01 1.126354336738586426e-01 8.140061050653457642e-02 -1.440296322107315063e-01 1.066747400909662247e-02 9.518440067768096924e-02 -1.418716460466384888e-01 -1.193372458219528198e-01 -3.151001334190368652e-01 3.213682174682617188e-01 2.818045765161514282e-02 -2.201008647680282593e-01 -1.136476844549179077e-01 1.273715794086456299e-01 2.540858685970306396e-01 1.366775482892990112e-01 8.657500892877578735e-02 1.542616188526153564e-01 2.638734579086303711e-01 3.783674165606498718e-02 1.713911630213260651e-02 2.117864489555358887e-01 -1.732391119003295898e-02 1.978876143693923950e-01 1.807200014591217041e-01 1.875066906213760376e-01 -3.546778261661529541e-01 -1.301326155662536621e-01
-2.466976940631866455e-01 2.902611792087554932e-01 -9.026399999856948853e-02 -7.941882126033306122e-03 1.136803925037384033e-01 8.654797822237014771e-02 1.663747578859329224e-01 1.469446271657943726e-01 1.465988457202911377e-01 -3.010946139693260193e-02 2.338419295847415924e-02 -2.978172600269317627e-01 -3.806272149085998535e-01 -5.637162551283836365e-02 -2.544380351901054382e-02 -2.041480541229248047e-01 -2.791169583797454834e-01 1.598048657178878784e-01 1.889597028493881226e-01 1.073943898081779480e-01 -1.128640323877334595e-01 1.674848794937133789e-01 1.098480746150016785e-01 1.102042384445667267e-03 -1.595856398344039917e-01 -7.591585069894790649e-02 -4.192020297050476074e-01 -1.853105723857879639e-01 1.099394038319587708e-01 -5.635675415396690369e-02 -1.050864830613136292e-01 6.184728443622589111e-02
-3.022051155567169189e-01 -2.639283239841461182e-01 4.965505003929138184e-02 1.076961234211921692e-01 2.127648442983627319e-01 -2.144655436277389526e-01 -9.355629235506057739e-02 3.573476895689964294e-02 -1.258464306592941284e-01 1.186400186270475388e-02 -6.306820362806320190e-02 -1.990097463130950928e-01 -2.556426525115966797e-01 1.748774945735931396e-01 -2.608191967010498047e-01 -2.383112907409667969e-02 -2.143493890762329102e-01 -1.971362531185150146e-02 1.306388974189758301e-01 2.286163903772830963e-02 -3.702615499496459961e-01 1.575143039226531982e-01 2.773937582969665527e-01 -7.904428243637084961e-02 -1.478826999664306641e-01 -1.632510274648666382e-01 -1.018493920564651489e-01 -6.394543498754501343e-02 -5.828420072793960571e-02 6.836588680744171143e-02 -3.065683543682098389e-01 -1.597016304731369019e-01
2.321620583534240723e-01 2.221627682447433472e-01 1.291480381041765213e-02 3.936832025647163391e-02 -4.002764448523521423e-02 3.765343874692916870e-02 -2.764300908893346786e-03 -1.122684776782989502e-01 -4.554412513971328735e-02 4.643595963716506958e-02 -2.407649010419845581e-01 -1.179344952106475830e-01 -4.383733570575714111e-01 2.740612328052520752e-01 -2.787530422210693359e-01 -3.089929465204477310e-03 4.046596586704254150e-02 -8.962672203779220581e-02 -1.406402885913848877e-01 4.158994257450103760e-01 -1.551996469497680664e-01 -1.868621259927749634e-01 2.520852722227573395e-02 6.330457329750061035e-02 -1.838081628084182739e-01 8.663810789585113525e-02 -3.628188073635101318e-01 5.813705921173095703e-02 8.935323357582092285e-02 -8.717778325080871582e-02 1.130160130560398102e-02 1.431982964277267456e-02
-2.143869176506996155e-02 2.918858639895915985e-02 -3.404772281646728516e-01 1.596055477857589722e-01 5.146874114871025085e-02 -1.755932420492172241e-01 -5.745213478803634644e-02 1.536983102560043335e-01 -1.430884301662445068e-01 9.665357321500778198e-02 -1.171984523534774780e-01 3.445179387927055359e-02 -2.440215945243835449e-01 1.500232517719268799e-01 1.174841895699501038e-01 5.067309248261153698e-04 7.496920228004455566e-02 -1.978526078164577484e-02 1.206953525543212891e-01 -7.503551989793777466e-02 -3.717237114906311035e-01 -1.123634800314903259e-01 4.095513820648193359e-01 -1.986170411109924316e-01 5.730139836668968201e-02 -3.553668037056922913e-02 -3.312324732542037964e-02 1.806627660989761353e-01 6.803479045629501343e-03 2.580009400844573975e-01 -3.094127774238586426e-01 2.673285007476806641e-01
-1.294586509466171265e-01 2.257975935935974121e-01 -8.319278061389923096e-02 -1.459240168333053589e-01 1.018599495291709900e-01 6.559024751186370850e-02 1.349327266216278076e-01 -2.292785048484802246e-02 2.976095974445343018e-01 -4.641609638929367065e-02 3.357956185936927795e-03 -1.509945094585418701e-01 -2.229708880186080933e-01 4.240825176239013672e-01 -7.108805701136589050e-03 -6.831356137990951538e-02 4.446275532245635986e-02 9.850382059812545776e-02 5.805037915706634521e-02 -1.474369466304779053e-01 -5.124708414077758789e-01 -2.676000259816646576e-02 1.254675388336181641e-01 2.309078536927700043e-02 -2.361030690371990204e-02 2.010744214057922363e-01 -2.663927078247070312e-01 1.300806701183319092e-01 -2.280388027429580688e-02 1.829444468021392822e-01 -2.019993960857391357e-01 5.237365886569023132e-02
-2.153058350086212158e-01 1.813652962446212769e-01 2.017931640148162842e-02 4.609450697898864746e-02 -2.516412138938903809e-01 -1.530935466289520264e-01 -6.647361814975738525e-02 5.145686864852905273e-02 -1.191231533885002136e-01 1.260377466678619385e-01 1.373707130551338196e-02 -2.402145117521286011e-01 -5.089654922485351562e-01 1.482266634702682495e-01 -4.228003323078155518e-02 4.301515966653823853e-02 6.802889704704284668e-02 1.389856785535812378e-01 1.793932914733886719e-01 5.335253477096557617e-02 -2.349352836608886719e-01 4.571915790438652039e-02 2.417887747287750244e-01 -2.859251499176025391e-01 -6.464980542659759521e-02 -1.510670632123947144e-01 -1.434624791145324707e-01 -1.540325134992599487e-01 -2.040922343730926514e-01 -2.699925601482391357e-01 4.120414704084396362e-02 8.797254413366317749e-02
2.315681874752044678e-01 -2.918886020779609680e-02 -1.115711331367492676e-01 7.327146083116531372e-02 -1.259388476610183716e-01 -6.572944670915603638e-02 1.630345731973648071e-01 3.261962905526161194e-02 4.875750094652175903e-02 1.565183699131011963e-01 -1.184156686067581177e-01 1.292426884174346924e-02 -4.791453778743743896e-01 7.663438469171524048e-02 1.810495257377624512e-01 -1.065348833799362183e-01 -1.222843155264854431e-01 3.127096965909004211e-02 -3.007905744016170502e-02 -1.012394130229949951e-01 -3.572911620140075684e-01 2.808799445629119873e-01 1.646411567926406860e-01 -1.211006343364715576e-01 1.559589244425296783e-02 -2.546868324279785156e-01 -2.685158550739288330e-01 5.150622874498367310e-02 -1.953958570957183838e-01 2.168719470500946045e-01 -1.887120753526687622e-01 -1.521185338497161865e-01
1.006598994135856628e-01 -2.156950086355209351e-01 -3.149038553237915039e-02 3.132581114768981934e-01 -3.446235135197639465e-02 3.760137036442756653e-02 1.262652222067117691e-02 1.373841315507888794e-01 1.062883511185646057e-01 2.479594349861145020e-01 -2.128070294857025146e-01 -2.671416103839874268e-01 -3.618853688240051270e-01 1.095083504915237427e-01 1.248652562499046326e-01 1.401735246181488037e-01 -7.101567462086677551e-03 -2.091797441244125366e-01 -1.270046681165695190e-01 -8.390761166810989380e-02 -3.666840493679046631e-02 2.169280350208282471e-01 2.785259783267974854e-01 -3.171272277832031250e-01 -2.648677229881286621e-01 1.004043817520141602e-01 6.551633775234222412e-02 -1.554822027683258057e-01 -4.351007938385009766e-02 -4.095184057950973511e-02 -2.087920308113098145e-01 -7.461047172546386719e-02
4.025723412632942200e-02 -1.449157148599624634e-01 -1.772172749042510986e-02 5.946581065654754639e-02 3.869527205824851990e-02 2.178576216101646423e-02 5.333980917930603027e-02 -1.352678090333938599e-01 1.084467545151710510e-01 2.210426032543182373e-01 -5.733200907707214355e-02 -4.429955407977104187e-02 -4.540085494518280029e-01 6.069264933466911316e-02 -4.530820846557617188e-01 1.907428801059722900e-01 -7.293190807104110718e-02 -9.185271710157394409e-02 1.639165580272674561e-01 1.437502950429916382e-01 -8.950868248939514160e-02 -1.487250328063964844e-01 2.433806210756301880e-01 1.193973049521446228e-01 -5.013533681631088257e-02 5.648211017251014709e-02 -1.498512327671051025e-01 -2.968962788581848145e-01 -1.406965591013431549e-02 -9.441381320357322693e-03 -3.818144500255584717e-01 -7.605955004692077637e-02
2.416694723069667816e-02 -8.120304346084594727e-02 -4.473499059677124023e-01 1.173120886087417603e-01 -2.056539654731750488e-01 1.897860504686832428e-02 -8.275514468550682068e-03 -2.290203701704740524e-03 -3.792632371187210083e-02 -7.654824107885360718e-02 -2.062270194292068481e-01 -2.162793725728988647e-01 -3.625504374504089355e-01 -7.575364317744970322e-03 3.524914849549531937e-03 -1.034192368388175964e-02 -2.255401909351348877e-01 6.604894995689392090e-02 -5.835214629769325256e-02 4.148165881633758545e-01 -9.989515691995620728e-02 9.566751867532730103e-02 5.169070512056350708e-02 -1.635290868580341339e-02 -7.065872848033905029e-02 3.642222285270690918e-01 1.872646808624267578e-01 8.834441751241683960e-02 -1.244270801544189453e-01 -1.693921089172363281e-01 -1.638170182704925537e-01 -6.059869378805160522e-02
-7.331217080354690552e-02 1.161316316574811935e-02 -3.093885481357574463e-01 1.074531599879264832e-01 9.928125143051147461e-02 1.446949392557144165e-01 -1.809158325195312500e-01 -2.207582443952560425e-01 2.726246118545532227e-01 1.849133521318435669e-01 -2.725020796060562134e-02 -1.276399642229080200e-01 -2.163520455360412598e-01 4.068230092525482178e-02 1.711867982521653175e-03 -3.404173552989959717e-01 -2.513003051280975342e-01 3.084638118743896484e-01 1.131871715188026428e-01 -6.128491088747978210e-02 -1.758117973804473877e-01 5.485497415065765381e-02 2.534439563751220703e-01 -2.498677521944046021e-01 -7.292265444993972778e-02 -5.782959517091512680e-03 1.833216170780360699e-03 2.470489777624607086e-02 1.384321004152297974e-01 7.855406403541564941e-02 -1.244772747159004211e-01 -3.206458985805511475e-01
1.546769291162490845e-01 7.464762032032012939e-02 -5.884988233447074890e-02 6.240580696612596512e-03 1.752281188964843750e-01 -1.276784539222717285e-01 1.551856398582458496e-01 -5.042623355984687805e-02 1.523998379707336426e-01 -2.436397410929203033e-02 6.851332634687423706e-02 -1.130887269973754883e-01 -3.897779583930969238e-01 8.042266219854354858e-02 -1.429884433746337891e-01 4.843056201934814453e-03 1.794270426034927368e-01 3.417176753282546997e-02 -2.106586694717407227e-01 3.703316450119018555e-01 -4.441808462142944336e-01 2.975813448429107666e-01 1.501276344060897827e-01 5.281365290284156799e-02 -2.626185417175292969e-01 -4.754667356610298157e-02 6.805016845464706421e-02 1.562258750200271606e-01 -9.846786409616470337e-02 -1.112501248717308044e-01 -8.881780505180358887e-02 -1.300436407327651978e-01
-4.572788253426551819e-02 7.476703822612762451e-02 1.366124581545591354e-02 -1.388822644948959351e-01 -7.569451630115509033e-02 1.802704781293869019e-01 6.356821954250335693e-02 -1.515843272209167480e-01 2.365487515926361084e-01 1.634701937437057495e-01 -2.974107861518859863e-01 -2.552437782287597656e-01 -3.064888715744018555e-01 3.988386318087577820e-02 -7.127227634191513062e-02 -1.238269135355949402e-01 -2.080325186252593994e-01 7.743911445140838623e-02 1.531093418598175049e-01 1.705396920442581177e-02 -2.467093318700790405e-01 -3.272553905844688416e-02 1.518758684396743774e-01 -1.112251803278923035e-01 -2.532433569431304932e-01 2.843018472194671631e-01 3.179120719432830811e-01 1.458818763494491577e-01 2.820315398275852203e-02 1.958979964256286621e-01 -2.731472551822662354e-01 -6.250576674938201904e-02
1.539012044668197632e-01 2.432417571544647217e-01 1.413035541772842407e-01 1.673786640167236328e-01 -1.304103881120681763e-01 2.646648790687322617e-04 1.874810904264450073e-01 -5.423310212790966034e-03 2.144974619150161743e-01 3.983053565025329590e-02 -1.075715646147727966e-01 -4.484468325972557068e-02 -3.007476329803466797e-01 2.975052297115325928e-01 -9.041820466518402100e-02 1.587327420711517334e-01 -1.712112687528133392e-02 -7.057209312915802002e-02 -9.657356142997741699e-02 2.995058596134185791e-01 -4.255002140998840332e-01 -2.268632501363754272e-01 3.220877051353454590e-01 -2.239377237856388092e-02 2.249271050095558167e-02 -8.176667243242263794e-02 -2.129013463854789734e-02 -1.502075698226690292e-03 -2.002689987421035767e-03 -2.557954490184783936e-01 -3.745494782924652100e-02 -1.671023517847061157e-01
-2.426642552018165588e-02 -1.225438192486763000e-01 1.065556481480598450e-01 3.739500045776367188e-01 1.536488533020019531e-01 -5.391717329621315002e-02 3.113604485988616943e-01 -2.232364267110824585e-01 5.274559557437896729e-02 1.196301653981208801e-01 2.504903376102447510e-01 -1.505919694900512695e-01 -1.537860035896301270e-01 3.944690823554992676e-01 -1.968050152063369751e-01 -9.057800471782684326e-02 -2.146903127431869507e-01 1.621607132256031036e-02 -9.911747276782989502e-02 -5.424005445092916489e-03 -2.669456601142883301e-01 1.471849679946899414e-01 3.120282590389251709e-01 -7.523808628320693970e-03 3.426798060536384583e-02 1.875601261854171753e-01 -4.854852706193923950e-02 -1.810474842786788940e-01 -2.494946122169494629e-02 -5.806204676628112793e-02 5.789160728454589844e-02 7.624739408493041992e-02
4.962596669793128967e-02 1.998464809730648994e-03 -2.553555555641651154e-02 2.381386794149875641e-02 1.242484673857688904e-01 3.599201142787933350e-02 5.611846968531608582e-02 2.150115668773651123e-01 2.050736993551254272e-01 1.736413240432739258e-01 -1.973368972539901733e-01 1.904729194939136505e-02 -5.338909626007080078e-01 3.903231769800186157e-02 3.994761407375335693e-02 1.912375837564468384e-01 -2.096882015466690063e-01 6.159194186329841614e-02 -2.038234174251556396e-01 3.050758838653564453e-01 -1.772749274969100952e-01 2.043431550264358521e-01 -5.216175317764282227e-02 1.201932728290557861e-01 -8.884204179048538208e-02 3.407841622829437256e-01 -1.025107651948928833e-01 2.702631056308746338e-01 4.276402667164802551e-02 -9.684226661920547485e-02 -2.128384541720151901e-03 4.942466691136360168e-02
1.611341536045074463e-01 1.055433675646781921e-01 -1.836313307285308838e-02 1.585189402103424072e-01 1.676874458789825439e-01 -1.320587992668151855e-01 -3.237567469477653503e-02 -1.390857845544815063e-01 1.530027538537979126e-01 3.121663033962249756e-01 -2.247892469167709351e-01 5.865231156349182129e-02 -5.849392414093017578e-01 1.337925791740417480e-01 -2.442232817411422729e-01 -8.316440135240554810e-02 -1.802103780210018158e-02 1.343385279178619385e-01 1.416295766830444336e-01 2.487825453281402588e-01 -8.138856291770935059e-02 -1.577347069978713989e-01 -1.120137516409158707e-02 -2.928736619651317596e-02 -2.147205024957656860e-01 -5.228586494922637939e-02 -1.743547767400741577e-01 -1.125678420066833496e-01 5.584487318992614746e-02 -1.625135838985443115e-01 1.256148368120193481e-01 -2.534887054935097694e-03
2.980732619762420654e-01 -1.236314922571182251e-01 -1.314096599817276001e-01 1.614135056734085083e-01 2.359627336263656616e-01 -1.195444986224174500e-01 5.842798203229904175e-02 1.978732645511627197e-01 3.375404328107833862e-02 5.068586766719818115e-02 -2.800090014934539795e-01 -2.732378430664539337e-02 -3.900879621505737305e-01 8.495704084634780884e-02 1.494388729333877563e-01 -2.051208913326263428e-01 -3.486119508743286133e-01 1.174984723329544067e-01 3.358776122331619263e-02 1.392473578453063965e-01 -3.986075147986412048e-02 3.980394452810287476e-02 1.550090909004211426e-01 -1.930250525474548340e-01 -1.418439596891403198e-01 1.385823190212249756e-01 1.899882405996322632e-01 4.075557738542556763e-02 5.986988544464111328e-02 1.407759487628936768e-01 -3.017829656600952148e-01 1.465765833854675293e-01
3.676409274339675903e-02 5.295560113154351711e-04 4.397235438227653503e-02 4.990883171558380127e-01 -1.788809522986412048e-02 -2.276428490877151489e-01 -4.042772576212882996e-02 -1.891035884618759155e-01 3.447460755705833435e-02 6.449293345212936401e-02 -1.252202689647674561e-01 6.493777781724929810e-02 -1.491257846355438232e-01 2.503323554992675781e-02 -1.718723475933074951e-01 3.233052045106887817e-02 -3.612955808639526367e-01 1.939706504344940186e-01 3.450434282422065735e-02 1.148512959480285645e-01 -3.171154856681823730e-01 3.118614433333277702e-03 3.013195097446441650e-01 5.974857509136199951e-02 1.166762188076972961e-01 2.808263152837753296e-02 1.389589905738830566e-01 -8.030353114008903503e-03 1.517755985260009766e-01 5.101339891552925110e-02 -1.704734116792678833e-01 3.368129134178161621e-01
9.612013399600982666e-02 2.596735954284667969e-01 -1.350293308496475220e-01 1.493800431489944458e-01 -6.466094404458999634e-02 -1.122928112745285034e-01 1.857689172029495239e-01 -1.151654645800590515e-01 1.141356769949197769e-02 -1.829746514558792114e-01 -1.406188309192657471e-01 5.235813930630683899e-02 -3.077403306961059570e-01 -1.135957837104797363e-01 2.669990956783294678e-01 -6.336335837841033936e-02 -1.594598442316055298e-01 1.554795652627944946e-01 -7.806167751550674438e-02 -8.221926167607307434e-03 -2.607613503932952881e-01 1.815389543771743774e-01 3.789762556552886963e-01 -3.539072573184967041e-01 -5.110879987478256226e-02 2.913177907466888428e-01 3.263515606522560120e-02 -4.359361156821250916e-02 -1.609063893556594849e-01 4.153661057353019714e-02 -4.744130745530128479e-02 -1.824377030134201050e-01
-1.318757981061935425e-01 2.100960910320281982e-01 1.075252071022987366e-01 6.161611899733543396e-02 7.816894352436065674e-02 -1.310214847326278687e-01 -1.697462424635887146e-02 7.761713117361068726e-02 -7.926256209611892700e-02 1.386441383510828018e-02 -8.109758794307708740e-02 -3.359130620956420898e-01 -3.004136085510253906e-01 -1.404242664575576782e-01 -1.127961948513984680e-01 -4.091144353151321411e-02 -1.341571658849716187e-01 2.861366607248783112e-02 2.192746661603450775e-02 -1.176993828266859055e-02 -1.679168790578842163e-01 2.225832343101501465e-01 1.040986403822898865e-01 -1.989001035690307617e-01 -3.892518579959869385e-01 1.896379441022872925e-01 -2.860827744007110596e-01 -7.926309853792190552e-02 2.481341212987899780e-01 -2.592971026897430420e-01 -2.371803522109985352e-01 1.871593296527862549e-01
-2.127914130687713623e-01 6.914761662483215332e-02 -1.472948491573333740e-01 3.032522797584533691e-01 7.318951934576034546e-02 -1.889667212963104248e-01 -2.091051936149597168e-01 -1.026368816383183002e-03 1.137171834707260132e-01 9.967807680368423462e-03 1.536330431699752808e-01 1.294714747928082943e-03 -2.710832059383392334e-01 4.788750782608985901e-03 2.611909294500946999e-03 9.738999418914318085e-03 -4.694084227085113525e-01 2.198104858398437500e-01 1.685453504323959351e-01 1.392712146043777466e-01 -3.732149004936218262e-01 7.401511073112487793e-02 2.000815719366073608e-01 6.037975102663040161e-02 8.171660453081130981e-02 1.634108424186706543e-01 -2.957412898540496826e-01 -5.981502681970596313e-02 2.356589771807193756e-02 -9.718333929777145386e-02 1.497790683060884476e-02 -4.106868058443069458e-02
3.490539267659187317e-02 2.873722016811370850e-01 -2.124538421630859375e-01 1.912896037101745605e-01 -1.333376467227935791e-01 -1.575279831886291504e-01 2.858938574790954590e-01 -1.654964238405227661e-01 4.071224108338356018e-02 1.922513544559478760e-01 -1.912714913487434387e-02 -1.651507019996643066e-01 -2.996178865432739258e-01 9.812995046377182007e-02 1.925309300422668457e-01 -2.134995311498641968e-01 -2.124481201171875000e-01 3.089907169342041016e-01 5.991348996758460999e-02 5.816674977540969849e-02 -1.064549908041954041e-01 3.154490888118743896e-01 6.539265811443328857e-02 -4.507793858647346497e-02 -1.042430698871612549e-01 5.262538045644760132e-02 -2.976853847503662109e-01 1.184643954038619995e-01 -1.032970175147056580e-01 2.787963300943374634e-02 -1.667882949113845825e-01 1.189925596117973328e-01
1.953516528010368347e-02 -4.552176967263221741e-02 -1.030979212373495102e-02 3.405068516731262207e-01 -1.651841402053833008e-01 -1.276346743106842041e-01 -3.189450874924659729e-02 -3.808106184005737305e-01 -1.458821538835763931e-02 -1.293596923351287842e-01 -8.548071980476379395e-02 -7.317744195461273193e-02 -4.184638857841491699e-01 1.686501950025558472e-01 -2.038972675800323486e-01 2.239439934492111206e-01 -3.554499447345733643e-01 1.785543859004974365e-01 -7.557610422372817993e-02 -5.113639682531356812e-02 -1.038161516189575195e-01 3.592678112909197807e-03 3.447481989860534668e-01 1.615120172500610352e-01 -4.027548059821128845e-02 -2.362000755965709686e-03 7.836237549781799316e-02 1.346454955637454987e-02 -6.104129552841186523e-02 8.948292583227157593e-02 -1.173422299325466156e-02 1.577788442373275757e-01
-9.673023968935012817e-02 1.758927404880523682e-01 4.150801897048950195e-02 5.834374949336051941e-02 2.681843005120754242e-02 8.233423531055450439e-02 -2.265433222055435181e-02 2.142280191183090210e-01 6.378940492868423462e-02 -1.981364786624908447e-01 -2.024269998073577881e-01 -2.719355821609497070e-01 -3.425349891185760498e-01 -1.937611401081085205e-02 -2.517481707036495209e-02 -1.633631139993667603e-01 -2.716496586799621582e-01 -1.142684295773506165e-01 3.170919120311737061e-01 5.273219943046569824e-02 -8.411528915166854858e-02 1.626875847578048706e-01 1.431527882814407349e-01 -3.645914494991302490e-01 -1.626233756542205811e-02 1.137061044573783875e-01 -2.954242825508117676e-01 1.688613905571401119e-03 -3.410850465297698975e-02 2.433945238590240479e-02 -2.339828312397003174e-01 2.515484988689422607e-01
1.128619909286499023e-01 2.828055992722511292e-02 -9.878329187631607056e-02 2.320648580789566040e-01 -2.348847836256027222e-01 -9.440205991268157959e-02 -6.843525171279907227e-02 -2.203375399112701416e-01 -8.027931302785873413e-02 -6.519265472888946533e-02 4.735783860087394714e-02 -3.024676442146301270e-01 -4.508920013904571533e-01 -3.827724605798721313e-02 -1.412343233823776245e-01 1.363824605941772461e-01 -3.889918923377990723e-01 1.477154940366744995e-01 1.968745887279510498e-01 -9.678711742162704468e-02 7.840028963983058929e-03 6.036273390054702759e-02 3.360695242881774902e-01 -2.963141724467277527e-02 -1.249621957540512085e-01 1.911023110151290894e-01 -4.319269582629203796e-02 -7.204648852348327637e-02 -2.054161280393600464e-01 3.678338602185249329e-02 -6.702236086130142212e-02 1.085111945867538452e-01
5.711489170789718628e-02 2.921687625348567963e-02 -4.330056533217430115e-02 1.807800084352493286e-01 4.582859203219413757e-02 2.072922140359878540e-01 2.105821073055267334e-01 1.388911455869674683e-01 9.711782634258270264e-02 1.266979724168777466e-01 -7.807629555463790894e-02 -2.442484498023986816e-01 -4.046458899974822998e-01 -1.554872095584869385e-01 1.016184464097023010e-01 -3.104609064757823944e-02 -4.853186607360839844e-01 2.024671621620655060e-02 -3.248846903443336487e-02 -1.101134270429611206e-01 -2.084351032972335815e-01 -7.242307066917419434e-03 1.188248470425605774e-01 -2.583688795566558838e-01 1.836871057748794556e-01 2.510300278663635254e-01 -3.025055490434169769e-02 7.252386212348937988e-02 -1.495193094015121460e-01 8.951218426227569580e-02 -1.653680801391601562e-01 1.674427241086959839e-01
2.399892657995223999e-01 1.077803596854209900e-02 8.731096982955932617e-02 3.198460638523101807e-01 1.237236633896827698e-01 -2.267636060714721680e-01 -2.327174544334411621e-01 -2.348887473344802856e-01 2.171189934015274048e-01 -7.225000858306884766e-02 -2.022930383682250977e-01 -5.609035491943359375e-02 -3.670243322849273682e-01 1.493750363588333130e-01 -2.437862157821655273e-01 9.132523089647293091e-03 -6.495753768831491470e-03 -4.206714406609535217e-02 2.485970221459865570e-02 1.894162744283676147e-01 -1.834153532981872559e-01 2.614801935851573944e-02 2.037871927022933960e-01 1.012976840138435364e-01 4.899379983544349670e-02 1.168600693345069885e-01 -2.501369118690490723e-01 2.898095361888408661e-02 2.974710166454315186e-01 -1.470629423856735229e-01 -3.328877687454223633e-02 -1.680093258619308472e-01
1.070710942149162292e-01 -1.593862920999526978e-01 -9.143338352441787720e-02 1.149795874953269958e-01 9.674020856618881226e-02 -9.427478909492492676e-02 3.688861802220344543e-02 -4.825826585292816162e-01 -3.566043078899383545e-02 1.785428225994110107e-01 -3.722556307911872864e-02 -8.248697966337203979e-02 -3.960390090942382812e-01 8.162046968936920166e-02 -3.069715499877929688e-01 -1.752266846597194672e-02 -2.660798467695713043e-02 -8.681481331586837769e-02 1.038781180977821350e-01 1.431738734245300293e-01 -3.388585895299911499e-02 1.137532442808151245e-01 2.111433446407318115e-01 5.721878260374069214e-02 -1.286167502403259277e-01 2.314615100622177124e-01 -1.173280850052833557e-01 -1.832896471023559570e-01 -5.511769652366638184e-02 1.876593828201293945e-01 -3.185736238956451416e-01 1.759917885065078735e-01
1.217508339323103428e-03 1.807431280612945557e-01 -1.444631665945053101e-01 3.443117141723632812e-01 2.777927219867706299e-01 1.030091196298599243e-01 -7.612527161836624146e-02 -2.139632701873779297e-01 -1.307065933942794800e-01 1.265600025653839111e-01 -5.879116430878639221e-02 -2.499530762434005737e-01 -1.998844295740127563e-01 5.767840147018432617e-02 -3.425642475485801697e-02 6.724471226334571838e-03 -2.787852883338928223e-01 3.173414990305900574e-02 -1.066723912954330444e-01 -1.206720545887947083e-01 -9.790547937154769897e-02 -7.714904844760894775e-02 4.774499833583831787e-01 8.333531022071838379e-02 -1.075745522975921631e-01 1.111953612416982651e-02 2.848543226718902588e-02 2.401676177978515625e-01 -9.049098193645477295e-02 2.047110795974731445e-01 -1.734043359756469727e-01 -1.988956779241561890e-01
-2.484647370874881744e-02 2.548702061176300049e-01 -1.981856077909469604e-01 1.838100552558898926e-01 2.312198281288146973e-01 -1.744516789913177490e-01 2.605159208178520203e-02 8.958616852760314941e-02 -2.531909644603729248e-01 -3.571384772658348083e-02 -5.919925868511199951e-02 -2.140572518110275269e-01 -1.885117739439010620e-01 1.932509392499923706e-01 1.403370946645736694e-01 1.153382137417793274e-01 8.421140909194946289e-02 -1.451228000223636627e-02 1.310510635375976562e-01 9.390177577733993530e-02 -1.117612719535827637e-01 5.391930788755416870e-02 5.024976134300231934e-01 -4.304257407784461975e-02 -5.093567073345184326e-02 -1.947093755006790161e-01 -2.513350546360015869e-02 5.645320191979408264e-02 1.360089182853698730e-01 3.915136680006980896e-02 -4.251682758331298828e-01 -9.645830141380429268e-04
-1.873591393232345581e-01 2.598530352115631104e-01 -5.248416960239410400e-02 2.474032938480377197e-01 -1.523333340883255005e-01 1.895562857389450073e-01 -1.346480101346969604e-01 2.748260200023651123e-01 1.765065193176269531e-01 -1.355286128818988800e-02 -9.979791939258575439e-02 -2.277737259864807129e-01 -9.998576343059539795e-02 2.171479463577270508e-01 -3.463642001152038574e-01 -1.043793857097625732e-01 -1.126307621598243713e-01 8.464011549949645996e-02 1.253153234720230103e-01 9.081782400608062744e-02 -2.361940443515777588e-01 1.028053537011146545e-01 3.407824784517288208e-02 -2.719413042068481445e-01 5.576092004776000977e-02 1.682253926992416382e-01 -2.161650210618972778e-01 -2.328390777111053467e-01 4.498589038848876953e-02 2.378167659044265747e-01 -1.510648876428604126e-01 -1.995570212602615356e-02
-5.668674781918525696e-02 -9.616699069738388062e-03 1.207109093666076660e-01 9.246091544628143311e-02 1.336128711700439453e-01 -6.838102638721466064e-02 -9.152431041002273560e-03 -2.313703298568725586e-02 1.081179082393646240e-01 2.235971689224243164e-01 -1.829582601785659790e-01 -2.567574977874755859e-01 -3.126432597637176514e-01 -1.980125606060028076e-01 -5.217674747109413147e-02 2.660922110080718994e-01 -3.921366631984710693e-01 9.538736194372177124e-03 1.311372369527816772e-01 1.335669010877609253e-01 -3.550235629081726074e-01 7.184085249900817871e-02 -2.522255294024944305e-02 -2.574311792850494385e-01 1.438514739274978638e-01 1.361269950866699219e-01 7.160867750644683838e-02 7.006452977657318115e-02 1.696201115846633911e-01 1.669930815696716309e-01 -2.233792990446090698e-01 -1.898295134305953979e-01
-1.595573425292968750e-01 8.561432361602783203e-02 -1.068086102604866028e-01 1.451891064643859863e-01 3.941697999835014343e-03 2.101413607597351074e-01 8.537441492080688477e-02 -8.154137432575225830e-02 1.476905047893524170e-01 -1.673870533704757690e-01 -3.419006243348121643e-02 2.351922355592250824e-02 -2.974516451358795166e-01 2.297241687774658203e-01 -1.561839133501052856e-03 1.731285303831100464e-01 5.132380872964859009e-02 8.876523002982139587e-03 2.034605145454406738e-01 4.954224824905395508e-01 -2.887737564742565155e-02 9.613002836704254150e-02 2.940418422222137451e-01 -1.495028585195541382e-01 1.302857324481010437e-02 9.814730286598205566e-02 5.430276319384574890e-02 -8.158266544342041016e-02 7.315587997436523438e-02 4.285202920436859131e-01 -1.519616246223449707e-01 1.179464757442474365e-01
1.892377734184265137e-01 8.856150507926940918e-02 -1.164335310459136963e-01 1.605190038681030273e-01 3.202545344829559326e-01 -4.330460447818040848e-03 -1.372764818370342255e-02 -4.714993014931678772e-02 -5.975751206278800964e-02 1.591795869171619415e-02 6.732018291950225830e-02 -1.046615745872259140e-02 -2.003787606954574585e-01 3.086677491664886475e-01 -1.175783947110176086e-01 -1.725014895200729370e-01 -2.807627916336059570e-01 1.266079396009445190e-01 -5.834046006202697754e-02 8.320748060941696167e-02 -1.823645085096359253e-02 -6.193060055375099182e-02 4.890600740909576416e-01 -1.443557441234588623e-02 -4.992558620870113373e-03 -1.259198486804962158e-01 -2.700075805187225342e-01 -2.203131765127182007e-01 2.266209013760089874e-02 1.905761212110519409e-01 -3.177077770233154297e-01 2.683986350893974304e-02
-1.392069309949874878e-01 -2.055423259735107422e-01 2.440203577280044556e-01 3.930892050266265869e-01 1.255163252353668213e-01 -5.150973331183195114e-03 -1.374797224998474121e-01 1.921757124364376068e-02 3.151867389678955078e-01 -6.991546601057052612e-02 -1.332430988550186157e-01 -6.227301433682441711e-02 -3.813003003597259521e-01 2.750294208526611328e-01 1.813844195567071438e-03 -1.533655077219009399e-01 -1.609598100185394287e-01 -5.915198475122451782e-02 6.322297849692404270e-04 1.359711438417434692e-01 -1.922521144151687622e-01 1.102603077888488770e-01 1.674145162105560303e-01 -5.203117430210113525e-02 -4.933213442564010620e-02 -3.641701117157936096e-02 -2.886036336421966553e-01 -2.638728916645050049e-01 1.087355390191078186e-01 1.420677751302719116e-01 1.634116843342781067e-02 -4.622852057218551636e-02
7.513667643070220947e-02 2.208206653594970703e-01 1.049146503210067749e-01 6.607665121555328369e-02 5.750903114676475525e-02 -4.696076735854148865e-02 -2.965172827243804932e-01 2.126184999942779541e-01 3.039359673857688904e-02 -1.052393391728401184e-02 -2.800478786230087280e-02 1.250887662172317505e-01 -4.004735648632049561e-01 2.285638004541397095e-01 2.695651538670063019e-02 -1.527229696512222290e-01 3.395041450858116150e-02 9.889014810323715210e-02 -1.541402786970138550e-01 3.495040535926818848e-01 -4.765912592411041260e-01 3.068016096949577332e-02 2.242623567581176758e-01 -1.112200394272804260e-01 -2.838601768016815186e-01 -8.782275021076202393e-03 -6.007621437311172485e-02 1.977738738059997559e-02 3.650849312543869019e-02 -1.620681770145893097e-02 -1.817098073661327362e-02 -5.720430240035057068e-02
2.975466661155223846e-02 1.185582131147384644e-01 -1.436399370431900024e-01 -1.506079584360122681e-01 -4.436995834112167358e-02 1.774359643459320068e-01 8.392354100942611694e-02 -1.097181066870689392e-02 2.960301190614700317e-02 3.196880519390106201e-01 -4.116474986076354980e-01 -2.497031390666961670e-01 -3.261204957962036133e-01 3.019762337207794189e-01 -1.722842752933502197e-01 7.244119048118591309e-02 1.844859123229980469e-01 1.545900553464889526e-01 1.057001128792762756e-01 2.444608956575393677e-01 -2.116806507110595703e-01 1.211925819516181946e-01 -3.316472843289375305e-02 1.371260583400726318e-01 1.497428864240646362e-01 6.153596192598342896e-02 -1.643609851598739624e-01 -2.389471828937530518e-01 5.193884298205375671e-02 8.441856503486633301e-02 -2.572871185839176178e-02 -6.855063140392303467e-02
2.073124051094055176e-01 1.208636388182640076e-01 -2.362869121134281158e-02 7.028392702341079712e-02 1.344703733921051025e-01 -3.953717276453971863e-02 5.680606886744499207e-02 -1.251175440847873688e-02 1.867329329252243042e-02 3.501379787921905518e-01 -1.085336729884147644e-01 -2.236692160367965698e-01 -5.331794023513793945e-01 1.967731118202209473e-01 -1.082500442862510681e-01 1.087547689676284790e-01 -6.714036315679550171e-02 -3.665949404239654541e-02 1.791700571775436401e-01 2.767457067966461182e-02 1.568337343633174896e-02 3.231866657733917236e-01 -1.141138896346092224e-01 -2.169672697782516479e-01 -2.059721946716308594e-01 1.634998917579650879e-01 -1.732956469058990479e-01 -3.436899185180664062e-02 -2.441084235906600952e-01 -1.044133380055427551e-01 5.241785943508148193e-02 7.394716143608093262e-02
-1.099390983581542969e-01 -1.053675338625907898e-01 5.617601796984672546e-02 4.692591354250907898e-02 1.712581813335418701e-01 -1.484454423189163208e-01 9.593557566404342651e-02 -9.686707705259323120e-02 1.127950549125671387e-01 -5.845427885651588440e-02 -1.447602212429046631e-01 -1.777026504278182983e-01 -5.472143292427062988e-01 -2.061759680509567261e-01 1.763507607392966747e-04 1.945914626121520996e-01 -2.185492217540740967e-01 -1.457956582307815552e-01 -2.194798439741134644e-01 5.436138808727264404e-02 -2.210700511932373047e-01 -4.798825085163116455e-02 1.836534589529037476e-01 -2.566767334938049316e-01 -1.073811277747154236e-01 6.002181023359298706e-02 1.069472357630729675e-01 -5.554633960127830505e-02 -8.511763811111450195e-02 1.123498901724815369e-01 -3.112088739871978760e-01 -1.889486610889434814e-01
-1.164899021387100220e-01 -1.388998180627822876e-01 -2.282459437847137451e-01 2.531428337097167969e-01 1.232719793915748596e-02 -1.081911325454711914e-01 1.233032569289207458e-01 2.375615574419498444e-02 3.440127894282341003e-02 -9.961465746164321899e-02 -1.009946390986442566e-01 1.451207697391510010e-01 -2.988165318965911865e-01 3.523936569690704346e-01 -1.974340826272964478e-01 -3.033247590065002441e-01 -8.369702100753784180e-02 1.033050343394279480e-01 2.830099761486053467e-01 9.014410525560379028e-02 -1.773636341094970703e-01 -3.225089982151985168e-02 2.547078728675842285e-01 -3.394801542162895203e-02 -6.169660389423370361e-02 1.805390119552612305e-01 1.404274702072143555e-01 2.481827586889266968e-01 -2.576396465301513672e-01 1.910531520843505859e-01 -6.485210359096527100e-02 -8.534669131040573120e-02
-2.186181843280792236e-01 7.801908999681472778e-02 -1.335443109273910522e-01 1.366385966539382935e-01 2.825747989118099213e-02 4.025750234723091125e-02 -1.717457026243209839e-01 8.110317587852478027e-02 -2.409205436706542969e-01 2.979760766029357910e-01 -2.196359038352966309e-01 1.972361095249652863e-02 -3.645547330379486084e-01 1.863411813974380493e-02 -7.691212743520736694e-02 7.572314143180847168e-02 1.375474780797958374e-02 5.953508988022804260e-02 9.680581092834472656e-02 -1.053168438374996185e-02 -1.408578604459762573e-01 -2.241625785827636719e-01 2.334216833114624023e-01 -1.543851345777511597e-01 -1.119123101234436035e-01 3.255588114261627197e-01 4.602015018463134766e-02 6.622605770826339722e-02 -1.228759288787841797e-01 2.864393293857574463e-01 -2.768130600452423096e-01 2.652338743209838867e-01
-2.572261691093444824e-01 1.382489353418350220e-01 -1.863143295049667358e-01 1.914103776216506958e-01 3.318620845675468445e-02 1.275889724493026733e-01 1.372257433831691742e-02 7.691441476345062256e-02 -1.314801573753356934e-01 2.779486589133739471e-02 -3.152933204546570778e-03 -4.269968867301940918e-01 -3.497003018856048584e-01 3.935536742210388184e-02 1.691290289163589478e-01 7.589785009622573853e-02 -3.039553761482238770e-01 1.097414344549179077e-01 1.344469040632247925e-01 5.090224370360374451e-02 -2.179986834526062012e-01 -9.595556557178497314e-02 7.579772174358367920e-02 1.286087743937969208e-02 -3.275037743151187897e-03 1.020869165658950806e-01 -4.295065402984619141e-01 9.718756377696990967e-02 -1.382977664470672607e-01 9.586952626705169678e-02 -1.894115060567855835e-01 -7.069816440343856812e-02
4.132973030209541321e-02 9.903168678283691406e-02 -2.504436671733856201e-01 5.116223171353340149e-02 -2.842906676232814789e-02 -1.329734623432159424e-01 6.610700488090515137e-02 -9.311745315790176392e-02 7.361363619565963745e-02 -1.167048141360282898e-01 -2.342467308044433594e-01 7.600868493318557739e-02 -5.374519228935241699e-01 2.723473906517028809e-01 -1.821257025003433228e-01 5.539577081799507141e-02 2.351600229740142822e-01 2.890259784180670977e-04 -8.741622418165206909e-02 2.778513133525848389e-01 -1.601250022649765015e-01 -1.012327000498771667e-01 1.164905726909637451e-01 -1.405048072338104248e-01 5.141140893101692200e-02 5.346187949180603027e-02 -2.186802923679351807e-01 1.624326556921005249e-01 8.017658442258834839e-02 -3.237604200839996338e-01 5.583771690726280212e-02 -9.614165127277374268e-02
2.949604392051696777e-02 9.332206100225448608e-03 -2.429086863994598389e-01 3.380929529666900635e-01 1.315759122371673584e-01 -7.777308672666549683e-02 1.009511947631835938e-01 -5.034948699176311493e-04 -7.410317659378051758e-02 5.994729697704315186e-02 2.684909105300903320e-01 -1.954952813684940338e-02 -4.193326532840728760e-01 1.331158280372619629e-01 2.114827483892440796e-01 -1.154360100626945496e-01 -2.568285465240478516e-01 2.393765300512313843e-01 -1.319526284933090210e-01 4.229643940925598145e-02 -1.122841760516166687e-01 1.488975584506988525e-01 2.692675888538360596e-01 -2.620572596788406372e-02 -2.373499237000942230e-02 1.125511527061462402e-01 -2.539458870887756348e-01 2.564086019992828369e-01 -1.874263025820255280e-02 -4.620739072561264038e-02 -1.612617671489715576e-01 1.913774162530899048e-01
-2.291590720415115356e-01 -1.325637698173522949e-01 -1.154076382517814636e-01 -1.245253160595893860e-01 1.771502941846847534e-01 -2.198337614536285400e-01 1.703232899308204651e-02 1.391115188598632812e-01 -8.552250266075134277e-02 8.981052786111831665e-02 -1.847079396247863770e-01 -2.169977128505706787e-01 -2.705697715282440186e-01 2.065088599920272827e-01 -2.206824570894241333e-01 -5.379814654588699341e-02 -2.504942119121551514e-01 -1.304411739110946655e-01 1.852796971797943115e-01 1.235629022121429443e-01 -2.550546824932098389e-01 5.469145998358726501e-02 2.063684016466140747e-01 -2.038164585828781128e-01 -3.631999194622039795e-01 -1.277903318405151367e-01 3.934583626687526703e-03 -1.599768400192260742e-01 7.567083835601806641e-02 7.144970446825027466e-02 -2.573935091495513916e-01 -7.235656678676605225e-02
-1.071328371763229370e-01 2.364057451486587524e-01 -2.237347811460494995e-01 -6.067730858922004700e-02 9.806333482265472412e-02 -5.403079092502593994e-03 2.059205621480941772e-01 -1.861170530319213867e-01 3.123710751533508301e-01 3.691512718796730042e-02 -1.025412231683731079e-01 -7.794538140296936035e-02 -2.901222705841064453e-01 2.927953302860260010e-01 1.716399332508444786e-03 2.405288368463516235e-01 2.162272669374942780e-02 -2.574078924953937531e-02 3.436509519815444946e-02 -4.227384179830551147e-02 -4.003887474536895752e-01 3.091081045567989349e-02 3.959708288311958313e-02 1.390937864780426025e-01 6.677930802106857300e-02 2.054958790540695190e-01 -1.835949122905731201e-01 -2.012243121862411499e-01 -1.712610721588134766e-01 6.257429718971252441e-02 -2.769919335842132568e-01 1.782836467027664185e-01
9.690926223993301392e-02 7.703884690999984741e-02 -6.220904644578695297e-03 2.136262804269790649e-01 7.335021346807479858e-02 -1.455469727516174316e-01 -3.460492566227912903e-02 2.555479705333709717e-01 4.729620367288589478e-02 -8.290310949087142944e-02 2.071576006710529327e-02 -1.089673265814781189e-01 -3.566518425941467285e-01 2.409258633852005005e-01 -1.241732314229011536e-01 1.717712879180908203e-01 7.839677855372428894e-03 -2.110470533370971680e-01 -2.511668205261230469e-01 3.667578101158142090e-01 -4.624413251876831055e-01 2.042873203754425049e-01 1.626947373151779175e-01 -1.312132030725479126e-01 -1.197146996855735779e-01 -8.479371666908264160e-02 -1.551038920879364014e-01 -3.856012597680091858e-02 -5.532404780387878418e-02 2.226265147328376770e-02 4.004773497581481934e-02 2.555822394788265228e-02
-2.619650661945343018e-01 1.822358518838882446e-01 1.637586057186126709e-01 2.839354276657104492e-01 -8.847861737012863159e-02 3.076449781656265259e-02 9.962045401334762573e-02 2.565594948828220367e-02 -1.375564634799957275e-01 -3.192242234945297241e-02 -2.065466940402984619e-01 -8.664076775312423706e-02 -2.868499159812927246e-01 1.042710617184638977e-01 9.455166757106781006e-02 -7.917116582393646240e-02 -3.129743635654449463e-01 -6.321091949939727783e-02 -2.814374677836894989e-02 7.822636514902114868e-03 -4.117701053619384766e-01 -1.477029621601104736e-01 1.516155898571014404e-01 -4.637317955493927002e-01 7.761704176664352417e-02 1.113808527588844299e-01 -1.034313514828681946e-01 -6.408452242612838745e-02 -1.127301603555679321e-01 6.487820297479629517e-02 -1.002311632037162781e-01 -2.219984307885169983e-02
-1.905024498701095581e-01 6.914268247783184052e-03 6.591474264860153198e-02 2.977124154567718506e-01 -9.282476454973220825e-02 2.395584136247634888e-01 -8.811726421117782593e-02 -2.062174379825592041e-01 -6.701008975505828857e-02 -2.571180462837219238e-01 -5.950758606195449829e-02 -2.768366038799285889e-01 -1.984734535217285156e-01 1.225993558764457703e-01 -1.278553158044815063e-01 1.573839187622070312e-01 -8.348184078931808472e-02 7.482665032148361206e-02 2.722788155078887939e-01 1.343468725681304932e-01 -3.143801987171173096e-01 3.070667386054992676e-01 1.692392677068710327e-01 -1.789695620536804199e-01 -1.095765382051467896e-01 -1.108573004603385925e-01 5.417368933558464050e-02 -6.768489629030227661e-02 -1.880633831024169922e-02 1.374563574790954590e-01 -2.387549132108688354e-01 2.036066800355911255e-01
7.846705615520477295e-03 4.499192908406257629e-02 1.596757471561431885e-01 4.613897502422332764e-01 5.615040287375450134e-02 1.343760639429092407e-01 2.112484574317932129e-01 7.454239577054977417e-02 4.099490121006965637e-02 1.915779411792755127e-01 2.796065248548984528e-02 -4.067179933190345764e-02 -2.983600199222564697e-01 1.430868506431579590e-01 -1.185676734894514084e-02 -7.877198979258537292e-03 2.140591442584991455e-01 1.298217475414276123e-01 -3.757065907120704651e-02 2.912156581878662109e-01 -1.105103567242622375e-01 -1.738742738962173462e-02 2.592588663101196289e-01 -3.419116884469985962e-02 2.705109119415283203e-02 1.902241706848144531e-01 2.870980501174926758e-01 6.828053295612335205e-02 -4.953534901142120361e-02 1.324876546859741211e-01 -4.011389017105102539e-01 -5.399527028203010559e-02
1.075610965490341187e-01 -1.373262843117117882e-03 1.276136487722396851e-01 4.368852674961090088e-01 6.802448630332946777e-02 -2.767006456851959229e-01 1.018370315432548523e-01 -1.516507863998413086e-01 1.076987534761428833e-01 8.801347017288208008e-02 -9.010515362024307251e-02 -1.776171382516622543e-03 -2.599461376667022705e-01 -2.832221984863281250e-02 -1.026325970888137817e-01 9.659799933433532715e-02 -3.461170792579650879e-01 1.876413822174072266e-01 9.246637672185897827e-02 1.409806013107299805e-01 -1.613106727600097656e-01 -1.136614009737968445e-01 2.555332481861114502e-01 4.500027000904083252e-02 6.036972627043724060e-03 -3.590875118970870972e-02 8.783181011676788330e-02 5.683674290776252747e-02 1.859600394964218140e-01 -1.031430205330252647e-03 -2.272560745477676392e-01 4.035053551197052002e-01
9.467294067144393921e-02 2.238815426826477051e-01 6.009713187813758850e-02 1.287436932325363159e-01 1.104044318199157715e-01 6.655677221715450287e-03 1.454937011003494263e-01 2.320071905851364136e-01 2.800300121307373047e-01 3.405112400650978088e-02 -2.973231673240661621e-01 -2.143299430608749390e-01 -2.658120095729827881e-01 1.470335870981216431e-01 3.949031978845596313e-02 3.427282571792602539e-01 -8.672322332859039307e-02 2.308593541383743286e-01 -1.001952365040779114e-01 3.044724762439727783e-01 -3.284135758876800537e-01 -4.636535793542861938e-02 -1.011879146099090576e-01 1.075615286827087402e-01 -1.109194457530975342e-01 1.196707040071487427e-01 -1.262992322444915771e-01 -9.999378025531768799e-02 1.491486579179763794e-01 -1.403365433216094971e-01 -1.348171234130859375e-01 -1.495238114148378372e-02
1.120710521936416626e-01 1.709859371185302734e-01 -7.636360358446836472e-03 1.680418401956558228e-01 1.754013895988464355e-01 -9.189003705978393555e-02 1.102186664938926697e-01 -4.576445743441581726e-02 1.749535799026489258e-01 -1.679090969264507294e-02 -7.865853607654571533e-02 -1.702788621187210083e-01 -3.062470257282257080e-01 6.436700373888015747e-02 -1.008238643407821655e-01 -8.871088735759258270e-03 -3.697589784860610962e-02 -6.771079730242490768e-03 -2.148587554693222046e-01 4.301089644432067871e-01 -5.100077390670776367e-01 -1.172384247183799744e-02 -2.351475507020950317e-02 1.780151203274726868e-02 -7.691863179206848145e-02 -1.228344962000846863e-01 -7.290209084749221802e-02 1.045454442501068115e-01 -2.230003923177719116e-01 1.124680191278457642e-01 -1.913798004388809204e-01 -2.688280344009399414e-01
-1.041311025619506836e-01 2.953308261930942535e-02 -2.403658181428909302e-01 1.602397561073303223e-01 3.362508416175842285e-01 2.271852046251296997e-01 -1.199739351868629456e-01 -3.074194490909576416e-02 1.511168330907821655e-01 1.536816507577896118e-01 -2.439756989479064941e-01 -1.849544048309326172e-01 -2.655258476734161377e-01 -1.760252863168716431e-01 -2.333009839057922363e-01 1.121342405676841736e-01 -2.192337512969970703e-01 6.243161484599113464e-02 -8.946990966796875000e-02 -7.161480188369750977e-02 -2.811434864997863770e-01 1.798280775547027588e-01 2.728834450244903564e-01 4.978506267070770264e-02 -1.017365604639053345e-01 3.554572463035583496e-01 -2.185261808335781097e-02 2.812753245234489441e-02 -9.423231333494186401e-02 -1.136619411408901215e-02 8.560513705015182495e-02 9.171640127897262573e-02
6.351022422313690186e-02 7.581798732280731201e-02 -2.039460986852645874e-01 2.089583128690719604e-02 3.710123896598815918e-01 1.173265576362609863e-01 -1.589413881301879883e-01 -1.117559075355529785e-01 8.562903106212615967e-02 1.344152688980102539e-01 6.689135730266571045e-02 -9.647056460380554199e-02 -2.302076071500778198e-01 4.716204851865768433e-02 1.404627561569213867e-01 2.644144557416439056e-02 3.236803784966468811e-02 1.108520105481147766e-01 4.457436874508857727e-02 1.005318835377693176e-01 -3.285506665706634521e-01 -3.567914664745330811e-01 2.843801379203796387e-01 -1.247527226805686951e-01 -5.190932750701904297e-02 -3.699737414717674255e-02 -3.176545500755310059e-01 -4.569767042994499207e-02 8.488444238901138306e-02 8.218676596879959106e-02 -3.216405212879180908e-01 2.502225637435913086e-01
2.964755520224571228e-02 5.192874930799007416e-03 -3.851448744535446167e-02 1.293472051620483398e-01 5.263563990592956543e-02 -1.909865885972976685e-01 -4.426028579473495483e-03 2.501722276210784912e-01 1.338343136012554169e-02 6.701928377151489258e-02 1.431335955858230591e-01 -1.189856529235839844e-01 -4.830729067325592041e-01 3.032163679599761963e-01 -1.388015896081924438e-01 7.894480228424072266e-02 7.998435944318771362e-02 -1.601497679948806763e-01 -2.105146646499633789e-01 3.792021870613098145e-01 -3.754054903984069824e-01 -2.340981550514698029e-02 1.265458762645721436e-01 -1.192764937877655029e-01 -2.469261288642883301e-01 -1.644346676766872406e-02 3.129471838474273682e-02 -7.077121734619140625e-02 -1.585554033517837524e-01 2.413704991340637207e-02 6.005785241723060608e-02 -2.191364206373691559e-02
1.243218183517456055e-01 3.080297708511352539e-01 -6.247739307582378387e-03 -1.189446635544300079e-02 2.359522581100463867e-01 7.891978323459625244e-02 2.124640196561813354e-01 4.526668787002563477e-01 -1.251462697982788086e-01 -5.839846283197402954e-02 -4.684393480420112610e-02 -1.596487313508987427e-01 -4.549381434917449951e-01 8.162568509578704834e-02 -1.696063876152038574e-01 8.364001661539077759e-02 1.442838273942470551e-02 -1.257259305566549301e-02 -1.077929362654685974e-01 1.327460557222366333e-01 -9.126479178667068481e-02 -8.855460328049957752e-04 2.036377638578414917e-01 -2.171360850334167480e-01 -6.238584592938423157e-02 7.633358985185623169e-02 -3.066890537738800049e-01 -3.619865328073501587e-02 1.111877411603927612e-01 -1.164940670132637024e-01 -7.194939255714416504e-02 -1.365011483430862427e-01
-1.714613586664199829e-01 -4.882470145821571350e-02 1.167488563805818558e-02 1.403768360614776611e-01 2.918695472180843353e-02 1.286018341779708862e-01 7.489997893571853638e-02 -1.577347815036773682e-01 -9.819761663675308228e-02 -4.399873688817024231e-02 1.025999411940574646e-01 1.512016505002975464e-01 -3.513026535511016846e-01 2.605767548084259033e-01 -5.718283355236053467e-04 5.899366457015275955e-03 2.994891628623008728e-02 -1.166472304612398148e-02 9.844432771205902100e-02 1.794285029172897339e-01 -1.741233617067337036e-01 1.579664498567581177e-01 6.267494559288024902e-01 2.453859709203243256e-02 -7.599031925201416016e-02 -1.393376141786575317e-01 -3.013241291046142578e-02 -7.064942270517349243e-02 -2.013352662324905396e-01 5.064094066619873047e-02 -2.771045565605163574e-01 1.469486206769943237e-01
5.053060874342918396e-02 -3.495523240417242050e-03 2.339733950793743134e-02 2.061841338872909546e-01 1.530799735337495804e-02 5.974268913269042969e-02 1.810488849878311157e-01 1.232704520225524902e-01 -1.710345149040222168e-01 9.399379789829254150e-02 -2.851493358612060547e-01 -2.122002393007278442e-01 -3.352615535259246826e-01 1.911637037992477417e-01 -1.213315725326538086e-01 8.274088054895401001e-02 -7.544094324111938477e-02 -8.390429615974426270e-02 3.865521773695945740e-02 2.037371136248111725e-02 -1.851466000080108643e-01 1.858186423778533936e-01 -8.338317275047302246e-02 -4.164089635014533997e-02 -2.380868941545486450e-01 9.538379311561584473e-02 -1.965368390083312988e-01 2.194826751947402954e-01 4.453077912330627441e-02 -3.176110386848449707e-01 -4.009481966495513916e-01 2.435619235038757324e-01
-1.132429242134094238e-01 -6.788709759712219238e-02 -3.136350214481353760e-01 1.535492241382598877e-01 5.697007477283477783e-02 3.884669393301010132e-02 5.619083344936370850e-02 -6.035299599170684814e-02 7.231327891349792480e-02 1.101834923028945923e-01 -4.207655414938926697e-02 -1.104153320193290710e-01 -2.770982980728149414e-01 2.277432009577751160e-02 1.831174939870834351e-01 1.175579242408275604e-02 -2.553643286228179932e-01 1.781276166439056396e-01 1.974053233861923218e-01 3.290930688381195068e-01 -2.648192048072814941e-01 -2.357200384140014648e-01 6.950144469738006592e-02 1.267796754837036133e-02 -2.778835967183113098e-02 1.385664045810699463e-01 -4.508524835109710693e-01 7.773777842521667480e-02 -4.594165086746215820e-02 -5.570583976805210114e-03 -2.916943430900573730e-01 1.239255592226982117e-01
1.233781203627586365e-01 -1.815045624971389771e-02 -2.798978090286254883e-01 2.284320741891860962e-01 9.931269288063049316e-02 -1.603794371476396918e-04 -5.940544232726097107e-02 -1.900284737348556519e-01 -2.204230725765228271e-01 1.503058522939682007e-01 -1.030824556946754456e-01 2.553141908720135689e-03 -3.298695683479309082e-01 1.221242323517799377e-01 2.566199898719787598e-01 -1.706095188856124878e-01 -3.245542198419570923e-02 1.289974898099899292e-01 -1.169849261641502380e-01 -9.415374696254730225e-02 -2.196688801050186157e-01 8.682693541049957275e-02 3.041366040706634521e-01 9.938230365514755249e-02 -1.433411240577697754e-01 -1.073488891124725342e-01 -2.376542538404464722e-01 6.841064244508743286e-02 1.394381374120712280e-01 2.206801772117614746e-01 -3.667031228542327881e-01 9.830494970083236694e-02
1.600168496370315552e-01 -6.568352133035659790e-02 -1.487948894500732422e-01 1.039330810308456421e-01 -1.872940734028816223e-02 -3.563251495361328125e-01 -3.443342447280883789e-02 -5.976642016321420670e-03 -7.673460245132446289e-02 -1.752895675599575043e-02 -7.295519113540649414e-02 -2.017985433340072632e-01 -2.911996543407440186e-01 -3.181616961956024170e-02 -1.647825390100479126e-01 -1.140569224953651428e-01 -4.988573864102363586e-02 1.472441107034683228e-01 1.052400022745132446e-01 4.345200955867767334e-01 8.681874722242355347e-02 1.454019546508789062e-01 3.242985606193542480e-01 -9.563813358545303345e-02 1.061423122882843018e-01 2.322900444269180298e-01 -3.214409947395324707e-01 1.637471094727516174e-02 7.470770925283432007e-02 2.777938246726989746e-01 -1.032783240079879761e-01 -3.322239965200424194e-02
7.283155620098114014e-02 -9.161927737295627594e-03 5.430006235837936401e-02 1.102409586310386658e-01 -2.524964809417724609e-01 6.016360968351364136e-02 -2.359518557786941528e-01 4.649160057306289673e-02 -5.130211636424064636e-02 6.167438253760337830e-02 -1.277078986167907715e-01 5.778493359684944153e-02 -5.897585749626159668e-01 2.620840072631835938e-02 2.049492448568344116e-01 -1.757855266332626343e-01 -2.144251316785812378e-01 1.259154975414276123e-01 8.506707102060317993e-02 7.602380216121673584e-02 -1.258368790149688721e-01 1.078507751226425171e-01 3.764852881431579590e-01 9.517125040292739868e-02 -3.338940441608428955e-02 1.720302104949951172e-01 1.712851673364639282e-01 9.699911624193191528e-02 -2.964480593800544739e-02 2.540401816368103027e-01 -6.757029145956039429e-02 -1.194073855876922607e-01
1.191756725311279297e-01 1.227690428495407104e-01 -9.783843904733657837e-02 7.806307403370738029e-04 -2.461156435310840607e-02 1.576947234570980072e-02 9.806609153747558594e-02 2.847887203097343445e-02 -4.163035005331039429e-02 2.803225219249725342e-01 -3.456693589687347412e-01 6.659649312496185303e-02 -3.633789420127868652e-01 2.354441024363040924e-02 -3.186042606830596924e-01 -1.225400716066360474e-01 -1.156549528241157532e-02 2.496946752071380615e-01 1.018539890646934509e-01 5.785779282450675964e-02 -2.574655413627624512e-01 -4.815412312746047974e-02 2.357869148254394531e-01 -5.820331163704395294e-03 1.391812786459922791e-02 -2.762475609779357910e-01 -1.824787259101867676e-01 -5.558277666568756104e-02 1.215461269021034241e-01 -3.360576331615447998e-01 -2.084221094846725464e-01 -1.096731275320053101e-01
2.815755903720855713e-01 7.577326893806457520e-02 -5.772394686937332153e-02 9.558410197496414185e-02 3.392502665519714355e-01 7.471368461847305298e-02 7.790014892816543579e-02 1.566966176033020020e-01 -1.786635667085647583e-01 1.002935543656349182e-01 -3.315373957157135010e-01 -9.983158856630325317e-02 -3.101986050605773926e-01 2.317283600568771362e-01 -1.303970813751220703e-01 -3.611994981765747070e-01 -4.464222118258476257e-03 -1.317194402217864990e-01 6.218108534812927246e-02 3.678856045007705688e-02 -3.448579013347625732e-01 6.880619376897811890e-02 -8.315977640450000763e-03 -1.304397284984588623e-01 -2.760310471057891846e-01 -7.577701471745967865e-03 9.971546381711959839e-02 -3.893955424427986145e-02 1.713020503520965576e-01 4.728275537490844727e-02 -8.538845181465148926e-02 -4.518346488475799561e-02
1.318853199481964111e-01 7.039275020360946655e-02 -8.227850496768951416e-02 2.697888575494289398e-02 -1.149705573916435242e-01 1.455586701631546021e-01 9.302896447479724884e-03 -6.015631556510925293e-02 1.633320599794387817e-01 8.262540400028228760e-02 -2.609658837318420410e-01 -2.801271080970764160e-01 -3.491341173648834229e-01 3.484307974576950073e-02 -4.798824433237314224e-03 -3.155808150768280029e-02 -4.526253044605255127e-02 -1.022654920816421509e-01 2.897851169109344482e-01 1.595333032310009003e-02 -4.167676568031311035e-01 -1.015472635626792908e-01 2.961113862693309784e-02 -1.647435426712036133e-01 -2.643684446811676025e-01 2.912539243698120117e-01 3.547076582908630371e-01 1.052711755037307739e-01 -1.123715415596961975e-01 1.051372513175010681e-01 -6.012190505862236023e-02 -1.265650615096092224e-02
-9.522751718759536743e-02 1.781057268381118774e-01 -9.995548985898494720e-03 1.740272343158721924e-01 1.865640468895435333e-02 1.619617193937301636e-01 -1.445088721811771393e-02 8.324930071830749512e-02 4.338586330413818359e-02 -1.139499470591545105e-01 -6.133448332548141479e-02 -7.765176892280578613e-02 -3.732100129127502441e-01 -9.281072020530700684e-02 2.099245339632034302e-01 -1.601935327053070068e-01 -1.789930909872055054e-01 2.773264944553375244e-01 -8.208996057510375977e-02 1.779973506927490234e-01 -2.523125708103179932e-01 -1.733672469854354858e-01 6.133354455232620239e-02 -3.578045368194580078e-01 4.803821071982383728e-02 5.952899903059005737e-02 -1.516660600900650024e-01 -1.803306788206100464e-01 -4.057246446609497070e-02 1.872316598892211914e-01 -4.251804351806640625e-01 3.301555290818214417e-02
-1.725000515580177307e-02 6.959985196590423584e-02 -1.130604669451713562e-01 6.401725858449935913e-02 2.022520750761032104e-01 2.123456075787544250e-02 -1.262846142053604126e-01 4.491380602121353149e-02 -8.738667517900466919e-02 1.868828684091567993e-01 -3.656313717365264893e-01 -2.199025265872478485e-02 -3.492482304573059082e-01 -2.087751030921936035e-01 8.049407601356506348e-02 -2.063717693090438843e-02 -3.608343377709388733e-02 -6.545023620128631592e-02 -4.515296220779418945e-02 1.258561462163925171e-01 -3.831127583980560303e-01 -1.802649199962615967e-01 1.329218745231628418e-01 -3.982853889465332031e-02 -2.070989608764648438e-01 1.785540133714675903e-01 1.073183640837669373e-01 -1.189844161272048950e-01 -5.712751881219446659e-04 3.461289405822753906e-01 -3.510727882385253906e-01 6.296214461326599121e-02
-2.833900414407253265e-02 -2.990366518497467041e-01 -1.434064954519271851e-01 2.450548708438873291e-01 6.489893049001693726e-02 1.801293790340423584e-01 -1.859017312526702881e-01 9.477291256189346313e-02 -2.660616487264633179e-02 3.405523896217346191e-01 -3.029122352600097656e-01 -1.799030303955078125e-01 -2.697620689868927002e-01 3.681771457195281982e-02 2.076015993952751160e-02 2.141368836164474487e-01 -1.233592033386230469e-01 -2.178847640752792358e-01 -2.828706754371523857e-03 -7.396319415420293808e-03 -2.153578847646713257e-01 2.493643164634704590e-01 2.595624327659606934e-01 4.687061905860900879e-02 -1.221208721399307251e-01 1.614678651094436646e-01 -7.792058587074279785e-02 -9.738234430551528931e-02 -3.854092210531234741e-02 -2.416014075279235840e-01 -1.687120348215103149e-01 4.465209320187568665e-02
2.838700115680694580e-01 7.696872949600219727e-02 -1.302916556596755981e-01 1.042336523532867432e-01 -7.245099544525146484e-02 -2.039409577846527100e-01 1.374078840017318726e-01 -9.193159639835357666e-02 4.488316923379898071e-02 1.510346084833145142e-01 5.434754304587841034e-03 4.608258232474327087e-02 -5.444799661636352539e-01 2.804227732121944427e-02 2.576729059219360352e-01 -2.363385558128356934e-01 -2.383309602737426758e-01 -4.990441724658012390e-02 3.553677722811698914e-02 1.011935845017433167e-01 -2.371670901775360107e-01 7.493520528078079224e-02 2.009927928447723389e-01 -1.576822549104690552e-01 5.005105584859848022e-02 -1.119428500533103943e-01 -3.108901679515838623e-01 1.200234219431877136e-01 -7.005349546670913696e-02 1.181215271353721619e-01 -1.200343295931816101e-01 -8.786904811859130859e-02
8.467552065849304199e-02 5.416594445705413818e-02 -3.241423368453979492e-01 2.370454668998718262e-01 1.893334239721298218e-01 1.531486511230468750e-01 -7.920609414577484131e-02 -1.773471236228942871e-01 8.943465538322925568e-03 -1.444008015096187592e-02 -1.382508277893066406e-01 -2.537307441234588623e-01 -2.042493373155593872e-01 -1.097452566027641296e-01 1.601681858301162720e-02 2.206345349550247192e-01 -8.721724897623062134e-02 -1.779305487871170044e-01 7.003230601549148560e-02 1.458010822534561157e-01 -2.128820568323135376e-01 2.380349636077880859e-01 3.003219366073608398e-01 -5.257510393857955933e-02 -1.441132277250289917e-01 2.454694509506225586e-01 -2.308951318264007568e-02 3.185476660728454590e-01 1.660337746143341064e-01 -2.323614656925201416e-01 -6.210532784461975098e-02 1.277487277984619141e-01
-1.926913559436798096e-01 1.621154695749282837e-02 -2.425146698951721191e-01 -8.468241244554519653e-02 4.882622137665748596e-02 5.574106052517890930e-02 4.260240122675895691e-02 -1.758196651935577393e-01 -2.440879307687282562e-02 -2.240811437368392944e-01 -6.002960726618766785e-02 9.580172598361968994e-02 -3.782628178596496582e-01 2.633234560489654541e-01 2.428627759218215942e-02 2.850805222988128662e-01 -1.209047138690948486e-01 -7.174121588468551636e-02 1.083085238933563232e-01 3.201453089714050293e-01 -3.067358732223510742e-01 1.647781878709793091e-01 1.488339006900787354e-01 -1.787323355674743652e-01 -5.778334569185972214e-03 1.219061538577079773e-01 1.050107832998037338e-02 -2.505284920334815979e-02 1.549151837825775146e-01 2.110273391008377075e-01 -1.234846934676170349e-01 3.029778003692626953e-01
1.972316354513168335e-01 7.663822919130325317e-02 -1.480654925107955933e-01 2.381681203842163086e-01 2.538892626762390137e-01 -3.710165247321128845e-02 1.669815629720687866e-01 1.513461172580718994e-01 2.842614054679870605e-01 -4.404614493250846863e-02 -2.996580302715301514e-01 -1.060872673988342285e-01 -3.198930025100708008e-01 8.426185697317123413e-02 -1.260243058204650879e-01 -2.675274908542633057e-01 -1.907468289136886597e-01 -5.071525275707244873e-02 3.290152549743652344e-02 -9.996619820594787598e-02 -1.344976425170898438e-01 -1.572306640446186066e-02 2.056168913841247559e-01 -1.124598905444145203e-01 -1.879778951406478882e-01 -1.139388382434844971e-01 1.954809576272964478e-01 -2.109476029872894287e-01 2.580947577953338623e-01 1.298981606960296631e-01 -2.030968666076660156e-01 1.471547689288854599e-02
1.490746140480041504e-01 4.868993908166885376e-02 9.588937461376190186e-02 3.067131042480468750e-01 6.215657293796539307e-02 6.758326198905706406e-03 -3.612233400344848633e-01 -1.945795118808746338e-01 -1.956156641244888306e-01 2.005275636911392212e-01 -3.990767523646354675e-02 -2.136811316013336182e-01 -3.585419356822967529e-01 8.249384909868240356e-02 -2.054325640201568604e-01 -5.079164355993270874e-02 -1.415383964776992798e-01 1.034464091062545776e-01 1.103986948728561401e-01 -8.121106773614883423e-02 -1.025398671627044678e-01 -6.533676385879516602e-02 4.941605925559997559e-01 5.658629909157752991e-02 -1.792102493345737457e-02 9.606653451919555664e-02 -1.519902497529983521e-01 -1.584361679852008820e-02 -6.110142916440963745e-02 3.135308995842933655e-02 -1.933869719505310059e-01 -8.545507490634918213e-02
5.080400966107845306e-03 1.840933114290237427e-01 -3.169523179531097412e-01 1.791930049657821655e-01 -1.745309531688690186e-01 9.368456155061721802e-02 1.402160376310348511e-01 -1.132933124899864197e-01 2.356317043304443359e-01 2.466737665235996246e-02 -2.237097918987274170e-01 -1.294393688440322876e-01 3.746744990348815918e-02 1.644804724492132664e-03 -5.607773736119270325e-02 -1.893389075994491577e-01 -6.447429955005645752e-02 1.931672096252441406e-01 -6.398739665746688843e-02 4.291779696941375732e-01 -2.814731001853942871e-01 1.981370002031326294e-01 2.055744826793670654e-01 8.134199678897857666e-02 1.026310212910175323e-02 1.224573701620101929e-01 -1.853384077548980713e-01 -1.688947975635528564e-01 -7.275455445051193237e-02 2.901483774185180664e-01 -1.283908784389495850e-01 -1.318620145320892334e-01
1.486055403947830200e-01 6.023006141185760498e-02 -7.454100251197814941e-02 2.682850360870361328e-01 2.200938463211059570e-01 1.603978425264358521e-01 -1.057235151529312134e-01 1.332857310771942139e-01 1.376031637191772461e-01 1.243311241269111633e-01 -9.879549592733383179e-02 -2.352588474750518799e-01 -1.950375884771347046e-01 3.343964815139770508e-01 -3.036919832229614258e-01 2.898041307926177979e-01 8.581832051277160645e-03 3.714870661497116089e-02 1.680640876293182373e-01 -9.129990637302398682e-02 -8.695314079523086548e-02 -3.784782811999320984e-02 6.299843639135360718e-02 1.725366018945351243e-04 -2.759460210800170898e-01 1.118608564138412476e-01 -5.151522904634475708e-02 -4.993085749447345734e-03 2.427568435668945312e-01 6.748228520154953003e-02 -3.652372062206268311e-01 -1.698534339666366577e-01
-2.603793442249298096e-01 -1.044873073697090149e-01 -6.021661311388015747e-02 3.129495084285736084e-01 -1.323367208242416382e-01 -1.140967756509780884e-01 -2.815897110849618912e-03 8.538848161697387695e-02 -4.247144609689712524e-02 8.162257820367813110e-02 -7.293213903903961182e-02 -2.065327912569046021e-01 -4.060434401035308838e-01 -1.391333043575286865e-01 6.024433299899101257e-02 1.981284469366073608e-01 1.035317629575729370e-01 -1.269758939743041992e-01 -9.517455473542213440e-03 7.797485589981079102e-02 -1.727059632539749146e-01 8.650205284357070923e-02 2.393563836812973022e-01 -5.757179111242294312e-02 -3.224213123321533203e-01 2.173097580671310425e-01 -3.750706315040588379e-01 -5.265865940600633621e-03 1.577207893133163452e-01 -5.907518416643142700e-02 5.050817877054214478e-02 2.112035900354385376e-01
2.212637364864349365e-01 6.402821093797683716e-02 -1.974245011806488037e-01 2.604474723339080811e-01 -8.315963298082351685e-02 1.837588697671890259e-01 -1.356434375047683716e-01 -7.283207029104232788e-02 -2.369506806135177612e-01 7.721471786499023438e-02 -6.419105827808380127e-02 -4.174765348434448242e-01 -2.906937301158905029e-01 2.556794881820678711e-02 -8.913291990756988525e-02 2.158796638250350952e-01 1.459198445081710815e-02 -1.392631381750106812e-01 -2.687141299247741699e-01 -8.524011820554733276e-02 -2.528799772262573242e-01 5.900500342249870300e-03 2.149508148431777954e-01 -2.768450379371643066e-01 -5.087648332118988037e-02 2.099236845970153809e-01 2.556945197284221649e-02 -6.793902721256017685e-03 1.900309324264526367e-02 5.474169552326202393e-02 -2.390245050191879272e-01 -4.206693172454833984e-02
-3.932289481163024902e-01 -2.080292552709579468e-01 1.151219978928565979e-01 2.224614173173904419e-01 1.336790472269058228e-01 -1.423818767070770264e-01 -2.986751869320869446e-02 -1.492884606122970581e-01 5.000331625342369080e-02 5.023294687271118164e-02 -7.321861386299133301e-02 -8.784680068492889404e-02 -2.804410457611083984e-01 1.826890558004379272e-01 -2.816947996616363525e-01 -1.545294523239135742e-01 -1.696491539478302002e-01 -6.968238949775695801e-02 2.289082407951354980e-01 2.896700985729694366e-02 -1.641348600387573242e-01 1.547747552394866943e-01 3.928433060646057129e-01 3.101504035294055939e-02 -8.161349594593048096e-02 -1.112472414970397949e-01 3.009430132806301117e-02 1.810933649539947510e-01 -1.357984691858291626e-01 9.276361763477325439e-02 -2.563519179821014404e-01 7.821600139141082764e-02
-4.603266250342130661e-03 -2.308721281588077545e-02 6.949944794178009033e-02 5.358110740780830383e-02 -1.308226771652698517e-02 4.754690080881118774e-02 6.409248709678649902e-02 -2.568257413804531097e-02 1.841193139553070068e-01 2.779315710067749023e-01 -4.474167525768280029e-01 -5.976219102740287781e-02 -2.380564361810684204e-01 -3.187718093395233154e-01 -9.099809080362319946e-02 -2.255145274102687836e-02 3.751773014664649963e-02 9.302356094121932983e-02 1.350656300783157349e-01 5.262468755245208740e-02 -2.504892051219940186e-01 1.880342140793800354e-02 7.998062670230865479e-02 -1.261375695466995239e-01 -1.412046551704406738e-01 4.240609407424926758e-01 -1.278546452522277832e-01 -3.865795582532882690e-02 1.310145016759634018e-02 2.188114523887634277e-01 -3.244737386703491211e-01 -1.230878382921218872e-01
2.376516759395599365e-01 9.634082019329071045e-02 6.249368563294410706e-02 7.784605026245117188e-02 1.920891081681475043e-04 -1.760097295045852661e-01 1.166938617825508118e-01 9.817881137132644653e-02 4.173585474491119385e-01 -1.159210801124572754e-01 -1.074888035655021667e-01 -7.080001384019851685e-02 -4.334451556205749512e-01 2.983323633670806885e-01 -1.877276413142681122e-02 2.756373584270477295e-01 -7.225096970796585083e-02 1.850248277187347412e-01 -2.092641890048980713e-01 2.358258068561553955e-01 -2.253805547952651978e-01 6.266497075557708740e-02 6.518284231424331665e-02 5.161470919847488403e-02 -1.843460798263549805e-01 -7.395385205745697021e-02 1.219534780830144882e-02 7.424604147672653198e-02 -8.905506134033203125e-02 -5.476991832256317139e-02 -2.246626019477844238e-01 -7.501655817031860352e-02
-2.221634387969970703e-01 -1.745080389082431793e-02 -7.175192236900329590e-02 4.993108659982681274e-02 2.822265028953552246e-01 -8.827258832752704620e-03 4.945074394345283508e-02 -8.135314285755157471e-02 2.070694044232368469e-02 1.526758968830108643e-01 -2.626407146453857422e-01 -2.672009468078613281e-01 4.284645244479179382e-02 1.290952414274215698e-01 -2.150560729205608368e-02 1.080022100359201431e-02 -1.012255027890205383e-01 -4.236771166324615479e-02 -4.331307113170623779e-02 1.378871649503707886e-01 -3.554094433784484863e-01 4.406496882438659668e-02 3.413187861442565918e-01 -3.028234243392944336e-01 -3.006007075309753418e-01 3.548290953040122986e-02 -4.720809310674667358e-02 -1.308579277247190475e-02 -1.994446814060211182e-01 3.394661545753479004e-01 -1.958433538675308228e-01 -1.180251762270927429e-01
2.047404497861862183e-01 8.350047469139099121e-02 -8.947942405939102173e-02 4.629079997539520264e-02 1.159685850143432617e-02 1.824705451726913452e-01 2.233350425958633423e-01 3.226497471332550049e-01 1.623218953609466553e-01 1.151977689005434513e-03 -1.439784169197082520e-01 2.454998344182968140e-02 -5.800375938415527344e-01 -1.636297442018985748e-02 -1.185682043433189392e-01 1.680529415607452393e-01 -1.706013530492782593e-01 1.536356359720230103e-01 -1.722544580698013306e-01 1.030538380146026611e-01 -2.732314765453338623e-01 8.646399527788162231e-02 -2.620960399508476257e-02 1.773951649665832520e-01 -1.541122496128082275e-01 2.143597602844238281e-01 -1.014807447791099548e-01 1.172540783882141113e-01 7.114376127719879150e-02 -6.568210572004318237e-02 -4.076619073748588562e-02 1.215805262327194214e-01
-1.222014874219894409e-01 -1.878385245800018311e-02 -3.781864792108535767e-02 8.100881427526473999e-02 1.650588028132915497e-02 1.506449431180953979e-01 9.501188993453979492e-02 2.373794466257095337e-02 -1.855709403753280640e-02 -9.160560369491577148e-02 -1.016476526856422424e-01 -8.480664342641830444e-02 -2.978555858135223389e-01 2.417573034763336182e-01 -1.858323439955711365e-02 2.820421159267425537e-01 -3.973952680826187134e-02 -7.388002425432205200e-02 6.452452391386032104e-02 4.261747300624847412e-01 2.509122341871261597e-02 2.431849986314773560e-01 1.111406311392784119e-01 -2.078795135021209717e-01 -1.150695681571960449e-01 9.324176609516143799e-02 -1.118711680173873901e-01 -8.577432483434677124e-02 5.533353425562381744e-03 3.849409520626068115e-01 -3.800473213195800781e-01 2.196182161569595337e-01
1.244126856327056885e-01 2.369762025773525238e-02 -1.647304594516754150e-01 2.683421671390533447e-01 2.633516788482666016e-01 -1.504928022623062134e-01 -1.115811243653297424e-02 3.202004358172416687e-02 -5.385287106037139893e-02 1.009236499667167664e-01 -1.257170438766479492e-01 -1.034767478704452515e-01 -2.674390673637390137e-01 1.274189352989196777e-02 2.643351554870605469e-01 1.438474953174591064e-01 -1.644696593284606934e-01 1.409825086593627930e-01 -5.834260210394859314e-02 -1.139926314353942871e-01 -2.952410578727722168e-01 1.171791031956672668e-01 3.113410472869873047e-01 1.025206595659255981e-01 -1.098329722881317139e-01 -2.419468164443969727e-01 -1.692371219396591187e-01 -1.609713435173034668e-01 5.462282150983810425e-02 1.055079028010368347e-01 -3.892195522785186768e-01 1.654894351959228516e-01
2.188520878553390503e-02 -3.478100989013910294e-04 -3.758653104305267334e-01 4.503541439771652222e-02 1.495441347360610962e-01 1.948212385177612305e-01 -8.721865713596343994e-02 -6.219938397407531738e-02 2.370652407407760620e-01 2.562449127435684204e-02 -9.503273665904998779e-02 -9.829565137624740601e-02 -2.539934813976287842e-01 5.218335986137390137e-02 1.108912974596023560e-01 3.766649216413497925e-02 -3.205254673957824707e-02 2.156968265771865845e-01 4.738776758313179016e-02 1.523490101099014282e-01 -2.917180359363555908e-01 -3.734295964241027832e-01 1.548541039228439331e-01 -7.217692583799362183e-02 -1.437272727489471436e-01 1.012247130274772644e-01 -4.423441886901855469e-01 9.112173318862915039e-02 -6.844028085470199585e-02 5.503509193658828735e-02 -1.556483805179595947e-01 1.853659451007843018e-01
1.629953831434249878e-01 7.405953109264373779e-02 -3.412462025880813599e-02 8.238993585109710693e-02 1.618717312812805176e-01 -1.268806308507919312e-02 -1.213002484291791916e-02 1.303259283304214478e-01 2.996431663632392883e-02 3.830380141735076904e-01 -6.129143014550209045e-02 -2.564661204814910889e-01 -5.544376373291015625e-01 1.484040170907974243e-01 -8.189915120601654053e-02 7.067532837390899658e-02 -8.830271661281585693e-02 -1.982587622478604317e-03 5.342019349336624146e-02 2.635201439261436462e-02 2.888848818838596344e-02 2.194317877292633057e-01 -4.025776684284210205e-02 -2.580035626888275146e-01 -2.421095520257949829e-01 2.566559016704559326e-01 -9.732576087117195129e-03 -2.016619890928268433e-01 -2.064079642295837402e-01 -4.130470752716064453e-02 1.294190287590026855e-01 5.824819952249526978e-02
-9.991867095232009888e-02 2.299923151731491089e-01 -1.690102368593215942e-01 7.119549065828323364e-02 2.245969027280807495e-01 -3.207743400707840919e-03 2.491597384214401245e-01 4.606711864471435547e-02 1.463804244995117188e-01 -7.752917706966400146e-02 5.620840564370155334e-02 -1.859763404354453087e-03 -1.229785010218620300e-01 1.848054975271224976e-01 -2.530684769153594971e-01 1.455107051879167557e-02 -9.847663342952728271e-02 5.709957703948020935e-02 2.273577265441417694e-02 4.281215071678161621e-01 -4.136269688606262207e-01 1.686936058104038239e-02 3.264309763908386230e-01 4.634412005543708801e-02 -1.237485781311988831e-01 -3.820424154400825500e-02 -4.519427567720413208e-02 2.643348183482885361e-03 -2.501511871814727783e-01 -4.667897894978523254e-02 -1.015404164791107178e-01 -2.719730436801910400e-01
3.045288100838661194e-02 6.850689649581909180e-03 1.096977069973945618e-01 -7.380819320678710938e-02 1.955769360065460205e-01 1.499463915824890137e-01 1.076573953032493591e-01 -1.436665058135986328e-01 -2.632279135286808014e-02 1.361635178327560425e-01 -9.970123320817947388e-02 1.272730529308319092e-01 -4.984522163867950439e-01 -4.464658908545970917e-03 -1.106966435909271240e-01 2.710937149822711945e-02 8.990883082151412964e-02 2.499018013477325439e-01 1.120463460683822632e-01 2.699287235736846924e-01 -3.237306326627731323e-02 1.052724719047546387e-01 2.878232896327972412e-01 1.225841194391250610e-01 -1.307303309440612793e-01 3.308528363704681396e-01 -2.284727096557617188e-01 -2.122367918491363525e-01 6.484717130661010742e-02 1.271353811025619507e-01 -2.583110332489013672e-01 7.002585381269454956e-02
-1.126299984753131866e-02 -3.593975678086280823e-02 3.466749563813209534e-02 7.557224482297897339e-02 -3.565116785466670990e-03 -1.378519833087921143e-01 4.605306684970855713e-02 -1.868345290422439575e-01 6.643685698509216309e-02 -4.570793733000755310e-02 1.054534241557121277e-01 -6.622529029846191406e-02 -2.991293966770172119e-01 -4.423015937209129333e-02 -1.281853020191192627e-01 -2.036035656929016113e-01 -4.444789886474609375e-02 1.416462063789367676e-01 -1.179904267191886902e-01 1.843101084232330322e-01 -3.632411658763885498e-01 -3.443698883056640625e-01 3.786912262439727783e-01 -1.550263613462448120e-01 -3.367567360401153564e-01 3.020899295806884766e-01 -1.342508792877197266e-01 2.184946351917460561e-04 -1.543376743793487549e-01 -6.386255472898483276e-02 -5.122298747301101685e-02 1.522481590509414673e-01
-8.997634053230285645e-02 -6.670020520687103271e-02 -1.811406761407852173e-01 4.203750789165496826e-01 -1.448297351598739624e-01 2.365033030509948730e-01 -2.163152694702148438e-01 -1.552830785512924194e-01 1.649031043052673340e-01 5.821811035275459290e-03 -1.954057514667510986e-01 -1.806484758853912354e-01 -2.154709547758102417e-01 -7.425884157419204712e-02 -1.004488915205001831e-01 -8.980404585599899292e-02 -4.390277341008186340e-02 1.301090270280838013e-01 2.915572524070739746e-01 -6.269181519746780396e-02 -1.608043611049652100e-01 1.300737112760543823e-01 2.674406766891479492e-01 -2.661320939660072327e-02 -5.280612781643867493e-02 3.128002285957336426e-01 1.976288482546806335e-02 1.415391564369201660e-01 3.751612082123756409e-02 1.101244166493415833e-01 -2.722917497158050537e-01 -1.744617521762847900e-01
-6.275721639394760132e-02 1.279454231262207031e-01 -9.012809395790100098e-02 1.714819669723510742e-01 1.406342834234237671e-01 1.644495874643325806e-01 -2.199758030474185944e-02 2.010938897728919983e-02 -1.043961793184280396e-01 2.636852264404296875e-01 -4.300060868263244629e-01 1.340688765048980713e-01 -4.314848482608795166e-01 7.326788036152720451e-04 -3.381515741348266602e-01 -3.172433376312255859e-02 4.782833158969879150e-03 2.501084208488464355e-01 1.760483160614967346e-02 2.887050211429595947e-01 -2.085795849561691284e-01 1.312494277954101562e-01 1.260659545660018921e-01 -1.056568175554275513e-01 2.509475219994783401e-03 -1.341592818498611450e-01 -5.366687476634979248e-02 1.524638663977384567e-02 1.355974078178405762e-01 -1.780637800693511963e-01 6.594064086675643921e-02 5.196986719965934753e-03
8.509226888418197632e-02 -1.562773622572422028e-02 -7.374207675457000732e-02 -1.210708320140838623e-01 -7.831417955458164215e-03 -1.393495798110961914e-01 1.236144751310348511e-01 -2.148198783397674561e-01 1.137301046401262283e-02 1.249716356396675110e-01 -1.974916458129882812e-01 -3.219107687473297119e-01 -1.974704116582870483e-01 1.004980951547622681e-01 1.717554032802581787e-01 7.937423884868621826e-02 -2.508108913898468018e-01 -9.695846587419509888e-02 -1.644405275583267212e-01 8.719027042388916016e-02 -3.358457386493682861e-01 9.894675761461257935e-02 2.462807744741439819e-01 -8.441239595413208008e-02 -4.772347211837768555e-01 1.163748875260353088e-01 -2.801691591739654541e-01 -1.269692555069923401e-02 7.808164507150650024e-02 5.373064056038856506e-02 5.538606643676757812e-02 1.375649720430374146e-01
3.250854313373565674e-01 1.787196695804595947e-01 -2.011187672615051270e-01 1.596235036849975586e-01 8.774368464946746826e-02 7.101506739854812622e-02 1.511511858552694321e-02 2.548523843288421631e-01 -8.828242123126983643e-02 3.669186308979988098e-02 -1.894078999757766724e-01 -9.751933068037033081e-02 -3.715029954910278320e-01 3.082516193389892578e-01 1.727945655584335327e-01 -1.691424697637557983e-01 -2.747707962989807129e-01 8.815479278564453125e-02 2.090558707714080811e-01 7.641296833753585815e-02 -1.319113224744796753e-01 5.147290229797363281e-02 9.056657552719116211e-02 -7.486528158187866211e-02 -5.984619632363319397e-02 -4.914803430438041687e-04 2.886348590254783630e-02 -2.312431111931800842e-02 5.034976452589035034e-02 2.768572270870208740e-01 -3.462493717670440674e-01 4.254268854856491089e-02
2.997007369995117188e-01 1.326083838939666748e-01 -2.487672865390777588e-01 2.092099338769912720e-01 -6.734229624271392822e-02 3.248089924454689026e-02 2.244572490453720093e-01 6.744027137756347656e-02 1.549265682697296143e-01 1.697196066379547119e-01 -9.359532594680786133e-02 7.017707824707031250e-02 -3.898013830184936523e-01 -1.016894802451133728e-01 5.313559994101524353e-02 -1.031461805105209351e-01 -2.060088217258453369e-01 1.022690236568450928e-01 -7.885532826185226440e-02 -7.284739613533020020e-02 -3.388250470161437988e-01 1.860726326704025269e-01 1.334047913551330566e-01 -2.423245161771774292e-01 3.811002895236015320e-02 -2.270747423171997070e-01 -2.792677879333496094e-01 2.174103707075119019e-01 2.289559924975037575e-03 9.990108758211135864e-02 -7.451655715703964233e-02 1.657053828239440918e-03
-2.503213286399841309e-02 -4.994693025946617126e-02 -1.032727435231208801e-01 -2.004415914416313171e-02 3.825952112674713135e-02 -2.417210042476654053e-01 2.417439818382263184e-01 -2.032966613769531250e-01 -4.550934582948684692e-02 2.795657217502593994e-01 -6.260719895362854004e-02 -3.606772224884480238e-04 -5.489116907119750977e-01 -4.428985714912414551e-02 -1.184130981564521790e-01 -1.201869696378707886e-01 -1.012929826974868774e-01 -1.660354435443878174e-02 2.274031937122344971e-01 2.029064297676086426e-01 -6.389027833938598633e-02 1.320851296186447144e-01 2.669574618339538574e-01 9.626007080078125000e-02 -1.525346487760543823e-01 2.187501825392246246e-02 -1.192927882075309753e-01 -3.419044613838195801e-01 3.419943898916244507e-02 -1.658582687377929688e-02 -3.107582032680511475e-02 2.179541438817977905e-01
6.596347689628601074e-02 1.326703578233718872e-01 -2.207751423120498657e-01 1.530341356992721558e-01 2.041799724102020264e-01 -7.789228856563568115e-02 1.745972186326980591e-01 1.459312587976455688e-01 2.229634225368499756e-01 3.248076140880584717e-01 -1.676768809556961060e-01 9.992849826812744141e-02 -1.392449885606765747e-01 3.260768577456474304e-02 -1.520572900772094727e-01 7.934412360191345215e-02 1.712414473295211792e-01 2.403700947761535645e-01 -1.974643319845199585e-01 3.449749946594238281e-01 -2.664204835891723633e-01 2.436460368335247040e-02 1.868938356637954712e-01 -3.351124525070190430e-01 -7.883601635694503784e-02 4.534981772303581238e-02 -9.287374466657638550e-02 -9.576235897839069366e-03 1.548179388046264648e-01 -2.152575701475143433e-01 -6.524240598082542419e-03 1.092054396867752075e-01
-7.567791640758514404e-02 7.564467191696166992e-02 -1.538258045911788940e-01 8.041536808013916016e-02 2.207054942846298218e-01 1.289899349212646484e-01 -2.788778841495513916e-01 -2.067618072032928467e-01 -5.060963332653045654e-02 1.029074415564537048e-01 -2.420424250885844231e-03 7.890390604734420776e-02 -3.187564909458160400e-01 2.364268451929092407e-01 1.100451573729515076e-01 -1.299948841333389282e-01 -2.602930665016174316e-01 2.881014049053192139e-01 1.201416850090026855e-01 9.818813763558864594e-03 -2.760320007801055908e-01 1.189772412180900574e-01 3.060548603534698486e-01 -2.659018635749816895e-01 1.453711539506912231e-01 -1.041876077651977539e-01 -3.376683220267295837e-02 8.256301283836364746e-02 2.631931900978088379e-01 -1.164951696991920471e-01 -1.353946179151535034e-01 -7.435090839862823486e-02
2.412553727626800537e-01 1.722334325313568115e-01 -1.710378006100654602e-02 -1.025429293513298035e-01 2.704955451190471649e-02 -1.102149039506912231e-01 1.186304092407226562e-01 -2.818228006362915039e-01 -3.801826015114784241e-02 1.157503798604011536e-01 1.920757591724395752e-01 5.108823999762535095e-02 -4.670994877815246582e-01 1.094635725021362305e-01 -7.065451890230178833e-02 2.073054909706115723e-01 4.424649477005004883e-02 1.939807534217834473e-01 3.187482953071594238e-01 2.875629067420959473e-02 -2.064800262451171875e-01 2.362468242645263672e-01 2.755382359027862549e-01 -1.352220028638839722e-01 -9.703193604946136475e-02 -1.061907690018415451e-02 -5.873990803956985474e-02 3.696819767355918884e-03 -2.503412961959838867e-01 4.433310031890869141e-02 -1.978247314691543579e-01 1.050709113478660583e-01
2.041410356760025024e-01 -1.514728218317031860e-01 2.657672017812728882e-02 5.016588419675827026e-02 -1.142588481307029724e-01 -7.160341739654541016e-02 -1.923173516988754272e-01 -1.089126467704772949e-01 2.388019561767578125e-01 2.048949152231216431e-01 9.804353117942810059e-02 -2.371106594800949097e-01 -2.843215167522430420e-01 1.404972374439239502e-01 1.234005913138389587e-01 -1.075104326009750366e-01 -1.751454770565032959e-01 1.297065764665603638e-01 5.271298810839653015e-02 1.736739575862884521e-01 -2.340046912431716919e-01 -7.257340848445892334e-02 1.650824397802352905e-01 -3.076975941658020020e-01 -4.525491595268249512e-02 2.778305411338806152e-01 2.290076464414596558e-01 1.707711070775985718e-01 2.606437802314758301e-01 1.650916785001754761e-01 -2.266195267438888550e-01 5.598762631416320801e-02
-3.961902856826782227e-02 1.336287260055541992e-01 -9.863894432783126831e-03 1.147181168198585510e-01 -6.310780346393585205e-02 -1.423305124044418335e-01 -1.787313222885131836e-01 2.204149216413497925e-01 -1.209235116839408875e-01 1.406298018991947174e-03 -4.203307628631591797e-01 -5.199642851948738098e-02 -2.575427889823913574e-01 2.326354682445526123e-01 -2.572745680809020996e-01 2.515188418328762054e-02 -1.910479962825775146e-01 1.328603178262710571e-02 1.763038784265518188e-01 -3.530083224177360535e-02 -3.287035226821899414e-01 -6.151780858635902405e-02 1.501808166503906250e-01 -1.211407929658889771e-01 -1.423557996749877930e-01 1.647680252790451050e-02 1.604856848716735840e-01 4.675970971584320068e-02 2.330622971057891846e-01 1.905990093946456909e-01 -3.437364697456359863e-01 -7.698734849691390991e-02
-1.966017996892333031e-03 -1.857679337263107300e-02 -6.591625977307558060e-03 -2.191410213708877563e-02 -1.385471224784851074e-02 2.021652907133102417e-01 8.906154334545135498e-02 3.192375898361206055e-01 -3.979416191577911377e-02 5.704133957624435425e-02 -3.319547474384307861e-01 -6.289909034967422485e-02 -3.848675787448883057e-01 3.632340431213378906e-01 -1.470894813537597656e-01 2.453161925077438354e-01 -2.317434996366500854e-01 1.788423806428909302e-01 7.761900871992111206e-02 1.627907902002334595e-01 -1.639880836009979248e-01 -1.484040468931198120e-01 5.693691968917846680e-02 -1.001845300197601318e-01 -8.251669257879257202e-02 4.449365288019180298e-02 -3.973150253295898438e-02 -2.426464706659317017e-01 1.144618913531303406e-01 -2.967007756233215332e-01 -1.285517215728759766e-01 -6.499484181404113770e-03
-1.258393973112106323e-01 9.066059254109859467e-03 -2.446039319038391113e-01 4.323447644710540771e-01 -4.170143976807594299e-02 7.579571753740310669e-02 -1.150375157594680786e-01 -1.927140504121780396e-01 2.192272692918777466e-01 1.667527258396148682e-01 -1.240784600377082825e-01 -5.167643353343009949e-02 -2.413163930177688599e-01 -4.630187526345252991e-02 -1.335234791040420532e-01 -2.973489761352539062e-01 -1.132915019989013672e-01 1.497415918856859207e-02 2.545945942401885986e-01 1.376632004976272583e-01 -3.173366189002990723e-03 4.885327070951461792e-02 3.059563934803009033e-01 1.788041554391384125e-02 -4.627323895692825317e-02 3.256976604461669922e-01 1.040623635053634644e-01 1.692638099193572998e-01 -1.163287982344627380e-01 8.225468546152114868e-02 -2.397762686014175415e-01 1.651143282651901245e-02
-9.328936040401458740e-02 9.386897087097167969e-02 2.472516521811485291e-02 2.272446155548095703e-01 9.093486517667770386e-02 1.143592596054077148e-01 1.994874179363250732e-01 -2.039194852113723755e-01 1.880258619785308838e-01 9.085498005151748657e-02 -5.385449528694152832e-02 -9.534337371587753296e-02 -5.482795238494873047e-01 -9.222622960805892944e-02 -1.976441591978073120e-01 1.136616617441177368e-02 2.866053283214569092e-01 1.475254744291305542e-01 1.813698001205921173e-02 1.570338457822799683e-01 4.267689958214759827e-02 2.652256190776824951e-01 2.930065691471099854e-01 6.996534019708633423e-02 8.064883202314376831e-02 2.863377630710601807e-01 -6.688089668750762939e-02 -8.796422183513641357e-02 -5.300429835915565491e-02 1.065956130623817444e-01 7.387971132993698120e-02 -1.070409491658210754e-01
-2.717989087104797363e-01 -7.820355892181396484e-02 -2.236333638429641724e-01 -3.720354661345481873e-02 6.414175778627395630e-02 -5.046882107853889465e-02 -3.222870454192161560e-02 -2.766183018684387207e-01 1.981515735387802124e-01 -1.957712620496749878e-01 6.218653544783592224e-02 -2.054926566779613495e-02 -2.212911695241928101e-01 2.223377972841262817e-01 -6.148581951856613159e-02 3.837090358138084412e-02 -1.399309784173965454e-01 -9.785903990268707275e-02 3.329916596412658691e-01 1.750722974538803101e-01 -3.750662505626678467e-01 2.674101293087005615e-01 1.580699086189270020e-01 -1.090652793645858765e-01 -1.406831145286560059e-01 1.855162680149078369e-01 -6.986665725708007812e-02 -5.234821140766143799e-02 2.462955862283706665e-01 2.004074305295944214e-01 -7.317800074815750122e-02 1.053332239389419556e-01
5.445511639118194580e-02 1.353151798248291016e-01 1.330326795578002930e-01 3.197228536009788513e-02 -1.473201364278793335e-01 -1.786941289901733398e-02 1.539306044578552246e-01 3.031610846519470215e-01 2.933586835861206055e-01 -4.039036284666508436e-04 -3.146274387836456299e-01 -1.079301014542579651e-01 -5.446851849555969238e-01 1.639773249626159668e-01 -1.001567915081977844e-01 1.272534430027008057e-01 -1.543937474489212036e-01 1.496941894292831421e-01 -1.305944472551345825e-01 2.168002128601074219e-01 -2.106146067380905151e-01 8.777911216020584106e-02 -1.537629961967468262e-01 1.314395070075988770e-01 -1.683981716632843018e-02 1.783261597156524658e-01 -1.511532068252563477e-01 -1.028650328516960144e-01 5.262624099850654602e-02 -3.709043934941291809e-02 -1.243074331432580948e-02 5.280577763915061951e-02
-1.561570614576339722e-01 -1.951947510242462158e-01 -9.883072227239608765e-02 3.086549639701843262e-01 1.125663220882415771e-01 3.459970653057098389e-02 2.600975893437862396e-02 -1.934625767171382904e-02 -1.590760797262191772e-01 4.003281295299530029e-01 -1.176195517182350159e-01 -2.656537294387817383e-01 -3.106746375560760498e-01 1.941597163677215576e-01 5.212575942277908325e-02 -2.130179107189178467e-02 1.933665424585342407e-01 -1.968473345041275024e-01 -1.168938204646110535e-01 1.013647168874740601e-01 -1.200214698910713196e-01 2.054070532321929932e-01 1.347081214189529419e-01 -1.017033010721206665e-01 -1.870634704828262329e-01 1.989251524209976196e-01 -1.395605802536010742e-01 3.825554624199867249e-02 -1.707281172275543213e-01 2.314049191772937775e-02 -9.813948720693588257e-02 3.003546893596649170e-01
3.462373018264770508e-01 -6.973573565483093262e-02 6.783447414636611938e-02 4.382032155990600586e-01 9.841835498809814453e-02 8.733806759119033813e-02 -7.577431201934814453e-02 7.413740269839763641e-03 -2.710717543959617615e-02 2.497607469558715820e-01 -2.990311682224273682e-01 -4.187912940979003906e-01 -2.217074781656265259e-01 5.826690047979354858e-02 8.928664028644561768e-02 -2.066105604171752930e-03 -4.399155080318450928e-02 -1.558216959238052368e-01 -1.451506316661834717e-01 4.040125012397766113e-02 -9.246227145195007324e-02 1.943247169256210327e-01 2.382725775241851807e-01 -1.832032352685928345e-01 -1.104549597948789597e-02 7.065043598413467407e-02 2.013629674911499023e-02 -1.775013059377670288e-01 1.745722740888595581e-01 6.373903900384902954e-02 -9.369281679391860962e-02 3.417837619781494141e-02
-2.356287650763988495e-02 1.533975899219512939e-01 1.277876943349838257e-01 2.268461436033248901e-01 2.081832885742187500e-01 9.180721640586853027e-02 -5.067682638764381409e-02 -1.605811566114425659e-01 -1.861070990562438965e-01 4.201187938451766968e-02 -1.650693416595458984e-01 -1.667960137128829956e-01 -1.600647419691085815e-01 2.533099055290222168e-01 1.497059911489486694e-01 -1.407054662704467773e-01 1.472038403153419495e-02 -2.483288059011101723e-03 1.222563311457633972e-01 6.230872869491577148e-02 -3.116906583309173584e-01 2.308187633752822876e-01 3.816168010234832764e-01 -1.164257749915122986e-01 -2.169067859649658203e-01 2.902649939060211182e-01 -5.473208427429199219e-02 -2.142896056175231934e-01 8.780705742537975311e-03 -1.893921792507171631e-01 1.616026610136032104e-01 1.832738071680068970e-01
-2.782931625843048096e-01 -9.304781258106231689e-02 -1.241663768887519836e-01 1.933454275131225586e-01 1.971200257539749146e-01 -1.675914227962493896e-01 -1.324527245014905930e-02 2.234500497579574585e-01 1.600977778434753418e-01 -1.021046377718448639e-02 -6.339780241250991821e-02 -1.379797756671905518e-01 -1.595409214496612549e-01 7.500858604907989502e-02 -8.399614691734313965e-02 -1.371886022388935089e-02 -2.760976254940032959e-01 1.559517234563827515e-01 -1.275708992034196854e-02 1.067692935466766357e-01 -4.234333336353302002e-01 -1.284111589193344116e-01 2.984220981597900391e-01 -1.427226662635803223e-01 1.504805535078048706e-01 2.520322501659393311e-01 -2.152268141508102417e-01 3.142142593860626221e-01 2.132101543247699738e-02 2.166744321584701538e-02 8.539740741252899170e-02 -1.309639587998390198e-02
-5.213033035397529602e-02 -1.551991403102874756e-01 -7.053413987159729004e-02 3.602005541324615479e-02 3.500122129917144775e-01 -1.411651819944381714e-01 -4.923977330327033997e-02 2.569701150059700012e-02 2.895836532115936279e-02 1.433875858783721924e-01 -2.103385478258132935e-01 -3.565343320369720459e-01 -3.917049169540405273e-01 -1.512007415294647217e-01 -2.611541748046875000e-01 8.078965544700622559e-02 -2.616972103714942932e-02 -2.250307612121105194e-02 -1.551482826471328735e-01 -1.624407060444355011e-02 -1.845456510782241821e-01 5.901814624667167664e-02 2.041296809911727905e-01 -1.701310127973556519e-01 -4.859296977519989014e-02 -1.124404966831207275e-01 -1.095048245042562485e-02 2.851230464875698090e-02 4.962912201881408691e-02 3.062029778957366943e-01 -3.037985861301422119e-01 -1.987155526876449585e-01
-9.253085404634475708e-02 -4.754334315657615662e-02 2.047272026538848877e-02 1.511094570159912109e-01 1.757754683494567871e-01 -2.459517270326614380e-01 -1.674932241439819336e-01 2.887922339141368866e-02 2.594928145408630371e-01 -7.209660857915878296e-02 -1.954632997512817383e-01 -5.752554163336753845e-02 -6.014371663331985474e-02 1.143596470355987549e-01 -8.595762401819229126e-02 8.313374966382980347e-02 -2.485600411891937256e-01 2.067839205265045166e-01 -1.609525531530380249e-01 1.154041290283203125e-01 -2.430181056261062622e-01 -7.070007920265197754e-02 5.993620753288269043e-01 -4.682599008083343506e-02 4.307643696665763855e-02 2.251732051372528076e-01 -9.169741719961166382e-02 1.474185436964035034e-01 1.162301674485206604e-01 1.186068132519721985e-01 9.692806005477905273e-02 -1.080824658274650574e-01
1.077865436673164368e-01 -2.806638367474079132e-02 -1.462159007787704468e-01 2.127994596958160400e-01 -6.334712379612028599e-04 1.421510279178619385e-01 1.076186150312423706e-01 -2.424635887145996094e-01 8.969675749540328979e-02 -1.941654384136199951e-01 -1.396141052246093750e-01 -3.217576146125793457e-01 -1.989886462688446045e-01 8.310264907777309418e-03 -2.014263533055782318e-02 1.382289677858352661e-01 -7.843238115310668945e-02 9.781055897474288940e-02 4.596239700913429260e-02 3.094233572483062744e-01 -5.918395891785621643e-02 2.947774529457092285e-01 1.689134091138839722e-01 -7.012582570314407349e-02 -2.222940772771835327e-01 3.201462328433990479e-01 -5.067785084247589111e-02 3.616515100002288818e-01 1.929183751344680786e-01 -2.004138678312301636e-01 -9.839639998972415924e-03 4.734643548727035522e-02
1.757649481296539307e-01 1.174410879611968994e-01 -1.414061933755874634e-01 3.377350866794586182e-01 1.534133404493331909e-01 -2.051002718508243561e-02 -2.177213132381439209e-01 -3.880232572555541992e-02 2.501549720764160156e-01 1.228624954819679260e-01 -4.428293928503990173e-02 2.803925052285194397e-02 -2.255976498126983643e-01 3.774879872798919678e-01 -1.505765616893768311e-01 -1.132743880152702332e-01 -2.641390860080718994e-01 2.009424716234207153e-01 7.956260442733764648e-02 -1.783636063337326050e-01 6.436548382043838501e-02 -8.514416962862014771e-02 3.656885623931884766e-01 -1.064736917614936829e-01 -1.134099252521991730e-02 -3.185734152793884277e-02 -2.306597381830215454e-01 -1.619815379381179810e-01 6.980095990002155304e-03 -1.069067865610122681e-01 -1.436809152364730835e-01 1.470287144184112549e-01
-3.956683352589607239e-02 1.028339788317680359e-01 1.134486272931098938e-01 2.853159606456756592e-01 1.652408540248870850e-01 1.434150040149688721e-01 1.719690859317779541e-01 -2.394263893365859985e-01 6.595992296934127808e-02 8.995736017823219299e-03 -1.151405349373817444e-01 1.403019856661558151e-02 -3.743908703327178955e-01 -1.834079390391707420e-03 -2.805898487567901611e-01 -6.850003264844417572e-03 -3.044307790696620941e-02 2.755177617073059082e-01 -1.044022813439369202e-01 2.167253941297531128e-02 -2.170915752649307251e-01 -1.185149773955345154e-01 3.151945173740386963e-01 1.452369894832372665e-02 -1.593421399593353271e-01 -1.565154828131198883e-02 -2.457495629787445068e-01 -1.711112111806869507e-01 2.191270887851715088e-01 3.039804995059967041e-01 1.313692778348922729e-01 -7.260457612574100494e-03
1.354991272091865540e-02 -2.568688476458191872e-03 1.061346754431724548e-01 3.718586564064025879e-01 8.737148344516754150e-02 -1.238717958331108093e-01 1.579728573560714722e-01 -4.262928292155265808e-02 7.507909089326858521e-02 2.247217893600463867e-01 9.905691444873809814e-02 7.411164045333862305e-02 -2.685013115406036377e-01 3.582280278205871582e-01 -1.851357668638229370e-01 -2.446025907993316650e-01 -8.974010497331619263e-02 2.492742538452148438e-01 -2.557187899947166443e-02 -1.257827877998352051e-01 -3.187997639179229736e-01 7.741605490446090698e-02 2.448903918266296387e-01 -1.940134018659591675e-01 -4.826787859201431274e-02 2.573953270912170410e-01 -5.587901687249541283e-04 -6.040753051638603210e-02 6.649427115917205811e-02 6.763772666454315186e-02 2.430156171321868896e-01 4.856485128402709961e-02
-1.481918841600418091e-01 1.529042273759841919e-01 -1.545319110155105591e-01 1.056272387504577637e-01 5.386567115783691406e-02 -3.999011218547821045e-02 1.225761324167251587e-01 2.999140024185180664e-01 1.490879356861114502e-01 2.934353649616241455e-01 8.682903647422790527e-02 -7.399904727935791016e-02 -3.953714072704315186e-01 3.792451620101928711e-01 3.212789818644523621e-02 -1.267573386430740356e-01 -2.153681665658950806e-01 1.224024146795272827e-01 5.783368647098541260e-02 -1.663531959056854248e-01 -6.465757265686988831e-03 -3.409365564584732056e-02 2.920894026756286621e-01 -2.969551384449005127e-01 2.263461053371429443e-01 7.305258512496948242e-02 -1.620337218046188354e-01 -1.274651587009429932e-01 -5.136781372129917145e-03 -4.628599062561988831e-02 -6.375191267579793930e-03 5.646897107362747192e-02
1.963902115821838379e-01 1.850887984037399292e-01 -2.790151834487915039e-01 -8.749377913773059845e-03 1.023915410041809082e-01 -2.922007739543914795e-01 -8.933132886886596680e-02 -1.322699636220932007e-01 1.696767807006835938e-01 -8.569418638944625854e-02 -6.026648730039596558e-02 -1.062925457954406738e-01 -8.957353979349136353e-02 3.207055628299713135e-01 -1.855096071958541870e-01 1.555549539625644684e-02 -1.937688291072845459e-01 2.027154564857482910e-01 5.296597257256507874e-03 2.260658442974090576e-01 -8.017048984766006470e-02 6.839165836572647095e-02 3.264049887657165527e-01 -2.087809890508651733e-01 2.285776883363723755e-01 2.417362630367279053e-01 -1.348891407251358032e-01 1.404177397489547729e-01 4.290617257356643677e-02 2.797031998634338379e-01 -9.078142791986465454e-02 5.822839960455894470e-02
-1.307772696018218994e-01 1.162657067179679871e-01 -1.030820459127426147e-01 2.173457592725753784e-01 8.246886730194091797e-02 9.982094168663024902e-02 -3.257217258214950562e-02 -3.234877437353134155e-02 2.095990628004074097e-02 2.432156354188919067e-01 -3.934230208396911621e-01 4.458275437355041504e-02 -2.767198383808135986e-01 5.630936473608016968e-03 -3.339726924896240234e-01 5.050099641084671021e-02 -7.181554101407527924e-03 2.530719935894012451e-01 -7.820707559585571289e-02 4.171911180019378662e-01 -3.213854134082794189e-01 3.062269650399684906e-02 1.326856166124343872e-01 -4.685854911804199219e-02 -2.711046673357486725e-02 -1.590703129768371582e-01 1.451222319155931473e-02 1.017724946141242981e-01 1.231589764356613159e-01 -2.378591001033782959e-01 7.886429876089096069e-02 5.220179632306098938e-02
1.630307883024215698e-01 1.193494722247123718e-01 -2.208968251943588257e-02 -1.295236647129058838e-01 1.186539530754089355e-01 -1.868257857859134674e-02 5.729711055755615234e-02 5.095301941037178040e-02 -2.238769680261611938e-01 1.695538461208343506e-01 -2.219697460532188416e-02 -1.653313338756561279e-01 -4.492385685443878174e-01 2.575950920581817627e-01 6.240168213844299316e-02 4.338807240128517151e-02 -5.782315880060195923e-02 -8.812277764081954956e-02 -1.175006106495857239e-01 1.974579095840454102e-01 -3.759207129478454590e-01 9.061778336763381958e-02 2.173853814601898193e-01 -2.075387686491012573e-01 -3.629097640514373779e-01 1.445485930889844894e-02 -7.535505294799804688e-02 -1.272005727514624596e-03 1.202887818217277527e-01 2.883810736238956451e-02 2.897731959819793701e-01 -1.838340237736701965e-02
7.413959503173828125e-02 1.627330034971237183e-01 -1.782089918851852417e-01 2.743337154388427734e-01 3.183526396751403809e-01 7.792901247739791870e-02 -1.984675675630569458e-01 -1.778932809829711914e-01 4.373083356767892838e-03 -3.535668849945068359e-01 7.040897756814956665e-02 -2.116087079048156738e-01 -4.779722094535827637e-01 1.388785243034362793e-01 5.100411549210548401e-02 -7.295696437358856201e-02 -1.303138881921768188e-01 -1.047568395733833313e-02 1.442020665854215622e-02 -6.742940098047256470e-02 -2.181149274110794067e-01 -1.157592609524726868e-01 8.602295815944671631e-02 2.475470677018165588e-02 -1.149841994047164917e-01 5.481966212391853333e-02 -2.093889713287353516e-01 2.450804561376571655e-01 1.403871476650238037e-01 1.302152872085571289e-01 3.258749609813094139e-03 -6.686363369226455688e-02
1.131290942430496216e-01 -8.215885609388351440e-02 -1.350282132625579834e-02 7.653069496154785156e-02 3.504694998264312744e-02 -5.394907295703887939e-02 4.245819151401519775e-02 9.755600243806838989e-02 2.136267125606536865e-01 1.910558342933654785e-01 -1.007858663797378540e-01 9.470236301422119141e-02 -5.083413720130920410e-01 6.393785774707794189e-02 -3.740555942058563232e-01 3.682928159832954407e-02 1.431123316287994385e-01 -9.015346318483352661e-02 1.374209672212600708e-01 2.181497961282730103e-01 -2.355056852102279663e-01 -8.035895228385925293e-02 2.462802678346633911e-01 -9.169129282236099243e-02 2.661784738302230835e-02 -1.835471689701080322e-01 -3.093456029891967773e-01 -9.213203191757202148e-02 1.394142657518386841e-01 -1.827643960714340210e-01 -4.252822697162628174e-02 -1.860712915658950806e-01
-1.384882032871246338e-01 1.416397839784622192e-01 1.782722473144531250e-01 1.085420474410057068e-01 1.375095546245574951e-01 2.315371483564376831e-02 1.396055817604064941e-01 1.449456959962844849e-01 1.952397674322128296e-01 1.775098294019699097e-01 5.225084349513053894e-02 -1.378651559352874756e-01 -3.560500442981719971e-01 1.176560595631599426e-01 2.040906697511672974e-01 -9.060057252645492554e-02 -1.201892718672752380e-01 -8.324602991342544556e-02 2.053902298212051392e-01 1.507869958877563477e-01 -4.626541957259178162e-02 1.847845315933227539e-01 3.640342056751251221e-01 -3.324236273765563965e-01 -1.162037551403045654e-01 7.464802265167236328e-02 2.150831371545791626e-01 1.680113077163696289e-01 1.349210143089294434e-01 2.304226011037826538e-01 -1.907060146331787109e-01 -9.257882833480834961e-02
3.755583465099334717e-01 -1.642237752676010132e-01 3.918289020657539368e-02 9.716855734586715698e-02 -1.312257051467895508e-01 -9.799880534410476685e-02 -3.335144370794296265e-02 5.728551652282476425e-03 -6.649004295468330383e-03 6.525660306215286255e-02 1.165239978581666946e-02 -9.888453036546707153e-02 -3.327459692955017090e-01 1.419572681188583374e-01 9.618584066629409790e-02 -1.901520788669586182e-02 -1.222821325063705444e-01 2.066394388675689697e-01 1.547304391860961914e-01 2.597076892852783203e-01 -2.096550911664962769e-01 1.123885884881019592e-01 1.103519797325134277e-01 -7.600432634353637695e-02 -1.658341735601425171e-01 2.173074483871459961e-01 9.410893172025680542e-02 4.367983639240264893e-01 1.673013120889663696e-01 1.719651371240615845e-01 -2.877670824527740479e-01 3.365322249010205269e-03
1.973322629928588867e-01 2.285298854112625122e-01 2.431147545576095581e-02 2.423792034387588501e-01 -9.739241749048233032e-02 5.619408190250396729e-02 2.615949138998985291e-02 1.350460648536682129e-01 3.386583551764488220e-02 9.999916702508926392e-02 5.700498074293136597e-02 -6.469388306140899658e-02 -2.359938770532608032e-01 1.192320808768272400e-01 2.606453001499176025e-01 -7.855670899152755737e-02 -3.057391345500946045e-01 6.959016621112823486e-02 2.648251503705978394e-02 9.201586246490478516e-02 -3.772256970405578613e-01 1.056482344865798950e-01 1.979143470525741577e-01 -2.420446425676345825e-01 1.844534128904342651e-01 -2.686975337564945221e-02 -2.228175252676010132e-01 -1.017963737249374390e-01 3.300242498517036438e-02 1.362374871969223022e-01 -3.831937611103057861e-01 -1.881117522716522217e-01
6.572902947664260864e-02 1.857067830860614777e-02 4.154155030846595764e-02 2.794580757617950439e-01 -2.286828309297561646e-01 4.168667271733283997e-02 3.548562899231910706e-02 -8.036953210830688477e-02 1.385697573423385620e-01 -5.100635439157485962e-02 -6.690359860658645630e-02 -1.978515684604644775e-01 -2.122890800237655640e-01 2.217326462268829346e-01 9.408687800168991089e-02 -1.454410701990127563e-01 4.116212204098701477e-02 -1.829707324504852295e-01 1.210947707295417786e-01 1.181130930781364441e-01 -1.228109225630760193e-01 7.740734517574310303e-02 3.468378782272338867e-01 -1.133107692003250122e-01 -9.892479330301284790e-02 1.542218923568725586e-01 2.707373201847076416e-01 -1.048457771539688110e-01 3.128627836704254150e-01 1.756236106157302856e-01 -4.381783902645111084e-01 8.667020499706268311e-02
-1.134104132652282715e-01 -7.182759791612625122e-02 -2.417898029088973999e-01 3.034541308879852295e-01 1.915575712919235229e-01 2.126207500696182251e-01 1.295327097177505493e-01 -1.331935822963714600e-01 -1.348536461591720581e-01 3.172479271888732910e-01 -7.582525163888931274e-02 -3.030539751052856445e-01 -2.529706954956054688e-01 2.285606861114501953e-01 -7.496660202741622925e-02 -1.237967237830162048e-01 5.446344241499900818e-02 1.999313384294509888e-02 6.746210157871246338e-02 1.232610419392585754e-01 -1.666968911886215210e-01 1.106288507580757141e-01 4.651894420385360718e-02 -1.610991954803466797e-01 -2.524228096008300781e-01 2.648570835590362549e-01 -8.268611878156661987e-02 -1.047256514430046082e-01 -1.055587604641914368e-01 -6.882265675812959671e-03 1.252234131097793579e-01 3.026753067970275879e-01
-4.833650216460227966e-02 2.216440439224243164e-01 -8.746987581253051758e-02 2.380289435386657715e-01 2.786156535148620605e-02 1.428596228361129761e-01 -1.428034156560897827e-01 2.179154753684997559e-01 -9.384153783321380615e-02 7.313074916601181030e-02 -1.444225162267684937e-01 -3.676400184631347656e-01 -2.725484371185302734e-01 -5.247218906879425049e-02 -1.857758164405822754e-01 -2.088444679975509644e-01 -9.605226665735244751e-02 -1.378196179866790771e-01 1.960738599300384521e-01 1.597281917929649353e-02 -8.743042498826980591e-02 -2.368828281760215759e-02 1.167230978608131409e-01 -3.517844080924987793e-01 1.316195279359817505e-01 3.046256005764007568e-01 -1.880452930927276611e-01 -2.179234027862548828e-01 5.662504583597183228e-02 1.199760707095265388e-03 -2.195342928171157837e-01 1.137995272874832153e-01
5.574359372258186340e-02 -3.663400188088417053e-02 -3.758614882826805115e-02 8.525046706199645996e-02 -3.635890781879425049e-02 -4.003193601965904236e-02 2.951323390007019043e-01 -6.919074058532714844e-02 -1.115136295557022095e-01 -1.420797705650329590e-01 -1.350788772106170654e-01 -1.232237368822097778e-01 -4.184161126613616943e-01 7.340197265148162842e-02 -1.072667911648750305e-01 4.259761422872543335e-02 5.514061078429222107e-02 -9.587340988218784332e-03 3.674816489219665527e-01 2.498002909123897552e-02 -4.583070576190948486e-01 1.384652704000473022e-01 -1.440179254859685898e-02 1.688445061445236206e-01 -7.141552120447158813e-02 2.825672328472137451e-01 -2.228895872831344604e-01 5.063773691654205322e-02 -2.004568576812744141e-01 1.147101223468780518e-01 -1.040703952312469482e-01 1.847399622201919556e-01
[truncated: 3,272,279 more chars]
