# Supplementary material for: The Language of Innovation
Source: PLoS One. 2020 Apr 30;15(4):e0230107. doi: 10.1371/journal.pone.0230107 (PMC7194493; doi:10.1371/journal.pone.0230107)
Supplement: S2 File — (GZ) [file pone.0230107.s002.tar.gz › 1980-1984/V2Run_11_VS_4500_embeddings1980-1984ED32.txt]

1.722534149885177612e-01 -8.096323907375335693e-02 2.135372459888458252e-01 -1.171917393803596497e-01 -9.372972697019577026e-02 6.781775504350662231e-03 3.029886074364185333e-02 -2.284571677446365356e-01 6.844502687454223633e-02 -2.213718891143798828e-01 4.320151358842849731e-02 -2.358689308166503906e-01 -1.337033063173294067e-01 6.003431603312492371e-02 4.973312094807624817e-02 1.936156451702117920e-01 5.677849054336547852e-01 -2.519742548465728760e-01 -1.014786139130592346e-01 -3.510384261608123779e-02 1.183799207210540771e-01 1.552340537309646606e-01 -8.149673230946063995e-03 1.567160636186599731e-01 1.113091781735420227e-01 9.636025875806808472e-03 3.559013083577156067e-02 1.161808222532272339e-01 3.198921382427215576e-01 3.439612314105033875e-02 -6.940553337335586548e-02 -2.723064422607421875e-01
-1.327480226755142212e-01 2.190181054174900055e-02 5.228419229388237000e-02 2.694749832153320312e-01 -6.662658601999282837e-02 3.216372430324554443e-02 4.006392061710357666e-01 2.458324469625949860e-02 -9.085869044065475464e-02 1.934578567743301392e-01 4.925227165222167969e-02 -2.305079102516174316e-01 -1.870971322059631348e-01 -1.205255463719367981e-01 -6.923805922269821167e-02 -8.705757558345794678e-03 3.263413310050964355e-01 6.329993158578872681e-02 -4.128919914364814758e-02 3.430090844631195068e-01 -5.886863917112350464e-02 3.062880337238311768e-01 1.452561318874359131e-01 1.455179750919342041e-01 1.422124505043029785e-01 -1.388614326715469360e-01 8.919259160757064819e-02 9.438566118478775024e-02 3.049842119216918945e-01 -1.542395949363708496e-01 1.974748075008392334e-01 -5.220417678356170654e-02
-1.630394719541072845e-03 -2.595368623733520508e-01 1.718348711729049683e-01 -3.635901585221290588e-02 -2.582480609416961670e-01 1.589121371507644653e-01 2.672875821590423584e-01 7.941506803035736084e-02 -1.130931079387664795e-02 1.244083717465400696e-01 1.534566469490528107e-02 3.183498978614807129e-02 -1.905843764543533325e-01 -2.208137065172195435e-01 -2.073436826467514038e-01 -7.418599724769592285e-02 3.577790260314941406e-01 -1.695152372121810913e-01 -2.823144383728504181e-02 2.208396494388580322e-01 -8.881279826164245605e-02 -1.903803050518035889e-01 1.143761649727821350e-01 2.565190494060516357e-01 5.635160580277442932e-02 -4.568389803171157837e-02 -1.928083300590515137e-01 1.875830441713333130e-01 1.460906565189361572e-01 -2.440889179706573486e-01 2.849215269088745117e-01 -1.123031079769134521e-01
1.919405348598957062e-02 2.509805858135223389e-01 2.772412821650505066e-02 -1.537088304758071899e-01 -1.853293627500534058e-01 9.694875031709671021e-02 4.107789993286132812e-01 3.672731220722198486e-01 7.353425025939941406e-02 -2.905144728720188141e-02 -1.014188751578330994e-01 -1.166288554668426514e-01 -2.359274625778198242e-01 -2.047924101352691650e-01 1.248504593968391418e-01 -4.472352936863899231e-02 5.048272609710693359e-01 -5.925199016928672791e-02 -4.659510403871536255e-02 1.097432821989059448e-01 7.486698776483535767e-02 -1.557224541902542114e-01 4.288281500339508057e-02 2.083419859409332275e-01 1.620192527770996094e-01 -5.111087486147880554e-02 1.087601184844970703e-01 -1.533915568143129349e-02 8.851751685142517090e-02 -1.355768740177154541e-01 -1.559260115027427673e-02 -6.692680716514587402e-02
-2.662619054317474365e-01 -7.625622302293777466e-02 1.709472686052322388e-01 -5.357941985130310059e-02 1.117216423153877258e-01 1.317472308874130249e-01 3.871974647045135498e-01 -1.923068799078464508e-02 2.578270062804222107e-02 -2.537971176207065582e-02 -3.522564843297004700e-02 -9.364971891045570374e-03 -2.007434070110321045e-01 6.857097893953323364e-02 7.240223139524459839e-02 -1.821065843105316162e-01 5.642455220222473145e-01 -1.543129831552505493e-01 -3.385470807552337646e-02 3.829505145549774170e-01 -7.361555844545364380e-02 -4.704854637384414673e-02 -7.989367842674255371e-02 1.870894283056259155e-01 1.762445122003555298e-01 7.142221927642822266e-02 1.290803104639053345e-01 -5.046663060784339905e-02 5.759012885391712189e-03 -1.179108545184135437e-01 -2.355861105024814606e-02 -1.271183043718338013e-01
-4.013615250587463379e-01 7.423271238803863525e-02 3.898299112915992737e-02 -1.560366153717041016e-01 -7.504396885633468628e-02 -1.724366694688796997e-01 2.702881395816802979e-01 2.783508971333503723e-02 2.189151048660278320e-01 1.519183218479156494e-01 -3.899131203070282936e-03 -2.028912305831909180e-01 4.224564880132675171e-02 1.290319208055734634e-02 2.286364883184432983e-01 -1.282508373260498047e-01 2.453735917806625366e-01 -1.784597635269165039e-01 2.100796550512313843e-01 3.657056391239166260e-01 -2.358099445700645447e-02 -1.827488690614700317e-01 1.917016059160232544e-01 1.673875153064727783e-01 8.680120110511779785e-03 1.507603377103805542e-01 1.161096170544624329e-01 1.993352025747299194e-01 1.468271613121032715e-01 -1.785402595996856689e-01 -8.811643719673156738e-02 -9.801506251096725464e-02
-1.539366394281387329e-01 1.624287106096744537e-02 1.561147570610046387e-01 -3.511762619018554688e-01 -1.034162715077400208e-01 -1.053612306714057922e-01 5.322610959410667419e-03 -2.751602232456207275e-02 5.158649012446403503e-02 -9.364976733922958374e-02 2.911727316677570343e-02 -6.336605548858642578e-02 -1.807702472433447838e-03 -7.452435046434402466e-02 1.776491403579711914e-01 5.346251651644706726e-03 2.107612639665603638e-01 -1.370341181755065918e-01 -1.459162533283233643e-01 7.194931060075759888e-02 1.817706972360610962e-01 -6.368025392293930054e-02 -2.390821874141693115e-01 1.086056083440780640e-01 2.540656924247741699e-02 7.785695791244506836e-02 1.851725275628268719e-03 3.748474717140197754e-01 2.946099936962127686e-01 -3.047856986522674561e-01 9.723455645143985748e-03 -4.791648089885711670e-01
-9.536107629537582397e-02 1.332888100296258926e-02 -1.728055067360401154e-03 2.049548784270882607e-03 2.626866847276687622e-02 -7.196882367134094238e-02 1.313459873199462891e-01 7.376947999000549316e-02 -1.906371414661407471e-01 -2.904814779758453369e-01 -1.595620959997177124e-01 -3.180137574672698975e-01 3.478699922561645508e-02 -1.249653548002243042e-01 2.915137112140655518e-01 -1.730944216251373291e-02 2.660596966743469238e-01 -1.597858369350433350e-01 -2.775283157825469971e-01 7.799664884805679321e-02 -8.750738925300538540e-04 -7.257958501577377319e-02 -1.652484089136123657e-01 1.436041295528411865e-01 2.031055092811584473e-02 4.415724799036979675e-02 1.083818823099136353e-01 2.046620547771453857e-01 2.412385195493698120e-01 -2.241808176040649414e-01 -5.058128386735916138e-02 -4.616355001926422119e-01
-3.021823056042194366e-02 1.511832773685455322e-01 2.147978544235229492e-01 5.727232247591018677e-02 -1.506959497928619385e-01 1.078154295682907104e-01 2.654352784156799316e-01 1.334517076611518860e-02 -4.996900260448455811e-02 7.036690413951873779e-02 -4.994984343647956848e-02 -2.106809616088867188e-01 -1.635054051876068115e-01 1.196380034089088440e-01 -4.124985262751579285e-02 1.019300520420074463e-02 4.264449775218963623e-01 4.425346478819847107e-02 7.653459161520004272e-02 3.726294636726379395e-01 -1.370023488998413086e-01 4.254689067602157593e-02 1.611735820770263672e-01 1.389525532722473145e-01 9.544382989406585693e-02 -1.473907530307769775e-01 1.769146472215652466e-01 -6.475146859884262085e-02 3.474580943584442139e-01 -1.769962310791015625e-01 -3.364034369587898254e-02 -3.328094780445098877e-01
4.033722728490829468e-02 -9.251392446458339691e-03 1.183576807379722595e-01 1.363752633333206177e-01 -1.287281066179275513e-01 1.050947010517120361e-01 2.772395312786102295e-01 -2.833649143576622009e-02 -3.884931653738021851e-02 3.314215689897537231e-02 -1.023910567164421082e-01 -3.460799455642700195e-01 -1.766386777162551880e-01 1.901734173297882080e-01 8.377127349376678467e-03 -2.006325498223304749e-02 3.096942007541656494e-01 -6.733953207731246948e-02 -8.596599847078323364e-02 2.783847451210021973e-01 3.033860214054584503e-02 2.551030516624450684e-01 1.449426710605621338e-01 2.022781670093536377e-01 3.960211947560310364e-02 -5.400419235229492188e-02 1.835977286100387573e-01 -1.605219244956970215e-01 3.871004581451416016e-01 -2.810873687267303467e-01 -1.246330291032791138e-01 -1.951682567596435547e-01
-2.871589660644531250e-01 -2.067104876041412354e-01 -2.401053346693515778e-02 -2.287849783897399902e-01 -1.117239072918891907e-01 6.996080279350280762e-02 2.481108605861663818e-01 4.919482395052909851e-02 -3.486843705177307129e-01 -9.664233028888702393e-02 3.135192692279815674e-01 -1.394639611244201660e-01 -2.604960799217224121e-01 8.554065227508544922e-02 3.108525834977626801e-02 -1.777373850345611572e-01 1.712339222431182861e-01 1.606585979461669922e-01 2.090492844581604004e-02 -1.451470404863357544e-01 2.904412448406219482e-01 2.130717225372791290e-02 -1.076538208872079849e-02 6.542552262544631958e-02 1.098856627941131592e-01 3.341785445809364319e-02 -1.976352185010910034e-01 1.494531333446502686e-01 3.019373416900634766e-01 1.046969369053840637e-01 1.126022860407829285e-01 -1.700012385845184326e-01
-7.932429015636444092e-02 1.974175423383712769e-01 -4.028466343879699707e-02 6.642368435859680176e-02 -9.772107005119323730e-02 -1.929593458771705627e-02 1.253337413072586060e-01 -8.036469668149948120e-02 -1.633211076259613037e-01 4.701046645641326904e-02 3.710108250379562378e-02 -2.419966608285903931e-01 -2.596710026264190674e-01 1.053408458828926086e-01 -6.676444783806800842e-03 -6.907436251640319824e-02 4.312987625598907471e-01 4.563122615218162537e-02 1.438078135251998901e-01 3.410620987415313721e-01 -6.162318959832191467e-02 4.312949478626251221e-01 2.781710624694824219e-01 1.669199019670486450e-01 7.458092272281646729e-02 -4.974484443664550781e-02 5.274800583720207214e-02 -5.434016697108745575e-03 2.883590459823608398e-01 -1.976890861988067627e-02 4.554869979619979858e-02 -1.667986512184143066e-01
-1.454501897096633911e-01 1.145091280341148376e-01 -1.259801685810089111e-01 -1.110496465116739273e-02 -5.854262784123420715e-02 -1.232299506664276123e-01 3.413192331790924072e-01 9.964525699615478516e-03 -4.918095469474792480e-02 1.985262520611286163e-02 1.807174980640411377e-01 -7.589044421911239624e-02 -3.234516978263854980e-01 -6.853012740612030029e-02 -4.704409465193748474e-02 -7.171674817800521851e-02 4.070816636085510254e-01 1.693035811185836792e-01 2.066330462694168091e-01 2.703196108341217041e-01 -5.738019570708274841e-02 9.756479412317276001e-02 1.967975199222564697e-01 2.517191171646118164e-01 -1.403521299362182617e-01 2.027816325426101685e-02 1.153681427240371704e-01 -1.402050070464611053e-02 2.760208547115325928e-01 9.453051537275314331e-02 2.970250546932220459e-01 -1.568622142076492310e-01
6.267026066780090332e-02 -7.659374177455902100e-02 2.191013693809509277e-01 7.990157604217529297e-02 -2.077223211526870728e-01 1.525182276964187622e-01 3.196916282176971436e-01 1.575625985860824585e-01 9.235834330320358276e-02 9.243727661669254303e-03 -2.269150502979755402e-02 -2.050632983446121216e-02 -2.423788756132125854e-01 4.906410723924636841e-02 -1.792263984680175781e-01 8.116728626191616058e-03 5.537906885147094727e-01 -1.574578285217285156e-01 8.028334379196166992e-02 2.118906378746032715e-01 -7.353290170431137085e-02 -2.401088327169418335e-01 -1.251572668552398682e-01 1.668564677238464355e-01 3.812744468450546265e-02 4.387327656149864197e-02 1.799674630165100098e-01 1.381653845310211182e-01 7.875774800777435303e-02 -1.893831342458724976e-01 9.229622781276702881e-02 -2.113159596920013428e-01
-1.305250544100999832e-02 -2.991904877126216888e-02 1.065570712089538574e-01 -3.186951577663421631e-02 -2.132872045040130615e-01 6.336790323257446289e-02 1.765758097171783447e-01 -3.793935477733612061e-02 -1.230841949582099915e-01 2.900068834424018860e-02 -1.317090243101119995e-01 -2.666995525360107422e-01 -9.567601233720779419e-02 -7.788939028978347778e-02 1.912062168121337891e-01 -2.957258820533752441e-01 5.226297974586486816e-01 -5.222982913255691528e-02 -2.545751333236694336e-01 2.739882469177246094e-01 -6.542176753282546997e-02 -4.203396290540695190e-02 1.086445599794387817e-01 8.741894364356994629e-02 -1.868352293968200684e-01 -1.484451591968536377e-01 1.415987908840179443e-01 6.924857199192047119e-02 -1.741072908043861389e-02 -1.737271845340728760e-01 1.466339528560638428e-01 -2.927846014499664307e-01
-2.494242228567600250e-02 9.195028990507125854e-02 -1.008272990584373474e-01 -9.661209583282470703e-02 -1.313246488571166992e-01 -2.003460377454757690e-01 2.838152945041656494e-01 -6.394316256046295166e-02 -4.613691195845603943e-02 9.907389432191848755e-02 1.261930465698242188e-01 -1.772899478673934937e-01 -3.602540493011474609e-01 -1.712190918624401093e-02 -4.712623078376054764e-03 -7.553646713495254517e-02 4.403200447559356689e-01 1.316462010145187378e-01 1.800453215837478638e-01 3.753009736537933350e-01 -1.440707892179489136e-01 3.077084012329578400e-02 1.100398749113082886e-01 2.486172169446945190e-01 -1.392008662223815918e-01 2.580952644348144531e-02 -4.300557449460029602e-02 -7.499415427446365356e-02 2.647861540317535400e-01 2.184456028044223785e-02 1.458289623260498047e-01 -1.866012513637542725e-01
4.697858239524066448e-04 -1.051988080143928528e-01 1.529126241803169250e-02 -5.109018087387084961e-02 -4.226943850517272949e-01 2.818007394671440125e-02 3.159651160240173340e-01 9.088261425495147705e-02 -2.774201147258281708e-02 -3.849219903349876404e-02 -3.074431046843528748e-02 -2.172882296144962311e-02 -7.378047704696655273e-02 6.004463136196136475e-02 -6.875410676002502441e-02 -4.932342469692230225e-02 4.633845984935760498e-01 7.936844229698181152e-02 5.690716207027435303e-02 2.878554463386535645e-01 1.235310062766075134e-01 -2.456256747245788574e-01 1.713025383651256561e-02 2.274871319532394409e-01 1.041210517287254333e-01 -1.407345235347747803e-01 5.729512870311737061e-02 6.212276220321655273e-02 7.767380028963088989e-02 -3.129018843173980713e-01 2.761760056018829346e-01 -1.609046161174774170e-01
-4.526822641491889954e-02 -1.858677268028259277e-01 3.113354146480560303e-01 4.188342764973640442e-02 2.336538210511207581e-02 5.734996125102043152e-02 3.743370249867439270e-02 1.195460110902786255e-01 -1.326343566179275513e-01 -4.146381095051765442e-02 1.202995851635932922e-01 -3.762855231761932373e-01 -2.223297506570816040e-01 6.886705011129379272e-02 1.170693561434745789e-01 -1.346093416213989258e-01 4.338300228118896484e-01 6.963079329580068588e-03 -2.946529164910316467e-02 2.469346970319747925e-01 -3.364538028836250305e-02 -1.075760647654533386e-01 -7.691545784473419189e-02 1.455413401126861572e-01 -2.131081558763980865e-02 -3.297266662120819092e-01 1.757298260927200317e-01 1.339276432991027832e-01 8.640073239803314209e-02 1.912792176008224487e-01 2.913472056388854980e-01 -8.359584212303161621e-02
-2.414006926119327545e-02 -1.444164514541625977e-01 1.032932996749877930e-01 7.659708708524703979e-02 5.284811183810234070e-02 -2.196508944034576416e-01 1.724857389926910400e-01 2.743229568004608154e-01 1.587725579738616943e-01 -1.620515584945678711e-01 9.259437769651412964e-02 3.381969779729843140e-02 -2.276534438133239746e-01 -1.557499468326568604e-01 2.234683334827423096e-01 4.167680069804191589e-02 1.196877434849739075e-01 -2.313688844442367554e-01 -2.071204781532287598e-01 1.896181851625442505e-01 1.469096988439559937e-01 8.069046586751937866e-02 1.682050973176956177e-01 9.404189884662628174e-02 -7.205735892057418823e-02 1.515970937907695770e-02 2.987501025199890137e-01 2.642387449741363525e-01 4.089897274971008301e-01 -1.102926582098007202e-01 4.794299602508544922e-02 -2.426154464483261108e-01
2.625228092074394226e-02 -5.764358118176460266e-02 2.541190758347511292e-02 -8.066196739673614502e-02 -2.269530147314071655e-01 1.442569792270660400e-01 2.463556677103042603e-01 -5.156673491001129150e-03 -9.074381738901138306e-02 -1.367991417646408081e-01 -3.206650614738464355e-01 -2.084482014179229736e-01 -2.105975002050399780e-01 -9.818603098392486572e-02 1.825400292873382568e-01 -2.425339519977569580e-01 5.393770337104797363e-01 -6.186244543641805649e-03 -1.649314761161804199e-01 2.722747623920440674e-01 2.705905027687549591e-02 6.861501932144165039e-02 1.419048011302947998e-02 2.210567891597747803e-01 -4.072069376707077026e-02 6.807619705796241760e-03 7.192731648683547974e-02 -4.939287900924682617e-02 6.193370558321475983e-03 -1.004827246069908142e-01 9.005318582057952881e-02 -2.491345107555389404e-01
-6.951332092285156250e-02 1.326730474829673767e-02 -4.334064945578575134e-02 -2.532855272293090820e-01 -1.482550613582134247e-02 -8.679259568452835083e-02 2.305156737565994263e-01 1.456802040338516235e-01 -2.736952900886535645e-01 -3.435090766288340092e-04 -3.086152486503124237e-02 -1.005369126796722412e-01 -3.938390612602233887e-01 1.887873858213424683e-01 -3.445741534233093262e-02 -2.198166400194168091e-01 4.488870203495025635e-01 1.064679622650146484e-01 1.734127253293991089e-01 2.823058664798736572e-01 -5.665841046720743179e-03 1.657069474458694458e-01 1.979079991579055786e-01 2.028981745243072510e-01 1.289589852094650269e-01 -2.174834161996841431e-02 -3.561216592788696289e-02 -1.445715576410293579e-01 1.963002085685729980e-01 5.119962617754936218e-02 3.029328212141990662e-02 -9.405378252267837524e-02
4.622374195605516434e-03 -1.430134177207946777e-01 1.541121751070022583e-01 5.086480826139450073e-02 -2.620367407798767090e-01 2.641047239303588867e-01 2.116585373878479004e-01 1.377312093973159790e-01 -1.298140436410903931e-01 1.101831793785095215e-01 1.425548940896987915e-01 -3.737491369247436523e-02 -6.849535554647445679e-02 -2.807386815547943115e-01 -1.214853078126907349e-01 -1.397609114646911621e-01 4.772433638572692871e-01 -1.920436918735504150e-01 1.210881024599075317e-01 1.962511688470840454e-01 -1.125755533576011658e-01 -5.384185537695884705e-02 -7.306086272001266479e-02 9.828110784292221069e-02 2.308020927011966705e-02 9.058158099651336670e-02 6.688266992568969727e-03 6.984222680330276489e-02 1.912587583065032959e-01 -2.787598669528961182e-01 2.253806591033935547e-01 -2.352957576513290405e-01
-2.129214555025100708e-01 1.164616569876670837e-01 2.216062992811203003e-01 -1.700669080018997192e-01 2.075838111340999603e-02 -1.524265259504318237e-01 9.605170041322708130e-02 -5.720509216189384460e-02 1.201237365603446960e-02 -1.067332401871681213e-01 2.504490688443183899e-02 -1.950358301401138306e-01 -3.560507893562316895e-01 -1.302051916718482971e-02 -4.338754341006278992e-02 2.588061429560184479e-02 5.883236527442932129e-01 -5.451480299234390259e-02 4.733752459287643433e-02 1.585568934679031372e-01 -1.163014248013496399e-01 -6.789237260818481445e-02 -7.008103281259536743e-02 1.739534437656402588e-01 2.093714028596878052e-01 1.861176490783691406e-01 9.636160731315612793e-02 -1.752162128686904907e-01 1.479812413454055786e-01 -1.420455519109964371e-02 -1.843509823083877563e-01 -2.070681154727935791e-01
-1.655019074678421021e-01 4.124552384018898010e-02 1.267848014831542969e-01 -3.718152344226837158e-01 3.688550740480422974e-02 1.512731313705444336e-01 1.056558191776275635e-01 1.402218341827392578e-01 1.409848332405090332e-01 1.028254926204681396e-01 -2.384498342871665955e-02 -2.253105938434600830e-01 -5.675165355205535889e-02 -2.618269808590412140e-02 -8.260732889175415039e-02 -1.787437200546264648e-01 3.880233466625213623e-01 -2.458518892526626587e-01 1.269723176956176758e-01 2.780851125717163086e-01 1.978699117898941040e-01 -7.719840854406356812e-02 1.178776696324348450e-01 4.224789738655090332e-01 2.238648757338523865e-02 2.060929238796234131e-01 8.158487081527709961e-02 6.181252375245094299e-02 1.526802964508533478e-02 -1.923838555812835693e-01 -6.534789502620697021e-02 -1.153749134391546249e-02
2.232853025197982788e-01 6.058097351342439651e-03 -8.133200556039810181e-02 9.541891515254974365e-02 1.778588443994522095e-01 -3.787139058113098145e-02 2.029259949922561646e-01 1.880296915769577026e-01 -4.864457622170448303e-02 -1.404853537678718567e-02 2.629396617412567139e-01 -1.015950664877891541e-01 -2.876197695732116699e-01 -1.594560593366622925e-01 -1.530361771583557129e-01 1.882227659225463867e-01 3.087637722492218018e-01 -5.597085133194923401e-02 2.071492969989776611e-01 5.092281103134155273e-02 -4.939430207014083862e-02 2.113183736801147461e-01 -2.820718847215175629e-02 2.557020485401153564e-01 2.461896836757659912e-01 9.517063386738300323e-03 1.689256280660629272e-01 1.178127527236938477e-01 1.762888133525848389e-01 -3.258090019226074219e-01 2.140345573425292969e-01 -1.798934042453765869e-01
-1.968586891889572144e-01 -1.526576578617095947e-01 -7.746173441410064697e-02 -6.659656297415494919e-03 2.972337789833545685e-02 9.566061198711395264e-02 1.373921930789947510e-01 -2.035596817731857300e-01 -1.537443995475769043e-01 1.282331198453903198e-01 7.606139779090881348e-02 -2.061457633972167969e-01 -1.767633706331253052e-01 -1.881583929061889648e-01 5.379061028361320496e-02 6.345514208078384399e-02 4.323416948318481445e-01 -2.661745846271514893e-01 1.277146637439727783e-01 1.969256699085235596e-01 2.202491015195846558e-01 1.433204114437103271e-01 3.136982023715972900e-01 -2.032045274972915649e-01 1.837352216243743896e-01 -1.902018934488296509e-01 3.254369646310806274e-02 1.446544677019119263e-01 2.605992257595062256e-01 -1.293125897645950317e-01 2.193639986217021942e-02 3.124480880796909332e-02
-9.622882306575775146e-02 1.284762471914291382e-01 -6.075775995850563049e-02 -8.255803585052490234e-02 -2.307237833738327026e-01 9.534759819507598877e-02 -3.061693720519542694e-02 -1.451553702354431152e-01 -2.580285072326660156e-01 -1.041755601763725281e-01 1.322276443243026733e-01 -3.326355516910552979e-01 -1.731746494770050049e-01 1.300522685050964355e-01 2.786338925361633301e-01 -6.968504935503005981e-02 3.876311779022216797e-01 1.722177548799663782e-04 1.435301825404167175e-02 8.734875172376632690e-02 2.053184807300567627e-02 -1.251839101314544678e-01 1.082636937499046326e-01 -1.978754252195358276e-02 -5.997335538268089294e-02 1.270729601383209229e-01 8.947626501321792603e-02 3.930669426918029785e-01 2.242528051137924194e-01 -3.101949393749237061e-01 -2.683529257774353027e-02 -1.692791730165481567e-01
-9.338078089058399200e-03 1.737002432346343994e-01 8.903840184211730957e-02 -1.037344709038734436e-01 -1.199637949466705322e-01 -8.249926567077636719e-02 1.585077494382858276e-01 2.816642820835113525e-01 8.239487558603286743e-02 3.068306110799312592e-02 -7.494192570447921753e-02 -3.397560715675354004e-01 -3.180556595325469971e-01 -2.819810509681701660e-01 -1.407394744455814362e-02 -1.092950254678726196e-02 4.599573910236358643e-01 2.373415045440196991e-02 2.490603923797607422e-02 1.664582043886184692e-01 -4.073979705572128296e-02 -2.078415155410766602e-01 2.487011626362800598e-02 -8.864401839673519135e-03 2.151287198066711426e-01 -1.286479532718658447e-01 8.668512850999832153e-02 2.213644981384277344e-01 9.461268782615661621e-02 -2.157170772552490234e-01 -1.801553070545196533e-01 -1.494261622428894043e-01
1.999457180500030518e-01 5.657306313514709473e-02 2.191754877567291260e-01 8.391007035970687866e-02 4.818936437368392944e-02 -1.732868701219558716e-01 2.181185185909271240e-01 2.899736464023590088e-01 1.237334907054901123e-01 1.357248872518539429e-01 1.548302620649337769e-01 -2.271093726158142090e-01 -1.457179784774780273e-01 -9.194121509790420532e-02 8.202967047691345215e-02 -1.050666049122810364e-01 5.294321179389953613e-01 -7.048176974058151245e-02 9.639213234186172485e-02 3.644266128540039062e-01 -2.686450071632862091e-02 1.809305548667907715e-01 1.246848478913307190e-01 4.341841116547584534e-02 -3.150061517953872681e-02 -6.181510537862777710e-02 2.743756212294101715e-02 -6.081363558769226074e-02 2.658829391002655029e-01 -2.390937134623527527e-02 -1.244811806827783585e-02 -1.485136300325393677e-01
4.714962095022201538e-02 -6.724787876009941101e-03 2.957592308521270752e-01 9.711498022079467773e-02 1.319892797619104385e-02 -2.239519953727722168e-01 2.817095816135406494e-01 1.218964606523513794e-01 1.824857741594314575e-01 -1.529053002595901489e-01 1.802632808685302734e-01 6.793873757123947144e-02 -1.531826406717300415e-01 -1.095184981822967529e-01 3.684413433074951172e-01 -3.897025063633918762e-02 1.371381431818008423e-01 -1.151667088270187378e-01 -1.009054929018020630e-01 1.731994301080703735e-01 1.765782833099365234e-01 1.442653238773345947e-01 3.064882159233093262e-01 2.807476818561553955e-01 4.797984287142753601e-02 6.283590197563171387e-02 -5.929871276021003723e-02 8.312745392322540283e-02 3.715908825397491455e-01 -1.242938563227653503e-01 1.499205678701400757e-01 9.050415828824043274e-03
4.154696315526962280e-02 -1.710020899772644043e-01 1.566172540187835693e-01 6.221503019332885742e-02 -3.061440587043762207e-01 1.781624257564544678e-01 3.269850313663482666e-01 1.917017102241516113e-01 1.689556799829006195e-02 -1.865433296188712120e-03 5.656449496746063232e-02 -7.994184852577745914e-05 -6.905909627676010132e-02 -3.109087944030761719e-01 -4.517599567770957947e-02 -5.133606027811765671e-03 4.424428343772888184e-01 -1.540429592132568359e-01 -2.877597324550151825e-02 1.198864951729774475e-01 -1.052545383572578430e-01 -1.288890093564987183e-02 1.131080538034439087e-01 1.790867000818252563e-01 7.425281405448913574e-02 5.182180553674697876e-02 -2.926014661788940430e-01 1.895578950643539429e-01 6.434345990419387817e-02 -2.946848869323730469e-01 1.759487986564636230e-01 -1.484197229146957397e-01
6.789653748273849487e-02 -5.802198778837919235e-03 1.209629699587821960e-01 4.359924420714378357e-02 -1.061642616987228394e-01 -1.418408006429672241e-01 2.307754904031753540e-01 2.876421064138412476e-02 -1.370434761047363281e-01 -2.912995032966136932e-02 6.009029969573020935e-02 -3.086830079555511475e-01 -1.589330136775970459e-01 -1.037457138299942017e-01 6.391935516148805618e-03 1.228517070412635803e-01 -2.075643688440322876e-01 -2.127118967473506927e-02 -4.644442815333604813e-03 3.827928006649017334e-02 1.425543278455734253e-01 -1.859939694404602051e-01 2.973373234272003174e-01 3.008331656455993652e-01 2.063738852739334106e-01 -6.635152734816074371e-03 -9.599418938159942627e-02 3.556664884090423584e-01 4.012306034564971924e-01 -6.580242514610290527e-02 -4.569199308753013611e-02 -3.147505521774291992e-01
1.222005784511566162e-01 1.469906717538833618e-01 1.567863523960113525e-01 -7.123392075300216675e-02 -3.455563262104988098e-02 -2.258556708693504333e-02 2.974637448787689209e-01 2.115319669246673584e-01 1.874607205390930176e-01 1.778369098901748657e-01 1.573517918586730957e-01 -2.858025729656219482e-01 -1.395371109247207642e-01 -2.310813814401626587e-01 4.164699465036392212e-02 -1.221719905734062195e-01 5.239859819412231445e-01 3.150100819766521454e-03 -3.089023567736148834e-02 1.591780930757522583e-01 -5.966227874159812927e-02 2.398196607828140259e-02 6.789403408765792847e-02 3.088099509477615356e-02 2.354856282472610474e-01 -7.869164645671844482e-02 2.726170234382152557e-03 1.765134930610656738e-01 1.645354926586151123e-01 -1.885903775691986084e-01 -2.627857625484466553e-01 -3.262287750840187073e-02
-2.998158037662506104e-01 -2.480400055646896362e-01 2.420504838228225708e-01 -1.928891390562057495e-01 -3.579485788941383362e-02 -2.824646048247814178e-02 3.925511240959167480e-02 -5.043861269950866699e-02 -2.983005344867706299e-01 8.579347282648086548e-02 3.189889788627624512e-01 3.196720406413078308e-02 -1.804889440536499023e-01 -1.448762118816375732e-01 6.482245773077011108e-02 -1.641439050436019897e-01 3.680754005908966064e-01 -8.866232633590698242e-02 1.510600149631500244e-01 -3.251144662499427795e-02 1.330014020204544067e-01 1.311872154474258423e-02 1.861894577741622925e-01 -1.129365712404251099e-01 -1.082243695855140686e-01 -1.304557919502258301e-02 -6.142948195338249207e-02 1.766064465045928955e-01 1.803166121244430542e-01 8.141504228115081787e-02 8.325077593326568604e-02 -3.706469535827636719e-01
3.262816369533538818e-02 3.259588778018951416e-02 -1.834856122732162476e-01 -1.143891364336013794e-01 -1.188469082117080688e-01 -8.184500038623809814e-03 8.632441610097885132e-02 -2.403342276811599731e-01 -3.116608262062072754e-01 -1.719069629907608032e-01 5.447940155863761902e-02 -2.656679749488830566e-01 -2.420526146888732910e-01 1.762843281030654907e-01 3.519560992717742920e-01 2.101519703865051270e-02 3.498229384422302246e-01 -4.334803670644760132e-03 1.224230602383613586e-01 3.394474089145660400e-02 6.341920047998428345e-02 -1.913149356842041016e-01 2.611663751304149628e-02 4.262000694870948792e-02 3.081184066832065582e-02 -5.799923464655876160e-02 8.808691054582595825e-04 2.646526992321014404e-01 2.668776810169219971e-01 -3.154970705509185791e-01 -1.106080487370491028e-01 -1.360030323266983032e-01
6.857339292764663696e-02 -5.402696505188941956e-02 -1.003169789910316467e-01 -1.607944518327713013e-01 3.881646692752838135e-02 -1.089956015348434448e-01 2.778251171112060547e-01 1.280799508094787598e-01 -3.967694640159606934e-01 1.276517212390899658e-01 -6.824853271245956421e-02 -3.395536169409751892e-02 -5.032239109277725220e-02 -6.367203593254089355e-02 1.344664245843887329e-01 2.616127580404281616e-02 3.619363605976104736e-01 -1.131441667675971985e-01 3.560197949409484863e-01 2.078889161348342896e-01 1.203580871224403381e-01 2.525541782379150391e-01 -2.622833847999572754e-02 2.412715852260589600e-01 4.609649628400802612e-02 6.740762293338775635e-02 1.893969774246215820e-01 2.989322543144226074e-01 1.996583342552185059e-01 -2.987337298691272736e-02 -9.733998030424118042e-02 -1.073783710598945618e-01
-2.851091325283050537e-01 -4.846620187163352966e-02 1.965324580669403076e-01 -1.737100929021835327e-01 -3.042142605409026146e-03 2.944608405232429504e-02 3.836904764175415039e-01 1.241810545325279236e-01 8.968005329370498657e-02 1.054611429572105408e-01 -4.619698226451873779e-02 -3.158749938011169434e-01 -1.516128927469253540e-01 -6.927015632390975952e-02 7.260351628065109253e-02 -1.085989363491535187e-02 3.303754925727844238e-01 -2.412128150463104248e-01 8.350646495819091797e-02 2.008113712072372437e-01 -6.627095490694046021e-02 -2.816514372825622559e-01 4.334729164838790894e-02 1.618283540010452271e-01 1.235996857285499573e-01 8.944512903690338135e-02 1.686758249998092651e-01 1.842423528432846069e-02 8.212204277515411377e-02 -1.819154769182205200e-01 -3.233208060264587402e-01 -8.330298960208892822e-02
-7.653276552446186543e-04 1.149231046438217163e-01 -1.652280539274215698e-01 -1.048868969082832336e-01 -1.139141544699668884e-01 -1.070981100201606750e-01 1.159844771027565002e-01 -2.536672055721282959e-01 -2.941580414772033691e-01 -1.134834289550781250e-01 7.878562808036804199e-02 -2.833581268787384033e-01 -2.887623012065887451e-01 1.612889319658279419e-01 3.240449428558349609e-01 4.802608862519264221e-02 3.624634742736816406e-01 -1.237356942147016525e-02 1.059384942054748535e-01 6.303808838129043579e-02 6.827194988727569580e-02 -2.040208876132965088e-01 4.822137951850891113e-02 7.529023289680480957e-02 2.905113063752651215e-02 -7.901323586702346802e-02 2.545802108943462372e-02 2.314489632844924927e-01 2.744412124156951904e-01 -2.684405148029327393e-01 -4.133018851280212402e-02 -1.795250922441482544e-01
1.182869449257850647e-02 -3.607831022236496210e-04 3.632800653576850891e-02 -5.211918428540229797e-02 1.548452768474817276e-02 1.311864107847213745e-01 2.596923112869262695e-01 3.899970650672912598e-01 1.503177881240844727e-01 -1.630846858024597168e-01 -2.897232212126255035e-02 -8.946143090724945068e-02 -1.713533699512481689e-01 -2.521943151950836182e-01 3.343990445137023926e-02 4.958434030413627625e-03 5.976176857948303223e-01 -4.864811152219772339e-02 -2.933684922754764557e-02 2.014596015214920044e-01 1.902236603200435638e-02 -1.955770552158355713e-01 1.919014155864715576e-01 9.733530133962631226e-02 1.279758214950561523e-01 -1.473919451236724854e-01 1.338790655136108398e-01 2.603928372263908386e-02 1.618079990148544312e-01 3.760438784956932068e-02 -1.423991024494171143e-01 -1.274555623531341553e-01
4.104582965373992920e-02 5.706155672669410706e-02 3.603491699323058128e-03 -1.165548041462898254e-01 -3.874312713742256165e-02 2.418894171714782715e-01 3.371405601501464844e-01 1.802909076213836670e-01 1.371012032032012939e-01 5.998579785227775574e-02 -1.732473224401473999e-01 -4.057900607585906982e-02 -3.065539896488189697e-01 -7.443460077047348022e-02 9.312103688716888428e-02 -3.066959604620933533e-02 5.006062388420104980e-01 -9.426610916852951050e-02 -1.545723676681518555e-01 1.027626097202301025e-01 -5.118497647345066071e-04 -3.345457315444946289e-01 9.894698858261108398e-02 4.288432002067565918e-02 2.254229187965393066e-01 -5.219462513923645020e-02 1.323712766170501709e-01 -3.374389931559562683e-02 1.258577108383178711e-01 -1.142364367842674255e-01 -1.114882808178663254e-02 -3.055902719497680664e-01
-2.625657021999359131e-01 -2.494068071246147156e-02 -6.537244468927383423e-02 -1.748058199882507324e-01 -3.147123157978057861e-01 1.178216338157653809e-01 2.993153035640716553e-01 -7.407471537590026855e-02 4.052405431866645813e-02 -1.104143541306257248e-02 4.990994557738304138e-02 -3.541944921016693115e-01 -4.489692393690347672e-03 -8.811120688915252686e-02 8.959187567234039307e-02 -7.046937942504882812e-02 2.877160310745239258e-01 -2.433988600969314575e-01 2.106532305479049683e-01 2.317794859409332275e-01 -1.182104945182800293e-01 -4.639209713786840439e-03 -1.288710087537765503e-01 1.372652351856231689e-01 1.595979183912277222e-01 -1.654822230339050293e-01 3.143712282180786133e-01 2.940117754042148590e-02 3.484429046511650085e-02 -2.599553465843200684e-01 -7.921829237602651119e-04 -1.619040817022323608e-01
4.714365676045417786e-02 -2.271342575550079346e-01 2.554948925971984863e-01 1.276143044233322144e-01 -1.266206055879592896e-01 4.560609906911849976e-02 3.071273565292358398e-01 2.174236178398132324e-01 -2.636906504631042480e-02 -1.658531874418258667e-01 1.062933653593063354e-01 6.269397586584091187e-02 -2.604949176311492920e-01 -1.503025591373443604e-01 1.598291993141174316e-01 -6.262806057929992676e-02 1.837356239557266235e-01 -1.531252712011337280e-01 3.097273036837577820e-02 2.367346584796905518e-01 8.652376942336559296e-03 2.060249000787734985e-01 2.461620569229125977e-01 1.316277086734771729e-01 -3.532611578702926636e-02 -1.982776373624801636e-01 3.085798621177673340e-01 2.113769650459289551e-01 2.473841607570648193e-01 -5.371322110295295715e-02 9.354127198457717896e-02 -2.315486818552017212e-01
-9.313087910413742065e-02 -6.454353220760822296e-03 4.101125895977020264e-01 1.667712926864624023e-01 -1.964363157749176025e-01 2.202489078044891357e-01 1.824984848499298096e-01 1.741005107760429382e-02 -9.910248965024948120e-02 5.069946497678756714e-02 -7.453048601746559143e-03 -2.641355693340301514e-01 -1.503633409738540649e-01 1.466241925954818726e-01 -2.611655369400978088e-02 -8.546735346317291260e-02 4.144837260246276855e-01 1.234117448329925537e-01 -1.614664681255817413e-02 4.118283987045288086e-01 -7.596740126609802246e-02 7.077050209045410156e-02 5.844992771744728088e-02 5.104679241776466370e-02 2.824153304100036621e-01 -3.068050369620323181e-02 1.198909897357225418e-02 1.197383031249046326e-01 1.331970393657684326e-01 -2.963452367112040520e-03 8.923153579235076904e-02 -2.137275636196136475e-01
-2.600185275077819824e-01 -3.989282622933387756e-02 1.650324463844299316e-01 -2.423386834561824799e-02 -6.111414730548858643e-02 1.610443145036697388e-01 2.425486892461776733e-01 -1.175971478223800659e-01 -1.996959149837493896e-01 1.134947836399078369e-01 1.698169559240341187e-01 -1.256541162729263306e-01 -2.976856008172035217e-02 -1.266345474869012833e-02 -2.695573680102825165e-02 -2.771362662315368652e-01 2.803536653518676758e-01 -2.958312034606933594e-01 2.191219106316566467e-02 1.644375622272491455e-01 -1.307935267686843872e-01 -1.112687364220619202e-01 5.966630205512046814e-02 1.209948882460594177e-01 2.380307167768478394e-01 -2.851412594318389893e-01 2.477869391441345215e-01 5.218430981040000916e-02 1.828440465033054352e-02 -1.748944669961929321e-01 1.412540227174758911e-01 -3.611097633838653564e-01
1.662686467170715332e-02 -3.157492280006408691e-01 -1.438044160604476929e-01 -5.275173485279083252e-02 -1.395600587129592896e-01 -3.483495675027370453e-03 2.793363928794860840e-01 9.666571766138076782e-02 -2.324490249156951904e-01 -1.875817589461803436e-02 -1.742042899131774902e-01 -2.190750241279602051e-01 -3.930434957146644592e-02 4.046718403697013855e-02 2.943105399608612061e-01 1.109805796295404434e-02 6.001264601945877075e-02 2.794268541038036346e-02 -2.662202119827270508e-01 -2.104038931429386139e-02 -6.719171255826950073e-02 -3.144002985209226608e-03 2.245878726243972778e-01 1.550083756446838379e-01 2.128486931324005127e-01 2.470613643527030945e-02 -2.089589238166809082e-01 7.700891047716140747e-02 4.249475896358489990e-01 -4.530189186334609985e-02 -6.813295185565948486e-02 -3.310250043869018555e-01
4.948602989315986633e-02 2.570276260375976562e-01 5.413838848471641541e-02 -4.381936416029930115e-02 -1.266292110085487366e-02 1.625855416059494019e-01 2.296252697706222534e-01 2.276032716035842896e-01 1.878867149353027344e-01 3.638255968689918518e-02 -7.763195782899856567e-02 -2.549078166484832764e-01 -2.716748416423797607e-01 -1.370918005704879761e-01 -2.140413410961627960e-02 -1.740798801183700562e-01 4.738416969776153564e-01 -8.269315958023071289e-02 6.543745752424001694e-03 1.713681370019912720e-01 -8.623090386390686035e-02 -6.598164886236190796e-02 6.545805837959051132e-03 5.933038890361785889e-02 1.955312341451644897e-01 -1.042814478278160095e-01 4.945661500096321106e-02 1.996210664510726929e-01 3.380150794982910156e-01 -1.343264728784561157e-01 -2.352786660194396973e-01 -9.662629663944244385e-02
-5.225259438157081604e-02 -1.789932996034622192e-01 -4.576142877340316772e-02 -7.339995354413986206e-02 2.569813132286071777e-01 -8.626860380172729492e-02 8.478722721338272095e-02 -2.376626878976821899e-01 -5.838995426893234253e-02 2.069288343191146851e-01 1.027945950627326965e-01 -1.957593262195587158e-01 -3.020142912864685059e-01 2.087404727935791016e-01 1.235501244664192200e-01 -2.793940305709838867e-01 1.604476565262302756e-04 -1.252414137125015259e-01 2.378232926130294800e-01 1.207501534372568130e-02 3.984670341014862061e-01 -6.271243840456008911e-02 8.285784721374511719e-02 9.196158498525619507e-02 3.184218704700469971e-02 -6.742086261510848999e-02 -9.532128274440765381e-02 7.065843045711517334e-02 3.586910665035247803e-01 -1.725084185600280762e-01 7.268729805946350098e-02 -2.522000968456268311e-01
5.266517400741577148e-02 -1.500294506549835205e-01 3.108150064945220947e-01 -1.120945662260055542e-01 1.375044286251068115e-01 -6.660364568233489990e-02 2.181796580553054810e-01 2.367194443941116333e-01 2.671500742435455322e-01 1.365070194005966187e-01 8.243544725701212883e-04 -2.603765726089477539e-01 -7.202462852001190186e-02 9.699701517820358276e-02 1.309669166803359985e-01 -8.521499484777450562e-02 3.447454273700714111e-01 -1.989751867949962616e-02 -9.829912334680557251e-02 -1.644477546215057373e-01 1.034207716584205627e-01 4.816316068172454834e-03 2.111280113458633423e-01 2.697924077510833740e-01 2.262813001871109009e-01 1.706789582967758179e-01 -1.406570225954055786e-01 -1.113692596554756165e-01 3.132008016109466553e-01 -1.297197490930557251e-01 -5.171150714159011841e-02 -1.661425232887268066e-01
-2.845859229564666748e-01 1.147730350494384766e-01 1.039853692054748535e-01 -1.531154941767454147e-02 -6.221820134669542313e-03 -6.628275662660598755e-02 2.846243083477020264e-01 -6.500396877527236938e-02 -5.159251764416694641e-02 -1.694068163633346558e-01 1.045110002160072327e-01 -4.203085005283355713e-01 -5.165367573499679565e-02 2.901936173439025879e-01 3.183119893074035645e-01 5.199366435408592224e-02 1.916939020156860352e-01 9.255303069949150085e-03 8.961097896099090576e-02 2.073206305503845215e-01 7.979796826839447021e-02 -8.274320513010025024e-02 6.313283741474151611e-02 2.895908057689666748e-01 -1.486936211585998535e-01 1.228677555918693542e-01 6.406936049461364746e-02 2.287431657314300537e-01 3.219917118549346924e-01 -1.360276620835065842e-02 3.424268215894699097e-02 -8.772496134042739868e-02
-8.011642098426818848e-02 9.222412854433059692e-02 2.438896745443344116e-01 -2.053041607141494751e-01 -2.493726313114166260e-01 -2.380527928471565247e-02 2.681782543659210205e-01 1.622686386108398438e-01 1.135001797229051590e-02 1.560945063829421997e-01 -4.740006849169731140e-02 -1.467592269182205200e-01 -3.196900486946105957e-01 4.320798814296722412e-02 -4.315875843167304993e-02 1.292028427124023438e-01 4.248562157154083252e-01 -1.074333339929580688e-01 -1.068664863705635071e-01 2.772423028945922852e-01 1.973826289176940918e-01 2.191147208213806152e-01 -1.146062314510345459e-01 1.345225274562835693e-01 1.442880779504776001e-01 -1.675503551959991455e-01 1.189448870718479156e-02 -1.859135925769805908e-01 1.403328627347946167e-01 -1.897807419300079346e-01 -4.772503674030303955e-02 -1.068650782108306885e-01
-6.882788985967636108e-02 1.787366122007369995e-01 -1.959665864706039429e-01 -8.424261957406997681e-02 -7.942947000265121460e-02 -9.125147014856338501e-02 6.832934170961380005e-02 -2.246070802211761475e-01 -2.703152298927307129e-01 -2.272820472717285156e-01 1.342221349477767944e-01 -2.490705251693725586e-01 -3.081062436103820801e-01 1.059349477291107178e-01 1.590618789196014404e-01 -4.914316534996032715e-02 4.220558404922485352e-01 1.810181769542396069e-03 3.374584764242172241e-02 -8.063920540735125542e-04 6.486631184816360474e-02 -1.230463832616806030e-01 7.579214125871658325e-02 5.644634366035461426e-02 1.239448189735412598e-01 -7.635653018951416016e-02 6.923902034759521484e-02 3.650012612342834473e-01 2.707547545433044434e-01 -2.236094623804092407e-01 -6.786840409040451050e-02 -1.213913559913635254e-01
2.827224321663379669e-02 -2.332246750593185425e-01 -2.621788978576660156e-01 -1.259440630674362183e-01 8.905058726668357849e-03 -1.477105170488357544e-01 1.032638996839523315e-01 -6.942592561244964600e-02 -2.760804891586303711e-01 1.590410023927688599e-01 1.358594894409179688e-01 -1.899967789649963379e-01 -1.939606666564941406e-01 -1.120018735527992249e-01 2.691080570220947266e-01 1.425675600767135620e-01 4.120599031448364258e-01 -2.374413311481475830e-01 1.256962865591049194e-01 -3.308052197098731995e-02 1.902987807989120483e-01 -8.964446187019348145e-02 1.797420531511306763e-01 1.068428996950387955e-02 8.169292658567428589e-02 5.929083749651908875e-02 1.053224727511405945e-01 1.455288678407669067e-01 2.365799546241760254e-01 -6.344892084598541260e-02 3.188275694847106934e-01 1.068481593392789364e-03
-3.186037763953208923e-02 4.760683700442314148e-02 -1.618020702153444290e-03 -6.703975051641464233e-02 3.233588486909866333e-02 1.938148438930511475e-01 3.404906392097473145e-01 1.986260712146759033e-01 6.070958822965621948e-02 6.980202347040176392e-02 -2.216439843177795410e-01 4.398467019200325012e-03 -2.309403419494628906e-01 -6.416048109531402588e-02 1.553921401500701904e-01 -5.275584012269973755e-02 5.499537587165832520e-01 -1.657627224922180176e-01 -7.406662404537200928e-02 1.608244180679321289e-01 1.592379994690418243e-02 -3.176371157169342041e-01 -1.414238824509084225e-03 2.812020666897296906e-02 1.816036254167556763e-01 -8.287239074707031250e-02 9.100998193025588989e-02 -8.759904652833938599e-02 1.330924332141876221e-01 -9.359512478113174438e-03 -5.074355751276016235e-02 -3.416807055473327637e-01
-3.806815715506672859e-03 7.975146174430847168e-02 -2.978976629674434662e-02 -1.041748374700546265e-01 2.875070646405220032e-02 3.101910836994647980e-02 2.752253413200378418e-01 3.286909162998199463e-01 2.593209147453308105e-01 2.021596953272819519e-02 1.164355054497718811e-01 -1.709886044263839722e-01 -2.136871218681335449e-01 -1.376631408929824829e-01 6.515628192573785782e-03 3.825130686163902283e-02 4.118311107158660889e-01 -1.070956513285636902e-01 1.197603419423103333e-01 2.300600707530975342e-01 3.165924549102783203e-02 7.752774655818939209e-02 8.785288780927658081e-02 1.311541944742202759e-01 4.162491559982299805e-01 -2.020582854747772217e-01 -1.841743290424346924e-01 1.915405541658401489e-01 -1.084997504949569702e-01 -7.819770276546478271e-02 1.521550118923187256e-01 -1.171609759330749512e-01
-1.727493107318878174e-02 1.994947195053100586e-01 -1.925650835037231445e-01 -1.339627057313919067e-01 -9.726633131504058838e-02 -1.121513918042182922e-01 3.570986166596412659e-02 -2.628936767578125000e-01 -2.622071504592895508e-01 -1.562275886535644531e-01 1.280406415462493896e-01 -3.294498920440673828e-01 -2.907286882400512695e-01 1.294336020946502686e-01 1.608535647392272949e-01 -1.215949840843677521e-02 3.920013010501861572e-01 3.258901834487915039e-02 4.757438972592353821e-02 6.892094761133193970e-02 5.481428653001785278e-02 -1.801188439130783081e-01 2.609809301793575287e-02 7.259644567966461182e-03 7.042159885168075562e-02 -8.332631736993789673e-02 4.790840297937393188e-02 3.516620397567749023e-01 2.202545404434204102e-01 -2.138140946626663208e-01 -1.057819500565528870e-01 -1.607971638441085815e-01
-7.275496423244476318e-02 -1.177868340164422989e-02 -5.672966688871383667e-02 -2.694355249404907227e-01 2.816081605851650238e-02 -1.830008178949356079e-01 2.593874335289001465e-01 5.455195531249046326e-02 -2.873333990573883057e-01 2.506792359054088593e-02 -4.709570109844207764e-02 5.109312012791633606e-02 -2.226388901472091675e-01 7.964771986007690430e-02 -5.911376699805259705e-02 -2.242142111063003540e-01 5.429906249046325684e-01 3.635380417108535767e-02 1.819671541452407837e-01 2.928991317749023438e-01 9.910260885953903198e-02 -8.765399456024169922e-02 1.859130561351776123e-01 1.769964396953582764e-01 1.436892300844192505e-01 8.208975940942764282e-02 -1.017916798591613770e-01 -1.405280977487564087e-01 1.403140127658843994e-01 1.661542616784572601e-02 -1.765358895063400269e-01 -9.714001417160034180e-02
-1.310126185417175293e-01 -2.547008693218231201e-01 3.231291174888610840e-01 -1.321856230497360229e-01 -5.756822600960731506e-02 -2.328038774430751801e-02 2.431332170963287354e-01 2.279531359672546387e-01 -2.567995712161064148e-02 1.718116253614425659e-01 -9.937112778425216675e-02 -5.417065694928169250e-02 -3.321295380592346191e-01 2.158698737621307373e-01 -7.136028259992599487e-02 -8.958160877227783203e-03 5.400757864117622375e-02 -4.583295434713363647e-03 3.396458551287651062e-02 2.317257039248943329e-02 2.673072516918182373e-01 1.923827268183231354e-02 1.333794444799423218e-01 1.431189179420471191e-01 2.668364644050598145e-01 -9.147135168313980103e-02 -1.655887514352798462e-01 1.473384797573089600e-01 1.097342371940612793e-01 -3.967311382293701172e-01 1.082471981644630432e-01 -2.269330918788909912e-01
1.236233189702033997e-01 2.223981320858001709e-01 1.971479877829551697e-02 -8.811964094638824463e-02 -2.887764275074005127e-01 4.903883673250675201e-03 1.610861718654632568e-01 2.897716760635375977e-01 1.562159392051398754e-03 -8.050981909036636353e-02 2.625536406412720680e-03 -1.717654168605804443e-01 -3.687427043914794922e-01 -1.938584148883819580e-01 3.323009610176086426e-02 -5.250640586018562317e-02 5.210979580879211426e-01 1.177951544523239136e-01 -1.463837735354900360e-02 2.327857911586761475e-01 -9.327072650194168091e-02 -1.163187101483345032e-01 1.415823847055435181e-01 1.037453338503837585e-01 1.931589543819427490e-01 -6.455664336681365967e-02 -2.024187892675399780e-02 1.406756192445755005e-01 1.525307148694992065e-01 -6.289001554250717163e-02 -1.572269797325134277e-01 -1.178287416696548462e-01
-4.929483309388160706e-02 -2.410096973180770874e-01 -1.251245439052581787e-01 -9.986788034439086914e-02 -2.051053792238235474e-01 -7.250483334064483643e-02 3.894353210926055908e-01 -1.143583953380584717e-01 -3.551534116268157959e-01 6.331828236579895020e-02 7.507377117872238159e-02 -2.948805689811706543e-01 -2.613316178321838379e-01 -1.144307404756546021e-01 3.000807762145996094e-01 2.557219378650188446e-02 2.210859507322311401e-01 -7.822394371032714844e-02 2.681370973587036133e-01 1.914672739803791046e-02 9.322731196880340576e-02 -1.237450074404478073e-02 1.416986286640167236e-01 8.944337815046310425e-02 -1.837834566831588745e-01 8.088163286447525024e-02 8.441743999719619751e-02 2.330425083637237549e-01 1.524829417467117310e-01 -1.739855483174324036e-02 -5.086459964513778687e-02 -1.220141425728797913e-01
-1.660177260637283325e-01 6.429681926965713501e-02 5.940087139606475830e-02 2.149747014045715332e-01 -1.823091953992843628e-01 1.768236160278320312e-01 3.215159177780151367e-01 -1.133942510932683945e-02 -1.248210594058036804e-01 -1.168185919523239136e-01 1.928075253963470459e-01 -2.096146643161773682e-01 -1.882144808769226074e-01 -8.037478476762771606e-02 -5.621094256639480591e-02 -7.711116969585418701e-02 3.411618173122406006e-01 -8.888601511716842651e-02 1.847777813673019409e-01 2.731973230838775635e-01 -8.509948849678039551e-03 1.069307252764701843e-01 -2.739207074046134949e-02 -9.094209223985671997e-02 -2.554156780242919922e-01 1.447260826826095581e-01 1.525453776121139526e-01 1.504788994789123535e-01 2.586550414562225342e-01 -2.519091665744781494e-01 1.163462698459625244e-01 -2.442001253366470337e-01
9.212931990623474121e-02 7.946877926588058472e-02 2.684653699398040771e-01 -6.510629318654537201e-03 -2.338192909955978394e-01 -7.746882736682891846e-02 1.104280427098274231e-01 8.244720101356506348e-02 -2.985740900039672852e-01 1.650102883577346802e-01 8.178757131099700928e-02 -5.287130177021026611e-02 -2.896552979946136475e-01 2.157300114631652832e-01 1.181422621011734009e-01 5.088291317224502563e-02 1.384255886077880859e-01 -4.148561134934425354e-02 -7.127595692873001099e-02 7.722112536430358887e-02 1.932627260684967041e-01 -1.498560886830091476e-02 2.970762848854064941e-01 3.038519024848937988e-01 2.612315714359283447e-01 1.840828210115432739e-01 -1.326289623975753784e-01 1.187012642621994019e-01 -7.720031589269638062e-02 -1.621764153242111206e-01 -9.776866436004638672e-02 -3.672335445880889893e-01
-1.928647309541702271e-01 -8.729648590087890625e-02 2.576738297939300537e-01 2.571628615260124207e-02 -1.902041584253311157e-01 8.816921710968017578e-02 4.358467459678649902e-02 -1.451749950647354126e-01 -4.237656891345977783e-01 1.497762650251388550e-01 1.878356188535690308e-01 -1.476089060306549072e-01 -1.598521620035171509e-01 2.465302795171737671e-01 1.102432161569595337e-01 -1.720227301120758057e-01 1.261987090110778809e-01 7.973760366439819336e-02 4.206484556198120117e-02 1.473694741725921631e-01 9.945642203092575073e-02 5.365002155303955078e-02 8.034832030534744263e-02 1.541590839624404907e-01 3.345917463302612305e-01 -2.437375858426094055e-02 3.647292032837867737e-02 1.134880036115646362e-01 5.847897380590438843e-03 6.952997297048568726e-02 3.764888271689414978e-02 -4.606939554214477539e-01
-1.366942096501588821e-02 -9.313419461250305176e-02 1.703785657882690430e-01 2.391926944255828857e-02 -2.198419272899627686e-01 2.567514777183532715e-01 3.736141622066497803e-01 -1.805483847856521606e-01 -1.731368154287338257e-01 8.788252621889114380e-02 4.827331751585006714e-02 -1.267532706260681152e-01 -2.505941390991210938e-01 1.088119521737098694e-01 1.784987747669219971e-01 -2.326563745737075806e-01 3.571841418743133545e-01 -1.806436926126480103e-01 2.490597404539585114e-02 1.207121834158897400e-01 -8.801672607660293579e-02 -1.626632809638977051e-01 1.096822246909141541e-01 -7.821460068225860596e-02 -2.198624424636363983e-02 -1.167137771844863892e-01 2.033128589391708374e-01 9.493141621351242065e-02 8.696633577346801758e-02 -5.385577096603810787e-04 2.504440546035766602e-01 -3.096428215503692627e-01
2.313392609357833862e-02 -1.049649342894554138e-01 8.776381611824035645e-02 -2.758490145206451416e-01 -1.138987764716148376e-02 -5.206159874796867371e-02 1.290647834539413452e-01 -2.503756433725357056e-02 -3.309837356209754944e-02 -1.155914738774299622e-01 -1.431330442428588867e-01 -1.748160421848297119e-01 -3.008072674274444580e-01 9.476792812347412109e-02 -6.692972965538501740e-03 -2.496028691530227661e-01 2.449245750904083252e-01 -1.448223292827606201e-01 1.082106772810220718e-02 -9.764099866151809692e-02 2.075496762990951538e-01 1.429803222417831421e-01 3.103251457214355469e-01 1.416653841733932495e-01 2.634720504283905029e-01 -1.452802419662475586e-01 -2.691360414028167725e-01 4.489933326840400696e-02 -8.189065754413604736e-02 2.107776701450347900e-03 9.268556535243988037e-02 -4.543475806713104248e-01
-1.335119754076004028e-01 -3.802097439765930176e-01 3.785686567425727844e-02 -1.574633866548538208e-01 -8.123937994241714478e-02 3.982685506343841553e-02 3.722316399216651917e-02 -1.092435140162706375e-02 -1.880336254835128784e-01 -1.062957644462585449e-01 -1.146597117185592651e-01 -5.501591041684150696e-02 -3.506654798984527588e-01 4.916594177484512329e-02 -5.997531116008758545e-02 -1.930727958679199219e-01 2.072926610708236694e-01 7.205313537269830704e-03 -1.237008869647979736e-01 -3.521415963768959045e-02 2.329494804143905640e-01 1.262193620204925537e-01 1.385687887668609619e-01 2.509883344173431396e-01 9.174837172031402588e-02 -1.627980023622512817e-01 -1.876175105571746826e-01 7.105775922536849976e-02 9.998133778572082520e-02 1.749030649662017822e-01 -5.138526204973459244e-03 -4.948414564132690430e-01
1.323425620794296265e-01 2.181284129619598389e-01 -6.543586403131484985e-02 -6.475924700498580933e-02 -7.925926148891448975e-02 1.221028342843055725e-01 2.229406088590621948e-01 3.073756694793701172e-01 1.245427876710891724e-01 -2.997478004544973373e-03 6.891692429780960083e-02 -3.644153177738189697e-01 -3.243941366672515869e-01 -2.138126343488693237e-01 -2.336145378649234772e-02 3.457373380661010742e-02 4.626860618591308594e-01 -5.409515276551246643e-02 -8.428076282143592834e-03 1.618171185255050659e-01 4.137661680579185486e-02 -5.824843421578407288e-02 1.494095921516418457e-01 4.941139742732048035e-02 1.535100340843200684e-01 -1.502460986375808716e-01 -1.098430305719375610e-01 1.909950524568557739e-01 6.632868945598602295e-02 -8.910921216011047363e-02 -2.667784690856933594e-01 -6.305036693811416626e-02
-2.570746280252933502e-02 -1.619552820920944214e-01 1.349504292011260986e-01 -2.727794051170349121e-01 1.061683818697929382e-01 -3.565577268600463867e-01 1.211352124810218811e-01 6.978827714920043945e-02 -1.171639710664749146e-01 -2.228972502052783966e-02 -8.867190033197402954e-02 -1.250805258750915527e-01 -2.115368843078613281e-01 2.130328267812728882e-01 1.557781943120062351e-03 8.688548207283020020e-02 2.432694286108016968e-01 1.035458967089653015e-02 2.113931179046630859e-01 4.000515043735504150e-01 -8.780120313167572021e-02 4.037822782993316650e-02 1.520442217588424683e-01 1.153621152043342590e-01 1.795217581093311310e-02 4.053274914622306824e-02 -1.603046953678131104e-01 4.221007693558931351e-03 3.291985690593719482e-01 -1.515237540006637573e-01 1.730691343545913696e-01 -2.972880005836486816e-01
-9.419620037078857422e-02 -7.455404102802276611e-02 -2.897678911685943604e-01 -2.410092800855636597e-01 -1.393931359052658081e-01 2.096537798643112183e-01 2.168213874101638794e-01 3.104103356599807739e-02 1.190307438373565674e-01 7.286403328180313110e-02 9.691970795392990112e-02 -8.437346667051315308e-02 -3.212197124958038330e-01 2.796880900859832764e-01 -5.223019421100616455e-02 -1.972084045410156250e-01 2.989809513092041016e-01 -1.081559881567955017e-01 1.840361356735229492e-01 -2.461360543966293335e-01 1.874346435070037842e-01 -2.451646886765956879e-02 5.381516367197036743e-02 2.037802040576934814e-01 1.004424914717674255e-01 -2.126388102769851685e-01 -2.442185580730438232e-01 -1.369417924433946609e-02 2.280140817165374756e-01 -1.896647736430168152e-02 5.932566896080970764e-02 -1.626112461090087891e-01
-1.651919931173324585e-01 6.098981201648712158e-02 -1.791045665740966797e-01 5.230148136615753174e-02 -2.133293449878692627e-01 -5.053218826651573181e-02 1.198447793722152710e-01 -2.797145247459411621e-01 -1.853809654712677002e-01 -1.576379537582397461e-01 3.797877952456474304e-02 -2.700602114200592041e-01 -3.672304153442382812e-01 1.934220343828201294e-01 2.019933015108108521e-01 -1.008339151740074158e-01 2.614887058734893799e-01 -1.526464475318789482e-03 7.646005600690841675e-02 -2.235579304397106171e-02 -6.767765153199434280e-03 -4.306661337614059448e-02 -5.074214655905961990e-03 9.289450943470001221e-02 5.138583108782768250e-02 -9.076987951993942261e-02 1.397908478975296021e-01 3.355059027671813965e-01 3.614171147346496582e-01 -2.515536546707153320e-01 -2.621562406420707703e-02 -1.175930276513099670e-01
1.903361380100250244e-01 -9.109612554311752319e-02 1.415118202567100525e-02 -2.949199378490447998e-01 9.426453709602355957e-02 -2.044464945793151855e-01 1.408832222223281860e-01 1.654711738228797913e-02 -7.648056373000144958e-03 2.121740281581878662e-01 -8.259447291493415833e-03 -1.998022943735122681e-01 -8.610917627811431885e-02 -1.493896842002868652e-01 1.556895524263381958e-01 1.245682835578918457e-01 3.094824552536010742e-01 7.483278214931488037e-02 -7.240295410156250000e-02 -5.415895488113164902e-03 -1.044293269515037537e-01 -1.419822406023740768e-02 -2.816128432750701904e-01 3.559925258159637451e-01 1.902660704217851162e-03 -9.145831316709518433e-02 7.640219479799270630e-02 3.731920123100280762e-01 2.462687343358993530e-01 -1.880649849772453308e-02 -6.456737220287322998e-02 -3.170050382614135742e-01
-1.191204190254211426e-01 -1.676582247018814087e-01 -2.032810747623443604e-01 -4.101995006203651428e-02 -1.412781476974487305e-01 -3.483996167778968811e-02 4.338759481906890869e-01 -1.667047590017318726e-01 -3.183722794055938721e-01 9.733271598815917969e-02 2.723027765750885010e-01 -1.242004409432411194e-01 -2.194490134716033936e-01 -1.369641274213790894e-01 1.687561422586441040e-01 5.709972605109214783e-02 2.906456291675567627e-01 -4.160406440496444702e-02 -6.821415852755308151e-03 -1.028901711106300354e-01 2.582992613315582275e-01 -1.135343238711357117e-01 1.183990836143493652e-01 1.720291227102279663e-01 -9.619290381669998169e-02 1.006552577018737793e-01 -2.072749137878417969e-01 2.396121472120285034e-01 5.938430503010749817e-02 8.047255873680114746e-02 7.828725129365921021e-02 -1.498855203390121460e-01
-7.218459248542785645e-02 5.087141320109367371e-02 -2.210839986801147461e-01 -1.465439647436141968e-01 -9.681917726993560791e-02 5.176478996872901917e-03 4.288208782672882080e-01 -2.131324857473373413e-01 -3.108672499656677246e-01 1.887865066528320312e-01 1.728115528821945190e-01 -8.621377497911453247e-02 -2.839965522289276123e-01 2.064665257930755615e-01 1.750264912843704224e-01 7.055567950010299683e-02 3.279134035110473633e-01 4.659068211913108826e-02 1.891055703163146973e-01 9.627950191497802734e-02 1.486117988824844360e-01 -7.590987533330917358e-02 1.071605160832405090e-01 8.439975231885910034e-02 -1.079971939325332642e-01 1.469964981079101562e-01 4.215767607092857361e-02 1.200358867645263672e-01 2.074692845344543457e-01 7.562328875064849854e-02 9.713561087846755981e-02 -2.140707224607467651e-01
-1.334139108657836914e-01 -9.316656738519668579e-02 1.589323133230209351e-01 1.094070225954055786e-01 -6.162244081497192383e-02 2.340529114007949829e-01 2.001784592866897583e-01 2.822108566761016846e-01 9.158112108707427979e-02 -1.424351930618286133e-01 1.492105126380920410e-01 -5.063958931714296341e-03 -1.673070341348648071e-01 -2.273533865809440613e-02 1.477163285017013550e-01 -1.034584417939186096e-01 3.199817538261413574e-01 -2.653340399265289307e-01 1.362836360931396484e-01 2.668456137180328369e-01 1.422551870346069336e-01 2.748241722583770752e-01 9.763099998235702515e-02 1.798933595418930054e-01 3.513402864336967468e-02 -1.210823133587837219e-01 3.425157070159912109e-01 1.424953807145357132e-02 -7.481629028916358948e-03 -1.674131900072097778e-01 1.585358679294586182e-01 -2.431905120611190796e-01
9.193755686283111572e-02 -1.539088636636734009e-01 -5.192458629608154297e-02 -1.817803680896759033e-01 -2.049337513744831085e-02 -2.996726334095001221e-02 1.647502481937408447e-01 -1.217641495168209076e-02 -1.351019442081451416e-01 -5.536707863211631775e-02 8.835224807262420654e-02 -1.317487359046936035e-01 -2.646304666996002197e-01 4.321643710136413574e-02 9.100677818059921265e-02 -9.681065380573272705e-02 4.371249377727508545e-01 -8.559738844633102417e-02 2.030404508113861084e-01 -2.919489145278930664e-01 3.801101148128509521e-01 -1.528019923716783524e-02 3.050790131092071533e-01 -1.379002630710601807e-02 -8.520979434251785278e-02 -6.291209161281585693e-02 -9.173771739006042480e-02 2.406910806894302368e-02 -1.234615221619606018e-01 -8.062413334846496582e-02 8.550067432224750519e-03 -4.032391905784606934e-01
-1.813428699970245361e-01 1.267888844013214111e-01 1.019927021116018295e-02 -5.486703477799892426e-03 -6.054858677089214325e-04 5.624683201313018799e-02 1.170912683010101318e-01 1.012276411056518555e-01 -1.736045926809310913e-01 -1.473905295133590698e-01 -7.356371730566024780e-02 -3.801674842834472656e-01 1.693018078804016113e-01 -2.822184264659881592e-01 2.689750194549560547e-01 -9.652163833379745483e-02 2.503460645675659180e-01 -1.962653398513793945e-01 -1.388005614280700684e-01 -3.888044878840446472e-02 -3.384200111031532288e-02 -6.663427501916885376e-02 -3.076794371008872986e-02 1.694524288177490234e-01 -2.641464024782180786e-02 2.106350287795066833e-02 3.134491387754678726e-03 8.122207969427108765e-02 2.949014902114868164e-01 -2.365038692951202393e-01 -2.840188331902027130e-02 -4.725836217403411865e-01
-1.872433274984359741e-01 -5.969712138175964355e-02 3.303779065608978271e-01 6.582716945558786392e-03 -1.776218861341476440e-01 1.218914538621902466e-01 1.522052586078643799e-01 2.844784855842590332e-01 1.995573341846466064e-01 1.447218656539916992e-01 1.793720200657844543e-02 -2.499795407056808472e-01 -1.235762834548950195e-01 -8.024869859218597412e-02 2.209190726280212402e-01 -8.072863519191741943e-02 2.136000543832778931e-01 -2.324194014072418213e-01 1.428920924663543701e-01 1.256121098995208740e-01 7.278739660978317261e-02 8.185074478387832642e-02 1.459816545248031616e-01 3.388312458992004395e-01 1.707399785518646240e-01 -1.331939101219177246e-01 2.196640074253082275e-01 -1.719913035631179810e-01 1.008121669292449951e-01 -3.691794350743293762e-02 1.915605813264846802e-01 -2.101590782403945923e-01
-2.875213921070098877e-01 7.713063154369592667e-03 -1.995343156158924103e-02 -3.285542726516723633e-01 -7.681109942495822906e-03 -1.380922943353652954e-01 1.806025207042694092e-01 1.498239934444427490e-01 -1.596755683422088623e-01 -1.539674103260040283e-01 2.014596462249755859e-01 1.231099478900432587e-02 -1.616804003715515137e-01 4.809404909610748291e-02 -1.553821726702153683e-03 -1.870124340057373047e-01 3.586227595806121826e-01 -2.040604948997497559e-01 -6.282754242420196533e-02 7.157739251852035522e-02 5.325029604136943817e-03 -1.450578719377517700e-01 1.972117125988006592e-01 3.754418492317199707e-01 -7.187979668378829956e-02 -3.154418617486953735e-02 1.346348375082015991e-01 -1.930206567049026489e-01 1.991626918315887451e-01 2.165183275938034058e-01 -1.049665659666061401e-01 -2.049714773893356323e-01
-1.630265712738037109e-01 -1.520713865756988525e-01 -8.839761465787887573e-02 1.454112380743026733e-01 2.377640269696712494e-02 3.063971176743507385e-02 6.609053909778594971e-02 -6.941623985767364502e-02 -7.154302205890417099e-03 1.191976666450500488e-01 2.862879037857055664e-01 -1.378971338272094727e-01 1.403575390577316284e-01 1.043678447604179382e-01 2.950516939163208008e-01 -8.803738653659820557e-02 2.143264859914779663e-01 -7.486498355865478516e-02 1.988253556191921234e-02 1.941592842340469360e-01 -1.610135734081268311e-01 -1.577475816011428833e-01 3.323351442813873291e-01 2.719682455062866211e-01 2.866346575319766998e-02 -7.198189198970794678e-02 -1.455770730972290039e-01 1.711695082485675812e-02 4.573940336704254150e-01 -2.132904529571533203e-01 1.630566716194152832e-01 -1.907295584678649902e-01
-2.751358449459075928e-01 -3.403606712818145752e-01 -4.462219029664993286e-02 -1.086410284042358398e-01 -2.874018065631389618e-02 1.736397743225097656e-01 2.544130682945251465e-01 -1.961032450199127197e-01 -4.397033154964447021e-01 -2.986282855272293091e-02 2.835975885391235352e-01 -4.042276740074157715e-02 -1.560834050178527832e-01 4.323251917958259583e-02 1.511306464672088623e-01 -5.996547639369964600e-02 2.765307128429412842e-01 8.847945928573608398e-02 -1.601129397749900818e-02 -1.349768135696649551e-02 2.850335240364074707e-01 1.786077916622161865e-01 2.749632857739925385e-02 1.748949140310287476e-01 -7.487833965569734573e-03 8.915753662586212158e-02 -5.130198970437049866e-02 8.570451289415359497e-02 2.155517041683197021e-01 2.065053442493081093e-03 1.826854050159454346e-02 -1.937357783317565918e-01
-3.827676549553871155e-02 7.762266695499420166e-02 -2.363553047180175781e-01 -1.877659112215042114e-01 -1.398319751024246216e-01 -3.223591297864913940e-02 9.458593279123306274e-02 -2.415030598640441895e-01 -1.330607980489730835e-01 -1.177373677492141724e-01 1.179695576429367065e-01 -3.514586091041564941e-01 -1.047359406948089600e-01 2.039431035518646240e-01 3.042751252651214600e-01 -1.115824580192565918e-01 3.806467652320861816e-01 -4.463395476341247559e-02 -6.345254182815551758e-02 1.115169972181320190e-01 -8.570856414735317230e-03 4.268547520041465759e-02 2.328199595212936401e-01 2.786837704479694366e-02 5.132576823234558105e-02 -3.340915963053703308e-02 -4.784435033798217773e-03 2.783998250961303711e-01 3.118454813957214355e-01 -2.830987572669982910e-01 -3.546930849552154541e-02 -8.227845281362533569e-02
1.616226732730865479e-01 -1.376906633377075195e-01 -1.747151464223861694e-01 -8.634661138057708740e-02 -4.173731803894042969e-02 -1.078763902187347412e-01 2.728770673274993896e-01 1.335213929414749146e-01 -4.413223266601562500e-01 2.306873947381973267e-01 7.673608604818582535e-03 4.686570167541503906e-02 -1.457979083061218262e-01 -1.052428260445594788e-01 3.012495636940002441e-01 8.336825668811798096e-02 2.927422225475311279e-01 -4.390604421496391296e-02 1.370202451944351196e-01 8.094087243080139160e-02 -6.514902692288160324e-03 4.537279531359672546e-02 -8.712546527385711670e-02 1.894297301769256592e-01 5.839707329869270325e-02 1.671616220846772194e-03 -1.349862758070230484e-02 3.099143207073211670e-01 2.976204752922058105e-01 1.346339285373687744e-01 -1.159558147192001343e-01 -2.295162677764892578e-01
-1.937758922576904297e-02 -4.620545357465744019e-02 2.838784456253051758e-01 -5.069626495242118835e-02 -1.823708862066268921e-01 1.983876153826713562e-02 9.244213998317718506e-02 9.808220714330673218e-02 -3.254952430725097656e-01 8.651715517044067383e-02 8.404850214719772339e-02 -5.158267915248870850e-02 -4.009107351303100586e-01 1.334194093942642212e-01 1.057626381516456604e-01 3.575480356812477112e-02 7.210098952054977417e-02 -1.407788842916488647e-01 -2.877348102629184723e-02 3.847661986947059631e-02 1.885014623403549194e-01 3.341110423207283020e-02 3.126495182514190674e-01 4.024752974510192871e-01 2.737061679363250732e-01 1.791378408670425415e-01 -9.501357376575469971e-02 6.653215736150741577e-02 -7.665468379855155945e-03 -1.551926583051681519e-01 -3.474191203713417053e-02 -2.807877957820892334e-01
-1.398258507251739502e-01 3.132713586091995239e-02 -1.057433336973190308e-01 6.586656719446182251e-02 2.345138490200042725e-01 3.936685621738433838e-02 1.585377901792526245e-01 -4.424512013792991638e-02 2.222351282835006714e-01 8.429162949323654175e-02 -8.932302892208099365e-02 -3.246895372867584229e-01 -1.229942888021469116e-01 4.718221351504325867e-02 -6.465085595846176147e-02 -2.055022120475769043e-01 4.360590875148773193e-01 -1.776563674211502075e-01 1.233061403036117554e-01 -2.852609157562255859e-01 2.130140364170074463e-01 1.218402460217475891e-01 4.242635518312454224e-02 1.449396461248397827e-01 1.198925152420997620e-01 -1.246741041541099548e-01 -2.669514901936054230e-02 1.350259035825729370e-01 1.695741899311542511e-02 -3.108047842979431152e-01 -5.474238470196723938e-02 -3.107850551605224609e-01
-2.510520219802856445e-01 -3.084386512637138367e-02 1.118691191077232361e-01 1.234311237931251526e-01 1.364038735628128052e-01 1.714475080370903015e-02 2.662046849727630615e-01 3.603528719395399094e-03 1.347825527191162109e-01 -8.765902370214462280e-02 -1.122840195894241333e-01 -1.228376403450965881e-01 -1.927715688943862915e-01 2.235704474151134491e-02 4.581959545612335205e-02 -3.866379559040069580e-01 3.946391642093658447e-01 -7.657951116561889648e-02 9.148694574832916260e-02 -1.588820666074752808e-01 2.356120496988296509e-01 1.579104363918304443e-01 9.758453071117401123e-02 2.390601634979248047e-01 1.218545585870742798e-01 -1.579620391130447388e-01 -2.342854738235473633e-01 2.875110320746898651e-02 2.877001091837882996e-02 -3.269601464271545410e-01 -9.072300791740417480e-02 -1.479195654392242432e-01
-1.282826513051986694e-01 1.382762193679809570e-01 7.010136544704437256e-02 -8.711107075214385986e-02 -9.551046788692474365e-02 -1.003256253898143768e-02 1.621114611625671387e-01 2.113907188177108765e-01 -4.628942534327507019e-02 1.871366202831268311e-01 -5.472152680158615112e-02 -1.650369465351104736e-01 -3.197958767414093018e-01 -1.412315964698791504e-01 4.775600042194128036e-03 -9.385655075311660767e-02 5.739611983299255371e-01 2.725580148398876190e-02 7.701948285102844238e-02 2.775748372077941895e-01 -5.949467048048973083e-02 -7.188625633716583252e-02 -5.710678920149803162e-02 5.531575158238410950e-02 2.256414294242858887e-01 -1.576991677284240723e-01 -2.412330657243728638e-01 1.146458555012941360e-02 2.293803095817565918e-01 -4.171234369277954102e-02 -2.367238402366638184e-01 -2.461138367652893066e-02
1.850524395704269409e-01 -2.918332219123840332e-01 2.709663845598697662e-02 -1.577353775501251221e-01 -1.543912142515182495e-01 -1.625427007675170898e-01 1.971103698015213013e-01 -1.351161152124404907e-01 -1.047001928091049194e-01 1.512271910905838013e-01 1.663726717233657837e-01 4.329115152359008789e-02 -2.437963038682937622e-01 -4.922059178352355957e-02 1.614315211772918701e-01 7.282874733209609985e-02 2.216687649488449097e-01 3.971518203616142273e-02 1.075012832880020142e-01 1.895090043544769287e-01 1.777091622352600098e-02 -1.214138567447662354e-01 3.234554231166839600e-01 4.032609164714813232e-01 2.369235008955001831e-01 -2.448538318276405334e-02 -1.721460819244384766e-01 5.486999079585075378e-02 -6.579834222793579102e-02 -1.319263223558664322e-02 1.997603029012680054e-01 -2.770019769668579102e-01
-2.451675087213516235e-01 -1.730337925255298615e-02 -8.938450366258621216e-02 -1.928572915494441986e-02 -3.534802421927452087e-02 1.009378656744956970e-01 1.718490272760391235e-01 -1.710562705993652344e-01 -1.948455721139907837e-01 2.302883937954902649e-02 2.570047974586486816e-01 -3.450432717800140381e-01 -8.962769061326980591e-02 -2.017660588026046753e-01 1.832035481929779053e-01 1.921023279428482056e-01 3.672738075256347656e-01 -2.142269313335418701e-01 2.713705645874142647e-03 1.765817701816558838e-01 3.346920907497406006e-01 2.760138735175132751e-02 1.207811906933784485e-01 -5.930702015757560730e-02 2.412772476673126221e-01 -1.108924075961112976e-01 1.228866502642631531e-01 1.379596143960952759e-01 1.080952584743499756e-01 -2.114733159542083740e-01 9.196528792381286621e-02 7.631304115056991577e-02
-7.063556462526321411e-02 1.515283901244401932e-02 3.847996518015861511e-02 -2.222786657512187958e-02 -6.497568637132644653e-02 8.925727568566799164e-03 2.215979844331741333e-01 1.139558777213096619e-01 -2.334987223148345947e-01 -1.217708364129066467e-01 -1.421023458242416382e-01 -2.955243587493896484e-01 2.295296788215637207e-01 -8.290792256593704224e-02 2.313430160284042358e-01 1.965147443115711212e-02 2.859142124652862549e-01 -2.019237875938415527e-01 -2.129303365945816040e-01 -5.456819385290145874e-02 -8.148917555809020996e-02 -6.892732530832290649e-02 1.136807799339294434e-01 -2.232170663774013519e-02 8.657233417034149170e-02 -3.332310123369097710e-03 -1.615536212921142578e-01 8.626454323530197144e-02 4.048425853252410889e-01 -2.190361768007278442e-01 -3.899924084544181824e-02 -4.312536418437957764e-01
-6.106808781623840332e-02 -1.397819966077804565e-01 -1.085808277130126953e-01 -1.285658180713653564e-01 1.091485470533370972e-02 2.474653907120227814e-02 -1.700448221527040005e-03 2.665127627551555634e-02 1.333809643983840942e-01 2.052613049745559692e-01 2.991337478160858154e-01 -2.894534170627593994e-01 -9.936039149761199951e-02 1.285812705755233765e-01 -1.278079897165298462e-01 1.179718598723411560e-01 2.554144263267517090e-01 6.542386114597320557e-02 -1.579124927520751953e-01 2.624352872371673584e-01 3.372685909271240234e-01 -9.877827763557434082e-02 2.958365678787231445e-01 1.694996505975723267e-01 1.894152164459228516e-01 1.703539490699768066e-01 8.006700128316879272e-02 -1.073032710701227188e-02 1.315116435289382935e-01 -1.456803381443023682e-01 2.034427076578140259e-01 -3.204831480979919434e-01
-1.029694378376007080e-01 -3.464657664299011230e-01 -7.520335167646408081e-02 -6.440754234790802002e-02 -2.108511626720428467e-01 -5.774124711751937866e-02 1.016091369092464447e-02 9.381870180368423462e-02 -2.246673703193664551e-01 1.639493368566036224e-02 -9.496399015188217163e-02 -3.843094781041145325e-02 -2.013063877820968628e-01 2.734525501728057861e-01 -5.698033142834901810e-03 -2.629770338535308838e-01 1.649039238691329956e-01 -3.291499987244606018e-02 -4.189010709524154663e-02 1.887348853051662445e-02 1.584255844354629517e-01 2.084073275327682495e-01 6.714200973510742188e-02 3.109862804412841797e-01 9.623502194881439209e-02 -1.511632800102233887e-01 -9.885214269161224365e-02 1.387528628110885620e-01 1.384011358022689819e-01 8.706279844045639038e-02 -9.302660077810287476e-02 -5.103560090065002441e-01
5.108346417546272278e-02 -1.942314207553863525e-03 1.874840073287487030e-02 -3.275454342365264893e-01 4.802692681550979614e-02 -3.063918352127075195e-01 7.085423916578292847e-02 1.218002811074256897e-01 -9.293414652347564697e-02 1.307720541954040527e-01 3.103244490921497345e-02 -3.371098041534423828e-01 -2.530534565448760986e-01 -1.158796437084674835e-02 2.101790904998779297e-02 -7.847549766302108765e-02 4.272394776344299316e-01 -1.304837502539157867e-02 1.109893918037414551e-01 1.477440148591995239e-01 6.036652997136116028e-02 1.173059418797492981e-01 2.610236406326293945e-01 2.879051566123962402e-01 7.111360132694244385e-02 2.162742987275123596e-02 1.239702105522155762e-01 -1.105413660407066345e-01 2.823996543884277344e-01 2.462732046842575073e-01 5.800732225179672241e-02 2.098259888589382172e-02
2.159224078059196472e-02 -1.764341890811920166e-01 -6.768825929611921310e-03 -2.381421625614166260e-01 -2.180371135473251343e-01 -1.982760727405548096e-01 2.238824218511581421e-01 -6.624752283096313477e-02 -5.160367861390113831e-02 1.858182847499847412e-01 -7.692546397447586060e-02 5.436764284968376160e-02 -3.622368574142456055e-01 -2.532596588134765625e-01 2.315457761287689209e-01 3.064340911805629730e-02 2.287646383047103882e-01 1.308332942426204681e-02 -4.478356614708900452e-02 6.245776638388633728e-02 -6.319152563810348511e-02 5.332617834210395813e-02 1.755713075399398804e-01 3.463411629199981689e-01 4.593230187892913818e-01 -4.772078990936279297e-02 3.725056350231170654e-02 2.340062521398067474e-02 7.418014109134674072e-02 -1.130013819783926010e-02 4.052050784230232239e-02 -1.892639696598052979e-01
4.579729214310646057e-02 -2.603385411202907562e-02 -2.145774811506271362e-01 -8.733448386192321777e-02 2.020874433219432831e-02 -3.468766435980796814e-02 2.236975431442260742e-01 -1.081239357590675354e-01 -1.972929239273071289e-01 3.936397656798362732e-02 2.167436480522155762e-01 -4.572455286979675293e-01 -2.841470241546630859e-01 -1.345030069351196289e-01 2.987181246280670166e-01 -2.377431839704513550e-03 2.630704939365386963e-01 -7.179493457078933716e-02 -7.517585996538400650e-03 7.814011722803115845e-02 8.846302516758441925e-03 -9.830431640148162842e-02 1.830008924007415771e-01 8.113624900579452515e-02 -1.588093936443328857e-01 1.261848956346511841e-01 -1.050348877906799316e-01 2.258736342191696167e-01 2.669323086738586426e-01 -1.506244540214538574e-01 2.576636672019958496e-01 4.188353195786476135e-02
-1.659032553434371948e-01 -1.389833688735961914e-01 -1.424979567527770996e-01 6.284281611442565918e-02 -2.716118395328521729e-01 9.585415571928024292e-02 4.154222905635833740e-01 -8.187599480152130127e-02 -6.350472569465637207e-02 -1.753599196672439575e-01 -1.101358011364936829e-01 -2.456042021512985229e-01 1.407369226217269897e-02 -9.619228541851043701e-02 -1.832462102174758911e-01 9.999993257224559784e-03 2.954550981521606445e-01 -2.525130845606327057e-02 1.354673355817794800e-01 2.101290076971054077e-01 1.216557994484901428e-01 -2.200047969818115234e-01 -1.326177828013896942e-02 2.099390774965286255e-01 -5.000490695238113403e-02 -7.001590728759765625e-02 1.869013309478759766e-01 2.232908755540847778e-01 -1.038352493196725845e-02 -3.281368911266326904e-01 3.268890082836151123e-02 -2.395114600658416748e-01
4.245841503143310547e-02 -6.636448949575424194e-02 5.279057845473289490e-02 -2.363760583102703094e-02 -1.336286216974258423e-01 1.941503733396530151e-01 1.681890040636062622e-01 1.456925272941589355e-01 -9.054772555828094482e-02 1.535743661224842072e-02 2.477007061243057251e-01 2.618372738361358643e-01 -2.166806310415267944e-01 -1.514258980751037598e-01 -2.657109797000885010e-01 5.951707810163497925e-02 4.465204775333404541e-01 -2.063349038362503052e-01 1.395596563816070557e-01 2.597151137888431549e-02 2.009210363030433655e-02 -3.667444735765457153e-02 5.914780497550964355e-02 5.505258962512016296e-02 2.209691256284713745e-01 2.127969413995742798e-01 -1.380128785967826843e-02 2.101554125547409058e-01 2.763994336128234863e-01 -2.157878577709197998e-01 2.417563349008560181e-01 -1.129231452941894531e-01
-3.428025543689727783e-01 -5.061789974570274353e-02 2.293385192751884460e-02 -1.895212531089782715e-01 -1.052206605672836304e-01 9.113554656505584717e-02 2.541853487491607666e-01 -4.658890888094902039e-03 1.703700572252273560e-01 8.235545456409454346e-02 1.713521033525466919e-01 -3.800666034221649170e-01 6.429834757000207901e-03 1.475466880947351456e-03 -6.387671828269958496e-02 -1.239403486251831055e-01 2.247045189142227173e-01 -2.747447490692138672e-01 6.716565787792205811e-02 2.186152935028076172e-01 -1.634192168712615967e-01 -2.693275175988674164e-02 1.245010346174240112e-01 3.559610843658447266e-01 3.269473016262054443e-01 7.010099291801452637e-02 1.797117851674556732e-02 3.815277293324470520e-02 1.835206337273120880e-02 -2.446286082267761230e-01 2.162066288292407990e-02 -9.060944616794586182e-02
-4.742635786533355713e-02 -3.351464867591857910e-01 -1.610592901706695557e-01 -8.186805248260498047e-02 -2.708842046558856964e-02 6.613501813262701035e-03 2.094800025224685669e-02 -1.383424550294876099e-01 1.745913922786712646e-02 8.580411225557327271e-02 1.210895925760269165e-01 -2.022008299827575684e-01 -2.581324577331542969e-01 -1.456297934055328369e-01 2.452132850885391235e-01 1.251422762870788574e-01 3.359965085983276367e-01 2.992556430399417877e-02 1.391218006610870361e-01 1.444371640682220459e-01 2.216634750366210938e-01 -1.991432011127471924e-01 1.236348375678062439e-01 -4.019338265061378479e-02 -3.596806153655052185e-02 -2.560877799987792969e-01 -1.189899742603302002e-01 3.213530182838439941e-01 3.580594956874847412e-01 -1.415496170520782471e-01 1.151422262191772461e-01 -9.116655215620994568e-03
-3.438446521759033203e-01 -4.234143532812595367e-03 -1.335866153240203857e-01 -2.730998098850250244e-01 -1.325743645429611206e-01 -1.061353366822004318e-02 3.293339908123016357e-02 -1.769216544926166534e-02 1.848750002682209015e-02 -7.931965589523315430e-02 4.883452504873275757e-02 -3.962099850177764893e-01 -7.887674123048782349e-02 -5.858718231320381165e-02 1.068006828427314758e-01 5.953093990683555603e-02 2.193837016820907593e-01 8.451583981513977051e-02 -2.276773154735565186e-01 5.874667689204216003e-02 9.531266056001186371e-03 1.434924080967903137e-02 -3.401066064834594727e-01 2.531642913818359375e-01 9.027875028550624847e-03 1.374073326587677002e-02 -9.427171200513839722e-02 3.064413964748382568e-01 1.671705693006515503e-01 -3.261030465364456177e-02 -2.948131784796714783e-02 -3.950555026531219482e-01
-3.154451847076416016e-01 6.222494691610336304e-02 2.691918052732944489e-02 -3.143465518951416016e-02 -1.526536419987678528e-03 1.387551426887512207e-01 1.983122229576110840e-01 7.422858476638793945e-02 1.257296949625015259e-01 1.849115937948226929e-01 3.916429355740547180e-02 -2.912146449089050293e-01 -7.354258745908737183e-02 -1.891778856515884399e-01 1.243478208780288696e-01 -2.009815722703933716e-01 3.756064176559448242e-01 -3.462928235530853271e-01 5.056067556142807007e-02 2.114414423704147339e-01 -3.124459832906723022e-02 -2.000350505113601685e-01 9.615029394626617432e-02 3.466249406337738037e-01 1.821557134389877319e-01 1.160113513469696045e-01 1.302021294832229614e-01 3.451202064752578735e-02 -5.337338149547576904e-02 -1.067952364683151245e-01 -1.792642176151275635e-01 -8.720429241657257080e-02
-4.346840456128120422e-02 1.758634746074676514e-01 -1.576091349124908447e-01 2.281880378723144531e-01 -1.804241836071014404e-01 8.682516962289810181e-02 9.638974070549011230e-02 -3.812207654118537903e-02 -1.673351526260375977e-01 -2.587165832519531250e-01 3.329406306147575378e-02 -2.715417444705963135e-01 -2.768365740776062012e-01 2.077625505626201630e-02 1.285517513751983643e-01 7.449045777320861816e-02 1.494401544332504272e-01 -7.386405020952224731e-02 1.002343744039535522e-01 3.004946112632751465e-01 9.377934038639068604e-02 -1.135610416531562805e-01 -1.034124195575714111e-01 1.038378179073333740e-01 -3.225763142108917236e-02 1.411059647798538208e-01 9.208516776561737061e-02 2.638437151908874512e-01 4.876793622970581055e-01 -6.878248602151870728e-02 1.520227789878845215e-01 -1.857314556837081909e-01
-1.473709791898727417e-01 1.319892704486846924e-01 -1.245361939072608948e-01 3.664223104715347290e-02 -6.946769356727600098e-02 8.490018546581268311e-02 3.727807700634002686e-01 8.397856354713439941e-02 9.634181857109069824e-02 2.463657855987548828e-01 -1.279521137475967407e-01 -2.546095252037048340e-01 -3.131939470767974854e-01 1.157575845718383789e-02 1.832982152700424194e-02 -6.327438633888959885e-03 2.826208174228668213e-01 2.424052450805902481e-03 4.378268495202064514e-03 3.238557577133178711e-01 -1.389765590429306030e-01 1.051286756992340088e-01 1.707570403814315796e-01 -4.356711637228727341e-03 5.575421825051307678e-02 -1.162425652146339417e-01 -5.420636385679244995e-03 2.871081791818141937e-02 3.461061716079711914e-01 -3.001836836338043213e-01 -1.819572150707244873e-01 -1.771233230829238892e-01
3.517049178481101990e-02 -6.351640075445175171e-02 -1.143738403916358948e-01 -9.027741104364395142e-02 1.057001128792762756e-01 -5.223955959081649780e-02 1.403478384017944336e-01 3.433924913406372070e-01 -5.812792479991912842e-02 3.709745779633522034e-02 1.539570391178131104e-01 -1.408642083406448364e-01 -8.951731771230697632e-02 1.008977741003036499e-01 -2.617095038294792175e-02 3.845027461647987366e-02 3.029701411724090576e-01 1.145087368786334991e-02 9.153968840837478638e-02 2.433991283178329468e-01 2.529934644699096680e-01 -2.601111866533756256e-02 3.586563169956207275e-01 -8.286485075950622559e-02 4.859333634376525879e-01 -1.438981760293245316e-02 1.006453111767768860e-01 6.449135392904281616e-02 8.829121291637420654e-02 6.398450583219528198e-02 2.840476632118225098e-01 -2.244886755943298340e-01
1.317103356122970581e-01 3.641650453209877014e-02 3.163768723607063293e-02 -1.190451830625534058e-01 -2.978749275207519531e-01 1.583711802959442139e-01 2.634879946708679199e-01 2.841321825981140137e-01 -7.802789565175771713e-03 1.937514729797840118e-02 -9.301316738128662109e-02 -4.176253825426101685e-02 -2.993178740143775940e-02 -9.171272814273834229e-02 1.544822473078966141e-02 -2.310085110366344452e-02 5.487732291221618652e-01 -9.286753088235855103e-02 5.572699755430221558e-02 1.202869489789009094e-01 2.268966101109981537e-02 -3.629219233989715576e-01 -1.842470839619636536e-02 2.254822403192520142e-01 1.846369802951812744e-01 -1.825628280639648438e-01 1.450824886560440063e-01 9.179753065109252930e-02 1.290752440690994263e-01 -1.729138493537902832e-01 1.109254211187362671e-01 -1.214699745178222656e-01
-2.677231431007385254e-01 -4.840071871876716614e-02 1.189162880182266235e-01 5.375513806939125061e-02 -1.213212218135595322e-02 1.547910869121551514e-01 3.745155334472656250e-01 8.459492027759552002e-02 -6.629450619220733643e-02 1.460035890340805054e-01 -1.326479855924844742e-02 -8.385411649942398071e-02 -8.484970033168792725e-02 1.415458768606185913e-01 2.112569510936737061e-01 -3.516557067632675171e-02 4.688553512096405029e-01 -1.807274222373962402e-01 -6.754627823829650879e-02 2.097374051809310913e-01 -2.015494704246520996e-01 -2.279109209775924683e-01 -8.122895658016204834e-02 5.311584845185279846e-02 1.231967657804489136e-01 1.582506895065307617e-01 2.403724193572998047e-01 -1.465352326631546021e-01 1.246835738420486450e-01 -1.868452429771423340e-01 1.702075358480215073e-03 -2.417601794004440308e-01
1.344060432165861130e-02 -8.207322657108306885e-02 -1.925850659608840942e-01 -8.145957440137863159e-02 2.150147967040538788e-02 -8.439873903989791870e-02 2.042284160852432251e-01 2.320402860641479492e-01 -3.689876198768615723e-01 2.223738133907318115e-01 1.924740709364414215e-02 2.695890143513679504e-02 -1.595194041728973389e-01 -4.731165245175361633e-02 1.099050119519233704e-01 1.742886751890182495e-01 4.154872000217437744e-01 -1.061058193445205688e-01 1.590946316719055176e-01 9.048673510551452637e-02 1.940490156412124634e-01 7.409019768238067627e-02 -1.754918396472930908e-01 -1.824050582945346832e-02 1.137615274637937546e-02 1.135957017540931702e-01 1.633469946682453156e-02 3.557695746421813965e-01 1.833178400993347168e-01 3.435257077217102051e-02 -1.793589890003204346e-01 -3.014841675758361816e-01
-3.736321032047271729e-01 -3.529602661728858948e-03 -7.075773179531097412e-02 2.654706314206123352e-02 6.657208502292633057e-02 9.380434453487396240e-02 2.061454951763153076e-01 8.364756405353546143e-02 -3.112017512321472168e-01 9.475585073232650757e-02 -2.972687594592571259e-02 -2.547752559185028076e-01 1.663838629610836506e-04 -1.028560921549797058e-01 1.188993155956268311e-01 2.304253913462162018e-02 3.815855383872985840e-01 -2.411896586418151855e-01 3.090663552284240723e-01 2.748447656631469727e-01 1.311493199318647385e-02 -1.134693250060081482e-02 3.379785048309713602e-04 2.627095580101013184e-01 2.211567312479019165e-01 1.375205665826797485e-01 1.450539231300354004e-01 8.210960775613784790e-02 4.928032308816909790e-02 -1.402757465839385986e-01 -1.575808227062225342e-01 9.156037867069244385e-02
-5.725517123937606812e-02 -5.879706889390945435e-02 1.377266794443130493e-01 -7.214809209108352661e-02 -4.119902849197387695e-02 -1.182916760444641113e-01 -2.998960902914404869e-03 2.418303787708282471e-01 -1.234193369746208191e-01 -1.182424947619438171e-01 -1.539350450038909912e-01 -1.959862560033798218e-01 -2.236121296882629395e-01 1.419319659471511841e-01 -8.153349906206130981e-02 -8.867925405502319336e-02 4.650416672229766846e-01 -2.152034193277359009e-01 -9.106639772653579712e-03 3.061396181583404541e-01 -2.781570516526699066e-02 7.527481019496917725e-02 1.537022888660430908e-01 -3.621040657162666321e-02 2.014321982860565186e-01 -2.223457992076873779e-01 -1.855114102363586426e-01 -1.346088945865631104e-01 3.781709372997283936e-01 -1.708468496799468994e-01 1.277241557836532593e-01 -1.060439646244049072e-02
-8.496203273534774780e-02 1.278467178344726562e-01 -3.136578574776649475e-02 -1.028587967157363892e-01 1.736540645360946655e-01 -2.352062240242958069e-02 1.820269525051116943e-01 1.926396340131759644e-01 -1.821078807115554810e-01 4.552671313285827637e-02 1.746820658445358276e-01 7.268182188272476196e-02 -2.938798964023590088e-01 -1.488078236579895020e-01 5.550921708345413208e-02 5.390205234289169312e-02 4.898186028003692627e-01 6.401209533214569092e-02 2.309700399637222290e-01 2.763068675994873047e-01 -4.671429470181465149e-02 3.171502351760864258e-01 7.809603214263916016e-02 2.444458603858947754e-01 8.507890999317169189e-02 -2.414601482450962067e-02 1.078672781586647034e-01 2.599474787712097168e-02 2.360021471977233887e-01 -1.177546977996826172e-01 2.121151685714721680e-01 -3.703636303544044495e-02
-7.997456192970275879e-02 -1.201941594481468201e-01 2.702524513006210327e-02 -2.453837078064680099e-03 4.678179044276475906e-03 5.910219252109527588e-02 3.008445799350738525e-01 1.942813247442245483e-01 2.556433975696563721e-01 1.253284364938735962e-01 7.339855283498764038e-02 -1.737623363733291626e-01 -2.042534202337265015e-01 -1.346941292285919189e-01 2.606433928012847900e-01 2.320480346679687500e-02 2.132644802331924438e-01 -2.870895862579345703e-01 1.072228252887725830e-01 5.282230675220489502e-02 2.066052705049514771e-01 3.249910473823547363e-02 2.905469238758087158e-01 3.152656257152557373e-01 1.356817483901977539e-01 -1.539390534162521362e-01 1.727696061134338379e-01 -2.584976553916931152e-01 8.752081543207168579e-02 -1.312260329723358154e-01 2.349134981632232666e-01 -1.144289523363113403e-01
-1.731327325105667114e-01 7.629592716693878174e-02 -9.025511890649795532e-02 -2.612453512847423553e-02 -9.186317771673202515e-02 -9.080603718757629395e-02 2.920710854232311249e-02 -1.479905396699905396e-01 -1.313694566488265991e-01 -1.550982743501663208e-01 5.800658464431762695e-02 -2.466408461332321167e-01 -2.370524257421493530e-01 5.570957809686660767e-02 2.654638886451721191e-01 -4.348415881395339966e-02 4.390252530574798584e-01 -2.555507421493530273e-02 6.594681739807128906e-02 1.702004671096801758e-01 9.509941935539245605e-02 -7.828017324209213257e-02 1.191705539822578430e-01 1.765519231557846069e-01 -1.522467434406280518e-01 1.300369352102279663e-01 1.168324053287506104e-01 3.082833588123321533e-01 2.780646681785583496e-01 -3.922997415065765381e-01 -6.175602599978446960e-02 8.774988353252410889e-02
-1.715653091669082642e-01 -8.917631581425666809e-03 2.390930503606796265e-01 -6.280160695314407349e-02 1.062829792499542236e-01 5.178146064281463623e-03 2.647047042846679688e-01 1.805375814437866211e-01 3.425345523282885551e-03 3.597181290388107300e-03 1.753622107207775116e-02 7.245095074176788330e-02 -3.745623230934143066e-01 -1.680726651102304459e-03 2.226179465651512146e-02 -1.840749382972717285e-01 5.082804560661315918e-01 -1.712323278188705444e-01 -7.530429959297180176e-02 1.649005264043807983e-01 -7.534031569957733154e-02 -1.472257077693939209e-01 6.731628626585006714e-02 -1.446647495031356812e-01 1.641643494367599487e-01 7.424765825271606445e-02 3.481633067131042480e-01 1.213126778602600098e-01 7.112152129411697388e-02 -1.447646915912628174e-01 -6.256830692291259766e-02 -2.084713131189346313e-01
1.003966331481933594e-01 -2.081159949302673340e-01 -1.636942178010940552e-01 4.525485634803771973e-02 2.992505393922328949e-02 5.979081150144338608e-03 1.521641016006469727e-01 2.355611026287078857e-01 -2.725330591201782227e-01 2.260248214006423950e-01 -2.031270861625671387e-01 3.673068806529045105e-02 -2.253421247005462646e-01 1.729415357112884521e-02 2.173925377428531647e-02 -2.307789772748947144e-02 2.918069660663604736e-01 -8.496212214231491089e-02 3.631034791469573975e-01 9.003515541553497314e-02 3.032981157302856445e-01 -1.955480687320232391e-02 2.397775277495384216e-02 2.589487433433532715e-01 2.377635613083839417e-02 1.926080584526062012e-01 8.170625567436218262e-02 2.032769918441772461e-01 2.464987784624099731e-01 2.535794675350189209e-02 -2.018505036830902100e-01 -1.949490606784820557e-01
-2.178134620189666748e-01 -1.719350963830947876e-01 -1.306235492229461670e-01 -3.249553218483924866e-02 7.282321155071258545e-02 -1.009657531976699829e-01 -3.923538699746131897e-02 -5.401284620165824890e-02 4.180776327848434448e-02 -4.323184490203857422e-02 3.567030280828475952e-02 -1.218470707535743713e-01 -2.782730460166931152e-01 1.765458881855010986e-01 -4.588966816663742065e-02 -2.894484698772430420e-01 4.822973534464836121e-02 -1.323685646057128906e-01 1.177873164415359497e-01 1.109998375177383423e-01 3.400421142578125000e-01 -1.884545981884002686e-01 8.817836642265319824e-02 1.849527955055236816e-01 4.228208661079406738e-01 1.244847625494003296e-01 -2.053359895944595337e-01 4.240994155406951904e-02 2.068109363317489624e-01 1.042470782995223999e-01 2.299128472805023193e-02 -3.729950487613677979e-01
-3.332378268241882324e-01 1.084879860281944275e-01 -6.300453096628189087e-02 -8.043765276670455933e-02 -2.075722441077232361e-02 5.611236020922660828e-02 2.173538208007812500e-01 7.945950329303741455e-02 -1.676134169101715088e-01 -2.871507965028285980e-02 2.785263955593109131e-02 -1.818735152482986450e-01 -1.515044122934341431e-01 8.192816749215126038e-03 2.819825708866119385e-02 -2.492720037698745728e-01 5.027366876602172852e-01 -2.366710603237152100e-01 1.987911015748977661e-01 1.995490342378616333e-01 5.031262058764696121e-03 1.656433194875717163e-02 4.949889704585075378e-02 3.922260999679565430e-01 1.918463259935379028e-01 1.605253368616104126e-01 -4.178635030984878540e-02 -1.788622736930847168e-01 -6.387396156787872314e-02 -4.972706362605094910e-02 -1.147201657295227051e-01 -1.308889780193567276e-02
2.796372957527637482e-02 -1.084911823272705078e-02 -2.194388508796691895e-01 -2.739431262016296387e-01 -9.995242208242416382e-02 -1.103372052311897278e-01 4.960433766245841980e-02 -9.038396179676055908e-02 1.144880726933479309e-01 2.532050609588623047e-01 -1.304246336221694946e-01 -2.113885730504989624e-01 -2.264516949653625488e-01 8.698848634958267212e-02 -5.358196049928665161e-02 -1.161060780286788940e-01 1.601914614439010620e-01 -4.070674777030944824e-01 2.887424528598785400e-01 2.293486446142196655e-01 7.843618839979171753e-02 5.615386739373207092e-02 5.024956166744232178e-02 1.466992199420928955e-01 1.858555674552917480e-01 -3.722663037478923798e-03 -6.546262651681900024e-02 5.399378761649131775e-02 3.185491561889648438e-01 3.347630426287651062e-02 8.828043006360530853e-03 -3.519573211669921875e-01
2.939991839230060577e-02 -1.860538125038146973e-01 -5.021648481488227844e-02 -1.222833096981048584e-01 6.547032296657562256e-02 2.494677342474460602e-02 2.234009057283401489e-01 2.293507307767868042e-01 -4.240959584712982178e-01 2.732002921402454376e-02 5.158966872841119766e-03 1.782615184783935547e-01 -3.446797782089561224e-04 4.792691208422183990e-03 1.193056777119636536e-01 1.038102880120277405e-01 3.904937505722045898e-01 -1.978867202997207642e-01 2.103831917047500610e-01 1.655525267124176025e-01 1.446877270936965942e-01 5.819115787744522095e-02 -1.646545231342315674e-01 1.286350339651107788e-01 4.972569271922111511e-02 1.715323328971862793e-01 3.776985779404640198e-02 3.704000413417816162e-01 2.301277518272399902e-01 -7.196220755577087402e-02 -1.401802897453308105e-01 -1.502880305051803589e-01
1.102777197957038879e-02 -1.562182158231735229e-01 3.693308681249618530e-02 -1.676281839609146118e-01 -1.340252161026000977e-01 -9.369281679391860962e-02 1.052039414644241333e-01 2.506025731563568115e-01 8.179798722267150879e-02 -5.507517233490943909e-02 4.850476235151290894e-02 -5.968876555562019348e-02 -3.584015965461730957e-01 -1.005402952432632446e-01 1.908729821443557739e-01 -1.142774149775505066e-01 1.967987865209579468e-01 -3.380543887615203857e-01 -4.299699366092681885e-01 3.771046996116638184e-01 9.306130558252334595e-02 -9.005913138389587402e-02 1.618880629539489746e-01 1.720510721206665039e-01 5.521444231271743774e-02 -4.296359047293663025e-02 1.576883792877197266e-01 8.316593617200851440e-02 2.135694026947021484e-01 3.401748463511466980e-02 5.491647124290466309e-02 -5.073641240596771240e-02
-1.750992834568023682e-01 -2.474401444196701050e-01 5.641210824251174927e-02 -1.983316242694854736e-01 -2.296549081802368164e-01 -1.457761824131011963e-01 1.297275573015213013e-01 1.180867850780487061e-02 -1.751024723052978516e-01 1.877742856740951538e-01 2.180438861250877380e-02 8.152356743812561035e-02 -2.463372498750686646e-01 -2.290885448455810547e-01 2.154383361339569092e-01 -7.758887950330972672e-03 2.279428690671920776e-01 -3.499077633023262024e-02 -6.716314703226089478e-02 -1.130406260490417480e-01 2.583018317818641663e-02 -1.800410300493240356e-01 8.961346000432968140e-02 3.696105778217315674e-01 4.625163972377777100e-01 -3.885807842016220093e-02 -1.884418576955795288e-01 -2.626541256904602051e-02 1.415087580680847168e-01 2.148184366524219513e-02 -2.499907650053501129e-02 -1.449738591909408569e-01
-2.473328858613967896e-01 -3.443266749382019043e-01 6.644433736801147461e-02 -1.029355823993682861e-01 -7.440610788762569427e-03 2.318694628775119781e-02 1.263225078582763672e-01 8.063051849603652954e-02 -4.896033704280853271e-01 -2.234101109206676483e-02 2.147925198078155518e-01 -1.661061681807041168e-02 -2.361288666725158691e-01 2.454203926026821136e-02 -2.538351155817508698e-02 -1.981085240840911865e-01 1.804215610027313232e-01 1.123974248766899109e-01 -8.113429695367813110e-02 -4.865298047661781311e-02 2.218202948570251465e-01 -8.954656124114990234e-02 -1.080702245235443115e-02 9.913731366395950317e-02 -2.321782149374485016e-02 1.781898289918899536e-01 -8.220721036195755005e-02 -2.043219096958637238e-02 4.260553717613220215e-01 -2.374295331537723541e-02 1.203026250004768372e-01 -2.049434483051300049e-01
7.454231381416320801e-03 -6.247287243604660034e-02 7.440691441297531128e-02 2.484720349311828613e-01 -6.979101337492465973e-03 7.140652835369110107e-02 2.414724230766296387e-01 5.677548795938491821e-02 1.263788491487503052e-01 -3.392172232270240784e-02 7.520291209220886230e-02 -1.275575626641511917e-02 -1.519762277603149414e-01 -1.026466116309165955e-01 2.744337776675820351e-03 -9.526755660772323608e-02 3.473016917705535889e-01 -3.548466414213180542e-02 -1.092381924390792847e-01 5.769354701042175293e-01 2.354362756013870239e-01 1.930365860462188721e-01 6.359703093767166138e-02 -1.210334822535514832e-01 8.642611652612686157e-02 1.462129652500152588e-01 -7.579893805086612701e-03 2.467729896306991577e-01 2.042401731014251709e-01 -7.974845170974731445e-02 1.677760928869247437e-01 -2.288079112768173218e-01
8.618904277682304382e-03 -1.939200758934020996e-01 -7.931147515773773193e-02 -3.480064272880554199e-01 6.928245723247528076e-02 -2.072705924510955811e-01 6.585262715816497803e-02 8.513271808624267578e-02 -1.177519634366035461e-01 9.458608925342559814e-02 4.522277414798736572e-02 -3.000913858413696289e-01 -7.706641405820846558e-02 -7.817360758781433105e-02 8.003222197294235229e-02 -4.651068150997161865e-02 4.064303040504455566e-01 -9.068490006029605865e-03 1.983127593994140625e-01 2.845883965492248535e-01 -8.869832381606101990e-03 8.522851392626762390e-03 2.118589580059051514e-01 2.589634656906127930e-01 3.262890502810478210e-02 -3.919039294123649597e-02 1.520128082484006882e-02 -2.262784242630004883e-01 2.450640052556991577e-01 1.907438933849334717e-01 2.118176370859146118e-01 -2.168460339307785034e-01
-6.179180368781089783e-02 -1.514868736267089844e-01 1.002183482050895691e-01 -8.192559331655502319e-02 -6.658330559730529785e-02 1.412079632282257080e-01 2.001617699861526489e-01 -9.701252728700637817e-02 -1.487396806478500366e-01 1.797256320714950562e-01 -9.188568592071533203e-02 5.788671784102916718e-03 1.500873174518346786e-02 -8.371578902006149292e-02 -1.816947907209396362e-01 -3.928495049476623535e-01 3.694321215152740479e-01 -1.827444583177566528e-01 -1.596457324922084808e-02 2.386796325445175171e-01 4.464637488126754761e-03 -3.730200231075286865e-03 -1.238805428147315979e-01 3.301988542079925537e-01 2.631413340568542480e-01 7.497052848339080811e-02 2.452878952026367188e-01 2.599474042654037476e-02 1.594643592834472656e-01 -1.187018677592277527e-01 1.050367206335067749e-01 -2.956056892871856689e-01
-1.605578064918518066e-01 -2.398431450128555298e-01 -9.831146150827407837e-02 -5.473760887980461121e-02 -5.237070843577384949e-02 -4.584568738937377930e-02 9.404923766851425171e-02 -2.358677685260772705e-01 -6.563380360603332520e-02 9.069941192865371704e-02 1.702090799808502197e-01 -2.040783762931823730e-01 -2.170579582452774048e-01 -1.815139055252075195e-01 1.497275978326797485e-01 9.008638560771942139e-02 3.331051468849182129e-01 3.433787450194358826e-02 2.780990488827228546e-02 2.070147842168807983e-01 3.454895019531250000e-01 -9.728259593248367310e-02 5.091980472207069397e-02 3.993031010031700134e-02 3.124371916055679321e-02 -2.955300509929656982e-01 -2.001978754997253418e-01 3.281166255474090576e-01 3.164042532444000244e-01 -9.752470999956130981e-02 6.025264784693717957e-02 5.362086743116378784e-02
-2.310837656259536743e-01 -3.406765684485435486e-02 -6.249907240271568298e-02 1.104866564273834229e-01 1.724925590679049492e-03 6.191949173808097839e-02 3.490628302097320557e-01 7.930343970656394958e-03 -8.466399461030960083e-02 1.172568202018737793e-01 -1.155875250697135925e-01 -8.608224242925643921e-02 -2.467932552099227905e-01 5.696994252502918243e-03 4.856634885072708130e-02 4.771399125456809998e-02 3.219887018203735352e-01 -1.600649356842041016e-01 -1.204716563224792480e-01 4.088335931301116943e-01 4.940302297472953796e-02 -2.004623115062713623e-01 1.918071135878562927e-02 8.197362720966339111e-02 -7.836192846298217773e-02 1.724543422460556030e-01 3.154523298144340515e-02 -1.956606209278106689e-01 1.511353552341461182e-01 4.815984889864921570e-02 1.814444363117218018e-01 -4.498967230319976807e-01
-1.390533894300460815e-01 -1.178510263562202454e-01 -7.392986118793487549e-02 -3.073414862155914307e-01 -1.411522924900054932e-01 5.961073935031890869e-02 1.942104250192642212e-01 -1.048303097486495972e-01 -1.821334064006805420e-01 6.538774352520704269e-03 5.459526553750038147e-02 -2.056672424077987671e-01 -2.461889684200286865e-01 -1.512680947780609131e-02 9.928210824728012085e-02 2.359549887478351593e-02 4.436244964599609375e-01 -1.796730458736419678e-01 1.995702683925628662e-01 -1.489507406949996948e-01 4.134727716445922852e-01 3.550545126199722290e-02 1.994007676839828491e-01 -1.379624754190444946e-01 -1.576095223426818848e-01 -6.230673287063837051e-03 -1.314713507890701294e-01 3.314410895109176636e-02 -1.492574345320463181e-02 6.172285228967666626e-02 5.917609855532646179e-02 -2.683435380458831787e-01
-4.928502812981605530e-02 1.761747710406780243e-02 -1.528534144163131714e-01 -2.381639368832111359e-02 -2.034808099269866943e-01 -6.981518119573593140e-02 1.179375033825635910e-02 -2.149557620286941528e-01 -1.838825047016143799e-01 -1.361179798841476440e-01 8.772653341293334961e-02 -3.213752508163452148e-01 -3.148543462157249451e-02 2.423994988203048706e-01 3.449081778526306152e-01 -8.105282485485076904e-02 4.312135875225067139e-01 -1.111509054899215698e-01 3.790560737252235413e-02 -6.953944265842437744e-02 1.183410733938217163e-02 -2.114221602678298950e-01 1.360721737146377563e-01 1.066968068480491638e-01 1.195646524429321289e-01 -1.973136514425277710e-02 1.961636096239089966e-01 2.611164748668670654e-01 3.073377907276153564e-01 -1.868610084056854248e-01 -1.761437579989433289e-02 -4.200194403529167175e-02
-1.397528946399688721e-01 -7.905735075473785400e-02 5.140201654285192490e-03 -1.347945779561996460e-01 1.085313931107521057e-01 -1.899703145027160645e-01 -9.173776209354400635e-02 1.103744842112064362e-02 -9.080727584660053253e-03 -2.003208249807357788e-01 -2.446683682501316071e-02 -1.269184798002243042e-01 -1.669018566608428955e-01 -1.486850380897521973e-01 -1.913802139461040497e-02 1.476393193006515503e-01 2.056501507759094238e-01 1.395369227975606918e-02 -8.833654969930648804e-02 -8.755160123109817505e-02 2.714935839176177979e-01 8.765903115272521973e-02 -1.020703837275505066e-01 2.329951822757720947e-01 -3.397076576948165894e-02 1.109563261270523071e-01 3.061707317829132080e-01 3.303325176239013672e-01 3.686414659023284912e-01 -1.051546856760978699e-01 -2.083615958690643311e-01 -3.997817337512969971e-01
1.673489511013031006e-01 -1.086911261081695557e-01 1.316181719303131104e-01 -1.903146952390670776e-01 -2.204201072454452515e-01 1.472046971321105957e-01 1.496648043394088745e-01 -1.118479995056986809e-03 6.495053321123123169e-02 9.451908618211746216e-02 -3.315340876579284668e-01 -1.760946959257125854e-01 -2.316820174455642700e-01 -6.036703288555145264e-02 1.799718290567398071e-01 -4.989452287554740906e-02 5.691407322883605957e-01 -2.090243995189666748e-01 -1.562177091836929321e-01 2.603866159915924072e-01 1.760720834136009216e-02 -5.115103349089622498e-02 -1.254969369620084763e-02 1.647692024707794189e-01 1.028070002794265747e-01 8.762467652559280396e-02 7.774566859006881714e-02 -5.520890466868877411e-03 -5.834775790572166443e-02 -8.692058175802230835e-02 1.244469638913869858e-02 -2.054720222949981689e-01
7.979607582092285156e-02 -1.293297260999679565e-01 2.161125242710113525e-01 -2.144085913896560669e-01 -1.200255379080772400e-01 -3.139841556549072266e-02 5.229000374674797058e-02 8.482863754034042358e-02 -4.844125360250473022e-03 7.558804750442504883e-02 1.737327873706817627e-02 3.631684463471174240e-03 -4.200336635112762451e-01 -5.417935550212860107e-02 1.956653743982315063e-01 6.950464844703674316e-02 1.382904499769210815e-01 5.446326360106468201e-02 -7.756698876619338989e-02 2.618460655212402344e-01 1.776963472366333008e-01 1.120801866054534912e-01 2.880453467369079590e-01 2.586794495582580566e-01 3.237947821617126465e-01 -1.311147063970565796e-01 -2.913696467876434326e-01 1.974154412746429443e-01 -4.786596074700355530e-02 -1.988559812307357788e-01 1.468024998903274536e-01 -1.743397265672683716e-01
2.346426947042346001e-03 1.498940140008926392e-01 -1.802103668451309204e-01 -8.405981957912445068e-02 -1.362592875957489014e-01 -4.496031627058982849e-02 1.829789280891418457e-01 -2.497254461050033569e-01 -2.156327515840530396e-01 -2.255487889051437378e-01 6.793709099292755127e-02 -1.666111946105957031e-01 -3.189990222454071045e-01 1.241482943296432495e-01 2.567933201789855957e-01 -6.890460103750228882e-02 3.750199377536773682e-01 -5.033745989203453064e-02 1.228799670934677124e-01 -6.030780076980590820e-02 2.475037425756454468e-02 -1.488036364316940308e-01 3.917692601680755615e-02 1.504373848438262939e-01 4.354775696992874146e-02 -4.643904045224189758e-02 2.417913638055324554e-02 3.017687797546386719e-01 3.270315527915954590e-01 -2.761659324169158936e-01 -1.009583547711372375e-01 -7.746180891990661621e-02
8.932434767484664917e-02 2.061072736978530884e-02 2.890725433826446533e-01 8.515737019479274750e-03 -1.061197295784950256e-01 -2.057936191558837891e-01 1.771090775728225708e-01 1.343106031417846680e-01 -1.873838156461715698e-02 -7.438266277313232422e-02 -1.160019636154174805e-01 -1.667370647192001343e-01 -2.428481280803680420e-01 9.632801264524459839e-02 4.887669160962104797e-02 1.275187581777572632e-01 4.198166131973266602e-01 -1.473272144794464111e-01 -9.781328961253166199e-03 3.060371279716491699e-01 9.646183997392654419e-02 2.475330606102943420e-02 -3.691326081752777100e-02 1.035205461084842682e-02 4.339777529239654541e-01 -1.309964209794998169e-01 -1.270334422588348389e-01 -4.768183827400207520e-02 3.094793558120727539e-01 -1.924301087856292725e-01 1.011926308274269104e-01 2.912548370659351349e-02
-1.590455770492553711e-01 6.241167336702346802e-02 -2.062994837760925293e-01 -1.296162307262420654e-01 -8.449265360832214355e-02 1.858139969408512115e-02 2.532947659492492676e-01 -5.070712044835090637e-02 1.838720291852951050e-01 1.481759846210479736e-01 1.280292123556137085e-01 -2.253656983375549316e-01 -6.375236809253692627e-02 2.017588764429092407e-01 -5.305046215653419495e-02 1.039846986532211304e-01 1.664327830076217651e-01 -6.493279337882995605e-02 -2.385423779487609863e-01 1.977076083421707153e-01 2.366799563169479370e-01 -2.757987976074218750e-01 2.735334336757659912e-01 5.255928263068199158e-02 1.448953598737716675e-01 8.314820379018783569e-02 1.348875164985656738e-01 -3.531755134463310242e-02 3.472366333007812500e-01 -8.838054537773132324e-02 2.592206597328186035e-01 -2.745703756809234619e-01
-1.129846274852752686e-01 1.004005596041679382e-01 1.497369259595870972e-02 1.183114666491746902e-02 1.785273849964141846e-02 -1.902511715888977051e-01 4.271877184510231018e-02 -1.996043175458908081e-01 -6.379500776529312134e-02 1.318648010492324829e-01 -4.824386537075042725e-02 -1.718798875808715820e-01 -1.350246667861938477e-01 4.994155373424291611e-03 9.718146920204162598e-02 4.189098253846168518e-02 4.476042687892913818e-01 1.566905528306961060e-02 2.051915526390075684e-01 2.847991287708282471e-01 -1.816469281911849976e-01 -1.591752283275127411e-02 3.088402450084686279e-01 3.371257781982421875e-01 -1.399953961372375488e-01 -6.331366300582885742e-02 -1.936671882867813110e-01 -3.984170779585838318e-02 2.326276451349258423e-01 -1.736859530210494995e-01 1.791363507509231567e-01 -2.658134400844573975e-01
-5.683976784348487854e-02 -1.632223576307296753e-01 -5.490861833095550537e-03 1.156212836503982544e-01 -6.389181315898895264e-02 1.112062782049179077e-01 4.632367491722106934e-01 -1.342013180255889893e-01 4.885776340961456299e-02 -4.983643814921379089e-02 -1.015757117420434952e-02 -1.680192649364471436e-01 -1.196809262037277222e-01 1.488234698772430420e-01 1.926919817924499512e-01 8.816733211278915405e-02 2.305187880992889404e-01 -4.235048964619636536e-02 1.477421820163726807e-02 5.197742581367492676e-01 1.056113243103027344e-01 3.218003734946250916e-02 2.449098229408264160e-01 5.827322602272033691e-02 1.586769819259643555e-01 7.752033323049545288e-02 -3.577433899044990540e-02 2.685787081718444824e-01 7.554450631141662598e-02 -3.233898803591728210e-02 2.115708291530609131e-01 -1.900079548358917236e-01
1.080830991268157959e-01 -2.006248384714126587e-01 -6.304645538330078125e-02 -7.957905530929565430e-02 1.223794650286436081e-02 1.683308929204940796e-02 -1.865957863628864288e-02 -7.199475169181823730e-02 1.099751964211463928e-01 1.162668317556381226e-01 3.457830548286437988e-01 -2.789460718631744385e-01 -1.421499550342559814e-01 5.709106847643852234e-02 -6.650713831186294556e-02 1.901273876428604126e-01 2.265273183584213257e-01 1.447767019271850586e-01 -1.327709257602691650e-01 2.859176397323608398e-01 1.898051053285598755e-01 -8.393687009811401367e-02 3.051259219646453857e-01 1.672098785638809204e-01 2.600780129432678223e-01 1.661295890808105469e-01 9.305347502231597900e-02 -9.128577262163162231e-02 1.169872805476188660e-01 -1.224695444107055664e-01 1.554714292287826538e-01 -3.793368637561798096e-01
-2.965862452983856201e-01 -1.431181132793426514e-01 -9.231832623481750488e-02 -3.065828979015350342e-01 -2.571137808263301849e-02 -1.829956099390983582e-02 1.468982845544815063e-01 5.796428769826889038e-02 -2.828742861747741699e-01 1.127939671277999878e-01 -2.956904098391532898e-02 -2.462146133184432983e-01 -3.200125694274902344e-01 7.838806509971618652e-02 -3.729259967803955078e-02 -1.855005621910095215e-01 3.790232837200164795e-01 -5.440713092684745789e-02 1.952061057090759277e-01 -1.629848480224609375e-01 2.403242588043212891e-01 5.028258636593818665e-02 2.028617113828659058e-01 -4.984932951629161835e-03 2.854959666728973389e-02 1.952558457851409912e-01 -1.091363281011581421e-01 -7.860314100980758667e-02 1.185554042458534241e-01 3.288210835307836533e-03 2.246443927288055420e-01 -1.737888306379318237e-01
5.666729062795639038e-02 -1.120292320847511292e-01 -2.443520538508892059e-02 -1.853764653205871582e-01 -7.597032189369201660e-02 -2.553841173648834229e-01 1.431198120117187500e-01 -1.175875887274742126e-01 -1.358384788036346436e-01 3.174091577529907227e-01 1.233546659350395203e-01 1.276231743395328522e-02 -2.236865162849426270e-01 -2.400580346584320068e-01 1.411351114511489868e-01 2.085912823677062988e-01 2.455159127712249756e-01 1.103560328483581543e-01 -8.665317296981811523e-02 2.189524918794631958e-01 -6.716981530189514160e-02 -1.199089586734771729e-01 1.234043389558792114e-01 1.590806245803833008e-01 4.319331347942352295e-01 1.925900392234325409e-02 1.790456846356391907e-02 -7.589781284332275391e-02 9.043412655591964722e-02 -2.052484899759292603e-01 1.773795336484909058e-01 -2.760136127471923828e-01
6.392331421375274658e-02 -2.197651565074920654e-01 1.226821169257164001e-01 -2.878407947719097137e-02 -7.809432595968246460e-02 -2.343531697988510132e-01 1.909119635820388794e-01 7.160010188817977905e-02 1.310059577226638794e-01 -5.499200150370597839e-02 -9.058890864253044128e-03 -3.239713609218597412e-01 -2.038545459508895874e-01 4.475077241659164429e-02 -5.065607652068138123e-02 -1.446861177682876587e-01 3.130917251110076904e-01 -2.155902236700057983e-01 -3.496984392404556274e-02 3.683210313320159912e-01 7.500632852315902710e-02 1.665318608283996582e-01 -6.339914351701736450e-02 1.737398505210876465e-01 8.573891222476959229e-02 -2.777165174484252930e-01 -2.733126580715179443e-01 -1.590113341808319092e-01 2.689674794673919678e-01 -1.577139049768447876e-01 -5.535320192575454712e-02 -5.623471736907958984e-02
-3.204737007617950439e-01 -2.143976092338562012e-01 1.652063429355621338e-01 -1.538974791765213013e-01 -1.868302673101425171e-01 -1.030370891094207764e-01 4.961393773555755615e-02 -5.382059141993522644e-02 -2.546575069427490234e-01 1.839090511202812195e-02 1.096655800938606262e-01 -5.044011399149894714e-02 -3.118761479854583740e-01 -1.702764779329299927e-01 3.722980245947837830e-02 -1.537397652864456177e-01 2.756080627441406250e-01 -1.481850147247314453e-01 7.748465985059738159e-03 -1.792919337749481201e-01 2.111409902572631836e-01 -1.027585845440626144e-02 1.602566391229629517e-01 -1.033326610922813416e-01 -4.318533837795257568e-02 -1.462147980928421021e-01 -2.317322045564651489e-01 -2.799725160002708435e-03 2.268180102109909058e-01 1.479438096284866333e-01 6.710332632064819336e-02 -3.904766440391540527e-01
-1.183594539761543274e-01 -1.907783895730972290e-01 1.661016345024108887e-01 -3.014021180570125580e-02 -1.380841284990310669e-01 -2.730724774301052094e-02 1.491797417402267456e-01 -2.839347720146179199e-01 -3.432410359382629395e-01 8.842890150845050812e-03 2.133357375860214233e-01 -1.250558793544769287e-01 -1.737666428089141846e-01 1.220933422446250916e-01 2.250756882131099701e-02 -1.509621292352676392e-01 2.954145967960357666e-01 1.745672821998596191e-01 1.992213875055313110e-01 -1.185170114040374756e-01 1.148291826248168945e-01 -2.198136039078235626e-02 2.005110122263431549e-02 2.398299751803278923e-03 3.949106037616729736e-01 -1.728386431932449341e-01 -4.873383417725563049e-02 3.787731006741523743e-02 2.432584315538406372e-01 8.888332545757293701e-02 9.709282964468002319e-02 -3.150770664215087891e-01
-3.683090507984161377e-01 -3.203565180301666260e-01 3.112941049039363861e-02 -1.024734452366828918e-01 2.470943890511989594e-02 1.009973511099815369e-01 2.777112126350402832e-01 -1.107551530003547668e-01 -3.011525273323059082e-01 -9.039505571126937866e-02 1.833862662315368652e-01 -2.156586050987243652e-01 2.245049178600311279e-02 -5.089918524026870728e-02 1.687302887439727783e-01 -2.003267258405685425e-01 2.675435543060302734e-01 6.657354533672332764e-02 1.459622532129287720e-01 -1.177142839878797531e-02 2.305652201175689697e-01 5.911817401647567749e-02 -1.144796609878540039e-01 8.510075509548187256e-02 6.633037328720092773e-02 2.092332690954208374e-01 -1.421317458152770996e-01 8.059351146221160889e-02 3.683326244354248047e-01 7.850855588912963867e-02 5.965495109558105469e-02 -6.801440566778182983e-02
-4.188371077179908752e-02 -2.272760570049285889e-01 1.216503605246543884e-01 8.560583740472793579e-02 -2.297460287809371948e-01 2.475543767213821411e-01 4.639449715614318848e-02 3.482133522629737854e-02 -1.260523945093154907e-01 -9.686215966939926147e-02 1.085158288478851318e-01 -1.274944692850112915e-01 -2.126606553792953491e-01 -1.514698565006256104e-01 5.442406609654426575e-02 -9.874839335680007935e-02 4.374609887599945068e-01 -1.437144428491592407e-01 -4.813968762755393982e-02 2.842813432216644287e-01 -1.979202777147293091e-01 -1.932333260774612427e-01 4.955781996250152588e-02 1.340693086385726929e-01 1.211433038115501404e-01 -9.607166051864624023e-02 3.325847983360290527e-01 8.619722723960876465e-02 3.629627823829650879e-02 5.565802007913589478e-02 1.774297356605529785e-01 -3.207864761352539062e-01
-1.279914826154708862e-01 -1.274837553501129150e-01 3.837369382381439209e-01 7.478144764900207520e-02 -2.780428826808929443e-01 -1.168883815407752991e-01 -2.519552782177925110e-02 2.452695667743682861e-01 5.429955199360847473e-02 9.552609175443649292e-02 2.232609093189239502e-01 -4.724648222327232361e-02 -2.458847910165786743e-01 -3.019943647086620331e-02 2.986181934829801321e-04 1.476527750492095947e-01 1.619969159364700317e-01 1.599975489079952240e-02 -1.611733622848987579e-02 8.756777644157409668e-02 1.584692597389221191e-01 7.894234149716794491e-04 2.185327112674713135e-01 3.441249132156372070e-01 2.611449658870697021e-01 1.822382658720016479e-01 -2.416988015174865723e-01 -1.946053281426429749e-02 1.491168234497308731e-02 -1.408563703298568726e-01 2.521255239844322205e-02 -3.298660516738891602e-01
-1.475539356470108032e-01 4.071223735809326172e-02 2.097981721162796021e-01 -2.263707816600799561e-01 -5.285048484802246094e-02 8.489328622817993164e-02 3.368765115737915039e-01 1.699494123458862305e-01 1.442334707826375961e-02 -5.864821001887321472e-02 3.161490261554718018e-01 3.980574756860733032e-02 -2.267448306083679199e-01 1.422838270664215088e-01 3.403503680601716042e-03 6.645502895116806030e-02 3.644509315490722656e-01 -1.467217653989791870e-01 -2.178004384040832520e-01 1.538698095828294754e-02 -4.818109795451164246e-02 -6.340497732162475586e-02 2.002726122736930847e-02 1.525060683488845825e-01 5.779914930462837219e-02 -1.483032852411270142e-01 1.588732749223709106e-01 -2.641452550888061523e-01 7.622718065977096558e-02 9.733494371175765991e-03 -2.608712762594223022e-02 -4.344125986099243164e-01
-1.690365076065063477e-01 1.057792827486991882e-01 -4.078623652458190918e-02 9.838236868381500244e-02 -2.042494416236877441e-01 6.003442034125328064e-02 2.581056654453277588e-01 3.067811429500579834e-01 1.672232449054718018e-01 -2.533778846263885498e-01 -2.839906327426433563e-02 6.910417228937149048e-02 -3.690210580825805664e-01 -7.328635454177856445e-02 -6.261894479393959045e-03 -1.489107590168714523e-02 4.243394136428833008e-01 -3.410534858703613281e-01 8.567065000534057617e-02 1.916212588548660278e-01 -2.669518813490867615e-02 -1.097552552819252014e-01 6.427459418773651123e-02 5.660581588745117188e-02 7.076114416122436523e-02 -8.082748949527740479e-02 2.081638723611831665e-01 1.301465779542922974e-01 1.741393655538558960e-01 -8.003371208906173706e-02 9.260709583759307861e-02 -1.601089239120483398e-01
-1.451501529663801193e-02 -1.788714826107025146e-01 1.769948601722717285e-01 -4.155753254890441895e-01 -9.221351891756057739e-02 1.545672770589590073e-02 1.495431512594223022e-01 -5.660305172204971313e-02 -2.928901463747024536e-02 9.487079083919525146e-02 1.946890950202941895e-01 -2.475813329219818115e-01 -3.417331278324127197e-01 -9.360841661691665649e-02 4.698330909013748169e-02 -1.061354056000709534e-01 3.051944673061370850e-01 -6.099669262766838074e-02 2.965993061661720276e-02 -1.122311428189277649e-01 4.889991879463195801e-02 -3.737403778359293938e-03 2.970938384532928467e-01 -1.346703916788101196e-01 -1.347247213125228882e-01 -1.136480942368507385e-01 -1.465440541505813599e-01 8.532223105430603027e-02 -2.602310664951801300e-02 9.634462185204029083e-03 1.580127775669097900e-01 -4.203264713287353516e-01
3.394660353660583496e-02 3.547453135251998901e-02 -1.137631461024284363e-01 -3.299300074577331543e-01 -2.899232208728790283e-01 -2.311104536056518555e-01 5.717848613858222961e-02 4.463517293334007263e-02 2.668655849993228912e-02 -7.436580955982208252e-02 2.006997168064117432e-01 -9.778890013694763184e-02 -1.557486355304718018e-01 -3.593120351433753967e-02 9.831047803163528442e-02 -1.638927147723734379e-03 1.286314576864242554e-01 -1.480568200349807739e-01 -1.271390020847320557e-01 1.014249697327613831e-01 1.697191298007965088e-01 -2.112081833183765411e-02 -2.919560968875885010e-01 1.366221755743026733e-01 -1.042467728257179260e-01 -1.576558873057365417e-02 -6.907578557729721069e-02 4.457546770572662354e-01 3.207815289497375488e-01 7.673876825720071793e-03 1.216111555695533752e-01 -3.337004780769348145e-01
1.103853285312652588e-01 -2.257539331912994385e-01 5.358155816793441772e-02 2.352397143840789795e-01 2.192356437444686890e-01 -9.436289966106414795e-02 2.856400310993194580e-01 1.881840974092483521e-01 1.400240417569875717e-02 -5.297043919563293457e-02 1.994146034121513367e-02 7.220339775085449219e-02 -2.544908821582794189e-01 -1.585009396076202393e-01 6.593240052461624146e-02 6.051085516810417175e-02 1.399392485618591309e-01 -1.982843279838562012e-01 -2.461218386888504028e-01 1.657405048608779907e-01 1.141352728009223938e-01 2.652641758322715759e-02 1.478561460971832275e-01 4.135209694504737854e-02 1.634860634803771973e-01 -4.802287742495536804e-02 6.648743897676467896e-02 2.218000739812850952e-01 4.537029564380645752e-01 7.181362807750701904e-02 2.065271139144897461e-01 -2.785780131816864014e-01
-1.019525453448295593e-01 1.345588825643062592e-02 -1.617360711097717285e-01 -1.159650534391403198e-01 -1.653258055448532104e-01 -1.532425582408905029e-01 2.856140583753585815e-02 -2.381696999073028564e-01 -1.345922797918319702e-01 -1.625954508781433105e-01 1.252210885286331177e-01 -3.623658120632171631e-01 -2.795492298901081085e-02 2.045542448759078979e-01 3.312630653381347656e-01 -5.809556320309638977e-02 3.703384399414062500e-01 -1.021970957517623901e-01 2.653801999986171722e-02 -6.706072390079498291e-02 2.874024957418441772e-02 -2.191087901592254639e-01 3.703222796320915222e-02 1.644270867109298706e-01 5.737333744764328003e-02 -8.613357692956924438e-02 1.547114998102188110e-01 2.580829262733459473e-01 3.495533764362335205e-01 -1.942893713712692261e-01 -3.429700061678886414e-02 -4.221422225236892700e-02
-2.147473841905593872e-01 -3.192600905895233154e-01 -1.723564565181732178e-01 3.896609693765640259e-02 3.075349144637584686e-02 1.342763006687164307e-01 1.555618345737457275e-01 3.037853240966796875e-01 -2.528049945831298828e-01 -2.232062071561813354e-01 3.548529446125030518e-01 -1.019593551754951477e-01 -1.233895495533943176e-01 -1.141513139009475708e-02 -1.646362431347370148e-02 -8.560397475957870483e-02 1.266220659017562866e-01 5.233133211731910706e-03 2.078987061977386475e-01 -1.240227743983268738e-01 2.016209065914154053e-01 4.157310724258422852e-02 -7.694170624017715454e-02 5.372040718793869019e-02 3.054404258728027344e-01 1.305075138807296753e-01 -4.769441206008195877e-03 1.094709411263465881e-01 3.384267687797546387e-01 -8.571531623601913452e-03 9.818621724843978882e-02 -1.995991617441177368e-01
1.243405975401401520e-02 -8.436392992734909058e-02 4.375980049371719360e-02 1.664613932371139526e-01 -7.321040611714124680e-03 1.915869563817977905e-01 2.397691756486892700e-01 2.674634158611297607e-01 1.414044201374053955e-01 -7.132690399885177612e-02 2.126005887985229492e-01 -8.381396532058715820e-02 -1.655118912458419800e-01 -7.201708108186721802e-02 3.045615851879119873e-01 -1.735302060842514038e-02 2.763025462627410889e-01 -3.969081044197082520e-01 1.305472254753112793e-01 7.555165141820907593e-02 2.159801274538040161e-01 7.337418198585510254e-02 1.511960625648498535e-01 2.436640858650207520e-01 1.972586512565612793e-01 -1.399677097797393799e-01 1.718412041664123535e-01 -1.158814057707786560e-01 -5.767491087317466736e-02 -2.051877975463867188e-01 1.495344489812850952e-01 -1.850149482488632202e-01
-3.931332379579544067e-02 -7.392434030771255493e-02 8.926615118980407715e-02 -2.890002727508544922e-01 -9.905859082937240601e-02 -1.338492929935455322e-01 2.492641210556030273e-01 -5.398184806108474731e-02 -8.075022697448730469e-02 -1.423135586082935333e-02 1.080738231539726257e-01 -4.024964000564068556e-04 -3.482992351055145264e-01 -2.280889153480529785e-01 1.435723062604665756e-02 -1.231826543807983398e-01 4.127821922302246094e-01 -1.594626605510711670e-01 1.799159497022628784e-01 -1.702960580587387085e-01 2.169284224510192871e-01 -1.598761789500713348e-02 2.877181470394134521e-01 -1.558330059051513672e-01 -1.597507447004318237e-01 -1.679350063204765320e-02 -1.697493195533752441e-01 1.192554831504821777e-02 1.025058776140213013e-01 -9.424617141485214233e-02 1.425198316574096680e-01 -3.091547191143035889e-01
3.147570490837097168e-01 -1.486996263265609741e-01 6.453556567430496216e-02 6.111259758472442627e-02 6.548599898815155029e-02 1.114742085337638855e-01 2.057787925004959106e-01 1.752977222204208374e-01 -3.220677971839904785e-01 -1.909024827182292938e-02 2.110999226570129395e-01 -3.332782164216041565e-02 -1.698262393474578857e-01 -2.268683165311813354e-01 1.816522181034088135e-01 -5.013156309723854065e-02 7.652524113655090332e-02 2.297088503837585449e-02 2.517813146114349365e-01 -1.810688972473144531e-01 3.443533480167388916e-01 1.082405298948287964e-01 1.210683509707450867e-01 1.520862281322479248e-01 8.814340829849243164e-02 -3.659741580486297607e-02 -1.452116370201110840e-01 9.557104110717773438e-02 3.091916143894195557e-01 -1.110884696245193481e-01 -5.496802274137735367e-03 -3.124021291732788086e-01
6.933231651782989502e-02 1.015494093298912048e-01 1.469988934695720673e-02 -3.284600377082824707e-01 -3.543342053890228271e-01 3.966244682669639587e-02 2.875800430774688721e-01 -4.373096674680709839e-02 7.262577116489410400e-02 1.083143129944801331e-01 4.307157546281814575e-02 -1.166399493813514709e-01 -3.655771911144256592e-01 -1.563662737607955933e-01 4.923533275723457336e-02 -2.251559197902679443e-01 3.868993818759918213e-01 3.119683591648936272e-03 1.680197864770889282e-01 1.760353744029998779e-01 3.431878983974456787e-01 -3.692054003477096558e-02 -3.206911683082580566e-02 1.932149231433868408e-01 7.890982925891876221e-02 1.375864353030920029e-02 3.157950937747955322e-02 -1.564687490463256836e-01 1.338610798120498657e-01 -6.404329556971788406e-03 -2.663777396082878113e-02 -6.609538197517395020e-02
-1.130191609263420105e-01 -1.110630780458450317e-01 -1.323354095220565796e-01 -2.510595135390758514e-02 -1.413659453392028809e-01 2.603520154953002930e-01 2.190363854169845581e-01 -2.042808383703231812e-01 -1.405558437108993530e-01 1.571858525276184082e-01 3.043262958526611328e-01 -3.442547023296356201e-01 -2.499195486307144165e-01 -2.039310336112976074e-01 1.474241316318511963e-01 2.179518193006515503e-01 2.715415060520172119e-01 -1.748133152723312378e-01 1.026170104742050171e-01 1.461359113454818726e-01 2.558853328227996826e-01 -1.005582213401794434e-01 1.156846061348915100e-01 1.252217125147581100e-02 1.555579304695129395e-01 -6.038695573806762695e-02 -5.661852657794952393e-02 -1.027068868279457092e-02 2.432236671447753906e-01 -1.757194548845291138e-01 2.501814626157283783e-02 5.721552297472953796e-02
-3.554377332329750061e-02 1.148513406515121460e-01 -1.423840075731277466e-01 -1.466544121503829956e-01 1.517147570848464966e-01 4.980526864528656006e-02 5.530268326401710510e-02 -3.350238204002380371e-01 6.698796898126602173e-02 2.114182263612747192e-01 1.137957945466041565e-01 -2.240324914455413818e-01 -1.419843286275863647e-01 2.311056405305862427e-01 -5.162387620657682419e-03 -1.127232313156127930e-01 1.781178712844848633e-01 -3.899476528167724609e-01 2.708438932895660400e-01 1.592868119478225708e-01 2.526711821556091309e-01 -1.256300657987594604e-01 1.736742630600929260e-02 9.989020973443984985e-02 1.933832764625549316e-01 3.689380735158920288e-02 5.563672631978988647e-03 2.149077951908111572e-01 2.596403360366821289e-01 -1.850719898939132690e-01 -1.255698967725038528e-02 -2.124242931604385376e-01
-2.180688232183456421e-01 2.133488357067108154e-01 1.901343315839767456e-01 -4.863890260457992554e-02 -1.317978799343109131e-01 -6.939711980521678925e-03 1.523774415254592896e-01 9.226069599390029907e-02 -2.122964560985565186e-01 4.555324837565422058e-02 7.718567550182342529e-02 -5.636937543749809265e-02 5.544880405068397522e-02 -3.122557699680328369e-02 1.063530966639518738e-01 1.449764817953109741e-01 1.337100118398666382e-01 -2.466692179441452026e-01 -1.083672419190406799e-01 -2.328630834817886353e-01 2.325130552053451538e-01 7.761352509260177612e-02 4.132083058357238770e-02 1.983055919408798218e-01 -7.896802574396133423e-02 1.648865640163421631e-01 5.714417994022369385e-02 4.058001041412353516e-01 2.003256380558013916e-01 -2.621481120586395264e-01 9.287800639867782593e-02 -4.024305939674377441e-01
7.832149416208267212e-02 1.904225163161754608e-02 6.595515459775924683e-02 -7.550467550754547119e-02 1.144329924136400223e-02 -3.054181039333343506e-01 2.004565745592117310e-01 1.396219730377197266e-01 4.267300665378570557e-02 5.433084443211555481e-02 -8.291950076818466187e-02 -3.146687448024749756e-01 -3.573386967182159424e-01 2.809858135879039764e-02 1.304587423801422119e-01 -2.236159294843673706e-01 4.724949598312377930e-01 -1.069060042500495911e-01 2.225375473499298096e-01 -9.628828614950180054e-02 2.978852987289428711e-01 5.164949968457221985e-02 1.821013092994689941e-01 4.333239421248435974e-02 1.404059231281280518e-01 -1.301162093877792358e-01 4.990222305059432983e-02 -1.883137226104736328e-01 1.535468921065330505e-02 6.370320916175842285e-02 -1.243898570537567139e-01 -9.957424551248550415e-02
-9.420649707317352295e-02 1.422546058893203735e-01 1.626655012369155884e-01 -1.223541349172592163e-01 1.091480022296309471e-03 -4.185254126787185669e-02 2.938738763332366943e-01 -4.129656776785850525e-02 2.064703591167926788e-02 -4.819296300411224365e-02 -4.120129346847534180e-02 -8.293585479259490967e-02 -4.063979089260101318e-01 -8.772740140557289124e-03 -8.777238428592681885e-02 -4.373802542686462402e-01 2.416233122348785400e-01 -6.386771798133850098e-02 2.068430781364440918e-01 -1.468966752290725708e-01 2.281795293092727661e-01 -1.474951505661010742e-01 -2.127833478152751923e-02 3.785816133022308350e-01 1.188301742076873779e-01 5.968903005123138428e-02 4.796335939317941666e-03 -7.088758796453475952e-02 1.068735495209693909e-01 -2.412534058094024658e-01 9.498794563114643097e-03 -1.649349778890609741e-01
-1.589526832103729248e-01 6.826562434434890747e-02 7.688880711793899536e-02 -9.247636795043945312e-02 -3.341676900163292885e-03 1.518998593091964722e-01 9.031948633491992950e-03 6.180618330836296082e-02 3.433689847588539124e-02 2.604260146617889404e-01 1.659436225891113281e-01 -4.053905606269836426e-01 -1.005232334136962891e-01 1.178523078560829163e-01 6.473577022552490234e-02 -3.570039570331573486e-01 1.263391673564910889e-01 -2.429133802652359009e-01 -3.070123493671417236e-02 -9.696520119905471802e-02 3.030135333538055420e-01 2.698603272438049316e-01 1.972610130906105042e-02 8.194545656442642212e-02 4.479242861270904541e-02 9.103011339902877808e-02 1.584848016500473022e-02 2.271910160779953003e-01 2.224815040826797485e-01 -2.399027347564697266e-01 2.657765150070190430e-01 -1.232882589101791382e-01
-1.486948728561401367e-01 -8.300133049488067627e-02 3.937427699565887451e-02 3.725989907979965210e-02 1.975574344396591187e-01 -4.975692182779312134e-02 2.819001078605651855e-01 5.615982785820960999e-02 1.495188176631927490e-01 -2.233377099037170410e-02 -1.296703517436981201e-01 -2.318606376647949219e-01 -1.699171662330627441e-01 2.038470655679702759e-02 1.482787635177373886e-02 -4.467929899692535400e-01 4.238065779209136963e-01 -8.457456529140472412e-02 3.985169529914855957e-02 -2.041252702474594116e-01 1.538890749216079712e-01 1.073471754789352417e-01 -7.056885957717895508e-02 3.219764530658721924e-01 2.838215604424476624e-02 -1.023532673716545105e-01 -1.531771272420883179e-01 1.402442306280136108e-01 4.728549625724554062e-03 -2.681273221969604492e-01 3.422556817531585693e-02 -1.414300948381423950e-01
-1.812867969274520874e-01 -7.021818310022354126e-02 3.578899055719375610e-02 1.318764984607696533e-01 -9.672693908214569092e-02 1.087080761790275574e-01 3.618541359901428223e-01 -1.634137183427810669e-01 -1.796722561120986938e-01 -3.418631479144096375e-02 1.264197826385498047e-01 -2.694619894027709961e-01 -7.249929010868072510e-02 -4.603651538491249084e-02 6.625615525990724564e-03 5.745327472686767578e-02 2.496680915355682373e-01 3.429650142788887024e-02 7.283994555473327637e-02 2.227959185838699341e-01 5.313220992684364319e-02 -8.665791898965835571e-02 -1.682238280773162842e-01 4.070350527763366699e-02 -1.559560000896453857e-01 5.073673278093338013e-02 3.573909401893615723e-01 2.161348909139633179e-01 1.051024273037910461e-01 -3.591321408748626709e-01 -1.719616353511810303e-02 -3.627030253410339355e-01
2.238628715276718140e-01 -1.506877839565277100e-01 -2.723735943436622620e-02 -6.816634535789489746e-02 -5.863739177584648132e-02 2.737990953028202057e-02 8.236812800168991089e-02 2.482748925685882568e-01 -2.911342084407806396e-01 -2.867059223353862762e-02 1.091620251536369324e-01 2.042596973478794098e-02 -2.020083069801330566e-01 -2.696782350540161133e-01 1.284872889518737793e-01 5.536940321326255798e-02 1.562826484441757202e-01 3.314351290464401245e-02 3.200051188468933105e-01 -1.771364510059356689e-01 1.996335238218307495e-01 2.164932042360305786e-01 8.284398168325424194e-02 1.549755334854125977e-01 1.212174892425537109e-01 4.121115058660507202e-02 -1.789988279342651367e-01 1.082187891006469727e-01 3.500250577926635742e-01 -4.245686531066894531e-02 9.626065194606781006e-02 -3.840793073177337646e-01
-1.137777883559465408e-02 1.253967881202697754e-01 -9.184775501489639282e-02 -1.671961098909378052e-01 -2.520436644554138184e-01 -6.813199818134307861e-02 8.008561283349990845e-02 -2.572681009769439697e-01 -8.738503605127334595e-02 -1.769038438796997070e-01 1.603142321109771729e-01 -2.374561131000518799e-01 -3.616882860660552979e-01 7.176754623651504517e-02 3.321736156940460205e-01 -5.635603517293930054e-02 3.395114541053771973e-01 5.335837975144386292e-02 5.136971175670623779e-02 3.953781723976135254e-02 5.111921578645706177e-02 -1.711506247520446777e-01 7.994221150875091553e-02 2.006005346775054932e-01 -4.482238739728927612e-02 -5.417160689830780029e-03 4.611895885318517685e-03 2.526806294918060303e-01 2.543497681617736816e-01 -3.161848783493041992e-01 -1.105881016701459885e-02 -7.025039196014404297e-02
1.362660527229309082e-01 -2.016075700521469116e-01 1.121294796466827393e-01 -2.719526886940002441e-01 5.417699366807937622e-02 -6.572014093399047852e-02 -9.553970396518707275e-02 -3.620526054874062538e-03 -1.254245340824127197e-01 4.289412498474121094e-02 2.661190368235111237e-02 -3.765815198421478271e-01 -2.820525765419006348e-01 1.604540199041366577e-01 1.635405272245407104e-01 -3.192511620000004768e-03 3.533836901187896729e-01 1.593255400657653809e-01 3.085600435733795166e-01 2.794698774814605713e-01 5.403541959822177887e-03 -8.112365007400512695e-02 2.093309611082077026e-01 1.365689486265182495e-01 -8.824852854013442993e-02 -1.574065238237380981e-01 9.169265627861022949e-02 1.704631000757217407e-01 2.014680802822113037e-01 9.585788846015930176e-02 -6.237644329667091370e-02 -1.713320016860961914e-01
-2.084567248821258545e-01 -3.054135441780090332e-01 1.174364462494850159e-01 -5.675739049911499023e-02 -1.701953411102294922e-01 -1.742255240678787231e-01 1.691514104604721069e-01 4.536879807710647583e-02 -2.945184111595153809e-01 -1.715112291276454926e-02 1.537998169660568237e-01 -1.231809034943580627e-01 -1.728273183107376099e-01 2.258481271564960480e-02 -1.706594675779342651e-01 -1.755465716123580933e-01 1.119224876165390015e-01 -1.529348082840442657e-02 -5.828332155942916870e-02 -9.047286957502365112e-02 -1.212826371192932129e-02 1.360982954502105713e-01 8.831644058227539062e-02 2.567135691642761230e-01 2.709308862686157227e-01 -1.681342869997024536e-01 -2.665032148361206055e-01 -8.296559005975723267e-02 2.545538246631622314e-01 1.845292598009109497e-01 -5.914239212870597839e-03 -3.806605339050292969e-01
-2.048475593328475952e-01 -1.716728508472442627e-01 -7.380363345146179199e-02 -2.596561051905155182e-02 -1.661337539553642273e-02 -1.437796950340270996e-01 1.499948650598526001e-01 -2.327677607536315918e-01 -1.569218784570693970e-01 -2.151683717966079712e-02 2.717979252338409424e-01 -2.623621821403503418e-01 -2.988391220569610596e-01 -2.350156456232070923e-01 1.529586166143417358e-01 1.745642572641372681e-01 3.335043787956237793e-01 -1.978034079074859619e-01 8.195285685360431671e-03 1.930604875087738037e-01 2.719631791114807129e-01 -2.421510070562362671e-01 1.664724647998809814e-01 6.175108253955841064e-02 -5.084146559238433838e-02 -1.499490886926651001e-01 -7.479415833950042725e-02 5.835471674799919128e-02 1.336060911417007446e-01 -8.214763551950454712e-02 2.193315625190734863e-01 4.781160969287157059e-03
-1.049166843295097351e-01 -4.194658622145652771e-02 1.787328273057937622e-01 -2.183951288461685181e-01 -1.369154155254364014e-01 -1.206560581922531128e-01 2.430956065654754639e-02 1.176149398088455200e-01 -3.422402590513229370e-02 -1.131503656506538391e-01 -1.527996957302093506e-01 -2.375531792640686035e-01 -3.616175353527069092e-01 -6.105379760265350342e-02 -7.844868302345275879e-02 -7.021829485893249512e-02 1.758856773376464844e-01 6.761690601706504822e-03 -1.288404613733291626e-01 1.962085366249084473e-01 1.632106006145477295e-01 2.352682948112487793e-01 1.234579533338546753e-01 3.440498113632202148e-01 3.103427886962890625e-01 -2.009695768356323242e-01 -2.168938964605331421e-01 1.640990376472473145e-01 -5.622380971908569336e-02 1.099446192383766174e-01 4.361663013696670532e-03 -3.048098087310791016e-01
-7.952149212360382080e-02 -3.618340492248535156e-01 7.768075168132781982e-02 -2.790212035179138184e-01 -1.444581151008605957e-01 -1.007516384124755859e-01 4.173812866210937500e-01 2.298093140125274658e-01 9.591194242238998413e-02 2.586490213871002197e-01 -1.039329022169113159e-01 -8.795797824859619141e-02 -2.165132761001586914e-01 1.020898222923278809e-01 -1.381521373987197876e-01 -1.480706483125686646e-01 8.156678825616836548e-02 -8.896669745445251465e-02 1.105396747589111328e-01 2.268404662609100342e-01 9.394118934869766235e-02 -1.437429040670394897e-01 -2.015470713376998901e-02 1.121721193194389343e-01 -6.056232377886772156e-02 6.240725517272949219e-02 -8.628746122121810913e-02 5.120829865336418152e-02 1.945164799690246582e-01 -2.860240936279296875e-01 2.412009686231613159e-01 -1.081871390342712402e-01
-7.924016565084457397e-02 -1.349708288908004761e-01 1.050420925021171570e-01 -1.433983892202377319e-01 1.104321628808975220e-01 -3.835319727659225464e-02 2.580208480358123779e-01 2.393370121717453003e-01 1.068684309720993042e-01 -1.982159614562988281e-01 4.341427981853485107e-01 1.938816457986831665e-01 -1.414346545934677124e-01 7.583324611186981201e-02 1.181713119149208069e-01 -5.119838938117027283e-02 2.071409523487091064e-01 -2.450212985277175903e-01 -1.579190343618392944e-01 2.359028011560440063e-01 1.542488932609558105e-01 8.843189571052789688e-04 2.886829376220703125e-01 2.263170778751373291e-01 2.886169776320457458e-02 -7.337533682584762573e-02 1.330591887235641479e-01 -5.194495990872383118e-02 2.176407128572463989e-01 -7.094763219356536865e-03 2.206200966611504555e-03 -2.670922279357910156e-01
2.087184935808181763e-01 2.180838882923126221e-01 1.062756218016147614e-02 9.308747947216033936e-02 1.366501301527023315e-01 8.656180463731288910e-03 1.020255982875823975e-01 1.841639578342437744e-01 -1.521898061037063599e-01 1.220424845814704895e-01 2.700293064117431641e-01 -1.049118414521217346e-01 -7.788063585758209229e-02 -2.261174768209457397e-01 1.520935893058776855e-01 -2.140635848045349121e-01 4.103018641471862793e-01 5.377119407057762146e-02 1.235977783799171448e-01 -3.178004324436187744e-01 1.760535091161727905e-01 1.580161601305007935e-01 -2.041381746530532837e-01 1.977831870317459106e-01 1.802420914173126221e-01 -6.444814056158065796e-02 2.098056487739086151e-02 -4.655991122126579285e-02 1.371882110834121704e-01 -1.290967017412185669e-01 -6.798655539751052856e-02 -2.920119464397430420e-01
-1.538343280553817749e-01 7.058208435773849487e-02 1.123518962413072586e-02 -4.715649411082267761e-02 -5.854196473956108093e-02 -1.351168155670166016e-01 1.295575965195894241e-02 4.007347300648689270e-02 -1.808650791645050049e-01 -1.893818825483322144e-01 -1.913005560636520386e-01 -2.671888470649719238e-01 3.708328306674957275e-02 7.256770879030227661e-02 2.167203873395919800e-01 -1.186112537980079651e-01 3.620396852493286133e-01 -1.865790635347366333e-01 -2.533434331417083740e-01 5.217735189944505692e-03 -3.175269812345504761e-02 1.508580446243286133e-01 -1.385869383811950684e-01 1.058626472949981689e-01 -1.850574463605880737e-01 9.553587436676025391e-02 -4.152032732963562012e-02 2.883476614952087402e-01 2.766499519348144531e-01 -5.230011790990829468e-02 3.538913279771804810e-02 -4.563616216182708740e-01
-2.123160064220428467e-01 -1.735410988330841064e-01 5.812074989080429077e-02 -3.739086538553237915e-02 -2.101167477667331696e-02 9.339513629674911499e-02 2.073989957571029663e-01 -2.441742084920406342e-02 1.177267953753471375e-01 7.281631231307983398e-02 1.214498877525329590e-01 -1.016802787780761719e-01 -4.175507724285125732e-01 -1.252158731222152710e-01 -2.003792859613895416e-02 -2.076936215162277222e-01 9.303807467222213745e-02 -1.051538661122322083e-01 2.583832442760467529e-01 -3.176029622554779053e-01 1.094377040863037109e-01 -3.005581162869930267e-02 8.813861059024930000e-04 1.973171234130859375e-01 3.030929267406463623e-01 -1.387325227260589600e-01 7.193890213966369629e-02 -8.422851562500000000e-02 6.600385159254074097e-02 -2.218365073204040527e-01 -1.118185892701148987e-01 -4.010277390480041504e-01
-1.956738159060478210e-02 4.870328679680824280e-02 1.150648966431617737e-01 2.966684848070144653e-02 -1.274074316024780273e-01 1.921144574880599976e-01 3.549773693084716797e-01 2.798526585102081299e-01 1.964070051908493042e-01 -1.975995749235153198e-01 1.007818989455699921e-02 -4.485220462083816528e-02 -2.617622911930084229e-01 -5.560468137264251709e-02 -5.221048742532730103e-02 -5.166688188910484314e-02 4.004352092742919922e-01 -2.727561891078948975e-01 -3.467741888016462326e-03 2.289398461580276489e-01 -6.760127842426300049e-02 -1.299787908792495728e-01 1.584598124027252197e-01 1.222559344023466110e-02 1.582081764936447144e-01 -1.284257322549819946e-01 2.470233291387557983e-01 1.081003472208976746e-01 2.529943287372589111e-01 -1.732234805822372437e-01 7.124542444944381714e-02 -1.473286747932434082e-01
-1.913753300905227661e-01 -9.672310948371887207e-02 -1.985548883676528931e-01 3.987989202141761780e-02 1.068025380373001099e-01 2.072756737470626831e-01 2.538458630442619324e-02 7.737133651971817017e-02 2.232279628515243530e-01 5.831974744796752930e-02 4.430337548255920410e-01 -8.041299134492874146e-02 -1.443309932947158813e-01 -2.440425157546997070e-01 -1.306173354387283325e-01 1.410026401281356812e-01 3.622375726699829102e-01 -1.629610359668731689e-01 1.777145564556121826e-01 1.441057026386260986e-01 1.637206524610519409e-01 4.232552647590637207e-02 2.176051400601863861e-02 7.643781602382659912e-02 2.246478199958801270e-01 -4.725290462374687195e-02 -1.300382465124130249e-01 -5.778867751359939575e-02 3.590011894702911377e-01 -1.559517383575439453e-01 1.428815908730030060e-02 -8.548615872859954834e-02
-1.066807471215724945e-02 -1.013252660632133484e-01 -1.255075335502624512e-01 -1.173739582300186157e-01 1.285241991281509399e-01 7.225283235311508179e-02 2.109347879886627197e-01 2.381433993577957153e-01 2.559504806995391846e-01 -4.690222069621086121e-02 2.730273306369781494e-01 -1.481776684522628784e-01 -2.479861229658126831e-01 -1.453689634799957275e-01 -1.844462007284164429e-02 7.770701777189970016e-03 3.266141712665557861e-01 3.249227628111839294e-02 2.151808142662048340e-01 6.021746620535850525e-02 1.658529043197631836e-02 1.273567881435155869e-02 1.993346959352493286e-01 3.291726857423782349e-02 4.918262362480163574e-01 -1.403581630438566208e-02 -2.291864715516567230e-02 1.729613840579986572e-01 -3.970882296562194824e-02 -9.341249614953994751e-02 2.908864617347717285e-01 -1.534269154071807861e-01
1.469712257385253906e-01 -1.011228710412979126e-01 -1.337174326181411743e-01 -9.914986789226531982e-02 -1.867786496877670288e-01 5.385863780975341797e-02 1.788074970245361328e-01 7.323165982961654663e-02 -1.623229682445526123e-01 4.206637665629386902e-02 2.787701785564422607e-01 9.156601876020431519e-02 -1.306575238704681396e-01 -1.418986022472381592e-01 -1.503483355045318604e-01 6.596174836158752441e-02 3.964814543724060059e-01 -3.479122519493103027e-01 2.405970916152000427e-02 1.323652565479278564e-01 -6.242303922772407532e-02 5.511386319994926453e-02 -5.340588744729757309e-03 2.859094440937042236e-01 2.473894041031599045e-03 2.631546184420585632e-02 8.815525472164154053e-02 1.503214389085769653e-01 2.354335635900497437e-01 -4.235562980175018311e-01 1.764910370111465454e-01 -6.979577988386154175e-02
-2.377579808235168457e-01 -2.615981502458453178e-03 -2.727125957608222961e-02 -7.297043502330780029e-02 -3.200653493404388428e-01 -1.409971117973327637e-01 -7.804752141237258911e-02 4.106376320123672485e-02 -4.597024321556091309e-01 1.106109991669654846e-01 9.245009720325469971e-02 -1.898068189620971680e-01 -1.773154586553573608e-01 5.990702658891677856e-02 2.407379746437072754e-01 -1.194490641355514526e-01 2.946365773677825928e-01 1.373615264892578125e-01 1.533816456794738770e-01 -3.131238222122192383e-01 1.096734032034873962e-02 7.204700261354446411e-02 1.057700738310813904e-01 9.683628380298614502e-02 1.046508699655532837e-01 3.291808813810348511e-02 2.021392283495515585e-04 1.226305067539215088e-01 1.701945513486862183e-01 -9.370868094265460968e-03 1.501430720090866089e-01 -3.164035081863403320e-01
-7.359176129102706909e-02 -1.206105649471282959e-01 -1.233375966548919678e-01 -1.536116451025009155e-01 8.663088828325271606e-02 -1.802177168428897858e-02 2.342416197061538696e-01 -2.381673157215118408e-01 -2.059847116470336914e-01 -9.791971743106842041e-02 2.017817646265029907e-01 -4.255819916725158691e-01 -8.525377511978149414e-02 2.401716709136962891e-01 2.155318558216094971e-01 -5.471221357583999634e-02 -5.205608159303665161e-02 -4.427736252546310425e-02 -2.047506906092166901e-02 8.342172205448150635e-02 1.114266458898782730e-02 -9.224145114421844482e-02 1.348944008350372314e-02 1.438718289136886597e-01 1.871130615472793579e-02 -3.592415526509284973e-02 -1.100745517760515213e-02 4.446818530559539795e-01 2.005326896905899048e-01 -1.966180801391601562e-01 7.747559994459152222e-02 -3.280451297760009766e-01
-3.238252103328704834e-01 3.760867565870285034e-02 -1.339562684297561646e-01 -1.345660388469696045e-01 -1.019996181130409241e-01 3.115815110504627228e-02 1.673142313957214355e-01 1.514889448881149292e-01 -1.853564530611038208e-01 -3.855195939540863037e-01 2.626116275787353516e-01 -2.058332562446594238e-01 -5.537203047424554825e-03 -1.077643409371376038e-01 3.819150924682617188e-01 3.106118366122245789e-02 1.520981490612030029e-01 -5.881475284695625305e-02 1.176771707832813263e-03 1.250732690095901489e-01 3.686078265309333801e-02 -1.358321756124496460e-01 1.415383070707321167e-01 7.873366028070449829e-02 -1.000197753310203552e-01 -9.289809502661228180e-03 6.554436683654785156e-02 3.380650579929351807e-01 2.341648042201995850e-01 -1.950378715991973877e-01 1.067228764295578003e-01 -1.461320966482162476e-01
-1.526047587394714355e-01 3.497110307216644287e-02 2.875187993049621582e-01 -8.562380820512771606e-02 -8.661963790655136108e-02 2.150734812021255493e-01 -7.687758654356002808e-02 2.916361689567565918e-01 2.550429403781890869e-01 4.037471488118171692e-02 -1.240822835825383663e-03 -2.933483421802520752e-01 -1.839337050914764404e-01 -4.086843505501747131e-02 1.239776834845542908e-01 -1.809251606464385986e-01 3.243143856525421143e-01 -3.591049909591674805e-01 3.403433412313461304e-02 4.500086605548858643e-02 -6.809654086828231812e-02 7.742540538311004639e-02 5.924613028764724731e-02 3.515151739120483398e-01 6.495758146047592163e-02 -1.238990202546119690e-01 2.474075742065906525e-02 -1.281462609767913818e-01 2.108190357685089111e-01 -1.746581122279167175e-02 1.132297962903976440e-01 -1.877011954784393311e-01
-1.762311309576034546e-01 -1.162365004420280457e-01 -3.481465205550193787e-02 5.049799382686614990e-02 6.377424299716949463e-02 -1.550433337688446045e-01 -2.869359962642192841e-02 -1.597900241613388062e-01 -1.831537336111068726e-01 7.981961593031883240e-03 9.766485542058944702e-02 -3.154023885726928711e-01 -8.891434222459793091e-02 1.206345707178115845e-01 2.617990970611572266e-01 1.370040047913789749e-02 3.452456295490264893e-01 -3.658090531826019287e-02 6.530768424272537231e-02 3.106119632720947266e-01 -1.984495967626571655e-01 -2.705995459109544754e-03 2.887381315231323242e-01 1.838982850313186646e-01 -2.528685927391052246e-01 -2.131633758544921875e-01 -1.755137443542480469e-01 1.685678362846374512e-01 1.929908841848373413e-01 -1.563196480274200439e-01 2.715101838111877441e-02 -2.334982603788375854e-01
-1.060189902782440186e-01 -1.303757131099700928e-01 1.207201369106769562e-02 -1.267956495285034180e-01 1.880438774824142456e-01 -1.692351847887039185e-01 1.384811103343963623e-01 9.033117443323135376e-02 -2.499504685401916504e-01 -7.501546293497085571e-03 8.490381762385368347e-03 -3.428365588188171387e-01 -4.253009557723999023e-01 -6.946431100368499756e-02 6.238312274217605591e-02 -1.576175987720489502e-01 3.034343123435974121e-01 1.566448062658309937e-01 2.367470711469650269e-01 2.573332563042640686e-02 2.122352123260498047e-01 1.061003208160400391e-01 1.677667349576950073e-01 2.139351144433021545e-02 1.442597359418869019e-01 -1.955207809805870056e-02 -2.457049116492271423e-02 -1.512205898761749268e-01 3.617115914821624756e-01 1.530942767858505249e-01 -1.103948503732681274e-01 -1.641269959509372711e-02
-1.030040457844734192e-01 -1.785792112350463867e-01 -1.291981637477874756e-01 -9.094624221324920654e-02 5.111574754118919373e-02 -3.585755527019500732e-01 3.736224472522735596e-01 2.893712930381298065e-02 7.958117127418518066e-02 -6.320110708475112915e-02 7.457541674375534058e-02 -1.345216035842895508e-01 -5.084507539868354797e-02 -1.160847470164299011e-01 -1.143917217850685120e-01 -2.085632681846618652e-01 3.280535042285919189e-01 -2.849486470222473145e-01 4.106106981635093689e-02 -2.095887959003448486e-01 2.481092810630798340e-01 -8.791516721248626709e-02 1.943009197711944580e-01 1.635744422674179077e-01 -2.395829558372497559e-02 5.100242793560028076e-02 8.189580589532852173e-02 5.501814931631088257e-02 -1.546165943145751953e-01 1.205075234174728394e-01 -1.565570943057537079e-02 -3.667125701904296875e-01
-8.005164563655853271e-02 -2.458060532808303833e-01 -2.235675230622291565e-02 -2.849618904292583466e-02 -6.906808912754058838e-02 1.264045536518096924e-01 1.187409982085227966e-01 -9.495884180068969727e-03 1.907839775085449219e-01 -2.746235765516757965e-02 1.474362313747406006e-01 -1.205272004008293152e-01 -4.090095162391662598e-01 -1.021177992224693298e-01 -5.777025967836380005e-02 -3.592946380376815796e-02 1.015352308750152588e-01 -3.419938310980796814e-02 2.716848552227020264e-01 -3.157544136047363281e-01 2.871113829314708710e-02 -7.784247398376464844e-02 -1.652806252241134644e-01 2.505922913551330566e-01 2.527581453323364258e-01 -6.851571798324584961e-02 1.364791393280029297e-01 -1.173417940735816956e-01 1.333536803722381592e-01 -1.862278580665588379e-01 -7.542854547500610352e-02 -4.472566843032836914e-01
-1.127803698182106018e-01 3.520783036947250366e-02 8.904401212930679321e-02 4.821398854255676270e-02 -1.764977723360061646e-01 -2.057842612266540527e-01 1.161258015781641006e-02 4.226863682270050049e-01 6.260048598051071167e-02 7.026270776987075806e-02 1.049962639808654785e-01 -3.179914355278015137e-01 -3.730278909206390381e-01 4.892768710851669312e-02 -1.695265322923660278e-01 -3.121172264218330383e-02 5.289020538330078125e-01 -5.036070942878723145e-02 -1.158555299043655396e-01 1.407766342163085938e-01 1.276100277900695801e-01 -6.948394328355789185e-02 5.676328670233488083e-03 3.076350875198841095e-02 9.001272171735763550e-02 9.320691972970962524e-02 2.078309059143066406e-01 7.110427320003509521e-02 3.168975561857223511e-02 -1.218553632497787476e-01 -1.122076734900474548e-01 -1.211644615978002548e-02
-1.992173790931701660e-01 -2.429465018212795258e-02 2.567785382270812988e-01 -1.301695406436920166e-01 -2.631689049303531647e-02 3.179147839546203613e-02 1.434892863035202026e-01 3.024537861347198486e-01 1.199643611907958984e-01 2.780821323394775391e-01 2.414221875369548798e-03 -1.790317445993423462e-01 -2.734741270542144775e-01 1.163101494312286377e-01 3.110038116574287415e-02 1.679173856973648071e-01 4.024364352226257324e-01 -2.124502211809158325e-01 -1.429709643125534058e-01 2.305388003587722778e-01 -7.566409558057785034e-02 3.220213577151298523e-02 1.480277813971042633e-02 1.222429797053337097e-01 2.388291060924530029e-02 -1.179420650005340576e-01 2.038593962788581848e-02 -4.632345214486122131e-02 1.826623976230621338e-01 -2.939011454582214355e-01 -2.477369308471679688e-01 -1.450879275798797607e-01
-3.187664151191711426e-01 -9.477470815181732178e-02 -3.199467808008193970e-02 2.842342294752597809e-02 3.035791590809822083e-02 8.273757249116897583e-02 2.418198734521865845e-01 -7.835560292005538940e-02 -2.506638877093791962e-02 1.676953025162220001e-02 1.231782361865043640e-01 -2.651659846305847168e-01 -1.315183490514755249e-01 8.465048670768737793e-02 2.922893166542053223e-01 2.252733707427978516e-01 3.166599273681640625e-01 1.465937793254852295e-01 2.508537173271179199e-01 5.527669936418533325e-02 2.069213092327117920e-01 1.088397726416587830e-01 1.930023878812789917e-01 4.005279019474983215e-02 -3.404773771762847900e-02 1.025795713067054749e-01 1.274289339780807495e-01 3.732492625713348389e-01 1.641442328691482544e-01 1.387097388505935669e-01 2.186234295368194580e-01 -1.602288782596588135e-01
-1.387083083391189575e-01 -2.519255280494689941e-01 -4.399805516004562378e-02 -2.220480740070343018e-01 6.066054850816726685e-02 -9.353476017713546753e-02 2.070534974336624146e-01 5.251932889223098755e-02 2.217040956020355225e-02 1.724845767021179199e-01 -2.367540635168552399e-02 -1.889906674623489380e-01 2.053892053663730621e-02 1.018229946494102478e-01 2.614935860037803650e-02 2.133191227912902832e-01 2.058801800012588501e-01 -5.141914263367652893e-02 1.994206607341766357e-01 5.039276480674743652e-01 -7.462574541568756104e-02 -1.400700956583023071e-01 1.062492579221725464e-01 5.087765306234359741e-02 1.581169664859771729e-01 7.933581620454788208e-02 4.400710389018058777e-02 1.355359405279159546e-01 3.825075328350067139e-01 -2.447917610406875610e-01 2.133843302726745605e-01 -5.759613960981369019e-02
-9.559044241905212402e-02 2.882448434829711914e-01 1.674476079642772675e-02 1.158321946859359741e-01 -1.262834072113037109e-01 5.246404185891151428e-02 1.628446877002716064e-01 1.337324380874633789e-01 -1.596833467483520508e-01 -1.452309787273406982e-01 -2.346735633909702301e-02 -3.698763847351074219e-01 9.139815717935562134e-02 -2.772489488124847412e-01 2.482743561267852783e-01 -1.503357440233230591e-01 2.083341181278228760e-01 -1.359421312808990479e-01 -1.238701939582824707e-01 -3.544928040355443954e-03 -2.457947470247745514e-02 7.531956303864717484e-03 -9.846518933773040771e-02 1.957954168319702148e-01 2.237500995397567749e-02 1.387587785720825195e-01 -1.327353715896606445e-01 1.528114229440689087e-01 3.725644350051879883e-01 -8.465787023305892944e-02 -1.149785444140434265e-01 -3.629292845726013184e-01
-4.907989129424095154e-02 -7.040697336196899414e-02 -6.919898837804794312e-02 -1.661282777786254883e-01 1.748547255992889404e-01 1.738263964653015137e-01 1.606144011020660400e-01 2.230899408459663391e-02 2.610386312007904053e-01 1.069078594446182251e-01 -2.133560180664062500e-01 -1.010193377733230591e-01 -1.294352859258651733e-01 2.419559508562088013e-01 -8.244057185947895050e-03 1.565555483102798462e-01 4.654788672924041748e-01 -1.020691692829132080e-01 -7.972387224435806274e-02 -2.401663213968276978e-01 2.595029771327972412e-01 8.708746731281280518e-02 2.041037008166313171e-02 2.377828210592269897e-01 7.923239469528198242e-02 1.236950010061264038e-01 -8.532472699880599976e-02 3.669877722859382629e-02 3.639246523380279541e-01 3.857985511422157288e-02 3.953683376312255859e-02 -2.220065444707870483e-01
-2.549918889999389648e-01 -6.287228316068649292e-02 -2.592652142047882080e-01 -2.043292671442031860e-01 -3.255154192447662354e-02 -8.316685259342193604e-02 1.593401879072189331e-01 1.167401447892189026e-01 1.433668881654739380e-01 6.064581498503684998e-02 1.137448847293853760e-01 -2.081612497568130493e-01 -2.844754755496978760e-01 7.682678103446960449e-02 -9.090995788574218750e-02 -6.964231282472610474e-02 1.275220215320587158e-01 -6.500106304883956909e-02 1.630278080701828003e-01 -4.457070305943489075e-02 4.955482482910156250e-01 7.476048916578292847e-02 6.683342158794403076e-02 2.067754715681076050e-01 -1.516788750886917114e-01 -2.812783122062683105e-01 -9.327167272567749023e-02 -9.002951532602310181e-02 1.788768768310546875e-01 -1.331705152988433838e-01 4.043825715780258179e-02 -2.772943079471588135e-01
-1.980193406343460083e-01 -2.438236176967620850e-01 2.446524947881698608e-01 -2.402424812316894531e-01 -6.342070549726486206e-02 -2.260848134756088257e-01 -2.638453245162963867e-02 -5.356315523386001587e-02 -1.432941108942031860e-01 2.542513608932495117e-02 3.208528161048889160e-01 -7.260347716510295868e-03 -1.839613318443298340e-01 -2.426221072673797607e-01 -7.135202735662460327e-02 -2.709482610225677490e-01 3.201635777950286865e-01 9.852862916886806488e-03 2.136168628931045532e-01 -7.104404270648956299e-02 1.714321523904800415e-01 -1.034720167517662048e-01 2.434911876916885376e-01 -4.957723990082740784e-02 3.016388416290283203e-02 -4.158324748277664185e-02 -7.643907517194747925e-02 1.206452772021293640e-01 1.905701458454132080e-01 -1.507655233144760132e-01 -4.435060918331146240e-02 -3.008341789245605469e-01
-1.849654503166675568e-02 1.215552240610122681e-01 9.598250687122344971e-02 -1.188754290342330933e-01 -9.315250068902969360e-02 -1.329040378332138062e-01 7.408602535724639893e-02 8.447708934545516968e-02 -4.517824575304985046e-02 2.020751126110553741e-02 3.218506276607513428e-02 -1.420183926820755005e-01 -2.276505231857299805e-01 2.454419583082199097e-01 -6.067939847707748413e-02 -2.963040173053741455e-01 1.629329621791839600e-01 3.233663272112607956e-03 -7.134010642766952515e-02 1.005076393485069275e-01 2.576071023941040039e-01 2.562903463840484619e-01 2.071402966976165771e-01 1.132502108812332153e-01 2.669358849525451660e-01 1.050342153757810593e-02 -3.320673406124114990e-01 4.007169604301452637e-01 1.175420284271240234e-01 -1.772021874785423279e-02 -1.032226234674453735e-01 -3.144080936908721924e-01
8.905315399169921875e-02 -9.789448976516723633e-02 5.269462987780570984e-02 -3.145718574523925781e-01 -6.755857169628143311e-02 -9.940392524003982544e-02 2.027499079704284668e-01 2.112241536378860474e-01 4.643043503165245056e-02 -1.142152324318885803e-01 1.596771776676177979e-01 3.040645644068717957e-02 -3.069995641708374023e-01 7.973891496658325195e-02 1.034464836120605469e-01 5.495615303516387939e-02 1.215006932616233826e-01 -3.733438551425933838e-01 -3.137606084346771240e-01 2.308225184679031372e-01 -7.232512533664703369e-02 -7.787610590457916260e-02 1.782260984182357788e-01 4.689651727676391602e-02 4.659894108772277832e-02 1.014817729592323303e-01 2.936257719993591309e-01 4.546397924423217773e-02 3.550056815147399902e-01 7.973738014698028564e-03 -7.277217693626880646e-03 -2.158794552087783813e-01
5.315091833472251892e-02 -2.133433334529399872e-02 1.511900126934051514e-01 8.281632512807846069e-02 -1.664913445711135864e-01 1.668707877397537231e-01 5.276060104370117188e-02 2.449096143245697021e-01 -2.384046465158462524e-01 -2.681896090507507324e-02 2.216328531503677368e-01 2.250411808490753174e-01 -1.482568085193634033e-01 -9.637249261140823364e-02 -1.555029749870300293e-01 -2.953336387872695923e-02 4.981391727924346924e-01 -2.281644642353057861e-01 1.313539445400238037e-01 3.239484131336212158e-02 -4.763695225119590759e-02 -1.258311606943607330e-02 4.543254151940345764e-02 1.249107345938682556e-01 2.287981808185577393e-01 1.270418316125869751e-01 -5.346466600894927979e-02 1.491950005292892456e-01 3.539554476737976074e-01 -2.041549831628799438e-01 1.634370535612106323e-01 -9.565906226634979248e-02
8.377742022275924683e-02 -3.678530827164649963e-02 2.329822070896625519e-02 4.683341830968856812e-03 -9.798938035964965820e-02 1.824358552694320679e-01 3.112250566482543945e-01 8.066004514694213867e-02 -6.903207302093505859e-02 4.804391786456108093e-02 3.320891857147216797e-01 8.594041317701339722e-02 -2.138742804527282715e-01 -1.107665374875068665e-01 -2.568446099758148193e-01 5.376216396689414978e-02 4.363532662391662598e-01 -2.666836082935333252e-01 1.547974944114685059e-01 4.409593343734741211e-02 -3.402720438316464424e-03 -1.488127280026674271e-02 -2.064087986946105957e-02 2.613416612148284912e-01 2.089532837271690369e-02 1.843870580196380615e-01 -5.375882610678672791e-02 1.205166429281234741e-01 1.119732558727264404e-01 -3.674131333827972412e-01 1.598458439111709595e-01 -1.089858263731002808e-01
-1.724957972764968872e-01 6.109982728958129883e-02 2.610952258110046387e-01 -2.041546553373336792e-01 -5.375750362873077393e-02 -1.786895692348480225e-01 9.964007139205932617e-02 1.150269955396652222e-01 1.918051987886428833e-01 -5.071667954325675964e-02 -6.557179242372512817e-02 -1.992282867431640625e-01 -3.547678291797637939e-01 -1.807791590690612793e-01 -3.928052261471748352e-02 -3.897432237863540649e-02 4.374915659427642822e-01 -4.513557255268096924e-02 1.339710056781768799e-01 2.874379456043243408e-01 9.065333753824234009e-02 3.435853123664855957e-02 4.744584858417510986e-02 4.071430116891860962e-02 2.651399075984954834e-01 4.047727212309837341e-02 2.666459605097770691e-02 9.352977573871612549e-02 -1.306614428758621216e-01 1.130067650228738785e-02 -1.841502785682678223e-01 -3.375006020069122314e-01
-2.359970957040786743e-01 -2.074308395385742188e-01 -1.745670847594738007e-02 3.704443573951721191e-03 -1.498402059078216553e-01 -9.965212084352970123e-03 2.884633541107177734e-01 -2.801741659641265869e-01 -2.190261483192443848e-01 -1.291899709030985832e-03 2.217277735471725464e-01 -1.658482253551483154e-01 -2.086729556322097778e-01 -1.501884311437606812e-01 1.158589199185371399e-01 -4.480136558413505554e-02 2.791277468204498291e-01 -1.882774382829666138e-01 -6.499918550252914429e-02 2.446819990873336792e-01 3.414911329746246338e-01 5.250983405858278275e-03 5.826183408498764038e-02 3.726080060005187988e-02 7.113827764987945557e-02 -2.847394049167633057e-01 -8.259148895740509033e-02 1.893041431903839111e-01 2.280119210481643677e-01 3.063493641093373299e-03 1.295879781246185303e-01 1.185622811317443848e-01
7.602897286415100098e-02 6.104076746851205826e-03 2.584938146173954010e-02 1.272716969251632690e-01 3.613057360053062439e-02 -2.711257636547088623e-01 2.761382162570953369e-01 -1.776400357484817505e-01 1.036192402243614197e-01 1.245248317718505859e-02 -2.811103314161300659e-02 -7.902807556092739105e-03 -1.348567306995391846e-01 -8.348178863525390625e-02 1.462198197841644287e-01 -7.310190796852111816e-02 3.509756028652191162e-01 7.751375436782836914e-02 4.341127723455429077e-02 2.550556063652038574e-01 -3.071390837430953979e-02 -1.224858760833740234e-01 2.154877036809921265e-01 4.878934919834136963e-01 -1.490036547183990479e-01 -2.718472778797149658e-01 -9.798012673854827881e-02 6.272494047880172729e-02 1.993743926286697388e-01 -9.072409570217132568e-02 1.244090050458908081e-01 -2.478336244821548462e-01
-1.131211370229721069e-01 7.303821295499801636e-02 -2.312572747468948364e-01 -7.192117720842361450e-02 2.150053903460502625e-02 -4.691298305988311768e-02 1.094057932496070862e-01 2.436529099941253662e-02 1.177401766180992126e-01 1.515092402696609497e-01 -7.617054134607315063e-02 -8.453337475657463074e-03 -3.518360555171966553e-01 2.859276235103607178e-01 -8.884733915328979492e-02 -2.241001576185226440e-01 1.478567421436309814e-01 -8.469722419977188110e-02 -1.061369702219963074e-01 -1.480832844972610474e-01 2.077742367982864380e-01 9.952419251203536987e-02 2.068604826927185059e-01 1.352319773286581039e-02 3.504514992237091064e-01 -3.405913338065147400e-02 -1.405456215143203735e-01 2.030004560947418213e-01 3.560013771057128906e-01 7.011555600911378860e-03 1.202169060707092285e-01 -3.423239886760711670e-01
9.518420696258544922e-02 -7.006637006998062134e-02 1.054915338754653931e-01 -2.038552910089492798e-01 -8.934508264064788818e-02 1.643423438072204590e-01 1.307469010353088379e-01 6.084128399379551411e-04 -1.042959094047546387e-01 1.770340502262115479e-01 1.122565474361181259e-02 -2.589328289031982422e-01 -1.910406649112701416e-01 -6.566357612609863281e-02 2.183112353086471558e-01 -2.627140879631042480e-01 4.631884396076202393e-01 -1.883140057325363159e-01 5.974003300070762634e-02 -1.346247345209121704e-01 -1.195349320769309998e-01 1.557990163564682007e-01 7.997436821460723877e-02 -3.844249621033668518e-02 1.854489743709564209e-01 2.521950602531433105e-01 7.393190264701843262e-02 -2.148092910647392273e-02 3.107677996158599854e-01 2.410738766193389893e-01 6.293392926454544067e-02 -1.835007965564727783e-01
5.231133475899696350e-02 -9.537111222743988037e-02 -1.122371703386306763e-01 -5.675643682479858398e-02 -3.268272876739501953e-01 9.980983287096023560e-02 2.882927358150482178e-01 2.776474654674530029e-01 5.800918862223625183e-02 8.348616957664489746e-02 2.513569593429565430e-02 2.928961440920829773e-02 -8.153996430337429047e-03 -1.378092169761657715e-01 -2.007468640804290771e-01 -7.662057876586914062e-02 5.783544182777404785e-01 5.425145104527473450e-02 1.586809605360031128e-01 7.179338485002517700e-02 2.627885937690734863e-01 -1.598995476961135864e-01 -2.747482433915138245e-02 1.843290030956268311e-01 1.440339833498001099e-01 -1.333299428224563599e-01 3.575421869754791260e-02 3.762933611869812012e-02 1.498125642538070679e-01 -2.080388218164443970e-01 5.410138145089149475e-02 -1.064012423157691956e-01
5.130546540021896362e-02 -1.759655028581619263e-01 2.528483979403972626e-02 -1.473131477832794189e-01 1.643302440643310547e-01 4.946181178092956543e-02 3.452641889452934265e-02 -9.269415587186813354e-02 1.289770193397998810e-02 4.234179481863975525e-02 2.692805789411067963e-02 -3.393034934997558594e-01 -7.599770277738571167e-02 -7.355293631553649902e-02 2.148564308881759644e-01 1.406623423099517822e-01 3.982855081558227539e-01 1.908849924802780151e-01 1.425614356994628906e-01 4.485362768173217773e-01 3.166167140007019043e-01 -2.278860285878181458e-02 1.308996528387069702e-01 8.445180952548980713e-02 -2.968750894069671631e-02 -1.992722153663635254e-01 2.092737704515457153e-03 2.414954751729965210e-01 8.108370751142501831e-02 -3.776010498404502869e-02 1.589107513427734375e-01 -1.900123208761215210e-01
1.424882709980010986e-01 -1.749353408813476562e-01 2.158917253836989403e-03 -1.188558265566825867e-01 -4.653882607817649841e-02 -2.767145931720733643e-01 1.125509366393089294e-01 7.558766007423400879e-02 -3.584989160299301147e-02 2.350882887840270996e-01 -4.106325656175613403e-02 1.438650488853454590e-01 -3.633952438831329346e-01 3.827249631285667419e-02 2.534528076648712158e-01 2.437870949506759644e-01 3.893252015113830566e-01 3.170819580554962158e-02 -1.255832910537719727e-01 -7.729932665824890137e-02 3.569712489843368530e-02 -8.856441080570220947e-02 3.498650714755058289e-02 4.229175448417663574e-01 1.368852704763412476e-01 -6.068369746208190918e-02 -1.037935391068458557e-01 2.199754714965820312e-01 1.146178459748625755e-03 -4.541181027889251709e-02 6.999186426401138306e-02 -2.228162437677383423e-01
-1.791883111000061035e-01 -2.451534122228622437e-01 3.355719149112701416e-01 -1.371674090623855591e-01 -1.557900458574295044e-01 -8.380217477679252625e-03 1.988787762820720673e-02 1.914415881037712097e-02 -3.273882269859313965e-01 8.165459148585796356e-03 3.378217220306396484e-01 -1.317143589258193970e-01 -1.445325762033462524e-01 -1.590236574411392212e-01 1.377276629209518433e-01 -2.903776168823242188e-01 3.730055689811706543e-01 -8.917882293462753296e-02 1.817735470831394196e-02 -1.432568877935409546e-01 1.563541889190673828e-01 -1.746553741395473480e-02 -4.646991845220327377e-03 6.801359355449676514e-02 -4.929590597748756409e-02 -6.083666160702705383e-02 -5.792207270860671997e-02 2.615432068705558777e-02 1.137597020715475082e-03 8.781535923480987549e-02 1.027588099241256714e-01 -3.705350160598754883e-01
-1.282049715518951416e-01 1.749630123376846313e-01 1.884157508611679077e-01 -1.720710098743438721e-01 -2.745235711336135864e-02 -1.032496541738510132e-01 2.827370166778564453e-01 7.952261716127395630e-02 -2.009288668632507324e-01 -1.940159946680068970e-01 -5.908903852105140686e-02 -2.804740369319915771e-01 7.638701796531677246e-02 -1.746000796556472778e-01 1.281370222568511963e-01 1.661163121461868286e-01 2.569217085838317871e-01 5.127548798918724060e-02 -1.776836365461349487e-01 -1.866964250802993774e-02 4.736572504043579102e-02 2.884107269346714020e-02 -1.306988596916198730e-01 2.253445088863372803e-01 -6.339029967784881592e-02 -3.028739430010318756e-02 -7.358309626579284668e-02 1.687226444482803345e-01 1.749843955039978027e-01 -1.686233729124069214e-01 -7.260014861822128296e-02 -5.244247317314147949e-01
-2.464782446622848511e-01 2.628393471240997314e-01 5.068284273147583008e-02 -9.183600544929504395e-02 -7.308164238929748535e-02 -1.442530602216720581e-01 1.411981731653213501e-01 -8.590403944253921509e-02 -2.272315919399261475e-01 -1.265679001808166504e-01 1.342126727104187012e-01 -3.883919715881347656e-01 -1.384371072053909302e-01 -6.305231899023056030e-02 1.808665841817855835e-01 -1.377527117729187012e-01 1.948999613523483276e-01 3.240264952182769775e-03 -7.322364486753940582e-03 1.539071053266525269e-01 -9.270431101322174072e-02 1.677147150039672852e-01 2.366553097963333130e-01 1.359847486019134521e-01 -1.477067470550537109e-01 -7.508706301450729370e-02 1.584115177392959595e-01 3.021657764911651611e-01 3.117921948432922363e-01 -1.847938746213912964e-01 1.752953380346298218e-01 -1.242917552590370178e-01
3.430816531181335449e-02 -2.651696801185607910e-01 1.287986785173416138e-01 -1.965840607881546021e-01 1.158908903598785400e-01 1.325790435075759888e-01 1.403351724147796631e-01 4.184365645051002502e-02 -6.963338702917098999e-02 8.236224204301834106e-02 -1.904236674308776855e-01 -1.879591643810272217e-01 -1.212170347571372986e-01 1.625979244709014893e-01 -1.135644391179084778e-01 1.173563227057456970e-01 2.960406839847564697e-01 -8.721715956926345825e-02 -8.127535879611968994e-02 -3.839305341243743896e-01 2.244412750005722046e-01 -1.379114091396331787e-01 1.689218729734420776e-01 1.578466743230819702e-01 2.486472725868225098e-01 -1.243921089917421341e-02 -4.058521986007690430e-02 -9.563672542572021484e-02 2.535012960433959961e-01 -4.673828557133674622e-02 9.039474278688430786e-02 -3.876935839653015137e-01
-1.021647006273269653e-01 6.195496022701263428e-02 7.710430771112442017e-02 -2.429357767105102539e-01 -2.126749306917190552e-01 -2.295751273632049561e-01 -4.267482087016105652e-02 2.741439640522003174e-01 -5.110151693224906921e-02 -1.148163303732872009e-01 1.663844883441925049e-01 -1.980960667133331299e-01 -3.119763433933258057e-01 -4.711488727480173111e-03 -1.482865512371063232e-01 -8.140756189823150635e-02 5.417981147766113281e-01 -5.066023394465446472e-02 5.401087924838066101e-02 1.701865941286087036e-01 1.788412630558013916e-01 -1.570668518543243408e-01 1.119011864066123962e-01 1.042601689696311951e-01 -9.082270413637161255e-02 2.278206348419189453e-01 1.613124758005142212e-01 -9.064584225416183472e-02 1.476832330226898193e-01 -2.644099295139312744e-03 -1.100829020142555237e-01 -2.826140634715557098e-02
-1.639981865882873535e-01 -1.566830673255026340e-03 -1.032195016741752625e-01 -1.073498576879501343e-01 -9.542127698659896851e-02 -1.864971220493316650e-01 2.778779566287994385e-01 -1.355144381523132324e-01 2.289680391550064087e-01 5.823780596256256104e-02 1.712274849414825439e-01 -3.502017259597778320e-01 -2.180825918912887573e-02 2.122441679239273071e-01 9.988347440958023071e-02 1.538368612527847290e-01 1.625424325466156006e-01 -2.473956346511840820e-02 -6.363793462514877319e-02 3.226263225078582764e-01 1.300215721130371094e-01 -2.810382843017578125e-01 1.512934267520904541e-01 1.235140115022659302e-01 -3.637569397687911987e-02 1.415658444166183472e-01 -1.500099245458841324e-02 -3.839903697371482849e-02 3.116127848625183105e-01 -2.392844408750534058e-01 3.994409739971160889e-02 -2.762090265750885010e-01
-1.728241145610809326e-01 -2.800925672054290771e-01 -6.733884662389755249e-02 -1.873678714036941528e-01 5.726392194628715515e-02 1.051987856626510620e-01 8.542510867118835449e-02 -1.067831590771675110e-01 -1.879763454198837280e-01 2.146916240453720093e-01 2.508170604705810547e-01 -1.221615970134735107e-01 -2.912732362747192383e-01 -2.048541009426116943e-01 2.985312938690185547e-01 2.015116214752197266e-01 2.458179444074630737e-01 -9.655631333589553833e-02 2.276638448238372803e-01 1.370819061994552612e-01 2.694469988346099854e-01 5.386355146765708923e-02 1.755306571722030640e-01 2.169504612684249878e-01 -9.325511753559112549e-02 1.467407196760177612e-01 6.392346322536468506e-02 1.033336520195007324e-01 2.193374782800674438e-01 -1.384837366640567780e-02 1.201383247971534729e-01 -4.145549610257148743e-02
-1.703835874795913696e-01 -5.995696410536766052e-02 -1.684357374906539917e-01 1.048119179904460907e-02 9.525506943464279175e-02 1.120236739516258240e-01 1.191429346799850464e-01 -3.832019492983818054e-02 -2.377315759658813477e-01 -3.191010281443595886e-02 7.698657363653182983e-02 -3.754048645496368408e-01 -1.360528171062469482e-01 -2.324761599302291870e-01 1.323203295469284058e-01 1.758393347263336182e-01 4.042645096778869629e-01 -1.612043082714080811e-01 8.787492662668228149e-02 2.007460296154022217e-01 2.332918494939804077e-01 -6.920297443866729736e-02 2.875900566577911377e-01 -8.260448276996612549e-02 1.018844023346900940e-01 -2.023637592792510986e-01 5.906053632497787476e-02 1.765110790729522705e-01 6.316368281841278076e-02 -2.456369549036026001e-01 1.935897171497344971e-01 -4.764975607395172119e-02
-1.386394649744033813e-01 -1.981409639120101929e-01 -9.988728910684585571e-02 -1.844296306371688843e-01 -1.107827648520469666e-01 -3.262903392314910889e-01 2.208237797021865845e-01 -1.778940111398696899e-01 5.349792074412107468e-03 -8.799148350954055786e-02 4.225426912307739258e-02 -6.278674304485321045e-02 -1.121659502387046814e-01 -1.242079585790634155e-01 -3.920579329133033752e-03 -1.367389559745788574e-01 3.549716472625732422e-01 -3.580094575881958008e-01 -1.539144217967987061e-01 -7.107397168874740601e-02 4.231257140636444092e-01 -2.771068830043077469e-03 2.396225333213806152e-01 2.258356958627700806e-01 3.350619599223136902e-02 9.847524762153625488e-02 1.641975343227386475e-02 7.611668854951858521e-02 -6.194822117686271667e-02 1.109561473131179810e-01 -4.432442598044872284e-03 -1.863513588905334473e-01
-1.147830635309219360e-01 -2.035709321498870850e-01 1.011953502893447876e-02 -1.677164137363433838e-01 -1.929067671298980713e-01 1.795785129070281982e-02 -3.875211998820304871e-02 -5.982957407832145691e-02 2.657799124717712402e-01 1.198627501726150513e-01 -4.408626351505517960e-03 -2.786392569541931152e-01 -2.093359231948852539e-01 2.081152498722076416e-01 -6.404791027307510376e-02 -2.908014953136444092e-01 2.299217283725738525e-01 -4.441518187522888184e-01 2.078756988048553467e-01 5.079751089215278625e-02 7.145167887210845947e-02 -1.152762677520513535e-02 -1.046451106667518616e-01 1.561406999826431274e-01 2.459862381219863892e-01 1.599098742008209229e-02 -2.306594699621200562e-01 6.791833788156509399e-02 1.585493981838226318e-01 -9.072176367044448853e-02 1.490052640438079834e-01 -1.594378054141998291e-01
-8.634297177195549011e-03 -5.006085708737373352e-02 1.204331405460834503e-03 -1.617864668369293213e-01 4.614710062742233276e-02 1.053531765937805176e-01 -1.068363618105649948e-02 1.556130945682525635e-01 1.522104144096374512e-01 2.414676547050476074e-01 -3.565273433923721313e-02 -1.216593664139509201e-02 -1.822772175073623657e-01 1.624853909015655518e-01 3.117852509021759033e-01 -1.465865373611450195e-01 3.768751621246337891e-01 -1.574397683143615723e-01 1.028524860739707947e-01 -2.238648235797882080e-01 4.080087244510650635e-01 1.360312686301767826e-03 2.582434117794036865e-01 3.416868746280670166e-01 4.260072484612464905e-02 2.639527199789881706e-03 -5.028432607650756836e-02 -8.273831009864807129e-02 1.942756921052932739e-01 7.074636220932006836e-02 -4.606389626860618591e-02 -1.974128186702728271e-01
-8.649457246065139771e-02 -1.434897910803556442e-02 2.581153810024261475e-01 -1.405109763145446777e-01 -3.951342403888702393e-02 -1.835525780916213989e-01 4.776433110237121582e-02 2.779239714145660400e-01 1.055371910333633423e-01 -5.130732432007789612e-02 1.063218899071216583e-02 -2.723308801651000977e-01 -1.907298862934112549e-01 -2.275112718343734741e-01 -1.803922802209854126e-01 -1.004693135619163513e-01 4.986650049686431885e-01 -6.496928632259368896e-02 -2.014259807765483856e-02 2.866944111883640289e-02 1.399908587336540222e-02 -3.110964298248291016e-01 8.779888600111007690e-02 7.954154163599014282e-02 3.067628666758537292e-02 -1.319901645183563232e-01 2.230302803218364716e-02 2.803748846054077148e-01 -4.010886885225772858e-03 -2.187750488519668579e-01 -1.891985088586807251e-01 -1.614769846200942993e-01
-2.338275909423828125e-01 1.337274312973022461e-01 3.041503252461552620e-03 -2.410879880189895630e-01 -1.638488918542861938e-01 1.225646510720252991e-01 2.137431800365447998e-01 1.600653082132339478e-01 3.976020589470863342e-02 4.694743081927299500e-02 -4.326543584465980530e-02 -3.816927373409271240e-01 -5.585348606109619141e-02 -4.393916577100753784e-02 -8.748362213373184204e-02 -1.410084813833236694e-01 2.385373860597610474e-01 -5.228525996208190918e-01 8.383029699325561523e-02 1.193404793739318848e-01 -5.515702441334724426e-02 -1.178067922592163086e-01 1.236568391323089600e-01 2.709268033504486084e-01 2.587996423244476318e-01 7.197209447622299194e-02 4.473086819052696228e-02 2.886991947889328003e-02 5.700420215725898743e-02 -1.804110854864120483e-01 -5.787630751729011536e-02 -3.006081841886043549e-02
-6.779559701681137085e-02 -9.023429453372955322e-02 3.323666155338287354e-01 -2.465140968561172485e-01 4.012695699930191040e-02 -1.434350460767745972e-01 2.023606747388839722e-01 1.252337694168090820e-01 1.149657145142555237e-01 3.722155839204788208e-02 -2.688102610409259796e-02 -3.359186053276062012e-01 -1.141036227345466614e-01 -2.019860222935676575e-02 2.840384468436241150e-02 1.346596479415893555e-01 4.370066225528717041e-01 -8.880326896905899048e-02 -4.217304289340972900e-02 1.804139018058776855e-01 1.391433738172054291e-02 -3.218613192439079285e-02 -6.309483200311660767e-02 5.544273555278778076e-02 8.002623915672302246e-02 -1.701588630676269531e-01 2.033737003803253174e-01 1.155225262045860291e-01 -4.592339694499969482e-02 -2.806890606880187988e-01 -3.104672133922576904e-01 -2.604817748069763184e-01
-2.227120660245418549e-02 -2.292232066392898560e-01 -3.346593677997589111e-02 -1.612563580274581909e-01 5.027287080883979797e-02 -1.677517741918563843e-01 1.274193674325942993e-01 7.078933715820312500e-02 1.982491314411163330e-01 -4.950891807675361633e-02 1.286605745553970337e-01 -1.613861620426177979e-01 -6.142743676900863647e-02 -1.248324662446975708e-01 7.949364185333251953e-02 -7.029256224632263184e-02 1.280144155025482178e-01 -1.652054339647293091e-01 -2.041669487953186035e-01 9.745181538164615631e-03 1.746921390295028687e-01 4.142432287335395813e-02 -2.107215970754623413e-01 -4.091887734830379486e-03 2.567231468856334686e-02 1.942207664251327515e-01 1.620490252971649170e-01 5.115270018577575684e-01 3.295032978057861328e-01 -2.793699502944946289e-01 -4.850614443421363831e-02 -2.748926579952239990e-01
1.493246853351593018e-02 -2.302951179444789886e-02 9.614932537078857422e-02 -9.509772807359695435e-02 -1.838994473218917847e-01 2.199804335832595825e-01 2.406965196132659912e-01 2.313234061002731323e-01 -2.492335438728332520e-01 1.463865768164396286e-02 1.332116425037384033e-01 -3.179016411304473877e-01 -2.844795584678649902e-01 1.047893986105918884e-01 4.701841250061988831e-02 -2.272186875343322754e-01 4.629287421703338623e-01 7.080081850290298462e-02 -6.019556894898414612e-02 2.970120012760162354e-01 -1.563745886087417603e-01 1.775622963905334473e-01 -1.015921384096145630e-01 1.361746042966842651e-01 -4.035258293151855469e-02 -7.391566783189773560e-02 -8.041669428348541260e-02 -8.949793130159378052e-02 5.071713030338287354e-02 -3.449808806180953979e-02 1.803768128156661987e-01 -8.091793209314346313e-02
1.466027498245239258e-01 -6.327597796916961670e-02 -1.182595491409301758e-01 2.149161100387573242e-01 -2.021484971046447754e-01 -1.591707319021224976e-01 8.135422319173812866e-02 4.001601785421371460e-02 -5.198029428720474243e-02 1.125599220395088196e-01 1.335619688034057617e-01 -3.233749270439147949e-01 -1.911869645118713379e-02 5.950528755784034729e-02 1.561344116926193237e-01 -1.848264336585998535e-01 6.266210675239562988e-01 -6.881624460220336914e-02 2.747207581996917725e-01 1.123756915330886841e-01 1.014486476778984070e-01 -2.986854501068592072e-02 9.710004925727844238e-02 6.581059843301773071e-02 1.156932711601257324e-01 2.072256654500961304e-01 -1.613161861896514893e-01 -1.416096836328506470e-01 6.586761027574539185e-02 1.162877082824707031e-01 -7.024691998958587646e-02 -6.364621222019195557e-02
9.216968715190887451e-02 -4.265664902050048113e-04 -7.372812181711196899e-02 2.878294289112091064e-01 -1.490407586097717285e-01 -1.387235671281814575e-01 1.998719573020935059e-01 2.148536294698715210e-01 1.513633597642183304e-02 3.897189348936080933e-02 2.385718673467636108e-01 -3.382992148399353027e-01 1.173077821731567383e-01 5.335780233144760132e-02 2.562814354896545410e-01 -7.502321898937225342e-02 3.962410986423492432e-01 -8.681010454893112183e-02 6.644877791404724121e-02 1.336226761341094971e-01 5.395687744021415710e-02 -2.862788438796997070e-01 1.229061633348464966e-01 4.749039933085441589e-02 1.418063882738351822e-02 2.501735091209411621e-01 -2.041491717100143433e-01 5.035239830613136292e-02 2.368880361318588257e-01 8.883992582559585571e-02 1.870641559362411499e-01 -1.399429291486740112e-01
-4.389610514044761658e-02 -1.917203068733215332e-01 2.462491989135742188e-01 -1.185217723250389099e-01 -1.014015004038810730e-01 -3.672492504119873047e-02 3.258835151791572571e-02 5.166247487068176270e-02 5.977979674935340881e-02 -3.516533225774765015e-02 5.767562985420227051e-02 -4.020886421203613281e-01 -3.495102524757385254e-01 7.390408962965011597e-02 8.363723754882812500e-02 -7.153384387493133545e-02 4.373221397399902344e-01 6.388959288597106934e-02 5.566119775176048279e-02 3.266615271568298340e-01 1.096819248050451279e-02 2.863928303122520447e-02 -1.917804330587387085e-01 4.841156676411628723e-02 1.856897473335266113e-01 -1.776144355535507202e-01 2.580934762954711914e-01 -3.204173222184181213e-02 -8.126337081193923950e-02 -7.911616563796997070e-02 -8.744030445814132690e-02 -2.496938258409500122e-01
1.770181655883789062e-01 7.795882411301136017e-03 2.039913982152938843e-01 -2.283849567174911499e-01 -1.022164821624755859e-01 6.227208301424980164e-02 3.013609945774078369e-01 -6.841348111629486084e-02 -1.366209890693426132e-02 -1.649069227278232574e-02 -6.147265899926424026e-03 -3.465892970561981201e-01 -2.724606692790985107e-01 -3.509487584233283997e-02 1.205847039818763733e-01 -2.568821012973785400e-01 3.892539143562316895e-01 -2.835069596767425537e-01 6.393505632877349854e-02 -1.985333263874053955e-01 6.733665615320205688e-02 1.086889430880546570e-01 5.188683792948722839e-02 -1.555119603872299194e-01 7.398972660303115845e-02 3.956514224410057068e-02 1.833212971687316895e-01 -1.742958128452301025e-01 1.450168788433074951e-01 8.532708138227462769e-02 1.049963086843490601e-01 -2.437388300895690918e-01
1.678748577833175659e-01 8.341225981712341309e-02 1.728783547878265381e-01 -3.546738624572753906e-01 -6.200179830193519592e-02 -2.268555164337158203e-01 2.195750027894973755e-01 1.183549985289573669e-01 -9.332658350467681885e-02 5.525548756122589111e-02 -3.590489551424980164e-02 -1.951046586036682129e-01 -2.726022005081176758e-01 -1.521360576152801514e-01 7.276986725628376007e-03 -2.293264120817184448e-01 3.329077363014221191e-01 -7.199413143098354340e-03 8.153727650642395020e-02 2.135290950536727905e-01 2.506496310234069824e-01 1.081734895706176758e-01 -1.064045503735542297e-01 2.877904474735260010e-01 3.823435679078102112e-02 -1.625813543796539307e-02 -3.781175240874290466e-02 -2.403362244367599487e-01 2.628980576992034912e-01 -1.098165586590766907e-01 -1.979964226484298706e-02 -1.270956993103027344e-01
-2.953708171844482422e-01 -7.447830587625503540e-02 1.954972743988037109e-01 5.454593151807785034e-02 7.297393679618835449e-02 1.228045448660850525e-01 1.571735553443431854e-02 4.349091276526451111e-02 7.692515105009078979e-02 3.757933527231216431e-02 1.108540594577789307e-01 -1.166793182492256165e-01 -3.925782442092895508e-01 -5.108284577727317810e-02 -1.742408126592636108e-01 -6.355948001146316528e-02 1.737565845251083374e-01 -1.451273560523986816e-01 2.487685531377792358e-01 -1.745087504386901855e-01 1.476053148508071899e-01 9.747875481843948364e-02 8.733414858579635620e-02 6.833808869123458862e-02 3.889928162097930908e-01 -2.615687847137451172e-01 -1.011124998331069946e-01 1.859160214662551880e-01 1.186196580529212952e-01 -3.442756831645965576e-01 -9.362193942070007324e-02 -1.613936722278594971e-01
-3.166222572326660156e-02 -6.020866334438323975e-02 -1.633307151496410370e-02 1.527765393257141113e-01 1.531152576208114624e-01 -6.946095824241638184e-02 2.233063131570816040e-01 1.094323918223381042e-01 -6.109101697802543640e-02 3.238699138164520264e-01 3.051328957080841064e-01 -1.686847805976867676e-01 1.196052730083465576e-01 1.108215823769569397e-01 1.711225956678390503e-01 5.436630547046661377e-02 1.543467789888381958e-01 -1.699443161487579346e-01 -1.871522217988967896e-01 2.421994507312774658e-01 2.689554393291473389e-01 -2.189642041921615601e-01 6.857857853174209595e-02 1.873385459184646606e-01 1.457100510597229004e-01 -1.059405803680419922e-01 2.490109801292419434e-01 -3.079341258853673935e-03 1.435113847255706787e-01 -2.123376578092575073e-01 1.470418423414230347e-01 -3.231073021888732910e-01
-6.512317806482315063e-02 -2.845145761966705322e-01 -1.692254394292831421e-01 -2.180828303098678589e-01 -9.576152265071868896e-02 -8.779272437095642090e-02 4.648017287254333496e-01 -2.337159067392349243e-01 -3.018451631069183350e-01 5.838480964303016663e-02 1.329868882894515991e-01 -2.415529638528823853e-01 -1.981098502874374390e-01 4.544585570693016052e-02 2.104268968105316162e-01 6.312558799982070923e-02 3.568700551986694336e-01 -3.630640730261802673e-02 1.356709599494934082e-01 1.316597759723663330e-01 4.896846134215593338e-03 -9.289092570543289185e-02 7.938216626644134521e-02 9.382358938455581665e-02 -9.341637790203094482e-02 1.243041902780532837e-01 7.604366540908813477e-02 1.927517056465148926e-01 1.719669252634048462e-02 9.604491293430328369e-02 -6.980920676141977310e-03 -1.615124195814132690e-01
-9.658181108534336090e-03 -2.619797363877296448e-03 7.687642355449497700e-04 -1.268341839313507080e-01 2.113392055034637451e-01 8.140293508768081665e-02 1.158288717269897461e-01 -5.416834354400634766e-02 -1.122513413429260254e-01 4.671025648713111877e-02 -7.530497759580612183e-02 -1.273123025894165039e-01 -1.024409979581832886e-01 2.769576609134674072e-01 2.992634773254394531e-01 8.938414044678211212e-03 3.511720597743988037e-01 1.589487642049789429e-01 -7.685917615890502930e-02 -3.296203017234802246e-01 2.205481678247451782e-01 1.044222339987754822e-02 1.587190479040145874e-01 1.291269902139902115e-02 3.261647224426269531e-01 -1.434282213449478149e-01 -1.228226199746131897e-01 1.455473247915506363e-02 3.370728194713592529e-01 1.841054670512676239e-02 5.051035061478614807e-02 -3.265854716300964355e-01
-6.236074492335319519e-03 -1.428371965885162354e-01 2.269807010889053345e-01 -2.355406284332275391e-01 8.819051086902618408e-03 1.024954989552497864e-01 2.251005172729492188e-01 -9.767206385731697083e-03 1.385767310857772827e-01 5.166929960250854492e-02 -5.976305529475212097e-02 -2.705728411674499512e-01 -6.090417131781578064e-02 2.367227673530578613e-01 3.971456736326217651e-02 -4.506295919418334961e-02 2.378415167331695557e-01 -2.700526453554630280e-02 -8.886348456144332886e-02 -2.555752396583557129e-01 2.239874154329299927e-01 -9.334873408079147339e-03 1.262539029121398926e-01 4.162632822990417480e-01 3.149148821830749512e-01 3.126362711191177368e-02 -6.258253753185272217e-02 -1.722538918256759644e-01 2.583318054676055908e-01 -2.289349734783172607e-01 2.197171002626419067e-02 -1.607756763696670532e-01
-9.532164037227630615e-02 -6.843084096908569336e-02 4.553798958659172058e-02 1.348461955785751343e-01 1.112502217292785645e-01 -3.588237613439559937e-02 3.034200333058834076e-02 -2.517327666282653809e-02 2.093041837215423584e-01 1.345181614160537720e-01 -1.431303918361663818e-01 -2.461899071931838989e-01 1.204354017972946167e-01 1.116053909063339233e-01 7.080688327550888062e-02 9.945239871740341187e-03 3.965315818786621094e-01 -6.155870482325553894e-02 8.455038815736770630e-02 -1.367211043834686279e-01 8.410120755434036255e-02 1.209380179643630981e-01 4.265181124210357666e-01 2.911760807037353516e-01 2.724616825580596924e-01 1.138186827301979065e-01 -1.657281666994094849e-01 3.402246534824371338e-02 3.065655529499053955e-01 -1.076090559363365173e-01 -1.399838626384735107e-01 -2.438111007213592529e-01
-1.068495959043502808e-01 -1.569904536008834839e-01 -2.516226768493652344e-01 3.980640321969985962e-02 -3.942060172557830811e-01 8.143010549247264862e-03 2.375220358371734619e-01 4.776395112276077271e-02 -1.279594749212265015e-01 -3.927216865122318268e-03 -1.322992891073226929e-01 -5.257825180888175964e-02 -2.056445926427841187e-01 -1.115268468856811523e-02 -4.411054402589797974e-02 1.065233126282691956e-01 3.938834965229034424e-01 -1.706005781888961792e-01 2.423897981643676758e-01 2.439412921667098999e-01 -1.074780747294425964e-01 -6.263882666826248169e-02 2.085215598344802856e-01 2.171790897846221924e-01 1.499154567718505859e-01 -1.341664344072341919e-01 1.197575926780700684e-01 2.577777206897735596e-01 8.948872238397598267e-02 1.308707147836685181e-02 -2.055797278881072998e-01 -1.103234812617301941e-01
-2.394335344433784485e-02 -1.967133730649948120e-01 2.312860488891601562e-01 -8.727286010980606079e-02 6.632340699434280396e-02 -3.464452624320983887e-01 1.667518168687820435e-01 1.262931972742080688e-01 6.541631370782852173e-02 -6.625013798475265503e-02 5.881705507636070251e-02 -2.384811192750930786e-01 -1.717575490474700928e-01 3.442259877920150757e-02 2.035681158304214478e-02 1.251081228256225586e-01 5.701485276222229004e-01 1.379360910505056381e-02 6.113852839916944504e-03 3.044562339782714844e-01 1.576135754585266113e-01 -1.788132265210151672e-02 8.035863190889358521e-02 -3.568661585450172424e-02 1.655799448490142822e-01 9.532483667135238647e-02 1.603738814592361450e-01 -4.303137212991714478e-02 -1.473013218492269516e-02 -1.711112558841705322e-01 -2.307598590850830078e-01 -1.341041475534439087e-01
-2.064749002456665039e-01 -7.116775028407573700e-03 1.376293599605560303e-01 -1.760578602552413940e-01 -1.633375883102416992e-01 -1.823821812868118286e-01 -9.514956921339035034e-02 -1.007569953799247742e-01 -9.109932184219360352e-02 7.643030583858489990e-02 5.919144302606582642e-02 -2.395674400031566620e-02 -6.885701417922973633e-02 -9.884551912546157837e-02 1.169805824756622314e-01 4.856108874082565308e-02 1.935457885265350342e-01 -1.228496283292770386e-01 -1.773624569177627563e-01 1.771017722785472870e-02 3.206528723239898682e-01 1.755392849445343018e-01 -1.613575816154479980e-01 1.521229743957519531e-02 -5.144135095179080963e-03 1.905123144388198853e-01 1.535759866237640381e-01 2.573033273220062256e-01 3.845540881156921387e-01 -2.473432123661041260e-01 -1.039105951786041260e-01 -4.350468814373016357e-01
2.682344019412994385e-01 -1.548473723232746124e-02 1.228097602725028992e-01 1.744122356176376343e-01 -1.453207433223724365e-02 -1.141708642244338989e-01 1.616356819868087769e-01 3.545917570590972900e-01 -2.428773604333400726e-02 1.317799389362335205e-01 -1.104997191578149796e-02 4.320529848337173462e-02 -2.472745627164840698e-01 5.034686997532844543e-02 1.891324818134307861e-01 -3.231857263017445803e-04 1.580767631530761719e-01 -2.232371121644973755e-01 -1.781843975186347961e-02 8.127644658088684082e-03 3.792769014835357666e-01 -1.598837226629257202e-02 1.645538508892059326e-01 2.233613282442092896e-01 1.775169521570205688e-01 2.756693959236145020e-02 2.641159296035766602e-01 -1.308806836605072021e-01 9.917188435792922974e-02 -7.926125824451446533e-02 -9.787581861019134521e-02 -3.958134055137634277e-01
6.408756971359252930e-02 -1.247077360749244690e-01 5.782406078651547432e-04 -2.075120657682418823e-01 -1.756041347980499268e-01 -1.914080083370208740e-01 -1.037195790559053421e-02 2.228732034564018250e-02 7.296843081712722778e-02 1.120473146438598633e-01 -1.907641068100929260e-02 -3.801399171352386475e-01 -2.050552070140838623e-01 1.459563225507736206e-01 1.341212838888168335e-01 -1.694109663367271423e-02 5.439685285091400146e-02 -2.316759228706359863e-01 3.420875072479248047e-01 2.422451972961425781e-01 -2.106275707483291626e-01 5.022123456001281738e-02 2.131885886192321777e-01 2.084090141579508781e-03 1.175764277577400208e-01 4.185689985752105713e-02 -1.055077929049730301e-02 8.615145087242126465e-02 3.371826708316802979e-01 -1.201644819229841232e-02 7.433102279901504517e-02 -3.970829546451568604e-01
1.443592011928558350e-01 -1.816575974225997925e-02 1.532456874847412109e-01 2.063724584877490997e-02 -1.841237843036651611e-01 -2.233887761831283569e-01 4.302168264985084534e-02 5.393005535006523132e-02 2.615952491760253906e-01 6.998886168003082275e-02 3.559876233339309692e-02 -4.863666370511054993e-02 -2.010117322206497192e-01 3.147416561841964722e-02 2.872580289840698242e-01 -1.193272881209850311e-02 2.211518734693527222e-01 -1.178659200668334961e-01 -1.110830679535865784e-01 3.302411437034606934e-01 5.871752649545669556e-02 -2.775383740663528442e-02 2.402331978082656860e-01 4.157595932483673096e-01 3.106900751590728760e-01 -6.990336626768112183e-02 6.496968120336532593e-02 -3.743467852473258972e-02 1.131950691342353821e-01 2.373074926435947418e-02 8.918148279190063477e-02 -3.434904813766479492e-01
7.108320482075214386e-03 8.345566689968109131e-02 9.955739229917526245e-02 -6.157281622290611267e-02 -2.324925959110260010e-01 -1.700187921524047852e-01 7.964538037776947021e-02 3.721252679824829102e-01 -6.493928283452987671e-02 6.944226473569869995e-02 1.429237425327301025e-01 -3.969844579696655273e-01 -3.595301508903503418e-01 1.357002705335617065e-01 -1.814200580120086670e-01 -4.396850988268852234e-02 4.918704330921173096e-01 8.810540288686752319e-02 -7.530474662780761719e-02 1.664430648088455200e-01 1.276726275682449341e-01 -5.323040112853050232e-02 -6.421795487403869629e-02 -5.586182698607444763e-02 1.023779213428497314e-01 -1.628560386598110199e-02 1.639381647109985352e-01 7.637397944927215576e-02 8.449386060237884521e-02 -1.122292950749397278e-01 -8.549438416957855225e-02 -4.433001205325126648e-02
-1.749658584594726562e-02 1.421835422515869141e-01 -2.182529121637344360e-01 -1.223743408918380737e-01 3.197151124477386475e-01 1.574164479970932007e-01 2.622384727001190186e-01 1.379113495349884033e-01 -1.001928597688674927e-01 -1.079111476428806782e-03 1.919017583131790161e-01 -6.156901270151138306e-02 -3.912590742111206055e-01 -2.186741866171360016e-02 7.062873989343643188e-02 2.537286467850208282e-02 3.309440314769744873e-01 -9.583368897438049316e-02 2.157751172780990601e-01 2.021824754774570465e-02 8.118669688701629639e-02 2.035012990236282349e-01 4.751798883080482483e-02 -1.490754727274179459e-02 2.089872211217880249e-01 -2.402523905038833618e-02 -2.645210735499858856e-02 5.861295387148857117e-02 1.228743568062782288e-01 -2.206429392099380493e-01 3.835835754871368408e-01 -1.294795274734497070e-01
1.004609279334545135e-02 -9.143603965640068054e-03 -7.528153061866760254e-02 -1.197779849171638489e-01 3.963494673371315002e-02 1.138482615351676941e-01 1.947571486234664917e-01 -3.309392333030700684e-01 -2.418805360794067383e-01 1.669202744960784912e-01 2.272484749555587769e-01 -3.318747878074645996e-01 -3.485603332519531250e-01 -2.119769006967544556e-01 1.215778887271881104e-01 1.854513734579086304e-01 3.398407995700836182e-01 -1.858298331499099731e-01 -2.810163423418998718e-02 1.107057742774486542e-02 2.187719792127609253e-01 -1.426486950367689133e-02 1.326890140771865845e-01 9.171260148286819458e-02 4.684849083423614502e-02 6.563534587621688843e-02 -1.634101569652557373e-01 4.157593846321105957e-02 1.758062243461608887e-01 -6.093665957450866699e-02 2.438676059246063232e-01 -4.360700026154518127e-03
-3.433082625269889832e-02 -2.742318511009216309e-01 -3.083703108131885529e-02 8.716842532157897949e-02 5.761815235018730164e-02 1.429556608200073242e-01 2.169537693262100220e-01 2.509117722511291504e-01 -1.038041431456804276e-02 -6.342715024948120117e-02 2.117888629436492920e-01 -3.083249740302562714e-02 -4.612035304307937622e-02 -2.680233120918273926e-02 3.866742551326751709e-01 -2.105428092181682587e-02 2.144814282655715942e-01 -4.152480959892272949e-01 9.442477673292160034e-02 -1.765236817300319672e-02 2.437657415866851807e-01 1.928866282105445862e-02 1.506708096712827682e-02 2.235375344753265381e-01 2.742272913455963135e-01 -1.953191310167312622e-01 1.190467253327369690e-01 -8.697330951690673828e-02 1.177307683974504471e-02 -1.267987340688705444e-01 2.668205499649047852e-01 -1.356409043073654175e-01
-7.999853044748306274e-02 2.086096443235874176e-02 4.061840474605560303e-01 -1.050259992480278015e-01 2.408641427755355835e-01 -2.025348879396915436e-02 4.630128666758537292e-02 1.559205353260040283e-01 6.502890586853027344e-02 2.458415925502777100e-02 3.199683874845504761e-02 -3.336180374026298523e-02 -2.801726758480072021e-01 -1.305899322032928467e-01 1.262885183095932007e-01 5.906531587243080139e-03 1.545633077621459961e-01 -1.338309347629547119e-01 -2.132870107889175415e-01 -6.204998493194580078e-02 2.112635523080825806e-01 -1.514398772269487381e-02 1.667532622814178467e-01 3.668663203716278076e-01 2.840771675109863281e-01 1.254265010356903076e-01 2.026430666446685791e-01 -1.257493793964385986e-01 3.241395354270935059e-01 1.240161992609500885e-02 4.219553247094154358e-02 -2.346350103616714478e-01
-2.142895758152008057e-01 1.128471717238426208e-01 1.253050863742828369e-01 -8.225673437118530273e-02 4.238797724246978760e-02 -1.092746704816818237e-01 8.860598504543304443e-02 2.389672249555587769e-01 1.383429914712905884e-01 -1.281372308731079102e-01 -1.067689135670661926e-01 -1.444205194711685181e-01 -3.279814124107360840e-01 -1.510241348296403885e-02 -1.488033086061477661e-01 -1.959874480962753296e-01 8.051495999097824097e-02 -1.479693651199340820e-01 -1.517419330775737762e-02 4.266656562685966492e-02 2.553219497203826904e-01 2.514204680919647217e-01 1.787338256835937500e-01 1.321809180080890656e-02 4.164827466011047363e-01 -5.705971643328666687e-02 -2.436784803867340088e-01 1.573485434055328369e-01 2.787496447563171387e-01 -1.059702113270759583e-01 -7.114596664905548096e-02 -2.412907034158706665e-01
-3.864933550357818604e-01 -4.931929334998130798e-02 -1.082793846726417542e-01 -2.101733386516571045e-01 -5.935267359018325806e-02 1.277813464403152466e-01 1.454282253980636597e-01 2.985199689865112305e-01 -6.078473851084709167e-02 1.229421887546777725e-02 1.320459996350109577e-03 -3.612322807312011719e-01 -8.242426067590713501e-02 4.079073294997215271e-02 -6.529229134321212769e-02 -1.761986613273620605e-01 2.436716407537460327e-01 -3.197427392005920410e-01 1.648054867982864380e-01 9.770803898572921753e-02 -1.339927464723587036e-01 4.485569149255752563e-02 1.904016882181167603e-01 3.362887501716613770e-01 1.496596336364746094e-01 1.966041177511215210e-01 1.026234552264213562e-01 7.443892210721969604e-02 4.936464130878448486e-02 -1.875488460063934326e-01 -3.446616977453231812e-02 -2.290243096649646759e-02
1.480662226676940918e-01 -1.408670842647552490e-01 -1.009824499487876892e-01 1.318862140178680420e-01 1.030153259634971619e-01 9.574516117572784424e-02 -8.143819868564605713e-03 2.243640124797821045e-01 -1.212285384535789490e-01 2.986249886453151703e-02 1.986457258462905884e-01 1.052532345056533813e-03 -3.347794115543365479e-01 -2.836300134658813477e-01 -3.443058207631111145e-02 1.199808418750762939e-01 2.078199386596679688e-01 7.720769196748733521e-02 8.141569048166275024e-02 -1.182053461670875549e-01 8.206451311707496643e-04 2.234055250883102417e-01 -9.619409590959548950e-02 2.797642052173614502e-01 2.413363903760910034e-01 -3.129631653428077698e-02 -7.853175699710845947e-02 3.475088626146316528e-02 3.122034668922424316e-01 -2.716809213161468506e-01 1.028862893581390381e-01 -3.763712644577026367e-01
-1.903409697115421295e-02 -5.751394107937812805e-02 -6.951735168695449829e-02 -4.498602822422981262e-02 3.726544678211212158e-01 4.021838679909706116e-02 6.737802922725677490e-02 -1.225437968969345093e-01 1.068940013647079468e-01 8.653750270605087280e-02 -9.942998737096786499e-02 -8.970666676759719849e-02 -1.595786064863204956e-01 1.119813621044158936e-01 -6.941198557615280151e-02 -2.736903131008148193e-01 3.963698744773864746e-01 -3.659928441047668457e-01 1.603147089481353760e-01 -1.281805783510208130e-01 2.631050348281860352e-01 2.875273674726486206e-02 -8.505890518426895142e-02 2.228592634201049805e-01 8.698894083499908447e-02 -5.973559245467185974e-02 5.675063282251358032e-02 2.383743077516555786e-01 3.070457838475704193e-02 -2.054146230220794678e-01 2.929271757602691650e-02 -3.154870271682739258e-01
2.718493044376373291e-01 -1.461462527513504028e-01 9.865044802427291870e-02 3.056846857070922852e-01 -2.171966880559921265e-01 -1.283441781997680664e-01 2.633435130119323730e-01 1.849259138107299805e-01 4.816381260752677917e-02 1.929869204759597778e-01 1.772757321596145630e-01 -3.158616721630096436e-01 -7.348123192787170410e-02 1.069355681538581848e-01 3.377269208431243896e-01 -1.397092491388320923e-01 3.582958877086639404e-01 -8.053150773048400879e-02 2.095554918050765991e-01 1.140432357788085938e-01 1.135570779442787170e-01 -8.610177040100097656e-02 7.774942368268966675e-02 -1.479203626513481140e-02 2.022830992937088013e-01 1.174907982349395752e-01 -2.649515308439731598e-02 -1.078848447650671005e-02 1.672562211751937866e-01 8.598294109106063843e-02 1.926100067794322968e-02 -5.971104279160499573e-02
-4.725731164216995239e-02 -6.652298569679260254e-02 1.056295931339263916e-01 3.064092062413692474e-02 5.722887068986892700e-02 -1.677253842353820801e-01 1.393007785081863403e-01 -3.339746966958045959e-02 -2.272650599479675293e-01 -1.628856658935546875e-01 1.946861110627651215e-02 -2.352304607629776001e-01 1.621382087469100952e-01 -7.382060587406158447e-02 2.400443106889724731e-01 -9.426348656415939331e-02 1.584973484277725220e-01 -2.527651190757751465e-01 -4.151018336415290833e-02 8.040170371532440186e-02 -3.941912949085235596e-02 -3.507256880402565002e-02 -2.689077854156494141e-01 1.147740259766578674e-01 4.732397198677062988e-02 -1.925456337630748749e-02 -1.502096951007843018e-01 1.384516358375549316e-01 3.494690656661987305e-01 -2.077951580286026001e-01 -7.051703333854675293e-02 -5.450592041015625000e-01
-7.488109916448593140e-02 -3.041696846485137939e-01 -1.274307072162628174e-01 -1.834549307823181152e-01 -8.996956050395965576e-02 5.246096104383468628e-02 3.405618369579315186e-01 -1.742704361677169800e-01 -4.831048846244812012e-01 1.132119968533515930e-01 3.335964381694793701e-01 -9.946995228528976440e-02 -1.075190380215644836e-01 1.716453768312931061e-02 2.301422506570816040e-01 3.557913750410079956e-02 1.890887916088104248e-01 -2.443292886018753052e-01 2.030617557466030121e-02 -3.708249330520629883e-02 1.796441823244094849e-01 5.022654309868812561e-02 1.117981672286987305e-01 1.026744022965431213e-01 -3.486559912562370300e-02 2.062527090311050415e-02 7.955230027437210083e-02 8.204099535942077637e-02 4.772847890853881836e-02 9.750527888536453247e-02 -5.532789975404739380e-03 -2.823382318019866943e-01
1.039519533514976501e-01 -6.467750668525695801e-02 3.040941953659057617e-01 3.212439268827438354e-02 -1.307652443647384644e-01 -4.116787016391754150e-01 7.559838891029357910e-02 1.176331415772438049e-01 6.642306596040725708e-02 1.786957979202270508e-01 9.362288564443588257e-02 -3.211875557899475098e-01 -6.564310193061828613e-02 -1.159396469593048096e-01 -5.008966848254203796e-02 -1.326450109481811523e-01 4.010476171970367432e-01 -2.297721207141876221e-01 -4.533716663718223572e-02 2.570307552814483643e-01 1.036551743745803833e-01 7.682017982006072998e-02 -1.482906378805637360e-02 2.246891707181930542e-01 8.908662199974060059e-02 -1.988114565610885620e-01 -2.125434726476669312e-01 2.969804778695106506e-02 1.834179013967514038e-01 -1.310242265462875366e-01 -7.556822150945663452e-02 -1.018983218818902969e-02
-1.447761803865432739e-01 -7.450342178344726562e-02 -2.425743490457534790e-01 -6.109463050961494446e-02 -2.050566077232360840e-01 9.423969686031341553e-02 1.480794399976730347e-01 -8.782387524843215942e-02 -2.392390072345733643e-01 8.805499970912933350e-02 2.284216135740280151e-01 -1.807816773653030396e-01 -3.197291493415832520e-01 -1.188273876905441284e-01 2.193505465984344482e-01 2.081403136253356934e-01 2.539294958114624023e-01 -1.930528730154037476e-01 -7.968527078628540039e-02 7.625703513622283936e-02 2.319727092981338501e-01 -2.438873425126075745e-02 8.830714225769042969e-02 1.066580265760421753e-01 1.461104601621627808e-01 -8.151423931121826172e-02 -2.005553841590881348e-01 2.478679269552230835e-01 8.465886861085891724e-02 -1.187267825007438660e-01 3.664711415767669678e-01 7.352572283707559109e-04
-7.593363523483276367e-02 -2.419257014989852905e-01 -1.937797665596008301e-01 -1.629068106412887573e-01 -1.138893142342567444e-01 1.386780887842178345e-01 1.891397535800933838e-01 -2.448205947875976562e-01 -1.237315014004707336e-01 2.144340872764587402e-01 3.913759887218475342e-01 -1.120780333876609802e-01 -2.349256128072738647e-01 -1.616257280111312866e-01 1.718749850988388062e-01 1.474930047988891602e-01 3.349465429782867432e-01 -1.168927997350692749e-01 2.475529164075851440e-01 1.337861716747283936e-01 1.561170965433120728e-01 -7.454772293567657471e-02 9.909152239561080933e-02 1.724655032157897949e-01 -1.116167008876800537e-01 1.199902966618537903e-01 -5.933333560824394226e-02 4.754902422428131104e-02 1.957315057516098022e-01 3.795596212148666382e-02 1.021834239363670349e-01 -1.634296774864196777e-01
-1.586160063743591309e-01 -3.832234814763069153e-02 2.050710469484329224e-01 -2.494814842939376831e-01 -7.406483590602874756e-02 -2.034271061420440674e-01 4.477800428867340088e-02 4.463090747594833374e-02 1.863446831703186035e-01 -1.576844155788421631e-01 8.015460520982742310e-02 -2.432542890310287476e-01 -4.108548164367675781e-01 -8.467447012662887573e-03 -8.192300051450729370e-02 8.676756918430328369e-02 5.299955606460571289e-01 -7.541477680206298828e-02 -9.543685615062713623e-02 1.627786830067634583e-02 -1.241124719381332397e-01 4.407732933759689331e-02 2.822148054838180542e-02 -5.315591394901275635e-02 3.944110497832298279e-02 2.138563692569732666e-01 1.475739330053329468e-01 -1.548739969730377197e-01 5.820433422923088074e-02 -6.524980813264846802e-02 -6.361201405525207520e-02 -2.970554232597351074e-01
-2.155323922634124756e-01 -2.197184227406978607e-02 2.909327447414398193e-01 -6.175340712070465088e-02 -2.781510911881923676e-02 -2.041873931884765625e-01 1.694780439138412476e-01 -1.058858931064605713e-01 -5.425236374139785767e-02 9.371251612901687622e-02 4.250863566994667053e-02 -1.964775025844573975e-01 -2.948032021522521973e-01 1.025002151727676392e-01 6.497225258499383926e-03 2.143802642822265625e-01 3.344132900238037109e-01 -1.095786616206169128e-01 6.249238550662994385e-02 2.977354824542999268e-01 -5.046100914478302002e-02 2.573778480291366577e-02 1.487753093242645264e-01 9.915938228368759155e-02 2.080363333225250244e-01 -1.393575370311737061e-01 1.694698929786682129e-01 -1.245390251278877258e-01 3.421440422534942627e-01 -1.829541027545928955e-01 -2.572316527366638184e-01 -1.070294305682182312e-01
9.535684436559677124e-02 -1.442863941192626953e-01 2.593207359313964844e-01 1.320701539516448975e-01 8.014547824859619141e-02 1.557459533214569092e-01 3.571321070194244385e-01 1.427452266216278076e-02 2.031614035367965698e-01 -1.408511847257614136e-01 5.515718832612037659e-02 2.498544566333293915e-02 -2.583839595317840576e-01 -1.042780205607414246e-01 1.286776214838027954e-01 -1.524970829486846924e-01 2.858040332794189453e-01 -1.658540666103363037e-01 -6.465180218219757080e-02 2.623662650585174561e-01 3.383230268955230713e-01 -1.036118492484092712e-01 -9.395769797265529633e-03 -7.283127307891845703e-02 8.558592945337295532e-02 1.307948380708694458e-01 2.582258582115173340e-01 8.714315295219421387e-02 3.183183670043945312e-01 -2.019167412072420120e-03 1.254638880491256714e-01 -1.271427273750305176e-01
1.227640286087989807e-01 -5.257971212267875671e-02 -1.100098192691802979e-01 1.599869281053543091e-01 -1.733524501323699951e-01 1.280022263526916504e-01 2.337663918733596802e-01 -2.876139990985393524e-02 -1.756460070610046387e-01 -1.804995536804199219e-01 -9.922234714031219482e-02 -1.729861646890640259e-01 1.081724185496568680e-02 -1.602716892957687378e-01 1.558876484632492065e-01 1.649519801139831543e-01 1.507287919521331787e-01 6.893096119165420532e-02 -1.543859094381332397e-01 4.108552634716033936e-01 1.977264136075973511e-01 1.941023766994476318e-01 6.788433343172073364e-02 5.897302553057670593e-02 2.676553428173065186e-01 5.305733159184455872e-02 -3.578515723347663879e-02 2.453965842723846436e-01 2.759441733360290527e-01 -2.272653765976428986e-02 9.604029357433319092e-02 -3.677455484867095947e-01
8.421310782432556152e-02 -1.674208603799343109e-02 -6.335081160068511963e-02 1.106876134872436523e-02 4.928548261523246765e-02 1.335429996252059937e-01 -8.639870584011077881e-02 1.509201228618621826e-01 -2.590867877006530762e-01 -1.544462442398071289e-01 -1.047575622797012329e-01 -1.592719554901123047e-02 -3.110937774181365967e-01 2.145457267761230469e-01 1.687007397413253784e-01 -1.202003955841064453e-01 2.448416948318481445e-01 -7.607750594615936279e-02 1.189505830407142639e-01 5.390396341681480408e-02 2.472006082534790039e-01 1.532422611489892006e-03 3.611228764057159424e-01 9.988811612129211426e-02 1.525350809097290039e-01 1.941754966974258423e-01 -1.946593821048736572e-01 6.198689341545104980e-02 2.021954059600830078e-01 3.706100210547447205e-02 1.973874419927597046e-01 -4.264398813247680664e-01
-9.555938094854354858e-02 -3.447194695472717285e-01 -1.936341077089309692e-01 -1.439245194196701050e-01 7.849185168743133545e-02 1.094204653054475784e-02 6.839966028928756714e-02 -1.172000989317893982e-01 -1.317986845970153809e-01 1.046543419361114502e-01 1.265836879611015320e-02 -2.793567478656768799e-01 -3.091465532779693604e-01 -2.089391462504863739e-02 2.357376217842102051e-01 8.962954580783843994e-02 4.195432364940643311e-01 -1.958910375833511353e-01 1.492366641759872437e-01 2.024465054273605347e-02 8.786231279373168945e-02 -2.131336182355880737e-01 1.858739107847213745e-01 2.527350559830665588e-02 -5.496389791369438171e-02 5.721201747655868530e-02 -1.295133214443922043e-02 1.776115596294403076e-01 2.175189852714538574e-01 -2.168632149696350098e-01 2.225527465343475342e-01 1.253362596035003662e-01
-1.608878672122955322e-01 -9.793416410684585571e-02 3.130337297916412354e-01 9.624774754047393799e-02 -2.371717542409896851e-01 1.719746440649032593e-01 2.783481776714324951e-01 -1.560610234737396240e-01 4.899757355451583862e-02 -9.520263969898223877e-02 9.495812654495239258e-02 -1.579840779304504395e-01 1.631852835416793823e-01 -4.563144594430923462e-02 3.440162399783730507e-03 1.165006980299949646e-01 4.302003681659698486e-01 5.078256875276565552e-02 -1.150690671056509018e-02 2.181265205144882202e-01 -1.040620803833007812e-01 2.262010797858238220e-02 -1.060652285814285278e-01 -5.993345752358436584e-02 1.529724001884460449e-01 1.271393895149230957e-01 -1.677817404270172119e-01 2.860726714134216309e-01 1.994308680295944214e-01 -2.656821310520172119e-01 1.262643188238143921e-01 -2.108902484178543091e-01
-1.147631332278251648e-01 -1.886757165193557739e-01 5.729332193732261658e-02 -3.640502393245697021e-01 -3.382130339741706848e-02 -1.543931514024734497e-01 2.472238838672637939e-01 2.386362105607986450e-01 -1.252641081809997559e-01 -3.770488873124122620e-02 -5.473433528095483780e-03 6.454422324895858765e-02 -1.804112941026687622e-01 -1.266965419054031372e-01 1.881260126829147339e-01 -3.766425848007202148e-01 3.114610612392425537e-01 -2.026694864034652710e-01 1.489656120538711548e-01 -1.630845516920089722e-01 7.219459861516952515e-02 -2.005084156990051270e-01 -4.354450851678848267e-02 -9.321661293506622314e-02 4.730784893035888672e-02 -8.289012312889099121e-02 -2.180553674697875977e-01 2.694085240364074707e-02 1.238233372569084167e-01 -1.751062870025634766e-01 -2.534027397632598877e-02 -2.798519432544708252e-01
1.301096230745315552e-01 -1.377078592777252197e-01 3.730557113885879517e-02 1.621916443109512329e-01 -5.061623826622962952e-02 -2.798299491405487061e-01 1.839877516031265259e-01 -4.015050828456878662e-02 -3.615778172388672829e-03 2.122272551059722900e-01 -1.458696275949478149e-02 -1.188033595681190491e-01 -3.379848897457122803e-01 1.330849975347518921e-01 -1.641302257776260376e-01 1.601694524288177490e-01 2.153329737484455109e-02 -1.230982914566993713e-01 2.846483141183853149e-02 -1.633382141590118408e-01 1.856223195791244507e-01 1.902866177260875702e-02 4.056397676467895508e-01 1.574239730834960938e-01 6.941618025302886963e-02 -6.262193620204925537e-02 7.339269667863845825e-02 2.765465080738067627e-01 3.412624895572662354e-01 -1.488204896450042725e-01 -6.966313719749450684e-02 -2.735793888568878174e-01
-1.911950409412384033e-01 6.428823620080947876e-02 -1.071603745222091675e-01 1.109115406870841980e-01 -1.396882385015487671e-01 1.708566397428512573e-02 1.784259229898452759e-01 8.148203790187835693e-02 -1.047042757272720337e-01 -2.204813063144683838e-01 -1.351240873336791992e-01 -3.053902685642242432e-01 2.028552293777465820e-01 -1.641535758972167969e-01 3.171945512294769287e-01 6.428129225969314575e-02 2.284969985485076904e-01 -1.795940697193145752e-01 -9.974697977304458618e-02 -2.826751954853534698e-02 -3.321165917441248894e-03 3.192383050918579102e-02 -5.763209238648414612e-02 1.393738687038421631e-01 -4.317843355238437653e-03 3.421136364340782166e-02 -1.134697645902633667e-01 2.113289944827556610e-02 3.331699073314666748e-01 -1.583070456981658936e-01 -6.397451460361480713e-02 -5.095602869987487793e-01
-1.137681603431701660e-01 -1.074835434556007385e-01 5.611303728073835373e-03 -7.754480838775634766e-02 1.077170148491859436e-01 1.475123763084411621e-01 -9.889384359121322632e-02 -1.829006522893905640e-01 1.072460934519767761e-01 2.424527555704116821e-01 -1.941995322704315186e-02 -1.320047825574874878e-01 -1.060627102851867676e-01 2.985680401325225830e-01 2.090314626693725586e-01 2.154798656702041626e-01 3.179102838039398193e-01 -6.236445903778076172e-02 1.588039398193359375e-01 -1.636193990707397461e-01 3.304652571678161621e-01 -1.498594880104064941e-02 9.548082947731018066e-02 7.448885589838027954e-02 2.526458203792572021e-01 1.393596380949020386e-01 -2.976686846523080021e-05 5.128297489136457443e-03 3.822961151599884033e-01 -6.382627785205841064e-02 3.858635202050209045e-02 -3.134086728096008301e-01
-3.425121679902076721e-02 -1.785220652818679810e-01 -1.084538623690605164e-01 1.140558440238237381e-02 -2.092733681201934814e-01 -4.224576521664857864e-03 2.885379493236541748e-01 -1.477681547403335571e-01 -6.269986927509307861e-02 -4.762013256549835205e-02 -7.066594809293746948e-02 -2.918270826339721680e-01 -1.839465945959091187e-01 8.307970128953456879e-03 3.983509540557861328e-01 7.297880947589874268e-02 1.609312146902084351e-01 -1.283061951398849487e-01 1.856383830308914185e-01 2.584093809127807617e-01 1.029377579689025879e-01 -2.922730706632137299e-02 1.409680545330047607e-01 8.437593281269073486e-02 2.907420881092548370e-02 2.033074945211410522e-01 1.118791624903678894e-01 4.064835309982299805e-01 1.643280833959579468e-01 -5.749273300170898438e-02 2.722544968128204346e-01 -7.412515580654144287e-02
-2.211842238903045654e-01 -2.065416425466537476e-01 3.012845814228057861e-01 -9.404092282056808472e-02 -1.407686527818441391e-02 3.046697378158569336e-02 -1.383975148200988770e-02 -1.417945772409439087e-01 -2.824011147022247314e-01 4.120721295475959778e-02 3.667200803756713867e-01 -3.377874940633773804e-02 -3.010638356208801270e-01 -1.972356438636779785e-01 -3.990698978304862976e-02 -1.940801292657852173e-01 2.746723890304565430e-01 -1.072963327169418335e-01 6.362322717905044556e-02 -1.226034238934516907e-01 1.909686475992202759e-01 1.142215505242347717e-01 8.608649484813213348e-03 -4.581501707434654236e-02 3.124535270035266876e-02 1.465647220611572266e-01 -1.679809689521789551e-01 8.086731284856796265e-02 3.582690656185150146e-01 3.753051534295082092e-02 1.452242210507392883e-02 -2.378823012113571167e-01
2.711725188419222832e-03 -9.095013886690139771e-02 2.647725939750671387e-01 1.000025961548089981e-02 -3.085330128669738770e-01 2.076091170310974121e-01 6.213685497641563416e-02 8.265168964862823486e-02 -6.116254255175590515e-02 6.927987933158874512e-02 -3.971737995743751526e-02 -1.797431856393814087e-01 -2.649626731872558594e-01 1.588717997074127197e-01 -8.844202756881713867e-02 -1.115856394171714783e-01 3.193312883377075195e-01 -2.179221510887145996e-01 1.329291313886642456e-01 2.213969379663467407e-01 -3.073959238827228546e-02 -2.750357985496520996e-01 3.109885007143020630e-02 1.119300723075866699e-01 9.251450747251510620e-02 -2.778434157371520996e-01 1.721016913652420044e-01 1.634652912616729736e-01 3.928904607892036438e-02 -7.017972320318222046e-02 2.900433540344238281e-01 -2.747018933296203613e-01
-8.242177963256835938e-02 -1.501406133174896240e-01 6.011538207530975342e-02 -7.458278536796569824e-02 -1.699963584542274475e-02 8.045890927314758301e-02 2.950235456228256226e-02 2.142515927553176880e-01 1.168513018637895584e-02 1.437725424766540527e-01 1.716389656066894531e-01 -5.287229642271995544e-02 3.108369000256061554e-02 -1.531126201152801514e-01 -5.416895821690559387e-02 6.051799654960632324e-02 3.940628767013549805e-01 -2.259605079889297485e-01 1.265085637569427490e-01 2.522527575492858887e-01 3.420758247375488281e-01 -7.542166113853454590e-02 8.727660030126571655e-02 3.243531286716461182e-01 -7.262667268514633179e-02 1.422428488731384277e-01 9.745601564645767212e-02 9.752359241247177124e-02 1.220554113388061523e-02 -4.847732484340667725e-01 1.426043957471847534e-01 4.868252947926521301e-02
-1.708583235740661621e-01 -1.034875139594078064e-01 -1.013227086514234543e-02 -1.951904892921447754e-01 -2.657897397875785828e-02 -1.711883097887039185e-01 2.883329689502716064e-01 1.253948956727981567e-01 -1.742647588253021240e-01 3.267105519771575928e-01 8.996296674013137817e-02 1.620935201644897461e-01 -1.986146867275238037e-01 -1.783091127872467041e-01 1.329027265310287476e-01 -2.721751630306243896e-01 1.112779155373573303e-01 5.829690396785736084e-02 5.486024543642997742e-02 -3.515540435910224915e-02 1.766528934240341187e-01 1.485653966665267944e-01 1.330534219741821289e-01 1.284598559141159058e-01 7.747668772935867310e-02 -5.304304882884025574e-02 -2.038151621818542480e-01 3.288201093673706055e-01 1.463091522455215454e-01 8.779341727495193481e-02 1.585578620433807373e-01 -3.719139397144317627e-01
5.074379500001668930e-03 -4.970581084489822388e-02 2.027498781681060791e-01 -2.149129100143909454e-02 -1.549318730831146240e-01 6.481084227561950684e-02 3.753787279129028320e-01 1.535720825195312500e-01 -3.036367008462548256e-03 -3.042370639741420746e-02 1.283478289842605591e-01 2.574393153190612793e-02 -1.478379219770431519e-01 -1.627262867987155914e-02 2.556169591844081879e-02 -2.320765256881713867e-01 1.945371776819229126e-01 -3.453589975833892822e-01 -2.069044560194015503e-01 3.214005529880523682e-01 1.876620352268218994e-01 -2.979388236999511719e-01 -1.138781234622001648e-01 -1.184039190411567688e-01 2.580454051494598389e-01 1.119016036391258240e-01 1.373458951711654663e-01 1.658251881599426270e-01 2.283491641283035278e-01 -1.890169270336627960e-02 -7.196276634931564331e-02 -1.765886396169662476e-01
-2.538509070873260498e-01 -1.179649159312248230e-01 -4.675677511841058731e-03 1.296855211257934570e-01 7.044082134962081909e-02 1.313918679952621460e-01 3.053357005119323730e-01 6.555870920419692993e-02 7.359836995601654053e-02 1.692123860120773315e-01 6.945346295833587646e-02 -1.195102855563163757e-01 -2.026035785675048828e-01 -1.972721815109252930e-01 1.105075776576995850e-01 7.702119648456573486e-02 3.149360716342926025e-01 -8.137502521276473999e-02 5.982597172260284424e-02 3.573041856288909912e-01 -3.458014503121376038e-02 2.421851828694343567e-02 -5.255813524127006531e-02 5.630963295698165894e-02 -1.012552455067634583e-01 2.333637923002243042e-01 -5.641089007258415222e-02 -9.414010494947433472e-02 1.415807157754898071e-01 1.580548882484436035e-01 2.255474179983139038e-01 -4.651495516300201416e-01
3.676514327526092529e-02 1.875509321689605713e-01 9.501179307699203491e-02 7.168597728013992310e-02 1.095455437898635864e-01 4.224349185824394226e-02 2.368155270814895630e-01 5.432744324207305908e-02 2.240206897258758545e-01 8.077315241098403931e-02 -1.399458348751068115e-01 -2.143658399581909180e-01 -1.485835164785385132e-01 -9.846071898937225342e-02 -4.438395053148269653e-02 -3.891735970973968506e-01 4.127674102783203125e-01 -5.620415508747100830e-02 2.129799313843250275e-02 -2.913930118083953857e-01 2.127675563097000122e-01 7.337878644466400146e-02 8.226507157087326050e-02 1.445636451244354248e-01 1.012400314211845398e-01 -9.998783469200134277e-03 -2.162588015198707581e-02 5.333684012293815613e-02 2.917510457336902618e-02 -2.375133782625198364e-01 1.216552481055259705e-01 -3.822281956672668457e-01
1.043621003627777100e-01 -3.220292925834655762e-01 -1.188950389623641968e-01 -4.677515476942062378e-02 -5.462894216179847717e-02 -5.549253150820732117e-02 2.483458966016769409e-01 4.891575314104557037e-03 -1.372991204261779785e-01 -8.453202247619628906e-02 -1.091577485203742981e-01 -1.033771932125091553e-01 -1.089307293295860291e-01 1.005388721823692322e-01 -1.593487709760665894e-01 -2.393071539700031281e-02 1.725802272558212280e-01 -8.714825659990310669e-02 -1.321519464254379272e-01 -1.863888651132583618e-01 1.015292014926671982e-02 1.538758575916290283e-01 2.973369359970092773e-01 2.437501251697540283e-01 2.451812028884887695e-01 -1.995524764060974121e-01 -3.588645532727241516e-02 3.845224529504776001e-02 4.019343554973602295e-01 1.953393816947937012e-01 -1.519128233194351196e-01 -3.436641991138458252e-01
-1.398579925298690796e-01 5.434402450919151306e-02 2.833385467529296875e-01 -1.382333487272262573e-01 -5.558705329895019531e-02 2.452087104320526123e-01 2.602431476116180420e-01 1.697627753019332886e-01 1.677749156951904297e-01 -5.418203398585319519e-02 2.315455228090286255e-01 -3.024256229400634766e-01 -9.221246838569641113e-02 -2.959628589451313019e-02 -7.359248399734497070e-02 -1.719294488430023193e-02 2.221297323703765869e-01 -1.083613783121109009e-01 2.464949935674667358e-01 1.901379227638244629e-01 -4.071712493896484375e-02 1.178995296359062195e-01 2.239985764026641846e-01 1.637187600135803223e-01 3.159037828445434570e-01 -1.011020168662071228e-01 -1.805332116782665253e-02 8.768009138293564320e-04 -9.374456107616424561e-02 -3.286370635032653809e-01 1.607580631971359253e-01 -1.535402238368988037e-01
5.577200278639793396e-02 -2.119677662849426270e-01 -2.674642018973827362e-02 -3.010987341403961182e-01 1.094256415963172913e-01 1.120341867208480835e-01 2.597815096378326416e-01 1.479504406452178955e-01 -1.212130561470985413e-01 9.504058957099914551e-02 1.290962100028991699e-01 -1.446959525346755981e-01 -1.585577577352523804e-01 5.692803859710693359e-02 1.949502341449260712e-02 -3.396377563476562500e-01 1.299485713243484497e-01 -2.028758525848388672e-01 -2.255195379257202148e-01 2.847097814083099365e-01 -9.561794251203536987e-02 -1.519764512777328491e-01 4.016792029142379761e-02 1.905157417058944702e-01 1.532391458749771118e-01 -3.193332254886627197e-02 3.974879980087280273e-01 1.762984842061996460e-01 1.513852775096893311e-01 4.721694439649581909e-02 3.472741320729255676e-02 -2.029595524072647095e-01
3.574642911553382874e-02 1.187530681490898132e-01 -4.360352084040641785e-02 -1.166951358318328857e-01 1.516211926937103271e-01 -6.471294909715652466e-02 1.050928458571434021e-01 9.596633166074752808e-02 -1.519920527935028076e-01 9.081996046006679535e-03 1.686716079711914062e-01 6.970574147999286652e-03 -1.193306818604469299e-01 1.938965916633605957e-01 3.721190616488456726e-02 7.903429865837097168e-02 3.658200204372406006e-01 1.626418381929397583e-01 1.063054278492927551e-01 1.556960642337799072e-01 1.223972141742706299e-01 1.463256925344467163e-01 3.655896484851837158e-01 8.481361716985702515e-02 3.595590591430664062e-02 5.240650102496147156e-02 1.805036514997482300e-01 -6.711522489786148071e-02 3.909950256347656250e-01 2.614014409482479095e-02 3.245860636234283447e-01 -3.707000911235809326e-01
-1.104173138737678528e-01 -1.543122977018356323e-01 -9.293517470359802246e-02 -8.088790625333786011e-02 -1.811185479164123535e-01 -1.172740831971168518e-01 -1.711973221972584724e-03 1.512245684862136841e-01 1.875129193067550659e-01 1.883960366249084473e-01 -9.352186322212219238e-02 -3.220354616641998291e-01 -2.400501519441604614e-01 1.914105117321014404e-01 -1.050533428788185120e-01 -1.280847936868667603e-01 7.775310426950454712e-02 -3.909291625022888184e-01 1.496267914772033691e-01 1.898175776004791260e-01 -8.760837465524673462e-02 5.777479615062475204e-03 1.026992499828338623e-01 -6.131324917078018188e-03 -2.147477120161056519e-03 8.559133857488632202e-02 2.163567207753658295e-02 4.389022663235664368e-02 2.272555530071258545e-01 -2.155810967087745667e-02 7.477492839097976685e-02 -5.211201906204223633e-01
9.875168092548847198e-03 -1.431122571229934692e-01 3.054991364479064941e-01 6.023402512073516846e-02 3.377312794327735901e-02 1.008914932608604431e-01 -4.067182168364524841e-02 1.356528252363204956e-01 -1.028590723872184753e-01 1.647482812404632568e-01 4.342135041952133179e-02 -4.385289270430803299e-03 -3.693054914474487305e-01 1.837295293807983398e-01 -5.247179418802261353e-02 -3.417946025729179382e-02 1.477686911821365356e-01 -9.675949811935424805e-03 1.392605993896722794e-02 2.372077107429504395e-02 3.924126327037811279e-01 1.073729991912841797e-01 1.116381064057350159e-01 2.409857809543609619e-01 2.531126737594604492e-01 -2.162850201129913330e-01 -2.235336154699325562e-01 1.979951709508895874e-01 2.133122533559799194e-01 -3.281796276569366455e-01 -5.300152301788330078e-02 -1.504299342632293701e-01
7.753287255764007568e-02 2.236024141311645508e-01 -5.367296189069747925e-02 -4.541391879320144653e-02 -3.761776983737945557e-01 -4.514304175972938538e-02 3.670438751578330994e-02 9.204615652561187744e-02 7.670170813798904419e-02 -9.835817851126194000e-03 -6.010030955076217651e-02 4.284842312335968018e-02 -3.016040623188018799e-01 5.452829971909523010e-02 1.724953949451446533e-01 -8.478886634111404419e-02 5.449073910713195801e-01 1.541972439736127853e-02 -1.655123978853225708e-01 2.243244200944900513e-01 -4.701560363173484802e-03 9.691133350133895874e-02 5.092954635620117188e-02 2.661733031272888184e-01 2.041956782341003418e-01 1.475343257188796997e-01 1.184449270367622375e-01 -7.410497218370437622e-02 1.961929798126220703e-01 5.832457542419433594e-02 -1.057904809713363647e-01 -2.226389795541763306e-01
1.556717604398727417e-01 1.669444292783737183e-01 -2.360451966524124146e-02 -2.058677142485976219e-03 -1.256943792104721069e-01 -2.389115542173385620e-01 3.371641039848327637e-01 -3.043710291385650635e-01 -2.369136922061443329e-02 -9.100619703531265259e-02 7.825395464897155762e-02 -3.496153056621551514e-01 -3.443638607859611511e-02 1.973200403153896332e-02 4.071172177791595459e-01 -5.833650752902030945e-02 3.764484822750091553e-01 7.497832924127578735e-02 5.779569596052169800e-02 2.383574545383453369e-01 1.383445709943771362e-01 -3.063386306166648865e-02 -2.258756756782531738e-02 1.468762755393981934e-01 -3.946722298860549927e-02 -9.776093810796737671e-02 -3.574217110872268677e-02 3.644847497344017029e-02 1.479485780000686646e-01 -9.678587317466735840e-02 1.336221396923065186e-01 -2.184767127037048340e-01
-1.145041063427925110e-01 -8.472912758588790894e-02 -2.377460300922393799e-01 8.154102414846420288e-02 1.230204775929450989e-01 2.086961865425109863e-01 -5.619708076119422913e-02 1.893154084682464600e-01 -1.375962281599640846e-03 9.774508327245712280e-02 4.420680999755859375e-01 -6.238430365920066833e-02 -1.852376013994216919e-01 -8.804811537265777588e-02 -2.611544430255889893e-01 1.817471235990524292e-01 4.216643273830413818e-01 -2.205470204353332520e-01 1.244619563221931458e-01 1.470573246479034424e-01 2.388224005699157715e-02 9.350488334894180298e-02 5.019538477063179016e-02 1.477165520191192627e-01 2.944456338882446289e-01 9.025654196739196777e-02 1.041798293590545654e-02 7.011748105287551880e-02 1.516977399587631226e-01 -1.603682786226272583e-01 3.603997454047203064e-02 -1.398922353982925415e-01
-3.598686307668685913e-02 -2.683363258838653564e-01 -2.396515384316444397e-02 -6.128578260540962219e-02 -1.275473623536527157e-04 -1.175422370433807373e-01 1.101135611534118652e-01 2.003649026155471802e-01 3.707611933350563049e-02 -1.615204364061355591e-01 1.086274385452270508e-01 -2.590554058551788330e-01 -2.433211654424667358e-01 7.506660185754299164e-03 -1.812962144613265991e-01 -4.166226834058761597e-02 2.594581544399261475e-01 -1.093836426734924316e-01 4.913506209850311279e-01 -2.311598658561706543e-01 6.939233094453811646e-02 4.811141639947891235e-02 2.397014349699020386e-01 1.269532293081283569e-01 2.673035562038421631e-01 4.923458397388458252e-02 1.528230458498001099e-01 -5.321294814348220825e-02 7.106878608465194702e-02 -1.758662909269332886e-01 1.433091610670089722e-02 -2.548528015613555908e-01
-1.421700324863195419e-02 -2.804737538099288940e-02 7.392389699816703796e-03 2.312662005424499512e-01 4.461728036403656006e-02 3.027429282665252686e-01 2.538427114486694336e-01 -1.532328724861145020e-01 7.570974528789520264e-03 -8.967543393373489380e-02 8.649028837680816650e-02 -2.510410547256469727e-01 -2.028259634971618652e-02 1.023475155234336853e-01 -3.687210846692323685e-03 2.351734042167663574e-02 3.268729746341705322e-01 1.464300453662872314e-01 -1.132356971502304077e-01 4.124772250652313232e-01 7.024630159139633179e-02 1.973758935928344727e-01 -5.049979314208030701e-03 9.528828412294387817e-02 1.856319010257720947e-01 -1.223107799887657166e-03 -1.376129388809204102e-01 3.050186634063720703e-01 1.694750338792800903e-01 2.153626456856727600e-02 1.977949440479278564e-01 -3.080107867717742920e-01
-1.232570484280586243e-01 6.668943911790847778e-02 1.066603809595108032e-01 -2.501781284809112549e-01 1.260659191757440567e-02 7.638654857873916626e-02 4.636017978191375732e-02 1.923185400664806366e-02 1.431799083948135376e-01 -1.772442907094955444e-01 4.612210765480995178e-02 -5.006103217601776123e-02 -2.702471800148487091e-02 -2.098351120948791504e-01 1.012997105717658997e-01 -4.355404991656541824e-03 2.289191484451293945e-01 -1.617431491613388062e-01 -9.267984330654144287e-02 5.279138311743736267e-02 5.710653588175773621e-02 -5.796679109334945679e-02 -7.771097123622894287e-02 -5.777320638298988342e-02 1.760114729404449463e-01 5.653280392289161682e-02 4.628736525774002075e-02 4.751055240631103516e-01 1.721246391534805298e-01 -3.073438704013824463e-01 3.031784109771251678e-02 -5.415728688240051270e-01
-1.031945422291755676e-01 1.437602341175079346e-01 -4.379848018288612366e-02 2.336539473617449403e-04 3.932350128889083862e-02 -9.972708299756050110e-03 2.944617904722690582e-02 1.117597147822380066e-01 -1.496796756982803345e-01 -5.695562437176704407e-02 -6.121521070599555969e-02 -5.547434091567993164e-02 -1.560766994953155518e-01 2.227596789598464966e-01 2.778138779103755951e-02 -1.648330986499786377e-01 9.276016801595687866e-02 -2.219298854470252991e-02 6.138615682721138000e-02 4.903997480869293213e-02 2.023929208517074585e-01 2.289023101329803467e-01 2.070284038782119751e-01 4.079236388206481934e-01 1.860276907682418823e-01 -1.654903218150138855e-02 -1.191579401493072510e-01 2.703602313995361328e-01 4.062506556510925293e-02 1.515139043331146240e-01 1.577098071575164795e-01 -5.725570917129516602e-01
2.202241569757461548e-01 -1.894237250089645386e-01 6.938344985246658325e-02 2.387417480349540710e-02 1.792758330702781677e-02 -2.125010788440704346e-01 -3.515098243951797485e-02 1.846315152943134308e-02 -3.111946396529674530e-02 3.288762271404266357e-01 -2.287321984767913818e-01 -1.112684682011604309e-01 -1.210420280694961548e-01 1.126615703105926514e-01 -8.544712513685226440e-02 -4.868248105049133301e-02 3.106536865234375000e-01 -1.929003596305847168e-01 -6.170929595828056335e-02 -1.299484074115753174e-01 3.403620123863220215e-01 -6.690172851085662842e-02 1.552222967147827148e-01 1.293047964572906494e-01 2.606042027473449707e-01 2.789117395877838135e-02 -1.342472732067108154e-01 8.012150228023529053e-02 3.465109765529632568e-01 -2.132832705974578857e-01 -1.504154950380325317e-01 -2.355284839868545532e-01
-4.167042672634124756e-03 -1.104239076375961304e-01 -7.761194556951522827e-02 -1.043580174446105957e-01 1.641279309988021851e-01 7.105389982461929321e-02 7.343024015426635742e-03 -1.572140902280807495e-01 2.557460963726043701e-02 -4.468490555882453918e-02 -8.139596134424209595e-02 -1.706627160310745239e-01 -2.787426412105560303e-01 1.132848113775253296e-01 -3.245340883731842041e-01 -2.773842811584472656e-01 2.000583857297897339e-01 -1.990091800689697266e-01 -1.983018219470977783e-01 1.239241883158683777e-01 1.303765028715133667e-01 2.096879482269287109e-01 2.188253402709960938e-01 1.245188191533088684e-01 1.886854618787765503e-01 4.236277937889099121e-02 -6.097213923931121826e-02 2.937617003917694092e-01 4.286251664161682129e-01 -1.123187169432640076e-01 7.360161840915679932e-02 -1.228545904159545898e-01
1.117929369211196899e-01 -3.888365626335144043e-01 7.469114661216735840e-02 -2.885947190225124359e-02 1.011798232793807983e-01 1.303218007087707520e-01 1.739263385534286499e-01 1.487743705511093140e-01 1.013476178050041199e-01 2.000249326229095459e-01 -1.863213181495666504e-01 -2.220572382211685181e-01 2.897367998957633972e-02 2.552857398986816406e-01 1.596134752035140991e-01 7.229228317737579346e-02 2.667874693870544434e-01 1.264113653451204300e-02 -1.604293286800384521e-02 -1.183812618255615234e-01 1.973605304956436157e-01 1.135853454470634460e-01 1.660881042480468750e-01 1.989073008298873901e-01 2.870230078697204590e-01 7.638464123010635376e-02 -1.006494164466857910e-01 -1.893714256584644318e-02 2.013571709394454956e-01 -2.288113981485366821e-01 -7.068346440792083740e-02 -3.436011970043182373e-01
-1.003616824746131897e-01 1.313978880643844604e-01 -1.252952516078948975e-01 2.693052776157855988e-02 -1.386976242065429688e-01 -1.590188294649124146e-01 2.364420741796493530e-01 3.511986732482910156e-01 1.964642703533172607e-01 -5.358389019966125488e-02 -2.912898920476436615e-02 -2.714049220085144043e-01 -3.340321183204650879e-01 -3.273572772741317749e-02 -1.202551554888486862e-02 -7.358971238136291504e-02 3.686391115188598633e-01 -1.612927913665771484e-01 -8.025056868791580200e-02 6.749042868614196777e-02 1.454521417617797852e-01 -1.276587396860122681e-01 7.984584569931030273e-02 2.118452340364456177e-01 2.387612760066986084e-01 9.231945872306823730e-02 2.980153858661651611e-01 -2.397811599075794220e-02 -4.185673967003822327e-02 9.616559743881225586e-02 -2.054709047079086304e-01 -1.689162552356719971e-01
9.871183894574642181e-03 -1.012809500098228455e-01 1.418084353208541870e-01 -4.959833994507789612e-02 -1.420008987188339233e-01 -1.297188550233840942e-01 1.586547195911407471e-01 -4.075667355209589005e-03 -5.442138016223907471e-02 -4.547519981861114502e-02 -1.123246774077415466e-01 -1.013553515076637268e-01 -1.874330937862396240e-01 3.539603203535079956e-02 -1.602738723158836365e-02 1.401674933731555939e-02 4.595349133014678955e-01 -1.603871434926986694e-01 8.923553861677646637e-03 3.766298592090606689e-01 1.299147903919219971e-01 6.362691638059914112e-04 -7.517646253108978271e-02 -7.568427175283432007e-02 2.906974554061889648e-01 -2.573355436325073242e-01 -2.203539460897445679e-01 -2.137169390916824341e-01 2.886258661746978760e-01 -2.922878563404083252e-01 -2.364867739379405975e-02 -1.371188312768936157e-01
-1.243765233084559441e-03 6.392658501863479614e-02 -1.344818323850631714e-01 1.729891076683998108e-02 -1.318820118904113770e-01 -2.595790028572082520e-01 2.475504875183105469e-01 -4.773257672786712646e-02 -1.238883212208747864e-01 -1.485716700553894043e-01 1.003260314464569092e-01 -1.788658499717712402e-01 -1.246194243431091309e-01 -1.063798516988754272e-01 3.516841307282447815e-02 2.434068769216537476e-01 -5.869043618440628052e-02 7.396276295185089111e-02 -8.268973231315612793e-02 1.819700375199317932e-02 3.539673089981079102e-01 7.337689399719238281e-02 1.377272605895996094e-01 1.965079903602600098e-01 3.052151501178741455e-01 -7.289257645606994629e-02 1.191939879208803177e-02 7.985997200012207031e-02 3.821344375610351562e-01 -1.368898600339889526e-01 -2.796991467475891113e-01 -3.317400515079498291e-01
-1.203343197703361511e-01 -2.868619561195373535e-01 7.412754744291305542e-02 1.892728544771671295e-02 1.276884824037551880e-01 -1.312848478555679321e-01 1.356891393661499023e-01 3.266231715679168701e-01 -1.391772776842117310e-01 -2.521067112684249878e-02 1.402789950370788574e-01 1.524239685386419296e-02 -3.406297862529754639e-01 -1.771309822797775269e-01 -2.577521502971649170e-01 -9.199172258377075195e-02 3.620642125606536865e-01 -9.894082695245742798e-02 2.643438875675201416e-01 -2.084875665605068207e-02 -2.119428813457489014e-01 1.760424524545669556e-01 1.125171035528182983e-01 1.074186712503433228e-01 2.225629091262817383e-01 6.666806340217590332e-02 9.895651042461395264e-02 1.255802512168884277e-01 1.385820358991622925e-01 -2.267801910638809204e-01 9.770651161670684814e-02 -7.415577024221420288e-02
9.523520618677139282e-02 -3.682551980018615723e-01 -2.672620415687561035e-01 -1.792176961898803711e-01 5.713985860347747803e-02 2.399817854166030884e-01 2.247715890407562256e-01 2.220741063356399536e-01 -6.819697469472885132e-02 -2.119179628789424896e-02 8.243954181671142578e-02 -3.219687566161155701e-02 -2.834104895591735840e-01 2.292764838784933090e-03 -1.729903966188430786e-01 -5.112858116626739502e-02 1.388749033212661743e-01 -6.953526288270950317e-02 2.422509491443634033e-01 -7.369429618120193481e-02 7.703537493944168091e-02 5.913793668150901794e-02 8.284393697977066040e-02 1.798746548593044281e-02 1.854046434164047241e-01 4.960084706544876099e-02 2.265630662441253662e-01 -1.492249034345149994e-02 3.596110343933105469e-01 -2.304031699895858765e-01 1.815909892320632935e-01 -2.380121499300003052e-01
1.010766103863716125e-01 -4.269627854228019714e-02 8.194050937891006470e-02 -6.338121742010116577e-02 -1.287456899881362915e-01 -1.226001009345054626e-01 5.850645527243614197e-02 1.117903739213943481e-01 1.918815821409225464e-01 -2.489705681800842285e-01 8.569152653217315674e-02 -2.194950729608535767e-01 -2.896712720394134521e-01 6.810166686773300171e-02 3.436431661248207092e-02 -1.021357327699661255e-01 3.513030707836151123e-01 -5.206492543220520020e-02 4.674518853425979614e-02 -9.405150264501571655e-02 -5.963592976331710815e-02 6.285098195075988770e-02 9.978432208299636841e-02 3.596177324652671814e-02 3.543852269649505615e-01 -1.979462504386901855e-01 2.289183735847473145e-01 -4.929245635867118835e-02 -1.023565307259559631e-01 -3.909941613674163818e-01 2.035911977291107178e-01 -3.080535233020782471e-01
3.350025741383433342e-03 -4.122157096862792969e-01 -5.269972607493400574e-02 -1.078977212309837341e-01 9.103591553866863251e-03 1.889604479074478149e-01 1.565179675817489624e-01 9.583020210266113281e-02 1.264189481735229492e-01 -1.693946570158004761e-01 -5.684324353933334351e-02 -1.590281277894973755e-01 -2.453613579273223877e-01 -2.063633203506469727e-01 -8.579272031784057617e-02 -2.765917181968688965e-01 1.104027107357978821e-01 -1.070335879921913147e-01 3.123052418231964111e-01 -4.198684543371200562e-02 9.983363002538681030e-02 1.499427855014801025e-01 2.078978717327117920e-01 1.367077231407165527e-01 3.122035861015319824e-01 -2.689287066459655762e-02 1.618258953094482422e-01 7.101105060428380966e-03 2.080365121364593506e-01 -2.322897762060165405e-01 6.327922642230987549e-02 -2.082111686468124390e-01
-3.475151062011718750e-01 -2.290621995925903320e-01 -1.130166649818420410e-02 1.943810433149337769e-01 -1.330152004957199097e-01 -3.217777609825134277e-02 2.955152690410614014e-01 6.455639842897653580e-03 -2.802532166242599487e-02 -1.855778321623802185e-02 2.233851253986358643e-01 -2.455343008041381836e-01 7.254096213728189468e-03 4.995102807879447937e-02 3.123964965343475342e-01 2.344944328069686890e-01 3.582864999771118164e-01 1.335679143667221069e-01 2.183867394924163818e-01 9.560220688581466675e-02 1.021506637334823608e-01 1.041756421327590942e-01 4.997787997126579285e-02 5.632903054356575012e-02 -4.047146067023277283e-02 1.132286489009857178e-01 9.500291198492050171e-02 2.315437346696853638e-01 8.364288508892059326e-02 -5.187595263123512268e-02 2.728610336780548096e-01 -1.583372354507446289e-01
-1.098778471350669861e-02 -2.268880903720855713e-01 3.494055196642875671e-02 -1.003643274307250977e-01 1.066460385918617249e-01 1.831139326095581055e-01 1.746908575296401978e-02 3.702653199434280396e-02 -1.169628426432609558e-01 4.346914961934089661e-02 7.112533599138259888e-02 2.284748107194900513e-02 -2.939583659172058105e-01 7.242196798324584961e-02 1.847801543772220612e-02 -3.787396848201751709e-01 2.755613029003143311e-01 -2.571839988231658936e-01 -1.150063276290893555e-01 2.326817512512207031e-01 -1.859842538833618164e-01 -6.385593116283416748e-02 1.490526050329208374e-01 2.117606699466705322e-01 4.524047300219535828e-02 -1.096927523612976074e-01 3.765478134155273438e-01 1.609241515398025513e-01 2.195652723312377930e-01 1.708384975790977478e-02 3.168224915862083435e-02 -2.957942783832550049e-01
-8.199203014373779297e-02 -8.089813590049743652e-02 3.538888096809387207e-01 -1.393156200647354126e-01 -7.830768823623657227e-02 -2.642394006252288818e-01 2.659947276115417480e-01 -1.456670314073562622e-01 -4.117054340895265341e-04 5.005175620317459106e-02 7.957459241151809692e-02 -2.262587249279022217e-01 -1.912214308977127075e-01 7.728605717420578003e-02 2.400336787104606628e-02 1.139012873172760010e-01 2.939868271350860596e-01 -1.549544632434844971e-01 7.865829765796661377e-02 2.371653616428375244e-01 -4.846508800983428955e-02 1.832872442901134491e-02 1.096162423491477966e-01 1.703342944383621216e-01 2.033402174711227417e-01 -1.358155161142349243e-01 1.287134438753128052e-01 -1.320144534111022949e-01 3.817534446716308594e-01 -1.949473470449447632e-01 -2.430683374404907227e-01 -6.959052383899688721e-02
-9.116335771977901459e-03 -1.266122311353683472e-01 1.074970141053199768e-01 -1.025678813457489014e-01 -5.298410356044769287e-02 7.849498093128204346e-02 2.558574080467224121e-01 4.197443649172782898e-02 1.174452975392341614e-01 2.207414358854293823e-01 7.148947566747665405e-02 -2.346423715353012085e-01 -3.122394680976867676e-01 4.437496513128280640e-02 4.269483312964439392e-02 1.562134325504302979e-01 4.128030538558959961e-01 2.265792572870850563e-03 -5.430319905281066895e-02 2.498836666345596313e-01 -2.862244844436645508e-02 1.857015490531921387e-01 1.620825380086898804e-02 -8.099313708953559399e-04 6.546815484762191772e-02 -3.304657042026519775e-01 6.810244172811508179e-02 -9.373468160629272461e-02 2.965046763420104980e-01 -2.022354304790496826e-01 -2.994948327541351318e-01 -1.429741382598876953e-01
-1.969330608844757080e-01 -1.272959169000387192e-02 1.472632288932800293e-01 -1.283969730138778687e-01 -2.689676880836486816e-01 -2.187729924917221069e-01 5.764146894216537476e-02 3.397334516048431396e-01 2.240337431430816650e-01 2.456605620682239532e-02 6.921479105949401855e-02 -7.534741610288619995e-02 -2.959210276603698730e-01 2.041438966989517212e-02 -2.034880816936492920e-01 -5.844058841466903687e-02 5.174022912979125977e-01 -9.508888423442840576e-02 1.805901341140270233e-02 1.533883959054946899e-01 1.074522435665130615e-01 -1.912605464458465576e-01 5.243013426661491394e-02 -2.453861758112907410e-02 6.377062201499938965e-02 1.180675402283668518e-01 1.037272289395332336e-01 2.399348169565200806e-01 3.514779265969991684e-03 -7.372710108757019043e-02 -1.035715267062187195e-01 -1.878211945295333862e-01
4.379369318485260010e-02 1.764551177620887756e-02 7.449205964803695679e-02 -1.986729502677917480e-01 -1.192226186394691467e-01 5.339541286230087280e-02 2.913835346698760986e-01 -1.352359950542449951e-01 -9.611391276121139526e-02 -2.405301202088594437e-03 -7.617839425802230835e-02 -1.370737403631210327e-01 -3.108757436275482178e-01 1.402128487825393677e-01 -1.047533974051475525e-01 -1.930727511644363403e-01 3.000900745391845703e-01 -3.075982034206390381e-01 6.868634372949600220e-02 -3.926131129264831543e-02 -5.194464325904846191e-02 -5.012856423854827881e-02 6.738010793924331665e-02 -1.698474213480949402e-02 -1.113738957792520523e-02 -2.394080460071563721e-01 2.371892929077148438e-01 1.236527636647224426e-01 -5.177180841565132141e-02 7.474227249622344971e-02 1.905905157327651978e-01 -5.094629526138305664e-01
4.977688938379287720e-02 -2.908865213394165039e-01 -5.121361836791038513e-02 -2.262365221977233887e-01 -2.622170560061931610e-02 -5.579379573464393616e-02 -3.316090255975723267e-02 1.915512681007385254e-01 -2.781006991863250732e-01 2.703513018786907196e-02 2.339766919612884521e-02 -6.661574542522430420e-02 -6.293382495641708374e-02 8.875310420989990234e-02 -8.454295992851257324e-02 -1.102217361330986023e-01 3.952865004539489746e-01 -3.025723993778228760e-02 1.926266998052597046e-01 2.146621942520141602e-01 2.776723206043243408e-01 1.220537051558494568e-01 1.614304184913635254e-01 2.662598192691802979e-01 2.675549685955047607e-01 3.821340948343276978e-02 3.202529847621917725e-01 2.503200769424438477e-01 4.543641209602355957e-02 -1.535474956035614014e-01 4.681368358433246613e-03 1.004143878817558289e-01
-8.902514725923538208e-02 -3.638030216097831726e-02 -9.400712698698043823e-02 -1.035201624035835266e-01 1.023970320820808411e-01 3.581122308969497681e-02 9.625237435102462769e-02 1.148764565587043762e-01 -2.867612242698669434e-01 8.523254841566085815e-02 1.953847147524356842e-02 -2.388648092746734619e-01 -4.779193103313446045e-01 1.330603361129760742e-01 4.492861405014991760e-02 -1.231382489204406738e-01 3.415109217166900635e-01 1.426583081483840942e-01 1.929364353418350220e-01 -6.347124278545379639e-02 2.675440609455108643e-01 2.064983993768692017e-01 1.733308285474777222e-01 9.093806147575378418e-03 2.584499716758728027e-01 -1.283042877912521362e-01 -7.304176222532987595e-03 -2.172746509313583374e-01 2.140538841485977173e-01 -1.591609790921211243e-02 -9.139263629913330078e-02 -1.386123746633529663e-01
-2.304147370159626007e-02 -7.896718382835388184e-02 3.919170498847961426e-01 1.327657997608184814e-01 -1.008238345384597778e-01 -2.361568063497543335e-01 9.290911257266998291e-02 1.585620194673538208e-01 -4.194779321551322937e-02 2.231589853763580322e-01 6.917023658752441406e-02 -2.194876372814178467e-01 -7.244708389043807983e-02 -6.965040415525436401e-02 1.199270933866500854e-01 -1.071415469050407410e-01 5.587834119796752930e-01 -2.727810740470886230e-01 -8.969142287969589233e-02 2.363867610692977905e-01 7.812466472387313843e-02 -1.159237790852785110e-02 9.477432072162628174e-02 1.150259599089622498e-01 8.339311182498931885e-02 -1.236590519547462463e-01 -3.675167635083198547e-02 -1.112190410494804382e-01 2.026344388723373413e-01 -1.229404360055923462e-01 -9.644766151905059814e-02 3.676198422908782959e-02
7.182615250349044800e-02 -1.201655566692352295e-01 -1.467507332563400269e-01 -2.406710684299468994e-01 -8.343622088432312012e-02 -1.970296055078506470e-01 2.360090762376785278e-01 8.735300600528717041e-02 -1.571252569556236267e-02 8.806283771991729736e-02 1.059547439217567444e-01 -2.421238720417022705e-01 -1.807342916727066040e-01 -7.023350149393081665e-02 -1.291553229093551636e-01 -2.815535105764865875e-02 5.210869908332824707e-01 1.204032003879547119e-01 1.355040520429611206e-01 1.435303539037704468e-01 -8.371467143297195435e-02 5.020232498645782471e-02 1.498882472515106201e-01 3.322094678878784180e-01 -6.826107203960418701e-02 -1.712075322866439819e-01 7.894898764789104462e-03 -1.383490413427352905e-01 2.331615388393402100e-01 2.440412938594818115e-01 4.204818606376647949e-02 -1.506463140249252319e-01
-2.452278286218643188e-01 -5.504282191395759583e-02 -2.837302088737487793e-01 7.143776118755340576e-02 -1.959699392318725586e-01 3.793584927916526794e-02 2.277015000581741333e-01 -1.573846340179443359e-01 -1.239763349294662476e-01 -1.613392382860183716e-01 2.147188484668731689e-01 -8.907981216907501221e-02 -2.458773106336593628e-01 -4.166399687528610229e-02 4.459788799285888672e-01 1.424546688795089722e-01 2.765124142169952393e-01 -1.199001744389533997e-01 -1.281069219112396240e-01 3.508719429373741150e-02 1.052845045924186707e-01 -1.266816854476928711e-01 5.361015722155570984e-02 -6.899159401655197144e-03 1.352947019040584564e-02 2.767924964427947998e-02 -1.556602120399475098e-01 3.270423412322998047e-01 2.087699174880981445e-01 -1.087201535701751709e-01 1.136308610439300537e-01 -1.376910805702209473e-01
1.095457300543785095e-01 9.995359927415847778e-02 -1.680548191070556641e-01 -1.365605741739273071e-01 -1.539967656135559082e-01 4.716384783387184143e-02 1.427412331104278564e-01 3.652218878269195557e-01 -1.948948502540588379e-01 2.059750109910964966e-01 1.322841793298721313e-01 1.514756530523300171e-01 -9.081612527370452881e-02 -1.883916407823562622e-01 -1.410830020904541016e-01 8.253863081336021423e-03 3.950430750846862793e-01 -2.872608304023742676e-01 6.022776290774345398e-02 3.918880596756935120e-02 -1.244358867406845093e-01 6.027315929532051086e-02 1.216318905353546143e-01 2.135270535945892334e-01 1.965525150299072266e-01 -1.033985912799835205e-01 8.960987627506256104e-02 1.634391546249389648e-01 2.247225493192672729e-01 -2.045059502124786377e-01 -1.313552856445312500e-01 -2.235200405120849609e-01
-7.571198791265487671e-02 -8.180370926856994629e-02 1.883704066276550293e-01 -1.457793712615966797e-01 -8.275813609361648560e-02 -1.483356803655624390e-01 2.136840671300888062e-01 1.247785761952400208e-01 1.116652227938175201e-02 -6.796543300151824951e-02 -3.153569251298904419e-02 -2.209763526916503906e-01 -1.882812827825546265e-01 6.637377291917800903e-02 -6.363239884376525879e-02 6.435497105121612549e-02 4.811594784259796143e-01 -1.964403539896011353e-01 -1.513748317956924438e-01 2.068112492561340332e-01 2.080099880695343018e-01 1.523181498050689697e-01 -1.247937884181737900e-02 -3.049133345484733582e-02 1.120827570557594299e-01 -3.003259003162384033e-01 -2.369219213724136353e-01 -2.257067412137985229e-01 2.679852545261383057e-01 -1.923810690641403198e-01 1.266716271638870239e-01 -9.691567160189151764e-03
1.164244953542947769e-02 2.785763517022132874e-02 5.407237634062767029e-02 -1.271955948323011398e-02 -2.462680488824844360e-01 6.878808140754699707e-02 2.614862322807312012e-01 1.878176182508468628e-01 -1.244254261255264282e-01 1.417276263236999512e-01 1.439996808767318726e-01 -3.374148905277252197e-02 1.477468106895685196e-02 -2.795216068625450134e-02 -2.108281105756759644e-01 2.059633582830429077e-01 5.008268952369689941e-01 -8.847735822200775146e-02 4.148395732045173645e-02 -9.495196491479873657e-02 1.357499659061431885e-01 -2.824597954750061035e-01 -1.169624328613281250e-01 2.892618179321289062e-01 2.704759836196899414e-01 -1.436575949192047119e-01 1.527974605560302734e-01 5.667589232325553894e-02 1.520386040210723877e-01 -2.351516038179397583e-01 1.207494661211967468e-01 -5.794302746653556824e-02
-6.760857999324798584e-02 2.499781316146254539e-03 6.950812041759490967e-02 4.405786469578742981e-02 -1.353346705436706543e-01 1.293619722127914429e-01 3.241326808929443359e-01 -1.876373402774333954e-02 -1.452050209045410156e-01 1.174550279974937439e-01 -1.505636721849441528e-01 1.887865737080574036e-02 -2.031827867031097412e-01 -1.340202521532773972e-02 9.636872261762619019e-02 3.836157917976379395e-02 3.724368214607238770e-01 -3.332165181636810303e-01 -1.259965151548385620e-01 3.400350213050842285e-01 1.662375926971435547e-01 -7.685127854347229004e-02 1.170483976602554321e-01 -6.597883999347686768e-02 -1.269030570983886719e-02 2.667348384857177734e-01 7.913552224636077881e-03 -1.942383050918579102e-01 1.669835001230239868e-01 -3.597325086593627930e-02 4.370492324233055115e-02 -4.062459170818328857e-01
-3.359793499112129211e-02 -2.503395974636077881e-01 -9.514860063791275024e-02 -1.307284273207187653e-02 -1.447289735078811646e-01 -5.432444065809249878e-02 2.365715503692626953e-01 -2.648645639419555664e-01 -1.871573776006698608e-01 -9.306046180427074432e-03 1.431789994239807129e-01 -2.648744881153106689e-01 -1.490315645933151245e-01 -2.741746045649051666e-02 5.251956358551979065e-02 7.330835610628128052e-02 4.008777141571044922e-01 -2.621365487575531006e-01 8.844882994890213013e-02 8.434268832206726074e-02 3.778089582920074463e-01 3.493446484208106995e-02 2.756113708019256592e-01 -6.333025544881820679e-02 -1.011831909418106079e-01 -3.088171482086181641e-01 -2.998607978224754333e-02 -1.274730823934078217e-02 1.829127967357635498e-01 -6.191720813512802124e-02 8.832360059022903442e-02 6.706841755658388138e-03
-2.396374791860580444e-01 -1.134105548262596130e-01 3.797225952148437500e-01 -1.903243511915206909e-01 -1.317724287509918213e-01 -1.564346998929977417e-01 2.100298404693603516e-01 -1.210936978459358215e-01 5.134924873709678650e-02 -9.915649890899658203e-02 6.747276335954666138e-02 -1.269956976175308228e-01 -3.407180011272430420e-01 6.445524841547012329e-02 6.954626739025115967e-02 1.554026305675506592e-01 3.279089331626892090e-01 -1.497905701398849487e-01 5.534513667225837708e-02 2.066607177257537842e-01 2.806075289845466614e-02 -7.489557564258575439e-02 7.359547913074493408e-02 1.824487149715423584e-01 1.712324023246765137e-01 3.730131685733795166e-02 2.744188904762268066e-01 -1.205597966909408569e-01 1.796937733888626099e-01 -1.635531485080718994e-01 -2.288809418678283691e-01 -1.161733567714691162e-01
-1.191055402159690857e-01 -3.081049025058746338e-01 1.970696728676557541e-03 -1.766369789838790894e-01 -1.259127110242843628e-01 1.927537657320499420e-02 3.315859138965606689e-01 -1.030086576938629150e-01 -3.540881872177124023e-01 -2.325489819049835205e-01 2.083385288715362549e-01 -1.277505755424499512e-01 -1.691978126764297485e-01 1.310518290847539902e-02 1.567883640527725220e-01 -1.121597737073898315e-01 1.953108757734298706e-01 1.873106062412261963e-01 7.167580723762512207e-02 3.352373465895652771e-02 3.854306638240814209e-01 1.484356373548507690e-01 -3.774833306670188904e-02 2.333151847124099731e-01 2.469030767679214478e-01 2.715107612311840057e-02 -7.422602176666259766e-02 1.922113895416259766e-01 7.623250782489776611e-02 -3.414060175418853760e-02 -2.344504743814468384e-02 1.127046998590230942e-02
-2.725518941879272461e-01 -6.577820330858230591e-02 1.249711439013481140e-01 -2.771108150482177734e-01 1.620909422636032104e-01 -9.211414493620395660e-03 1.982507258653640747e-01 9.625000506639480591e-02 -3.607022166252136230e-01 8.935137838125228882e-02 2.000042349100112915e-01 -2.272299081087112427e-01 -2.741769254207611084e-01 1.700094193220138550e-01 -1.833465322852134705e-02 -1.845946162939071655e-01 2.932391166687011719e-01 -7.005104422569274902e-02 3.491964936256408691e-02 -2.860870063304901123e-01 1.524253338575363159e-01 -1.252415310591459274e-02 -4.171975329518318176e-02 1.259154975414276123e-01 3.243923783302307129e-01 5.628965049982070923e-02 1.519596576690673828e-01 1.948161795735359192e-02 8.367627859115600586e-02 6.399657577276229858e-02 1.629140973091125488e-01 -3.724101930856704712e-02
-9.285672754049301147e-02 -2.451623976230621338e-01 -6.105113774538040161e-02 -1.233450789004564285e-02 4.802877455949783325e-02 -1.677746027708053589e-01 1.505861580371856689e-01 3.875841572880744934e-02 2.630645930767059326e-01 -1.454028338193893433e-01 1.361568272113800049e-01 -1.039412692189216614e-01 -6.928960233926773071e-02 -2.014913111925125122e-01 9.807571768760681152e-02 -9.456098079681396484e-03 1.866993606090545654e-01 -1.084459275007247925e-01 -1.759708523750305176e-01 -7.143399119377136230e-02 1.982820928096771240e-01 3.788645938038825989e-02 -7.460407912731170654e-02 1.747382991015911102e-02 8.748476207256317139e-02 1.590084880590438843e-01 2.239702939987182617e-01 4.467325508594512939e-01 2.864980399608612061e-01 -3.131367266178131104e-01 -7.155457884073257446e-02 -3.173813521862030029e-01
1.120824962854385376e-01 3.021100759506225586e-01 -1.068248748779296875e-01 1.534125804901123047e-01 -1.073801815509796143e-01 2.518947422504425049e-02 8.981158025562763214e-03 7.199925184249877930e-02 -2.793294787406921387e-01 -2.197293788194656372e-01 1.622546091675758362e-02 -3.892966508865356445e-01 -1.106729432940483093e-01 -6.921309232711791992e-02 1.209724918007850647e-01 -1.787343621253967285e-01 2.403009980916976929e-01 -2.143179774284362793e-01 1.418645381927490234e-01 1.612575203180313110e-01 1.334704011678695679e-01 -1.744492948055267334e-01 -7.794152945280075073e-02 1.368045341223478317e-02 -6.574767827987670898e-02 5.573860183358192444e-02 -3.691099211573600769e-02 2.220675498247146606e-01 4.608779847621917725e-01 1.342242583632469177e-02 -1.050234679132699966e-02 -1.641031354665756226e-01
-1.748996824026107788e-01 -9.855443984270095825e-02 -1.046923175454139709e-01 -1.191809624433517456e-01 1.046127751469612122e-01 1.484797298908233643e-01 9.208851307630538940e-02 1.758513972163200378e-02 2.271853238344192505e-01 -8.005497977137565613e-03 -2.909771911799907684e-02 1.517344117164611816e-01 -4.177182912826538086e-02 2.356972396373748779e-01 1.565940082073211670e-01 -3.501214087009429932e-02 3.299234807491302490e-01 -1.617904156446456909e-01 1.547516137361526489e-01 -1.572057604789733887e-01 2.770479321479797363e-01 -7.199013978242874146e-02 6.281559169292449951e-02 1.440139114856719971e-01 1.931271106004714966e-01 1.229892596602439880e-01 4.632186889648437500e-02 -5.364102125167846680e-02 5.041712522506713867e-01 -2.099232077598571777e-01 2.382856607437133789e-01 -1.771012395620346069e-01
5.626257136464118958e-02 -2.550193667411804199e-01 -1.992427557706832886e-01 -2.261741459369659424e-01 -1.635658554732799530e-02 -1.614758372306823730e-02 4.331574961543083191e-02 -1.116188392043113708e-01 -2.823401987552642822e-01 2.151115983724594116e-01 5.872086435556411743e-02 -1.729890406131744385e-01 -1.824818700551986694e-01 -2.298442088067531586e-02 1.035851463675498962e-01 3.264699280261993408e-01 4.208998084068298340e-01 -3.021405041217803955e-01 -4.542049020528793335e-02 -3.556709270924329758e-03 2.250066548585891724e-01 1.961831748485565186e-02 1.076686009764671326e-01 -3.295857086777687073e-02 4.167139902710914612e-02 -4.411737620830535889e-02 1.286566536873579025e-02 1.064735576510429382e-01 2.410086095333099365e-01 -2.733845449984073639e-02 3.239322304725646973e-01 -4.918099939823150635e-02
2.632971480488777161e-02 -8.113747090101242065e-02 1.524532437324523926e-01 -1.696488703601062298e-03 -1.556726694107055664e-01 1.652036011219024658e-01 1.518703848123550415e-01 2.065977454185485840e-01 -2.053305506706237793e-01 -1.010329462587833405e-02 1.325279772281646729e-01 -4.551755487918853760e-01 -2.108068168163299561e-01 7.457673549652099609e-02 -6.633858196437358856e-03 5.187688767910003662e-02 2.908497750759124756e-01 3.582741692662239075e-02 -4.818948730826377869e-02 3.964563012123107910e-01 -1.291669607162475586e-01 6.885252147912979126e-02 -1.154164448380470276e-01 2.064902633428573608e-01 9.266261011362075806e-02 -1.127308607101440430e-01 1.081996858119964600e-01 -8.366718143224716187e-02 -4.672585055232048035e-02 -2.623640596866607666e-01 1.568128913640975952e-01 -2.721877694129943848e-01
9.815420024096965790e-03 -1.862214654684066772e-01 6.171397119760513306e-02 -5.614608526229858398e-02 -2.495170831680297852e-01 2.009811401367187500e-01 3.082820475101470947e-01 1.358392764814198017e-03 -1.960318386554718018e-01 6.889443099498748779e-02 -1.814509369432926178e-02 -2.584641575813293457e-01 -4.235760271549224854e-01 -5.541363731026649475e-02 1.480403393507003784e-01 -2.052036374807357788e-01 4.458917975425720215e-01 -1.914125084877014160e-01 -2.040847018361091614e-02 2.454293891787528992e-02 -5.730029195547103882e-02 5.229678004980087280e-02 -8.434377610683441162e-02 2.500510215759277344e-01 5.635532736778259277e-02 8.547593653202056885e-02 -1.536146085709333420e-02 -2.059587836265563965e-01 -1.033465564250946045e-01 1.318829059600830078e-01 5.325467139482498169e-02 -8.701340109109878540e-02
-1.363679319620132446e-01 -6.969504058361053467e-02 1.292467862367630005e-01 -3.294090628623962402e-01 -3.441347181797027588e-02 7.094197720289230347e-02 2.126272022724151611e-01 2.528223991394042969e-01 5.730427801609039307e-02 -1.696587353944778442e-01 2.511843740940093994e-01 1.444780081510543823e-01 -2.363320291042327881e-01 1.703072935342788696e-01 4.251562803983688354e-02 -5.736188217997550964e-02 2.141339778900146484e-01 -3.646456301212310791e-01 -2.675629258155822754e-01 1.361128687858581543e-01 -3.824584418907761574e-03 -2.576225996017456055e-01 4.790080338716506958e-02 1.514492630958557129e-01 1.351031064987182617e-01 -7.938730716705322266e-02 8.605375140905380249e-02 -3.879522439092397690e-03 3.133085370063781738e-01 9.182658046483993530e-03 4.437532648444175720e-02 -1.930054426193237305e-01
6.222389265894889832e-02 -1.715112477540969849e-01 -1.704576909542083740e-01 -1.407135650515556335e-02 -5.540214851498603821e-02 -2.303151786327362061e-02 3.428760468959808350e-01 -1.397426277399063110e-01 5.123211815953254700e-02 -1.817639172077178955e-01 -3.953716903924942017e-02 -2.165028154850006104e-01 -1.859572231769561768e-01 -1.864108294248580933e-01 2.394925951957702637e-01 -9.692031890153884888e-02 1.226956024765968323e-02 1.794104091823101044e-02 -1.749557703733444214e-01 8.255273848772048950e-02 -1.586022228002548218e-01 -2.004309743642807007e-02 1.431145817041397095e-01 5.728324875235557556e-02 1.466307938098907471e-01 1.730455271899700165e-02 -7.805616408586502075e-02 3.296050131320953369e-01 3.956807553768157959e-01 6.899503618478775024e-02 -9.305337071418762207e-02 -4.276171028614044189e-01
-2.761938236653804779e-02 -1.679884940385818481e-01 -8.521884679794311523e-03 -1.487317979335784912e-01 -1.136841773986816406e-01 3.496070578694343567e-02 1.292375177145004272e-01 1.600507497787475586e-01 -1.802534013986587524e-01 1.175705790519714355e-01 -5.876355618238449097e-02 2.636244893074035645e-02 -1.318454444408416748e-01 5.182361975312232971e-02 3.522805124521255493e-02 -2.738165855407714844e-01 9.482436627149581909e-02 -2.143185436725616455e-01 -6.156051158905029297e-02 2.947177924215793610e-02 2.620016336441040039e-01 2.892743647098541260e-01 1.325452625751495361e-01 3.072968125343322754e-01 5.271308496594429016e-02 -1.226464807987213135e-01 -1.673653870820999146e-01 3.355132639408111572e-01 -6.951093208044767380e-03 1.710304766893386841e-01 2.108748704195022583e-01 -4.353561997413635254e-01
1.545297950506210327e-01 1.596694812178611755e-02 2.633369900286197662e-02 -1.706898063421249390e-01 -1.170543506741523743e-01 -1.713746935129165649e-01 2.250586636364459991e-02 2.500496804714202881e-01 6.202182173728942871e-02 2.441161870956420898e-01 1.293955743312835693e-01 -1.231424584984779358e-01 -4.280118048191070557e-01 1.386458277702331543e-01 1.118379384279251099e-01 -1.483982205390930176e-01 1.950394213199615479e-01 7.498163729906082153e-02 -8.821708709001541138e-02 2.234213799238204956e-01 1.103116869926452637e-01 6.926803290843963623e-02 6.554546952247619629e-02 4.860772788524627686e-01 1.337793469429016113e-02 -5.238329991698265076e-02 -2.286608070135116577e-01 -5.524590611457824707e-02 1.313152909278869629e-01 -1.172316819429397583e-01 2.191928327083587646e-01 -1.070146486163139343e-01
-1.232455670833587646e-01 -5.254945531487464905e-02 1.125709265470504761e-01 -3.045083284378051758e-01 7.843662053346633911e-03 -7.405629754066467285e-02 -2.189310640096664429e-02 9.478864818811416626e-02 1.226027980446815491e-01 -6.964943557977676392e-02 -1.546718627214431763e-01 -9.628064930438995361e-02 6.508050113916397095e-02 -1.624205410480499268e-01 3.951128944754600525e-02 -2.088618930429220200e-03 2.189351171255111694e-01 -2.796076536178588867e-01 -5.450208857655525208e-02 -1.369663979858160019e-02 1.180116981267929077e-01 -1.584894061088562012e-01 -3.703603893518447876e-02 -1.466903183609247208e-02 -4.169517755508422852e-02 1.133304759860038757e-01 -7.351211458444595337e-02 4.283199310302734375e-01 3.348059058189392090e-01 -2.732948660850524902e-01 1.096847876906394958e-01 -4.519076645374298096e-01
-5.299331992864608765e-02 9.274608641862869263e-02 4.050933942198753357e-02 -7.481402903795242310e-02 1.532179564237594604e-01 -4.091594368219375610e-02 2.703914344310760498e-01 7.560355961322784424e-02 4.542454704642295837e-02 -1.101472228765487671e-01 -5.992065742611885071e-02 -1.703141331672668457e-01 -2.743619680404663086e-01 2.357777766883373260e-02 6.155660748481750488e-02 -4.714756011962890625e-01 3.638392388820648193e-01 7.377696782350540161e-02 2.193836122751235962e-01 -2.391622960567474365e-01 2.076616287231445312e-01 -3.403486311435699463e-02 1.139975935220718384e-01 2.468595057725906372e-01 4.956578835844993591e-02 -4.264821857213973999e-02 -9.437794983386993408e-02 1.133281886577606201e-01 2.618508040904998779e-02 -3.010697960853576660e-01 1.191852986812591553e-02 -2.231792509555816650e-01
-5.981815978884696960e-02 -4.788951203227043152e-02 1.916610263288021088e-02 -1.371334213763475418e-02 1.114601939916610718e-01 2.600324712693691254e-02 3.489056229591369629e-01 1.553640067577362061e-01 -2.932297764346003532e-03 -1.255338080227375031e-02 3.461557328701019287e-01 -1.738837659358978271e-01 -1.174161583185195923e-01 1.295359581708908081e-01 -6.511011160910129547e-04 4.212844371795654297e-02 3.169124126434326172e-01 -3.667311668395996094e-01 2.541910707950592041e-01 1.147504672408103943e-01 4.147914424538612366e-02 2.987581789493560791e-01 -1.288774516433477402e-02 -9.057495743036270142e-02 2.019663155078887939e-01 -2.425722964107990265e-02 -6.428205966949462891e-02 2.584467828273773193e-01 1.005220785737037659e-01 3.723531216382980347e-02 3.216703236103057861e-01 -1.127467006444931030e-01
1.191393435001373291e-01 -1.487927734851837158e-01 -4.763604956679046154e-04 -1.134198978543281555e-01 -4.250911250710487366e-02 4.520716145634651184e-02 -5.455647408962249756e-02 -1.380910445004701614e-02 1.512017697095870972e-01 1.775471270084381104e-01 -2.810570411384105682e-02 -1.877561658620834351e-01 -2.036604434251785278e-01 1.879537105560302734e-01 -1.034879758954048157e-01 -1.620259433984756470e-01 1.188344135880470276e-01 -2.597835361957550049e-01 2.908128499984741211e-01 2.069855481386184692e-01 7.947763800621032715e-02 1.375245153903961182e-01 -2.044156193733215332e-02 2.247394807636737823e-02 2.110038995742797852e-01 -1.788374781608581543e-02 -1.413504183292388916e-01 1.434345245361328125e-01 3.446269333362579346e-01 1.502238214015960693e-01 2.662310935556888580e-02 -5.262836217880249023e-01
1.743777096271514893e-01 1.767278611660003662e-01 -2.784756198525428772e-02 -3.156665563583374023e-01 1.938355341553688049e-02 -2.479275763034820557e-01 3.792926669120788574e-01 -4.144191741943359375e-02 5.014175921678543091e-02 -8.374216966331005096e-03 -2.825636975467205048e-02 -2.388658821582794189e-01 -2.759700641036033630e-02 -1.501426845788955688e-01 8.068753033876419067e-02 -2.505063116550445557e-01 2.419170141220092773e-01 -1.891493052244186401e-02 1.390784233808517456e-02 2.456088513135910034e-01 2.553388178348541260e-01 1.157377734780311584e-01 -2.939532510936260223e-02 2.041700035333633423e-01 7.932380586862564087e-02 9.187127649784088135e-02 -5.737777799367904663e-03 -1.827467828989028931e-01 2.804449200630187988e-01 -9.468705952167510986e-02 2.747140526771545410e-01 -1.603764742612838745e-01
-1.010940745472908020e-01 -2.548577785491943359e-01 -2.947142347693443298e-02 5.190956871956586838e-03 2.448283731937408447e-01 1.475802995264530182e-02 6.174651160836219788e-02 1.138067692518234253e-01 -2.533614933490753174e-01 -2.734950371086597443e-02 5.739587172865867615e-02 2.434070035815238953e-02 -3.832718729972839355e-01 1.908967047929763794e-01 1.234228312969207764e-01 9.267340600490570068e-02 8.021104335784912109e-02 -1.413645893335342407e-01 -1.786609739065170288e-02 -1.555619388818740845e-02 3.726925849914550781e-01 4.737105965614318848e-02 2.489151060581207275e-01 4.016479849815368652e-02 1.953311860561370850e-01 -3.725082874298095703e-01 5.119295790791511536e-02 1.210831329226493835e-01 3.074158430099487305e-01 -5.209332704544067383e-02 -5.943953990936279297e-03 -2.188028097152709961e-01
3.560098633170127869e-02 3.941079974174499512e-02 -1.472707539796829224e-01 4.735745117068290710e-02 1.099414750933647156e-01 4.394253715872764587e-02 1.594728231430053711e-01 -1.390036493539810181e-01 1.175889652222394943e-02 5.210610572248697281e-03 -3.024968877434730530e-02 -1.189201250672340393e-01 -3.753688633441925049e-01 1.510635614395141602e-01 -2.699236869812011719e-01 -2.304627597332000732e-01 1.568928956985473633e-01 -2.159814536571502686e-01 -1.296700239181518555e-01 -8.744005113840103149e-03 1.876374632120132446e-01 1.835789531469345093e-01 2.137801647186279297e-01 1.731337159872055054e-01 2.874126136302947998e-01 1.291362494230270386e-01 -1.227569654583930969e-01 2.958001792430877686e-01 3.447797596454620361e-01 1.473320182412862778e-02 1.382197141647338867e-01 -1.917689889669418335e-01
-4.721440840512514114e-03 -2.374986559152603149e-01 7.429427653551101685e-02 -1.311516761779785156e-01 1.725812554359436035e-01 -1.681578457355499268e-01 -3.297474607825279236e-02 6.769449263811111450e-02 2.086941897869110107e-01 1.747196912765502930e-01 4.534664331004023552e-04 -1.552748531103134155e-01 -7.437554746866226196e-02 8.053719252347946167e-02 1.538182646036148071e-01 -2.339046001434326172e-01 3.955553770065307617e-01 -1.052860841155052185e-01 -7.336391136050224304e-03 -1.760425269603729248e-01 -4.190586972981691360e-03 -7.775846868753433228e-02 1.825098395347595215e-01 3.418687283992767334e-01 1.213354617357254028e-01 1.321107987314462662e-02 -2.131693363189697266e-01 -6.529130041599273682e-02 3.539417982101440430e-01 -2.872123718261718750e-01 -1.615677922964096069e-01 -1.233995854854583740e-01
-1.813226789236068726e-01 -2.930015325546264648e-01 -1.180748865008354187e-01 -6.860251724720001221e-02 9.122748859226703644e-03 1.442328393459320068e-01 1.336671262979507446e-01 -1.893769204616546631e-01 -2.849694192409515381e-01 9.659603238105773926e-02 -3.594379127025604248e-02 -3.226947486400604248e-01 -1.825521588325500488e-01 -1.210088804364204407e-01 2.977901995182037354e-01 1.254215277731418610e-02 3.010466694831848145e-01 -3.627146780490875244e-01 1.445218175649642944e-01 1.672284007072448730e-01 8.143129944801330566e-02 -9.821359813213348389e-02 1.244894415140151978e-02 1.010183170437812805e-01 1.285977810621261597e-01 -1.596753597259521484e-01 9.901808947324752808e-02 8.444526791572570801e-02 2.253694236278533936e-01 -3.793058544397354126e-02 1.745399534702301025e-01 1.260842084884643555e-01
3.511878103017807007e-02 -3.869831189513206482e-02 -9.777449816465377808e-02 -3.710834681987762451e-01 -1.852370351552963257e-01 -3.755430132150650024e-02 3.290845751762390137e-01 6.359361112117767334e-02 4.151214286684989929e-02 -1.664720028638839722e-01 2.354537248611450195e-01 -4.327713698148727417e-02 -5.656341463327407837e-02 4.331114143133163452e-02 7.932708412408828735e-02 -2.426101267337799072e-01 9.869536757469177246e-02 -3.402383327484130859e-01 -2.048604041337966919e-01 1.930676996707916260e-01 1.689249128103256226e-01 -9.721850045025348663e-03 -1.315300762653350830e-01 1.800734102725982666e-01 2.062966823577880859e-01 -1.414942592382431030e-01 1.898013502359390259e-01 2.850853204727172852e-01 2.698042094707489014e-01 7.418860495090484619e-02 4.067323729395866394e-02 -4.510983824729919434e-02
-3.997270762920379639e-02 -3.671985566616058350e-01 3.622631542384624481e-03 -3.895294293761253357e-02 1.460856478661298752e-02 -1.367229074239730835e-01 2.935762144625186920e-02 1.676403433084487915e-01 -9.320966154336929321e-02 -3.438356518745422363e-02 1.592778861522674561e-01 -1.541630178689956665e-01 -5.817246437072753906e-02 -2.459622472524642944e-01 -6.520741619169712067e-03 -3.639091923832893372e-02 2.688832879066467285e-01 -1.397311389446258545e-01 2.169245332479476929e-01 -3.270303010940551758e-01 2.273784428834915161e-01 4.072492122650146484e-01 2.774396538734436035e-01 1.455795168876647949e-01 1.906645298004150391e-01 -5.278537794947624207e-02 -2.379679307341575623e-02 1.466000527143478394e-01 3.473800793290138245e-02 -1.072140708565711975e-01 -8.981616795063018799e-02 -2.154025882482528687e-01
-1.955513954162597656e-01 5.562170222401618958e-02 7.301796227693557739e-02 -7.996471226215362549e-02 -2.277156412601470947e-01 4.041582345962524414e-02 3.001438677310943604e-01 2.961493432521820068e-01 -3.635063022375106812e-02 -1.147906035184860229e-01 -1.016536429524421692e-01 -4.316993430256843567e-02 -2.502480745315551758e-01 1.067641843110322952e-02 3.586694598197937012e-02 -3.511906415224075317e-02 3.738543391227722168e-01 -3.072337508201599121e-01 1.831889897584915161e-01 1.129923313856124878e-01 -2.267998307943344116e-01 -2.220461890101432800e-02 1.706364452838897705e-01 2.487072348594665527e-01 7.578273117542266846e-02 -2.390015423297882080e-01 1.966350525617599487e-01 2.001537829637527466e-01 3.280096128582954407e-02 -2.165653854608535767e-01 7.723470777273178101e-02 -6.918483227491378784e-02
-2.776282131671905518e-01 -2.706654667854309082e-01 2.368240356445312500e-01 -2.288779243826866150e-03 -2.600854933261871338e-01 1.131047680974006653e-02 2.038317024707794189e-01 1.146416738629341125e-01 -3.983257710933685303e-01 1.499717030674219131e-02 1.175021231174468994e-01 -6.809362769126892090e-02 -2.587862610816955566e-01 4.438140243291854858e-02 -9.422972798347473145e-02 -1.739784181118011475e-01 2.601730823516845703e-01 1.278290003538131714e-01 -5.832727067172527313e-03 -2.541440427303314209e-01 -2.993381209671497345e-02 4.022611305117607117e-02 1.643936038017272949e-01 8.415959030389785767e-02 6.287641823291778564e-02 5.982836708426475525e-02 -1.850275695323944092e-01 1.568521112203598022e-01 3.388337790966033936e-01 -2.908745221793651581e-02 7.666950672864913940e-02 -1.118518784642219543e-01
-1.176118701696395874e-01 -3.994677662849426270e-01 -2.549273893237113953e-02 -1.305068135261535645e-01 -5.270115658640861511e-02 1.957353949546813965e-01 1.354444772005081177e-01 1.597653627395629883e-01 8.470755070447921753e-02 -2.146738208830356598e-02 2.010995745658874512e-01 -2.107066661119461060e-01 -1.739910840988159180e-01 -2.290705889463424683e-01 -1.728104948997497559e-01 -1.420676261186599731e-01 1.221574842929840088e-01 -1.707903891801834106e-01 2.799379229545593262e-01 -2.220553755760192871e-01 1.814550608396530151e-01 1.552269309759140015e-01 1.357355564832687378e-01 1.285724490880966187e-01 3.369271159172058105e-01 9.263261407613754272e-02 8.624446392059326172e-02 3.137090057134628296e-02 3.028582967817783356e-02 -1.261043399572372437e-01 -9.958840161561965942e-02 -2.787138819694519043e-01
-1.178624331951141357e-01 -1.699698120355606079e-01 -2.289165407419204712e-01 -7.480500638484954834e-02 -4.430492594838142395e-02 -1.569577455520629883e-01 3.804337931796908379e-03 1.642598211765289307e-01 1.722253710031509399e-01 1.657233983278274536e-01 -6.495309062302112579e-03 -2.533472776412963867e-01 -1.931646317243576050e-01 6.105632707476615906e-02 1.960997324204072356e-04 2.173186466097831726e-02 1.236571967601776123e-01 -3.375954031944274902e-01 2.827489376068115234e-01 3.381170630455017090e-01 -9.971284121274948120e-02 4.703808575868606567e-02 2.201375365257263184e-01 -5.766061320900917053e-02 4.544316232204437256e-02 -3.501789644360542297e-02 -1.841816492378711700e-02 1.476933360099792480e-01 2.608837187290191650e-01 -4.460477828979492188e-02 2.741512358188629150e-01 -3.530371785163879395e-01
-6.821633875370025635e-02 -2.053624987602233887e-01 -1.119047552347183228e-01 1.795861870050430298e-01 -1.408782303333282471e-01 5.780450999736785889e-02 1.274864524602890015e-01 3.832491338253021240e-01 -2.518937587738037109e-01 1.767691373825073242e-01 -2.279745973646640778e-02 2.692311815917491913e-02 -1.459094136953353882e-01 3.369168937206268311e-02 6.196359544992446899e-02 1.309397965669631958e-01 2.722316682338714600e-01 -6.662277132272720337e-02 2.749840170145034790e-02 1.581224501132965088e-01 2.204258292913436890e-01 1.597559154033660889e-01 -2.103043049573898315e-01 3.059952855110168457e-01 3.676268830895423889e-02 1.050852164626121521e-01 1.375208795070648193e-02 2.920730113983154297e-01 3.282019197940826416e-01 -6.524198502302169800e-02 -2.344114333391189575e-01 -4.045469313859939575e-02
1.634531468152999878e-01 -1.962898075580596924e-01 -3.245991840958595276e-02 1.501037925481796265e-01 1.408952027559280396e-01 -7.750228792428970337e-02 6.824561208486557007e-02 2.097281515598297119e-01 -6.134646385908126831e-02 1.879678517580032349e-01 3.313600718975067139e-01 -2.210057824850082397e-01 -3.052072227001190186e-01 5.257283896207809448e-02 -9.387381374835968018e-02 -4.957874864339828491e-02 2.693445086479187012e-01 3.303178772330284119e-02 2.001703381538391113e-01 -6.150075420737266541e-02 -2.452991604804992676e-01 6.577172130346298218e-02 -3.244427219033241272e-02 3.690148591995239258e-01 7.586538046598434448e-02 -2.300322055816650391e-02 4.800252988934516907e-02 2.609539330005645752e-01 1.269222646951675415e-01 -2.346998155117034912e-01 1.962733566761016846e-01 -1.616489440202713013e-01
-1.847825497388839722e-01 -2.091888785362243652e-01 -1.868563890457153320e-01 -1.602344661951065063e-01 -8.697398006916046143e-02 -3.149598091840744019e-02 2.347539961338043213e-01 1.354149878025054932e-01 5.265697091817855835e-02 2.012847363948822021e-01 2.676365375518798828e-01 -1.186449080705642700e-01 -1.070616245269775391e-01 -6.732866168022155762e-02 -1.610142141580581665e-01 3.481623530387878418e-01 3.557870090007781982e-01 -1.674498617649078369e-01 1.153700146824121475e-02 7.412162423133850098e-02 4.512114450335502625e-02 1.119949668645858765e-01 -1.244591921567916870e-01 3.506728410720825195e-01 1.124679520726203918e-01 -9.458237141370773315e-02 2.157257646322250366e-01 6.470634788274765015e-02 2.744829058647155762e-01 -6.281933933496475220e-02 1.487933546304702759e-01 1.823399960994720459e-02
3.479848429560661316e-02 3.706984594464302063e-02 1.668584197759628296e-01 5.143343284726142883e-02 1.690675765275955200e-01 1.076691225171089172e-01 -7.625700440257787704e-03 2.017419040203094482e-02 -2.409810200333595276e-02 2.958701737225055695e-02 -2.142401486635208130e-01 -1.519410610198974609e-01 -3.123276531696319580e-01 3.656848967075347900e-01 3.189172595739364624e-02 1.733187884092330933e-01 3.437120914459228516e-01 -5.676435679197311401e-02 1.900808066129684448e-01 -8.267579972743988037e-02 2.332305163145065308e-01 -6.943459063768386841e-02 1.159100607037544250e-01 1.185679510235786438e-01 2.118297517299652100e-01 2.105711698532104492e-01 -2.140679508447647095e-01 1.760713458061218262e-01 1.959280967712402344e-01 7.083311676979064941e-02 1.101267114281654358e-01 -3.477150797843933105e-01
2.146203964948654175e-01 -3.811078891158103943e-02 1.734481453895568848e-01 -4.814531281590461731e-02 7.797040045261383057e-02 5.189436674118041992e-02 3.032984733581542969e-01 2.885869741439819336e-01 2.165135592222213745e-01 4.541942104697227478e-02 1.315744817256927490e-01 -1.467067301273345947e-01 -2.637141346931457520e-01 -2.196646779775619507e-01 1.670885086059570312e-01 -7.820935547351837158e-02 4.411214590072631836e-01 -1.076168790459632874e-01 -4.092675447463989258e-02 1.409631669521331787e-01 1.582771092653274536e-01 8.240538649260997772e-03 2.137255817651748657e-01 1.356257498264312744e-01 3.109271526336669922e-01 -4.544646665453910828e-02 -1.633291840553283691e-01 7.530019432306289673e-02 -8.715431392192840576e-02 -1.336527764797210693e-01 -1.445513665676116943e-01 -4.561353102326393127e-02
-1.749076396226882935e-01 -6.901603937149047852e-02 -5.416174978017807007e-02 -2.953306436538696289e-01 4.718093946576118469e-02 -7.420030981302261353e-02 3.546366095542907715e-01 -1.151084899902343750e-01 -2.360212057828903198e-01 -6.231073290109634399e-02 -2.654667757451534271e-02 -7.432963699102401733e-02 -2.748057842254638672e-01 -3.648130595684051514e-02 3.181097209453582764e-01 -8.804738521575927734e-02 4.164010286331176758e-01 9.700209647417068481e-02 1.133373901247978210e-01 3.358048200607299805e-01 -6.960351765155792236e-02 1.305742282420396805e-02 1.889568269252777100e-01 9.746257215738296509e-02 2.280949801206588745e-02 1.860866323113441467e-02 -8.638424426317214966e-02 -2.057775706052780151e-01 1.993966698646545410e-01 -1.259597204625606537e-02 -1.002959907054901123e-01 -1.298063248395919800e-01
-1.264553815126419067e-01 -1.141147464513778687e-01 4.202494397759437561e-03 2.122118473052978516e-01 -1.656865924596786499e-01 2.011524289846420288e-01 4.452768564224243164e-01 2.827329933643341064e-01 -7.549331337213516235e-02 -3.993529453873634338e-02 1.995575875043869019e-01 1.306816097348928452e-02 -7.901160418987274170e-02 -1.320767495781183243e-02 -7.014522794634103775e-03 -6.845513731241226196e-02 3.346125185489654541e-01 -3.747973591089248657e-02 1.655425876379013062e-01 3.469615876674652100e-01 5.040986835956573486e-02 1.163384877145290375e-03 1.431643813848495483e-01 2.759739570319652557e-02 -2.167364209890365601e-01 -3.397831320762634277e-02 2.096569687128067017e-01 1.358136534690856934e-01 2.102525979280471802e-01 -9.037780761718750000e-02 -6.786116957664489746e-02 -2.624951899051666260e-01
5.297600105404853821e-02 -1.037594079971313477e-01 -1.012386232614517212e-01 -1.334583908319473267e-01 -4.369262605905532837e-02 -2.257597297430038452e-01 1.889775544404983521e-01 -1.959254033863544464e-02 -6.081041321158409119e-02 -1.419352740049362183e-01 2.515611052513122559e-01 -1.466233879327774048e-01 3.864550963044166565e-02 -1.155907064676284790e-01 -1.356536597013473511e-01 1.287376731634140015e-01 -3.128434717655181885e-02 5.913896486163139343e-02 -1.108296141028404236e-01 -7.042703032493591309e-02 5.173096433281898499e-02 2.094249054789543152e-02 1.869663298130035400e-01 3.806924819946289062e-01 3.626243174076080322e-01 -2.876441553235054016e-02 -5.989120900630950928e-02 1.621414124965667725e-01 4.265044331550598145e-01 -3.213281929492950439e-01 -1.428614109754562378e-01 -1.960978209972381592e-01
7.999844104051589966e-02 -1.420653462409973145e-01 1.279868334531784058e-01 1.650010198354721069e-01 -2.122157514095306396e-01 -1.780712455511093140e-01 1.243480965495109558e-01 2.266270071268081665e-01 9.770628064870834351e-02 1.213300302624702454e-01 -8.551904559135437012e-02 -2.974060773849487305e-01 -1.359594613313674927e-01 1.611229628324508667e-01 1.887902319431304932e-01 -2.684909701347351074e-01 4.743321835994720459e-01 -8.250074833631515503e-02 1.113114207983016968e-01 1.719255298376083374e-01 6.479565799236297607e-02 1.077890321612358093e-01 -2.047429047524929047e-02 -1.262112855911254883e-01 3.646942377090454102e-01 1.516325958073139191e-02 -1.368698030710220337e-01 -4.610650986433029175e-02 2.134346365928649902e-01 1.225878205150365829e-02 -9.099669009447097778e-02 7.153907790780067444e-03
-2.511236965656280518e-01 -1.407288461923599243e-01 2.715026028454303741e-02 -2.306232005357742310e-01 -3.380657359957695007e-02 4.853516817092895508e-02 3.355574607849121094e-01 1.343822386115789413e-02 -8.918236196041107178e-02 -3.758561238646507263e-02 2.584789991378784180e-01 1.573689430952072144e-01 -3.294714689254760742e-01 3.275130391120910645e-01 6.342282146215438843e-02 -3.403056645765900612e-03 2.606702148914337158e-01 -6.666101515293121338e-02 -4.788097739219665527e-02 -7.572859525680541992e-02 1.706421822309494019e-01 -1.727867573499679565e-01 2.266186177730560303e-01 2.726303637027740479e-01 -4.194934666156768799e-02 -7.986992597579956055e-02 3.272194787859916687e-02 -7.024816423654556274e-02 1.837775856256484985e-01 2.503389716148376465e-01 -1.102835014462471008e-01 -1.957272738218307495e-01
5.494675040245056152e-02 -1.496844366192817688e-02 1.320309937000274658e-01 -6.777644157409667969e-02 7.911276072263717651e-02 -6.676149368286132812e-02 3.160063326358795166e-01 8.908228948712348938e-03 1.306680589914321899e-01 -1.624082773923873901e-01 3.388947993516921997e-02 -7.612893730401992798e-02 -2.463872134685516357e-01 -2.846379876136779785e-01 1.865429133176803589e-01 6.708589941263198853e-02 6.617349386215209961e-02 -4.122005775570869446e-02 -2.329391688108444214e-01 3.988885506987571716e-02 3.289468586444854736e-01 1.647195965051651001e-01 1.146699115633964539e-01 2.292215675115585327e-01 -3.318130597472190857e-02 1.777353584766387939e-01 2.813116014003753662e-01 3.190489411354064941e-01 2.617510259151458740e-01 -2.359604090452194214e-01 -4.963615536689758301e-02 -1.715303957462310791e-01
-2.268373221158981323e-01 2.980086505413055420e-01 1.750288605690002441e-01 -1.097979862242937088e-02 1.000622659921646118e-01 7.790042459964752197e-02 1.422677934169769287e-01 -3.542600665241479874e-03 1.288180053234100342e-02 -1.368696540594100952e-01 2.569741308689117432e-01 -3.213686347007751465e-01 6.415854394435882568e-02 2.410368621349334717e-01 2.932775616645812988e-01 9.231944382190704346e-02 2.696722745895385742e-01 -1.507742404937744141e-01 -2.447946183383464813e-02 1.482804864645004272e-01 7.867407053709030151e-02 -1.575854867696762085e-01 -5.023454502224922180e-02 1.683204174041748047e-01 2.551312148571014404e-01 1.361788809299468994e-01 -1.871121115982532501e-02 2.837445735931396484e-01 2.755606770515441895e-01 -1.235619261860847473e-01 -1.016394793987274170e-01 -4.164155945181846619e-02
-2.786494791507720947e-01 -8.719822019338607788e-02 -1.208516303449869156e-02 -1.349384188652038574e-01 -7.570528984069824219e-02 -3.273161500692367554e-02 1.727573126554489136e-01 -2.510295212268829346e-01 -3.250653743743896484e-01 -4.793357104063034058e-02 2.264754772186279297e-01 -1.642847955226898193e-01 -4.740071669220924377e-02 7.226043194532394409e-02 -1.019046232104301453e-01 -1.788195222616195679e-01 3.389011025428771973e-01 1.398290842771530151e-01 1.663487106561660767e-01 -1.533273160457611084e-01 1.251997798681259155e-01 8.067432790994644165e-02 -1.942201517522335052e-02 -1.422849893569946289e-01 2.337421029806137085e-01 1.174747198820114136e-02 -9.788823127746582031e-02 1.716719120740890503e-01 2.780447900295257568e-01 9.839755296707153320e-02 2.155980765819549561e-01 -3.239826858043670654e-01
-7.436471432447433472e-02 -5.600518081337213516e-03 -8.187250047922134399e-02 -1.097303628921508789e-01 5.924933403730392456e-02 3.864447176456451416e-01 2.796952240169048309e-02 1.366308927536010742e-01 4.939753562211990356e-02 1.466673314571380615e-01 3.314165174961090088e-01 -1.370760202407836914e-01 -3.282392770051956177e-02 7.630795985460281372e-02 1.516524404287338257e-01 2.974504530429840088e-01 1.420470476150512695e-01 -1.286706477403640747e-01 -1.212252378463745117e-01 3.216278851032257080e-01 3.266615867614746094e-01 -1.585366874933242798e-01 -4.777971655130386353e-02 2.304530143737792969e-01 1.431672573089599609e-01 -4.104661941528320312e-02 7.309605181217193604e-02 6.213273480534553528e-02 1.073316037654876709e-01 -9.297413378953933716e-02 4.192394763231277466e-02 -3.701713085174560547e-01
-3.252206146717071533e-01 -3.072574734687805176e-01 -1.857299208641052246e-01 6.200184673070907593e-02 8.217465877532958984e-02 1.406358927488327026e-01 5.094053968787193298e-02 -1.311111152172088623e-01 -7.884132862091064453e-02 6.517325341701507568e-02 4.067878723144531250e-01 -2.490435093641281128e-01 5.873564630746841431e-02 4.427769035100936890e-02 1.091495603322982788e-01 -4.766758158802986145e-02 1.245420798659324646e-01 1.012318301945924759e-02 -9.968672692775726318e-02 3.261000150814652443e-03 -4.973733052611351013e-02 6.522797048091888428e-02 8.390244841575622559e-02 1.405591666698455811e-01 1.104636341333389282e-01 2.474912106990814209e-01 -4.696274548768997192e-02 2.806753516197204590e-01 4.265864193439483643e-01 -1.156692504882812500e-01 -5.305159837007522583e-02 -2.142787426710128784e-01
-2.672426402568817139e-01 -1.530430614948272705e-01 5.666983500123023987e-02 -5.725258216261863708e-02 -4.608790576457977295e-02 1.564075499773025513e-01 1.430646628141403198e-01 -1.527946889400482178e-01 -8.489660918712615967e-02 1.134442463517189026e-01 2.474674023687839508e-02 1.016977652907371521e-01 2.888152189552783966e-02 1.262462511658668518e-02 5.532083660364151001e-02 -1.939312070608139038e-01 4.195955991744995117e-01 -1.589240133762359619e-01 7.249141484498977661e-02 1.665984839200973511e-01 -1.351180821657180786e-01 9.037836641073226929e-02 -2.823830209672451019e-02 2.485871911048889160e-01 1.839626878499984741e-01 -1.664402782917022705e-01 3.819173276424407959e-01 6.341479718685150146e-02 1.042659729719161987e-01 -1.405665576457977295e-01 2.206710539758205414e-02 -4.355272650718688965e-01
-2.417190074920654297e-01 -1.021782588213682175e-02 -7.465235888957977295e-02 -6.736227869987487793e-02 -7.481778040528297424e-03 9.052674472332000732e-02 1.873846352100372314e-01 -1.752088069915771484e-01 -5.651250854134559631e-02 1.112661063671112061e-01 1.290871798992156982e-01 -1.222097873687744141e-01 -6.523007899522781372e-02 -2.330492585897445679e-01 1.775201708078384399e-01 1.134586613625288010e-02 4.560937881469726562e-01 -2.517087757587432861e-01 1.098336651921272278e-02 7.878360897302627563e-02 2.779619097709655762e-01 -8.065871149301528931e-02 1.356751024723052979e-01 -2.598465383052825928e-01 1.865928322076797485e-01 -7.952550798654556274e-02 6.058882921934127808e-03 3.090142607688903809e-01 3.508622944355010986e-01 -4.670294001698493958e-02 6.571339070796966553e-02 7.898578792810440063e-02
-6.561192125082015991e-02 -1.050202473998069763e-01 3.106433749198913574e-01 1.933497488498687744e-01 -2.491687685251235962e-01 -7.202499359846115112e-02 -5.713779106736183167e-02 2.014590054750442505e-01 -4.638513550162315369e-02 6.574622541666030884e-02 1.239685155451297760e-02 -2.237010151147842407e-01 -2.856147587299346924e-01 4.767579212784767151e-02 1.335595250129699707e-01 2.195512056350708008e-01 1.553925126791000366e-01 -2.971938345581293106e-03 -7.016146928071975708e-02 -9.541805833578109741e-03 2.915381193161010742e-01 -1.118090227246284485e-01 1.975075006484985352e-01 1.941746026277542114e-01 2.602929770946502686e-01 2.052928954362869263e-01 -2.330549359321594238e-01 6.176003441214561462e-02 -2.166355215013027191e-02 -3.488807082176208496e-01 7.279144134372472763e-03 -1.986324638128280640e-01
-3.563244640827178955e-02 -6.845542043447494507e-02 -3.373423516750335693e-01 1.289083063602447510e-01 -2.097368612885475159e-02 -1.570434868335723877e-01 8.255585283041000366e-02 1.669803261756896973e-01 -3.970668315887451172e-01 1.966950595378875732e-01 -6.729783117771148682e-02 -3.818655759096145630e-02 -1.892984956502914429e-01 -2.136843353509902954e-01 1.642875820398330688e-01 2.818619646131992340e-02 4.001783430576324463e-01 -1.141208633780479431e-01 2.256580144166946411e-01 1.573274284601211548e-01 1.703480780124664307e-01 -5.198148265480995178e-02 1.144378632307052612e-01 1.194620802998542786e-01 -1.275271326303482056e-01 5.595625191926956177e-02 -6.852152198553085327e-02 2.886770665645599365e-01 2.216360419988632202e-01 -1.215934902429580688e-01 -3.565374016761779785e-02 -1.080663576722145081e-01
-1.297159641981124878e-01 -1.422501057386398315e-01 -1.756615005433559418e-02 9.724885970354080200e-02 -2.209966629743576050e-02 8.434522151947021484e-02 3.004123568534851074e-01 -2.325289994478225708e-01 -9.932319074869155884e-02 -1.488996949046850204e-02 2.606085538864135742e-01 -1.157958731055259705e-01 1.294504404067993164e-01 1.241468712687492371e-01 1.946094930171966553e-01 -1.559407562017440796e-01 2.644275724887847900e-01 1.319654732942581177e-01 1.416329443454742432e-01 1.890874803066253662e-01 -1.748128049075603485e-02 5.807216838002204895e-02 1.963694244623184204e-01 2.092406302690505981e-01 -1.551621034741401672e-02 7.936044596135616302e-03 -7.017844170331954956e-02 1.518802046775817871e-01 4.546385407447814941e-01 4.432525858283042908e-02 2.676633596420288086e-01 -2.787621021270751953e-01
-1.710641384124755859e-01 1.298066377639770508e-01 -2.909653186798095703e-01 -3.669839203357696533e-01 -1.398621946573257446e-01 -3.338607773184776306e-02 1.292654722929000854e-01 -3.843977674841880798e-02 -7.931654155254364014e-02 1.876299679279327393e-01 2.060485035181045532e-01 -2.252734005451202393e-01 -2.331394553184509277e-01 2.144610136747360229e-02 -2.088070809841156006e-01 7.809424307197332382e-03 1.639851331710815430e-01 -9.348866343498229980e-02 1.208974346518516541e-01 -1.946596652269363403e-01 2.391742318868637085e-01 -1.165582239627838135e-01 9.581215679645538330e-02 2.077522873878479004e-01 4.274832457304000854e-02 -2.411602586507797241e-01 -2.329986840486526489e-01 -2.403564006090164185e-02 1.776455342769622803e-01 -1.604000627994537354e-01 2.152751684188842773e-01 -1.809923350811004639e-01
9.678423404693603516e-02 -9.936403483152389526e-02 3.199977576732635498e-01 2.423435300588607788e-01 2.411974966526031494e-02 1.427688449621200562e-01 3.461951613426208496e-01 5.814849585294723511e-02 8.676804602146148682e-02 -1.572883576154708862e-01 9.266032278537750244e-02 -9.757824242115020752e-02 -1.059315875172615051e-01 -5.114825069904327393e-02 -3.422670066356658936e-02 -1.348531246185302734e-01 2.976004481315612793e-01 -2.587829530239105225e-01 -1.632215380668640137e-01 3.914422988891601562e-01 1.705489009618759155e-01 -9.865415096282958984e-02 -1.203209720551967621e-02 3.949243947863578796e-02 2.570149302482604980e-01 9.426019340753555298e-02 7.430144399404525757e-02 1.186495763249695301e-03 2.640047371387481689e-01 9.802638739347457886e-02 -6.728899478912353516e-02 -2.272379249334335327e-01
-3.850740566849708557e-02 9.107229858636856079e-02 -3.904176130890846252e-02 -3.858609870076179504e-02 -1.043800339102745056e-01 1.906532794237136841e-01 -1.503282785415649414e-01 1.557077188044786453e-02 -1.715812087059020996e-01 -9.364785254001617432e-02 8.393110334873199463e-02 1.043566837906837463e-01 -2.079637050628662109e-01 2.098991572856903076e-01 2.365938574075698853e-01 -2.688782289624214172e-02 1.732175499200820923e-01 -8.138249069452285767e-02 1.188711747527122498e-01 1.950233578681945801e-01 2.169701457023620605e-01 1.414059102535247803e-01 3.180679976940155029e-01 1.635734140872955322e-01 1.826413869857788086e-01 1.011867597699165344e-01 -1.125018075108528137e-01 1.111192628741264343e-01 1.609012484550476074e-01 1.003897339105606079e-01 1.925462633371353149e-01 -5.399487614631652832e-01
3.714593127369880676e-02 1.749632209539413452e-01 -1.486675739288330078e-01 2.189644128084182739e-01 2.216982282698154449e-02 -1.677358150482177734e-01 2.780495882034301758e-01 -7.522589713335037231e-02 -1.638095378875732422e-01 -3.163388967514038086e-01 2.246310710906982422e-01 -4.150345027446746826e-01 -2.831557393074035645e-01 -5.901989340782165527e-02 1.933460831642150879e-01 4.052097350358963013e-02 1.233207806944847107e-01 -1.416123658418655396e-01 -1.343969069421291351e-02 2.011284679174423218e-01 3.307193145155906677e-02 -1.759129017591476440e-01 -9.059807658195495605e-02 3.687091544270515442e-02 1.548211276531219482e-02 7.286401093006134033e-02 5.711613222956657410e-02 2.242642492055892944e-01 2.216463238000869751e-01 -1.690617948770523071e-01 -6.112477928400039673e-02 -2.366618514060974121e-01
9.813884645700454712e-02 -1.266760230064392090e-01 9.679026901721954346e-02 -2.897576093673706055e-01 -1.798149384558200836e-02 -6.788328289985656738e-02 4.834238439798355103e-02 1.549118310213088989e-01 5.795856192708015442e-02 -9.538015723228454590e-02 -7.036210596561431885e-02 -2.375556826591491699e-01 -1.206533610820770264e-01 -2.088437378406524658e-01 -4.021158069372177124e-02 -1.179650276899337769e-01 2.425106614828109741e-01 -4.249441623687744141e-01 1.628982275724411011e-01 2.811400592327117920e-01 2.120574861764907837e-01 1.185703673399984837e-03 1.327126920223236084e-01 1.959337852895259857e-02 2.254593968391418457e-01 -1.478442549705505371e-01 -1.495589613914489746e-01 -1.420021504163742065e-01 1.857372373342514038e-01 -3.301467597484588623e-01 1.404059585183858871e-02 -1.879804581403732300e-01
3.519717231392860413e-02 -1.295096427202224731e-01 8.663904666900634766e-02 2.827587537467479706e-02 -2.746576666831970215e-01 1.774247586727142334e-01 1.728049665689468384e-01 3.193740248680114746e-01 6.743335165083408356e-03 5.171868950128555298e-02 2.730210721492767334e-01 2.437060773372650146e-01 -1.140672042965888977e-01 -1.127791851758956909e-01 -1.354895830154418945e-01 4.208070691674947739e-03 4.450835287570953369e-01 -3.510854244232177734e-01 4.527982324361801147e-02 4.431188106536865234e-02 1.040536314249038696e-01 4.120500758290290833e-02 1.178042590618133545e-01 2.340155243873596191e-01 1.400491595268249512e-01 5.663676559925079346e-02 2.235683798789978027e-02 1.464023441076278687e-01 5.400170758366584778e-02 -2.048744708299636841e-01 1.949924230575561523e-01 -1.412043571472167969e-01
1.210325360298156738e-01 -2.294209748506546021e-01 -2.061853744089603424e-02 2.211715430021286011e-01 9.809621423482894897e-02 1.847484111785888672e-01 2.699716202914714813e-02 2.291078716516494751e-01 6.579489912837743759e-03 1.123789995908737183e-01 1.974965929985046387e-01 -2.573693394660949707e-01 -1.101052165031433105e-01 1.190328672528266907e-01 2.596655488014221191e-01 -1.650206744670867920e-01 3.058704733848571777e-01 1.326166689395904541e-01 1.115319505333900452e-02 2.589996457099914551e-01 6.890244036912918091e-02 -1.352954953908920288e-01 -1.215227097272872925e-01 1.810869127511978149e-01 -5.352104082703590393e-02 -1.927494704723358154e-01 1.316246837377548218e-01 3.269964754581451416e-01 9.952213615179061890e-02 3.128643333911895752e-02 1.469242870807647705e-01 -3.191145658493041992e-01
-1.886225491762161255e-01 -1.382291689515113831e-02 1.767584383487701416e-01 -4.363159835338592529e-02 -2.393647097051143646e-02 -3.015082180500030518e-01 8.325636386871337891e-02 2.908043861389160156e-01 3.050293028354644775e-02 -7.729408144950866699e-02 -2.336284331977367401e-02 -2.713785171508789062e-01 -3.379713892936706543e-01 -2.646535038948059082e-01 -8.734563738107681274e-02 -1.151291131973266602e-01 4.946357607841491699e-01 -3.108174726366996765e-02 -7.349226623773574829e-02 1.400271952152252197e-01 -6.961956620216369629e-03 -1.170905008912086487e-01 -7.580839097499847412e-02 -1.398125141859054565e-01 6.793501228094100952e-02 -1.501584351062774658e-01 8.606214821338653564e-02 1.856037974357604980e-01 -1.038006506860256195e-02 -1.940092295408248901e-01 -7.832628488540649414e-02 -1.981516182422637939e-01
-1.284248679876327515e-01 -1.619576364755630493e-01 3.511608541011810303e-01 1.828235834836959839e-01 -5.074022337794303894e-02 -8.734711259603500366e-02 1.864369362592697144e-01 2.332121133804321289e-02 -6.733590364456176758e-02 6.964713335037231445e-02 -1.505869030952453613e-01 -8.890139311552047729e-02 -3.939585983753204346e-01 1.834957599639892578e-01 1.168478652834892273e-01 2.343475073575973511e-02 1.191193908452987671e-01 -6.928885728120803833e-02 -4.704988002777099609e-02 -9.798809885978698730e-02 1.833036839962005615e-01 1.232024952769279480e-01 1.768435686826705933e-01 5.514691397547721863e-02 2.607869803905487061e-01 -2.399506568908691406e-01 -1.448850035667419434e-01 3.593545258045196533e-01 1.096853390336036682e-01 -2.983483076095581055e-01 3.974994644522666931e-02 -1.405504047870635986e-01
-3.443921683356165886e-03 -2.340805381536483765e-01 -3.071492016315460205e-01 3.879698738455772400e-02 8.066064864397048950e-02 -8.308983594179153442e-02 2.222876399755477905e-01 -1.832173205912113190e-02 -1.041463240981101990e-01 5.320464819669723511e-02 -8.033615350723266602e-02 -2.354855090379714966e-01 -2.158187329769134521e-01 -1.758309751749038696e-01 2.731899917125701904e-01 9.386789053678512573e-02 3.703038096427917480e-01 -2.693801224231719971e-01 1.134338676929473877e-01 -5.819455534219741821e-02 1.960353106260299683e-01 -9.811659902334213257e-02 2.323390096426010132e-01 -5.291378498077392578e-02 -1.136547401547431946e-01 6.337181478738784790e-02 8.039554953575134277e-02 1.895770877599716187e-01 2.329378873109817505e-01 -3.151577115058898926e-01 5.424357950687408447e-02 5.498233065009117126e-02
-4.306369274854660034e-02 -1.706116795539855957e-01 8.835492283105850220e-02 -2.796550514176487923e-03 -8.917128294706344604e-02 1.474399417638778687e-01 3.484323918819427490e-01 -1.375888437032699585e-01 -3.643858432769775391e-02 7.323567755520343781e-03 6.065157800912857056e-02 -1.302541494369506836e-01 -3.226092457771301270e-01 -8.521252870559692383e-02 -1.351511925458908081e-01 2.141259312629699707e-01 9.830033034086227417e-02 -1.735129952430725098e-01 1.469644606113433838e-01 -1.863637268543243408e-01 2.167153060436248779e-01 1.720789968967437744e-01 -1.470642387866973877e-01 7.158655673265457153e-02 2.989239096641540527e-01 1.538964062929153442e-01 -1.000435724854469299e-01 2.684922516345977783e-01 -5.958058312535285950e-02 -2.073020301759243011e-02 -4.461538419127464294e-02 -4.395244121551513672e-01
-2.522600889205932617e-01 1.280514430254697800e-02 2.865305170416831970e-02 -3.483183979988098145e-01 -6.382346898317337036e-02 -5.804006382822990417e-02 6.779807806015014648e-02 -6.324718147516250610e-02 -4.755998402833938599e-02 -1.050891205668449402e-01 1.454926282167434692e-01 -3.298204541206359863e-01 -3.504537045955657959e-01 1.183594241738319397e-01 2.686181850731372833e-02 2.279947325587272644e-02 3.669790625572204590e-01 5.912266671657562256e-02 -9.959618002176284790e-02 -1.071651699021458626e-03 -1.837793886661529541e-01 -1.465499214828014374e-02 9.227445721626281738e-02 9.558948129415512085e-02 2.223930507898330688e-01 3.672063723206520081e-02 6.312516331672668457e-02 -2.279104739427566528e-01 1.629355363547801971e-02 1.631932705640792847e-01 2.604365348815917969e-02 -4.273755252361297607e-01
-4.685158282518386841e-02 3.406903520226478577e-02 1.703770309686660767e-01 -5.135186016559600830e-02 -8.779837191104888916e-02 -1.448712795972824097e-01 3.391760960221290588e-02 -1.694864779710769653e-01 -3.667791932821273804e-02 -7.263913005590438843e-02 8.438112586736679077e-02 -3.609156906604766846e-01 9.205070883035659790e-02 -1.793682575225830078e-01 2.703726291656494141e-01 1.714593917131423950e-02 1.880205124616622925e-01 -1.649319827556610107e-01 -1.037343516945838928e-01 -2.038466483354568481e-01 9.546258486807346344e-03 -4.646013677120208740e-02 -6.611622124910354614e-02 1.613586843013763428e-01 -1.208542361855506897e-01 -6.063527241349220276e-02 -9.521351009607315063e-02 1.946055889129638672e-01 2.204782366752624512e-01 -2.520691156387329102e-01 1.397064775228500366e-01 -5.513164997100830078e-01
-1.528719067573547363e-01 -1.397580504417419434e-01 1.461198739707469940e-02 -1.707566082477569580e-01 1.918433010578155518e-01 -1.670983731746673584e-01 -2.949291840195655823e-03 1.116338819265365601e-01 -1.107729747891426086e-01 -1.276119649410247803e-01 1.600114852190017700e-01 -1.525885015726089478e-01 -2.156700193881988525e-01 -1.551088392734527588e-01 -3.049798123538494110e-02 -1.709504127502441406e-01 3.508206009864807129e-01 -1.140214353799819946e-01 7.608144730329513550e-02 -3.977416753768920898e-01 2.449610829353332520e-01 4.059185460209846497e-02 2.464316785335540771e-01 7.876232266426086426e-02 3.287287801504135132e-02 -1.501649767160415649e-01 -1.033522412180900574e-01 -4.835781641304492950e-03 -9.165509045124053955e-02 -2.109307795763015747e-01 1.238358207046985626e-02 -3.953877985477447510e-01
-1.611979603767395020e-01 2.235851883888244629e-01 1.786534786224365234e-01 1.613079570233821869e-02 -2.520107924938201904e-01 -1.249755024909973145e-01 -7.872253656387329102e-02 -8.330751955509185791e-02 -7.513848692178726196e-02 -2.406330406665802002e-01 6.848270446062088013e-02 -3.489867448806762695e-01 -3.885486349463462830e-02 -1.472887545824050903e-01 4.233409091830253601e-02 -4.977581277489662170e-02 2.148079276084899902e-01 -8.050196617841720581e-02 -7.614473253488540649e-02 -1.558168558403849602e-03 2.373591512441635132e-01 -1.578193455934524536e-01 -3.454830870032310486e-02 1.599243432283401489e-01 -9.049032628536224365e-02 1.836140751838684082e-01 -6.377954781055450439e-02 1.909545809030532837e-01 4.033086001873016357e-01 -1.896305233240127563e-01 -2.036262750625610352e-01 -3.051593303680419922e-01
-5.952727794647216797e-02 2.261123433709144592e-02 -2.360731810331344604e-01 1.809304114431142807e-03 1.580742001533508301e-01 7.084416598081588745e-02 1.644859462976455688e-01 -1.465673744678497314e-01 2.779790461063385010e-01 4.268825054168701172e-02 3.716580271720886230e-01 -1.852824091911315918e-01 7.786666601896286011e-02 4.901585634797811508e-03 1.268976628780364990e-01 -1.055601891130208969e-02 2.328049093484878540e-01 -3.348611295223236084e-03 8.107720315456390381e-02 2.713721096515655518e-01 1.438883990049362183e-01 -9.632795304059982300e-02 2.242565527558326721e-02 1.293189525604248047e-01 1.429000049829483032e-01 -1.975539699196815491e-02 -1.230718344449996948e-01 -1.677983105182647705e-01 5.079655647277832031e-01 -1.590616106986999512e-01 1.351688206195831299e-01 -2.011548429727554321e-01
7.927381992340087891e-02 -1.719200313091278076e-01 -7.713296264410018921e-02 -2.411417663097381592e-01 1.960122399032115936e-02 -2.129706442356109619e-01 3.779016435146331787e-02 4.180921241641044617e-02 6.299597769975662231e-02 -9.859023243188858032e-02 5.343141034245491028e-03 -2.082933187484741211e-01 -1.454099863767623901e-01 -1.529416143894195557e-01 9.239289164543151855e-02 1.425565034151077271e-01 1.921881884336471558e-01 4.040555655956268311e-02 -1.211071088910102844e-01 -2.286752015352249146e-01 3.424590826034545898e-01 4.142029955983161926e-02 -5.248333793133497238e-03 3.013617098331451416e-01 -1.112027186900377274e-02 1.980877667665481567e-01 2.504478693008422852e-01 2.459344118833541870e-01 3.614002764225006104e-01 -7.683036476373672485e-02 -1.999719738960266113e-01 -2.573050558567047119e-01
-1.092930957674980164e-01 4.175804927945137024e-02 -3.149625957012176514e-01 1.417830307036638260e-02 -1.387037783861160278e-01 -1.024857833981513977e-01 -4.804373160004615784e-02 -1.316823512315750122e-01 -3.848233073949813843e-02 -1.183307096362113953e-01 1.021509245038032532e-01 -4.282774031162261963e-01 -2.152489274740219116e-01 -8.080548793077468872e-02 3.669288158416748047e-01 1.665962338447570801e-01 2.565475106239318848e-01 1.527225226163864136e-01 -2.755771623924374580e-03 1.496520787477493286e-01 2.072623372077941895e-01 -4.047995060682296753e-02 3.464782983064651489e-02 8.895797282457351685e-02 2.884816192090511322e-02 -2.935542352497577667e-02 2.816107869148254395e-02 3.031811118125915527e-01 3.027602434158325195e-01 -1.736017167568206787e-01 1.386552453041076660e-01 -1.106318458914756775e-01
-1.681136712431907654e-02 -1.203228347003459930e-02 1.832838058471679688e-01 -1.345969140529632568e-01 -1.617470197379589081e-02 -8.236812800168991089e-02 2.132602185010910034e-01 8.233154565095901489e-02 2.623612880706787109e-01 -6.206599622964859009e-02 5.862698424607515335e-03 -2.350121736526489258e-01 -1.397873610258102417e-01 7.510176301002502441e-02 1.676354706287384033e-01 -1.940977275371551514e-01 2.650848031044006348e-01 -1.608575135469436646e-01 5.452046915888786316e-02 -2.858409583568572998e-01 9.488391131162643433e-02 2.567134499549865723e-01 1.533927619457244873e-01 2.523881494998931885e-01 3.356132507324218750e-01 -3.111832775175571442e-04 -2.975890636444091797e-01 -9.941655397415161133e-02 1.939543336629867554e-01 -1.897630840539932251e-01 -2.616431796923279762e-03 -2.048923671245574951e-01
6.839274615049362183e-02 -6.724249571561813354e-02 -1.326956450939178467e-01 -2.516234815120697021e-01 -1.825057268142700195e-01 -2.054381221532821655e-01 1.653916090726852417e-01 -1.804748177528381348e-02 1.566209644079208374e-01 4.310577362775802612e-02 -7.486384361982345581e-02 -1.949359476566314697e-01 -8.144746534526348114e-03 -5.351691320538520813e-02 5.292645841836929321e-02 -1.654380112886428833e-01 2.062390744686126709e-01 -5.643640086054801941e-02 3.268416523933410645e-01 1.495329588651657104e-01 2.268791943788528442e-01 1.706331521272659302e-01 3.140096738934516907e-02 8.063144236803054810e-02 3.000198006629943848e-01 -2.313664257526397705e-01 3.547357022762298584e-02 1.880017854273319244e-02 3.377581238746643066e-01 1.132983639836311340e-01 3.176446557044982910e-01 -2.600750029087066650e-01
-8.558544516563415527e-02 1.175991296768188477e-01 -1.279621869325637817e-01 -6.068407557904720306e-03 -1.326154172420501709e-01 -2.126587778329849243e-01 2.047873586416244507e-01 3.471573889255523682e-01 1.007290929555892944e-01 -2.263762950897216797e-01 -2.887197397649288177e-02 -1.970368772745132446e-01 -3.288075923919677734e-01 7.517548277974128723e-03 9.527456760406494141e-02 -8.810643851757049561e-02 3.764840066432952881e-01 -2.012536972761154175e-01 -5.559545755386352539e-02 1.240458935499191284e-01 1.936972886323928833e-01 -1.404593288898468018e-01 1.569425314664840698e-01 1.541096866130828857e-01 2.532908618450164795e-01 -3.685037791728973389e-02 2.800962328910827637e-01 -3.403542935848236084e-02 -2.213103510439395905e-02 6.285270303487777710e-02 -2.200274020433425903e-01 -8.233108371496200562e-02
1.219905912876129150e-01 -1.458901762962341309e-01 9.334009885787963867e-02 1.636865139007568359e-01 2.344459062442183495e-03 1.345452070236206055e-01 3.987475633621215820e-01 1.769648939371109009e-01 -6.580761820077896118e-02 2.205526828765869141e-02 2.800427973270416260e-01 -1.908333152532577515e-01 -2.864022925496101379e-02 -1.172124370932579041e-01 -1.917939335107803345e-01 -1.423759460449218750e-01 -3.191605210304260254e-02 3.941939398646354675e-02 -7.227376848459243774e-02 2.604262717068195343e-02 7.190683484077453613e-02 -8.950407058000564575e-02 2.626459598541259766e-01 1.513462662696838379e-01 3.727665543556213379e-01 6.701272726058959961e-02 -2.267449535429477692e-02 2.169438302516937256e-01 3.988854587078094482e-01 1.205962151288986206e-02 -1.418757289648056030e-01 -2.113738209009170532e-01
-1.841068416833877563e-01 -4.899569973349571228e-02 5.728416517376899719e-02 3.145471960306167603e-02 -8.368322253227233887e-02 -2.585539817810058594e-01 3.396125435829162598e-01 -7.181065529584884644e-02 7.298323512077331543e-02 -9.296426922082901001e-02 1.260599493980407715e-01 -2.846642956137657166e-02 -1.519673764705657959e-01 2.861555814743041992e-01 1.877434104681015015e-01 -1.435254365205764771e-01 4.918932318687438965e-01 -2.562587261199951172e-01 -1.344676762819290161e-01 1.586449444293975830e-01 -1.309234648942947388e-01 -3.762856870889663696e-02 2.350672781467437744e-01 3.272438421845436096e-02 5.151610448956489563e-02 -9.541733562946319580e-02 -7.274802029132843018e-02 -1.642618030309677124e-01 1.606525629758834839e-01 -1.469200104475021362e-01 1.750118434429168701e-01 -1.605365872383117676e-01
1.128233671188354492e-01 6.548091024160385132e-02 1.074855998158454895e-01 -1.217622905969619751e-01 -6.463747471570968628e-02 1.152685508131980896e-01 2.114406228065490723e-01 2.539526820182800293e-01 1.194986179471015930e-01 -1.806638948619365692e-02 9.751863777637481689e-02 -2.443962544202804565e-01 -2.148023545742034912e-01 -1.445265561342239380e-01 1.336457952857017517e-02 1.302897930145263672e-01 5.009454488754272461e-01 -1.874874681234359741e-01 -3.137416392564773560e-02 1.846787482500076294e-01 2.511004358530044556e-02 -1.357584595680236816e-01 1.795233339071273804e-01 -4.131783917546272278e-02 -8.322989195585250854e-02 -9.570980817079544067e-02 9.423594176769256592e-02 4.995232075452804565e-02 3.548103570938110352e-01 -7.697276026010513306e-02 -3.519723713397979736e-01 -6.755951792001724243e-02
-5.532376095652580261e-02 -3.301568701863288879e-02 -1.009869053959846497e-01 -3.066990077495574951e-01 -2.727254852652549744e-02 -1.642397642135620117e-01 -6.882837507873773575e-03 4.797808453440666199e-02 5.375970155000686646e-02 1.056910902261734009e-01 1.392099410295486450e-01 -3.166269958019256592e-01 -1.535233557224273682e-01 -1.271966844797134399e-01 1.090416871011257172e-02 7.702846825122833252e-02 3.215222060680389404e-01 8.067825436592102051e-02 3.157076537609100342e-01 1.474941521883010864e-01 1.238509640097618103e-01 2.321380674839019775e-01 2.420658469200134277e-01 1.529494822025299072e-01 1.208010837435722351e-01 -2.021432220935821533e-01 6.517051160335540771e-02 -2.458772994577884674e-02 3.704042434692382812e-01 1.008095666766166687e-01 2.987419366836547852e-01 -5.081699416041374207e-02
1.448687762022018433e-01 -1.588726192712783813e-01 2.194450199604034424e-01 5.806625634431838989e-02 2.839604318141937256e-01 2.717937901616096497e-02 2.127601802349090576e-01 1.758521050214767456e-01 8.110058307647705078e-02 6.080482155084609985e-02 3.071027994155883789e-01 4.588524624705314636e-02 -2.364632487297058105e-01 -1.586259454488754272e-01 9.446591138839721680e-02 -1.938201636075973511e-01 1.704706549644470215e-01 -1.851834207773208618e-01 5.634843558073043823e-02 1.684253066778182983e-01 1.243221387267112732e-01 -1.354389339685440063e-01 2.838655114173889160e-01 4.119241610169410706e-02 3.475008606910705566e-01 -1.326338499784469604e-01 7.006032019853591919e-02 2.446785755455493927e-02 1.957189291715621948e-01 4.995145648717880249e-02 -1.770814359188079834e-01 -2.888536155223846436e-01
-4.965456575155258179e-02 -4.751966893672943115e-01 1.308630686253309250e-02 -1.819701045751571655e-01 1.618183404207229614e-01 -6.186552718281745911e-02 -4.289864003658294678e-02 1.022479608654975891e-01 -1.072927266359329224e-01 4.266120493412017822e-02 1.938303709030151367e-01 -2.847222387790679932e-01 -1.910862028598785400e-01 -4.469308257102966309e-02 1.594272851943969727e-01 4.917472228407859802e-02 3.272901773452758789e-01 9.031154215335845947e-02 2.516228556632995605e-01 1.791312098503112793e-01 2.220725119113922119e-01 2.213935106992721558e-01 4.571492224931716919e-02 1.645233929157257080e-01 1.500280350446701050e-01 -2.812470197677612305e-01 1.723583191633224487e-01 -3.563925251364707947e-02 1.105319410562515259e-01 3.201857209205627441e-02 9.995310753583908081e-02 -6.188824027776718140e-02
4.254832491278648376e-02 -1.286214441061019897e-01 2.649178206920623779e-01 -4.031595960259437561e-02 -1.613417565822601318e-01 -2.243159264326095581e-01 3.061834871768951416e-01 3.078053593635559082e-01 2.126663178205490112e-01 -6.579386070370674133e-03 1.793056577444076538e-01 -4.526148550212383270e-03 -4.314033389091491699e-01 -7.317863404750823975e-02 1.593042612075805664e-01 -2.215797454118728638e-01 2.898052334785461426e-01 -1.710042208433151245e-01 -2.169637382030487061e-02 -1.898024529218673706e-01 1.540085524320602417e-01 2.059627175331115723e-01 1.854050159454345703e-01 1.372326165437698364e-01 3.200343996286392212e-02 -2.519760280847549438e-02 2.487933635711669922e-02 4.721031710505485535e-02 1.095655411481857300e-01 4.658195748925209045e-02 -7.118049263954162598e-02 -9.379424899816513062e-02
-1.854625195264816284e-01 2.604010999202728271e-01 2.299397066235542297e-02 -1.199013292789459229e-01 -6.567719578742980957e-02 -1.460246443748474121e-01 1.394549608230590820e-01 -1.468701008707284927e-02 -2.443668991327285767e-01 -1.059020459651947021e-01 2.641016840934753418e-01 -3.593784868717193604e-01 -2.145804315805435181e-01 1.644414663314819336e-02 1.788355559110641479e-01 -1.935049295425415039e-01 2.698248326778411865e-01 1.715980321168899536e-01 -5.984216183423995972e-02 1.271481513977050781e-01 3.121674433350563049e-02 1.056955233216285706e-01 2.363850474357604980e-01 5.443036556243896484e-02 -4.175940155982971191e-02 -1.919581368565559387e-02 1.133629754185676575e-01 3.510111570358276367e-01 2.955460548400878906e-01 -1.463337391614913940e-01 1.064280197024345398e-01 -2.773732878267765045e-02
-8.452793955802917480e-02 -2.897115945816040039e-01 -8.140864968299865723e-02 -1.691879779100418091e-01 9.526824206113815308e-02 4.006665572524070740e-02 1.167020350694656372e-01 -2.028424143791198730e-01 -1.959429979324340820e-01 6.366600096225738525e-02 1.798947751522064209e-01 -5.885449796915054321e-02 -3.289294540882110596e-01 -1.538023203611373901e-01 2.563836872577667236e-01 2.620571851730346680e-01 3.634914457798004150e-01 -2.395289391279220581e-01 2.442043572664260864e-01 1.984390616416931152e-01 2.231944799423217773e-01 1.932664029300212860e-02 1.518209129571914673e-01 -4.693893343210220337e-02 1.046932712197303772e-01 3.659773617982864380e-02 1.724174320697784424e-01 6.818883121013641357e-02 2.137465029954910278e-01 -7.748580724000930786e-02 -3.697617724537849426e-02 1.640654401853680611e-03
8.914438635110855103e-02 -2.349466234445571899e-01 1.074529886245727539e-01 -1.237948462367057800e-01 9.181019663810729980e-02 -2.831567227840423584e-01 4.100187867879867554e-02 -2.868989482522010803e-02 -3.143879175186157227e-01 1.284217685461044312e-01 8.487740904092788696e-02 -1.697672307491302490e-01 -3.506619334220886230e-01 -7.663542032241821289e-02 -1.103464514017105103e-01 -2.982530891895294189e-01 3.285199701786041260e-01 9.350199997425079346e-02 1.443746536970138550e-01 1.750569343566894531e-01 6.994137167930603027e-02 8.218163624405860901e-03 -2.202041074633598328e-02 1.762437671422958374e-01 9.498139470815658569e-02 -2.792344801127910614e-02 -1.442096829414367676e-01 -2.091602087020874023e-01 2.811105549335479736e-01 -8.053202927112579346e-02 -1.275604367256164551e-01 -2.382372617721557617e-01
2.826936170458793640e-02 -6.943374872207641602e-02 5.827928707003593445e-02 -1.801915653049945831e-02 -9.079040586948394775e-02 -9.823690354824066162e-02 8.037547022104263306e-02 4.984864294528961182e-01 -4.176018014550209045e-02 -2.846391201019287109e-01 -1.143584144301712513e-03 -3.231956362724304199e-01 -1.944219917058944702e-01 5.593032017350196838e-02 -1.562601774930953979e-01 -6.111500412225723267e-02 3.202187418937683105e-01 -2.413120120763778687e-01 1.876706629991531372e-01 1.647182106971740723e-01 1.392581164836883545e-01 2.686435729265213013e-02 -4.032017290592193604e-02 8.215341949835419655e-04 1.273979246616363525e-01 -6.964012980461120605e-02 -3.170499503612518311e-01 -1.073179244995117188e-01 2.286732494831085205e-01 -1.274943202733993530e-01 6.997846812009811401e-02 -1.004487872123718262e-01
-5.806650221347808838e-02 -3.303003609180450439e-01 1.159357577562332153e-01 3.101026825606822968e-02 1.621426045894622803e-01 -3.461586683988571167e-02 -5.754809826612472534e-03 2.411379665136337280e-01 1.583331823348999023e-01 -6.224815919995307922e-02 3.190914988517761230e-01 -5.253311619162559509e-02 -7.854185998439788818e-02 -1.206804662942886353e-01 3.661809265613555908e-01 -2.188807167112827301e-02 2.369065582752227783e-01 -1.972624957561492920e-01 -5.652702227234840393e-02 5.067573115229606628e-02 2.460243850946426392e-01 5.119839683175086975e-02 1.064206287264823914e-01 -2.760726585984230042e-02 1.548985689878463745e-01 -2.629000246524810791e-01 2.023145109415054321e-01 6.506300717592239380e-02 3.746992647647857666e-01 -7.305561751127243042e-02 1.576490402221679688e-01 -1.171880513429641724e-01
4.573443904519081116e-02 -5.719799548387527466e-02 7.429143786430358887e-02 -1.814602762460708618e-01 2.240245230495929718e-02 -2.440427392721176147e-01 2.128482758998870850e-01 1.837222874164581299e-01 -1.306121200323104858e-01 6.973523646593093872e-02 -1.469097137451171875e-01 1.157564297318458557e-01 -6.180597096681594849e-02 -1.119668409228324890e-01 7.138276100158691406e-02 -2.842130362987518311e-01 2.135982662439346313e-01 -1.414046436548233032e-01 4.127124324440956116e-02 5.704991519451141357e-02 1.264287829399108887e-01 2.502700984477996826e-01 7.176234573125839233e-02 1.014625355601310730e-01 3.143176138401031494e-01 -3.034037351608276367e-02 -7.661357522010803223e-02 4.446536302566528320e-01 -2.143229171633720398e-02 9.974736720323562622e-02 6.859368085861206055e-02 -4.181878268718719482e-01
-9.966177493333816528e-02 -1.004719585180282593e-01 4.495161771774291992e-02 -9.485606104135513306e-02 1.922283619642257690e-01 1.055750027298927307e-01 2.816204726696014404e-01 1.771695464849472046e-01 -2.073222585022449493e-02 -1.300120055675506592e-01 3.902536630630493164e-01 -1.010429784655570984e-01 -1.105964630842208862e-01 1.816214919090270996e-01 -6.447064876556396484e-02 -4.101125150918960571e-02 2.493551224470138550e-01 -4.695530235767364502e-01 2.200788855552673340e-01 1.218952834606170654e-01 4.771308507770299911e-03 -2.456242218613624573e-02 1.259605437517166138e-01 1.387908309698104858e-01 2.173825949430465698e-01 -1.130009740591049194e-01 -6.052871420979499817e-02 2.191026657819747925e-01 9.288448095321655273e-02 2.206722460687160492e-02 2.578233480453491211e-01 -1.013560742139816284e-01
-9.041809290647506714e-02 -1.485182344913482666e-01 2.685192227363586426e-01 -1.325920820236206055e-01 1.851154714822769165e-01 -1.960563510656356812e-01 7.107250392436981201e-02 2.389447689056396484e-01 -1.460023224353790283e-01 2.402750775218009949e-02 -9.024628996849060059e-02 -2.111879289150238037e-01 4.782760981470346451e-03 3.178128302097320557e-01 3.165232017636299133e-02 1.764695346355438232e-01 2.706446349620819092e-01 -1.597887575626373291e-01 2.448395192623138428e-01 4.052549600601196289e-01 -7.544536888599395752e-02 -1.004560217261314392e-01 7.912963628768920898e-03 2.573088705539703369e-01 1.234549060463905334e-01 -4.040458053350448608e-02 -1.324367970228195190e-01 1.907696016132831573e-02 1.897958964109420776e-01 -1.515182256698608398e-01 -3.348047658801078796e-02 -1.937290430068969727e-01
-1.680019646883010864e-01 7.332693040370941162e-02 -1.137927025556564331e-01 -1.967197209596633911e-01 -1.039307415485382080e-01 1.368384510278701782e-01 5.495042353868484497e-02 2.630875632166862488e-02 2.599575817584991455e-01 1.161687076091766357e-01 2.544291913509368896e-01 -3.369878828525543213e-01 -1.734949052333831787e-01 9.322373569011688232e-02 4.954779893159866333e-02 9.962620586156845093e-02 1.517326682806015015e-01 7.880279421806335449e-02 -2.235006541013717651e-01 2.473524212837219238e-01 3.375376164913177490e-01 -1.578720808029174805e-01 1.620213836431503296e-01 9.042456746101379395e-02 2.194035984575748444e-02 1.423123329877853394e-01 1.502738744020462036e-01 -7.479547709226608276e-02 2.409328967332839966e-01 -5.409246310591697693e-02 2.093583345413208008e-01 -3.218787610530853271e-01
-2.238524332642555237e-02 -1.491504013538360596e-01 2.288595773279666901e-02 -1.128395274281501770e-02 -7.641451060771942139e-02 4.510717466473579407e-02 1.271244436502456665e-01 9.354713559150695801e-02 -2.146245986223220825e-01 -2.590583562850952148e-01 -1.234738379716873169e-01 -4.736042618751525879e-01 -5.452372506260871887e-02 -2.399701476097106934e-01 2.071520388126373291e-01 1.895037889480590820e-01 2.507350146770477295e-01 -2.485388219356536865e-01 -1.402216106653213501e-01 1.331860274076461792e-01 -1.982459984719753265e-02 -2.064961493015289307e-01 -3.420078661292791367e-03 -9.012941271066665649e-03 6.384434551000595093e-02 -3.282003477215766907e-02 -1.929871970787644386e-03 2.817375771701335907e-02 2.823660373687744141e-01 -1.271868199110031128e-01 -1.803197562694549561e-01 -3.349215984344482422e-01
-7.369661331176757812e-02 -7.207943499088287354e-02 -1.202708482742309570e-01 -1.451060920953750610e-01 -2.874205410480499268e-01 -1.732600480318069458e-01 1.965691149234771729e-01 1.395832300186157227e-01 -1.156514063477516174e-01 5.772662349045276642e-03 4.049770832061767578e-01 -2.339559793472290039e-01 -1.939243823289871216e-01 -3.020804822444915771e-01 8.909976482391357422e-02 9.167619049549102783e-02 1.908072382211685181e-01 -1.747580021619796753e-01 -1.616681069135665894e-01 1.226056367158889771e-01 -4.396367818117141724e-02 1.043724790215492249e-01 6.429086625576019287e-02 1.383598893880844116e-01 -9.318255633115768433e-02 1.526413410902023315e-01 -1.259216479957103729e-02 3.813224732875823975e-01 1.745112091302871704e-01 1.694094836711883545e-01 -9.973364323377609253e-02 -1.219796910881996155e-01
1.112488657236099243e-02 -1.277895420789718628e-01 -8.264255523681640625e-02 -5.310710519552230835e-03 -1.515170782804489136e-01 -1.976971328258514404e-01 1.563467830419540405e-01 -3.373536467552185059e-02 -1.439046580344438553e-02 2.720664627850055695e-02 2.474560588598251343e-01 1.244451571255922318e-02 -4.664212837815284729e-02 -2.426191419363021851e-01 4.058211669325828552e-02 2.020114064216613770e-01 2.435016632080078125e-01 1.991363465785980225e-01 -2.167994715273380280e-02 1.497076638042926788e-02 3.418303132057189941e-01 -2.906868606805801392e-02 -1.175137534737586975e-01 2.276507914066314697e-01 2.242603003978729248e-01 -2.124795764684677124e-01 -2.395733296871185303e-01 1.222414523363113403e-01 4.700478911399841309e-01 -1.732897162437438965e-01 -1.390640586614608765e-01 -4.659102484583854675e-02
-1.020200699567794800e-01 4.178661853075027466e-02 -8.738357573747634888e-03 -2.059685885906219482e-01 -1.771865338087081909e-01 -1.734398305416107178e-01 -9.140015393495559692e-02 -1.372951664961874485e-03 -8.938801288604736328e-02 1.437679827213287354e-01 -5.577774345874786377e-02 -2.869046926498413086e-01 -1.583257168531417847e-01 1.280431747436523438e-01 2.433430776000022888e-02 -3.099865317344665527e-01 1.466137319803237915e-01 1.072822138667106628e-01 -8.888658136129379272e-02 1.276922821998596191e-01 3.015464842319488525e-01 1.795398890972137451e-01 1.065638065338134766e-01 2.111708074808120728e-01 3.633878529071807861e-01 -1.238527745008468628e-01 -1.864381432533264160e-01 3.549344241619110107e-01 -1.269795093685388565e-02 -1.347770243883132935e-01 5.712586268782615662e-02 -2.392512410879135132e-01
-6.871680170297622681e-02 -6.618485599756240845e-02 -7.828111946582794189e-02 -1.008575409650802612e-01 1.687775105237960815e-01 2.502772510051727295e-01 -3.716191276907920837e-02 -9.546853601932525635e-02 1.439068764448165894e-01 -5.163384974002838135e-02 1.372766792774200439e-01 1.770768687129020691e-02 -1.265922039747238159e-01 -5.166943743824958801e-02 -1.032478734850883484e-01 -3.353258669376373291e-01 5.025517940521240234e-01 -2.338710874319076538e-01 1.135087683796882629e-01 -9.305477887392044067e-02 3.681635260581970215e-01 -1.222273856401443481e-01 -8.250226080417633057e-02 1.720255911350250244e-01 1.321282386779785156e-01 -1.461343169212341309e-01 -7.150857895612716675e-02 1.438395828008651733e-01 1.962219178676605225e-01 -1.778328232467174530e-02 2.457439452409744263e-01 -9.559570252895355225e-02
2.289230674505233765e-01 -2.428548783063888550e-01 1.221391931176185608e-01 -2.783036530017852783e-01 -8.159604668617248535e-02 1.105401315726339817e-03 3.149626553058624268e-01 1.877033617347478867e-03 -1.425393074750900269e-01 8.669639378786087036e-02 -1.243332624435424805e-01 -2.041594982147216797e-01 -2.648573815822601318e-01 1.064971163868904114e-01 2.907214313745498657e-02 -1.488652378320693970e-01 1.646816730499267578e-01 -2.904986441135406494e-01 1.189504787325859070e-01 -1.178570371121168137e-02 8.381532877683639526e-02 2.158181555569171906e-02 3.561623990535736084e-01 -1.207675784826278687e-02 5.930900201201438904e-02 -2.566845417022705078e-01 -3.696963191032409668e-02 -2.845214493572711945e-02 -4.839768633246421814e-03 -3.175980225205421448e-02 1.325047910213470459e-01 -3.878834247589111328e-01
4.195103421807289124e-02 -2.292254120111465454e-01 4.237495958805084229e-01 7.007728517055511475e-02 -2.967965006828308105e-01 9.237439185380935669e-02 1.163680553436279297e-01 6.431362777948379517e-02 5.134712439030408859e-03 4.495830275118350983e-03 4.491362720727920532e-02 1.204541772603988647e-01 -1.303061395883560181e-01 1.149996668100357056e-01 6.709077209234237671e-02 -7.201695442199707031e-02 3.499970138072967529e-01 -6.430260092020034790e-02 4.041877761483192444e-02 2.767955064773559570e-01 1.789996586740016937e-02 1.490610241889953613e-01 1.683051586151123047e-01 8.181415498256683350e-02 2.327250242233276367e-01 -1.499792039394378662e-01 2.062581777572631836e-01 4.888352379202842712e-02 1.645862758159637451e-01 -1.270199753344058990e-02 4.930782690644264221e-02 -4.204131066799163818e-01
-2.645350098609924316e-01 9.586993604898452759e-03 -1.127530857920646667e-01 1.989758759737014771e-01 -2.465287223458290100e-02 -8.661197870969772339e-02 1.087456941604614258e-01 -1.255896985530853271e-01 -1.117176786065101624e-01 -2.090307176113128662e-01 -5.241991952061653137e-02 -4.322050809860229492e-01 -2.075700163841247559e-01 3.658202767837792635e-04 1.084559708833694458e-01 -1.838600188493728638e-01 7.388813793659210205e-02 -1.469449102878570557e-01 -2.001202292740345001e-02 2.504292428493499756e-01 3.049995750188827515e-03 -5.002998188138008118e-02 -1.413965076208114624e-01 1.530230641365051270e-01 -7.408304512500762939e-02 2.972403913736343384e-02 1.259043067693710327e-01 3.505715429782867432e-01 3.536580502986907959e-01 -1.388199180364608765e-01 1.980175226926803589e-01 -2.068125903606414795e-01
-7.753319293260574341e-02 2.480852417647838593e-02 1.809717863798141479e-01 -1.488681435585021973e-01 -1.756667643785476685e-01 -3.233329579234123230e-02 2.426309436559677124e-01 1.511569023132324219e-01 -2.671436779201030731e-02 3.654810488224029541e-01 1.557435542345046997e-01 -2.529960572719573975e-01 -2.284975349903106689e-01 4.238417372107505798e-02 4.281417652964591980e-02 7.232604175806045532e-02 3.455386161804199219e-01 -2.353024482727050781e-01 -1.165520399808883667e-01 2.432623356580734253e-01 -9.876424074172973633e-02 3.366355784237384796e-03 3.332781791687011719e-02 -5.584742873907089233e-02 4.227592423558235168e-02 -1.283381432294845581e-01 -2.881449647247791290e-03 -2.318908721208572388e-01 2.629423141479492188e-01 -2.591991722583770752e-01 -1.803469359874725342e-01 -1.969904601573944092e-01
1.336321979761123657e-01 1.569926142692565918e-01 -2.229387685656547546e-02 9.848476201295852661e-02 1.694754697382450104e-02 5.027719959616661072e-02 2.482642605900764465e-02 2.015838772058486938e-01 -2.437468767166137695e-01 -1.027282699942588806e-01 -3.496993705630302429e-02 -4.213047772645950317e-02 -2.906411588191986084e-01 2.728141844272613525e-01 1.983029395341873169e-01 -6.860482692718505859e-02 1.208087280392646790e-01 -4.863445460796356201e-02 2.943983301520347595e-02 3.700348362326622009e-02 5.557842925190925598e-02 2.770745195448398590e-02 3.424350917339324951e-01 1.376001834869384766e-01 2.676695883274078369e-01 2.897936999797821045e-01 -1.417638808488845825e-01 1.196283474564552307e-01 1.740192770957946777e-01 -6.266763061285018921e-02 9.535758942365646362e-02 -4.845113754272460938e-01
1.479274779558181763e-01 -8.687500655651092529e-02 -9.554261714220046997e-02 4.683857411146163940e-02 -3.046964406967163086e-01 1.609962247312068939e-02 1.469016671180725098e-01 1.239584833383560181e-01 -1.683787107467651367e-01 1.015272140502929688e-01 1.954448819160461426e-01 7.104875892400741577e-02 -3.705333545804023743e-02 -1.198323667049407959e-01 -1.856309324502944946e-01 -6.469046324491500854e-02 4.598696529865264893e-01 -3.007326722145080566e-01 -4.419092088937759399e-02 1.823340542614459991e-02 -1.239061877131462097e-01 5.663229897618293762e-02 1.497969310730695724e-02 1.587398648262023926e-01 1.678664386272430420e-01 1.027086079120635986e-01 1.967646628618240356e-01 1.174014434218406677e-01 3.276110589504241943e-01 -3.231458961963653564e-01 1.888936311006546021e-01 -7.792238891124725342e-02
-5.480724573135375977e-02 5.491378903388977051e-02 -6.724326312541961670e-02 -1.495496630668640137e-01 2.659357339143753052e-02 -1.118849664926528931e-01 -1.683901809155941010e-02 2.364798784255981445e-01 -2.496322393417358398e-01 -1.118138134479522705e-01 -1.556619405746459961e-01 -4.284718930721282959e-01 9.340001642704010010e-02 -2.436250597238540649e-01 1.168758049607276917e-01 -7.251559942960739136e-02 2.508244216442108154e-01 -6.794577836990356445e-02 -2.097044885158538818e-01 -4.993030056357383728e-02 -9.652885049581527710e-02 1.244542524218559265e-01 8.139662444591522217e-03 2.404269427061080933e-01 1.468473765999078751e-02 -1.891763135790824890e-02 -1.823686212301254272e-01 1.279378980398178101e-01 3.422993123531341553e-01 -2.409006208181381226e-01 -4.273565486073493958e-02 -3.226835131645202637e-01
1.415791660547256470e-01 -9.677781909704208374e-02 -2.414442226290702820e-02 6.235903874039649963e-02 -1.691027581691741943e-01 -1.840955317020416260e-01 1.918434351682662964e-02 1.573079824447631836e-01 1.239567771553993225e-01 1.844504177570343018e-01 5.012750998139381409e-02 -1.235418021678924561e-02 -3.432654738426208496e-01 2.586480230093002319e-02 1.854019910097122192e-01 -4.053181037306785583e-02 1.911200881004333496e-01 -7.727483659982681274e-02 -7.719939202070236206e-02 3.094730079174041748e-01 1.448338329792022705e-01 7.596095092594623566e-03 2.489300221204757690e-01 3.874928355216979980e-01 3.070944547653198242e-01 -2.044822461903095245e-02 1.683421581983566284e-01 -3.028527088463306427e-02 2.880201674997806549e-02 1.031528785824775696e-01 1.648192480206489563e-02 -3.985493183135986328e-01
3.807029500603675842e-02 5.335990712046623230e-02 -1.890714466571807861e-01 -3.365693613886833191e-03 1.499874982982873917e-02 -6.761284172534942627e-02 2.358416467905044556e-01 2.863267362117767334e-01 -1.983574032783508301e-01 6.594694405794143677e-02 3.008028566837310791e-01 -1.492594480514526367e-01 -1.229475513100624084e-01 8.090882748365402222e-02 -4.856654256582260132e-02 1.179916113615036011e-01 1.179313287138938904e-01 -1.410189419984817505e-01 2.002178579568862915e-01 1.200274974107742310e-01 1.713539510965347290e-01 1.394954323768615723e-01 1.934269517660140991e-01 6.041735410690307617e-02 4.287401437759399414e-01 2.414778061211109161e-02 2.009650021791458130e-01 1.938204616308212280e-01 2.281533740460872650e-02 1.003879681229591370e-01 3.183007538318634033e-01 -2.659010589122772217e-01
-2.608224749565124512e-01 -5.010688304901123047e-02 8.831199258565902710e-02 -7.114998996257781982e-02 6.898842006921768188e-02 1.811718940734863281e-01 3.770005330443382263e-02 5.244918167591094971e-02 2.108158469200134277e-01 1.412440240383148193e-01 1.763700880110263824e-02 -3.330617845058441162e-01 -2.299423515796661377e-01 1.576633751392364502e-02 -3.582122921943664551e-02 -2.829766869544982910e-01 1.274135559797286987e-01 -3.156791031360626221e-01 -3.409965336322784424e-02 -1.173688396811485291e-01 3.133826255798339844e-01 8.203706145286560059e-02 -4.985145851969718933e-02 1.932329982519149780e-01 -7.234288752079010010e-02 6.371441483497619629e-02 5.449391901493072510e-02 2.307636737823486328e-01 2.432336360216140747e-01 -2.059341818094253540e-01 3.225254714488983154e-01 -1.342839151620864868e-01
1.340451836585998535e-01 -3.549044206738471985e-02 -1.434998959302902222e-01 -2.216760367155075073e-01 -2.515845894813537598e-01 -2.366543114185333252e-01 9.980186820030212402e-02 6.740218400955200195e-02 2.196183204650878906e-01 1.748168915510177612e-01 -6.816702336072921753e-02 -1.967124938964843750e-01 -1.498276554048061371e-02 1.667903363704681396e-02 5.826674401760101318e-02 -1.939151994884014130e-02 2.388721257448196411e-01 -2.022179812192916870e-01 1.555285453796386719e-01 9.041859954595565796e-02 1.489237546920776367e-01 1.937805563211441040e-01 1.772599220275878906e-01 -7.645316421985626221e-02 2.221793681383132935e-01 -1.178065091371536255e-01 -7.400966435670852661e-02 1.666178852319717407e-01 3.815905451774597168e-01 1.260525286197662354e-01 3.243289887905120850e-01 -2.456507533788681030e-01
-1.071586161851882935e-01 -1.042652204632759094e-01 -8.303053677082061768e-02 -2.333777695894241333e-01 7.580864429473876953e-02 -2.895450294017791748e-01 1.075358167290687561e-01 1.065720152109861374e-02 1.271690130233764648e-01 -2.874746918678283691e-02 1.448525935411453247e-01 -2.065160870552062988e-01 -1.733568757772445679e-01 -2.192306816577911377e-01 9.018204361200332642e-02 -3.658456727862358093e-03 -7.910287007689476013e-03 -9.517387300729751587e-02 -3.134840428829193115e-01 7.665584236383438110e-02 1.260995715856552124e-01 1.288429349660873413e-01 -1.400573253631591797e-01 1.192812249064445496e-01 1.073890179395675659e-01 1.398655120283365250e-03 1.371966600418090820e-01 4.074789881706237793e-01 3.237270712852478027e-01 -1.931881904602050781e-01 -7.209627330303192139e-02 -3.532781600952148438e-01
-1.509265899658203125e-01 1.413162201642990112e-01 1.569857448339462280e-01 -5.096775665879249573e-02 -2.206120789051055908e-01 -1.061763428151607513e-02 8.948376029729843140e-02 3.861322253942489624e-02 -1.099387705326080322e-01 -1.408318430185317993e-01 2.755217067897319794e-02 -6.019377335906028748e-02 -1.128908470273017883e-01 -1.701018810272216797e-01 -1.773174852132797241e-02 6.779921054840087891e-02 1.879566162824630737e-01 -1.690562516450881958e-01 -2.199089229106903076e-01 -1.358383297920227051e-01 -2.250491268932819366e-02 -1.542945951223373413e-01 -7.295529544353485107e-02 1.090645492076873779e-01 -1.127104163169860840e-01 9.409106336534023285e-03 1.230003610253334045e-01 3.405894935131072998e-01 2.517834007740020752e-01 -1.790890544652938843e-01 2.369788885116577148e-01 -5.665997266769409180e-01
-3.044698834419250488e-01 -3.392146825790405273e-01 1.630779951810836792e-01 -1.203236207365989685e-01 1.052205357700586319e-02 -2.954190596938133240e-02 1.432752162218093872e-01 2.563786692917346954e-02 -3.764982819557189941e-01 -8.149903267621994019e-02 1.177534908056259155e-01 -1.107104048132896423e-01 -2.163348495960235596e-01 -3.026156723499298096e-01 2.393787167966365814e-02 -2.603606879711151123e-01 2.428029626607894897e-01 5.334388092160224915e-02 4.586829990148544312e-02 -2.687543258070945740e-02 1.569897979497909546e-01 1.638549864292144775e-01 9.064836055040359497e-02 8.131661266088485718e-02 1.794694811105728149e-01 1.652680486440658569e-01 -2.397765815258026123e-01 1.138361990451812744e-01 2.908676862716674805e-01 3.698841854929924011e-02 2.876696549355983734e-02 -3.825017018243670464e-03
2.900002989917993546e-03 -1.333304047584533691e-01 2.339878976345062256e-01 -2.177724987268447876e-01 -6.960849277675151825e-03 9.046240150928497314e-02 -6.592442840337753296e-02 -5.765283480286598206e-02 -1.371648311614990234e-01 1.210125908255577087e-01 -1.742871999740600586e-01 -5.891092494130134583e-02 -7.666765898466110229e-02 -1.287222951650619507e-01 -9.376556426286697388e-02 -6.536904722452163696e-02 5.578956604003906250e-01 -2.501537799835205078e-01 -9.010321646928787231e-02 2.738683521747589111e-01 -9.149434417486190796e-02 1.507072597742080688e-01 -9.228567779064178467e-02 -8.648984134197235107e-03 1.558493822813034058e-01 1.437834929674863815e-02 -2.273566722869873047e-01 -5.051380768418312073e-02 3.134700059890747070e-01 -1.057834774255752563e-01 2.237325459718704224e-01 -1.626340448856353760e-01
5.714792013168334961e-02 7.173872739076614380e-02 -2.103969082236289978e-02 -1.306261569261550903e-01 2.199243009090423584e-02 -1.328137814998626709e-01 5.387838929891586304e-02 1.718243509531021118e-01 -2.230536937713623047e-01 -6.875566393136978149e-02 -1.842818409204483032e-01 -5.018590092658996582e-01 9.147694706916809082e-02 -1.792939901351928711e-01 8.092570304870605469e-02 -7.345327734947204590e-02 1.963372230529785156e-01 -6.043175607919692993e-02 -1.644602566957473755e-01 4.476703703403472900e-02 -4.613856971263885498e-02 -9.348174184560775757e-02 7.146643102169036865e-02 1.601402610540390015e-01 -1.877123955637216568e-03 4.569546878337860107e-02 -1.881396472454071045e-01 2.758964896202087402e-01 2.464502602815628052e-01 -1.545399725437164307e-01 -1.207537055015563965e-01 -4.528693258762359619e-01
-8.569503575563430786e-02 -1.634651720523834229e-01 1.040325835347175598e-01 2.282996624708175659e-01 1.493570804595947266e-01 -1.131570935249328613e-01 2.222115993499755859e-01 7.606218755245208740e-02 1.435799300670623779e-01 -2.822859287261962891e-01 -1.139553487300872803e-01 -1.143309921026229858e-01 -3.980724215507507324e-01 -3.129165172576904297e-01 2.164215892553329468e-01 -7.549347728490829468e-02 4.291897639632225037e-02 -3.859458863735198975e-02 -1.447703838348388672e-01 1.855162531137466431e-01 -7.034399360418319702e-02 3.726863767951726913e-03 1.404985934495925903e-01 1.047510281205177307e-01 6.893688440322875977e-02 -6.007159501314163208e-02 -8.380807936191558838e-02 2.744732797145843506e-01 3.035921156406402588e-01 -4.476749151945114136e-02 5.375660955905914307e-03 -3.132727146148681641e-01
-3.685344457626342773e-01 -2.390958741307258606e-02 -1.600536108016967773e-01 1.170127391815185547e-01 -2.535061910748481750e-03 1.258972287178039551e-01 -5.335060134530067444e-02 1.562392711639404297e-02 1.067118570208549500e-01 1.236371044069528580e-02 3.169436156749725342e-01 -9.213063865900039673e-02 -2.458544075489044189e-01 -1.638826681300997734e-03 -6.240056827664375305e-02 2.284054756164550781e-01 3.500266373157501221e-01 -2.516665160655975342e-01 2.296549677848815918e-01 1.863466799259185791e-01 4.551369696855545044e-02 2.477211654186248779e-01 1.580967009067535400e-01 2.033682912588119507e-01 1.999222487211227417e-01 -9.446044452488422394e-03 1.295839548110961914e-01 6.186810880899429321e-02 1.883573979139328003e-01 8.863154053688049316e-02 5.444579198956489563e-02 -2.414025366306304932e-01
2.776470500975847244e-03 -2.085798382759094238e-01 -1.299352198839187622e-01 -1.566999033093452454e-02 -5.853073671460151672e-02 -1.584514379501342773e-01 2.873510718345642090e-01 1.103239357471466064e-01 4.890910908579826355e-02 1.601601541042327881e-01 -3.576501458883285522e-02 -8.650460094213485718e-02 -2.428247481584548950e-01 -2.416433580219745636e-02 -1.032341644167900085e-01 1.910208910703659058e-01 5.043956264853477478e-02 -8.528371155261993408e-02 -3.572343289852142334e-02 -2.789157927036285400e-01 5.358754843473434448e-02 5.399379506707191467e-02 4.313659071922302246e-01 1.630833148956298828e-01 6.994660198688507080e-02 -7.540511339902877808e-02 -5.331915244460105896e-02 3.021638393402099609e-01 4.497098922729492188e-01 -1.622851043939590454e-01 -3.244659304618835449e-02 -1.757381856441497803e-01
2.510661073029041290e-02 -2.641594409942626953e-01 2.293079346418380737e-01 -1.419922523200511932e-02 -1.019138991832733154e-01 -4.230028390884399414e-02 1.139442995190620422e-01 -1.087133809924125671e-01 -1.359202712774276733e-01 1.292766034603118896e-01 -5.989085882902145386e-03 -3.307969868183135986e-02 1.285458356142044067e-01 -2.473069354891777039e-02 -1.822492182254791260e-01 -2.905853092670440674e-01 4.934177696704864502e-01 -2.532978057861328125e-01 4.886285215616226196e-02 2.623035013675689697e-01 -8.883641660213470459e-02 4.325309395790100098e-02 1.058802008628845215e-01 1.120064407587051392e-01 2.677142918109893799e-01 -1.290815323591232300e-01 2.018437236547470093e-01 7.995713502168655396e-03 1.770764142274856567e-01 -8.189594745635986328e-02 -7.055262476205825806e-02 -2.901928722858428955e-01
-4.262441396713256836e-02 1.524601131677627563e-01 1.854246556758880615e-01 2.758028730750083923e-02 -1.088022813200950623e-01 -1.892605274915695190e-01 1.131151393055915833e-01 1.895297318696975708e-01 -8.131978660821914673e-02 3.536010533571243286e-02 -1.118234097957611084e-01 -1.866110414266586304e-01 -3.216885030269622803e-01 -2.861060388386249542e-02 9.414479881525039673e-02 -9.113194793462753296e-02 4.935218393802642822e-01 -4.324236884713172913e-02 6.094044819474220276e-02 3.320959806442260742e-01 5.130435153841972351e-02 3.547037765383720398e-02 -1.979534924030303955e-01 -2.299348451197147369e-02 2.489810585975646973e-01 -1.553924977779388428e-01 -2.531090676784515381e-01 1.945332251489162445e-02 2.887493669986724854e-01 -1.554475873708724976e-01 -6.561075896024703979e-02 3.598039224743843079e-02
-3.999786078929901123e-01 -5.863246694207191467e-02 -6.737199425697326660e-02 -2.146376967430114746e-01 -5.836159363389015198e-02 8.707211166620254517e-02 2.504633069038391113e-01 -1.233740523457527161e-01 -1.319532934576272964e-02 4.895934462547302246e-02 1.143405735492706299e-01 -4.099874794483184814e-01 -1.616815663874149323e-02 -1.706856489181518555e-01 1.233961507678031921e-01 -1.838542371988296509e-01 1.948644667863845825e-01 -2.658210992813110352e-01 -6.055498670320957899e-05 1.454959064722061157e-01 -5.203337594866752625e-02 7.966117560863494873e-02 1.394916623830795288e-01 2.196814715862274170e-01 2.994682192802429199e-01 -1.735943742096424103e-02 2.228166013956069946e-01 -9.348801523447036743e-02 1.773732751607894897e-01 -1.780234873294830322e-01 -3.986955061554908752e-02 1.232286393642425537e-01
6.326141953468322754e-02 7.464499026536941528e-02 -3.047550283372402191e-02 -5.679412558674812317e-02 -9.398744255304336548e-02 -1.888709366321563721e-01 1.359502822160720825e-01 -1.659264415502548218e-01 1.183794215321540833e-01 -4.186175018548965454e-02 1.655380129814147949e-01 -3.290619254112243652e-01 -3.410533666610717773e-01 -6.935287266969680786e-02 1.067730784416198730e-02 -3.176418840885162354e-01 4.344763159751892090e-01 -1.088050007820129395e-01 1.296759396791458130e-01 -9.914673119783401489e-02 3.134351968765258789e-01 2.686596289277076721e-02 2.497723791748285294e-03 -3.687414154410362244e-02 2.310105711221694946e-01 -2.782381176948547363e-01 1.079752519726753235e-01 -5.117090046405792236e-02 -1.235909163951873779e-01 -8.627860993146896362e-02 5.374049395322799683e-02 -1.546407639980316162e-01
-2.161744050681591034e-02 -1.617180407047271729e-01 -1.690888255834579468e-01 7.466992735862731934e-02 -1.547152698040008545e-01 -2.040637284517288208e-02 -1.282981969416141510e-02 5.457449238747358322e-03 2.340299636125564575e-02 -1.069610640406608582e-01 3.964069113135337830e-02 -3.549694716930389404e-01 -2.523338496685028076e-01 -1.662220060825347900e-01 1.797681301832199097e-01 -1.815218180418014526e-01 3.563218116760253906e-01 1.528181284666061401e-01 -1.785462498664855957e-01 -6.829747557640075684e-02 1.043359935283660889e-01 -1.815617680549621582e-01 2.261649221181869507e-01 1.789653450250625610e-01 -7.331436872482299805e-02 2.512217164039611816e-01 -1.161949113011360168e-01 3.158057034015655518e-01 1.227426007390022278e-01 -3.194732964038848877e-01 4.901287332177162170e-02 5.821352079510688782e-02
-2.490921132266521454e-02 -2.226703613996505737e-01 1.148476358503103256e-02 2.720729634165763855e-02 1.272677928209304810e-01 4.788266494870185852e-02 1.935429275035858154e-01 4.141887277364730835e-02 -1.914711482822895050e-02 -3.263776004314422607e-02 -1.639646291732788086e-01 -2.211519032716751099e-01 7.374754548072814941e-02 1.269451677799224854e-01 2.665827274322509766e-01 4.211494815535843372e-04 2.833662927150726318e-01 4.365354776382446289e-02 -1.611498594284057617e-01 -2.542990446090698242e-01 1.773193478584289551e-01 1.080812960863113403e-01 4.027657210826873779e-01 9.695703536272048950e-02 3.219522535800933838e-01 2.966432599350810051e-03 -2.004207223653793335e-01 -6.839258130639791489e-03 3.330516815185546875e-01 2.939491532742977142e-02 -3.387695178389549255e-02 -2.775246202945709229e-01
-5.224804207682609558e-02 -2.075780034065246582e-01 -3.920094668865203857e-02 -3.335796296596527100e-02 2.145078033208847046e-01 -1.466289758682250977e-01 -6.339974701404571533e-02 1.227562800049781799e-01 -1.198177635669708252e-01 -1.225091814994812012e-01 1.834312528371810913e-01 -2.540917396545410156e-01 -1.482452303171157837e-01 -2.957615256309509277e-01 -2.832765318453311920e-02 -3.258037567138671875e-02 2.310665547847747803e-01 -1.539620012044906616e-01 2.070184051990509033e-01 -3.135208189487457275e-01 2.158562839031219482e-01 2.967047393321990967e-01 7.205327600240707397e-02 2.088801562786102295e-01 5.014775693416595459e-02 1.532322540879249573e-02 -1.354461908340454102e-01 -1.114385947585105896e-01 7.390563189983367920e-02 -2.927643656730651855e-01 -8.497004210948944092e-02 -3.040310144424438477e-01
6.246477738022804260e-02 -4.929147660732269287e-02 2.335443049669265747e-01 1.035190224647521973e-01 -1.446360498666763306e-01 1.424731612205505371e-01 7.699144631624221802e-02 9.781657904386520386e-02 1.028362140059471130e-01 4.270497336983680725e-02 -1.627425849437713623e-01 -1.165066286921501160e-01 -2.054270803928375244e-01 -1.539230793714523315e-01 2.739040553569793701e-01 -2.137177884578704834e-01 5.131337046623229980e-01 -6.608133763074874878e-02 -2.352843880653381348e-01 5.433369427919387817e-02 1.339265406131744385e-01 -1.590400189161300659e-02 5.148093402385711670e-02 3.020840883255004883e-01 3.436685204505920410e-01 7.015114184468984604e-03 1.833093017339706421e-01 -1.220300868153572083e-01 -3.015102446079254150e-02 2.543460344895720482e-03 2.403544075787067413e-02 -1.625539362430572510e-01
6.647019088268280029e-02 -1.558860242366790771e-01 7.739486545324325562e-02 -2.300805002450942993e-01 3.840626915916800499e-03 -2.157989591360092163e-01 2.587710618972778320e-01 -7.611798495054244995e-02 -7.242189347743988037e-02 -2.145583480596542358e-01 -2.795531153678894043e-01 -2.301693260669708252e-01 -3.135201036930084229e-01 8.290769904851913452e-02 -5.426892638206481934e-02 -2.091548144817352295e-01 1.865899860858917236e-01 -1.520493775606155396e-01 -1.561641395092010498e-01 2.880475018173456192e-03 2.051856666803359985e-01 8.878003805875778198e-02 3.568616136908531189e-02 3.265451490879058838e-01 4.983889684081077576e-02 -2.229457944631576538e-01 -1.761874854564666748e-01 3.171882405877113342e-02 3.056769026443362236e-03 -9.485038928687572479e-03 -1.762652583420276642e-02 -3.658975362777709961e-01
-1.566448509693145752e-01 -2.927473187446594238e-01 2.499169409275054932e-01 1.681548804044723511e-01 2.675596624612808228e-02 -1.028416976332664490e-01 3.376045525074005127e-01 -7.769610732793807983e-03 -3.289825618267059326e-01 1.017677634954452515e-01 -9.528895467519760132e-02 -6.135172769427299500e-02 -2.856980264186859131e-01 3.260014578700065613e-02 2.310806140303611755e-02 5.554339662194252014e-02 1.324149072170257568e-01 5.999000743031501770e-02 3.698340803384780884e-02 -6.412947922945022583e-02 2.892819344997406006e-01 -1.292224042117595673e-02 2.593396604061126709e-01 1.448935177177190781e-02 2.970902323722839355e-01 7.770560681819915771e-02 1.133842021226882935e-01 3.123781681060791016e-01 1.307072490453720093e-01 -1.116450056433677673e-01 -1.918479502201080322e-01 -8.330532908439636230e-02
-4.342713207006454468e-02 -6.452065706253051758e-02 3.245542347431182861e-01 -1.845975369215011597e-01 -1.248852685093879700e-01 -1.539993584156036377e-01 1.824381649494171143e-01 1.537940204143524170e-01 1.860875189304351807e-01 1.536902878433465958e-02 1.301811914891004562e-02 -3.444046974182128906e-01 -2.647327780723571777e-01 -1.428757309913635254e-01 5.309802666306495667e-02 3.738096356391906738e-02 5.279491543769836426e-01 -5.568046122789382935e-02 5.372685194015502930e-02 8.086498826742172241e-02 -1.891928464174270630e-01 -1.111076623201370239e-01 -6.837526708841323853e-02 -4.962509870529174805e-02 4.029135033488273621e-02 6.885530799627304077e-02 7.952422648668289185e-02 1.534360647201538086e-01 4.567414522171020508e-02 -2.239177376031875610e-01 -2.056549638509750366e-01 -1.806794852018356323e-01
-2.866285741329193115e-01 -2.403798699378967285e-01 1.097337231040000916e-01 -5.877288803458213806e-02 -1.447611600160598755e-01 1.870969086885452271e-01 7.388211041688919067e-02 1.690468937158584595e-01 -2.091755867004394531e-01 -1.487745791673660278e-01 9.034403413534164429e-02 -2.015966773033142090e-01 -2.827764749526977539e-01 -1.755993068218231201e-01 1.899747848510742188e-01 -6.785570085048675537e-02 -4.939327389001846313e-02 1.238850355148315430e-01 2.002594619989395142e-01 -1.846753656864166260e-01 2.320493608713150024e-01 -5.565252155065536499e-02 6.920363754034042358e-02 7.429415732622146606e-02 1.891997754573822021e-01 2.750516124069690704e-02 -1.264471113681793213e-01 -2.094877324998378754e-02 3.572832942008972168e-01 -1.564093828201293945e-01 2.302098423242568970e-01 -2.665408253669738770e-01
9.630797803401947021e-02 -9.190560132265090942e-02 -9.526909887790679932e-02 2.467828802764415741e-02 2.856492102146148682e-01 2.280599810183048248e-02 2.658903300762176514e-01 7.435657829046249390e-02 2.941556833684444427e-02 -1.813106983900070190e-01 3.960247039794921875e-01 -1.275004148483276367e-01 -2.483432441949844360e-01 -3.942599054425954819e-03 -1.218660920858383179e-01 9.399620443582534790e-02 4.532686471939086914e-01 -2.082423716783523560e-01 7.656153291463851929e-02 5.414192378520965576e-02 -2.431662939488887787e-02 2.083449959754943848e-01 -5.874593183398246765e-02 1.184330359101295471e-01 2.448366880416870117e-01 6.917275488376617432e-02 -1.237541958689689636e-01 1.276817470788955688e-01 -2.830777317285537720e-02 -6.762651260942220688e-03 3.057819008827209473e-01 -1.107225269079208374e-01
-1.027525141835212708e-01 -2.453599870204925537e-01 9.801846742630004883e-02 -1.198693811893463135e-01 2.761955261230468750e-01 1.251151040196418762e-02 2.857303917407989502e-01 6.435909867286682129e-02 1.025691032409667969e-01 3.466938436031341553e-02 -1.649628430604934692e-01 -1.501108109951019287e-01 -6.801339983940124512e-02 3.185046613216400146e-01 1.843990981578826904e-01 -5.209426581859588623e-02 2.368775606155395508e-01 -9.771323204040527344e-02 -9.393585473299026489e-02 -1.195815876126289368e-01 2.157970070838928223e-01 -1.596573889255523682e-01 2.117157727479934692e-02 2.620908021926879883e-01 2.610448300838470459e-01 7.281818240880966187e-02 -2.300269454717636108e-01 -8.576721698045730591e-02 2.384517490863800049e-01 5.031402781605720520e-02 -6.772605329751968384e-02 -3.333308696746826172e-01
2.348631806671619415e-02 -2.646966874599456787e-01 1.377588808536529541e-01 -1.295809000730514526e-01 1.753637641668319702e-01 -2.198029607534408569e-01 1.462482511997222900e-01 -1.136368215084075928e-01 -3.424955010414123535e-01 1.609810143709182739e-01 7.597639225423336029e-03 -4.019245207309722900e-01 -2.726013362407684326e-01 3.637021407485008240e-02 1.546532958745956421e-01 -8.511783182621002197e-02 1.888783127069473267e-01 -3.986594080924987793e-02 2.062500566244125366e-01 1.964112520217895508e-01 2.380165830254554749e-02 1.463819295167922974e-01 1.848309338092803955e-01 1.747080683708190918e-01 -1.791515350341796875e-01 -4.537196829915046692e-02 -1.471401154994964600e-01 -3.686630353331565857e-02 2.782184481620788574e-01 -1.014508754014968872e-01 5.329305306077003479e-02 -1.259774267673492432e-01
-3.966632112860679626e-02 -8.755022287368774414e-02 -2.905489206314086914e-01 -1.034342199563980103e-01 -1.230850145220756531e-01 9.645229578018188477e-02 -1.503698676824569702e-01 -2.225259132683277130e-02 -1.330406069755554199e-01 6.088188290596008301e-02 3.950369358062744141e-02 -9.213580936193466187e-02 -3.141665756702423096e-01 -1.349635273218154907e-01 6.177059933543205261e-02 -3.258004039525985718e-02 4.431307315826416016e-01 -1.299603283405303955e-01 -2.385554313659667969e-01 1.642304807901382446e-01 -5.023347213864326477e-02 -5.500166490674018860e-02 5.395047366619110107e-02 2.985194325447082520e-01 2.265314757823944092e-01 -1.568593978881835938e-01 1.132024377584457397e-01 7.233804464340209961e-02 -5.819427594542503357e-02 -2.362296730279922485e-01 -3.336201906204223633e-01 -1.888539344072341919e-01
1.262612938880920410e-01 2.147945202887058258e-02 -1.936587095260620117e-01 7.440371066331863403e-02 -2.254261262714862823e-02 -9.841162711381912231e-02 2.267944961786270142e-01 2.937177717685699463e-01 -3.182196021080017090e-01 2.988567352294921875e-01 -2.194750756025314331e-01 -4.486555606126785278e-02 -1.086732223629951477e-01 1.165724545717239380e-01 1.081248968839645386e-01 3.117073513567447662e-02 2.661084830760955811e-01 -1.609899699687957764e-01 2.106574550271034241e-02 6.224116310477256775e-02 4.089592397212982178e-01 1.268280446529388428e-01 4.509365931153297424e-02 1.037606671452522278e-01 -8.542235009372234344e-03 -1.054964438080787659e-01 -1.704300791025161743e-01 2.790925204753875732e-01 1.774374693632125854e-01 -1.115813404321670532e-01 -1.288501173257827759e-01 -1.948715448379516602e-01
5.809362512081861496e-03 -3.289058804512023926e-01 7.243702560663223267e-02 1.259148567914962769e-01 -4.337592795491218567e-02 -5.983616784214973450e-02 4.368982315063476562e-01 1.629211008548736572e-01 1.879296824336051941e-02 1.671749353408813477e-01 3.140454292297363281e-01 -2.840358912944793701e-01 -1.168878450989723206e-01 2.444388866424560547e-01 -1.241063699126243591e-01 6.908701360225677490e-02 4.314855858683586121e-02 3.350568562746047974e-02 -1.001757904887199402e-01 1.190555244684219360e-01 4.857806488871574402e-02 2.167759835720062256e-01 7.163418829441070557e-02 2.014013528823852539e-01 1.773260235786437988e-01 -2.324511297047138214e-03 1.349679529666900635e-01 2.826534509658813477e-01 2.104827165603637695e-01 5.158124119043350220e-02 -1.761306375265121460e-01 -1.297149658203125000e-01
6.801697611808776855e-02 -1.888825446367263794e-01 1.991264224052429199e-01 -3.210997581481933594e-02 -4.415038041770458221e-03 2.389766275882720947e-01 1.913957148790359497e-01 1.936594396829605103e-01 -2.836806476116180420e-01 1.447897106409072876e-01 6.369224190711975098e-02 -6.519612669944763184e-02 -2.247259765863418579e-01 -1.398217529058456421e-01 1.758597940206527710e-01 -9.195293299853801727e-03 -3.395349532365798950e-02 -7.992671430110931396e-02 1.640215218067169189e-01 1.904462575912475586e-01 2.799128592014312744e-01 1.809995323419570923e-01 -6.597311794757843018e-02 1.312312185764312744e-01 1.882666200399398804e-01 -1.339940726757049561e-01 -2.186660021543502808e-01 -2.656587213277816772e-02 3.328123986721038818e-01 -8.388482034206390381e-02 -1.488308757543563843e-01 -3.628623783588409424e-01
-2.002904713153839111e-01 3.478372842073440552e-02 -1.718826293945312500e-01 -7.933040708303451538e-02 -6.727292388677597046e-02 2.465287595987319946e-01 -2.559015452861785889e-01 -2.780511509627103806e-03 -1.384962201118469238e-01 3.873925283551216125e-02 1.244840994477272034e-01 1.277950592339038849e-02 -1.518527716398239136e-01 1.116790100932121277e-01 4.357858374714851379e-02 -1.378963738679885864e-01 3.466204404830932617e-01 -1.302098035812377930e-01 2.741241753101348877e-01 8.946292102336883545e-02 2.533277869224548340e-01 2.319560572504997253e-02 2.502539157867431641e-01 6.071775034070014954e-02 1.167865619063377380e-01 -2.193854190409183502e-02 -1.016906872391700745e-01 2.946733869612216949e-02 2.602878510951995850e-01 5.214758962392807007e-02 3.722161352634429932e-01 -3.370990157127380371e-01
3.723880974575877190e-03 -1.307053416967391968e-01 -4.573866352438926697e-02 -2.851591706275939941e-01 -2.812324836850166321e-02 -3.695348501205444336e-01 1.940416097640991211e-01 -2.783782593905925751e-02 -1.686620563268661499e-01 -1.842380166053771973e-01 -1.904304176568984985e-01 -1.388009935617446899e-01 -2.288066893815994263e-01 -1.412298083305358887e-01 4.415903240442276001e-02 -7.172819972038269043e-02 2.784733176231384277e-01 -1.250101029872894287e-01 1.711748838424682617e-01 -9.878795593976974487e-02 2.233615517616271973e-01 -1.398116797208786011e-01 1.484711319208145142e-01 9.502064436674118042e-02 9.424655884504318237e-02 1.514235585927963257e-01 2.093538269400596619e-02 2.101040929555892944e-01 -1.053618341684341431e-01 2.649806737899780273e-01 -5.064007928012870252e-05 -3.687174916267395020e-01
-2.001399099826812744e-01 4.583248123526573181e-02 1.690800338983535767e-01 -1.772732734680175781e-01 -3.584403172135353088e-02 -1.419560164213180542e-01 -1.048564091324806213e-01 5.273298919200897217e-02 7.213229686021804810e-02 -1.067520081996917725e-01 9.406186640262603760e-02 -1.392782479524612427e-01 -2.654536999762058258e-02 -1.764429509639739990e-01 2.322580516338348389e-01 2.865846827626228333e-02 1.148459836840629578e-01 -3.453548997640609741e-02 -1.018343400210142136e-02 1.593425720930099487e-01 1.141943559050559998e-01 1.841841340065002441e-01 -1.646834164857864380e-01 1.633152663707733154e-01 -6.254586577415466309e-02 -9.702271968126296997e-02 9.924910217523574829e-02 3.898346424102783203e-01 3.501761853694915771e-01 -3.298302292823791504e-01 -5.980373919010162354e-02 -4.247390925884246826e-01
-1.078976467251777649e-01 -2.123331278562545776e-01 6.203372031450271606e-02 -2.508808076381683350e-01 -2.250450104475021362e-01 -1.113006696105003357e-01 -1.271733641624450684e-01 8.856019377708435059e-02 -2.986265718936920166e-01 -2.322001382708549500e-02 8.702211827039718628e-02 2.552765235304832458e-02 -2.813285589218139648e-01 8.482462912797927856e-02 1.831996440887451172e-01 -2.145387046039104462e-02 6.260193139314651489e-02 -1.833102852106094360e-01 3.193634096533060074e-03 2.183214947581291199e-02 -7.029460370540618896e-02 4.306842759251594543e-02 2.749032378196716309e-01 4.276793599128723145e-01 3.631582260131835938e-01 1.004543900489807129e-01 -6.779091060161590576e-02 1.765605062246322632e-02 3.280049189925193787e-02 -1.058636233210563660e-01 5.041896551847457886e-02 -3.257853388786315918e-01
-2.212399244308471680e-02 -2.014299482107162476e-01 -5.978603730909526348e-04 2.498151920735836029e-02 2.061004191637039185e-02 -9.472835808992385864e-02 -1.872773282229900360e-02 1.197890751063823700e-02 1.475428789854049683e-01 -1.677753478288650513e-01 4.892469197511672974e-02 -5.400167405605316162e-02 -2.201915234327316284e-01 -2.002602964639663696e-01 3.538158163428306580e-02 5.126937478780746460e-02 1.895815283060073853e-01 1.908677443861961365e-02 -6.159002706408500671e-02 -1.280222833156585693e-01 3.001201450824737549e-01 9.726901352405548096e-02 4.707003012299537659e-02 2.112684100866317749e-01 -6.457469612360000610e-02 2.248945087194442749e-01 3.331162929534912109e-01 3.499037623405456543e-01 4.315897822380065918e-01 -1.734937727451324463e-01 -1.056632697582244873e-01 -2.866545319557189941e-01
3.296080604195594788e-02 -1.353917717933654785e-01 6.529222428798675537e-02 -5.435973405838012695e-02 2.282279431819915771e-01 -1.268065720796585083e-01 3.048128783702850342e-01 2.021161168813705444e-01 8.325188606977462769e-02 1.138610318303108215e-01 4.167732596397399902e-01 -5.778389424085617065e-02 -1.294184327125549316e-01 2.544099390506744385e-01 -1.368125677108764648e-01 -6.241125240921974182e-02 2.324016094207763672e-01 -3.002673387527465820e-01 1.504603773355484009e-01 4.624624922871589661e-02 -4.106441512703895569e-02 3.340434655547142029e-02 6.294779479503631592e-02 1.388811469078063965e-01 2.570748627185821533e-01 -1.615824997425079346e-01 -1.430936306715011597e-01 3.060927987098693848e-01 1.870237737894058228e-01 8.448667824268341064e-02 4.968497529625892639e-02 -1.564104408025741577e-01
3.736628964543342590e-02 7.896287366747856140e-03 2.058580219745635986e-01 3.143806755542755127e-02 -3.589851036667823792e-02 -3.124200105667114258e-01 1.073073223233222961e-01 2.025295197963714600e-01 5.867958813905715942e-02 -1.363046467304229736e-01 -1.348020285367965698e-01 -3.315711021423339844e-01 -1.616346091032028198e-01 -1.069989800453186035e-01 2.654279768466949463e-02 7.728457450866699219e-02 4.138695001602172852e-01 -8.857863396406173706e-02 -7.633163128048181534e-03 1.498915553092956543e-01 -2.127465419471263885e-02 4.734732955694198608e-02 -1.285113841295242310e-01 1.279950886964797974e-01 3.637757599353790283e-01 -1.668404340744018555e-01 -3.414351046085357666e-01 -1.060522273182868958e-01 2.511835992336273193e-01 -4.929129034280776978e-02 1.072313711047172546e-01 -8.423289656639099121e-02
-2.524464949965476990e-02 -1.683669984340667725e-01 2.470059841871261597e-01 -1.892088353633880615e-01 7.360464334487915039e-02 1.475640684366226196e-01 4.773474298417568207e-03 -1.451771259307861328e-01 -1.803652495145797729e-01 -5.013242736458778381e-02 -8.896730840206146240e-02 1.112527102231979370e-01 -9.763318300247192383e-02 -1.149413287639617920e-01 -1.475982367992401123e-01 -1.534633934497833252e-01 5.422494411468505859e-01 -2.180724442005157471e-01 -1.177791580557823181e-01 2.372597306966781616e-01 -4.903826862573623657e-02 1.379587799310684204e-01 -6.146908178925514221e-02 1.038516312837600708e-01 1.377275437116622925e-01 -8.665487915277481079e-02 1.536438912153244019e-01 -3.550976887345314026e-02 3.387077748775482178e-01 -5.666976794600486755e-02 1.949023455381393433e-01 -2.178810536861419678e-01
5.203363671898841858e-02 6.379141472280025482e-03 -1.198040619492530823e-01 1.755252480506896973e-01 -4.181929677724838257e-02 -4.938290640711784363e-02 9.519360214471817017e-02 -3.870268166065216064e-02 -5.897916387766599655e-03 1.136922165751457214e-01 1.903862506151199341e-01 2.141285315155982971e-02 -2.406715303659439087e-01 -2.548495233058929443e-01 1.236589998006820679e-01 1.721239387989044189e-01 2.301097661256790161e-01 1.802911907434463501e-01 -1.150510236620903015e-01 3.730782493948936462e-02 3.305876255035400391e-01 9.203824400901794434e-02 -7.538111507892608643e-02 1.835321784019470215e-01 3.145529031753540039e-01 -2.045526057481765747e-01 -1.964774131774902344e-01 2.141580134630203247e-01 4.334786832332611084e-01 -1.485202461481094360e-01 -1.472250968217849731e-01 -7.607752829790115356e-02
-1.860257536172866821e-01 2.239585816860198975e-01 1.117684599012136459e-02 2.842443250119686127e-02 -7.588364183902740479e-02 -3.900196170434355736e-03 -3.085611946880817413e-02 1.519141942262649536e-01 -2.138821035623550415e-01 -1.188293546438217163e-01 1.451696157455444336e-01 -2.179011702537536621e-01 -3.134704381227493286e-02 5.340877547860145569e-02 8.295023441314697266e-02 6.849843263626098633e-02 1.040241867303848267e-01 -3.401071131229400635e-01 -2.424549013376235962e-01 -1.553135663270950317e-01 2.554399073123931885e-01 -1.343788653612136841e-01 5.982661992311477661e-02 2.402828633785247803e-01 -5.508214980363845825e-02 2.582492865622043610e-02 6.924609839916229248e-02 3.001392781734466553e-01 4.822850227355957031e-02 -2.745299637317657471e-01 1.480534225702285767e-01 -4.341159462928771973e-01
-1.913351714611053467e-01 -2.773919999599456787e-01 -2.190602421760559082e-01 -1.338723152875900269e-01 -3.664986789226531982e-01 1.837499290704727173e-01 1.826473176479339600e-01 -1.131193116307258606e-01 -8.198535442352294922e-02 3.212659806013107300e-02 9.890738129615783691e-02 -1.011919453740119934e-01 -2.055203169584274292e-01 -1.519957780838012695e-01 3.042484521865844727e-01 2.698492705821990967e-01 2.402567714452743530e-01 -2.060043364763259888e-01 3.823617938905954361e-03 1.519747078418731689e-01 2.780454754829406738e-01 3.641642257571220398e-02 1.408855915069580078e-01 4.770389199256896973e-02 1.058713048696517944e-01 3.150891978293657303e-03 -4.360974207520484924e-02 1.883502006530761719e-01 4.561999440193176270e-02 -1.122514605522155762e-01 2.404196560382843018e-01 -5.176357924938201904e-02
9.578042477369308472e-02 -6.205478310585021973e-02 -9.168082475662231445e-02 3.235765695571899414e-01 -2.353549003601074219e-01 -6.772855669260025024e-02 2.305095940828323364e-01 9.067597985267639160e-02 -3.492332249879837036e-02 -6.133297830820083618e-02 2.248863577842712402e-01 -1.905997395515441895e-01 7.018748670816421509e-02 4.908892139792442322e-02 3.413385450839996338e-01 -9.832087159156799316e-02 4.195163547992706299e-01 -1.050251796841621399e-01 2.387977242469787598e-01 2.053181529045104980e-01 7.872261106967926025e-02 -1.900932043790817261e-01 3.597038984298706055e-02 1.864317804574966431e-01 1.727918088436126709e-01 1.677838861942291260e-01 -2.164591997861862183e-01 -2.908391878008842468e-02 1.860771030187606812e-01 1.168268471956253052e-01 8.391798473894596100e-03 -9.216118603944778442e-02
-1.483523696660995483e-01 -1.431110352277755737e-01 -1.690666005015373230e-02 -3.795331418514251709e-01 8.942715823650360107e-02 2.116477303206920624e-02 2.188690602779388428e-01 1.923800557851791382e-01 -4.373650550842285156e-01 1.002638489007949829e-01 5.824635081808082759e-05 -2.400131374597549438e-01 -2.395719587802886963e-01 1.939368695020675659e-01 -4.563299939036369324e-02 -1.610874980688095093e-01 2.507822811603546143e-01 -2.508682608604431152e-01 1.697077602148056030e-01 -1.735151559114456177e-01 1.306882798671722412e-01 1.189069524407386780e-01 -2.959669800475239754e-03 8.444498479366302490e-02 1.376164853572845459e-01 -5.596572160720825195e-02 1.473928540945053101e-01 -4.260925576090812683e-02 2.123075127601623535e-01 5.728283524513244629e-02 1.300310641527175903e-01 -6.219552457332611084e-02
-3.408753499388694763e-02 -2.026654630899429321e-01 -7.509056478738784790e-02 3.881694003939628601e-02 -1.079332605004310608e-01 -4.301559180021286011e-02 3.494376689195632935e-02 -1.700773090124130249e-01 -4.131041094660758972e-02 -1.944124698638916016e-01 1.287678778171539307e-01 -3.151153624057769775e-01 -1.000018715858459473e-01 -2.357410639524459839e-01 1.630871444940567017e-01 -2.948347926139831543e-01 2.507020235061645508e-01 5.023692920804023743e-02 1.046508736908435822e-02 1.609250903129577637e-02 1.077368259429931641e-01 -1.911049187183380127e-01 2.342160493135452271e-01 3.089395165443420410e-01 5.219598766416311264e-03 2.283189296722412109e-01 -2.495965175330638885e-02 4.039314091205596924e-01 -1.615402474999427795e-02 -1.473428010940551758e-01 2.156377136707305908e-01 -1.546210646629333496e-01
1.956793665885925293e-01 -1.550097167491912842e-01 1.302506178617477417e-01 1.120121777057647705e-01 -2.028614282608032227e-01 -5.190718546509742737e-02 8.910204470157623291e-02 5.505887791514396667e-03 -2.365797311067581177e-01 -1.143396496772766113e-01 2.954876422882080078e-01 -6.245628744363784790e-02 -1.507027298212051392e-01 -8.057079464197158813e-02 -5.225791037082672119e-02 3.374901041388511658e-02 1.686467975378036499e-01 -1.819380931556224823e-02 -1.635922193527221680e-01 -1.614916883409023285e-02 5.944392830133438110e-02 -1.237348243594169617e-01 1.620624065399169922e-01 3.864576518535614014e-01 2.351621240377426147e-01 2.402178794145584106e-01 -1.504015773534774780e-01 -9.297934919595718384e-02 1.310697048902511597e-01 -2.999759018421173096e-01 -1.908590793609619141e-01 -3.534202575683593750e-01
3.781224414706230164e-02 6.121883168816566467e-02 2.784673571586608887e-01 -2.372912876307964325e-02 7.931140065193176270e-02 1.093953326344490051e-01 1.790563315153121948e-01 3.085410594940185547e-01 2.906560599803924561e-01 1.277179867029190063e-01 -3.363632410764694214e-02 -2.388318330049514771e-01 -1.446150988340377808e-01 6.155547499656677246e-02 2.856172919273376465e-01 -7.925025373697280884e-02 3.481660783290863037e-01 -7.286545634269714355e-02 6.689345091581344604e-02 -9.899470955133438110e-02 1.655262559652328491e-01 7.149876654148101807e-02 1.656558811664581299e-01 3.220218420028686523e-01 2.278909683227539062e-01 5.529873818159103394e-02 -1.988404244184494019e-01 -1.413704007863998413e-01 1.917335838079452515e-01 -3.510838001966476440e-02 -3.818051144480705261e-02 -2.031047940254211426e-01
-2.920256555080413818e-01 6.194314360618591309e-02 1.775402873754501343e-01 -1.521534621715545654e-01 -2.205792628228664398e-02 -1.011233031749725342e-01 6.194294616580009460e-02 9.658166021108627319e-02 1.366148740053176880e-01 2.484404109418392181e-02 -4.788111150264739990e-02 -3.140328824520111084e-01 -2.831950187683105469e-01 -1.560949385166168213e-01 -5.289189144968986511e-02 8.108343929052352905e-02 5.874205827713012695e-01 -2.902438398450613022e-03 -1.780843883752822876e-01 -4.156189970672130585e-03 3.644976764917373657e-02 7.016752660274505615e-02 4.367180541157722473e-02 -2.523002326488494873e-01 1.472727358341217041e-01 2.081200480461120605e-02 9.271334856748580933e-02 9.623735398054122925e-02 -5.514167249202728271e-02 -2.303763628005981445e-01 -9.343310445547103882e-02 -2.115835398435592651e-01
-1.821434944868087769e-01 -2.954216301441192627e-02 -2.447822690010070801e-02 -4.228816181421279907e-02 4.358495425549335778e-05 1.696076616644859314e-02 2.117234021425247192e-01 -1.523525118827819824e-01 -6.775829941034317017e-02 1.504169255495071411e-01 2.489808499813079834e-01 -2.537200152873992920e-01 -7.936266809701919556e-02 -2.619430124759674072e-01 1.542192548513412476e-01 1.544130295515060425e-01 3.476552367210388184e-01 -2.762909047305583954e-02 2.193436957895755768e-02 9.517443925142288208e-02 2.028826326131820679e-01 2.019105851650238037e-02 1.422188729047775269e-01 -9.150205552577972412e-02 3.608683347702026367e-01 -1.913222819566726685e-01 2.102258503437042236e-01 2.207174748182296753e-01 2.871660292148590088e-01 -1.979998350143432617e-01 1.273497045040130615e-01 1.419652551412582397e-01
-2.642765045166015625e-01 -6.211964786052703857e-02 -4.067168384790420532e-02 -1.511699892580509186e-02 -1.463403701782226562e-01 -1.722601354122161865e-01 1.163590177893638611e-01 1.124356240034103394e-01 4.842599481344223022e-02 -1.387849003076553345e-01 2.037118226289749146e-01 -5.267074704170227051e-01 -1.658205129206180573e-02 -7.979644089937210083e-02 1.265914440155029297e-01 -1.204901840537786484e-02 5.867771804332733154e-02 1.108379140496253967e-01 -1.304473429918289185e-01 9.435794502496719360e-02 -4.371606931090354919e-02 -2.405897527933120728e-01 -1.963812857866287231e-01 1.388084441423416138e-01 2.256257832050323486e-01 1.154255643486976624e-01 -5.426075682044029236e-02 3.049655556678771973e-01 1.308512990362942219e-03 -1.181497648358345032e-01 5.607696622610092163e-02 -3.837285637855529785e-01
-2.754366695880889893e-01 6.244196370244026184e-02 2.178968340158462524e-01 2.113029360771179199e-02 1.483469307422637939e-01 -2.044866383075714111e-01 7.133789360523223877e-02 -1.511863172054290771e-01 -7.573325186967849731e-02 9.501250088214874268e-02 2.341170161962509155e-01 -2.300217598676681519e-01 -2.659087479114532471e-01 7.267871499061584473e-02 8.882457017898559570e-02 1.180672869086265564e-01 5.133268833160400391e-01 -2.639906853437423706e-02 -8.372584730386734009e-02 1.008293479681015015e-01 -1.149279326200485229e-01 6.949594616889953613e-02 1.624143421649932861e-01 1.226429715752601624e-01 2.506799697875976562e-01 -1.071684435009956360e-01 -1.567068397998809814e-01 -2.438895702362060547e-01 1.327420622110366821e-01 -2.257716841995716095e-02 8.932287245988845825e-02 -1.868948787450790405e-01
-1.023239195346832275e-01 -2.354208827018737793e-01 -1.224791854619979858e-01 -1.395548731088638306e-01 3.593704104423522949e-02 1.202821452170610428e-02 1.323221921920776367e-01 -6.591726839542388916e-02 -3.697718679904937744e-02 2.045959979295730591e-01 2.875297963619232178e-01 -1.555992513895034790e-01 -6.875368300825357437e-03 -2.104713469743728638e-01 -1.522428691387176514e-01 3.329587876796722412e-01 4.556295573711395264e-01 -8.022040873765945435e-02 -6.265334039926528931e-02 1.169427856802940369e-01 -5.902288248762488365e-04 8.920354768633842468e-03 -5.960551649332046509e-02 2.855352759361267090e-01 9.307380765676498413e-02 -1.875091493129730225e-01 2.460045665502548218e-01 1.614527255296707153e-01 3.015708625316619873e-01 -5.142760649323463440e-02 8.389501273632049561e-02 -3.134202444925904274e-03
7.294201105833053589e-02 -8.751679956912994385e-02 9.015634655952453613e-02 -8.627337962388992310e-02 -8.897152543067932129e-02 1.463676840066909790e-01 -3.068565204739570618e-02 9.617194533348083496e-02 2.234534770250320435e-01 9.710212796926498413e-02 1.039150059223175049e-01 -2.446617633104324341e-01 -2.887338697910308838e-01 9.323926270008087158e-02 4.358416795730590820e-02 -5.189942941069602966e-02 3.046941459178924561e-01 -8.358122408390045166e-02 1.628969460725784302e-01 -1.787008345127105713e-01 1.635255962610244751e-01 5.208207294344902039e-02 -2.471940591931343079e-02 4.547445476055145264e-02 1.038289070129394531e-01 4.563080519437789917e-02 1.739323139190673828e-01 -1.257753521203994751e-01 -1.490221638232469559e-02 -5.204310417175292969e-01 -1.216654255986213684e-01 -4.123269319534301758e-01
9.889284521341323853e-02 -1.158654130995273590e-02 1.058030948042869568e-01 1.130776256322860718e-01 1.083524972200393677e-01 4.143020138144493103e-02 -6.325027905404567719e-03 1.809298843145370483e-01 -4.502666369080543518e-02 -1.040156483650207520e-01 -2.279475331306457520e-01 -1.138376072049140930e-01 -3.343871831893920898e-01 2.882865965366363525e-01 1.605217307806015015e-01 3.236334770917892456e-02 3.006334602832794189e-01 -2.189947068691253662e-01 2.257348150014877319e-01 -1.325184851884841919e-01 3.952786922454833984e-01 -1.028047949075698853e-01 1.137499064207077026e-01 1.582668721675872803e-01 1.623639166355133057e-01 1.058773100376129150e-01 -9.792310744524002075e-02 7.381325215101242065e-02 8.374111354351043701e-02 1.385662406682968140e-01 -3.532261122018098831e-03 -3.603823184967041016e-01
-6.887895055115222931e-03 -1.757728010416030884e-01 -9.957692772150039673e-02 -7.952101528644561768e-02 -1.153988838195800781e-01 -1.132685318589210510e-01 1.351746618747711182e-01 9.066712856292724609e-02 5.654853954911231995e-02 -2.868199162185192108e-02 2.179266139864921570e-02 -1.608259379863739014e-01 -3.768118023872375488e-01 -9.051749110221862793e-02 2.363269329071044922e-01 -1.556751579046249390e-01 -3.715122118592262268e-02 -2.049860060214996338e-01 -3.344163596630096436e-01 -1.572712510824203491e-02 3.915753215551376343e-02 -1.495776325464248657e-02 -3.608084842562675476e-02 1.853234022855758667e-01 2.054464071989059448e-01 3.442125767469406128e-02 1.140558570623397827e-01 3.550940454006195068e-01 4.922242462635040283e-01 -8.595810830593109131e-02 -2.899049781262874603e-02 1.168741285800933838e-01
-1.321803480386734009e-01 -1.518314778804779053e-01 -7.739313691854476929e-02 -3.369144499301910400e-01 1.753734797239303589e-01 8.813598752021789551e-02 2.325444966554641724e-01 -1.892694272100925446e-02 -2.916854918003082275e-01 2.140597701072692871e-01 -2.139642648398876190e-02 -3.194167017936706543e-01 -2.584106326103210449e-01 2.389956079423427582e-02 -2.185802012681961060e-01 -3.263877034187316895e-01 3.287289142608642578e-01 -1.974652260541915894e-01 9.019748866558074951e-02 -1.294457465410232544e-01 2.267940342426300049e-01 8.607413619756698608e-02 8.404161781072616577e-03 2.516642399132251740e-02 -1.303859055042266846e-03 1.728332191705703735e-01 -3.738228231668472290e-02 3.026968799531459808e-03 4.105805605649948120e-02 -1.004407107830047607e-01 6.931613385677337646e-02 -1.123455911874771118e-01
-2.184858918190002441e-01 -2.698422372341156006e-01 -2.019430547952651978e-01 -9.382521361112594604e-02 -3.023446202278137207e-01 2.807434201240539551e-01 2.693680226802825928e-01 -3.045223951339721680e-01 -9.549804963171482086e-03 2.996923029422760010e-02 -9.232649207115173340e-02 -1.338764578104019165e-01 -7.014804333448410034e-02 -1.910191923379898071e-01 1.563577726483345032e-02 -1.553005911409854889e-02 4.261951446533203125e-01 1.012857705354690552e-01 1.623806655406951904e-01 2.182757668197154999e-02 1.305197179317474365e-01 1.251008361577987671e-01 9.381843358278274536e-02 1.806264072656631470e-01 4.434204660356044769e-03 -7.003320008516311646e-02 8.638232946395874023e-02 1.574013829231262207e-01 1.945777237415313721e-01 8.626989275217056274e-02 1.075429990887641907e-01 -1.952518671751022339e-01
9.951265156269073486e-02 -1.597065106034278870e-02 -2.120665013790130615e-01 -1.387626379728317261e-01 6.658758968114852905e-02 1.317675709724426270e-01 3.035082221031188965e-01 2.107325196266174316e-01 9.119476377964019775e-02 -4.430105909705162048e-02 3.756206333637237549e-01 -5.890615656971931458e-02 -3.159447014331817627e-01 -1.415201872587203979e-01 -1.235693320631980896e-01 2.811791375279426575e-02 2.487803846597671509e-01 -5.100234597921371460e-02 3.257806003093719482e-01 6.531042605638504028e-02 -2.822234295308589935e-02 5.375532433390617371e-02 2.268006093800067902e-02 -2.305466867983341217e-02 3.072022497653961182e-01 2.227324098348617554e-01 6.400056183338165283e-02 1.543174237012863159e-01 1.732297241687774658e-01 -1.240388900041580200e-01 2.539898157119750977e-01 -1.229739561676979065e-01
-1.330978353507816792e-03 -4.089179635047912598e-02 -8.365846425294876099e-02 -4.849927872419357300e-02 -3.456138446927070618e-02 -2.345419675111770630e-01 8.050274848937988281e-02 3.529184684157371521e-02 1.265219748020172119e-01 -2.170155048370361328e-01 2.082843184471130371e-01 -3.744338825345039368e-02 -1.974308192729949951e-01 -2.929864078760147095e-02 1.941500157117843628e-01 -5.910706520080566406e-02 7.344373315572738647e-02 -7.628054916858673096e-02 -2.785564959049224854e-01 1.494448166340589523e-02 2.836679518222808838e-01 2.183790802955627441e-01 -9.287053346633911133e-02 2.039921581745147705e-01 -3.521553426980972290e-02 9.327568858861923218e-02 2.845989763736724854e-01 2.762283086776733398e-01 3.410732150077819824e-01 -3.355563879013061523e-01 9.653174132108688354e-02 -2.514370083808898926e-01
-1.646676361560821533e-01 -3.909837901592254639e-01 -1.824247464537620544e-02 3.098515570163726807e-01 -9.783602505922317505e-02 -1.687087118625640869e-01 1.701111644506454468e-01 2.621479332447052002e-01 -1.115929633378982544e-01 2.038805633783340454e-01 7.635636627674102783e-02 -6.916782259941101074e-02 -1.514098942279815674e-01 3.444724678993225098e-01 1.267582029104232788e-01 1.806762665510177612e-01 1.583189815282821655e-01 1.305362135171890259e-01 -1.169609799981117249e-01 -3.044304810464382172e-02 1.808132231235504150e-01 -5.113638006150722504e-03 -6.813849788159132004e-03 1.737678945064544678e-01 1.017325520515441895e-01 -1.828371733427047729e-01 -2.777429483830928802e-02 2.201001495122909546e-01 1.020429804921150208e-01 -1.207153201103210449e-01 1.054818481206893921e-01 -2.902941703796386719e-01
-5.118090286850929260e-02 -3.074145615100860596e-01 2.683609426021575928e-01 -3.161631291732192039e-03 1.144321188330650330e-01 1.989355236291885376e-01 3.190118968486785889e-01 1.242500636726617813e-02 -1.556483805179595947e-01 1.286367177963256836e-01 -8.924746513366699219e-02 -7.526043802499771118e-02 -1.776953637599945068e-01 1.855845302343368530e-01 6.843775510787963867e-02 -2.296060509979724884e-02 1.218545995652675629e-02 -1.522032171487808228e-01 -9.606163203716278076e-02 1.109303608536720276e-01 4.417996108531951904e-01 -1.211994234472513199e-02 7.281794399023056030e-02 2.114900350570678711e-01 1.178593486547470093e-01 -1.420992761850357056e-01 -1.758177429437637329e-01 2.139929495751857758e-02 2.151938825845718384e-01 -3.475946784019470215e-01 7.497868034988641739e-03 -1.666535288095474243e-01
-1.265460997819900513e-01 -2.704851925373077393e-01 -1.737825721502304077e-01 2.464775741100311279e-01 4.742903634905815125e-02 -5.618705973029136658e-02 5.373487994074821472e-02 -5.875786021351814270e-02 -1.716880947351455688e-01 -6.836356595158576965e-03 3.398816883563995361e-01 5.112484842538833618e-02 1.801770366728305817e-02 -4.146715253591537476e-02 1.081422716379165649e-01 -7.270389795303344727e-02 1.845035701990127563e-01 7.194054871797561646e-02 -8.598235249519348145e-02 1.299109011888504028e-01 2.119139581918716431e-01 -1.739296764135360718e-01 2.855466902256011963e-01 2.542867064476013184e-01 2.699390947818756104e-01 1.667126268148422241e-01 -2.688668668270111084e-02 6.125105079263448715e-03 1.329272240400314331e-01 -1.325449496507644653e-01 2.334683835506439209e-01 -4.067355990409851074e-01
-3.220869004726409912e-01 1.794947534799575806e-01 5.740297585725784302e-02 -9.626388549804687500e-02 -1.603288203477859497e-01 -7.703572511672973633e-02 2.675474882125854492e-01 1.076760739088058472e-01 3.872311487793922424e-02 -8.752422034740447998e-02 3.190769851207733154e-01 1.667319089174270630e-01 7.198151201009750366e-03 1.146638840436935425e-01 1.862511970102787018e-02 -1.574079096317291260e-01 3.003354370594024658e-01 -3.141257166862487793e-01 -2.039411216974258423e-01 8.450817316770553589e-02 5.006805434823036194e-02 -1.233520731329917908e-01 3.161045014858245850e-01 2.718454897403717041e-01 -1.340678706765174866e-02 -5.181308463215827942e-02 -1.128492294810712337e-03 -9.574539959430694580e-02 2.504709362983703613e-01 6.001847982406616211e-02 1.954476907849311829e-02 -2.272965013980865479e-01
-4.244679957628250122e-02 1.418760139495134354e-02 -3.475135564804077148e-02 -1.129741370677947998e-01 -1.633590273559093475e-02 -8.727432787418365479e-02 -5.534335598349571228e-02 1.714360713958740234e-02 -2.270710170269012451e-01 2.290932461619377136e-02 7.557928562164306641e-02 -2.004123181104660034e-01 -2.230044007301330566e-01 2.565169930458068848e-01 1.237625032663345337e-01 -3.266822695732116699e-01 7.763151824474334717e-02 2.015366256237030029e-01 -1.022110460326075554e-03 4.057018086314201355e-02 1.893594861030578613e-01 2.410738915205001831e-01 -9.158533997833728790e-03 3.863199651241302490e-01 3.210211396217346191e-01 -3.373527154326438904e-02 -7.420834898948669434e-02 1.561006456613540649e-01 2.038233429193496704e-01 1.113155931234359741e-01 8.350417017936706543e-02 -3.881826698780059814e-01
-1.291248202323913574e-01 -2.281457185745239258e-03 -1.036776751279830933e-01 -3.411357402801513672e-01 6.933093536645174026e-03 -2.093646079301834106e-01 1.835535466670989990e-01 1.137612294405698776e-02 -2.098021805286407471e-01 -7.254325598478317261e-02 2.964948713779449463e-01 -1.656810343265533447e-01 3.425818681716918945e-02 7.052671909332275391e-02 5.772209540009498596e-02 -1.437825560569763184e-01 2.741367518901824951e-01 -3.996260166168212891e-01 -1.036946550011634827e-01 1.612112075090408325e-01 -2.715566940605640411e-02 -1.851205900311470032e-02 2.324530333280563354e-01 1.713844388723373413e-01 -1.351501792669296265e-01 8.042385429143905640e-02 8.491725474596023560e-02 -2.800998389720916748e-01 2.477778494358062744e-01 -1.130669340491294861e-01 1.092602312564849854e-02 -2.071847915649414062e-01
-2.014290839433670044e-01 -3.585079610347747803e-01 4.942036047577857971e-02 2.211277186870574951e-02 -2.015899270772933960e-01 2.657943367958068848e-01 3.268505334854125977e-01 2.641788870096206665e-02 2.871143817901611328e-02 -3.483282774686813354e-02 1.706134229898452759e-01 -2.397580891847610474e-01 -2.802346944808959961e-01 -8.870098739862442017e-02 9.579513221979141235e-02 1.278659254312515259e-01 -5.342764407396316528e-02 -5.207407847046852112e-02 4.291538894176483154e-02 -2.506340444087982178e-01 3.010267019271850586e-01 -1.297429762780666351e-02 -1.062816232442855835e-01 7.536658644676208496e-02 1.342415809631347656e-01 1.767644435167312622e-01 -9.299805015325546265e-02 8.615566790103912354e-02 1.358636915683746338e-01 -1.073054149746894836e-01 1.947114765644073486e-01 -3.120670020580291748e-01
4.786825925111770630e-02 -2.901753485202789307e-01 6.608436256647109985e-02 -4.212699234485626221e-01 -5.040724202990531921e-02 -2.715209126472473145e-01 1.286517679691314697e-01 8.639076352119445801e-02 -1.275184005498886108e-01 8.042218536138534546e-02 5.445870012044906616e-02 -1.875206679105758667e-01 -2.237279713153839111e-01 2.497550994157791138e-01 6.985603272914886475e-02 1.142899170517921448e-01 1.346050798892974854e-01 -1.476849019527435303e-01 3.261596709489822388e-02 3.963322043418884277e-01 -2.219133079051971436e-01 -6.561377644538879395e-02 1.481114178895950317e-01 4.385957866907119751e-02 8.833067864179611206e-02 -5.220891162753105164e-02 -6.631214171648025513e-02 1.351737231016159058e-01 2.521504461765289307e-01 -1.247004941105842590e-01 1.414467394351959229e-01 -1.798380166292190552e-01
3.528762608766555786e-02 1.404579281806945801e-01 4.894598200917243958e-02 4.056912660598754883e-02 -5.440863594412803650e-02 7.474681735038757324e-02 3.787246942520141602e-01 -2.427268922328948975e-01 7.424318790435791016e-02 1.154291629791259766e-01 1.611183732748031616e-01 -3.080988824367523193e-01 -2.031392157077789307e-01 5.455091968178749084e-02 -8.737657219171524048e-02 -7.317953277379274368e-03 3.335105776786804199e-01 1.867785304784774780e-01 -3.035367117263376713e-04 9.854278527200222015e-03 2.545094490051269531e-01 2.788916602730751038e-02 3.047224879264831543e-01 2.152175754308700562e-01 1.117564067244529724e-01 1.106267720460891724e-01 1.648227423429489136e-01 1.989358663558959961e-01 1.397089660167694092e-01 2.958893030881881714e-02 3.278912305831909180e-01 -4.607100784778594971e-02
3.417852893471717834e-02 1.386834233999252319e-01 -1.020761355757713318e-01 3.142201527953147888e-02 6.720051169395446777e-02 3.979275375604629517e-02 3.875219821929931641e-01 -1.659360975027084351e-01 1.033128574490547180e-01 2.162577509880065918e-01 2.729945257306098938e-02 -1.794274151325225830e-01 1.323749721050262451e-01 -5.510899797081947327e-02 2.226335406303405762e-01 6.427776813507080078e-02 2.244947850704193115e-01 -5.423315241932868958e-02 -3.080663830041885376e-02 2.304184734821319580e-01 2.965770065784454346e-01 -1.530319452285766602e-01 1.454843133687973022e-01 1.025953739881515503e-01 9.442551434040069580e-02 2.919855900108814240e-02 -5.597495660185813904e-02 -8.236116170883178711e-02 3.315634131431579590e-01 -2.919303774833679199e-01 1.807564944028854370e-01 -3.489721715450286865e-01
-6.828462332487106323e-02 -1.867605894804000854e-01 2.562882006168365479e-01 -2.049539834260940552e-01 -7.072033733129501343e-02 -1.068093478679656982e-01 3.187724351882934570e-01 3.070513904094696045e-01 1.391417682170867920e-01 1.387843936681747437e-01 2.466859668493270874e-02 -3.038853704929351807e-01 -1.235674694180488586e-01 -4.910353943705558777e-02 2.238288670778274536e-01 3.862576186656951904e-02 1.122732907533645630e-01 -3.382408916950225830e-01 -2.857743203639984131e-01 3.164660036563873291e-01 3.189483191817998886e-03 2.389811724424362183e-02 9.738595038652420044e-02 1.245416402816772461e-01 -2.251162938773632050e-02 7.587777823209762573e-02 8.644056320190429688e-02 2.129939943552017212e-02 1.317204236984252930e-01 -2.840954065322875977e-02 2.615067660808563232e-01 -6.689655035734176636e-02
-3.370566070079803467e-01 1.126393899321556091e-01 -1.093748211860656738e-01 -7.678389549255371094e-02 -9.542650729417800903e-02 5.151320621371269226e-02 6.204405799508094788e-02 1.337323188781738281e-01 -7.301007211208343506e-02 7.436038553714752197e-02 -1.181105598807334900e-01 -2.083224207162857056e-01 -1.039781514555215836e-02 1.256730966269969940e-02 -6.170497741550207138e-03 -1.210629642009735107e-01 3.933912515640258789e-01 -3.872188329696655273e-01 2.393048107624053955e-01 1.181780546903610229e-01 -1.264333575963973999e-01 3.366535529494285583e-02 2.592697143554687500e-01 3.568702638149261475e-01 3.009375929832458496e-01 1.457532942295074463e-01 4.851684346795082092e-02 9.146849811077117920e-02 3.957457467913627625e-02 -1.643008440732955933e-01 1.851079985499382019e-02 -1.136119384318590164e-02
-1.359470635652542114e-01 -8.930035680532455444e-02 -7.831170409917831421e-02 3.675107657909393311e-02 -7.710178941488265991e-02 -1.269282847642898560e-01 -1.529441098682582378e-03 -1.060224398970603943e-01 -1.286989599466323853e-01 -2.348576039075851440e-01 1.621025949716567993e-01 -4.172842800617218018e-01 -3.675927873700857162e-04 -1.878348290920257568e-01 1.839459687471389771e-01 -2.677655518054962158e-01 1.350352317094802856e-01 -2.671108767390251160e-02 2.520001144148409367e-04 9.266772866249084473e-02 1.276042312383651733e-01 -1.590599119663238525e-01 1.456457078456878662e-01 2.922384440898895264e-01 9.840576350688934326e-02 2.683138549327850342e-01 -2.567649446427822113e-02 4.291758537292480469e-01 -5.286887660622596741e-02 -1.650671362876892090e-01 1.472419798374176025e-01 -1.607370823621749878e-01
1.946919262409210205e-01 2.963058464229106903e-02 -1.387852728366851807e-01 1.561572253704071045e-01 -2.351820655167102814e-02 -1.420473400503396988e-02 1.004330217838287354e-01 1.630327999591827393e-01 -2.531843781471252441e-01 -1.283949911594390869e-01 1.703553944826126099e-01 -2.434660941362380981e-01 -1.302414834499359131e-01 -1.586570441722869873e-01 -1.973048783838748932e-02 1.018489673733711243e-01 2.616366147994995117e-01 1.382489651441574097e-01 -3.171178996562957764e-01 1.479304879903793335e-01 -1.667110994458198547e-02 -2.212001197040081024e-02 -1.646334421820938587e-03 1.098082140088081360e-01 1.011409536004066467e-01 1.239507794380187988e-01 -2.688741683959960938e-01 -4.211868345737457275e-02 4.569486379623413086e-01 -2.924153767526149750e-02 -8.630324900150299072e-02 -3.446158170700073242e-01
-1.711532175540924072e-01 5.290144681930541992e-02 9.841770678758621216e-02 3.331395611166954041e-02 -2.497465610504150391e-01 1.112772990018129349e-02 1.603765189647674561e-01 5.961626768112182617e-02 -1.449803113937377930e-01 -5.832422152161598206e-02 5.300921201705932617e-02 -2.409529536962509155e-01 -9.001494199037551880e-02 1.968713700771331787e-01 -1.783669441938400269e-01 -1.927522420883178711e-01 5.260969400405883789e-01 7.101389765739440918e-02 2.565514994785189629e-03 2.843722999095916748e-01 8.335111662745475769e-03 2.074914574623107910e-01 1.372503191232681274e-01 1.303287297487258911e-01 6.808517128229141235e-02 -4.543753713369369507e-02 -1.468443423509597778e-01 -2.033373415470123291e-01 3.027511537075042725e-01 -1.062690839171409607e-01 2.081544995307922363e-01 -8.180305361747741699e-02
-2.064854204654693604e-01 2.274130471050739288e-02 -1.574165374040603638e-01 -3.531095385551452637e-02 -1.165457516908645630e-01 -5.320942029356956482e-02 -1.024960447102785110e-02 1.163325086236000061e-01 -3.043071553111076355e-02 -1.207468658685684204e-01 -5.457929894328117371e-02 -2.662208080291748047e-01 -1.031239703297615051e-01 -2.210819274187088013e-01 3.658690154552459717e-01 -1.073445156216621399e-01 3.328135311603546143e-01 5.417326465249061584e-02 8.168921619653701782e-02 2.104971408843994141e-01 4.185842350125312805e-02 -5.450847744941711426e-02 1.162496954202651978e-01 1.488402485847473145e-01 -1.487101465463638306e-01 1.621883958578109741e-01 3.353155031800270081e-02 3.869519829750061035e-01 2.701066434383392334e-01 -3.552185297012329102e-01 5.454009398818016052e-02 7.311589550226926804e-03
-2.146574556827545166e-01 -5.416299402713775635e-02 -2.092454880475997925e-01 -9.824565611779689789e-03 -1.275976598262786865e-01 -1.986356377601623535e-01 2.175550311803817749e-01 2.334617525339126587e-01 1.337522119283676147e-01 2.500095777213573456e-02 1.533814370632171631e-01 -2.558676004409790039e-01 -1.905811280012130737e-01 1.355924904346466064e-01 1.582766696810722351e-02 -4.704800620675086975e-02 4.694923758506774902e-02 -2.067210674285888672e-01 5.789065733551979065e-02 -1.739477068185806274e-01 2.948924601078033447e-01 1.995356082916259766e-01 1.399395316839218140e-01 9.274289011955261230e-02 9.670594334602355957e-02 -3.147772550582885742e-01 1.913729868829250336e-02 -1.221169233322143555e-01 5.929924547672271729e-02 -2.457851320505142212e-01 1.399232540279626846e-02 -4.043659567832946777e-01
7.807309180498123169e-02 1.418894529342651367e-01 6.168145686388015747e-02 -2.596398890018463135e-01 -9.251120686531066895e-02 2.980441749095916748e-01 -5.690161138772964478e-03 1.768981851637363434e-02 1.070914641022682190e-01 1.937812864780426025e-01 1.590384542942047119e-01 -2.985624969005584717e-01 -7.072343677282333374e-02 3.361650556325912476e-02 1.353595703840255737e-01 -1.024615168571472168e-01 3.000831305980682373e-01 -4.189492017030715942e-02 2.112566232681274414e-01 -1.882700622081756592e-01 1.218262687325477600e-01 2.180109322071075439e-01 -4.339324310421943665e-02 3.036158382892608643e-01 2.281115949153900146e-01 1.603159494698047638e-02 1.417027115821838379e-01 -6.875024642795324326e-03 3.938680514693260193e-02 -2.551524043083190918e-01 -1.817320585250854492e-01 -3.255765140056610107e-01
-4.907184094190597534e-02 -2.131078541278839111e-01 3.033871054649353027e-01 -5.692547932267189026e-02 -5.327103659510612488e-02 -1.758238077163696289e-01 4.004095122218132019e-02 2.985364794731140137e-01 1.657866686582565308e-01 -4.312606900930404663e-02 -7.671985775232315063e-02 -2.809990346431732178e-01 -1.574806421995162964e-01 -2.334179133176803589e-01 1.561102271080017090e-01 7.695405185222625732e-02 3.306843638420104980e-01 -1.084231361746788025e-01 1.186833083629608154e-01 1.528012156486511230e-01 9.992953389883041382e-02 4.848453775048255920e-02 2.142621278762817383e-01 1.735002100467681885e-01 2.755811214447021484e-01 5.135108903050422668e-02 2.712997496128082275e-01 -1.635290533304214478e-01 1.905720867216587067e-02 4.907646030187606812e-02 -9.749269485473632812e-02 -2.656184136867523193e-01
-1.617408692836761475e-01 -2.502735555171966553e-01 2.172640413045883179e-01 1.687495224177837372e-02 8.192435652017593384e-02 9.326520375907421112e-03 6.236132234334945679e-02 1.029771403409540653e-03 2.443933486938476562e-01 2.628782391548156738e-01 2.287673354148864746e-01 -1.761552095413208008e-01 -3.904763460159301758e-01 6.854810565710067749e-02 -6.066302210092544556e-02 -9.076367318630218506e-02 1.453028619289398193e-01 -1.338988840579986572e-01 3.031901419162750244e-01 -1.362491846084594727e-01 3.257710039615631104e-01 7.073515653610229492e-02 1.897041946649551392e-01 1.635679155588150024e-01 1.809783577919006348e-01 -9.333682805299758911e-02 1.832656934857368469e-02 1.427543312311172485e-01 8.033558726310729980e-02 -1.718319952487945557e-01 1.597888916730880737e-01 -1.569861024618148804e-01
-1.565988957881927490e-01 -3.942280113697052002e-01 -2.029104232788085938e-01 3.442631363868713379e-01 -1.158254146575927734e-01 -2.399948686361312866e-01 1.098754703998565674e-01 1.280290931463241577e-01 -1.418306957930326462e-02 1.585582345724105835e-01 1.078396588563919067e-01 -1.084731370210647583e-01 -1.971832104027271271e-02 1.880639791488647461e-01 2.239759266376495361e-01 1.562652736902236938e-01 2.413405478000640869e-01 8.638698607683181763e-02 -5.835386365652084351e-02 9.509674459695816040e-02 2.441264986991882324e-01 -2.242308109998703003e-02 -9.906747937202453613e-02 2.159482240676879883e-01 2.882155478000640869e-01 8.540198951959609985e-02 1.678979257121682167e-03 1.550219655036926270e-01 1.622990667819976807e-01 5.047451332211494446e-02 1.391989588737487793e-01 -2.108296006917953491e-01
4.267600923776626587e-02 -1.935492306947708130e-01 2.617400586605072021e-01 6.050122156739234924e-02 2.994948625564575195e-01 -4.044916108250617981e-02 2.337428182363510132e-02 2.016434371471405029e-01 -1.386579219251871109e-02 5.118655040860176086e-02 2.307991534471511841e-01 2.998310886323451996e-02 -2.618522346019744873e-01 6.129679735749959946e-03 2.914187312126159668e-01 -1.950058490037918091e-01 7.609866559505462646e-02 -2.544493228197097778e-02 1.419498175382614136e-01 1.758155673742294312e-01 1.886532306671142578e-01 5.080755427479743958e-02 3.538988232612609863e-01 7.676051557064056396e-02 1.570357829332351685e-01 -2.174980640411376953e-01 5.384435132145881653e-02 1.298984736204147339e-01 3.661815226078033447e-01 -2.503941580653190613e-02 -3.589490428566932678e-02 -2.300512641668319702e-01
1.879901438951492310e-01 -2.736853361129760742e-01 -1.091908514499664307e-01 1.564842760562896729e-01 8.642406761646270752e-02 2.529138885438442230e-02 1.439680010080337524e-01 -1.248172298073768616e-01 -1.190908178687095642e-01 1.620723903179168701e-01 2.572718858718872070e-01 -1.525932103395462036e-01 -2.993616163730621338e-01 -1.701839864253997803e-01 -1.252433210611343384e-01 5.681362003087997437e-02 3.487329185009002686e-01 -9.501386433839797974e-02 1.218526437878608704e-01 -3.048149496316909790e-02 -4.043881967663764954e-02 4.119887482374906540e-03 -1.388443559408187866e-01 3.735932707786560059e-01 -2.701743319630622864e-02 -1.802655160427093506e-01 -1.012338921427726746e-01 1.663167774677276611e-01 1.196871027350425720e-01 -3.117928802967071533e-01 2.187003493309020996e-01 -6.393496692180633545e-02
[truncated: 3,268,949 more chars]
