# Supplementary material for: The Language of Innovation
Source: PLoS One. 2020 Apr 30;15(4):e0230107. doi: 10.1371/journal.pone.0230107 (PMC7194493; doi:10.1371/journal.pone.0230107)
Supplement: S2 File — (GZ) [file pone.0230107.s002.tar.gz › 1980-1984/V2Run_28_VS_4500_embeddings1980-1984ED32.txt]

-2.008894979953765869e-01 3.230834752321243286e-02 -2.033899351954460144e-02 -5.983897671103477478e-02 2.239957451820373535e-01 6.069720536470413208e-02 -2.123280614614486694e-01 2.448974549770355225e-01 3.248757421970367432e-01 1.191007494926452637e-01 1.666049510240554810e-01 -1.912821978330612183e-01 2.394356280565261841e-01 2.527215480804443359e-01 -1.599115878343582153e-01 -2.525047957897186279e-01 -2.548995614051818848e-01 -9.441198408603668213e-02 -1.007039919495582581e-01 -1.092047840356826782e-01 -2.445856295526027679e-02 -1.379308663308620453e-02 6.165423244237899780e-02 -2.612544596195220947e-01 1.209986656904220581e-01 -3.775886446237564087e-02 -1.515792310237884521e-01 3.739318996667861938e-02 2.351696789264678955e-01 -2.690036036074161530e-02 -7.515416294336318970e-02 3.607909679412841797e-01
3.249202854931354523e-03 -1.217112466692924500e-01 3.999349772930145264e-01 2.046952843666076660e-01 1.228771805763244629e-01 -7.176005840301513672e-02 -1.300303041934967041e-01 2.820916771888732910e-01 1.628319472074508667e-01 6.561538577079772949e-02 2.143172472715377808e-01 4.553121328353881836e-02 1.782715022563934326e-01 -9.565647691488265991e-02 -1.428728643804788589e-02 6.112507358193397522e-02 -2.503239810466766357e-01 -2.701893150806427002e-01 -2.685048580169677734e-01 -1.150441914796829224e-01 -4.102703649550676346e-03 -8.658997714519500732e-02 2.029964327812194824e-01 -1.144950240850448608e-01 -1.011831834912300110e-01 -2.125678956508636475e-01 9.987142682075500488e-02 -2.425075471401214600e-01 2.135289013385772705e-01 2.324159294366836548e-01 -6.829608976840972900e-02 1.777376830577850342e-01
1.839524656534194946e-01 6.304626166820526123e-02 2.033748179674148560e-01 2.814732491970062256e-02 1.611779332160949707e-01 -2.079562991857528687e-01 2.088316828012466431e-01 7.409462332725524902e-02 4.269865155220031738e-01 3.288941085338592529e-01 1.220888569951057434e-01 -1.767374426126480103e-01 2.176447063684463501e-01 -1.106161177158355713e-01 8.717496693134307861e-02 2.258677221834659576e-02 -5.823897570371627808e-02 -2.334149479866027832e-01 -1.258791387081146240e-01 -3.353744372725486755e-02 -6.639941781759262085e-02 -3.078335821628570557e-01 2.771465778350830078e-01 5.895143374800682068e-02 2.043308876454830170e-02 -2.350707538425922394e-02 -1.318003982305526733e-01 -2.282804809510707855e-02 3.107795715332031250e-01 1.647030562162399292e-02 1.533236205577850342e-01 6.193782389163970947e-02
-1.206321176141500473e-02 -1.481996327638626099e-01 3.618322312831878662e-01 1.085682213306427002e-01 -1.430640071630477905e-01 -6.333490461111068726e-02 6.945508718490600586e-02 3.156476318836212158e-01 3.458502292633056641e-01 2.116149663925170898e-01 1.470155119895935059e-01 -7.557666301727294922e-02 2.367277741432189941e-01 2.807084023952484131e-01 -2.711223252117633820e-02 -1.361359492875635624e-03 -2.486282028257846832e-02 -1.939392238855361938e-01 4.097159206867218018e-02 -1.426059007644653320e-01 -1.142533719539642334e-01 -2.250901609659194946e-01 3.987034782767295837e-02 1.719735115766525269e-01 1.964853256940841675e-01 4.230325575917959213e-03 1.155469566583633423e-01 -1.695166379213333130e-01 2.838079333305358887e-01 -2.217048704624176025e-01 -5.603236705064773560e-02 1.013505905866622925e-01
1.078141108155250549e-01 -7.156939804553985596e-02 2.385599911212921143e-01 4.014827683568000793e-02 4.649189487099647522e-02 -6.411131471395492554e-02 -1.293554902076721191e-01 2.900640964508056641e-01 1.738930046558380127e-01 2.509040236473083496e-01 5.617759376764297485e-02 -1.505245640873908997e-02 4.088206887245178223e-01 -2.125947922468185425e-02 1.512133926153182983e-01 1.871156543493270874e-01 1.124175116419792175e-01 -1.757137924432754517e-01 -3.515335023403167725e-01 6.404999643564224243e-02 -9.691324830055236816e-02 -2.122563868761062622e-01 9.326297789812088013e-02 5.148491635918617249e-02 -9.573270380496978760e-02 8.182229846715927124e-02 7.411733269691467285e-02 -2.378208488225936890e-01 2.266125530004501343e-01 -3.032243847846984863e-01 -1.897096335887908936e-01 -3.696753457188606262e-02
-2.017044872045516968e-01 8.723108470439910889e-02 5.451714247465133667e-02 -9.930217266082763672e-02 4.734597168862819672e-03 -7.587967813014984131e-02 -1.444843411445617676e-01 4.400614500045776367e-01 3.469069600105285645e-01 5.965311080217361450e-03 -6.516483426094055176e-02 1.016538292169570923e-01 1.922805309295654297e-01 -9.998317807912826538e-02 1.445052474737167358e-01 1.499814987182617188e-01 -1.895618140697479248e-01 -2.807736992835998535e-01 1.144884992390871048e-02 4.396072123199701309e-03 1.401333659887313843e-01 -2.596679925918579102e-01 2.897260151803493500e-02 -1.502683013677597046e-02 1.127838864922523499e-01 2.777338959276676178e-02 1.952799856662750244e-01 -6.111659854650497437e-02 4.450461268424987793e-01 -6.949153542518615723e-02 -1.728340983390808105e-01 4.563390091061592102e-02
-1.534250471740961075e-02 -6.817221641540527344e-02 6.834375113248825073e-02 1.154600009322166443e-01 3.773480951786041260e-01 7.394391298294067383e-02 -2.544742524623870850e-01 8.905797451734542847e-02 2.429956048727035522e-01 1.922306567430496216e-01 -9.988251142203807831e-03 -2.133923768997192383e-01 -2.197776548564434052e-02 1.005831733345985413e-01 2.691270709037780762e-01 -9.628376364707946777e-02 -2.401889674365520477e-02 -2.338228374719619751e-01 -1.404018551111221313e-01 -2.525815963745117188e-01 1.101646106690168381e-02 -5.488874763250350952e-02 1.661508530378341675e-02 -2.360302805900573730e-01 -1.654410809278488159e-01 2.284470647573471069e-01 -3.420144021511077881e-01 -1.520413905382156372e-01 1.392657756805419922e-01 4.065471515059471130e-02 -1.694686263799667358e-01 2.352329343557357788e-01
3.220323845744132996e-02 -4.615996405482292175e-02 -1.363831758499145508e-01 5.835652351379394531e-02 1.672609895467758179e-01 2.008592486381530762e-01 -2.754088640213012695e-01 1.495442539453506470e-01 3.863772451877593994e-01 1.432620137929916382e-01 1.011812016367912292e-01 -7.175595313310623169e-02 3.513456787914037704e-03 1.446055769920349121e-01 2.087823301553726196e-01 -6.088116019964218140e-02 8.733341097831726074e-02 -2.767526805400848389e-01 -7.585714012384414673e-02 -1.183437630534172058e-01 -2.799623087048530579e-02 1.948172301054000854e-01 1.945368200540542603e-02 -1.240847185254096985e-01 -2.266358882188796997e-01 7.667861133813858032e-02 -8.011790364980697632e-02 -2.907026410102844238e-01 2.060336917638778687e-01 2.833257913589477539e-01 -3.056103587150573730e-01 1.791405826807022095e-01
1.512223631143569946e-01 1.588053256273269653e-01 2.943077385425567627e-01 4.317385703325271606e-02 1.590932607650756836e-01 -1.357177495956420898e-01 -9.394501894712448120e-02 3.458415865898132324e-01 2.981951832771301270e-01 2.443389594554901123e-02 2.601614594459533691e-01 3.603171557188034058e-02 3.426119387149810791e-01 4.280684143304824829e-02 5.918821692466735840e-02 1.664311289787292480e-01 -1.821360737085342407e-01 -1.247807145118713379e-01 -3.276215195655822754e-01 -2.322496920824050903e-01 2.683062339201569557e-03 -1.837916523218154907e-01 3.186816466040909290e-04 1.383851375430822372e-02 -2.928486093878746033e-02 3.964295238256454468e-02 7.840801775455474854e-02 -2.969683110713958740e-01 1.128669530153274536e-01 1.151170507073402405e-01 -1.087289378046989441e-01 6.143562495708465576e-02
1.700203418731689453e-01 1.249026414006948471e-02 1.187308281660079956e-01 1.039892882108688354e-01 3.096882104873657227e-01 4.424760863184928894e-02 -7.738090306520462036e-02 3.762074410915374756e-01 1.708687245845794678e-01 5.999868363142013550e-02 1.646213829517364502e-01 7.759711891412734985e-02 2.814882099628448486e-01 5.641425773501396179e-02 -5.331927444785833359e-03 1.013457328081130981e-01 -1.606551408767700195e-01 -1.578268259763717651e-01 -3.823635876178741455e-01 -3.577170073986053467e-01 5.120987817645072937e-02 3.308275341987609863e-02 -9.270588867366313934e-03 1.264207158237695694e-02 7.677326351404190063e-02 -4.650939255952835083e-02 5.193309858441352844e-02 -3.784231543540954590e-01 1.418416649103164673e-01 1.139182597398757935e-01 -1.501212567090988159e-01 5.975099653005599976e-02
-1.011602506041526794e-01 -1.556182205677032471e-01 -5.278927460312843323e-02 -8.268285542726516724e-03 -9.575825929641723633e-02 1.642647832632064819e-01 -4.325338453054428101e-02 7.450104504823684692e-02 -6.859564036130905151e-02 3.093759715557098389e-01 1.413703896105289459e-02 -3.478010892868041992e-01 2.324148118495941162e-01 1.703204363584518433e-01 2.250964492559432983e-01 3.565027937293052673e-02 -1.241385862231254578e-01 -1.590481847524642944e-01 7.517977058887481689e-02 -1.810228675603866577e-01 -1.038375422358512878e-01 7.213810831308364868e-02 -2.985807657241821289e-01 -4.169816523790359497e-02 -3.627564758062362671e-02 2.277498245239257812e-01 -1.330334320664405823e-02 -1.312196254730224609e-01 3.634378910064697266e-01 1.770135611295700073e-01 1.910717636346817017e-01 3.256642520427703857e-01
-4.923987016081809998e-02 -1.639520674943923950e-01 2.663545310497283936e-01 1.031500101089477539e-01 1.792788207530975342e-01 3.137382119894027710e-02 -1.505705416202545166e-01 3.173789381980895996e-01 -2.547834254801273346e-02 2.820288240909576416e-01 2.768188416957855225e-01 1.190892383456230164e-01 2.128744423389434814e-01 1.763198822736740112e-01 1.201937943696975708e-01 3.005634546279907227e-01 -1.902843415737152100e-01 1.020952984690666199e-01 -3.301019668579101562e-01 -1.226137503981590271e-01 -3.497161436825990677e-03 3.054196573793888092e-02 3.256457392126321793e-03 -6.798623502254486084e-02 -4.503943398594856262e-02 -3.592196153476834297e-03 -4.013683646917343140e-02 -2.619448602199554443e-01 2.506387829780578613e-01 2.269211113452911377e-01 -1.304844170808792114e-01 -2.402947843074798584e-02
-1.325075626373291016e-01 -1.064241677522659302e-01 4.085900783538818359e-01 1.848020404577255249e-01 3.061152398586273193e-01 1.535895913839340210e-01 -7.173933088779449463e-02 3.028575181961059570e-01 1.014711931347846985e-01 3.011981844902038574e-01 2.589243948459625244e-01 8.202541619539260864e-02 1.248326674103736877e-01 -5.024477839469909668e-03 8.666275441646575928e-02 1.030064150691032410e-01 -1.863683760166168213e-01 -3.159397467970848083e-02 -8.658701181411743164e-02 4.806896671652793884e-03 -2.557896375656127930e-01 -3.175366520881652832e-01 3.284092620015144348e-02 5.049559473991394043e-02 -2.007502913475036621e-01 -2.205376513302326202e-02 6.868886202573776245e-02 -1.640272210352122784e-03 1.961138844490051270e-01 1.893730908632278442e-01 -4.292929172515869141e-02 1.119151338934898376e-01
9.254495054483413696e-02 1.017316877841949463e-01 2.536927163600921631e-01 1.149577349424362183e-01 9.818087518215179443e-02 -1.737605929374694824e-01 -2.146231941878795624e-02 2.969965636730194092e-01 3.401780128479003906e-01 1.607332974672317505e-01 -1.689221477136015892e-03 -4.874530062079429626e-02 4.921005666255950928e-01 7.244385033845901489e-02 8.982717990875244141e-02 5.837885662913322449e-02 -1.047179941087961197e-02 -2.478112280368804932e-01 -1.597615480422973633e-01 -2.064620703458786011e-01 -9.878734499216079712e-02 -3.352010548114776611e-01 2.188245058059692383e-01 7.195860147476196289e-02 7.440546900033950806e-02 5.772306770086288452e-02 -8.806488662958145142e-02 -4.770567640662193298e-02 1.315672695636749268e-01 -1.297948062419891357e-01 1.085831373929977417e-01 -4.989985376596450806e-02
2.386934757232666016e-01 2.537078261375427246e-01 4.121931642293930054e-02 3.686949014663696289e-01 2.637739181518554688e-01 4.994958266615867615e-02 -2.893573790788650513e-02 1.103397607803344727e-01 3.336665928363800049e-01 2.231777608394622803e-01 1.933816522359848022e-01 4.831130802631378174e-02 2.227679789066314697e-01 1.405147761106491089e-01 1.926020532846450806e-01 3.711187746375799179e-03 -8.192163705825805664e-02 -1.638611108064651489e-01 -2.086849063634872437e-01 -1.589203774929046631e-01 -5.988201498985290527e-02 -6.869300454854965210e-02 -6.879862397909164429e-02 1.298515498638153076e-01 -4.955711215734481812e-02 -1.199106723070144653e-01 1.243868470191955566e-02 -6.742335855960845947e-02 2.781259119510650635e-01 -4.338406398892402649e-02 -3.113380968570709229e-01 1.364504098892211914e-01
-6.024624779820442200e-02 -2.494652289897203445e-03 3.472091853618621826e-01 4.496606439352035522e-02 3.099010884761810303e-01 1.161674484610557556e-01 -1.372718811035156250e-01 2.797161936759948730e-01 1.688629388809204102e-01 3.270797133445739746e-01 3.526367843151092529e-01 8.323069661855697632e-02 2.128753811120986938e-01 2.370666265487670898e-01 1.179584935307502747e-01 4.564000666141510010e-02 -2.131901681423187256e-01 2.391398139297962189e-02 -1.487994492053985596e-01 -6.659777462482452393e-02 -2.806743374094367027e-03 -1.982821822166442871e-01 -4.832147061824798584e-02 -2.938896045088768005e-02 -1.450910121202468872e-01 1.101807430386543274e-01 1.660365611314773560e-01 4.381008446216583252e-02 3.099091649055480957e-01 8.016113936901092529e-02 -2.350484766066074371e-02 4.537289217114448547e-02
1.802527457475662231e-01 8.709310740232467651e-02 2.665246427059173584e-01 1.653348207473754883e-01 6.729654967784881592e-02 -1.453310102224349976e-01 6.785140931606292725e-02 3.669492900371551514e-01 3.071487843990325928e-01 2.784451842308044434e-01 1.627750843763351440e-01 -4.395896196365356445e-02 3.028742372989654541e-01 2.492273300886154175e-01 6.001480296254158020e-02 1.136403903365135193e-01 1.005752310156822205e-01 -1.520376801490783691e-01 -1.625810749828815460e-02 2.400001697242259979e-02 -1.411328464746475220e-01 -2.912659943103790283e-01 -7.933584973216056824e-03 1.900916248559951782e-01 5.082490667700767517e-02 -7.345399260520935059e-02 -1.833587586879730225e-01 1.193720698356628418e-01 1.890455037355422974e-01 2.273878902196884155e-01 8.749515563249588013e-02 3.620056435465812683e-03
-4.252564162015914917e-02 5.688929185271263123e-02 -3.111821413040161133e-02 1.672998219728469849e-01 7.389526069164276123e-02 -2.759026736021041870e-02 -3.855986148118972778e-02 -5.027062073349952698e-02 1.960940659046173096e-01 1.615119427442550659e-01 3.538712561130523682e-01 1.109605804085731506e-01 4.704757928848266602e-01 3.615861386060714722e-02 3.044820129871368408e-01 -1.182463988661766052e-01 -2.921350896358489990e-01 -2.657273113727569580e-01 -3.204731345176696777e-01 -1.147696524858474731e-01 1.250879466533660889e-02 -3.787009045481681824e-02 -6.250382214784622192e-02 1.161677017807960510e-01 -5.935158953070640564e-02 -1.037489622831344604e-01 -1.790597587823867798e-01 -1.127158850431442261e-01 2.576734423637390137e-01 6.786736845970153809e-02 4.094069078564643860e-02 4.226951301097869873e-02
-2.664665579795837402e-01 -6.677960604429244995e-02 2.608218193054199219e-01 -6.260520964860916138e-02 2.717871367931365967e-01 -4.299476742744445801e-02 -1.208312958478927612e-01 1.606988022103905678e-03 2.667160928249359131e-01 2.828705124557018280e-02 -7.786981016397476196e-02 -5.987064167857170105e-02 2.822698056697845459e-01 5.052637308835983276e-02 2.409289032220840454e-01 3.076887317001819611e-02 1.483158171176910400e-01 -2.987337708473205566e-01 9.907173365354537964e-02 -1.438105404376983643e-01 -5.117353796958923340e-02 2.735818177461624146e-02 1.571908295154571533e-01 1.597454845905303955e-01 -5.234370753169059753e-02 -1.804927140474319458e-01 -3.600100278854370117e-01 -1.846337467432022095e-01 2.412106841802597046e-01 1.129884570837020874e-01 -5.258996039628982544e-02 2.672088742256164551e-01
2.653776705265045166e-01 1.628209203481674194e-01 1.357706636190414429e-01 2.434481084346771240e-01 4.363318160176277161e-02 2.842338010668754578e-02 2.668063715100288391e-02 2.630850970745086670e-01 3.334470093250274658e-01 3.982940912246704102e-01 2.270208299160003662e-01 7.860694080591201782e-02 7.370468229055404663e-02 2.307999581098556519e-01 2.046256363391876221e-01 -4.164133220911026001e-02 -1.413355916738510132e-01 -2.024329602718353271e-01 -1.581240892410278320e-01 -9.320019185543060303e-02 -2.432213574647903442e-01 -9.705154225230216980e-03 1.096575055271387100e-02 6.294132769107818604e-02 -5.169467255473136902e-02 -1.264056712388992310e-01 8.105097711086273193e-02 -1.773511022329330444e-01 1.431302726268768311e-01 -3.145788237452507019e-02 -2.941505312919616699e-01 1.502595935016870499e-02
1.184889860451221466e-02 4.988820478320121765e-02 1.928475648164749146e-01 -6.534028798341751099e-02 1.625379025936126709e-01 5.460405722260475159e-03 4.110312834382057190e-02 2.677088379859924316e-01 -7.927425205707550049e-02 5.607137680053710938e-01 2.739119827747344971e-01 1.202067807316780090e-01 2.743037343025207520e-01 2.040762156248092651e-01 2.760853245854377747e-02 9.030107408761978149e-02 -1.453805118799209595e-01 3.695397172123193741e-03 -2.018555104732513428e-01 -1.668355911970138550e-01 -6.387916393578052521e-03 -7.108893990516662598e-02 -1.305116992443799973e-02 -2.493425272405147552e-02 -2.371114194393157959e-01 1.449912041425704956e-01 1.293517351150512695e-01 -2.165658175945281982e-01 2.468221336603164673e-01 -1.398837938904762268e-02 -1.116247475147247314e-01 1.003406867384910583e-01
1.732922494411468506e-01 9.185545146465301514e-02 2.556683719158172607e-01 2.892824355512857437e-03 1.605719029903411865e-01 -2.420601397752761841e-01 1.073152525350451469e-03 1.294357031583786011e-01 3.138036429882049561e-01 3.606576919555664062e-01 1.497129052877426147e-01 -2.741903364658355713e-01 2.976499497890472412e-01 -1.787979900836944580e-01 -2.526103332638740540e-02 -4.010428488254547119e-02 -9.318183362483978271e-02 -1.540668457746505737e-01 -2.901361584663391113e-01 -7.187762856483459473e-02 -1.189219281077384949e-01 -1.891101747751235962e-01 1.880628168582916260e-01 -3.842322528362274170e-02 1.276095062494277954e-01 -4.536398127675056458e-02 -1.941475868225097656e-01 1.296542882919311523e-01 2.384843379259109497e-01 -5.380124319344758987e-03 -6.315155327320098877e-02 6.183458492159843445e-02
-6.442622840404510498e-02 1.142743751406669617e-01 2.453732043504714966e-01 -9.792756289243698120e-02 -2.791007608175277710e-02 -6.199424341320991516e-02 -2.811939418315887451e-01 2.457921802997589111e-01 1.690816432237625122e-01 1.667980104684829712e-01 1.542385220527648926e-01 9.130296111106872559e-02 3.306370973587036133e-01 1.210140660405158997e-01 1.390698016621172428e-03 5.116224288940429688e-03 1.390984356403350830e-01 -2.171390950679779053e-01 -2.185522764921188354e-01 -1.387756913900375366e-01 1.297775469720363617e-02 -1.933437213301658630e-02 8.070309460163116455e-02 -7.787264138460159302e-02 -1.765544414520263672e-01 3.278826773166656494e-01 2.340363711118698120e-01 -2.440972626209259033e-01 2.799966931343078613e-01 -2.238585203886032104e-01 -1.571264266967773438e-01 5.900914594531059265e-02
-8.279239386320114136e-02 -1.214243173599243164e-01 1.412953883409500122e-01 -7.868339866399765015e-02 1.023367419838905334e-01 -3.578200638294219971e-01 -1.383256912231445312e-01 5.086125731468200684e-01 2.111363559961318970e-01 2.248584181070327759e-01 -9.898320585489273071e-02 -7.538635283708572388e-02 1.178622096776962280e-01 -8.872774988412857056e-02 9.821964800357818604e-02 -4.203837737441062927e-02 3.694308549165725708e-02 -2.085782885551452637e-01 -1.493741720914840698e-01 4.089388251304626465e-02 2.582935383543372154e-03 -2.464722692966461182e-01 -8.941589295864105225e-02 1.107726767659187317e-01 -5.268551781773567200e-02 9.963542222976684570e-02 1.702127307653427124e-01 -2.864301390945911407e-02 3.483382165431976318e-01 -2.384742647409439087e-01 -1.262042671442031860e-01 7.490013539791107178e-02
-4.442741572856903076e-01 8.569630980491638184e-02 1.322921644896268845e-02 7.589457184076309204e-02 1.243464499711990356e-01 -1.850633621215820312e-01 5.297449976205825806e-02 2.903001904487609863e-01 9.237799793481826782e-02 2.966098487377166748e-01 1.799145489931106567e-01 -2.131731510162353516e-01 2.687690854072570801e-01 -1.499163955450057983e-01 -1.337383836507797241e-01 -6.901234388351440430e-02 5.689156055450439453e-02 -1.359256505966186523e-01 -5.676782503724098206e-02 -2.310122549533843994e-01 -1.766306757926940918e-01 -1.258403062820434570e-01 4.538714885711669922e-02 -2.745493948459625244e-01 -1.345364563167095184e-02 -2.097629755735397339e-01 -6.947082281112670898e-02 -2.538851201534271240e-01 1.461753100156784058e-01 1.459715515375137329e-01 1.649857312440872192e-02 4.100693762302398682e-02
-2.060554325580596924e-01 -2.135977745056152344e-01 -7.402923703193664551e-02 8.690196275711059570e-02 1.853606104850769043e-01 -1.530306488275527954e-01 -1.322586089372634888e-01 1.621719598770141602e-01 1.911955475807189941e-01 3.052893877029418945e-01 1.502055674791336060e-01 2.202097475528717041e-01 2.545973956584930420e-01 -4.535757377743721008e-02 -1.409036368131637573e-01 6.862803548574447632e-02 -1.813089400529861450e-01 -1.264259368181228638e-01 -3.487145602703094482e-01 1.287088394165039062e-01 -8.765989542007446289e-02 -2.429442107677459717e-02 1.288234442472457886e-01 1.645804569125175476e-02 -7.403627038002014160e-02 3.679544106125831604e-02 1.069416999816894531e-01 1.192368566989898682e-01 2.751268148422241211e-01 3.335495293140411377e-01 -3.606002405285835266e-02 2.686243951320648193e-01
-1.160072162747383118e-02 -1.126903966069221497e-01 -3.002811782062053680e-02 5.479647312313318253e-03 6.518805772066116333e-02 2.264805883169174194e-01 -2.812245488166809082e-01 1.585493832826614380e-01 4.180708229541778564e-01 2.004035860300064087e-01 2.214040420949459076e-02 1.330828219652175903e-01 3.488472476601600647e-02 7.538972049951553345e-02 1.024519652128219604e-01 1.657825410366058350e-01 -1.592416316270828247e-01 -1.374116241931915283e-01 -3.100996911525726318e-01 -3.347220420837402344e-01 -1.019204035401344299e-01 -1.163505688309669495e-01 -1.244396492838859558e-01 -5.993052199482917786e-02 2.607217617332935333e-02 1.134456321597099304e-02 -1.806353032588958740e-01 1.176593974232673645e-01 2.831395864486694336e-01 2.560078501701354980e-01 -1.796555072069168091e-01 1.665279418230056763e-01
-1.490779072046279907e-01 1.441397666931152344e-01 4.694289565086364746e-01 9.440207481384277344e-02 -1.509489566087722778e-01 3.524070978164672852e-02 -8.943478576838970184e-03 3.490568101406097412e-01 2.038872539997100830e-01 1.690749078989028931e-01 7.267776876688003540e-02 -6.048912648111581802e-03 1.320682764053344727e-01 1.539535671472549438e-01 1.379007250070571899e-01 -1.953699067234992981e-02 -5.515427887439727783e-02 -2.216895371675491333e-01 -5.192323774099349976e-02 -3.227267563343048096e-01 -1.616011746227741241e-02 -1.097405999898910522e-01 5.454433336853981018e-02 9.895833581686019897e-02 1.877644062042236328e-01 1.960601657629013062e-01 -1.332807913422584534e-02 -2.792733609676361084e-01 2.641181349754333496e-01 -1.432309746742248535e-01 6.222176551818847656e-02 1.250552237033843994e-01
-1.651005744934082031e-01 -4.588340222835540771e-02 4.859922826290130615e-01 -1.258636116981506348e-01 1.718880385160446167e-01 -3.161938115954399109e-02 -6.905876845121383667e-02 1.373497545719146729e-01 8.130408078432083130e-02 1.494015455245971680e-01 3.450139164924621582e-01 -1.137809231877326965e-01 1.860889196395874023e-01 4.876726865768432617e-02 -3.371416777372360229e-02 7.674514502286911011e-02 6.518882513046264648e-02 -4.710480570793151855e-02 -3.140829801559448242e-01 -2.220202535390853882e-01 6.270378828048706055e-02 -2.223252318799495697e-02 -1.416916102170944214e-01 2.378970235586166382e-01 -9.338306635618209839e-02 -1.579896807670593262e-01 5.696219950914382935e-02 -2.275974899530410767e-01 3.505092859268188477e-01 4.444343224167823792e-02 -7.414843887090682983e-02 7.012657076120376587e-02
-2.279183864593505859e-01 -3.148786351084709167e-02 1.778247803449630737e-01 -2.149692326784133911e-01 3.303048908710479736e-01 1.153612881898880005e-01 -8.687287569046020508e-02 -1.821281388401985168e-03 1.469528675079345703e-01 6.872612237930297852e-02 1.471980214118957520e-01 2.798236533999443054e-02 2.876031994819641113e-01 1.967627406120300293e-01 9.565392136573791504e-02 1.914483159780502319e-01 1.845943927764892578e-01 -2.823381423950195312e-01 -3.314591199159622192e-02 -6.753659248352050781e-02 -4.775638878345489502e-02 -4.898339137434959412e-02 7.861616462469100952e-02 2.433739304542541504e-01 1.604000478982925415e-01 -3.065146803855895996e-01 -1.872345246374607086e-02 -1.784508228302001953e-01 3.800656497478485107e-01 5.816679075360298157e-02 5.302248895168304443e-02 1.766524016857147217e-01
2.082513421773910522e-01 -2.438266202807426453e-02 2.692792117595672607e-01 -8.071825653314590454e-02 1.215642914175987244e-01 -1.183871701359748840e-01 2.257367968559265137e-01 1.121246963739395142e-01 2.759581208229064941e-01 2.641319930553436279e-01 8.119463920593261719e-02 -4.046163260936737061e-01 2.284172326326370239e-01 3.604488912969827652e-03 6.694509647786617279e-03 -4.886405915021896362e-02 5.151744466274976730e-03 -3.491626977920532227e-01 -1.566619127988815308e-01 -1.061779856681823730e-01 4.669010639190673828e-03 -7.834585756063461304e-02 2.525242269039154053e-01 1.005877628922462463e-01 5.247434228658676147e-02 -5.807395651936531067e-02 -1.053860411047935486e-01 2.464571781456470490e-02 3.704674541950225830e-01 1.275679655373096466e-02 1.241096332669258118e-01 7.339181005954742432e-02
-2.631270587444305420e-01 -1.430985983461141586e-02 -4.621222149580717087e-03 6.483235862106084824e-03 -1.328036934137344360e-01 9.603770077228546143e-02 8.771254122257232666e-02 6.624822039157152176e-03 3.187287151813507080e-01 -4.268623888492584229e-03 -2.313321828842163086e-02 -1.425222903490066528e-01 3.967268019914627075e-02 6.342383474111557007e-02 3.669629693031311035e-01 2.025269716978073120e-01 -5.995510891079902649e-02 -3.307868838310241699e-01 -7.870340347290039062e-02 2.001791633665561676e-02 -1.122439056634902954e-01 7.943093776702880859e-02 8.688087016344070435e-02 -3.118458986282348633e-01 2.062152922153472900e-01 5.259801819920539856e-02 5.770431831479072571e-03 -3.081111907958984375e-01 1.983182281255722046e-01 9.856511652469635010e-02 -1.628290265798568726e-01 3.647460639476776123e-01
-1.086384728550910950e-01 1.785583794116973877e-01 4.979397058486938477e-01 1.010305434465408325e-01 -1.343551576137542725e-01 -7.501421868801116943e-02 -4.743129387497901917e-02 2.687837779521942139e-01 1.516660749912261963e-01 1.054463684558868408e-01 2.061813771724700928e-01 -1.011471077799797058e-01 9.841452538967132568e-02 7.996192574501037598e-02 -7.608781103044748306e-03 -3.979757428169250488e-02 1.590454578399658203e-02 -8.513339608907699585e-02 -1.155541911721229553e-01 -1.884983777999877930e-01 3.595878183841705322e-02 2.865647152066230774e-02 -1.513517089188098907e-02 1.931127309799194336e-01 1.897331476211547852e-01 8.471116423606872559e-02 -4.224464297294616699e-03 -2.320425659418106079e-01 4.812464118003845215e-01 -8.182624727487564087e-02 -4.391063004732131958e-02 2.492545694112777710e-01
1.070409938693046570e-01 -8.659618347883224487e-02 1.377535611391067505e-01 -9.831313043832778931e-02 3.784861415624618530e-02 6.698508560657501221e-02 -1.742535084486007690e-01 4.573472216725349426e-02 1.077709905803203583e-02 2.295055687427520752e-01 6.457516551017761230e-02 -2.524293959140777588e-01 4.961691200733184814e-01 -1.093934848904609680e-01 2.824836075305938721e-01 1.058417260646820068e-01 -9.547488391399383545e-02 -1.160831376910209656e-01 -9.194705635309219360e-02 -9.959854930639266968e-02 -3.147725462913513184e-01 -2.412960976362228394e-01 -1.322640031576156616e-01 -9.976962208747863770e-02 -1.212644055485725403e-01 2.150493860244750977e-01 1.298336982727050781e-01 -8.805075287818908691e-02 9.693989157676696777e-02 1.746792793273925781e-01 9.397388994693756104e-02 2.901316285133361816e-01
-1.349163055419921875e-01 -1.107694804668426514e-01 -5.381245538592338562e-02 -4.462604224681854248e-02 1.069113463163375854e-01 1.538417339324951172e-01 -1.856967508792877197e-01 6.278551369905471802e-02 4.276723563671112061e-01 2.093961089849472046e-01 2.384391240775585175e-02 2.110168337821960449e-01 3.901246562600135803e-02 3.248901069164276123e-01 1.995380073785781860e-01 7.529053092002868652e-02 -1.706041693687438965e-01 -1.292357128113508224e-02 -3.057673573493957520e-01 -1.981263011693954468e-01 -9.352098405361175537e-02 -3.925576061010360718e-02 -1.556155085563659668e-01 -2.048338949680328369e-02 1.102815195918083191e-01 1.771126985549926758e-01 -1.399777680635452271e-01 9.892175346612930298e-02 3.447999060153961182e-01 1.441819071769714355e-01 -1.438758671283721924e-01 1.910026669502258301e-01
-2.279619574546813965e-01 -9.713597595691680908e-02 7.496708631515502930e-02 9.915931522846221924e-02 1.112259030342102051e-01 -1.580140441656112671e-01 -1.221999078989028931e-01 4.204028844833374023e-01 9.834801405668258667e-02 2.659392356872558594e-01 -2.301419079303741455e-01 -9.539090096950531006e-03 3.091054260730743408e-01 -8.373639732599258423e-02 3.513448312878608704e-02 2.293609529733657837e-01 -3.040261268615722656e-01 4.267934337258338928e-02 8.300259942188858986e-04 -1.631395816802978516e-01 -3.894159197807312012e-02 2.061228007078170776e-01 7.825559936463832855e-03 -1.069613024592399597e-01 -1.933329105377197266e-01 3.475370630621910095e-02 3.838400915265083313e-02 -1.289511471986770630e-01 2.110992074012756348e-01 8.804050087928771973e-02 -1.303454786539077759e-01 3.192463815212249756e-01
-5.738996714353561401e-02 1.391816884279251099e-01 2.315453886985778809e-01 1.104540079832077026e-01 2.830290934070944786e-03 -1.577419936656951904e-01 -2.783299386501312256e-01 4.413267672061920166e-01 2.914887368679046631e-01 -4.560805484652519226e-02 1.961869560182094574e-02 -1.225731447339057922e-01 2.620541751384735107e-01 8.640701323747634888e-02 1.456250548362731934e-01 1.800083667039871216e-01 1.303401440382003784e-01 -2.890682518482208252e-01 -9.161392599344253540e-02 -1.735652983188629150e-02 4.071449115872383118e-02 -1.158305327408015728e-03 -7.378244400024414062e-02 8.339124172925949097e-02 6.753467023372650146e-02 1.126755848526954651e-01 2.066183537244796753e-01 -8.660621196031570435e-02 3.444962203502655029e-01 -1.947212666273117065e-01 -1.554691940546035767e-01 1.033317372202873230e-01
-1.685356646776199341e-01 4.801068827509880066e-02 -6.076981499791145325e-02 -3.945779521018266678e-03 1.111672669649124146e-01 1.411462575197219849e-01 -2.142712473869323730e-01 1.244340389966964722e-01 4.517232179641723633e-01 2.203764617443084717e-01 -1.235489733517169952e-02 2.040117383003234863e-01 3.806867077946662903e-02 3.407318890094757080e-01 2.275157123804092407e-01 6.642095744609832764e-02 -1.586865484714508057e-01 -2.374632842838764191e-02 -2.514010965824127197e-01 -1.779636889696121216e-01 -1.120547056198120117e-01 -1.606538742780685425e-01 -1.561015397310256958e-01 1.318648457527160645e-03 1.267249882221221924e-01 1.625911593437194824e-01 -1.750635802745819092e-01 9.541611373424530029e-02 2.842245995998382568e-01 1.215158551931381226e-01 -1.176788061857223511e-01 1.696794778108596802e-01
-1.457127928733825684e-01 -4.233478009700775146e-02 4.952538311481475830e-01 5.680256709456443787e-02 5.561189027503132820e-04 -1.369557231664657593e-01 -7.356729358434677124e-02 3.461737632751464844e-01 2.344731092453002930e-01 1.520684957504272461e-01 9.390153735876083374e-02 -3.459123149514198303e-02 2.984370589256286621e-01 2.427876442670822144e-01 1.978887431323528290e-02 3.469708189368247986e-02 -3.817741945385932922e-02 -2.319742739200592041e-01 7.180477492511272430e-03 -2.257409691810607910e-01 -2.688732147216796875e-01 5.764329805970191956e-02 -9.766687871888279915e-04 1.230994239449501038e-01 2.547260224819183350e-01 2.404289506375789642e-02 -2.026677317917346954e-02 -2.330796048045158386e-02 1.457028836011886597e-01 -2.057138830423355103e-01 -1.096861362457275391e-01 8.774192631244659424e-02
4.219033569097518921e-02 1.008464116603136063e-02 3.486523628234863281e-01 3.940976783633232117e-02 -8.668815344572067261e-02 -5.630117282271385193e-02 -1.229893043637275696e-02 2.894345223903656006e-01 3.626983761787414551e-01 3.643004968762397766e-02 1.273420751094818115e-01 -8.270455151796340942e-02 2.601247429847717285e-01 1.886889487504959106e-01 2.889411896467208862e-02 1.310667544603347778e-01 1.076039019972085953e-02 -1.561006903648376465e-01 -1.535093188285827637e-01 -1.614096611738204956e-01 -3.167974948883056641e-01 -2.409056425094604492e-01 1.370250806212425232e-02 1.694416850805282593e-01 1.954232752323150635e-01 8.374879509210586548e-02 -7.473140209913253784e-02 -4.940588027238845825e-02 8.514129370450973511e-02 -2.847070395946502686e-01 -2.338589578866958618e-01 2.134492248296737671e-01
5.816630087792873383e-03 5.751697719097137451e-02 1.557542476803064346e-02 2.913605272769927979e-01 -5.828853324055671692e-02 -5.508448556065559387e-02 -2.668144702911376953e-01 3.844229876995086670e-01 2.834145128726959229e-01 1.828162819147109985e-01 1.779021322727203369e-02 4.765303805470466614e-02 3.134619295597076416e-01 -1.677664667367935181e-01 1.218057423830032349e-01 1.166748907417058945e-02 -7.032171636819839478e-02 -3.130023479461669922e-01 -4.991877079010009766e-02 1.539962440729141235e-01 1.920070499181747437e-02 -5.970989167690277100e-02 1.460107713937759399e-01 2.149811238050460815e-01 8.473017811775207520e-02 -7.671374361962080002e-03 1.247420348227024078e-02 -6.594209372997283936e-02 4.185621738433837891e-01 1.701445579528808594e-01 -6.551807373762130737e-02 -8.741572499275207520e-02
-1.696160137653350830e-01 1.026714369654655457e-01 2.321144938468933105e-01 -1.027822867035865784e-01 3.239464461803436279e-01 -4.238293506205081940e-03 4.341576993465423584e-02 1.163367852568626404e-01 1.194991022348403931e-01 2.227111905813217163e-02 1.750795543193817139e-01 -1.391564607620239258e-01 5.083034038543701172e-01 -4.292283952236175537e-02 1.436842828989028931e-01 7.553138583898544312e-02 -4.393093287944793701e-03 -1.781723797321319580e-01 -1.476410031318664551e-01 -5.108173191547393799e-02 -1.975613981485366821e-01 1.173978447914123535e-01 2.622797191143035889e-01 1.423844397068023682e-01 -1.004972234368324280e-01 -2.877630591392517090e-01 -1.597680151462554932e-01 -1.482687145471572876e-01 1.749007403850555420e-01 4.064127802848815918e-02 -7.045444101095199585e-02 2.209971845149993896e-01
1.412387490272521973e-01 2.112671645591035485e-04 1.407440453767776489e-01 1.248285919427871704e-01 9.229296445846557617e-02 -4.449091479182243347e-02 -9.815127402544021606e-02 1.656582057476043701e-01 1.787509173154830933e-01 1.104893088340759277e-01 7.273044437170028687e-02 -1.737877428531646729e-01 3.907002508640289307e-01 1.223523318767547607e-01 7.569546252489089966e-02 -4.371608421206474304e-02 -1.971108615398406982e-01 -9.565159678459167480e-02 -4.248857498168945312e-01 -1.008051857352256775e-01 3.878734633326530457e-02 -2.658902108669281006e-01 -1.739404350519180298e-02 1.316313445568084717e-01 -1.430055946111679077e-01 -1.274480670690536499e-01 -3.800734505057334900e-02 -4.867242872714996338e-01 1.516371816396713257e-01 6.903012841939926147e-02 -3.113177418708801270e-02 -9.943672269582748413e-02
7.973240315914154053e-02 1.377739906311035156e-01 -4.828625917434692383e-02 7.217290997505187988e-02 1.699758470058441162e-01 -8.896032720804214478e-02 -2.567939162254333496e-01 1.917805522680282593e-01 1.126883029937744141e-01 2.907609045505523682e-01 2.055453062057495117e-01 -1.423234194517135620e-01 4.714319705963134766e-01 -1.187205389142036438e-01 -1.645547896623611450e-02 1.663870364427566528e-01 -1.711906865239143372e-02 -2.213572263717651367e-01 -2.818139791488647461e-01 2.405174970626831055e-01 -6.907795555889606476e-03 -2.189794629812240601e-01 -6.029748474247753620e-04 2.371008545160293579e-01 6.948374211788177490e-02 8.069494506344199181e-04 -1.266092509031295776e-01 -1.390594244003295898e-01 1.691484302282333374e-01 7.378826849162578583e-03 -1.602878123521804810e-01 1.349733173847198486e-01
-3.751910850405693054e-02 5.629419162869453430e-02 1.896993629634380341e-02 1.034719794988632202e-01 -9.928966872394084930e-03 1.828953921794891357e-01 1.405434459447860718e-01 -7.668991386890411377e-02 3.667165637016296387e-01 -1.429295539855957031e-02 -3.773269802331924438e-02 -2.725013494491577148e-01 1.467196792364120483e-01 3.229106068611145020e-01 1.528963744640350342e-01 1.188979949802160263e-02 8.986303955316543579e-02 -2.665036916732788086e-01 2.860744856297969818e-02 -1.860659867525100708e-01 -6.257355213165283203e-02 4.341484606266021729e-02 1.537697762250900269e-01 1.601691544055938721e-01 1.422706618905067444e-02 9.867052733898162842e-02 2.294892817735671997e-01 -2.822993993759155273e-01 5.821614712476730347e-02 3.216728568077087402e-01 -7.065056264400482178e-02 3.764340281486511230e-01
-5.679199844598770142e-02 7.556864619255065918e-02 4.265830814838409424e-01 1.896401681005954742e-02 -1.667897105216979980e-01 -8.635897934436798096e-02 -1.994261518120765686e-02 3.967668414115905762e-01 1.640306413173675537e-01 6.058562174439430237e-02 3.438102826476097107e-02 -1.144093200564384460e-01 1.573104858398437500e-01 2.181338220834732056e-01 6.229364499449729919e-02 1.117018610239028931e-01 -9.429264813661575317e-02 -1.168074682354927063e-01 -1.320169866085052490e-01 -2.330187857151031494e-01 -2.377726882696151733e-02 -6.456954032182693481e-02 1.755052208900451660e-01 3.011691868305206299e-01 2.275560945272445679e-01 1.798263341188430786e-01 -8.795029483735561371e-03 -2.566425204277038574e-01 2.432568818330764771e-01 -4.872417077422142029e-02 -1.251617968082427979e-01 1.852613985538482666e-01
-8.883086033165454865e-03 -8.598060905933380127e-02 -2.232328616082668304e-02 3.811393398791551590e-03 -2.684592902660369873e-01 -7.972946763038635254e-02 -1.128878351300954819e-02 2.563592791557312012e-01 3.932164609432220459e-02 1.838989853858947754e-01 8.251986652612686157e-02 6.619190331548452377e-03 1.812057942152023315e-01 2.440362274646759033e-01 -1.010084375739097595e-01 -4.320637136697769165e-02 4.891065135598182678e-02 -2.582063972949981689e-01 -3.255943655967712402e-01 2.127634286880493164e-01 7.499964535236358643e-02 -4.551904276013374329e-03 -2.460933923721313477e-01 -1.028925925493240356e-01 4.459290951490402222e-02 9.396567940711975098e-02 5.570949614048004150e-02 -8.206592500209808350e-02 3.251902163028717041e-01 4.763011038303375244e-01 1.341348588466644287e-01 1.807393282651901245e-01
-8.470073342323303223e-02 1.571363806724548340e-01 1.520211547613143921e-01 -2.778320908546447754e-01 2.393242418766021729e-01 -2.001952938735485077e-02 9.013748168945312500e-02 2.609522938728332520e-01 3.970735371112823486e-01 1.969004273414611816e-01 -4.976848885416984558e-02 -1.038461029529571533e-01 5.068473517894744873e-02 1.534597277641296387e-01 1.275375336408615112e-01 -1.025037690997123718e-01 3.105550408363342285e-01 -2.818805575370788574e-01 -8.631451986730098724e-03 5.375414341688156128e-02 -8.644342422485351562e-02 3.562997281551361084e-02 -4.564274568110704422e-03 2.795693576335906982e-01 1.574100255966186523e-01 6.986308097839355469e-02 9.811879694461822510e-02 -2.766689360141754150e-01 2.283350229263305664e-01 -6.852189078927040100e-03 2.288571326062083244e-03 1.937465071678161621e-01
-2.775565087795257568e-01 4.961667209863662720e-02 -3.878484293818473816e-02 -1.256144791841506958e-01 -2.862039208412170410e-02 2.176507413387298584e-01 -2.208457440137863159e-01 3.869034051895141602e-01 2.381746619939804077e-01 1.175903528928756714e-01 4.140995815396308899e-02 -7.730916142463684082e-02 8.202546089887619019e-02 2.057398110628128052e-01 3.468268215656280518e-01 2.280339151620864868e-01 -1.093479692935943604e-01 -1.731162667274475098e-01 -9.595317393541336060e-02 -1.161155924201011658e-01 -1.460479050874710083e-01 -2.195819765329360962e-01 8.083824813365936279e-02 4.085093364119529724e-02 -7.586625218391418457e-02 -1.042908728122711182e-01 1.031373441219329834e-01 2.163576893508434296e-02 3.783582746982574463e-01 6.719199568033218384e-02 -1.781156212091445923e-01 8.642387390136718750e-02
1.306691467761993408e-01 -4.308140277862548828e-02 1.681713908910751343e-01 8.278746157884597778e-02 1.824722588062286377e-01 -1.727384179830551147e-01 -7.163935899734497070e-02 3.868843317031860352e-01 2.660486102104187012e-01 1.314523164182901382e-02 3.502119481563568115e-01 -4.789815470576286316e-02 1.481457501649856567e-01 1.650349348783493042e-01 -1.755719482898712158e-01 -6.489842664450407028e-03 -1.946237534284591675e-01 -2.090316116809844971e-01 -2.358991354703903198e-01 -1.065033301711082458e-01 2.242124453186988831e-02 -6.596013158559799194e-02 -1.434320211410522461e-01 7.582850009202957153e-02 -9.238756261765956879e-03 8.431080728769302368e-02 2.640468813478946686e-02 -3.193047940731048584e-01 3.089705407619476318e-01 -2.090220153331756592e-01 1.067574396729469299e-01 1.090995296835899353e-01
-1.506060212850570679e-01 -8.033315092325210571e-02 -4.318027757108211517e-03 2.706531994044780731e-02 8.992532640695571899e-02 1.487231105566024780e-01 -1.834526360034942627e-01 1.111612319946289062e-01 4.179314374923706055e-01 2.837681174278259277e-01 -8.921932429075241089e-02 1.688251942396163940e-01 1.913726143538951874e-02 1.844681352376937866e-01 1.833876520395278931e-01 4.776896908879280090e-02 1.181359961628913879e-02 -2.393824234604835510e-02 -3.536294102668762207e-01 -2.573340535163879395e-01 -1.088372170925140381e-01 -6.528894603252410889e-02 -2.445166260004043579e-01 -1.449690163135528564e-01 1.537391990423202515e-01 5.249955877661705017e-02 -1.206518262624740601e-01 1.162889599800109863e-01 3.716213405132293701e-01 1.460976451635360718e-01 -1.463135778903961182e-01 8.780339360237121582e-02
-2.600438892841339111e-01 5.749963223934173584e-02 -6.979608535766601562e-02 1.485277265310287476e-01 -1.903966441750526428e-02 -1.303576380014419556e-01 6.029972061514854431e-02 1.283363699913024902e-01 2.360429167747497559e-01 2.771404683589935303e-01 9.901113063097000122e-02 6.553981453180313110e-02 2.309655100107192993e-01 -2.361609041690826416e-02 -4.149690270423889160e-02 6.455453485250473022e-02 -2.341510802507400513e-01 7.861190289258956909e-02 -3.349947631359100342e-01 -2.231017500162124634e-01 -3.146704435348510742e-01 -9.522230178117752075e-02 -9.951599687337875366e-02 -1.032724529504776001e-01 6.576026231050491333e-02 2.339446395635604858e-01 1.080593541264533997e-01 2.083987742662429810e-01 2.195838838815689087e-01 1.445110589265823364e-01 -4.667997732758522034e-02 3.480898737907409668e-01
5.060192570090293884e-02 2.510873973369598389e-02 3.608466386795043945e-01 5.021908879280090332e-02 -1.752794533967971802e-01 -3.371090814471244812e-02 7.723454385995864868e-02 3.011474311351776123e-01 3.132859766483306885e-01 1.010933741927146912e-01 1.061215028166770935e-01 -1.084267795085906982e-01 2.295323163270950317e-01 2.336394786834716797e-01 9.693230688571929932e-02 1.058240160346031189e-01 -5.783169344067573547e-02 -1.639751493930816650e-01 -1.694901436567306519e-01 -1.513243168592453003e-01 -2.858349978923797607e-01 -2.180462181568145752e-01 -1.273111533373594284e-02 6.181332468986511230e-02 2.143363840878009796e-02 -1.002531126141548157e-02 -9.927809238433837891e-02 -8.195015788078308105e-02 1.107318699359893799e-01 -3.477698564529418945e-01 -2.701937556266784668e-01 1.946280002593994141e-01
-1.385002881288528442e-01 -7.066197693347930908e-02 4.934335052967071533e-01 8.216183632612228394e-02 1.122111901640892029e-01 -8.886494487524032593e-02 7.326491922140121460e-02 2.534616887569427490e-01 1.067503467202186584e-01 3.362017571926116943e-01 1.876659393310546875e-01 -9.409243613481521606e-02 7.922923564910888672e-02 -2.178762480616569519e-02 -1.520990729331970215e-01 -5.222834646701812744e-02 -7.147781550884246826e-02 -3.575647175312042236e-01 8.822438120841979980e-02 2.462445013225078583e-02 2.258219290524721146e-03 -1.860126107931137085e-01 -7.665046490728855133e-03 -6.945279985666275024e-02 2.710244655609130859e-01 5.725946277379989624e-02 -5.503337830305099487e-02 -3.247911036014556885e-01 6.366974115371704102e-02 -1.397517472505569458e-01 -9.090093523263931274e-02 1.909128129482269287e-01
-1.960839033126831055e-01 -1.089881509542465210e-01 5.170493852347135544e-03 -4.788372665643692017e-03 7.234091311693191528e-02 1.387193053960800171e-01 -1.094874143600463867e-01 7.914538681507110596e-02 3.937976062297821045e-01 2.355438768863677979e-01 -9.292504191398620605e-02 1.692261546850204468e-01 5.779427289962768555e-02 1.902346014976501465e-01 1.986383348703384399e-01 4.493464529514312744e-02 -2.971933223307132721e-02 3.568093478679656982e-02 -3.798514604568481445e-01 -2.515862882137298584e-01 -1.142895296216011047e-01 -1.095542758703231812e-01 -2.136786133050918579e-01 -8.383347094058990479e-02 1.348365694284439087e-01 1.575247049331665039e-01 -1.443309187889099121e-01 8.865310251712799072e-02 3.886483609676361084e-01 1.715171784162521362e-01 -1.655309200286865234e-01 1.049655079841613770e-01
-9.376396983861923218e-02 1.367316395044326782e-01 2.142574638128280640e-01 -5.701475217938423157e-02 -3.987465053796768188e-02 -1.204153373837471008e-01 9.912524372339248657e-02 3.151070475578308105e-01 -1.044967472553253174e-01 3.429407775402069092e-01 9.938838332891464233e-02 7.998089492321014404e-02 3.976790904998779297e-01 1.130862161517143250e-01 -5.455809831619262695e-02 6.678959727287292480e-02 -1.020918712019920349e-01 -4.942143335938453674e-03 -1.791338026523590088e-01 -6.785400211811065674e-02 -8.070623129606246948e-02 -9.728664159774780273e-02 1.264744554646313190e-03 2.249138616025447845e-02 -3.140297830104827881e-01 2.171764671802520752e-01 2.263432145118713379e-01 -2.439585477113723755e-01 3.155916035175323486e-01 -8.746443688869476318e-02 -1.271839290857315063e-01 1.771809607744216919e-01
7.027719914913177490e-02 -1.972936391830444336e-01 2.482051029801368713e-02 -4.472486302256584167e-02 -2.257701009511947632e-02 4.743444733321666718e-03 1.928836554288864136e-01 2.920304238796234131e-01 3.585492670536041260e-01 2.660373449325561523e-01 5.549642816185951233e-02 6.399557739496231079e-02 2.311559617519378662e-01 3.929700329899787903e-02 2.267208322882652283e-02 -5.184161290526390076e-02 2.919621765613555908e-01 -7.127531617879867554e-02 -1.758654713630676270e-01 2.321566194295883179e-01 -1.666543185710906982e-01 -4.212870448827743530e-02 -8.254240453243255615e-02 1.303572487086057663e-02 1.204457208514213562e-01 1.918185651302337646e-01 -1.507242769002914429e-01 -4.524194300174713135e-01 4.742228612303733826e-02 7.049147784709930420e-02 1.471527218818664551e-01 2.157794386148452759e-01
-2.130371183156967163e-01 -1.944258064031600952e-02 4.191294312477111816e-01 2.340137660503387451e-01 -1.213624626398086548e-01 -9.312127530574798584e-02 6.705736368894577026e-02 2.858857810497283936e-01 1.610289812088012695e-01 2.864317893981933594e-01 6.752064824104309082e-02 3.762751072645187378e-02 1.365060806274414062e-01 2.509599328041076660e-01 -8.461101353168487549e-02 -1.336993766017258167e-03 -1.366218477487564087e-01 -1.543685495853424072e-01 -1.465070992708206177e-01 -2.497012466192245483e-01 -2.065967209637165070e-02 -1.170599237084388733e-01 7.797137647867202759e-02 2.689615190029144287e-01 1.054267808794975281e-01 2.387634962797164917e-01 -7.716767489910125732e-02 -2.120245248079299927e-01 2.549624145030975342e-01 -5.862717330455780029e-02 -5.107334628701210022e-02 5.009982362389564514e-02
-1.561982557177543640e-02 -2.508651018142700195e-01 -3.339337185025215149e-02 7.912402600049972534e-02 1.761612109839916229e-02 1.585033535957336426e-01 -1.110398173332214355e-01 2.279999554157257080e-01 3.498999476432800293e-01 1.311431229114532471e-01 -3.211366757750511169e-02 1.002230197191238403e-01 3.277356624603271484e-01 1.281899809837341309e-01 1.880278885364532471e-01 1.060345768928527832e-01 -2.934334874153137207e-01 8.299563080072402954e-02 -5.745582655072212219e-02 -1.005384624004364014e-01 -3.123030364513397217e-01 3.056847117841243744e-02 3.031868720427155495e-03 1.766406930983066559e-02 -6.833480205386877060e-03 6.627462804317474365e-02 2.322981506586074829e-01 6.854181736707687378e-02 3.282776474952697754e-01 1.715404689311981201e-01 4.033815115690231323e-02 3.338344991207122803e-01
-1.973200961947441101e-02 -2.265539020299911499e-02 2.810583710670471191e-01 8.970792591571807861e-02 2.745700478553771973e-01 2.591119334101676941e-02 -2.466723322868347168e-01 1.812155693769454956e-01 3.439756333827972412e-01 1.525527089834213257e-01 1.478508412837982178e-01 -1.148560121655464172e-01 1.612642258405685425e-01 -2.219851315021514893e-01 2.196484357118606567e-01 1.872825324535369873e-01 -2.315362542867660522e-01 -2.145869880914688110e-01 -3.646981120109558105e-01 -2.945387922227382660e-02 -1.488156616687774658e-01 -1.340901255607604980e-01 1.902332529425621033e-02 -2.911061234772205353e-02 1.860237866640090942e-01 -1.269947439432144165e-01 -1.471992582082748413e-02 5.383592844009399414e-02 1.167463213205337524e-01 2.166290581226348877e-01 -1.331864595413208008e-01 7.367122452706098557e-03
2.967622876167297363e-02 9.160567075014114380e-02 1.120149623602628708e-02 7.185743749141693115e-02 -1.636810041964054108e-02 1.456715762615203857e-01 -2.192782610654830933e-02 2.218501120805740356e-01 1.177865490317344666e-01 2.246611118316650391e-01 2.290080636739730835e-01 8.175809052772819996e-04 1.280017793178558350e-01 6.887887418270111084e-02 6.148343533277511597e-02 4.081253111362457275e-01 7.637843489646911621e-02 -9.201369434595108032e-02 -1.458997875452041626e-01 6.408125162124633789e-03 -1.617004126310348511e-01 -2.852189168334007263e-02 -1.336898747831583023e-02 1.961671747267246246e-03 2.657566964626312256e-01 1.086174771189689636e-01 -1.582588702440261841e-01 -4.809778034687042236e-01 6.795085966587066650e-02 5.420938506722450256e-02 4.948031529784202576e-02 4.409083425998687744e-01
3.986098244786262512e-02 -3.331702575087547302e-02 -8.714463561773300171e-02 1.940569728612899780e-01 -2.117803990840911865e-01 1.650926768779754639e-01 -5.194026976823806763e-03 1.350223273038864136e-01 1.898362785577774048e-01 2.243018895387649536e-01 2.194394171237945557e-01 -1.849462836980819702e-01 3.037277162075042725e-01 -4.561063274741172791e-02 2.825955450534820557e-01 2.147037684917449951e-01 -1.984772831201553345e-01 -6.594473868608474731e-02 -1.630192101001739502e-01 1.109204143285751343e-01 -1.188101321458816528e-01 -9.323462098836898804e-02 -1.349247992038726807e-01 1.489443425089120865e-02 -9.305128827691078186e-03 4.866602644324302673e-02 -6.292163580656051636e-02 -5.051847100257873535e-01 5.441169254481792450e-03 1.806008815765380859e-01 6.761955469846725464e-02 2.235789149999618530e-01
2.110514938831329346e-01 2.449940443038940430e-01 -1.974282041192054749e-02 2.157289534807205200e-01 1.064047291874885559e-01 1.169571429491043091e-01 -1.429980248212814331e-01 5.280295014381408691e-02 1.581699103116989136e-01 2.204022556543350220e-01 1.188314780592918396e-01 -1.444543302059173584e-01 4.368515014648437500e-01 -6.423746049404144287e-02 -2.029352262616157532e-02 1.500173360109329224e-01 -2.902529239654541016e-01 -2.304749190807342529e-01 -2.196626067161560059e-01 5.376355350017547607e-02 -2.037714421749114990e-01 -2.340627163648605347e-01 -1.512546241283416748e-01 1.373120844364166260e-01 -7.893089205026626587e-02 -7.273516058921813965e-02 -2.111523598432540894e-02 -4.604656249284744263e-02 3.107438385486602783e-01 -2.833410352468490601e-02 -1.330802142620086670e-01 1.345118433237075806e-01
1.590142846107482910e-01 7.383915036916732788e-02 2.222160249948501587e-01 2.632978372275829315e-02 -4.387720674276351929e-02 -3.393384814262390137e-02 8.437688648700714111e-02 -1.292001362890005112e-02 1.717107146978378296e-01 4.707377552986145020e-01 -1.270024925470352173e-01 -1.561137288808822632e-02 7.623956352472305298e-02 1.225620433688163757e-01 -6.740382406860589981e-03 -3.409103676676750183e-02 6.803768128156661987e-02 -2.939780652523040771e-01 -2.581157982349395752e-01 6.841976940631866455e-02 -1.167714297771453857e-01 -6.593425571918487549e-02 -2.775495946407318115e-01 1.322421133518218994e-01 -1.029621660709381104e-01 7.132202386856079102e-02 6.239725276827812195e-02 -2.301432788372039795e-01 4.053250700235366821e-02 6.251664459705352783e-02 2.765024453401565552e-02 5.153712034225463867e-01
7.926449179649353027e-02 2.483260445296764374e-02 1.994140744209289551e-01 -7.004061713814735413e-03 -2.528274357318878174e-01 9.904393553733825684e-02 7.079496234655380249e-02 1.938823312520980835e-01 6.642309576272964478e-02 4.503290951251983643e-01 -4.753608629107475281e-02 -2.076250314712524414e-01 2.660242319107055664e-01 1.084722578525543213e-01 1.785070002079010010e-01 -2.881042286753654480e-02 8.399408310651779175e-02 -2.355987876653671265e-01 -2.935463190078735352e-01 6.831821799278259277e-02 -2.400264143943786621e-01 1.997665166854858398e-01 -1.274206675589084625e-02 5.448132869787514210e-04 -1.950107216835021973e-01 8.014734089374542236e-02 8.655217289924621582e-02 -1.807587742805480957e-01 -1.927048712968826294e-02 1.723785996437072754e-01 1.047600060701370239e-01 3.039519786834716797e-01
-1.777988076210021973e-01 5.621118843555450439e-02 4.478991627693176270e-01 1.002442091703414917e-01 -9.305004030466079712e-02 -4.429348930716514587e-02 -1.254740953445434570e-01 3.717848658561706543e-01 1.192730367183685303e-01 1.385516822338104248e-01 5.797166377305984497e-02 2.407188527286052704e-03 6.028719618916511536e-02 2.378333657979965210e-01 -1.168928965926170349e-01 4.338628146797418594e-03 -1.345704644918441772e-01 -1.455629914999008179e-01 6.413340568542480469e-02 -1.608057916164398193e-01 4.165193438529968262e-02 -6.405112892389297485e-02 1.099658757448196411e-01 1.440002471208572388e-01 2.563117146492004395e-01 1.977311223745346069e-01 -7.402154058218002319e-02 -3.058373630046844482e-01 2.875246107578277588e-01 -5.527961254119873047e-02 -9.617676585912704468e-02 2.694171369075775146e-01
-1.208770871162414551e-01 -4.834433272480964661e-02 8.823405951261520386e-02 -3.364362120628356934e-01 2.161177694797515869e-01 -1.055370643734931946e-01 2.431532889604568481e-01 3.179481625556945801e-01 1.998476684093475342e-01 1.664758473634719849e-01 2.423557490110397339e-01 8.924105763435363770e-02 2.127517163753509521e-01 2.027724981307983398e-01 2.024158388376235962e-01 1.273933649063110352e-01 -1.213171612471342087e-02 -3.159959241747856140e-02 -1.496289223432540894e-01 -6.127543002367019653e-02 2.791181392967700958e-02 -7.886306196451187134e-02 1.255474984645843506e-02 -1.076577529311180115e-01 -3.487449586391448975e-01 1.232677623629570007e-01 5.357908084988594055e-02 -9.315788745880126953e-02 3.984178006649017334e-01 3.593383729457855225e-02 3.847926855087280273e-02 1.008537113666534424e-01
1.630454510450363159e-01 -2.009613364934921265e-01 -2.446142397820949554e-02 -1.845932006835937500e-01 1.562775075435638428e-01 -7.208524644374847412e-02 -3.939837217330932617e-02 3.979569971561431885e-01 -3.600147739052772522e-02 3.943268060684204102e-01 -7.508402317762374878e-02 -1.091068685054779053e-01 1.915134936571121216e-01 5.296443030238151550e-02 5.994279682636260986e-02 -1.861424148082733154e-01 -3.007597848773002625e-02 -1.974844932556152344e-01 -1.356004476547241211e-01 -2.062340267002582550e-02 2.393967807292938232e-01 -7.359089702367782593e-02 -7.459561526775360107e-02 6.782406568527221680e-02 2.082476578652858734e-02 2.411224246025085449e-01 1.109006553888320923e-01 5.313398689031600952e-02 2.579897046089172363e-01 1.722065210342407227e-01 7.529231160879135132e-02 3.867470026016235352e-01
-1.140188276767730713e-01 -5.491939559578895569e-02 -5.008666589856147766e-02 -5.462235212326049805e-02 2.198562771081924438e-01 1.684082150459289551e-01 -2.023539543151855469e-01 6.458417326211929321e-02 4.352875649929046631e-01 2.810708284378051758e-01 -9.400199353694915771e-02 6.116791442036628723e-02 1.005877926945686340e-01 1.452717930078506470e-01 2.547259926795959473e-01 8.757177740335464478e-02 -1.569962054491043091e-01 -1.765296012163162231e-01 -3.179937899112701416e-01 -1.083794012665748596e-01 -3.177380189299583435e-02 -1.338911950588226318e-01 -9.571767598390579224e-02 -2.750158309936523438e-02 2.037808448076248169e-01 2.763226628303527832e-02 -1.271343976259231567e-01 1.413784325122833252e-01 4.170862138271331787e-01 1.344379037618637085e-01 -5.918797105550765991e-02 1.830257847905158997e-02
-1.192651689052581787e-01 -3.899670019745826721e-02 -1.934419721364974976e-01 8.221222087740898132e-03 2.873013019561767578e-01 -4.236615821719169617e-02 -5.090558528900146484e-02 1.725454479455947876e-01 3.370523452758789062e-01 1.578210443258285522e-01 -9.909156709909439087e-02 -1.619803309440612793e-01 2.738102078437805176e-01 1.242958977818489075e-01 3.537503536790609360e-03 3.687303960323333740e-01 -4.428420960903167725e-02 -2.090372741222381592e-01 1.426538378000259399e-01 -1.318702697753906250e-01 -1.733676642179489136e-01 -2.667632885277271271e-02 1.920150816440582275e-01 -3.681187033653259277e-01 -9.889789670705795288e-02 1.211316734552383423e-01 -2.036210149526596069e-01 -1.998854726552963257e-01 2.993828430771827698e-02 1.097305938601493835e-01 -1.522804200649261475e-01 2.367014996707439423e-02
-3.510433062911033630e-02 2.771756984293460846e-02 -4.763245210051536560e-02 4.461476113647222519e-03 9.803796559572219849e-02 9.564623236656188965e-02 -1.233761012554168701e-01 1.190093159675598145e-01 7.453239709138870239e-02 1.720695942640304565e-01 3.037881292402744293e-02 -7.998712360858917236e-02 2.879837155342102051e-01 4.796368256211280823e-02 1.050757020711898804e-01 -3.564451634883880615e-02 -2.944956421852111816e-01 -1.350708603858947754e-01 4.067816585302352905e-02 -1.574153900146484375e-01 -2.166442871093750000e-01 4.438370838761329651e-02 2.864296548068523407e-02 7.635149359703063965e-02 -5.166811123490333557e-02 2.740652263164520264e-01 2.305356860160827637e-01 1.389941424131393433e-01 3.896963894367218018e-01 2.859544157981872559e-01 1.596820056438446045e-01 4.595605432987213135e-01
-8.949521183967590332e-02 -4.532103613018989563e-02 4.916176572442054749e-02 1.051936894655227661e-01 2.438667267560958862e-01 1.603677570819854736e-01 -1.301847100257873535e-01 3.177945911884307861e-01 -2.312153950333595276e-02 1.514796018600463867e-01 -2.934930846095085144e-02 -4.553177580237388611e-02 2.302423715591430664e-01 2.729353606700897217e-01 2.160576879978179932e-01 1.291894763708114624e-01 -3.149891793727874756e-01 9.117451310157775879e-02 -1.762839108705520630e-01 -2.126466669142246246e-02 -1.518526226282119751e-01 -1.901338249444961548e-01 -1.735456734895706177e-01 6.802693009376525879e-02 -7.317837793380022049e-03 1.585075706243515015e-01 2.196950167417526245e-01 2.608291804790496826e-02 3.383344113826751709e-01 2.529198527336120605e-01 7.177926599979400635e-02 2.555430233478546143e-01
-2.149273604154586792e-01 -2.785821445286273956e-02 1.864902824163436890e-01 -9.881386533379554749e-03 1.809137910604476929e-01 -1.965446583926677704e-02 8.341580978594720364e-04 3.691609203815460205e-01 1.241302564740180969e-01 1.408889889717102051e-01 2.059960961341857910e-01 -1.041596904397010803e-01 4.563176035881042480e-01 -4.258833825588226318e-02 4.990814998745918274e-02 -2.400951385498046875e-01 -1.707789897918701172e-01 -2.258219271898269653e-01 -2.222290039062500000e-01 1.914732605218887329e-01 -1.176278889179229736e-01 -6.723146885633468628e-02 8.500397950410842896e-02 2.947604954242706299e-01 -1.672605238854885101e-02 -2.372196018695831299e-01 -4.017421975731849670e-02 -1.593721359968185425e-01 3.574473038315773010e-02 -1.524584658909589052e-04 -3.535600146278738976e-03 1.628143638372421265e-01
-3.890561684966087341e-02 -6.596862524747848511e-02 7.195932324975728989e-03 -1.940999776124954224e-01 -1.889096107333898544e-03 -6.938343867659568787e-03 -1.625792533159255981e-01 5.037772282958030701e-02 9.846322238445281982e-02 3.825002908706665039e-01 -1.738402247428894043e-01 1.571380496025085449e-01 3.730231225490570068e-01 1.816719174385070801e-01 1.917287148535251617e-02 -1.774019300937652588e-01 -1.271089613437652588e-01 -2.614551782608032227e-01 -9.086970984935760498e-02 6.800151616334915161e-02 -3.281765878200531006e-01 -9.719007462263107300e-02 -2.178801745176315308e-01 1.174834221601486206e-01 -4.960590973496437073e-02 1.568724811077117920e-01 1.977007240056991577e-01 -1.113291308283805847e-01 1.223434284329414368e-01 2.100369185209274292e-01 1.818503811955451965e-02 3.141678869724273682e-01
2.291522361338138580e-02 -5.233507975935935974e-02 -5.252429470419883728e-02 -7.886384427547454834e-02 2.147170752286911011e-01 2.612882256507873535e-01 -3.279044330120086670e-01 3.017243444919586182e-01 3.649249374866485596e-01 7.791965454816818237e-02 1.819165349006652832e-01 -1.958625912666320801e-01 1.089093387126922607e-01 1.337639987468719482e-01 2.508003711700439453e-01 -7.910284399986267090e-02 8.014754205942153931e-02 -1.810263395309448242e-01 -5.342300981283187866e-03 -1.165509447455406189e-01 -3.931356593966484070e-02 1.305575966835021973e-01 -1.366934087127447128e-02 -9.701938182115554810e-02 -2.999367713928222656e-01 5.628466978669166565e-02 5.008220672607421875e-02 -2.181465923786163330e-01 5.020797625184059143e-02 2.680817246437072754e-01 -2.055829018354415894e-01 1.560055613517761230e-01
-8.400555700063705444e-02 -7.936657220125198364e-02 1.775786280632019043e-01 -7.987681776285171509e-02 6.958612054586410522e-02 1.543428096920251846e-02 1.022855117917060852e-01 3.575897216796875000e-01 3.532740473747253418e-01 8.328842371702194214e-02 1.798031479120254517e-01 1.700657308101654053e-01 3.193832039833068848e-01 -2.776378300040960312e-03 9.538172930479049683e-02 -2.321218699216842651e-01 -1.560511142015457153e-01 -3.925776779651641846e-01 -1.374012231826782227e-01 2.112424373626708984e-01 9.997881203889846802e-02 -1.062354817986488342e-01 -8.175797760486602783e-02 2.825946211814880371e-01 6.509545724838972092e-03 -1.069316193461418152e-01 -4.549840930849313736e-03 -1.957196444272994995e-01 9.833650290966033936e-02 -7.785540819168090820e-02 -5.457533989101648331e-03 1.788054108619689941e-01
-5.831523798406124115e-03 -1.045243293046951294e-01 4.074577242136001587e-02 1.444345265626907349e-01 1.414861977100372314e-01 -1.634729094803333282e-02 -6.414546072483062744e-02 1.355442404747009277e-01 4.522630944848060608e-02 2.115974277257919312e-01 2.332523316144943237e-01 9.228949993848800659e-02 4.451133906841278076e-01 3.165756165981292725e-02 1.810135543346405029e-01 5.166223272681236267e-04 1.731451898813247681e-01 -4.791769012808799744e-02 9.266200661659240723e-02 9.686765819787979126e-02 -1.628472208976745605e-01 -5.817556753754615784e-02 -1.843762211501598358e-02 9.043198823928833008e-02 -5.568519234657287598e-02 3.445684611797332764e-01 1.813218146562576294e-01 1.542662922292947769e-02 3.944433927536010742e-01 -1.134444549679756165e-01 -3.182941973209381104e-01 2.621692717075347900e-01
-1.719574779272079468e-01 5.006272345781326294e-02 3.673957660794258118e-02 5.413293838500976562e-02 6.504303961992263794e-02 1.428450047969818115e-01 6.082840636372566223e-02 2.724540233612060547e-01 3.215077519416809082e-01 -7.579261064529418945e-02 3.406670093536376953e-01 -4.461440443992614746e-02 1.832500845193862915e-01 2.667386531829833984e-01 -5.732469633221626282e-02 1.398313492536544800e-01 4.404205456376075745e-02 -2.814934849739074707e-01 -4.709582030773162842e-02 6.051827222108840942e-03 1.826880425214767456e-01 -2.534160912036895752e-01 -3.026419086381793022e-03 -3.496757894754409790e-02 -1.123900488018989563e-01 -3.011375851929187775e-02 -9.929137304425239563e-03 9.337989985942840576e-02 3.111516833305358887e-01 4.431918859481811523e-01 3.222664818167686462e-02 8.639045804738998413e-02
-1.394433528184890747e-01 -2.067892067134380341e-02 -5.979461222887039185e-02 5.918329209089279175e-02 -5.163509026169776917e-02 2.123043537139892578e-01 -2.744268625974655151e-02 1.055567488074302673e-01 1.572429537773132324e-01 2.428509443998336792e-01 2.108930945396423340e-01 -2.818360328674316406e-01 2.156092673540115356e-01 1.078575197607278824e-02 2.425955981016159058e-01 1.021305695176124573e-01 -1.885783821344375610e-01 -3.423504065722227097e-03 1.537230908870697021e-01 -3.636447712779045105e-02 -2.088281959295272827e-01 -9.159363806247711182e-02 -9.842579811811447144e-02 -1.359634101390838623e-01 -6.012930348515510559e-02 1.695334762334823608e-01 1.537120193243026733e-01 -1.466259807348251343e-01 3.957503736019134521e-01 1.270617097616195679e-01 2.545298933982849121e-01 3.663164079189300537e-01
-1.258797645568847656e-01 -7.447811961174011230e-02 -2.066453546285629272e-02 -4.468684270977973938e-02 -1.215257421135902405e-01 1.589675843715667725e-01 -1.676222532987594604e-01 1.515791118144989014e-01 3.950732648372650146e-01 3.101326525211334229e-01 1.646550931036472321e-02 1.875990480184555054e-01 3.329461440443992615e-02 2.028720825910568237e-01 1.420223265886306763e-01 9.046674519777297974e-02 -1.449221819639205933e-01 -6.300313770771026611e-02 -2.873620688915252686e-01 -2.470064014196395874e-01 1.189731433987617493e-01 -1.972970068454742432e-01 -7.348231971263885498e-02 3.373187780380249023e-02 2.594216726720333099e-02 4.232750087976455688e-02 -5.758731067180633545e-02 5.653456225991249084e-02 3.848397433757781982e-01 3.210463523864746094e-01 -1.486729383468627930e-01 1.276276856660842896e-01
-2.179008722305297852e-01 -1.084088087081909180e-01 -5.760830268263816833e-02 1.196890622377395630e-01 9.198991209268569946e-02 1.394261978566646576e-02 -4.980945959687232971e-02 1.906612664461135864e-01 1.440839618444442749e-01 1.274883598089218140e-01 -2.734130918979644775e-01 -1.051573827862739563e-01 2.655403017997741699e-01 5.555335059762001038e-02 -1.453944295644760132e-01 3.117283880710601807e-01 -3.045479953289031982e-01 -1.593155413866043091e-02 -3.831143304705619812e-02 -1.829011142253875732e-01 -2.599200904369354248e-01 1.960065215826034546e-01 5.250241374596953392e-04 -2.291836543008685112e-03 -2.195968031883239746e-01 1.676112562417984009e-01 -6.219227239489555359e-02 -2.112400531768798828e-01 2.130282819271087646e-01 1.000855714082717896e-01 -6.832379102706909180e-02 3.769826591014862061e-01
1.348794698715209961e-01 -1.036141440272331238e-02 1.480486541986465454e-01 3.676002612337470055e-03 -1.214931756258010864e-01 9.911188483238220215e-02 -3.562750667333602905e-02 1.948491632938385010e-01 5.453673005104064941e-02 1.982794255018234253e-01 2.856337428092956543e-01 4.722788184881210327e-02 1.832996308803558350e-01 1.192772462964057922e-01 5.406675487756729126e-02 3.457483351230621338e-01 1.373657137155532837e-01 -1.728744357824325562e-01 -1.751366406679153442e-01 5.462834611535072327e-02 -2.211459726095199585e-01 7.691361755132675171e-02 3.876066207885742188e-02 1.563826762139797211e-02 1.791864782571792603e-01 1.933543384075164795e-01 -1.675368696451187134e-01 -4.385555088520050049e-01 1.121390089392662048e-01 1.631446629762649536e-01 7.719152420759201050e-02 3.543003499507904053e-01
1.410921961069107056e-01 -8.570963889360427856e-02 -8.715090900659561157e-02 -2.575154304504394531e-01 -2.955833682790398598e-03 -2.631530761718750000e-01 -1.563079059123992920e-01 2.845179438591003418e-01 1.698446869850158691e-01 2.118312269449234009e-01 -8.252360671758651733e-02 -4.846544936299324036e-02 1.204964444041252136e-01 1.508988738059997559e-01 -2.173402172047644854e-04 -3.387931883335113525e-01 -7.329351454973220825e-02 -1.096127033233642578e-01 -1.635935157537460327e-01 4.477944970130920410e-02 -6.009431183338165283e-02 -9.024599194526672363e-02 -1.227172650396823883e-02 -2.626394852995872498e-02 2.149756550788879395e-01 2.436219304800033569e-01 4.591627046465873718e-02 -1.895859688520431519e-01 4.663414880633354187e-02 1.703230589628219604e-01 -3.619965016841888428e-01 3.530618548393249512e-01
1.700763255357742310e-01 1.324834078550338745e-01 9.692657738924026489e-02 -1.502513587474822998e-01 -3.535278514027595520e-02 -2.418813258409500122e-01 1.525957416743040085e-02 3.594344258308410645e-01 2.043975442647933960e-01 3.207428455352783203e-01 1.301536057144403458e-02 -4.335985332727432251e-02 1.440606117248535156e-01 1.273411512374877930e-01 2.719471231102943420e-02 -2.338863164186477661e-01 2.376041263341903687e-01 2.480803802609443665e-02 -1.402197033166885376e-01 -2.127681486308574677e-02 -1.268410235643386841e-01 -1.159379407763481140e-01 9.148816578090190887e-03 6.487403064966201782e-02 1.988699436187744141e-01 -4.359873384237289429e-02 1.243424266576766968e-01 -1.911836713552474976e-01 5.684595555067062378e-02 2.370597273111343384e-01 -2.908369004726409912e-01 3.804851472377777100e-01
8.381041139364242554e-02 9.113851934671401978e-02 4.635833203792572021e-01 5.375938955694437027e-03 -1.324410438537597656e-01 -1.232860311865806580e-01 3.036550479009747505e-03 3.773483932018280029e-01 3.090853244066238403e-02 1.805469393730163574e-01 1.776906400918960571e-01 -1.356655210256576538e-01 1.917173266410827637e-01 2.528087794780731201e-01 -9.864523261785507202e-02 8.376736938953399658e-02 -2.117741703987121582e-01 -2.147841304540634155e-01 -8.577357977628707886e-02 -1.390936374664306641e-01 3.165350994095206261e-03 -9.939249604940414429e-02 -8.198308944702148438e-02 1.991742551326751709e-01 -7.008159905672073364e-02 2.921305298805236816e-01 -5.315191671252250671e-02 -1.697680354118347168e-01 2.742723226547241211e-01 -4.699311405420303345e-02 -9.159930795431137085e-02 1.093403398990631104e-01
-1.813994348049163818e-02 2.791169881820678711e-01 1.925968229770660400e-01 6.187184154987335205e-02 1.710435450077056885e-01 -3.253011032938957214e-02 8.882933109998703003e-02 -1.308182328939437866e-01 2.300996184349060059e-01 2.521601915359497070e-01 1.337126493453979492e-01 2.050108462572097778e-02 2.798895537853240967e-01 1.210619434714317322e-01 -1.162041798233985901e-01 3.039850890636444092e-01 -7.568165659904479980e-02 2.753987535834312439e-02 -1.919682770967483521e-01 9.850379079580307007e-02 -1.006864234805107117e-01 -8.050820976495742798e-02 -9.196353703737258911e-02 1.316826208494603634e-03 1.422665361315011978e-02 1.546774357557296753e-01 -9.319190680980682373e-02 -1.079667434096336365e-01 4.285545051097869873e-01 8.437662571668624878e-02 2.501551508903503418e-01 3.403615355491638184e-01
-2.099893242120742798e-01 -1.398659199476242065e-01 -6.000411510467529297e-02 2.058734297752380371e-01 5.286926403641700745e-02 -2.226665318012237549e-01 -2.474741041660308838e-01 8.988014608621597290e-02 1.544374525547027588e-01 2.968949973583221436e-01 4.998631402850151062e-02 8.057395368814468384e-02 1.869565099477767944e-01 -3.291472047567367554e-02 -1.393367052078247070e-01 1.426241397857666016e-01 2.521554380655288696e-02 -8.254352957010269165e-02 -2.394067496061325073e-01 1.167539693415164948e-02 -9.629900008440017700e-02 -1.179290413856506348e-01 6.720380485057830811e-02 -1.557388305664062500e-01 -9.869965910911560059e-02 -8.937894552946090698e-02 5.369581654667854309e-02 1.517830193042755127e-01 3.925514519214630127e-01 3.369900584220886230e-01 -8.157128840684890747e-02 3.702192008495330811e-01
4.636549204587936401e-02 1.615374907851219177e-02 -4.492900893092155457e-02 -6.349354237318038940e-02 2.489992827177047729e-01 2.690988183021545410e-01 -8.691088855266571045e-02 2.226538658142089844e-01 2.951621413230895996e-01 -1.875722967088222504e-02 1.708021461963653564e-01 -3.363339900970458984e-01 6.429313123226165771e-02 3.009918630123138428e-01 1.279438734054565430e-01 3.975069830630673096e-06 1.353993713855743408e-01 -2.138147503137588501e-01 -1.765792258083820343e-02 -1.849785894155502319e-01 -1.410445664077997208e-02 2.104156762361526489e-01 -2.104762010276317596e-02 -3.127492964267730713e-02 -1.869423985481262207e-01 6.283418089151382446e-02 8.385217934846878052e-02 -2.473888844251632690e-01 1.790432184934616089e-01 3.222247362136840820e-01 -1.842285394668579102e-01 1.941743195056915283e-01
-2.695554792881011963e-01 -1.553739141672849655e-02 1.615812629461288452e-02 -1.034105345606803894e-01 2.211504727602005005e-01 -1.430879831314086914e-01 2.032636553049087524e-01 2.417616993188858032e-01 1.009860262274742126e-02 -8.464968204498291016e-02 3.471546992659568787e-02 -2.037733644247055054e-01 6.015416979789733887e-02 1.204486861824989319e-01 -1.048281565308570862e-01 1.182740852236747742e-01 1.147734094411134720e-02 -1.619150638580322266e-01 -2.787576913833618164e-01 -2.313873916864395142e-02 -2.649607658386230469e-01 -4.290575683116912842e-01 -1.601980924606323242e-01 -1.557064205408096313e-01 5.872410908341407776e-02 -2.251959778368473053e-02 -1.318249553442001343e-01 -2.156459838151931763e-01 3.510109484195709229e-01 8.211909234523773193e-02 -2.691038697957992554e-02 2.158510386943817139e-01
5.150388553738594055e-02 -1.068355739116668701e-01 2.336692810058593750e-01 8.304715156555175781e-03 -1.550518274307250977e-01 2.576578222215175629e-02 -6.086995452642440796e-02 1.699002981185913086e-01 -3.109734877943992615e-02 3.136056661605834961e-01 -1.088372021913528442e-01 -3.116882145404815674e-01 2.977818548679351807e-01 1.159519478678703308e-01 1.799540072679519653e-01 1.885062605142593384e-01 3.094726242125034332e-02 -3.000721335411071777e-01 -3.123057782649993896e-01 1.693734377622604370e-01 -9.095202200114727020e-03 1.881333291530609131e-01 5.641508102416992188e-02 -2.202362567186355591e-02 -1.361556202173233032e-01 6.414665840566158295e-03 4.429376497864723206e-02 -2.805159389972686768e-01 -4.545092210173606873e-02 1.977439373731613159e-01 2.564171887934207916e-02 3.133925497531890869e-01
-1.752468794584274292e-01 1.109586749225854874e-02 1.997040361166000366e-01 -3.821782022714614868e-02 1.541212797164916992e-01 -2.514575794339179993e-02 -2.039137110114097595e-02 -4.103152453899383545e-02 2.145075052976608276e-01 4.024100899696350098e-01 3.759015202522277832e-01 -1.099280174821615219e-02 3.151288628578186035e-01 -3.007100429385900497e-03 1.111509799957275391e-01 2.501110360026359558e-02 -5.562313366681337357e-03 1.800334602594375610e-01 -1.607370972633361816e-01 -8.966239541769027710e-02 3.188434243202209473e-02 -4.616397246718406677e-02 -2.296351790428161621e-01 6.749215722084045410e-02 -2.369379848241806030e-01 1.981731951236724854e-01 7.761102914810180664e-02 -2.567438185214996338e-01 2.789577543735504150e-01 2.928909845650196075e-02 -2.573609650135040283e-01 2.560995891690254211e-02
1.148115843534469604e-01 2.078593224287033081e-01 3.524274230003356934e-01 2.875498495995998383e-02 1.088562458753585815e-01 -1.430441904813051224e-02 1.167725175619125366e-01 4.875659942626953125e-02 2.393706440925598145e-01 2.926994264125823975e-01 6.411077827215194702e-02 -2.130669541656970978e-03 2.146410048007965088e-01 1.400078386068344116e-01 -2.609599232673645020e-01 2.983575463294982910e-01 1.064893081784248352e-01 -2.622873894870281219e-02 4.316065460443496704e-02 -1.795301437377929688e-01 -2.939666211605072021e-01 6.108635663986206055e-02 -1.756387948989868164e-01 -4.973844066262245178e-02 -1.541322022676467896e-01 1.881695985794067383e-01 -1.520404815673828125e-01 -2.094849646091461182e-01 2.440746873617172241e-01 -2.212551049888134003e-02 -5.827735364437103271e-02 2.478336989879608154e-01
-9.564500302076339722e-02 -2.144165188074111938e-01 1.070789322257041931e-01 -2.513043023645877838e-02 4.565726593136787415e-02 9.505650401115417480e-02 -1.222296506166458130e-01 3.258899226784706116e-02 3.793976008892059326e-01 4.170775786042213440e-02 1.013846099376678467e-01 1.523850020021200180e-02 5.951263010501861572e-02 1.272517889738082886e-01 1.562521457672119141e-01 -7.215496897697448730e-02 -2.435451596975326538e-01 -4.298317432403564453e-02 -2.537349760532379150e-01 -1.587030589580535889e-01 -7.702986896038055420e-02 -1.368432790040969849e-01 4.884661734104156494e-02 -1.829872429370880127e-01 1.061471626162528992e-01 1.473468989133834839e-01 3.405433595180511475e-01 1.792394071817398071e-01 3.281983137130737305e-01 2.889997959136962891e-01 -1.006521955132484436e-01 3.262024521827697754e-01
3.576571494340896606e-02 3.758976608514785767e-02 5.783969163894653320e-02 4.126682281494140625e-01 2.321205288171768188e-01 1.624426990747451782e-01 -3.724272921681404114e-02 3.398326635360717773e-01 4.442941844463348389e-01 1.916040480136871338e-01 -7.321343570947647095e-02 -2.785667181015014648e-01 2.253836095333099365e-01 9.153474867343902588e-02 1.135276034474372864e-01 1.919647455215454102e-01 1.421893853694200516e-02 -1.887143030762672424e-02 -8.623913675546646118e-02 -1.751163974404335022e-02 -4.118789359927177429e-02 1.257666666060686111e-02 -8.439155295491218567e-03 3.019622862339019775e-01 -1.948432996869087219e-02 1.885859481990337372e-02 -4.178778454661369324e-02 1.683659404516220093e-01 1.765642613172531128e-01 1.896697282791137695e-01 -3.142791613936424255e-02 -1.293476391583681107e-02
-9.547518938779830933e-02 8.843857795000076294e-02 2.573091983795166016e-01 6.113913655281066895e-02 1.004775241017341614e-01 -3.039152920246124268e-01 4.969519004225730896e-02 3.258498907089233398e-01 1.357302814722061157e-01 3.733580708503723145e-01 8.162350393831729889e-03 -2.896279692649841309e-01 2.543670535087585449e-01 -1.616705358028411865e-01 -5.775237828493118286e-02 -1.040789708495140076e-01 -3.330580890178680420e-02 -7.031562924385070801e-02 -5.576324462890625000e-02 -9.561266750097274780e-02 -2.811350487172603607e-02 -1.664677858352661133e-01 2.641893923282623291e-01 -6.496666371822357178e-02 1.306615024805068970e-01 1.301826536655426025e-01 -2.660075426101684570e-01 3.564524650573730469e-02 2.859681546688079834e-01 2.064982801675796509e-01 2.286787331104278564e-02 5.844016745686531067e-02
-4.838819801807403564e-02 -1.089274361729621887e-01 2.501014992594718933e-02 1.297082901000976562e-01 -1.688113808631896973e-01 -1.089285016059875488e-01 -2.345185279846191406e-01 3.984561264514923096e-01 2.964586913585662842e-01 2.388164103031158447e-01 -6.245498731732368469e-02 -7.839142531156539917e-02 2.510301470756530762e-01 -7.999086380004882812e-02 1.017998158931732178e-01 5.226564127951860428e-03 1.996638178825378418e-01 -3.109635114669799805e-01 -3.057731501758098602e-02 9.251645952463150024e-02 2.481120973825454712e-01 -2.970081269741058350e-01 1.530225109308958054e-02 1.506219804286956787e-01 -4.285685718059539795e-02 -5.286432802677154541e-02 -1.104022003710269928e-02 -1.484377980232238770e-01 2.774768769741058350e-01 -5.562164634466171265e-02 -2.181127965450286865e-01 7.900965958833694458e-02
-1.753968298435211182e-01 -1.490334421396255493e-01 -2.072653174400329590e-01 6.494943052530288696e-02 1.554769426584243774e-01 -2.011919170618057251e-01 -6.203277781605720520e-02 5.899391695857048035e-02 3.827701210975646973e-01 1.208745241165161133e-01 1.908762156963348389e-01 6.442444026470184326e-02 1.646984070539474487e-01 1.687314957380294800e-01 1.110193952918052673e-01 8.138538897037506104e-02 -1.729995310306549072e-01 -7.327867299318313599e-02 -3.798859715461730957e-01 -1.673090457916259766e-01 -1.533642560243606567e-01 -1.727426983416080475e-02 -4.748889058828353882e-02 5.218154937028884888e-02 -8.485362678766250610e-02 2.411404997110366821e-02 8.965513855218887329e-02 1.768462210893630981e-01 6.802634149789810181e-02 3.019517362117767334e-01 1.682059317827224731e-01 3.795052170753479004e-01
-7.297988981008529663e-02 -9.678318351507186890e-02 6.213101744651794434e-02 6.597425043582916260e-02 -3.886432945728302002e-02 -2.566859126091003418e-02 -7.480044662952423096e-02 1.857487112283706665e-01 1.974724531173706055e-01 1.525022834539413452e-01 -2.415815442800521851e-01 -1.335740536451339722e-01 1.733841188251972198e-02 2.499168813228607178e-01 2.218851298093795776e-01 1.424303799867630005e-01 -3.388689458370208740e-02 -2.360472530126571655e-01 -1.516902893781661987e-01 -1.811108291149139404e-01 -1.149562001228332520e-02 4.380815476179122925e-02 1.638953387737274170e-01 -2.305053919553756714e-01 -2.312420755624771118e-01 1.825142949819564819e-01 -3.038659393787384033e-01 5.414427071809768677e-02 1.372987329959869385e-01 2.299439460039138794e-01 -4.500852227210998535e-01 1.140925660729408264e-01
-5.689011886715888977e-02 8.344864100217819214e-02 2.131528109312057495e-01 9.329269826412200928e-02 -2.984769456088542938e-02 -1.755550652742385864e-01 -2.031052857637405396e-01 4.016848504543304443e-01 2.684112191200256348e-01 2.398750483989715576e-01 -7.496076077222824097e-02 -1.189423277974128723e-01 1.686545312404632568e-01 -1.068265177309513092e-02 1.002536639571189880e-01 4.433348029851913452e-02 -4.069766029715538025e-02 -4.358907341957092285e-01 -1.410962939262390137e-01 5.429628305137157440e-03 7.970190793275833130e-02 7.558897137641906738e-02 -1.643203548155725002e-03 1.538205295801162720e-01 7.141742110252380371e-02 7.410730421543121338e-02 1.957211494445800781e-01 -4.654685966670513153e-03 3.184058964252471924e-01 -2.394537329673767090e-01 -2.165212929248809814e-01 9.785903245210647583e-02
-2.574786543846130371e-01 -7.622243463993072510e-02 9.897758066654205322e-02 -8.463992923498153687e-02 1.959516704082489014e-01 2.960792481899261475e-01 -2.735016345977783203e-01 2.168812975287437439e-02 4.032129049301147461e-01 1.137631833553314209e-01 5.714063066989183426e-03 -4.269398003816604614e-02 1.943486928939819336e-01 8.542773872613906860e-02 2.056897580623626709e-01 1.367792934179306030e-01 -2.659686505794525146e-01 -1.988213956356048584e-01 -4.078183174133300781e-01 -4.342754930257797241e-02 -1.599817425012588501e-01 -6.398521363735198975e-02 1.452796608209609985e-01 6.363340653479099274e-03 7.077809423208236694e-02 6.838206946849822998e-02 2.248196490108966827e-02 4.508653283119201660e-02 -7.249956019222736359e-03 1.852555125951766968e-01 -2.218395024538040161e-01 3.196332976222038269e-02
1.123158708214759827e-01 1.915622316300868988e-02 2.263165861368179321e-01 -8.694226853549480438e-03 6.116400659084320068e-02 -2.698443131521344185e-03 -1.259677950292825699e-02 4.710953235626220703e-01 1.342531144618988037e-01 -1.401132494211196899e-01 1.885062456130981445e-01 -1.281925849616527557e-02 2.524539530277252197e-01 8.824329823255538940e-02 1.198756769299507141e-01 3.127192705869674683e-02 -1.966551542282104492e-01 8.078323677182197571e-03 -2.120243310928344727e-01 -2.578088343143463135e-01 1.483573466539382935e-01 -1.970610171556472778e-01 1.689893901348114014e-01 1.439676135778427124e-01 1.378508061170578003e-01 9.510289877653121948e-02 -1.698842458426952362e-02 -2.242616415023803711e-01 3.514088392257690430e-01 2.633356489241123199e-02 -1.464750021696090698e-01 2.551704943180084229e-01
-3.134298622608184814e-01 3.279344365000724792e-02 2.373563796281814575e-01 8.822671324014663696e-02 2.071590572595596313e-01 -3.577659651637077332e-02 2.827762067317962646e-01 2.230518758296966553e-01 -3.049577400088310242e-02 1.773939728736877441e-01 1.231517195701599121e-01 2.473468333482742310e-02 1.653085052967071533e-01 2.374917455017566681e-02 5.454244837164878845e-02 -6.179375573992729187e-02 -2.466287016868591309e-01 -4.582002758979797363e-01 -2.155279666185379028e-01 9.195164591073989868e-02 -5.047715827822685242e-02 -1.113438904285430908e-01 -3.465642333030700684e-01 -7.693229615688323975e-02 1.834490150213241577e-02 9.957046061754226685e-02 6.795984506607055664e-02 -2.250652462244033813e-01 6.166030094027519226e-02 1.499477922916412354e-01 1.245041266083717346e-01 7.636223733425140381e-02
6.910368055105209351e-02 5.781716480851173401e-02 2.540428042411804199e-01 1.076768040657043457e-01 -1.611454933881759644e-01 -1.338904201984405518e-01 1.319776028394699097e-01 4.388900697231292725e-01 4.158357083797454834e-01 1.709687113761901855e-01 1.668993681669235229e-01 -2.984976395964622498e-02 2.668443620204925537e-01 1.515435129404067993e-01 -9.461887180805206299e-03 1.059513911604881287e-01 -5.146234855055809021e-02 -1.849839389324188232e-01 -3.332289680838584900e-02 -1.029110848903656006e-01 -1.326384544372558594e-01 -2.347363531589508057e-01 4.339046776294708252e-02 9.190616756677627563e-02 2.010980248451232910e-01 -6.846713833510875702e-03 -2.234250605106353760e-01 8.667755126953125000e-02 2.683579921722412109e-01 -6.391771882772445679e-02 7.773067802190780640e-02 1.173685267567634583e-01
2.351956069469451904e-01 4.068811610341072083e-02 1.269500553607940674e-01 2.736999280750751495e-02 -7.621952146291732788e-02 3.827685117721557617e-02 -1.813785918056964874e-02 3.656391501426696777e-01 3.364883363246917725e-01 -7.108934968709945679e-02 9.667536616325378418e-02 -1.331953853368759155e-01 4.116461277008056641e-01 -8.283160626888275146e-02 1.765477061271667480e-01 1.534584164619445801e-01 -4.658878222107887268e-02 -2.652801275253295898e-01 -2.527332901954650879e-01 3.772819414734840393e-02 -2.430125027894973755e-01 -1.928958594799041748e-01 5.074671283364295959e-02 -6.086197867989540100e-02 -2.022306621074676514e-02 3.629389405250549316e-02 1.156349778175354004e-01 -1.416246891021728516e-01 2.467601448297500610e-01 -1.404028087854385376e-01 -2.286303341388702393e-01 -7.325938437134027481e-03
-1.848087012767791748e-01 -9.566050767898559570e-02 -1.681223958730697632e-01 2.565352618694305420e-01 1.904536038637161255e-02 -6.998801231384277344e-02 -5.293915420770645142e-02 3.334238827228546143e-01 -2.190131461247801781e-03 1.044284924864768982e-01 -2.359554320573806763e-01 -1.700683087110519409e-01 2.736788392066955566e-01 1.324680745601654053e-01 -2.126841619610786438e-02 2.347422987222671509e-01 -1.829802840948104858e-01 3.590557351708412170e-02 -1.386753618717193604e-01 -1.477622836828231812e-01 -3.445302844047546387e-01 2.192253768444061279e-01 -6.993031594902276993e-03 1.518186181783676147e-02 -5.039300769567489624e-02 1.239483430981636047e-01 6.724759470671415329e-03 -1.876083314418792725e-01 3.316525220870971680e-01 8.083681017160415649e-02 -1.993714869022369385e-01 2.181155085563659668e-01
-2.164588719606399536e-01 -6.518089771270751953e-02 1.251668334007263184e-01 7.766431570053100586e-02 -1.144579425454139709e-02 -1.177410557866096497e-01 -7.526864856481552124e-02 4.663364589214324951e-01 1.233228743076324463e-01 3.072997331619262695e-01 -1.797037869691848755e-01 -1.539230812340974808e-02 1.669039130210876465e-01 -2.093810290098190308e-01 4.293616488575935364e-02 2.844597101211547852e-01 -9.206077456474304199e-02 -2.832120656967163086e-01 -1.036575734615325928e-01 8.711541444063186646e-02 -3.641485050320625305e-02 6.546971946954727173e-02 -1.569579541683197021e-02 9.886570274829864502e-02 -8.207014948129653931e-02 7.247263193130493164e-02 7.822082191705703735e-02 1.346069425344467163e-01 4.702464342117309570e-01 -4.876028746366500854e-03 -1.018884629011154175e-01 5.500764399766921997e-02
1.715584546327590942e-01 -1.940220445394515991e-01 2.585683465003967285e-01 -2.100434154272079468e-01 2.239319831132888794e-01 -2.330045253038406372e-01 3.774437308311462402e-02 2.244022041559219360e-01 5.567729100584983826e-02 2.301902920007705688e-01 1.069692894816398621e-01 1.980157569050788879e-02 6.978660076856613159e-02 2.102282941341400146e-01 6.740602850914001465e-02 2.043565660715103149e-01 -2.092378735542297363e-01 -2.119783163070678711e-01 -2.144731581211090088e-01 -1.646172702312469482e-01 -1.642985269427299500e-02 2.345192618668079376e-02 -1.898314952850341797e-01 -1.141253337264060974e-01 -8.384343236684799194e-02 6.108674034476280212e-02 -1.558356732130050659e-01 -3.013659417629241943e-01 3.783349394798278809e-01 -7.121441513299942017e-02 -1.277995854616165161e-01 -1.827730797231197357e-02
-3.215666115283966064e-01 -5.700153484940528870e-02 3.244643509387969971e-01 6.863673776388168335e-02 2.722387313842773438e-01 -1.388977617025375366e-01 -5.591676011681556702e-02 3.852949440479278564e-01 9.933998808264732361e-03 4.095926582813262939e-01 1.754234582185745239e-01 -1.500694174319505692e-02 1.700652688741683960e-01 -2.230217605829238892e-01 -4.688135534524917603e-02 1.765996366739273071e-01 -1.412855088710784912e-01 4.226896446198225021e-03 -1.680079996585845947e-01 -1.415299624204635620e-01 -1.239939928054809570e-01 -1.042589768767356873e-01 -3.929470479488372803e-02 -5.456812307238578796e-02 -2.778218388557434082e-01 -3.968251124024391174e-02 4.992594942450523376e-03 -1.306818276643753052e-01 1.458628177642822266e-01 8.904360234737396240e-02 1.104152575135231018e-02 5.718920752406120300e-02
-2.884942889213562012e-01 -2.247038483619689941e-01 1.858415603637695312e-01 -1.711832582950592041e-01 9.564111381769180298e-02 2.549508400261402130e-02 1.323357820510864258e-01 4.332326948642730713e-01 2.844732701778411865e-01 1.631459444761276245e-01 1.281488239765167236e-01 6.128962337970733643e-02 2.775751650333404541e-01 3.702089563012123108e-02 -9.985350072383880615e-02 -2.236991524696350098e-01 -1.029558666050434113e-02 -3.128833174705505371e-01 -4.113072995096445084e-03 8.198125660419464111e-02 1.398788541555404663e-01 -1.262146383523941040e-01 -9.331247955560684204e-02 2.302041798830032349e-01 1.053082793951034546e-01 -1.947912275791168213e-01 6.762486696243286133e-02 -1.261922270059585571e-01 1.584404706954956055e-01 1.320174988359212875e-02 2.208417467772960663e-02 1.550921797752380371e-01
-9.027222543954849243e-02 -2.507560849189758301e-01 -7.644812762737274170e-02 -2.094879187643527985e-02 9.858537465333938599e-02 1.083763539791107178e-01 -2.833099365234375000e-01 3.301067054271697998e-01 4.203650951385498047e-01 1.568040549755096436e-01 -4.409845918416976929e-02 1.834034025669097900e-01 1.178962960839271545e-01 1.951838135719299316e-01 1.778823882341384888e-01 1.269517350010573864e-03 -1.725592464208602905e-02 -3.610217943787574768e-02 -2.449082285165786743e-01 -1.929551959037780762e-01 -8.634400367736816406e-02 -2.449805885553359985e-01 2.958819083869457245e-02 1.509387940168380737e-01 7.046116888523101807e-02 -5.161429941654205322e-02 1.429503131657838821e-02 1.868345886468887329e-01 2.291066050529479980e-01 2.083516269922256470e-01 -1.336023509502410889e-01 2.122308760881423950e-01
-9.524251520633697510e-02 8.134927600622177124e-02 3.294164836406707764e-01 3.315105289220809937e-02 6.563661992549896240e-02 -5.675752833485603333e-02 -1.635917723178863525e-01 1.250838041305541992e-01 2.348503470420837402e-01 5.187349859625101089e-03 5.785138159990310669e-02 -1.045174077153205872e-01 4.066894352436065674e-01 2.316151279956102371e-03 1.211187243461608887e-01 -9.832096099853515625e-02 -1.717722043395042419e-02 -1.552858501672744751e-01 -1.128960698843002319e-01 1.136182434856891632e-02 -3.471245467662811279e-01 -3.227701485157012939e-01 9.181454032659530640e-02 1.033701747655868530e-01 -1.787911541759967804e-02 1.099620610475540161e-01 -4.989258944988250732e-02 -2.885924279689788818e-01 1.972775012254714966e-01 -2.907294332981109619e-01 -2.507077157497406006e-01 -3.351610619574785233e-03
-3.150698840618133545e-01 -1.241702511906623840e-01 5.711359903216362000e-02 -9.600795805454254150e-02 5.942575633525848389e-02 -1.644270718097686768e-01 1.497216969728469849e-01 3.615399003028869629e-01 1.052775308489799500e-01 1.638136655092239380e-01 -1.806259155273437500e-01 -2.486404962837696075e-02 3.956148326396942139e-01 6.504350900650024414e-02 2.423042198643088341e-03 1.485300809144973755e-01 -1.488118618726730347e-01 1.436222046613693237e-01 -2.138217240571975708e-01 -2.624037675559520721e-02 -2.234451323747634888e-01 1.550649106502532959e-01 1.253497749567031860e-01 1.865803301334381104e-01 -1.411404367536306381e-02 1.679221838712692261e-01 1.874213516712188721e-01 -1.784999966621398926e-01 9.771285206079483032e-02 1.040484234690666199e-01 -1.133458092808723450e-01 3.047647774219512939e-01
4.507616534829139709e-02 -2.225950174033641815e-02 -1.140891313552856445e-01 -4.467239603400230408e-02 -6.522358953952789307e-02 -2.059076130390167236e-01 2.093041539192199707e-01 7.809732109308242798e-02 -7.180668413639068604e-02 2.911274135112762451e-01 9.472858905792236328e-02 -2.095853090286254883e-01 6.203740835189819336e-02 9.669338166713714600e-02 4.882129281759262085e-02 8.368827402591705322e-02 7.220793515443801880e-02 -3.294261693954467773e-01 -4.486744105815887451e-01 1.373672485351562500e-01 -3.359442949295043945e-02 1.309484094381332397e-01 7.089617848396301270e-02 -4.288579151034355164e-02 -1.439176052808761597e-01 3.069747090339660645e-01 5.045116320252418518e-02 -2.698129415512084961e-01 2.117100059986114502e-01 2.556208074092864990e-01 -1.359986066818237305e-01 2.061560899019241333e-01
-7.331307977437973022e-03 1.904056034982204437e-02 1.723255217075347900e-01 -1.853315532207489014e-02 -1.205731742084026337e-02 -1.034765020012855530e-01 -1.269878894090652466e-01 4.269811213016510010e-01 4.960791021585464478e-02 4.470121264457702637e-01 -1.084022503346204758e-02 -6.421648710966110229e-02 2.998766303062438965e-01 8.744462393224239349e-03 -6.065231747925281525e-03 3.302452713251113892e-02 -1.858201995491981506e-02 -2.386758625507354736e-01 -8.008594065904617310e-02 8.648642897605895996e-02 6.797272711992263794e-02 -4.282188788056373596e-02 1.192135270684957504e-03 1.206538677215576172e-01 -2.788655757904052734e-01 1.217582747340202332e-01 2.762780487537384033e-01 -1.743442006409168243e-02 3.564044237136840820e-01 -1.083987131714820862e-01 -1.996153891086578369e-01 1.501254290342330933e-01
8.564950525760650635e-02 -6.108945980668067932e-02 2.534621208906173706e-02 -1.114461496472358704e-01 -1.195901483297348022e-01 -1.315104663372039795e-01 -2.173727937042713165e-02 4.171293228864669800e-02 7.082170248031616211e-02 2.450035363435745239e-01 1.965165287256240845e-01 -4.189713299274444580e-02 8.857395499944686890e-02 6.314347684383392334e-02 2.243033796548843384e-01 3.296419233083724976e-02 7.457650452852249146e-02 -2.059686630964279175e-01 -1.923294663429260254e-01 2.840992212295532227e-01 2.241740077733993530e-01 -2.804069817066192627e-01 9.417336434125900269e-02 -4.292751848697662354e-02 -1.445516496896743774e-01 1.998002827167510986e-01 5.131418257951736450e-02 -1.842972487211227417e-01 4.715942740440368652e-01 1.499261856079101562e-01 -1.813869327306747437e-01 3.048561215400695801e-01
-3.378411829471588135e-01 -6.320076435804367065e-02 -9.860229678452014923e-03 1.667553931474685669e-01 -2.378739789128303528e-02 -6.321030855178833008e-02 2.936285361647605896e-02 3.472544550895690918e-01 6.036765128374099731e-02 1.484331935644149780e-01 -2.054483294486999512e-01 -3.006512522697448730e-01 3.900617957115173340e-01 -8.290427178144454956e-02 -1.466969847679138184e-01 2.314945608377456665e-01 -2.431359589099884033e-01 3.764920681715011597e-02 -1.223318725824356079e-01 -2.190398424863815308e-01 -1.101917549967765808e-01 1.782778501510620117e-01 -1.095590926706790924e-02 3.185057779774069786e-03 -1.179004833102226257e-01 1.461672037839889526e-01 -4.254538565874099731e-02 -1.233658939599990845e-01 2.536051869392395020e-01 4.618844389915466309e-02 -1.285265237092971802e-01 1.809781938791275024e-01
-1.223293617367744446e-01 -1.006498932838439941e-01 1.345352381467819214e-01 4.538098350167274475e-02 2.487915307283401489e-01 -2.314143031835556030e-01 9.899678081274032593e-02 1.333392411470413208e-01 3.255044221878051758e-01 -5.339258164167404175e-02 4.968192800879478455e-02 5.916156247258186340e-02 3.388818204402923584e-01 1.569375097751617432e-01 1.652524471282958984e-01 2.270844578742980957e-02 -8.872826397418975830e-02 -8.551485836505889893e-02 1.617911607027053833e-01 -2.117634266614913940e-01 1.178235560655593872e-02 9.954423457384109497e-02 9.522413020022213459e-04 3.503142297267913818e-01 -9.700492769479751587e-02 1.621953397989273071e-01 -2.827237248420715332e-01 -1.846268028020858765e-01 1.499931216239929199e-01 -9.264127165079116821e-02 -2.784814536571502686e-01 2.287049740552902222e-01
1.691969633102416992e-01 2.418723851442337036e-01 2.608954906463623047e-01 4.769894108176231384e-02 -1.103455945849418640e-02 6.204060092568397522e-02 1.902185529470443726e-01 1.048464551568031311e-01 2.370097339153289795e-01 2.634015977382659912e-01 7.069911807775497437e-02 -1.334249228239059448e-01 3.703492879867553711e-01 1.023563370108604431e-01 -2.217090427875518799e-01 2.171484977006912231e-01 7.659241557121276855e-02 -7.444988936185836792e-02 4.144006595015525818e-02 -1.855467855930328369e-01 -1.611769944429397583e-01 2.028000950813293457e-01 -2.200300097465515137e-01 -2.607041597366333008e-01 4.383276775479316711e-02 2.105144262313842773e-01 -3.640644717961549759e-04 -1.240868270397186279e-01 1.548661142587661743e-01 9.601955860853195190e-02 -1.906714774668216705e-02 2.698916792869567871e-01
-1.447098255157470703e-01 -1.029687672853469849e-01 8.437229692935943604e-02 -8.879808336496353149e-02 -1.576971858739852905e-01 2.179445698857307434e-02 -3.035976924002170563e-02 4.845362529158592224e-02 2.211764827370643616e-02 4.063804447650909424e-01 8.962581306695938110e-02 -2.871511578559875488e-01 1.702319681644439697e-01 -3.595316782593727112e-02 3.237648606300354004e-01 2.343236505985260010e-01 -5.230759084224700928e-02 -1.712475121021270752e-01 1.015642359852790833e-01 -1.485015749931335449e-01 -1.223211884498596191e-01 -1.243814229965209961e-01 -2.047038376331329346e-01 -1.667957752943038940e-01 -9.241372346878051758e-02 2.212925106287002563e-01 4.750422202050685883e-03 -1.526371687650680542e-01 3.547646701335906982e-01 5.183804780244827271e-02 1.977614164352416992e-01 2.562042474746704102e-01
-2.321568280458450317e-01 -8.802741765975952148e-02 2.903376519680023193e-01 1.348134130239486694e-01 1.880522072315216064e-01 -2.146488726139068604e-01 -1.114408448338508606e-01 2.606236003339290619e-02 1.591344773769378662e-01 5.722206830978393555e-02 1.722204498946666718e-02 -1.711589395999908447e-01 2.569908797740936279e-01 5.358900874853134155e-02 -1.364696472883224487e-01 2.337128967046737671e-01 1.026302669197320938e-02 -2.611936926841735840e-01 -2.798259556293487549e-01 -5.477269738912582397e-02 -2.094066329300403595e-02 -1.500134617090225220e-01 4.850142449140548706e-02 1.309192031621932983e-01 9.248949587345123291e-02 -2.899717092514038086e-01 9.562755376100540161e-02 -2.802778184413909912e-01 2.154947072267532349e-01 1.889431178569793701e-01 -2.861538231372833252e-01 6.761240959167480469e-02
-2.076211422681808472e-01 -2.999300882220268250e-02 3.531191945075988770e-01 1.026460826396942139e-01 3.702201694250106812e-02 1.470202952623367310e-02 1.163268983364105225e-01 5.520978942513465881e-02 2.105571776628494263e-01 3.285171687602996826e-01 2.683695256710052490e-01 1.093475148081779480e-01 2.018609195947647095e-01 1.283371299505233765e-01 1.964499205350875854e-01 7.584551349282264709e-03 -2.033365890383720398e-02 -2.557362243533134460e-02 -1.799775213003158569e-01 5.267617851495742798e-02 6.745719164609909058e-02 -8.995871990919113159e-02 -3.318172097206115723e-01 6.494080647826194763e-03 -3.531602621078491211e-01 2.348234057426452637e-01 5.800202488899230957e-02 -5.542416125535964966e-02 2.647996544837951660e-01 1.022239327430725098e-01 -1.652446091175079346e-01 1.315130293369293213e-01
1.292781382799148560e-01 -3.325661644339561462e-02 4.822539538145065308e-02 6.567798554897308350e-02 1.285224556922912598e-01 -3.002531230449676514e-01 -1.181367337703704834e-01 2.324789017438888550e-01 2.978944480419158936e-01 3.980481624603271484e-01 1.435698866844177246e-01 -1.074071973562240601e-01 3.033555448055267334e-01 -1.272436976432800293e-01 -5.133236572146415710e-02 1.605572104454040527e-01 -1.194114014506340027e-01 -1.035614237189292908e-01 -3.305456638336181641e-01 6.523393839597702026e-02 2.898825099691748619e-03 3.918640315532684326e-02 8.546910434961318970e-02 7.765977084636688232e-02 -7.072673738002777100e-02 1.636948287487030029e-01 -2.123817056417465210e-01 -1.475120186805725098e-01 -3.854201734066009521e-02 -5.888301879167556763e-02 -3.576442003250122070e-01 -1.400325680151581764e-03
-2.516825795173645020e-01 -5.391169339418411255e-02 -8.865164965391159058e-02 -1.918984111398458481e-03 1.572029888629913330e-01 -2.882151901721954346e-01 -1.561890840530395508e-01 -3.361686691641807556e-02 2.487710118293762207e-01 1.849237233400344849e-01 1.522864550352096558e-01 9.948120452463626862e-03 1.309291273355484009e-01 4.339226335287094116e-02 2.129037827253341675e-01 2.409237772226333618e-01 -9.370560199022293091e-02 -1.019039303064346313e-01 -3.214582800865173340e-01 -9.715702384710311890e-02 -3.349684178829193115e-02 -7.013418711721897125e-03 1.416671872138977051e-01 4.483989626169204712e-02 -5.730945616960525513e-02 1.718856990337371826e-01 7.612878084182739258e-02 1.342793703079223633e-01 1.921500712633132935e-01 3.973977863788604736e-01 1.450608223676681519e-01 3.508172631263732910e-01
9.415463358163833618e-02 4.139968380331993103e-02 1.546984612941741943e-01 -2.177321352064609528e-02 -8.424884825944900513e-02 -2.587769553065299988e-02 1.813150197267532349e-01 2.422505468130111694e-01 6.926871836185455322e-02 -4.082458617631345987e-04 1.566391140222549438e-01 -1.081622391939163208e-01 3.262853920459747314e-01 1.156592145562171936e-01 9.311398863792419434e-02 1.456223428249359131e-01 -8.619293570518493652e-02 -2.772376239299774170e-01 -3.059206604957580566e-01 1.119422633200883865e-02 -2.415319681167602539e-01 -2.996613383293151855e-01 -1.066651418805122375e-01 -1.076511517167091370e-01 -8.398184180259704590e-02 -1.072078496217727661e-01 -9.771545417606830597e-03 -8.184320293366909027e-03 3.202805817127227783e-01 5.865941941738128662e-02 -4.457657635211944580e-01 -4.897575452923774719e-02
2.999300695955753326e-02 -1.552348136901855469e-01 -2.468470484018325806e-02 -7.572732865810394287e-02 3.795870393514633179e-02 4.309725761413574219e-02 -1.336266845464706421e-01 2.663784474134445190e-02 1.994235366582870483e-01 3.916414678096771240e-01 1.328446250408887863e-02 1.034162845462560654e-02 2.911686003208160400e-01 1.353923380374908447e-01 -5.053243413567543030e-02 -5.946989357471466064e-02 -3.153002560138702393e-01 -2.634613215923309326e-01 -2.031059712171554565e-01 1.313035786151885986e-01 -3.077550530433654785e-01 -3.356722882017493248e-04 -2.276484668254852295e-01 3.329981490969657898e-02 -1.677553802728652954e-01 2.599226534366607666e-01 1.838591098785400391e-01 9.151144325733184814e-02 1.794437766075134277e-01 1.350655853748321533e-01 1.375276297330856323e-01 2.489104270935058594e-01
3.325875103473663330e-02 -1.395523082464933395e-02 -1.607718318700790405e-01 -8.843139559030532837e-02 1.843819278292357922e-03 1.176333203911781311e-01 -1.181427687406539917e-01 2.603302523493766785e-02 5.143355727195739746e-01 1.922616064548492432e-01 -5.581124126911163330e-02 1.536460500210523605e-02 5.912464484572410583e-02 1.593891084194183350e-01 2.316976934671401978e-01 1.962337046861648560e-01 -1.006770953536033630e-01 -1.366409808397293091e-01 -3.411954641342163086e-01 -2.016950547695159912e-01 -1.203259173780679703e-02 -2.431650161743164062e-01 -1.554285734891891479e-01 4.334469512104988098e-02 7.793914526700973511e-02 1.045962870121002197e-01 -5.178742110729217529e-02 1.308344006538391113e-01 3.438613414764404297e-01 1.267609596252441406e-01 -1.256958097219467163e-01 2.290649116039276123e-01
-8.678868412971496582e-02 4.990556463599205017e-02 -9.540451318025588989e-02 -9.365576505661010742e-02 3.120500743389129639e-01 -1.362077146768569946e-01 -2.920731604099273682e-01 -7.322407513856887817e-02 2.471558749675750732e-01 1.146735548973083496e-01 -2.169343233108520508e-01 -2.429692447185516357e-01 1.555582135915756226e-01 1.763712614774703979e-01 7.453998923301696777e-02 1.108520291745662689e-02 9.712371975183486938e-02 -3.262451291084289551e-01 9.937643259763717651e-02 -1.766728013753890991e-01 -4.203302040696144104e-02 -1.906251907348632812e-01 -9.827595204114913940e-02 -1.850521713495254517e-01 -1.179213002324104309e-01 -5.851011350750923157e-02 -1.608567088842391968e-01 -1.758469939231872559e-01 1.930214166641235352e-01 6.326646357774734497e-02 -1.267437487840652466e-01 3.921450376510620117e-01
2.504121959209442139e-01 1.725392490625381470e-01 2.120584398508071899e-01 2.067319601774215698e-01 -1.434984151273965836e-02 -1.112648025155067444e-01 1.252094749361276627e-02 1.947561204433441162e-01 2.804672420024871826e-01 2.552000284194946289e-01 2.549676895141601562e-01 8.005803823471069336e-02 1.275706589221954346e-01 3.100191354751586914e-01 3.400629386305809021e-02 1.299809548072516918e-03 2.564323693513870239e-02 -3.051056265830993652e-01 -2.656980156898498535e-01 -9.656070172786712646e-02 -2.192829847335815430e-01 -2.424859255552291870e-02 -2.648093923926353455e-02 8.663498610258102417e-02 1.421662718057632446e-01 -6.875944882631301880e-02 -6.735186278820037842e-02 -3.631987050175666809e-02 2.980162799358367920e-01 -2.124148756265640259e-01 -2.023196369409561157e-01 6.469694525003433228e-02
2.796505019068717957e-02 2.068828605115413666e-02 2.700708210468292236e-01 2.420321106910705566e-02 1.897961199283599854e-01 -5.268464609980583191e-02 1.714855879545211792e-01 -4.924707859754562378e-02 2.415882647037506104e-01 2.839829921722412109e-01 5.103251338005065918e-02 2.153364010155200958e-03 1.964928209781646729e-01 6.541816145181655884e-02 -6.378927826881408691e-02 1.031721532344818115e-01 4.073590412735939026e-02 -1.077573075890541077e-01 -2.780516147613525391e-01 1.670697778463363647e-01 -9.293423593044281006e-02 -2.811949327588081360e-02 7.349618524312973022e-02 -1.474474649876356125e-02 1.301201134920120239e-01 2.593486197292804718e-02 -1.253808438777923584e-01 -4.869111478328704834e-01 2.587537765502929688e-01 -5.923470109701156616e-02 2.364381849765777588e-01 3.536917269229888916e-01
-1.835931837558746338e-01 -8.241595327854156494e-02 -2.881155908107757568e-02 -2.304942533373832703e-02 1.188483238220214844e-01 1.065377071499824524e-01 -2.433972954750061035e-01 1.379146426916122437e-02 3.925227522850036621e-01 3.133611977100372314e-01 -6.906941533088684082e-02 1.775286793708801270e-01 1.500908434391021729e-01 2.837249934673309326e-01 1.221259012818336487e-01 9.010622650384902954e-02 -1.335251778364181519e-01 -1.316142827272415161e-01 -1.984424442052841187e-01 -2.046598196029663086e-01 -1.152436807751655579e-01 -7.028853148221969604e-02 -1.683879196643829346e-01 2.397995814681053162e-02 2.771103084087371826e-01 1.780041158199310303e-01 -1.012743115425109863e-01 5.721196159720420837e-02 3.466279208660125732e-01 1.720122098922729492e-01 -1.523492783308029175e-01 9.628506377339363098e-03
1.528342664241790771e-01 1.459719520062208176e-02 4.137704372406005859e-01 -2.507488131523132324e-01 2.708342671394348145e-01 -1.017928868532180786e-01 4.327543824911117554e-02 1.354562044143676758e-01 3.413171172142028809e-01 1.702780276536941528e-01 9.892906993627548218e-02 -1.244733333587646484e-01 8.151051402091979980e-02 2.708361856639385223e-02 -4.636502265930175781e-02 2.438532747328281403e-02 -3.309399485588073730e-01 -2.012170553207397461e-01 -2.954018115997314453e-01 -1.994660310447216034e-02 5.116998031735420227e-02 -3.050752356648445129e-02 -1.019157767295837402e-01 -5.647816509008407593e-02 5.829822737723588943e-03 1.596859693527221680e-01 -1.095191836357116699e-01 -3.045069575309753418e-01 2.560118436813354492e-01 -7.035576552152633667e-02 -4.418209195137023926e-02 5.217974539846181870e-03
-2.133925408124923706e-01 -1.620306223630905151e-01 -1.612085551023483276e-01 -7.254162430763244629e-02 5.754649266600608826e-02 3.481631353497505188e-02 1.408923417329788208e-01 3.363254070281982422e-01 -6.021755747497081757e-03 -8.917079865932464600e-02 2.683992683887481689e-02 -6.316652894020080566e-02 9.136911481618881226e-02 2.055365741252899170e-01 1.241280231624841690e-02 6.752409785985946655e-02 -1.453644335269927979e-01 -1.646877825260162354e-01 -3.141392171382904053e-01 1.333877742290496826e-01 -1.905352026224136353e-01 -3.870466947555541992e-01 -7.673258334398269653e-02 1.267471760511398315e-01 1.698298379778862000e-03 -7.873515598475933075e-03 -1.493899375200271606e-01 -2.394291013479232788e-01 3.877487182617187500e-01 2.382568418979644775e-01 -1.773013621568679810e-01 2.036775462329387665e-02
-4.890053719282150269e-02 6.760670244693756104e-02 2.706917524337768555e-01 3.113851416856050491e-03 1.920892596244812012e-01 1.743707060813903809e-02 -1.336329430341720581e-01 2.849411070346832275e-01 1.447248458862304688e-01 7.134923338890075684e-02 2.559989988803863525e-01 9.833642840385437012e-02 2.876619100570678711e-01 2.673114836215972900e-01 6.739563494920730591e-02 2.366264909505844116e-01 2.423168718814849854e-02 2.446848433464765549e-03 -8.673646301031112671e-02 -1.494563519954681396e-01 1.367136240005493164e-01 -2.656017541885375977e-01 -1.724344491958618164e-01 -1.744848787784576416e-01 -3.060422539710998535e-01 1.639835909008979797e-02 -2.807688899338245392e-02 3.705985844135284424e-02 3.171694874763488770e-01 1.677690893411636353e-01 6.417433917522430420e-02 2.422835826873779297e-01
-1.239078715443611145e-01 -1.085497885942459106e-01 4.857008159160614014e-02 2.177748531103134155e-01 2.212170511484146118e-01 -8.950340561568737030e-03 5.811357498168945312e-02 2.373768538236618042e-01 2.483812570571899414e-01 3.254575282335281372e-02 8.929311297833919525e-03 -9.685908257961273193e-02 2.796394824981689453e-01 1.483712643384933472e-01 9.410061687231063843e-02 1.161082908511161804e-01 -1.098866909742355347e-01 -4.517051950097084045e-02 -2.900949716567993164e-01 6.935205310583114624e-02 1.771336980164051056e-02 -2.531622350215911865e-01 2.723837457597255707e-02 9.861528128385543823e-02 -2.955693379044532776e-02 -3.202953636646270752e-01 3.296923935413360596e-01 -1.858628988265991211e-01 3.114261031150817871e-01 2.178873270750045776e-01 -1.551646143198013306e-01 1.624213010072708130e-01
-2.437187433242797852e-01 8.558406680822372437e-02 3.805470466613769531e-02 -7.417624443769454956e-02 1.722901016473770142e-01 -8.365443348884582520e-02 2.214704304933547974e-01 2.388446778059005737e-01 5.757749080657958984e-02 -1.587520390748977661e-01 1.065965443849563599e-01 -2.010500133037567139e-01 1.142877861857414246e-01 1.343107670545578003e-01 -1.748116314411163330e-01 1.185609325766563416e-01 3.029030561447143555e-02 -7.755916565656661987e-02 -1.337968111038208008e-01 -4.788174480199813843e-02 -2.222750782966613770e-01 -4.160860180854797363e-01 -1.632482856512069702e-01 -2.235850840806961060e-01 1.083350554108619690e-01 1.055991370230913162e-02 -1.148572862148284912e-01 -2.659204602241516113e-01 3.331848978996276855e-01 1.251706928014755249e-01 -8.422275632619857788e-02 2.677722871303558350e-01
3.061117045581340790e-02 -8.480051904916763306e-02 -3.422635421156883240e-02 -1.144688576459884644e-01 -2.321517914533615112e-01 -8.188626728951931000e-03 -2.728297188878059387e-02 1.312869042158126831e-01 1.749608516693115234e-01 4.371745884418487549e-01 7.282990217208862305e-02 -7.689813524484634399e-02 2.079400569200515747e-01 1.498960852622985840e-01 5.772870779037475586e-02 1.400015410035848618e-02 -1.907324790954589844e-01 -9.764285385608673096e-02 -2.407144159078598022e-01 -8.384187519550323486e-02 -8.322784304618835449e-02 -1.434866487979888916e-01 -3.695265650749206543e-01 -6.573490053415298462e-02 -1.525681316852569580e-01 4.466265439987182617e-01 1.638364791870117188e-01 -2.930220589041709900e-02 7.454711943864822388e-02 5.032091960310935974e-02 8.784069120883941650e-02 2.407017648220062256e-01
5.433568265289068222e-03 7.051356136798858643e-02 3.573603332042694092e-01 4.351587034761905670e-03 2.788872122764587402e-01 -1.317432988435029984e-02 2.983267605304718018e-01 -5.915766581892967224e-03 2.319222986698150635e-01 7.786734402179718018e-02 2.304084599018096924e-01 -2.127244509756565094e-02 1.901865601539611816e-01 2.379083931446075439e-01 -2.696309387683868408e-01 2.518820762634277344e-01 1.183692179620265961e-02 -6.532297283411026001e-02 -5.597501620650291443e-02 -8.759689331054687500e-02 -3.134182691574096680e-01 -4.880036041140556335e-02 -1.142299771308898926e-01 -2.858848273754119873e-01 -9.028969705104827881e-02 1.478441208600997925e-01 -1.631234139204025269e-01 -5.709046125411987305e-02 2.619759738445281982e-01 4.310140013694763184e-02 -1.574085094034671783e-02 1.294546872377395630e-01
1.363831758499145508e-01 -1.058325618505477905e-01 2.185840308666229248e-01 -3.556076586246490479e-01 1.422943621873855591e-01 -2.325152158737182617e-01 4.416182637214660645e-02 1.657405942678451538e-01 2.430001944303512573e-01 6.791362166404724121e-02 2.730941176414489746e-01 -7.333268970251083374e-02 1.619994938373565674e-01 -6.807523220777511597e-02 -3.203341737389564514e-02 2.087743282318115234e-01 -1.445286124944686890e-01 -1.238583922386169434e-01 -2.646056711673736572e-01 -2.080003470182418823e-01 1.379055827856063843e-01 7.366938889026641846e-02 -1.888481676578521729e-01 1.000726036727428436e-02 -3.639919683337211609e-02 5.900068208575248718e-03 7.948913425207138062e-02 -3.208332061767578125e-01 2.823299765586853027e-01 -2.266534976661205292e-02 -6.254623830318450928e-02 2.620208859443664551e-01
1.152500137686729431e-01 -9.300552308559417725e-02 1.544634550809860229e-01 -2.083151042461395264e-01 -3.579710423946380615e-02 5.892280861735343933e-02 -4.013113677501678467e-02 1.175327785313129425e-02 2.075308263301849365e-01 3.636120855808258057e-01 -1.287863701581954956e-01 -1.972905248403549194e-01 4.378568530082702637e-01 -4.399019479751586914e-02 2.585236728191375732e-01 9.990451484918594360e-02 -1.159575954079627991e-01 -2.353068292140960693e-01 -9.224487841129302979e-02 4.248012229800224304e-02 -2.511709034442901611e-01 -4.659659042954444885e-02 -2.238297015428543091e-01 -5.321521311998367310e-02 -1.342590153217315674e-01 1.484179645776748657e-01 8.495972305536270142e-02 -9.840223193168640137e-02 7.879649102687835693e-02 2.430200725793838501e-01 2.516303360462188721e-01 1.420956701040267944e-01
1.447273790836334229e-01 -3.204047307372093201e-02 -1.577985435724258423e-01 1.036817133426666260e-01 -2.129607349634170532e-01 1.516848653554916382e-01 -5.308918282389640808e-02 3.230985403060913086e-01 8.265612274408340454e-02 3.100781440734863281e-01 1.357467621564865112e-01 -2.036907821893692017e-01 3.383107185363769531e-01 -6.407504528760910034e-02 1.355910152196884155e-01 -5.121889710426330566e-02 -2.084312885999679565e-01 -9.767672419548034668e-02 5.944663286209106445e-02 -1.488173604011535645e-01 -1.832370609045028687e-01 3.517829626798629761e-02 -1.716369092464447021e-01 3.336400166153907776e-02 -8.041071146726608276e-02 5.414206907153129578e-02 -8.005625754594802856e-02 -3.783847987651824951e-01 8.244859427213668823e-02 2.901379764080047607e-01 1.015301197767257690e-01 2.449934482574462891e-01
-1.739058494567871094e-01 -6.470850855112075806e-02 1.480563879013061523e-01 -1.152157410979270935e-01 -1.735441535711288452e-01 1.012759432196617126e-01 -9.322369098663330078e-02 2.059261947870254517e-01 5.516093224287033081e-02 2.611145973205566406e-01 2.044902145862579346e-01 -3.633601963520050049e-01 7.585639506578445435e-02 7.469167560338973999e-02 2.838594317436218262e-01 9.220704436302185059e-02 -2.444688230752944946e-01 -6.511324644088745117e-02 1.332835257053375244e-01 -1.628773957490921021e-01 -2.425469756126403809e-01 2.357754483819007874e-02 -1.558434665203094482e-01 -3.241393715143203735e-02 4.606029391288757324e-02 1.401340961456298828e-01 1.625541448593139648e-01 -4.337399452924728394e-02 4.120994210243225098e-01 2.234482914209365845e-01 1.088117584586143494e-01 1.368989497423171997e-01
-3.832929208874702454e-02 2.716089189052581787e-01 -1.918084919452667236e-02 2.178494930267333984e-01 7.823843508958816528e-02 -1.167693138122558594e-01 -5.216887220740318298e-02 1.260074526071548462e-01 2.279908657073974609e-01 2.546681761741638184e-01 2.905853986740112305e-01 -1.734186261892318726e-01 4.686247706413269043e-01 1.427058037370443344e-02 1.921205371618270874e-01 3.072737343609333038e-02 -1.848800629377365112e-01 -1.781346201896667480e-01 -2.044423520565032959e-01 3.248439729213714600e-02 -7.052568346261978149e-02 -2.229416817426681519e-01 1.311299055814743042e-01 1.482335180044174194e-01 6.546725332736968994e-02 -1.890754997730255127e-01 -1.361920684576034546e-01 -9.598386287689208984e-02 7.182022184133529663e-02 -1.206638962030410767e-01 -1.798076927661895752e-01 1.646373122930526733e-01
1.955615431070327759e-01 8.034851402044296265e-02 1.437010616064071655e-01 -1.094810068607330322e-01 8.643051981925964355e-02 1.096338927745819092e-01 -4.760190099477767944e-02 1.429288685321807861e-01 2.791823744773864746e-01 3.209625184535980225e-02 2.475302368402481079e-01 -8.258881419897079468e-02 2.708238363265991211e-01 -4.676417261362075806e-02 -1.479385197162628174e-01 1.718714833259582520e-01 2.384967803955078125e-01 -1.741292029619216919e-01 -1.680980622768402100e-01 -5.441261455416679382e-02 1.589486561715602875e-02 1.818176805973052979e-01 2.561774849891662598e-02 1.168501824140548706e-01 2.362956404685974121e-01 -2.158310078084468842e-02 -1.374364793300628662e-01 -3.304221928119659424e-01 1.929351687431335449e-01 1.485969573259353638e-01 1.617311686277389526e-01 4.130196869373321533e-01
7.734062522649765015e-02 -1.849498301744461060e-01 1.226189881563186646e-01 9.550779312849044800e-02 1.992719806730747223e-02 -6.826755404472351074e-02 -2.462265789508819580e-01 3.172653615474700928e-01 2.226969152688980103e-01 -1.924130134284496307e-02 4.276417791843414307e-01 3.965008631348609924e-02 4.080575108528137207e-01 4.652817919850349426e-02 -2.575462311506271362e-02 -5.876677110791206360e-02 1.612852364778518677e-01 -1.938533931970596313e-01 -1.271245777606964111e-01 1.090271696448326111e-01 -2.194048315286636353e-01 3.734260424971580505e-02 -3.830094262957572937e-02 1.572804003953933716e-01 -1.270500663667917252e-02 1.895417273044586182e-01 -1.734696179628372192e-01 6.449121981859207153e-02 1.851507723331451416e-01 -1.697963029146194458e-01 -1.386357247829437256e-01 2.050842344760894775e-01
-1.635366380214691162e-01 -3.915066272020339966e-02 3.105498254299163818e-01 6.683339178562164307e-02 4.913847520947456360e-02 -2.003814429044723511e-01 1.319464892148971558e-01 2.968823909759521484e-01 2.511693537235260010e-01 7.437822222709655762e-02 2.443809956312179565e-01 -2.680285573005676270e-01 5.129061937332153320e-01 2.496971935033798218e-01 1.683023758232593536e-02 -8.476004935801029205e-03 7.253202050924301147e-02 -2.124042361974716187e-01 3.475508466362953186e-02 -4.564110189676284790e-02 -1.203793659806251526e-01 -1.127043366432189941e-01 2.046586573123931885e-01 1.008079051971435547e-01 8.186673372983932495e-02 1.542461011558771133e-02 6.312026642262935638e-03 -1.334891468286514282e-01 -8.356056176126003265e-03 -4.667652398347854614e-02 -1.626035124063491821e-01 -1.017194017767906189e-01
7.062450796365737915e-02 -7.274411618709564209e-02 1.162907108664512634e-01 -1.863174736499786377e-01 -3.693548217415809631e-02 8.967432193458080292e-03 -1.944095343351364136e-01 2.102392911911010742e-02 2.320963293313980103e-01 2.463453412055969238e-01 3.374790400266647339e-02 9.677133522927761078e-03 3.672055602073669434e-01 -1.285939812660217285e-01 4.523049294948577881e-02 9.169251471757888794e-02 3.263399377465248108e-02 -1.960003823041915894e-01 -2.683672010898590088e-01 -5.496672913432121277e-02 -2.380906343460083008e-01 -3.501648902893066406e-01 -2.918659746646881104e-01 8.274950832128524780e-02 -1.154633760452270508e-01 1.948368363082408905e-02 1.991980671882629395e-01 -2.947275526821613312e-02 5.235399678349494934e-02 1.189831197261810303e-01 2.032474875450134277e-01 3.547638952732086182e-01
-1.628513932228088379e-01 -8.064131438732147217e-02 -5.623579025268554688e-02 1.654332131147384644e-01 2.002364695072174072e-01 7.222988456487655640e-02 -1.612126529216766357e-01 -2.549115940928459167e-02 1.953900456428527832e-01 6.894169747829437256e-02 -1.059412285685539246e-01 -1.410998702049255371e-01 1.921016126871109009e-01 1.389133185148239136e-01 1.808989793062210083e-01 3.365775942802429199e-02 -1.639180630445480347e-01 -1.827519536018371582e-01 -1.778323352336883545e-01 -3.098225295543670654e-01 1.072332113981246948e-01 -2.143934927880764008e-02 1.635661572217941284e-01 -1.567304879426956177e-01 5.641878023743629456e-02 3.261120915412902832e-01 -4.867540299892425537e-01 -4.784579947590827942e-02 2.045170515775680542e-01 7.721178233623504639e-02 -1.890471875667572021e-01 1.301431655883789062e-01
-3.074968159198760986e-01 -2.106539160013198853e-01 1.246084049344062805e-01 8.509045839309692383e-02 1.072687953710556030e-01 -8.941017836332321167e-02 7.378343492746353149e-02 1.004556287080049515e-02 2.597628533840179443e-01 -6.714543700218200684e-02 7.097630947828292847e-02 -1.929055340588092804e-02 2.811963260173797607e-01 1.863913424313068390e-02 6.920578330755233765e-02 1.953692585229873657e-01 2.720458507537841797e-01 -2.814191281795501709e-01 -4.614114016294479370e-02 -7.235647737979888916e-02 -7.180504500865936279e-02 7.901588082313537598e-02 2.362254559993743896e-01 1.134693808853626251e-02 -2.493362687528133392e-02 -2.612316310405731201e-01 -2.232591509819030762e-01 -3.121924102306365967e-01 2.445186674594879150e-01 2.017426937818527222e-01 -1.515225768089294434e-01 2.143903523683547974e-01
-6.035977508872747421e-03 -5.689062643796205521e-03 -1.765886098146438599e-01 -8.464019745588302612e-02 3.335929289460182190e-02 1.978471577167510986e-01 -1.145555451512336731e-01 4.266848415136337280e-02 4.645164906978607178e-01 2.406988143920898438e-01 -3.603383898735046387e-02 -2.702153846621513367e-02 7.059645652770996094e-02 2.503258883953094482e-01 2.502927184104919434e-01 1.885042637586593628e-01 4.654475778806954622e-04 -1.197054535150527954e-01 -2.962554991245269775e-01 -2.534105181694030762e-01 4.699806123971939087e-02 -2.457407265901565552e-01 -1.399934589862823486e-01 1.032199617475271225e-02 1.251129359006881714e-01 9.964960068464279175e-02 -8.463431894779205322e-02 1.641774922609329224e-01 3.210861682891845703e-01 7.298018783330917358e-02 -7.401327788829803467e-02 2.063967138528823853e-01
-4.364154934883117676e-01 -1.671285480260848999e-01 8.459287136793136597e-02 7.144827395677566528e-02 -7.228513062000274658e-02 5.965244024991989136e-02 3.050111001357436180e-03 1.610963195562362671e-01 -2.529507910367101431e-04 2.845291495323181152e-01 5.607122555375099182e-02 -3.837240934371948242e-01 6.159496679902076721e-02 -2.114439010620117188e-01 1.140112429857254028e-01 -5.648525804281234741e-02 6.319351494312286377e-02 -1.615104526281356812e-01 -5.297801643610000610e-02 -2.006222307682037354e-01 -6.409733742475509644e-02 1.417948156595230103e-01 -2.402421683073043823e-01 6.427648663520812988e-02 1.776644587516784668e-02 2.034626603126525879e-01 -8.869451284408569336e-02 -5.573023483157157898e-02 2.378660738468170166e-01 2.612711787223815918e-01 1.932567507028579712e-01 2.539564669132232666e-01
-1.815808713436126709e-01 -2.368747442960739136e-01 2.108254879713058472e-01 -6.231196224689483643e-02 3.606246411800384521e-02 -6.573014706373214722e-02 1.032497808337211609e-01 4.478269517421722412e-01 1.689506918191909790e-01 1.386342495679855347e-01 5.909870192408561707e-02 -1.252882033586502075e-01 3.449828624725341797e-01 1.337626576423645020e-02 -1.205800995230674744e-01 -2.644696831703186035e-01 -1.450269222259521484e-01 -3.855730593204498291e-01 -6.791500747203826904e-02 1.030504330992698669e-01 1.339970156550407410e-02 3.056332096457481384e-02 -1.245014816522598267e-01 1.940038353204727173e-01 9.820068627595901489e-02 -2.032615244388580322e-01 -1.771833449602127075e-01 -1.204156205058097839e-01 1.446808576583862305e-01 9.391631186008453369e-02 6.429062224924564362e-03 9.643175452947616577e-02
7.384486496448516846e-02 6.905620545148849487e-02 4.776253178715705872e-02 -1.944511979818344116e-01 7.119250297546386719e-02 -3.726140037178993225e-02 -1.486876904964447021e-01 1.023004874587059021e-01 2.301763594150543213e-01 3.648929595947265625e-01 -5.261353403329849243e-02 4.465319961309432983e-02 3.880108594894409180e-01 -6.849213689565658569e-02 -4.719362407922744751e-02 -1.529519706964492798e-01 -1.824656575918197632e-01 -3.186866044998168945e-01 -4.235912486910820007e-02 -3.966419398784637451e-02 -3.208827674388885498e-01 -1.604434102773666382e-01 -2.166646122932434082e-01 -6.842053681612014771e-02 -2.601854801177978516e-01 2.163175791501998901e-01 9.798780083656311035e-02 3.715192899107933044e-03 3.364891558885574341e-02 6.371678411960601807e-02 1.749251633882522583e-01 2.458638697862625122e-01
-3.388836085796356201e-01 -1.589929312467575073e-01 -1.316444426774978638e-01 -2.179081588983535767e-01 3.249818459153175354e-02 -7.373310625553131104e-02 2.335903346538543701e-01 -3.687998279929161072e-02 1.654828190803527832e-01 8.857218176126480103e-02 -9.033416397869586945e-03 -7.186530530452728271e-02 3.145481646060943604e-01 7.255803793668746948e-02 -3.526916727423667908e-02 -3.364202752709388733e-02 -4.111969098448753357e-02 6.460960721597075462e-04 -1.155177652835845947e-01 -1.539754569530487061e-01 -3.958475887775421143e-01 1.568078100681304932e-01 -1.441564410924911499e-01 -1.289531439542770386e-01 -5.145177617669105530e-02 7.845244556665420532e-02 7.232525944709777832e-02 -3.298850953578948975e-01 1.743280142545700073e-01 2.792303562164306641e-01 5.475490912795066833e-02 3.064928054809570312e-01
-6.648478657007217407e-02 -5.358564853668212891e-02 1.315465122461318970e-01 1.211742907762527466e-01 9.002377092838287354e-02 -1.434708535671234131e-01 -1.260886043310165405e-01 2.331991046667098999e-01 2.343333959579467773e-01 3.611395061016082764e-01 2.782326042652130127e-01 -6.371873617172241211e-02 1.624129414558410645e-01 2.497053593397140503e-01 -2.334849238395690918e-01 3.672473505139350891e-02 -6.938600540161132812e-02 -1.222687065601348877e-01 -6.504090875387191772e-02 2.831622771918773651e-02 -2.023155987262725830e-01 -2.548237442970275879e-01 -2.246460318565368652e-01 1.844397634267807007e-01 -4.672154784202575684e-02 4.379852116107940674e-02 2.563917636871337891e-01 -1.812237650156021118e-01 2.641799747943878174e-01 -1.959135532379150391e-01 1.173292845487594604e-01 1.028787940740585327e-01
-1.122289597988128662e-01 -1.496885716915130615e-01 -1.431700140237808228e-01 2.810406684875488281e-01 1.657020896673202515e-01 -1.557174921035766602e-01 -2.452253252267837524e-01 1.424302011728286743e-01 2.009850293397903442e-01 2.642002403736114502e-01 2.210730463266372681e-01 -6.278993934392929077e-02 2.007641643285751343e-01 5.078490078449249268e-02 -7.031564414501190186e-02 3.653923794627189636e-02 -1.708297990262508392e-02 -1.151225268840789795e-01 -1.142107918858528137e-01 9.593510068953037262e-03 1.146819209679961205e-03 -8.738397806882858276e-02 -6.039141677320003510e-03 4.450586275197565556e-04 7.653525471687316895e-02 -3.660041838884353638e-02 2.562526464462280273e-01 1.563682705163955688e-01 4.158942699432373047e-01 3.462283015251159668e-01 6.057757139205932617e-02 3.050112128257751465e-01
-1.064287126064300537e-01 -6.390979140996932983e-02 -2.195909172296524048e-01 6.769903749227523804e-02 -5.581892654299736023e-02 2.505647577345371246e-02 -3.657812019810080528e-03 2.187619656324386597e-01 3.133230656385421753e-02 2.326590418815612793e-01 7.694856822490692139e-02 -6.769596040248870850e-02 4.858427122235298157e-02 1.331502646207809448e-01 2.249608188867568970e-02 4.931750148534774780e-02 -2.361989207565784454e-02 -1.811158359050750732e-01 -2.556041479110717773e-01 1.422193050384521484e-01 2.739386260509490967e-01 -2.784371376037597656e-01 -9.326641261577606201e-02 -9.586635231971740723e-02 1.514974832534790039e-01 2.185492068529129028e-01 1.198162138462066650e-01 -3.256489336490631104e-02 4.225267767906188965e-01 2.762185037136077881e-01 -3.026396632194519043e-01 2.638193070888519287e-01
1.115772686898708344e-02 -8.376060426235198975e-02 -8.901899307966232300e-02 1.777887791395187378e-01 1.485190913081169128e-02 9.192067384719848633e-02 -1.184874475002288818e-01 2.449077069759368896e-01 3.892151713371276855e-01 5.239334702491760254e-02 1.437597423791885376e-01 -3.602084517478942871e-01 -1.592971086502075195e-01 1.307194977998733521e-01 2.184296995401382446e-01 -9.413036704063415527e-02 4.723980650305747986e-02 -1.532677710056304932e-01 -1.130188778042793274e-01 -8.233223855495452881e-02 -1.540237814188003540e-01 -1.788590662181377411e-02 8.105379343032836914e-02 2.719594351947307587e-02 -1.762074679136276245e-01 1.069876849651336670e-01 -3.024773299694061279e-01 -7.758613675832748413e-02 3.228640556335449219e-01 -8.065436035394668579e-02 -4.167426750063896179e-02 3.712598979473114014e-01
6.937714666128158569e-02 2.879963070154190063e-02 2.166596800088882446e-01 -2.260614931583404541e-01 6.012491136789321899e-02 -1.906255483627319336e-01 -4.327767342329025269e-02 -8.740799129009246826e-02 1.477069407701492310e-01 3.877266347408294678e-01 1.937552839517593384e-01 1.862076856195926666e-02 2.792406678199768066e-01 2.836823463439941406e-01 -3.550377115607261658e-02 -2.802864909172058105e-01 9.161076694726943970e-02 -1.303779780864715576e-01 -1.159983873367309570e-01 -1.547426432371139526e-01 2.534764260053634644e-02 -2.569116652011871338e-02 -1.404227316379547119e-01 2.369475513696670532e-01 -1.753040403127670288e-02 1.192036494612693787e-01 2.304985672235488892e-01 -1.840743571519851685e-01 2.804253697395324707e-01 -5.657350644469261169e-02 -2.508872747421264648e-02 2.730962038040161133e-01
7.103762775659561157e-02 1.816208846867084503e-02 1.352438926696777344e-01 -3.298386931419372559e-02 -1.558853834867477417e-01 -2.435756027698516846e-01 -2.182214856147766113e-01 4.011837840080261230e-01 1.788212060928344727e-01 4.957634210586547852e-01 4.923169314861297607e-02 4.478822275996208191e-02 1.134026125073432922e-01 2.191534042358398438e-01 2.236866392195224762e-02 -1.270558536052703857e-01 1.516660153865814209e-01 -6.585164368152618408e-02 -1.236903015524148941e-02 3.662991896271705627e-02 -1.005507633090019226e-01 -2.478353679180145264e-01 -1.690348982810974121e-01 5.104491487145423889e-02 -2.691424917429685593e-03 5.291384831070899963e-02 2.573786377906799316e-01 -3.026258647441864014e-01 4.745551198720932007e-02 9.058442711830139160e-02 -3.752281889319419861e-02 1.388618946075439453e-01
1.757903024554252625e-02 -1.815940886735916138e-01 1.570273786783218384e-01 1.711310632526874542e-02 2.964825928211212158e-02 -1.784207075834274292e-01 1.383369672112166882e-03 2.829830944538116455e-01 2.376160323619842529e-01 7.730487734079360962e-02 3.363023325800895691e-02 -8.376850187778472900e-02 -2.443006262183189392e-02 1.102785319089889526e-01 -1.177184954285621643e-01 -3.130363523960113525e-01 8.953243494033813477e-02 7.806590292602777481e-03 -2.347452342510223389e-01 5.870164022780954838e-04 4.254087805747985840e-02 -1.205596327781677246e-01 -2.575792074203491211e-01 1.055908575654029846e-01 2.405062019824981689e-01 2.183541953563690186e-01 -4.010814055800437927e-02 -3.276362642645835876e-02 4.669334292411804199e-01 2.953574359416961670e-01 -1.427410393953323364e-01 2.071508169174194336e-01
2.051425576210021973e-01 1.067263260483741760e-01 1.127928793430328369e-01 -2.439947240054607391e-02 7.256346195936203003e-02 -2.425753921270370483e-01 -3.732079267501831055e-02 2.464977949857711792e-01 1.614828258752822876e-01 3.870592415332794189e-01 -3.288433328270912170e-02 -5.204318836331367493e-02 5.306291207671165466e-02 1.207830086350440979e-01 3.523569181561470032e-02 -1.219904795289039612e-01 1.318561434745788574e-01 2.934086881577968597e-02 -1.314555406570434570e-01 2.133962139487266541e-02 -1.733787059783935547e-01 -1.721674054861068726e-01 -1.168195828795433044e-01 7.247108966112136841e-02 3.511452972888946533e-01 3.222688287496566772e-02 1.339550167322158813e-01 -1.677442640066146851e-01 1.248504966497421265e-01 1.708695441484451294e-01 -3.668473064899444580e-01 3.596792221069335938e-01
-3.055467270314693451e-02 5.709098279476165771e-02 1.916270554065704346e-01 4.274296164512634277e-01 1.740534454584121704e-01 4.819719120860099792e-02 -1.926095932722091675e-01 2.415094822645187378e-01 4.365247189998626709e-01 6.039559096097946167e-02 2.472122199833393097e-02 -2.183306366205215454e-01 2.610335871577262878e-02 -1.799756437540054321e-01 1.979955136775970459e-01 1.509933769702911377e-01 -1.555724143981933594e-01 -1.551813781261444092e-01 -2.916476726531982422e-01 -2.987729571759700775e-02 -2.031530886888504028e-01 -1.003514230251312256e-01 -8.993266522884368896e-02 1.375581026077270508e-01 -5.556287989020347595e-02 1.656164415180683136e-02 -4.773631691932678223e-02 8.847486227750778198e-02 1.242017820477485657e-01 1.925569474697113037e-01 -1.781308799982070923e-01 2.242374978959560394e-02
-3.753217756748199463e-01 -1.435290277004241943e-01 -9.730160981416702271e-02 -1.431921720504760742e-01 1.169449612498283386e-01 -1.093539223074913025e-01 6.293604522943496704e-02 -4.558545723557472229e-02 1.989928036928176880e-01 2.330895215272903442e-01 -1.099081560969352722e-01 -1.516464948654174805e-01 2.749747335910797119e-01 6.200010888278484344e-03 -1.057460904121398926e-01 -8.390269242227077484e-03 -2.394229173660278320e-02 -2.375241182744503021e-02 -9.131436794996261597e-02 -2.051611244678497314e-01 -4.054110944271087646e-01 1.785086840391159058e-01 -1.606031656265258789e-01 -1.489204466342926025e-01 -2.748928405344486237e-02 1.039664000272750854e-01 -3.088907152414321899e-02 -3.556761443614959717e-01 2.792213484644889832e-02 2.090624123811721802e-01 9.129215031862258911e-02 2.708767354488372803e-01
-1.263815760612487793e-01 4.478264972567558289e-02 2.745873481035232544e-02 -1.508103162050247192e-01 1.542318910360336304e-01 1.078758314251899719e-01 -1.999501138925552368e-01 1.663037836551666260e-01 3.975436985492706299e-01 1.739287376403808594e-01 -1.208592392504215240e-02 1.426153033971786499e-01 1.075040102005004883e-01 3.035444319248199463e-01 2.051889896392822266e-01 -8.469100110232830048e-03 -1.403381973505020142e-01 5.034308414906263351e-03 -1.870623677968978882e-01 -3.336619734764099121e-01 -6.314332038164138794e-02 -1.381299197673797607e-01 -1.211727336049079895e-01 -3.886792436242103577e-02 2.925751209259033203e-01 7.298818975687026978e-02 -1.154217645525932312e-01 1.591576039791107178e-01 2.617532610893249512e-01 2.703241705894470215e-01 -9.489829093217849731e-02 1.238347515463829041e-01
-1.867936998605728149e-01 1.443486846983432770e-02 9.737958759069442749e-02 -1.045612543821334839e-01 1.083538308739662170e-01 -7.088299840688705444e-02 4.059890285134315491e-02 -1.996562629938125610e-02 2.222802191972732544e-01 1.134846583008766174e-01 2.889476120471954346e-01 1.191514879465103149e-01 2.619443237781524658e-01 1.977915018796920776e-01 4.224351644515991211e-01 -5.536848306655883789e-02 -1.159062460064888000e-01 6.998099386692047119e-02 -2.951735556125640869e-01 -2.196563035249710083e-01 -1.451519429683685303e-01 -1.431347876787185669e-01 -1.418417841196060181e-01 2.345524430274963379e-01 -2.195398658514022827e-01 4.156833887100219727e-02 -1.007152125239372253e-01 5.235726758837699890e-02 3.365909457206726074e-01 3.380890935659408569e-02 5.388169363141059875e-02 1.609188765287399292e-01
1.382326632738113403e-01 1.729303039610385895e-02 1.927050799131393433e-01 -3.294230997562408447e-02 -2.724947035312652588e-02 -5.900782719254493713e-02 1.402248740196228027e-01 8.758799731731414795e-02 5.881920084357261658e-02 3.302158713340759277e-01 1.766484528779983521e-01 -3.626141250133514404e-01 3.084021210670471191e-01 9.789168834686279297e-02 1.821328848600387573e-01 8.287214487791061401e-02 3.781262040138244629e-02 -2.877507209777832031e-01 4.033835977315902710e-02 -2.978290803730487823e-02 -6.561300158500671387e-02 2.707800865173339844e-01 -1.063835024833679199e-01 -1.547202467918395996e-01 -1.396069824695587158e-01 4.472669586539268494e-02 1.088258326053619385e-01 -3.049500584602355957e-01 8.328633382916450500e-03 2.526467740535736084e-01 1.615405529737472534e-01 2.737365365028381348e-01
-1.898912191390991211e-01 -1.752982474863529205e-02 -5.410491675138473511e-02 -5.762317031621932983e-02 2.168946713209152222e-01 -7.896468788385391235e-02 -8.735220134258270264e-02 -3.462212905287742615e-02 1.973949670791625977e-01 2.479206472635269165e-01 8.996631950139999390e-02 8.331676572561264038e-02 1.720771789550781250e-01 1.478457599878311157e-01 -1.579957455396652222e-02 -5.703495070338249207e-02 3.484642133116722107e-02 -1.233578007668256760e-02 -2.724380195140838623e-01 -1.665672659873962402e-01 -1.876216977834701538e-01 -8.991799503564834595e-02 1.379117965698242188e-01 -9.961839020252227783e-02 -1.695369333028793335e-01 9.617316722869873047e-02 2.043205797672271729e-01 2.646137475967407227e-01 3.438982069492340088e-01 2.524257600307464600e-01 -1.834514923393726349e-02 4.660440385341644287e-01
8.530008792877197266e-02 6.552628707140684128e-03 3.550206422805786133e-01 7.318837195634841919e-02 2.720942720770835876e-02 -1.217888295650482178e-01 6.402926892042160034e-02 5.971623212099075317e-02 1.486727893352508545e-01 3.759448528289794922e-01 7.109626382589340210e-02 -1.490893959999084473e-01 9.557628631591796875e-02 7.006426155567169189e-02 2.153354883193969727e-01 7.616791129112243652e-02 9.696585685014724731e-02 -2.390317320823669434e-01 -9.883665293455123901e-02 -2.360590174794197083e-02 -7.315745204687118530e-02 4.082386195659637451e-02 -5.575589090585708618e-02 1.654582768678665161e-01 -2.038290500640869141e-01 9.139360487461090088e-02 4.242793656885623932e-03 -5.198716521263122559e-01 -5.848887562751770020e-02 -7.836714386940002441e-02 6.710972636938095093e-03 3.700697720050811768e-01
9.960581362247467041e-02 -3.746977820992469788e-02 6.714291125535964966e-02 -6.631538271903991699e-02 2.322942167520523071e-01 -9.098159521818161011e-02 2.528965175151824951e-01 4.048941135406494141e-01 3.382966518402099609e-01 1.370327323675155640e-01 7.551328744739294052e-03 2.869573235511779785e-02 3.934891819953918457e-01 -6.355538219213485718e-02 -9.214746206998825073e-02 -1.435838341712951660e-01 8.509065210819244385e-02 1.510903537273406982e-01 -2.237220667302608490e-02 2.327825576066970825e-01 -3.388424962759017944e-02 -1.839115470647811890e-01 -6.235843524336814880e-02 1.081283539533615112e-01 -5.285900086164474487e-02 8.732475340366363525e-02 -5.099385976791381836e-02 -2.213163971900939941e-01 4.045929908752441406e-01 5.771430209279060364e-02 4.071128368377685547e-02 3.946423903107643127e-02
-3.017960786819458008e-01 -1.012989133596420288e-01 1.467893868684768677e-01 3.247783333063125610e-02 2.478569895029067993e-01 5.103843659162521362e-02 1.859020814299583435e-02 2.126585990190505981e-01 -8.559707552194595337e-03 -1.493447273969650269e-01 2.607691586017608643e-01 -9.493719786405563354e-02 4.847657084465026855e-01 -9.639318287372589111e-02 1.478360593318939209e-01 2.275001630187034607e-02 2.251272797584533691e-01 -2.856366336345672607e-01 1.068509370088577271e-01 5.846774205565452576e-02 -1.238335445523262024e-01 -3.527054190635681152e-02 -1.595441699028015137e-01 1.185272336006164551e-01 -4.457904025912284851e-02 5.825265124440193176e-02 -1.174962744116783142e-01 -2.447466365993022919e-02 2.491380125284194946e-01 -5.631631985306739807e-02 -5.440318211913108826e-02 3.304861485958099365e-01
-2.420759350061416626e-01 -7.654795795679092407e-02 -1.025667637586593628e-01 -2.322435677051544189e-01 2.897972166538238525e-01 -1.551153361797332764e-01 -4.245971515774726868e-02 1.063056057319045067e-03 2.810280025005340576e-02 3.929868638515472412e-01 6.436984054744243622e-03 -1.049481779336929321e-01 3.077606558799743652e-01 2.167738676071166992e-01 4.795983061194419861e-02 -1.163433566689491272e-01 6.950057297945022583e-02 -3.838944062590599060e-02 -3.371137976646423340e-01 -8.211699873208999634e-02 -2.868420779705047607e-01 1.224107369780540466e-01 5.997968465089797974e-02 -8.336722850799560547e-02 2.491235584020614624e-01 -2.083174139261245728e-01 9.933278709650039673e-02 -2.570643126964569092e-01 -6.833614315837621689e-04 7.355252653360366821e-02 -1.129677444696426392e-01 5.766163766384124756e-02
1.911343932151794434e-01 4.323947057127952576e-02 -1.228460222482681274e-01 3.888195753097534180e-02 1.930669546127319336e-01 2.230143547058105469e-01 -3.376229107379913330e-01 9.048740565776824951e-02 3.956278264522552490e-01 2.240905165672302246e-01 1.471790075302124023e-01 -1.951739341020584106e-01 1.327002048492431641e-01 2.104239165782928467e-01 1.197273656725883484e-01 8.158858865499496460e-02 -8.164774626493453979e-03 -1.001174822449684143e-01 -1.838349699974060059e-01 4.026973620057106018e-02 -6.963640451431274414e-02 1.458920538425445557e-01 9.172073751688003540e-02 -1.646047979593276978e-01 -1.429528892040252686e-01 1.364941447973251343e-01 -1.488983482122421265e-01 -4.834624379873275757e-02 1.694920659065246582e-01 2.364154756069183350e-01 -3.268386125564575195e-01 1.557894200086593628e-01
6.980406492948532104e-02 -2.113002985715866089e-01 9.421867877244949341e-02 -2.827233970165252686e-01 -2.344093173742294312e-01 -5.715725198388099670e-02 -1.318259164690971375e-03 2.813197374343872070e-01 -2.113918773829936981e-02 3.734401762485504150e-01 7.230538129806518555e-02 -9.944846853613853455e-03 1.531949825584888458e-02 1.735778339207172394e-02 -1.288643628358840942e-01 -2.479884922504425049e-01 8.610765635967254639e-02 -1.693350970745086670e-01 -1.376634985208511353e-01 -5.898802354931831360e-02 -3.703922629356384277e-01 -2.089925408363342285e-01 -1.014032512903213501e-01 7.710415124893188477e-02 7.619925588369369507e-02 2.405292913317680359e-02 -1.223060637712478638e-01 -1.343402713537216187e-01 1.138897165656089783e-01 1.746377050876617432e-01 -1.416472941637039185e-01 3.766979575157165527e-01
-1.335414350032806396e-01 1.928707957267761230e-02 3.869741261005401611e-01 5.810212343931198120e-02 3.059408627450466156e-02 -2.050925195217132568e-01 4.999757185578346252e-02 3.830350339412689209e-01 1.841779649257659912e-01 2.782428450882434845e-02 2.134579718112945557e-01 -1.150263249874114990e-01 4.652727842330932617e-01 1.074060052633285522e-01 1.331822425127029419e-01 -5.473923683166503906e-02 8.713328093290328979e-02 -1.522010415792465210e-01 -6.514630466699600220e-02 -7.540926337242126465e-02 -1.131789162755012512e-01 -2.440802901983261108e-01 2.346897870302200317e-01 1.438767164945602417e-01 1.543287187814712524e-01 -2.345175482332706451e-02 -1.414462327957153320e-01 -1.872801929712295532e-01 -6.317246705293655396e-03 -4.554269835352897644e-02 -1.541144102811813354e-01 -7.045491132885217667e-03
-2.096222788095474243e-01 -3.142051696777343750e-01 -6.189778074622154236e-02 3.197253942489624023e-01 1.576361507177352905e-01 -3.749993443489074707e-01 5.445974320173263550e-02 1.449294388294219971e-01 1.771661341190338135e-01 2.064887881278991699e-01 1.414811164140701294e-01 -8.706539124250411987e-02 7.803941518068313599e-02 -2.352325059473514557e-02 -2.186446934938430786e-01 -8.784840255975723267e-02 3.933812677860260010e-02 -1.970669180154800415e-01 4.255110863596200943e-03 -1.519535928964614868e-01 8.136009424924850464e-02 -1.508244872093200684e-01 1.712713949382305145e-02 -4.163644462823867798e-02 1.403730809688568115e-01 1.498483121395111084e-02 -1.457479745149612427e-01 -1.145462691783905029e-01 1.823609173297882080e-01 3.438859879970550537e-01 -2.564580645412206650e-04 3.120159208774566650e-01
-2.947469651699066162e-01 5.583771318197250366e-02 2.623209059238433838e-01 1.161499321460723877e-01 1.594864130020141602e-01 -1.619947999715805054e-01 3.434586524963378906e-02 3.205618560314178467e-01 -1.005519740283489227e-02 3.591431081295013428e-01 2.914969325065612793e-01 4.489593207836151123e-02 1.014932170510292053e-01 -2.116277515888214111e-01 2.347110398113727570e-02 -1.640815287828445435e-01 4.656413197517395020e-02 -3.454986810684204102e-01 4.791361466050148010e-02 5.067273974418640137e-02 -1.443721819669008255e-02 -9.428240358829498291e-02 -6.939496099948883057e-02 -1.131691187620162964e-01 2.838805019855499268e-01 1.653972715139389038e-01 -4.649338871240615845e-02 -2.389039993286132812e-01 7.392105460166931152e-02 9.088899195194244385e-02 -8.673679828643798828e-02 1.786130368709564209e-01
-1.809214353561401367e-01 -3.453961014747619629e-02 1.003154292702674866e-01 7.298249751329421997e-02 2.744008004665374756e-01 -1.287541985511779785e-01 -7.842480204999446869e-03 3.094824254512786865e-01 1.463170200586318970e-01 2.985510826110839844e-01 2.313752472400665283e-01 -2.270691692829132080e-01 2.037546187639236450e-01 -1.281531006097793579e-01 6.950283888727426529e-03 -9.335275739431381226e-02 7.973780483007431030e-02 -1.446073055267333984e-01 -8.047944307327270508e-02 -2.355639636516571045e-01 -1.460249423980712891e-01 -1.447309255599975586e-01 2.642695009708404541e-01 -1.189972907304763794e-01 1.325663030147552490e-01 1.035981029272079468e-01 -2.139322459697723389e-01 1.675771623849868774e-01 3.843564689159393311e-01 -2.069793827831745148e-02 1.024606823921203613e-01 -6.568283587694168091e-02
-4.494122788310050964e-02 2.346763387322425842e-02 1.529594976454973221e-02 1.603888347744941711e-02 -3.563380539417266846e-01 -6.952471449039876461e-04 -1.849380433559417725e-01 1.145676001906394958e-01 2.597800791263580322e-01 2.561233043670654297e-01 -8.786280453205108643e-02 -2.043785303831100464e-01 1.989236921072006226e-01 4.768701642751693726e-02 2.574771642684936523e-01 9.818340092897415161e-02 -2.971441149711608887e-01 -7.554522156715393066e-02 -1.041152700781822205e-01 -1.356776356697082520e-01 -1.078650951385498047e-01 -1.133523285388946533e-01 -3.431048989295959473e-01 -1.125022023916244507e-01 1.335372328758239746e-01 3.917882218956947327e-02 -1.765728443861007690e-01 -1.602425575256347656e-01 -1.131813600659370422e-02 8.009991049766540527e-02 1.166546121239662170e-01 3.844374120235443115e-01
-2.128284126520156860e-01 -3.295626863837242126e-02 -8.319075405597686768e-02 5.046153813600540161e-02 -1.565004885196685791e-01 2.219250798225402832e-01 -1.393656879663467407e-01 1.698778718709945679e-01 2.818686664104461670e-01 1.285944730043411255e-01 -2.229809612035751343e-01 -2.126474082469940186e-01 1.032846122980117798e-01 1.464049220085144043e-01 2.814198434352874756e-01 -3.971303347498178482e-03 -1.092608422040939331e-01 -2.001915872097015381e-01 -2.358665466308593750e-01 -3.021208941936492920e-02 4.699445143342018127e-02 4.917406942695379257e-03 -1.275575608015060425e-01 -1.928968429565429688e-01 9.956397116184234619e-03 -2.881310507655143738e-02 -1.372551321983337402e-01 5.978749692440032959e-02 3.520560860633850098e-01 4.490020871162414551e-01 -3.605857864022254944e-02 7.363898307085037231e-02
-2.663671374320983887e-01 -2.572228014469146729e-01 2.834668755531311035e-02 3.356880694627761841e-02 7.957164943218231201e-02 1.546218395233154297e-01 -3.222720623016357422e-01 1.150944456458091736e-01 3.105179071426391602e-01 1.497397124767303467e-01 -3.662140108644962311e-03 -2.763903513550758362e-02 4.862449597567319870e-03 2.511973492801189423e-02 2.772950530052185059e-01 4.674097523093223572e-02 -2.947070822119712830e-02 -2.149267196655273438e-01 -8.920128643512725830e-02 -4.163089692592620850e-01 -1.423009783029556274e-01 1.083455756306648254e-01 1.832990162074565887e-02 8.529136329889297485e-02 -5.237263441085815430e-02 -4.760779440402984619e-02 6.379131227731704712e-02 1.649830192327499390e-01 2.553835213184356689e-01 2.703625857830047607e-01 -2.071835249662399292e-01 1.696633249521255493e-01
1.538204774260520935e-02 2.943845652043819427e-02 1.626075357198715210e-01 -1.715551018714904785e-01 1.613707989454269409e-01 -1.862670779228210449e-01 -1.574520580470561981e-02 4.100424349308013916e-01 2.597715258598327637e-01 8.390286564826965332e-02 1.247526556253433228e-01 6.782352179288864136e-02 1.005417555570602417e-01 1.134925987571477890e-02 1.137781664729118347e-01 -1.215661615133285522e-01 -7.352747768163681030e-02 -5.020739436149597168e-01 4.733369685709476471e-03 1.867079436779022217e-01 1.131238788366317749e-01 4.337725043296813965e-02 -9.264317899942398071e-02 3.005810379981994629e-01 -3.364711254835128784e-02 1.693160622380673885e-03 -4.451381787657737732e-02 -9.846312552690505981e-02 1.089607477188110352e-01 -3.007600829005241394e-02 -2.954658865928649902e-01 2.497891038656234741e-01
-7.391790300607681274e-02 -6.671638041734695435e-02 4.878881573677062988e-02 1.215937267988920212e-02 1.543242111802101135e-02 1.093661636114120483e-01 -7.032833993434906006e-02 2.143273204565048218e-01 3.439212441444396973e-01 -1.652187854051589966e-02 3.720219731330871582e-01 2.070372700691223145e-01 2.413882464170455933e-01 2.051882743835449219e-01 2.975316643714904785e-01 1.791694015264511108e-01 -6.168651580810546875e-02 -1.111860796809196472e-01 -1.168513223528862000e-01 -1.749533563852310181e-01 4.348700866103172302e-02 -1.040029749274253845e-01 -1.379261761903762817e-01 -1.215273365378379822e-01 -1.439509391784667969e-01 -9.875541180372238159e-02 1.602951250970363617e-02 1.550412029027938843e-01 3.529008328914642334e-01 2.893390655517578125e-01 -6.218231096863746643e-02 1.727305501699447632e-01
-7.668559253215789795e-02 -3.769246861338615417e-02 6.426243484020233154e-02 -1.652682572603225708e-01 -6.518734991550445557e-02 9.938171505928039551e-02 4.220934584736824036e-02 1.867062039673328400e-02 -4.388495534658432007e-02 4.471354782581329346e-01 3.976069092750549316e-01 8.286454528570175171e-02 2.263655960559844971e-01 1.316846013069152832e-01 2.023919224739074707e-01 -2.201207578182220459e-01 7.767343521118164062e-02 2.412175573408603668e-02 -1.008120104670524597e-01 -2.274915874004364014e-01 -1.372727751731872559e-01 -1.353192925453186035e-01 -4.297805577516555786e-02 8.276846259832382202e-02 -2.089444100856781006e-01 2.623365521430969238e-01 6.667479127645492554e-02 -1.898171752691268921e-01 3.292503356933593750e-01 1.129619106650352478e-01 4.544688388705253601e-02 1.720986217260360718e-01
-8.836840838193893433e-02 4.025053232908248901e-02 -2.881055884063243866e-02 -2.521828711032867432e-01 9.921086579561233521e-02 -1.794444024562835693e-02 -1.974597126245498657e-01 -3.457556292414665222e-02 1.681820750236511230e-01 4.621126949787139893e-01 6.820914335548877716e-03 -2.226525358855724335e-02 3.591763973236083984e-01 -3.468733746558427811e-03 -1.274816989898681641e-01 -9.725493192672729492e-02 -1.323839742690324783e-02 -5.347222834825515747e-02 5.650740489363670349e-02 6.669194996356964111e-02 -7.965263724327087402e-02 -2.120416313409805298e-01 9.198454208672046661e-03 1.758189797401428223e-01 -2.909250743687152863e-02 2.228092551231384277e-01 -6.444006413221359253e-02 6.830440461635589600e-02 5.446238443255424500e-02 1.953798718750476837e-02 -2.614033520221710205e-01 5.047000050544738770e-01
-8.776645362377166748e-02 -1.989584565162658691e-01 4.026736319065093994e-02 -3.359883129596710205e-01 -2.737663686275482178e-01 -1.137488186359405518e-01 -4.567913711071014404e-02 2.682406306266784668e-01 1.281764917075634003e-02 2.431304305791854858e-01 4.170050844550132751e-02 -6.653310358524322510e-02 -4.026575013995170593e-02 -1.040012948215007782e-02 -1.600453555583953857e-01 -1.811061799526214600e-01 8.584513515233993530e-02 -2.049813866615295410e-01 -6.112649664282798767e-02 -2.225319445133209229e-01 -3.685170114040374756e-01 -1.568429470062255859e-01 -1.839633844792842865e-02 -2.275731042027473450e-02 7.887280732393264771e-02 4.208609461784362793e-02 -3.076851963996887207e-01 -1.345020383596420288e-01 8.446708321571350098e-02 1.762881577014923096e-01 -1.628838032484054565e-01 3.182606399059295654e-01
-6.847173720598220825e-02 3.705764934420585632e-02 2.410845160484313965e-01 -1.422012131661176682e-02 1.116427332162857056e-01 6.062678620219230652e-02 -1.360138952732086182e-01 -1.941212220117449760e-03 2.500187456607818604e-01 1.268191933631896973e-01 1.384294480085372925e-01 -1.853695809841156006e-01 3.181383907794952393e-01 3.671360388398170471e-02 -8.289754390716552734e-02 -7.863212376832962036e-02 -1.399598270654678345e-01 -1.633644998073577881e-01 -8.473222143948078156e-03 -5.048697590827941895e-01 4.649194702506065369e-02 -1.352505981922149658e-01 2.575067616999149323e-02 6.951020658016204834e-02 1.701513379812240601e-01 2.664755880832672119e-01 4.861053451895713806e-02 -1.821986436843872070e-01 2.787901163101196289e-01 -2.670532464981079102e-01 -1.861853599548339844e-01 8.259486407041549683e-02
1.574733257293701172e-01 -7.384187728166580200e-02 2.876456975936889648e-01 -6.918497383594512939e-02 1.995396614074707031e-01 -8.965454250574111938e-02 -1.803339868783950806e-01 3.478006422519683838e-01 2.039755135774612427e-01 -1.654634326696395874e-01 2.669904232025146484e-01 -1.501399874687194824e-01 2.647388577461242676e-01 1.628210395574569702e-01 3.463826328516006470e-02 -1.189275365322828293e-02 7.151272892951965332e-02 -3.783829212188720703e-01 -8.627270162105560303e-02 -9.367810934782028198e-02 6.106769293546676636e-02 -1.065085679292678833e-01 -1.122059077024459839e-01 1.650949120521545410e-01 1.193057373166084290e-01 1.652079224586486816e-01 1.440947060473263264e-03 -2.861000895500183105e-01 2.549240589141845703e-01 -3.844921290874481201e-02 -1.017283350229263306e-01 -2.263654209673404694e-02
-2.497098147869110107e-01 -4.098238423466682434e-02 1.519162058830261230e-01 1.468196064233779907e-01 2.424554526805877686e-02 2.101037837564945221e-02 -8.476792275905609131e-02 1.822618097066879272e-01 1.291724592447280884e-01 1.302286982536315918e-01 -8.531400561332702637e-02 -1.301122009754180908e-01 8.286438882350921631e-02 3.064486384391784668e-01 3.026837706565856934e-01 1.327920854091644287e-01 -7.055570185184478760e-02 -1.655107736587524414e-01 -1.717808097600936890e-01 -9.992416016757488251e-03 -4.636746346950531006e-01 -2.438880801200866699e-01 4.379098862409591675e-02 -2.202831022441387177e-02 -7.991401851177215576e-02 -2.187123708426952362e-02 2.502655088901519775e-01 6.473818421363830566e-02 2.762504816055297852e-01 2.566799521446228027e-01 1.212321594357490540e-01 1.121261268854141235e-01
-1.301682144403457642e-01 -4.453205317258834839e-02 1.066528633236885071e-01 6.316981161944568157e-04 2.487473487854003906e-01 -1.476178169250488281e-01 2.466290891170501709e-01 4.516737461090087891e-01 1.496579945087432861e-01 2.384442836046218872e-02 1.812871731817722321e-02 1.233553439378738403e-01 1.790699064731597900e-01 8.272668719291687012e-02 2.616860866546630859e-01 1.714796759188175201e-02 -1.591782458126544952e-02 -2.053360193967819214e-01 -1.607397645711898804e-01 2.619940228760242462e-02 1.117744520306587219e-01 -1.916358321905136108e-01 4.824220761656761169e-02 -3.366024047136306763e-02 -2.458838075399398804e-01 -1.146614402532577515e-01 1.493214517831802368e-01 2.130519598722457886e-02 4.579393267631530762e-01 1.760523468255996704e-01 9.778823703527450562e-03 1.273914575576782227e-01
1.066910699009895325e-01 -9.675636142492294312e-02 -5.179997906088829041e-02 -1.651172488927841187e-01 2.310716211795806885e-01 2.281909435987472534e-01 -3.571370542049407959e-01 1.105443090200424194e-01 4.064355790615081787e-01 9.109936654567718506e-02 1.579223722219467163e-01 -2.418198883533477783e-01 -4.135097190737724304e-02 1.789298504590988159e-01 2.937988936901092529e-01 3.489417210221290588e-02 -1.504051685333251953e-02 -1.938285827636718750e-01 -1.706365644931793213e-01 -7.595671713352203369e-02 -3.218536148779094219e-04 -9.649403393268585205e-03 3.396693244576454163e-02 -1.150540858507156372e-01 -1.397036314010620117e-01 9.465116076171398163e-03 1.279390901327133179e-01 -2.689374983310699463e-01 1.413618177175521851e-01 2.574157714843750000e-01 -1.775921881198883057e-01 1.124977692961692810e-01
-1.673468388617038727e-02 1.748579293489456177e-01 1.062722057104110718e-01 -2.645512819290161133e-01 2.610064148902893066e-01 4.095575958490371704e-02 -5.942038446664810181e-02 3.537849187850952148e-01 1.133447885513305664e-01 2.255668044090270996e-01 -1.119876876473426819e-01 -1.509166061878204346e-01 8.295094221830368042e-02 3.901573419570922852e-01 -3.867531195282936096e-02 -2.096671611070632935e-01 2.838916890323162079e-02 -3.577257394790649414e-01 -7.750786095857620239e-02 3.567728400230407715e-02 5.179506912827491760e-02 -1.666303873062133789e-01 5.747711658477783203e-02 2.880224585533142090e-02 1.207308918237686157e-01 3.502216041088104248e-01 6.456849165260791779e-03 -4.797665774822235107e-02 7.400596886873245239e-02 3.747048974037170410e-02 1.032188981771469116e-01 2.408691793680191040e-01
-7.501471042633056641e-02 -7.790552079677581787e-02 -1.401239782571792603e-01 -2.264351993799209595e-01 1.780183315277099609e-01 -1.598636806011199951e-01 -1.229510754346847534e-01 3.413868844509124756e-01 1.365993022918701172e-01 4.898710548877716064e-01 -6.136195734143257141e-02 5.146789178252220154e-02 1.075894683599472046e-01 -4.598543420433998108e-02 -2.608916759490966797e-01 -3.950756788253784180e-02 -1.497884839773178101e-02 -2.142731398344039917e-01 6.180988159030675888e-03 7.154773920774459839e-02 -1.718894578516483307e-03 1.811724342405796051e-02 -2.081418633460998535e-01 1.511389762163162231e-01 1.855734549462795258e-02 2.610635161399841309e-01 1.720259524881839752e-02 -7.282519340515136719e-02 2.573035955429077148e-01 3.200629055500030518e-01 -5.080733448266983032e-03 1.398687213659286499e-01
2.344875037670135498e-02 -3.137867152690887451e-02 1.743397116661071777e-01 -2.298916578292846680e-01 4.616237431764602661e-02 -2.338183298707008362e-02 -1.540089249610900879e-01 1.293510049581527710e-01 2.572083845734596252e-02 2.475430965423583984e-01 -4.231241717934608459e-02 -4.504096135497093201e-02 5.264773368835449219e-01 -1.757119745016098022e-01 2.344411164522171021e-01 5.511558428406715393e-02 1.106395870447158813e-01 -2.460626810789108276e-01 -3.208789229393005371e-02 -1.802573055028915405e-01 -2.457976490259170532e-01 -8.350602537393569946e-02 -2.793062329292297363e-01 -1.498450785875320435e-01 -1.013188809156417847e-01 2.029796242713928223e-01 1.098358482122421265e-01 -1.494513601064682007e-01 4.825000464916229248e-02 7.459820806980133057e-02 5.316853895783424377e-02 2.636853158473968506e-01
-3.094329684972763062e-02 -7.995269447565078735e-02 1.562672257423400879e-01 9.021836519241333008e-02 -2.977504953742027283e-02 8.472622185945510864e-02 6.727144867181777954e-02 1.099147200584411621e-01 1.710090041160583496e-01 3.596329092979431152e-01 8.784476667642593384e-02 -2.383028417825698853e-01 -4.404687136411666870e-02 2.254209071397781372e-01 1.499289125204086304e-01 6.741535663604736328e-02 1.478636413812637329e-01 -4.165331646800041199e-02 -2.788357436656951904e-01 4.823830910027027130e-03 5.646165460348129272e-02 -1.282171607017517090e-01 1.084451302886009216e-01 8.800190687179565430e-02 -8.916003257036209106e-02 1.500937640666961670e-01 -5.789417028427124023e-02 -3.842210173606872559e-01 -5.540410429239273071e-02 -7.051678746938705444e-02 -3.148308023810386658e-02 5.491487383842468262e-01
-9.811093658208847046e-02 -2.158932238817214966e-01 1.658009141683578491e-01 -5.582394450902938843e-02 2.261732667684555054e-01 -1.714823693037033081e-01 -7.424784451723098755e-02 1.301327347755432129e-01 1.310943663120269775e-01 -9.039162844419479370e-02 1.408601105213165283e-01 3.431662544608116150e-02 3.977092504501342773e-01 8.253354579210281372e-02 2.095189690589904785e-01 1.286136060953140259e-01 5.138522759079933167e-02 -1.283749788999557495e-01 2.302995622158050537e-01 -1.063214987516403198e-01 -1.448510885238647461e-01 8.001825958490371704e-02 6.846611946821212769e-02 1.016746610403060913e-01 -1.157087236642837524e-01 1.648162603378295898e-01 -3.216826319694519043e-01 -5.616492405533790588e-02 2.665062248706817627e-01 -5.570744723081588745e-02 -3.741044700145721436e-01 2.262909114360809326e-01
-1.296069473028182983e-01 -3.593625128269195557e-02 2.856879532337188721e-01 1.213617101311683655e-01 1.509912461042404175e-01 -2.681766152381896973e-01 1.690485631115734577e-03 2.097744047641754150e-01 1.318743973970413208e-01 4.474162757396697998e-01 2.336608944460749626e-03 -3.445146679878234863e-01 2.416540235280990601e-01 -1.237095594406127930e-01 -4.331978037953376770e-02 -4.188994318246841431e-02 -8.659572154283523560e-02 3.156578913331031799e-02 -1.112904399633407593e-01 -8.435899019241333008e-02 -2.120465971529483795e-02 -1.614193618297576904e-01 3.207843005657196045e-01 -3.548229485750198364e-02 -6.447253283113241196e-03 1.250173151493072510e-01 -2.199803739786148071e-01 -8.133960515260696411e-02 2.943214774131774902e-01 1.058836728334426880e-01 7.233527302742004395e-02 2.875969558954238892e-02
-3.719122335314750671e-02 1.281929463148117065e-01 1.744736284017562866e-01 7.900779694318771362e-02 2.453769147396087646e-01 -1.669912785291671753e-01 -4.519203677773475647e-02 3.473914861679077148e-01 1.019610688090324402e-01 2.618950605392456055e-01 1.197230517864227295e-01 -2.717395722866058350e-01 2.806754708290100098e-01 -1.843926459550857544e-01 -6.418593972921371460e-02 -1.339705735445022583e-01 -8.405816741287708282e-03 -2.213677912950515747e-01 -5.678979679942131042e-02 -1.892351359128952026e-01 1.246977690607309341e-02 -2.677163183689117432e-01 1.396041363477706909e-01 -2.302580773830413818e-01 3.912880271673202515e-02 9.672301262617111206e-02 -2.155992686748504639e-01 1.947117149829864502e-01 2.523149251937866211e-01 1.388309746980667114e-01 1.461314260959625244e-01 2.557596191763877869e-02
-1.781477220356464386e-02 1.374408155679702759e-01 2.689870893955230713e-01 -6.545861810445785522e-02 -6.763932853937149048e-02 -1.479005664587020874e-01 -1.420553773641586304e-01 1.937383711338043213e-01 9.126278012990951538e-02 3.018659651279449463e-01 1.870783120393753052e-01 7.530505210161209106e-02 1.500121802091598511e-01 -1.444882061332464218e-02 8.056493848562240601e-02 -1.406947374343872070e-01 -1.137169636785984039e-02 -3.711463809013366699e-01 -1.558761745691299438e-01 -1.665776520967483521e-01 -2.057016193866729736e-01 6.521781533956527710e-02 7.542061805725097656e-02 3.730397671461105347e-02 -5.544506013393402100e-02 1.836162507534027100e-01 1.279402971267700195e-01 -4.298499524593353271e-01 2.389918416738510132e-01 -2.948539555072784424e-01 -1.557081937789916992e-02 7.122211903333663940e-02
-1.052986383438110352e-01 -2.307083457708358765e-02 -1.175675466656684875e-01 -2.367019094526767731e-02 1.073622405529022217e-01 -1.203101947903633118e-01 -2.427191883325576782e-01 -1.546259224414825439e-02 1.094835549592971802e-01 2.727566957473754883e-01 1.804937273263931274e-01 -2.889825031161308289e-02 2.757936418056488037e-01 -9.850200265645980835e-02 8.457284420728683472e-02 1.688758879899978638e-01 -8.960355073213577271e-02 -4.447167739272117615e-03 -3.097523450851440430e-01 -6.226140633225440979e-02 -5.572942271828651428e-02 -3.480081213638186455e-03 2.208341509103775024e-01 -1.185513567179441452e-02 -2.109442651271820068e-01 1.296361684799194336e-01 1.223296448588371277e-01 1.124193370342254639e-01 2.693246304988861084e-01 4.072011113166809082e-01 4.069914668798446655e-02 3.985020816326141357e-01
-7.971739023923873901e-02 8.836393058300018311e-02 1.637108922004699707e-01 2.597057633101940155e-02 2.499947696924209595e-01 2.820830605924129486e-02 -2.530370093882083893e-02 1.053569912910461426e-01 1.880711317062377930e-01 1.705771386623382568e-01 1.461218893527984619e-01 1.822210550308227539e-01 2.315360009670257568e-01 2.515469193458557129e-01 2.998646348714828491e-02 4.215149283409118652e-01 1.622629165649414062e-02 -2.352016121149063110e-01 3.887628763914108276e-02 -2.827439606189727783e-01 2.132126837968826294e-01 -2.011669725179672241e-01 -1.588698029518127441e-01 1.200665533542633057e-01 3.954341635107994080e-02 -4.847427457571029663e-02 -6.324588321149349213e-05 -1.115021705627441406e-01 3.077105581760406494e-01 2.000269889831542969e-01 1.463857293128967285e-01 1.837169677019119263e-01
3.185464814305305481e-02 -1.704133898019790649e-01 -5.913927685469388962e-03 8.475115150213241577e-02 3.581401333212852478e-02 -8.456330001354217529e-02 1.297103017568588257e-01 7.828197628259658813e-02 2.014187537133693695e-02 2.353935986757278442e-01 2.858947300410363823e-05 -1.908506900072097778e-01 1.297887763939797878e-03 2.728612422943115234e-01 -4.335584118962287903e-02 7.910650968551635742e-02 2.079209983348846436e-01 -1.855166107416152954e-01 -2.539570331573486328e-01 -4.929914325475692749e-02 1.159780845046043396e-01 -1.478070616722106934e-01 5.070076510310173035e-02 2.234044820070266724e-01 -4.262860119342803955e-02 3.379949927330017090e-01 1.399565935134887695e-01 -1.164691671729087830e-01 7.685704529285430908e-02 2.567068636417388916e-01 -3.672762587666511536e-02 5.493567585945129395e-01
1.356356441974639893e-01 -6.798158586025238037e-02 3.065153723582625389e-03 5.926802381873130798e-02 -8.036606013774871826e-02 -6.185186654329299927e-02 -2.361868619918823242e-01 -2.190692909061908722e-02 3.692696094512939453e-01 2.415177524089813232e-01 1.824815124273300171e-01 -1.555184870958328247e-01 3.462287187576293945e-01 2.688364386558532715e-01 -3.683650866150856018e-02 -4.631950706243515015e-02 4.044126719236373901e-02 3.606706112623214722e-02 -1.723326742649078369e-01 1.622793264687061310e-02 -3.202353119850158691e-01 6.695676129311323166e-03 -2.904324233531951904e-01 -2.390086203813552856e-01 -1.372660547494888306e-01 -9.344381839036941528e-02 1.172551289200782776e-01 -1.877017170190811157e-01 2.249472886323928833e-01 -1.527303270995616913e-02 -1.756164282560348511e-01 1.545478105545043945e-01
3.373025730252265930e-02 -1.552159488201141357e-01 2.562401592731475830e-01 -4.697853699326515198e-02 3.378393501043319702e-02 -1.005678698420524597e-01 5.817567557096481323e-02 3.311437964439392090e-01 1.834484189748764038e-01 4.331131279468536377e-01 -1.096291653811931610e-02 -1.706120967864990234e-01 4.091789424419403076e-01 2.466102391481399536e-01 -1.498093158006668091e-01 1.429236531257629395e-01 -4.575008153915405273e-02 -9.924377501010894775e-02 1.067443490028381348e-01 -5.077624693512916565e-02 -9.220000356435775757e-02 -1.854919642210006714e-01 -7.866773754358291626e-02 1.693488955497741699e-01 1.585058271884918213e-01 -4.209583997726440430e-02 -1.583750694990158081e-01 1.075796410441398621e-01 2.889112234115600586e-01 -2.302866242825984955e-02 6.989954411983489990e-02 6.997418403625488281e-02
-2.670470476150512695e-01 -5.838663876056671143e-02 5.658428370952606201e-02 7.792591303586959839e-02 2.153094559907913208e-01 -1.642879396677017212e-01 1.245062947273254395e-01 2.750162035226821899e-03 1.979719251394271851e-01 1.285367012023925781e-01 5.204277113080024719e-02 9.439540654420852661e-02 1.649387329816818237e-01 2.580663561820983887e-01 3.266570568084716797e-01 1.258895248174667358e-01 -1.242625415325164795e-01 -6.587614864110946655e-02 -3.847548961639404297e-01 -2.436964958906173706e-01 -1.744289249181747437e-01 -2.795071601867675781e-01 -9.009936824440956116e-03 9.908538311719894409e-02 -2.498905807733535767e-01 -1.227711215615272522e-01 3.818146139383316040e-02 -9.986016899347305298e-02 2.167448252439498901e-01 1.101357042789459229e-01 1.336246132850646973e-01 1.785762310028076172e-01
-2.927589230239391327e-02 -1.238476634025573730e-01 -8.907251060009002686e-02 1.067513227462768555e-01 1.469817459583282471e-01 -5.179811269044876099e-02 4.896630346775054932e-02 1.729765683412551880e-01 3.592260479927062988e-01 2.477274388074874878e-01 2.431137412786483765e-01 7.543144375085830688e-02 1.586306095123291016e-01 1.572746783494949341e-01 -3.147075772285461426e-01 3.598630130290985107e-01 -5.645485222339630127e-02 -2.238491782918572426e-03 1.483625546097755432e-02 4.794532060623168945e-02 -1.753588765859603882e-01 9.413930773735046387e-02 -3.943727165460586548e-02 -1.911052614450454712e-01 -2.066263742744922638e-02 2.252360582351684570e-01 -2.706751227378845215e-01 -2.422054260969161987e-01 2.209569215774536133e-01 1.812063419492915273e-04 6.613931059837341309e-02 2.335344702005386353e-01
9.173814207315444946e-02 6.478737294673919678e-02 1.264240741729736328e-01 -6.406968832015991211e-02 -2.874303609132766724e-02 3.664544597268104553e-02 -1.153531447052955627e-01 1.933636665344238281e-01 1.344792991876602173e-01 3.398080170154571533e-01 -2.656223252415657043e-02 -2.436879873275756836e-01 4.721863865852355957e-01 -8.341576904058456421e-02 3.608018159866333008e-01 -1.329360902309417725e-01 -1.486640870571136475e-01 2.523219957947731018e-02 -9.472070634365081787e-02 5.020465329289436340e-02 -2.403133809566497803e-01 -3.094187974929809570e-01 -2.246890664100646973e-01 -2.641909522935748100e-03 -6.392665952444076538e-02 3.281892463564872742e-02 -3.833160549402236938e-02 -1.405005902051925659e-01 1.205786988139152527e-01 7.195091992616653442e-02 1.653392314910888672e-01 1.771524548530578613e-01
-5.532589927315711975e-02 -1.654193038120865822e-03 -1.384246796369552612e-01 -3.232692554593086243e-02 2.014415264129638672e-01 -1.348202396184206009e-02 -2.705229520797729492e-01 3.080033957958221436e-01 2.953245043754577637e-01 1.064341813325881958e-01 1.214597895741462708e-01 -3.991637527942657471e-01 -2.315086685121059418e-02 2.296022325754165649e-01 3.051203191280364990e-01 -2.039149403572082520e-02 1.066946773789823055e-03 -2.028545290231704712e-01 -5.429436918348073959e-03 -3.174557164311408997e-02 -1.320042610168457031e-01 1.743855178356170654e-01 4.521502181887626648e-02 -2.132461071014404297e-01 -2.209187150001525879e-01 8.668982423841953278e-03 -1.288695931434631348e-01 -2.325147837400436401e-01 9.473678469657897949e-02 2.250183671712875366e-01 -1.760317683219909668e-01 2.891361340880393982e-02
-2.487096190452575684e-02 -2.338302880525588989e-01 7.285137474536895752e-02 -1.000747159123420715e-01 4.404858499765396118e-02 2.832765877246856689e-01 -2.378557473421096802e-01 3.219413459300994873e-01 2.653495073318481445e-01 2.100840955972671509e-01 1.340978741645812988e-01 7.366570085287094116e-02 1.050035580992698669e-01 6.479199230670928955e-02 3.799681663513183594e-01 1.077640429139137268e-01 -5.265830084681510925e-02 3.695506835356354713e-03 -2.716654837131500244e-01 -2.245849519968032837e-01 -9.388595819473266602e-02 -6.516161561012268066e-02 1.833198517560958862e-01 -1.387156248092651367e-01 1.871196366846561432e-02 -7.319721579551696777e-02 3.465525433421134949e-02 7.081013172864913940e-04 3.309980034828186035e-01 2.423368394374847412e-01 -2.527358569204807281e-02 9.506315737962722778e-02
7.624179124832153320e-02 -3.284886851906776428e-02 -1.042563319206237793e-01 -1.536553353071212769e-01 8.932831883430480957e-02 3.760039806365966797e-02 1.961077749729156494e-01 2.243732959032058716e-01 1.928143054246902466e-01 2.139124423265457153e-01 -1.230252236127853394e-01 -1.376659572124481201e-01 1.001310124993324280e-01 3.404223322868347168e-01 -1.209496930241584778e-01 -1.152489706873893738e-01 1.244528032839298248e-02 -4.398983120918273926e-01 -5.600428953766822815e-02 1.341050267219543457e-01 -2.767019271850585938e-01 -7.130972295999526978e-02 1.274689882993698120e-01 9.488008171319961548e-02 1.132420897483825684e-01 1.773068606853485107e-01 2.533689141273498535e-01 -1.732576340436935425e-01 1.410053670406341553e-01 1.666051894426345825e-01 1.385605037212371826e-01 2.501722276210784912e-01
-5.052096769213676453e-02 8.019421249628067017e-02 2.508155629038810730e-02 7.482146471738815308e-02 1.789892613887786865e-01 6.302054226398468018e-02 -1.955647170543670654e-01 1.378668844699859619e-01 1.310383081436157227e-01 3.543494641780853271e-01 2.378368079662322998e-01 1.597033441066741943e-02 2.832585871219635010e-01 3.713162988424301147e-02 -9.255789965391159058e-02 2.886247634887695312e-02 -7.521985471248626709e-02 -1.926230490207672119e-01 1.042250841856002808e-01 -2.598726749420166016e-01 -4.879929125308990479e-02 -2.260538637638092041e-01 -6.981801241636276245e-02 3.885369747877120972e-02 2.432127296924591064e-02 3.932960331439971924e-01 1.296013593673706055e-01 -1.207506880164146423e-01 3.608065247535705566e-01 -2.975478172302246094e-01 -1.133854389190673828e-01 4.135515168309211731e-02
-2.511736154556274414e-01 -1.642805524170398712e-02 -1.391934752464294434e-01 4.077115096151828766e-03 1.582022011280059814e-01 1.597237288951873779e-01 1.851964145898818970e-01 4.249273836612701416e-01 2.654584646224975586e-01 -6.037111952900886536e-02 -1.672470197081565857e-02 7.712721824645996094e-02 3.869808465242385864e-02 1.995454877614974976e-01 5.577971413731575012e-02 -2.061914652585983276e-02 -1.510318815708160400e-01 -1.420934796333312988e-01 -1.536058634519577026e-01 2.151391841471195221e-02 1.415026187896728516e-02 -2.356905192136764526e-01 2.844389528036117554e-02 -1.191537547856569290e-02 -5.414807051420211792e-02 -1.169062927365303040e-01 -7.191417366266250610e-02 -1.434314101934432983e-01 5.533915758132934570e-01 5.336495116353034973e-02 -2.256887406110763550e-01 2.296278625726699829e-02
-2.781420350074768066e-01 -1.640325635671615601e-01 8.519048802554607391e-03 2.251722365617752075e-01 1.397356241941452026e-01 3.932376205921173096e-02 3.332940489053726196e-02 1.496122628450393677e-01 1.236195340752601624e-01 2.802794277667999268e-01 1.477021276950836182e-01 -5.757556483149528503e-02 4.000408649444580078e-01 1.359763890504837036e-01 5.558704212307929993e-02 -1.424861047416925430e-02 -7.626044005155563354e-02 4.364703223109245300e-02 -2.136128544807434082e-01 -4.798536747694015503e-02 -3.733930885791778564e-01 -9.580379724502563477e-02 4.797164723277091980e-02 -6.100810691714286804e-02 -1.292277127504348755e-02 1.879815310239791870e-01 1.028334796428680420e-01 2.486609071493148804e-01 2.533889114856719971e-01 2.861356139183044434e-01 1.135158240795135498e-01 1.498318612575531006e-01
-2.733101844787597656e-01 -2.529222145676612854e-02 -5.334271490573883057e-02 1.196611002087593079e-01 8.202822506427764893e-02 -2.901838421821594238e-01 -8.859006315469741821e-02 9.746216237545013428e-02 1.614337712526321411e-01 3.281368613243103027e-01 1.140523329377174377e-02 1.361159086227416992e-01 1.625790596008300781e-01 1.005393415689468384e-01 -7.271999865770339966e-02 8.900835365056991577e-02 -1.170292943716049194e-01 -2.152149677276611328e-01 -4.134560227394104004e-01 -1.033714339137077332e-01 -1.174416095018386841e-01 -1.752343960106372833e-02 -5.772537551820278168e-03 -2.299660295248031616e-01 -1.470775455236434937e-01 -7.995788753032684326e-02 1.146178096532821655e-01 1.236985623836517334e-01 3.328486084938049316e-01 2.334303110837936401e-01 -4.679692164063453674e-02 2.539263665676116943e-01
-1.671382933855056763e-01 1.216162219643592834e-01 2.358721569180488586e-02 -6.096755713224411011e-02 6.222505494952201843e-02 2.671805676072835922e-03 -1.828618645668029785e-01 -4.713210463523864746e-02 1.267144531011581421e-01 3.735345602035522461e-01 2.810982614755630493e-02 1.400135457515716553e-03 2.868803143501281738e-01 -2.045719698071479797e-02 -5.745216459035873413e-02 -3.242382779717445374e-02 4.680418409407138824e-03 -8.245699107646942139e-02 4.570996761322021484e-02 3.334550186991691589e-02 -1.124320104718208313e-01 -1.698329299688339233e-01 1.247307434678077698e-01 2.101828902959823608e-01 -1.341520398855209351e-01 4.466480016708374023e-01 -9.558729082345962524e-02 5.351611971855163574e-02 1.755928546190261841e-01 1.863237819634377956e-03 -1.306419968605041504e-01 5.304504036903381348e-01
3.041761517524719238e-01 -8.287238329648971558e-02 -4.313364624977111816e-02 -1.996805071830749512e-01 5.476923286914825439e-02 -1.742101609706878662e-01 3.513617813587188721e-02 1.819542497396469116e-01 2.271514236927032471e-01 1.944335252046585083e-01 1.382104158401489258e-01 -1.446558833122253418e-01 1.454574912786483765e-01 -2.208423800766468048e-02 6.014300510287284851e-02 -4.034253582358360291e-02 1.232670471072196960e-01 -2.213122993707656860e-01 -3.028592169284820557e-01 2.672235667705535889e-01 2.335284352302551270e-01 -1.829109787940979004e-01 -1.434693932533264160e-01 -3.363135829567909241e-02 3.029539994895458221e-02 1.528547555208206177e-01 -1.000621765851974487e-01 -1.387678086757659912e-01 4.211015999317169189e-01 8.637131005525588989e-02 -8.547758311033248901e-02 2.284920662641525269e-01
-4.842583835124969482e-02 -4.418380558490753174e-02 1.472500432282686234e-02 -2.798289656639099121e-01 1.836753338575363159e-01 -2.666112268343567848e-03 1.218998655676841736e-01 2.623004019260406494e-01 1.281018555164337158e-01 2.230920344591140747e-01 -3.674233332276344299e-02 -6.429919600486755371e-02 2.565016746520996094e-01 2.407139390707015991e-01 1.247577890753746033e-01 -1.614546217024326324e-02 -4.478104785084724426e-02 -2.211697697639465332e-01 -2.779884636402130127e-01 1.878161877393722534e-01 9.361178427934646606e-02 8.373060077428817749e-02 -1.713311523199081421e-01 3.832673132419586182e-01 9.305734932422637939e-02 2.287078499794006348e-01 2.282271534204483032e-01 -6.596733629703521729e-02 9.829498827457427979e-02 9.436777979135513306e-02 7.398460060358047485e-02 3.026676774024963379e-01
-1.030972450971603394e-01 2.599064409732818604e-01 4.407832622528076172e-01 1.330543123185634613e-02 -1.092349588871002197e-01 7.431399077177047729e-02 -9.262376278638839722e-02 2.401479631662368774e-01 3.084551393985748291e-01 2.257946282625198364e-01 1.723137348890304565e-01 -3.984485752880573273e-03 2.568615376949310303e-01 2.882302179932594299e-02 1.306965500116348267e-01 -4.219767823815345764e-02 -1.762954704463481903e-02 -2.898543775081634521e-01 3.440593928098678589e-02 -3.326562345027923584e-01 -1.160864382982254028e-01 -5.476767942309379578e-02 3.422160819172859192e-02 7.941175997257232666e-02 6.619942188262939453e-02 2.802301943302154541e-01 -3.025816567242145538e-02 -1.322904825210571289e-01 1.904125511646270752e-01 -4.172154143452644348e-02 1.486285477876663208e-01 2.453997917473316193e-02
6.648084521293640137e-02 -5.470884591341018677e-02 2.084533274173736572e-01 5.752976611256599426e-02 -7.143788971006870270e-03 -2.906767725944519043e-01 -1.464923322200775146e-01 4.937225580215454102e-01 1.696430593729019165e-01 1.828506886959075928e-01 9.482154250144958496e-02 -2.175106555223464966e-01 1.658735573291778564e-01 -3.972175717353820801e-02 1.963904350996017456e-01 1.326838582754135132e-01 1.763540953397750854e-01 -2.497695833444595337e-01 6.022686883807182312e-02 1.030285954475402832e-01 2.310068309307098389e-01 -4.841519892215728760e-02 1.672665216028690338e-02 1.418230980634689331e-01 4.692661750596016645e-04 6.784795969724655151e-02 3.673560172319412231e-02 -7.085689157247543335e-02 3.297684192657470703e-01 -2.004057541489601135e-02 -2.705019414424896240e-01 1.231025084853172302e-01
6.859885901212692261e-02 4.515535011887550354e-02 2.720734179019927979e-01 -4.732929542660713196e-02 -2.499929256737232208e-02 -1.343299262225627899e-02 -3.130960166454315186e-01 1.788566410541534424e-01 2.271302938461303711e-01 -1.612024009227752686e-02 1.539268344640731812e-01 -4.833339527249336243e-02 2.960917949676513672e-01 5.230087786912918091e-02 2.520974278450012207e-01 -1.655042171478271484e-02 9.250190854072570801e-02 -4.228121638298034668e-01 -7.915615290403366089e-02 -2.698722779750823975e-01 5.299455951899290085e-03 1.781750121153891087e-03 -1.478822436183691025e-02 1.093962937593460083e-01 1.035304442048072815e-01 1.644420325756072998e-01 1.860526949167251587e-01 -3.426192998886108398e-01 2.582429051399230957e-01 -5.641810595989227295e-02 1.246660575270652771e-01 1.543817482888698578e-02
-1.096114423125982285e-02 -9.470228105783462524e-03 1.328931190073490143e-02 1.271854937076568604e-01 3.363808691501617432e-01 6.678043305873870850e-02 -2.350814938545227051e-01 -9.498220682144165039e-02 1.002196222543716431e-01 2.232660353183746338e-01 -2.736055254936218262e-01 -8.061549626290798187e-03 1.599152982234954834e-01 3.810151293873786926e-02 1.162089258432388306e-01 1.683706976473331451e-02 9.149035811424255371e-02 -3.575290739536285400e-01 3.722549974918365479e-02 -1.791927516460418701e-01 1.816299185156822205e-02 -7.202974706888198853e-02 8.548582345247268677e-02 -1.257984638214111328e-01 9.085781872272491455e-03 9.852302819490432739e-02 -3.221956491470336914e-01 -2.520250082015991211e-01 2.576452791690826416e-01 9.607023000717163086e-02 -2.595101892948150635e-01 3.278644084930419922e-01
2.780306637287139893e-01 -9.260333329439163208e-02 8.948934078216552734e-02 7.946448773145675659e-02 1.486047506332397461e-01 -1.668185144662857056e-01 -9.838227927684783936e-02 6.706941127777099609e-02 2.355707883834838867e-01 3.386928141117095947e-01 3.534560501575469971e-01 -1.316698342561721802e-01 4.118577539920806885e-01 1.478363275527954102e-01 9.289740025997161865e-02 -1.906507648527622223e-03 -2.185932397842407227e-01 -8.593139797449111938e-02 -1.836383789777755737e-01 -2.946510314941406250e-01 2.549728192389011383e-02 -7.231015712022781372e-02 -3.308842703700065613e-02 4.136041924357414246e-02 -2.551174722611904144e-02 -1.287049800157546997e-01 1.887447834014892578e-01 -1.718302369117736816e-01 1.446883380413055420e-01 1.711294800043106079e-01 -4.319877177476882935e-02 -6.538211554288864136e-02
-1.133364066481590271e-01 1.911002546548843384e-01 1.780743896961212158e-01 -2.159154266119003296e-01 -4.724904894828796387e-02 -2.273293584585189819e-01 -6.964047253131866455e-02 6.750468164682388306e-02 2.013559937477111816e-01 3.195706903934478760e-01 1.212259754538536072e-01 -2.400857508182525635e-01 2.020257711410522461e-01 2.897181212902069092e-01 -2.821424975991249084e-02 -1.082632541656494141e-01 -7.848461717367172241e-02 1.949157752096652985e-02 -1.645784825086593628e-01 -1.783311963081359863e-01 9.503820538520812988e-02 -2.124153971672058105e-01 -1.171709445770829916e-04 2.576386630535125732e-01 -3.063499629497528076e-01 1.054437682032585144e-01 1.570965349674224854e-01 -3.237860277295112610e-02 1.409173458814620972e-01 2.653359472751617432e-01 -2.230306416749954224e-01 7.434012833982706070e-03
-1.494013369083404541e-01 1.438435912132263184e-01 9.802133589982986450e-02 -1.981134414672851562e-01 1.770155690610408783e-02 6.550289690494537354e-02 6.523782759904861450e-02 1.142272055149078369e-01 3.134132325649261475e-01 2.203661203384399414e-01 1.194415912032127380e-01 -3.821365833282470703e-01 4.762938618659973145e-02 1.875012665987014771e-01 1.743267774581909180e-01 4.858297854661941528e-02 -5.075547844171524048e-02 -1.239125579595565796e-01 -9.492308646440505981e-02 -1.468163728713989258e-01 2.208061218261718750e-01 -3.852634429931640625e-01 -3.475857153534889221e-02 2.243721932172775269e-01 -1.518517434597015381e-01 6.139475479722023010e-02 4.007831215858459473e-02 -5.262152478098869324e-02 8.079008013010025024e-02 3.890251219272613525e-01 -1.425076872110366821e-01 4.852196201682090759e-02
6.573481857776641846e-02 1.799392253160476685e-01 1.687411665916442871e-01 1.450455039739608765e-01 3.179167211055755615e-02 -1.878153234720230103e-01 -1.322489231824874878e-01 2.646471001207828522e-02 1.600163727998733521e-01 1.272433698177337646e-01 1.811173409223556519e-01 6.365092098712921143e-02 4.995216131210327148e-01 1.377120018005371094e-01 1.918942183256149292e-01 -1.929341256618499756e-01 -7.248514890670776367e-02 -3.687469661235809326e-01 -1.830469965934753418e-01 -1.801299750804901123e-01 8.867915719747543335e-02 1.105796918272972107e-01 1.616017520427703857e-02 5.919774249196052551e-02 -1.230662167072296143e-01 1.052110940217971802e-01 7.303588837385177612e-02 -3.016045689582824707e-01 2.430351376533508301e-01 -9.318030625581741333e-02 6.128514558076858521e-02 1.143312454223632812e-01
2.291994094848632812e-01 1.259300764650106430e-02 1.315273530781269073e-02 -6.106911599636077881e-02 5.119295790791511536e-02 -1.840279810130596161e-02 -2.096008658409118652e-01 -5.959951132535934448e-02 3.045927286148071289e-01 2.097467482089996338e-01 8.629590272903442383e-02 -6.404341757297515869e-02 2.534421980381011963e-01 2.695309817790985107e-01 -1.745582222938537598e-01 -1.877875328063964844e-01 2.405378594994544983e-02 -1.512596607208251953e-01 -1.776980012655258179e-01 4.223673418164253235e-02 -3.136693835258483887e-01 -9.177684783935546875e-02 -3.658667504787445068e-01 1.485363990068435669e-01 -1.609374135732650757e-01 -4.901081789284944534e-03 1.608215123414993286e-01 -1.752904951572418213e-01 2.815530598163604736e-01 1.095454208552837372e-03 -1.452973037958145142e-01 1.989409476518630981e-01
6.343661993741989136e-02 -1.123878434300422668e-01 1.672012209892272949e-01 -1.741490364074707031e-01 -7.845029234886169434e-03 -1.264789998531341553e-01 3.900466486811637878e-02 1.194497793912887573e-01 3.631061613559722900e-01 2.650483846664428711e-01 4.594290554523468018e-01 5.096109118312597275e-03 1.239502802491188049e-01 6.559330970048904419e-02 -1.879188120365142822e-01 3.161180764436721802e-02 -1.785221546888351440e-01 -3.701851144433021545e-02 1.237020716071128845e-01 -4.332154616713523865e-02 -1.216903701424598694e-01 -1.964194625616073608e-01 -1.301998943090438843e-01 7.945394515991210938e-02 -1.497076004743576050e-01 1.741424649953842163e-01 2.176254540681838989e-01 -2.074789106845855713e-01 3.369274139404296875e-01 -5.181811749935150146e-02 3.782783867791295052e-03 1.938980072736740112e-01
-6.482595950365066528e-02 -3.591557443141937256e-01 1.950001902878284454e-02 -9.033726900815963745e-02 -3.273364156484603882e-02 -1.802063584327697754e-01 6.522336602210998535e-02 2.551636099815368652e-01 1.169859021902084351e-01 3.896158933639526367e-01 9.607418626546859741e-02 -3.882221132516860962e-02 4.009209200739860535e-02 -5.765184387564659119e-02 -1.441841870546340942e-01 -2.659601569175720215e-01 2.722126245498657227e-01 -1.266062855720520020e-01 -2.104163914918899536e-01 5.331452935934066772e-02 -1.647992432117462158e-01 -1.371565461158752441e-01 -2.748444490134716034e-02 8.610379882156848907e-03 6.259724497795104980e-02 -3.277957439422607422e-02 -8.918291330337524414e-02 -1.981405317783355713e-01 -2.760684117674827576e-02 1.886786371469497681e-01 -1.651801168918609619e-01 4.275250732898712158e-01
-4.219618141651153564e-01 -8.628512173891067505e-02 4.828502982854843140e-02 1.734237559139728546e-02 2.126787304878234863e-01 -1.117440592497587204e-02 2.874127328395843506e-01 1.757745295763015747e-01 1.814121454954147339e-01 3.855037689208984375e-02 2.467291206121444702e-01 -1.193749755620956421e-01 1.713073253631591797e-01 2.086524814367294312e-01 -1.764267869293689728e-02 -1.292655766010284424e-01 3.467998281121253967e-02 -1.974975317716598511e-01 -1.884698495268821716e-02 2.533762454986572266e-01 -7.248309254646301270e-02 -2.101026475429534912e-01 -1.978965699672698975e-01 -4.363096319139003754e-03 1.315550971776247025e-02 -9.622261673212051392e-02 -1.548407375812530518e-01 7.249487936496734619e-02 3.002527058124542236e-01 2.610619366168975830e-01 -1.539621800184249878e-01 1.989264041185379028e-01
-6.845521274954080582e-03 2.878617681562900543e-02 -5.538373813033103943e-02 2.198046594858169556e-01 3.561122342944145203e-02 1.541668474674224854e-01 -2.513842470943927765e-02 2.230646908283233643e-01 2.220464199781417847e-01 1.821328848600387573e-01 -1.585691422224044800e-02 7.642811536788940430e-02 3.413333594799041748e-01 1.712128371000289917e-01 2.609574794769287109e-01 -5.362401157617568970e-02 -3.698236942291259766e-01 3.152577206492424011e-02 -8.167821168899536133e-02 -1.554431170225143433e-01 -2.691005170345306396e-01 -3.029859438538551331e-02 -4.991059005260467529e-02 1.738925576210021973e-01 -1.352766603231430054e-01 1.566500216722488403e-01 1.574572622776031494e-01 2.325037494301795959e-02 3.947552144527435303e-01 9.770388156175613403e-02 2.028034999966621399e-02 2.415161579847335815e-01
-3.385053947567939758e-02 4.212114587426185608e-02 -1.611939668655395508e-01 -1.379919201135635376e-01 2.126405686140060425e-01 1.321397125720977783e-01 1.908660829067230225e-01 8.525656908750534058e-02 1.189007088541984558e-01 3.031912744045257568e-01 1.892880201339721680e-01 -2.209212929010391235e-01 -9.037318639457225800e-03 2.837583720684051514e-01 9.153963625431060791e-02 -9.587220847606658936e-02 2.914957888424396515e-02 -2.922142148017883301e-01 -2.857932150363922119e-01 -2.156258746981620789e-02 -8.932067453861236572e-02 -8.767712116241455078e-02 -1.146005243062973022e-01 1.167090088129043579e-01 2.204507589340209961e-01 1.449153870344161987e-01 2.146608829498291016e-01 -1.412293463945388794e-01 8.324933797121047974e-02 2.892259657382965088e-01 2.291386872529983521e-01 2.594169974327087402e-01
3.702708706259727478e-02 1.520484834909439087e-01 -6.173837929964065552e-02 -1.195031851530075073e-01 1.680563539266586304e-01 7.421541213989257812e-02 1.585025787353515625e-01 3.761750161647796631e-01 3.204796314239501953e-01 1.658581942319869995e-01 -1.700690835714340210e-01 -1.101929768919944763e-01 -2.488187700510025024e-02 8.179981261491775513e-02 9.543421119451522827e-02 -1.467550843954086304e-01 1.324734091758728027e-01 -2.505616247653961182e-01 -1.252307444810867310e-01 9.812901169061660767e-02 -2.164511382579803467e-01 -1.741450577974319458e-01 -2.298531383275985718e-01 2.041821628808975220e-01 2.180438935756683350e-01 1.052761450409889221e-01 1.949190497398376465e-01 -3.293624818325042725e-01 1.236315816640853882e-01 1.965358108282089233e-02 6.105918902903795242e-03 2.228191047906875610e-01
-2.530652880668640137e-01 2.430525571107864380e-01 9.209267795085906982e-02 -2.874074578285217285e-01 2.505253851413726807e-01 2.048240788280963898e-02 -6.885048747062683105e-02 3.371075391769409180e-01 3.080469965934753418e-01 5.896535888314247131e-02 -4.756892472505569458e-02 -8.405072987079620361e-02 -5.935864988714456558e-03 3.749888837337493896e-01 5.822803825139999390e-02 4.344831779599189758e-02 1.662600487470626831e-01 -2.522271573543548584e-01 -1.746220290660858154e-01 1.568479537963867188e-01 -4.620621353387832642e-02 2.015086114406585693e-01 -1.072162389755249023e-01 2.110184356570243835e-02 2.177996784448623657e-01 6.952049583196640015e-02 -6.167037039995193481e-02 -1.588567346334457397e-01 1.194398403167724609e-01 1.076633706688880920e-01 3.860805928707122803e-02 2.022743076086044312e-01
-6.454051285982131958e-02 -1.533166915178298950e-01 1.360888928174972534e-01 8.615177869796752930e-02 4.577980563044548035e-02 3.821027651429176331e-02 1.229547858238220215e-01 4.436172544956207275e-01 3.369833230972290039e-01 1.522835493087768555e-01 1.931202858686447144e-01 -1.810157299041748047e-01 3.149192631244659424e-01 3.246541693806648254e-02 9.864647686481475830e-02 1.896828263998031616e-01 -3.477999567985534668e-01 -4.448129609227180481e-02 9.933981299400329590e-02 -1.820453852415084839e-01 -1.783221960067749023e-02 2.743855863809585571e-02 1.628179103136062622e-01 1.652026474475860596e-01 -5.421336740255355835e-02 2.235048711299896240e-01 2.658282220363616943e-02 1.190351247787475586e-01 2.201966941356658936e-01 2.558046253398060799e-03 -1.989885121583938599e-01 -3.851789981126785278e-02
-1.158749014139175415e-01 6.280785053968429565e-02 2.696131467819213867e-01 -2.852719128131866455e-01 8.397751301527023315e-02 -5.674703978002071381e-03 -3.280446231365203857e-01 9.356418997049331665e-02 2.040077000856399536e-01 1.098878532648086548e-01 2.402581274509429932e-01 1.214795038104057312e-01 3.117914795875549316e-01 -1.666263677179813385e-02 1.227527260780334473e-01 6.308933347463607788e-02 -1.305700689554214478e-01 -2.496794462203979492e-01 -8.916930854320526123e-02 -2.650150954723358154e-01 -1.270474642515182495e-01 8.634705841541290283e-02 -8.098226785659790039e-02 -1.360578369349241257e-02 8.525437116622924805e-02 2.141336798667907715e-01 9.969775378704071045e-02 -2.736912965774536133e-01 3.289096057415008545e-01 -1.602486968040466309e-01 2.298191748559474945e-02 -4.603397473692893982e-02
2.450090833008289337e-02 -2.163144797086715698e-01 5.434343591332435608e-02 -8.467170409858226776e-03 2.385797351598739624e-01 -2.703011408448219299e-02 -3.440958857536315918e-01 1.177113354206085205e-01 2.080589383840560913e-01 7.361702620983123779e-02 -2.456222474575042725e-02 -1.891664266586303711e-01 -5.299184471368789673e-03 1.323477327823638916e-01 2.527829110622406006e-01 4.928707703948020935e-02 1.311448365449905396e-01 -2.748850882053375244e-01 -6.449829787015914917e-02 -2.736736238002777100e-01 5.774093046784400940e-02 -1.362794637680053711e-01 4.915360361337661743e-02 -9.617485851049423218e-02 -1.957181841135025024e-01 2.014662623405456543e-01 -2.870619595050811768e-01 -1.057031527161598206e-01 6.426314264535903931e-02 4.017365351319313049e-02 -7.535315304994583130e-02 4.488013982772827148e-01
-2.359000444412231445e-01 -8.554159104824066162e-02 2.820359915494918823e-02 -1.094009801745414734e-01 1.207330077886581421e-01 -7.294102013111114502e-02 2.984065115451812744e-01 1.076154559850692749e-01 2.465623766183853149e-01 9.226120263338088989e-02 4.345681071281433105e-01 -4.478872567415237427e-02 4.189358949661254883e-01 1.769793778657913208e-01 -7.075740396976470947e-02 -1.404721662402153015e-02 3.056634031236171722e-02 -1.388975381851196289e-01 -1.616167724132537842e-01 1.589923650026321411e-01 -5.831474438309669495e-02 2.778872549533843994e-01 -2.342059835791587830e-02 1.807934641838073730e-01 1.072086170315742493e-01 -1.165360286831855774e-01 2.412023954093456268e-02 -7.244142889976501465e-02 1.397357881069183350e-01 2.009342890232801437e-03 -7.664976641535758972e-03 3.091556727886199951e-01
-3.593445941805839539e-02 -8.982861787080764771e-02 1.033710911870002747e-01 -1.418717056512832642e-01 1.063735634088516235e-01 -4.952791705727577209e-02 4.276512563228607178e-02 1.267738640308380127e-01 2.501492202281951904e-01 1.057799085974693298e-01 3.115746676921844482e-01 1.531737744808197021e-01 -7.823821157217025757e-02 -3.796036820858716965e-03 3.810601532459259033e-01 -1.425808668136596680e-02 7.809352129697799683e-02 -1.827809661626815796e-01 -2.006561607122421265e-01 1.906176656484603882e-01 6.890133768320083618e-02 -1.592503488063812256e-01 -2.148814126849174500e-02 6.544753909111022949e-03 -1.545961052179336548e-01 7.120804488658905029e-02 -9.949890524148941040e-02 -3.656662255525588989e-02 5.082699656486511230e-01 2.752895094454288483e-02 -1.440982818603515625e-01 3.398827612400054932e-01
5.289265140891075134e-02 -1.261729933321475983e-02 2.372121363878250122e-01 -8.625645190477371216e-02 4.165028929710388184e-01 1.711789220571517944e-01 2.482369095087051392e-01 7.357754558324813843e-02 2.187829762697219849e-01 1.618115305900573730e-01 1.690563708543777466e-01 3.044289052486419678e-01 2.311141192913055420e-01 2.702927291393280029e-01 -5.918225273489952087e-02 1.009399071335792542e-01 8.603068441152572632e-02 -2.727099359035491943e-01 -8.953287452459335327e-02 -1.192820891737937927e-01 -6.077598035335540771e-02 -2.310100756585597992e-02 9.016267210245132446e-02 1.525113582611083984e-01 1.197009463794529438e-03 2.435317635536193848e-02 -1.407082825899124146e-01 -2.994293868541717529e-01 1.576310247182846069e-01 -7.161815464496612549e-02 -2.051879465579986572e-02 2.190212309360504150e-01
-8.166122436523437500e-02 1.408479064702987671e-01 1.233583390712738037e-01 -1.283057779073715210e-02 2.611296810209751129e-02 6.609749048948287964e-02 -1.200377419590950012e-01 5.071765556931495667e-02 2.504398226737976074e-01 1.719173192977905273e-01 1.382353603839874268e-01 1.537813618779182434e-02 3.151479661464691162e-01 2.476154267787933350e-02 -9.238912165164947510e-02 -3.612885996699333191e-02 -2.743251621723175049e-01 -8.225009590387344360e-02 2.006636187434196472e-02 -4.252298474311828613e-01 1.196577474474906921e-01 -1.954767704010009766e-01 8.248849958181381226e-02 3.069378994405269623e-02 1.645210534334182739e-01 2.390776425600051880e-01 -7.289259135723114014e-02 -2.962059974670410156e-01 2.685561776161193848e-01 -2.535429000854492188e-01 -1.575673222541809082e-01 2.294715046882629395e-01
-2.407572716474533081e-01 -2.361285127699375153e-02 1.225172728300094604e-01 9.217507205903530121e-03 3.517543151974678040e-02 -8.171027153730392456e-02 -5.458135902881622314e-02 3.038873374462127686e-01 -4.903692752122879028e-02 4.351359009742736816e-01 3.373211324214935303e-01 -5.281532555818557739e-02 1.338046789169311523e-01 -2.154368013143539429e-01 -1.054477840662002563e-01 -3.879230096936225891e-02 -6.949084252119064331e-02 2.093195356428623199e-02 -1.007778272032737732e-01 -1.661658138036727905e-01 8.745469152927398682e-03 -2.575818300247192383e-01 -5.494574829936027527e-02 -3.115412592887878418e-01 4.780171066522598267e-02 5.744710937142372131e-02 6.213548593223094940e-03 -2.184605002403259277e-01 -1.080060284584760666e-02 2.316417545080184937e-01 -1.643878370523452759e-01 3.069132864475250244e-01
-1.292061209678649902e-01 -1.039521545171737671e-01 -3.214158117771148682e-02 1.047716513276100159e-01 -3.251487761735916138e-02 -1.205911710858345032e-01 -4.379618912935256958e-02 9.791848063468933105e-02 1.017283052206039429e-01 2.689418494701385498e-01 2.366564422845840454e-01 -6.338255852460861206e-02 2.103553116321563721e-01 4.000198096036911011e-02 -1.699247583746910095e-02 -1.875315159559249878e-01 -2.020419389009475708e-01 -8.470564335584640503e-02 -1.743503510951995850e-01 -1.462515145540237427e-01 -6.895825266838073730e-02 -1.518221795558929443e-01 4.279265180230140686e-02 -9.852300584316253662e-02 -4.737075790762901306e-02 1.011752635240554810e-01 2.517917752265930176e-01 2.107401639223098755e-01 3.995363712310791016e-01 2.827760279178619385e-01 6.601340137422084808e-04 4.586566388607025146e-01
-2.253787964582443237e-01 -2.960540056228637695e-01 1.108628660440444946e-01 -5.225235596299171448e-02 -5.107068642973899841e-02 5.049014091491699219e-02 3.865647688508033752e-02 3.562026023864746094e-01 1.405192464590072632e-01 2.108257114887237549e-01 1.171631962060928345e-01 -1.070778518915176392e-01 3.067106604576110840e-01 -8.134225010871887207e-02 -4.698506370186805725e-02 -2.708109915256500244e-01 -2.221980094909667969e-01 -3.456795811653137207e-01 2.192387916147708893e-02 3.043535351753234863e-02 6.393459439277648926e-02 -3.736607357859611511e-02 -1.143919378519058228e-01 2.916447222232818604e-01 8.090939372777938843e-02 -1.112381964921951294e-01 -2.252921015024185181e-01 -5.045773833990097046e-02 1.046373769640922546e-01 2.195158153772354126e-01 1.153458431363105774e-01 1.697656214237213135e-01
-2.033525705337524414e-01 3.907864540815353394e-02 -3.421836765483021736e-03 -2.051607668399810791e-01 1.354310661554336548e-01 -1.636823117733001709e-01 1.505496650934219360e-01 2.816351652145385742e-01 2.159462422132492065e-01 -3.613530471920967102e-02 1.878600418567657471e-01 2.708046734333038330e-01 1.867511272430419922e-01 1.198980733752250671e-01 8.313902467489242554e-02 -9.884219616651535034e-02 1.369263082742691040e-01 -3.213390707969665527e-01 1.129673607647418976e-02 -6.850446760654449463e-02 -3.012156784534454346e-01 1.646605879068374634e-01 1.271691918373107910e-01 2.799538373947143555e-01 6.830281764268875122e-02 1.432976275682449341e-01 2.784455567598342896e-02 -2.339620441198348999e-01 1.621319800615310669e-01 5.455105751752853394e-02 -6.771515309810638428e-02 3.026933372020721436e-01
1.634638570249080658e-02 -3.063676953315734863e-01 1.705616116523742676e-01 -1.096539273858070374e-01 -3.475888166576623917e-03 -2.300947904586791992e-01 2.368713170289993286e-01 1.116390749812126160e-01 1.434410661458969116e-01 1.763542592525482178e-01 1.877806335687637329e-01 -1.634905785322189331e-01 -4.730990901589393616e-02 9.440434724092483521e-02 -2.592097967863082886e-03 -5.217560008168220520e-02 1.606810688972473145e-01 -1.364451497793197632e-01 -3.165129721164703369e-01 -5.424654111266136169e-02 -6.807738542556762695e-02 3.638238832354545593e-02 8.562312275171279907e-02 3.081358037889003754e-02 -4.413094720803201199e-04 3.885847702622413635e-02 1.014622300863265991e-01 -3.138023316860198975e-01 8.928155526518821716e-03 -6.373424082994461060e-02 -1.679226458072662354e-01 5.579147934913635254e-01
-1.330400002188980579e-03 -1.198805421590805054e-01 8.546338975429534912e-02 -1.877683680504560471e-04 -3.948709741234779358e-02 -1.792597323656082153e-01 -2.112215012311935425e-01 4.894353747367858887e-01 1.602156162261962891e-01 3.635998666286468506e-01 -3.125983849167823792e-02 -5.582253262400627136e-02 2.512505650520324707e-01 -5.325051769614219666e-02 6.938248872756958008e-02 2.030526697635650635e-01 7.647373527288436890e-02 -2.945894598960876465e-01 6.711012125015258789e-02 -9.128193557262420654e-02 2.927771508693695068e-01 1.159111503511667252e-02 3.291533142328262329e-02 1.380853354930877686e-01 -1.300889700651168823e-01 2.976384758949279785e-02 -1.542823854833841324e-02 -7.847405970096588135e-03 3.366279900074005127e-01 2.404671348631381989e-02 -1.927097886800765991e-01 7.668451219797134399e-02
-4.101129770278930664e-01 1.454421505331993103e-02 -7.203362137079238892e-02 -8.771727979183197021e-02 6.070844456553459167e-02 -2.281365841627120972e-01 -1.033743694424629211e-01 -2.352400124073028564e-02 1.997041255235671997e-01 2.792845964431762695e-01 7.297584414482116699e-02 -1.804693043231964111e-01 1.173412650823593140e-01 -2.000985145568847656e-01 -1.599687486886978149e-01 -6.116689369082450867e-02 7.589533925056457520e-02 -1.836397945880889893e-01 -1.047117561101913452e-01 -2.495400160551071167e-01 -3.441658914089202881e-01 2.301150932908058167e-02 1.342954393476247787e-02 -1.536194533109664917e-01 3.891459852457046509e-02 -1.254993826150894165e-01 -9.665147215127944946e-02 -3.395503759384155273e-01 9.982364624738693237e-02 2.349800020456314087e-01 1.066532805562019348e-01 1.972104161977767944e-01
1.098622381687164307e-01 -2.211118675768375397e-02 -1.330248564481735229e-01 -9.033400565385818481e-02 2.057065442204475403e-02 -2.495826035737991333e-01 -6.813134253025054932e-02 2.801958322525024414e-01 4.106384888291358948e-02 9.601213783025741577e-02 4.967195540666580200e-02 -7.397713512182235718e-02 3.219263553619384766e-01 1.481496095657348633e-01 -3.139288350939750671e-02 -1.438772380352020264e-01 8.127269148826599121e-02 -2.351739630103111267e-02 -1.679742783308029175e-01 1.604215353727340698e-01 -6.262168288230895996e-03 -1.385791152715682983e-01 -1.857220083475112915e-01 -1.890836507081985474e-01 2.947150766849517822e-01 2.336922585964202881e-01 1.250109523534774780e-01 -1.920655518770217896e-01 1.811000108718872070e-01 2.261789739131927490e-01 -3.647408783435821533e-01 2.966993153095245361e-01
-1.602517515420913696e-01 2.333430349826812744e-01 2.327294647693634033e-01 -2.962750196456909180e-01 -9.352188557386398315e-02 -5.865658819675445557e-02 -8.242353051900863647e-02 8.659799396991729736e-02 1.964108645915985107e-01 1.794696003198623657e-01 1.754899024963378906e-01 -3.948008716106414795e-01 1.049712672829627991e-01 1.105099692940711975e-01 -1.677450258284807205e-03 -8.042752742767333984e-03 -1.038702130317687988e-01 -1.184090971946716309e-01 -3.222080171108245850e-01 -2.119394540786743164e-01 2.115972042083740234e-01 -1.723364591598510742e-01 -1.185804158449172974e-01 2.098507285118103027e-01 -2.200440913438796997e-01 -9.623882919549942017e-02 1.765302009880542755e-02 -1.418269276618957520e-01 2.118491232395172119e-01 1.837343126535415649e-01 -2.530114352703094482e-02 8.482235670089721680e-02
1.258492171764373779e-01 6.370529532432556152e-02 -4.004047065973281860e-02 -1.395497820340096951e-03 2.379645258188247681e-01 2.826927006244659424e-01 -2.102576941251754761e-01 1.321070939302444458e-01 2.692100703716278076e-01 1.206815615296363831e-01 1.607672870159149170e-01 -2.858096659183502197e-01 6.086764857172966003e-02 -9.220178239047527313e-03 2.193687409162521362e-01 -3.160121664404869080e-02 -1.386839896440505981e-01 -3.413066267967224121e-01 -1.590504795312881470e-01 -5.928879976272583008e-02 -2.650740370154380798e-02 1.206508651375770569e-01 6.678103934973478317e-03 -3.705185651779174805e-01 -6.274068355560302734e-02 2.237381190061569214e-01 -1.795980148017406464e-02 -1.893538236618041992e-01 9.885197132825851440e-02 2.879309058189392090e-01 -1.683714091777801514e-01 6.702231615781784058e-02
-6.996602565050125122e-02 -1.227817609906196594e-01 -8.629094064235687256e-02 1.422143131494522095e-01 -1.476139277219772339e-01 3.316175937652587891e-02 2.177352085709571838e-02 1.933268904685974121e-01 1.219857204705476761e-02 1.037098169326782227e-01 4.195348918437957764e-02 -3.802094981074333191e-02 3.787125349044799805e-01 1.035515740513801575e-01 1.642367094755172729e-01 9.278972446918487549e-02 -1.982711106538772583e-01 -7.452855259180068970e-02 1.663644462823867798e-01 -3.194727748632431030e-02 -3.332878649234771729e-01 -1.288821101188659668e-01 -1.584004759788513184e-01 -9.937124699354171753e-02 -1.230255812406539917e-01 2.349846661090850830e-01 1.320843398571014404e-01 6.624987721443176270e-02 3.227587044239044189e-01 2.581089735031127930e-01 -3.387006372213363647e-02 4.329317808151245117e-01
-3.311396017670631409e-02 -4.144433513283729553e-02 3.197043538093566895e-01 -2.446669787168502808e-01 1.361541599035263062e-01 -1.136300414800643921e-01 -2.837457228451967239e-03 -7.025388069450855255e-03 2.364470958709716797e-01 5.636200308799743652e-02 2.876451611518859863e-01 -1.428103893995285034e-01 5.637333914637565613e-02 -3.328155726194381714e-02 -1.495310664176940918e-01 1.442423909902572632e-01 -1.657633781433105469e-01 -2.040275037288665771e-01 -2.133685350418090820e-01 -2.213109433650970459e-01 4.982688277959823608e-02 1.695464253425598145e-01 -3.244840204715728760e-01 1.832817494869232178e-01 -1.365414075553417206e-02 1.901426166296005249e-01 9.619686752557754517e-03 -1.779064387083053589e-01 3.898849785327911377e-01 -1.281920634210109711e-02 -1.568285524845123291e-01 1.239459887146949768e-01
-1.643576622009277344e-01 -7.068480551242828369e-02 -1.149572432041168213e-01 2.074625790119171143e-01 1.006269752979278564e-01 -1.503825187683105469e-01 -9.157461673021316528e-02 1.568250730633735657e-02 4.996524192392826080e-03 3.521068096160888672e-01 2.076960355043411255e-01 -4.840614646673202515e-02 3.812058642506599426e-02 8.570396155118942261e-02 8.927394449710845947e-02 -3.374447673559188843e-02 -2.171656861901283264e-02 -1.823148131370544434e-01 -1.452922821044921875e-01 -2.815676927566528320e-01 -1.790582835674285889e-01 -2.007874846458435059e-02 -5.051465332508087158e-02 -7.052395958453416824e-03 5.426608398556709290e-02 1.322361826896667480e-02 2.755196094512939453e-01 1.940671354532241821e-01 3.741966187953948975e-01 3.336660563945770264e-01 -7.521345466375350952e-02 3.742953240871429443e-01
-8.573582768440246582e-02 -1.285378038883209229e-01 -9.322069585323333740e-03 2.159225046634674072e-01 2.950942814350128174e-01 -1.781675219535827637e-02 -4.372506961226463318e-02 8.093497902154922485e-02 1.877435147762298584e-01 2.446971684694290161e-01 2.112144678831100464e-01 -1.176139712333679199e-01 2.667550146579742432e-01 1.601000130176544189e-01 4.386256635189056396e-02 2.323361486196517944e-02 -1.591164618730545044e-01 5.597298219799995422e-02 -3.099323436617851257e-02 -3.240600973367691040e-02 -3.619627952575683594e-01 -5.677452683448791504e-02 -1.471048034727573395e-02 -1.075090169906616211e-01 -1.417382340878248215e-02 2.503870129585266113e-01 1.898980885744094849e-01 2.144446223974227905e-01 3.126265108585357666e-01 3.493702113628387451e-01 1.396099105477333069e-02 1.983072608709335327e-01
-8.091522753238677979e-02 1.018254309892654419e-01 1.386351883411407471e-01 -8.942531421780586243e-04 5.508814752101898193e-02 9.383780509233474731e-02 -4.276185035705566406e-01 6.815940141677856445e-02 2.672854661941528320e-01 1.462319791316986084e-01 2.679867744445800781e-01 -5.731039866805076599e-02 3.180455863475799561e-01 7.359100878238677979e-02 -1.232927739620208740e-01 -2.929430454969406128e-02 1.469030231237411499e-01 -3.103700578212738037e-01 -1.185445487499237061e-01 -1.888282448053359985e-01 -6.652113795280456543e-02 -1.782527379691600800e-02 9.348269551992416382e-02 7.239037659019231796e-03 -1.260569095611572266e-01 3.017282783985137939e-01 1.183242723345756531e-02 -1.522554457187652588e-01 2.924727797508239746e-01 -2.682121992111206055e-01 -3.129906207323074341e-02 6.405216455459594727e-02
4.473061859607696533e-02 -9.765063971281051636e-02 3.087322413921356201e-01 -1.345049142837524414e-01 2.474244087934494019e-01 6.475721299648284912e-02 -6.393384933471679688e-02 3.432650268077850342e-01 2.420180737972259521e-01 -6.376845389604568481e-02 2.531180381774902344e-01 4.021154716610908508e-02 3.236204087734222412e-01 1.670963317155838013e-02 9.919462352991104126e-02 -7.926657050848007202e-02 -1.528148651123046875e-01 -1.877480149269104004e-01 -2.991065084934234619e-01 -1.104891449213027954e-01 5.860045924782752991e-02 5.266654863953590393e-02 -1.001616790890693665e-01 -2.345097064971923828e-01 -9.266874752938747406e-03 1.620555222034454346e-01 9.007798135280609131e-02 -1.567547768354415894e-01 2.573956847190856934e-01 -2.289343178272247314e-01 -1.307567507028579712e-01 1.093829572200775146e-01
-3.483829498291015625e-01 -1.212966144084930420e-01 3.445002436637878418e-01 1.399099379777908325e-01 1.052634865045547485e-01 -2.116062045097351074e-01 -3.404829651117324829e-02 1.378337144851684570e-01 3.549868464469909668e-01 -1.110414341092109680e-01 -1.046333089470863342e-02 4.100379720330238342e-02 3.146818578243255615e-01 -8.156295865774154663e-02 -4.074526485055685043e-03 1.006489992141723633e-01 5.090312287211418152e-02 -1.367221325635910034e-01 -2.366033494472503662e-01 -8.791540563106536865e-02 -2.282031029462814331e-01 -1.407319605350494385e-01 4.185892641544342041e-02 3.986379876732826233e-02 -3.105857176706194878e-03 -1.304500848054885864e-01 -1.979484558105468750e-01 -2.488235384225845337e-01 1.586274951696395874e-01 -1.003420874476432800e-01 -2.418448626995086670e-01 1.470513492822647095e-01
-1.474405378103256226e-01 -4.012624267488718033e-03 2.135342545807361603e-02 2.259713709354400635e-01 2.799613475799560547e-01 4.488417506217956543e-02 -3.267385810613632202e-02 -1.176728680729866028e-01 3.126326501369476318e-01 2.955025248229503632e-02 1.585602164268493652e-01 -1.802447736263275146e-01 1.714911758899688721e-01 1.702577471733093262e-01 1.009519025683403015e-01 1.826213300228118896e-01 -8.117849379777908325e-02 -1.576532870531082153e-01 -2.229573875665664673e-01 1.849347725510597229e-02 -1.650878787040710449e-01 -1.160638034343719482e-02 2.395173758268356323e-01 -8.180563896894454956e-02 -5.057114176452159882e-03 -2.017126977443695068e-01 1.728471815586090088e-01 -3.517285883426666260e-01 2.207064442336559296e-02 3.115468621253967285e-01 -1.845100522041320801e-01 2.727580666542053223e-01
5.033224821090698242e-02 1.822021752595901489e-01 -1.656011678278446198e-02 -7.458952069282531738e-02 4.103047773241996765e-02 3.254783451557159424e-01 1.128268241882324219e-01 1.338963508605957031e-01 -1.311717778444290161e-01 3.257767260074615479e-01 -6.463190540671348572e-03 4.936314001679420471e-02 1.578670591115951538e-01 1.295955926179885864e-01 -8.672092854976654053e-02 5.840456485748291016e-02 -1.224303245544433594e-01 -2.041256129741668701e-01 -2.171827405691146851e-01 -5.000693723559379578e-03 -1.901168823242187500e-01 -1.285010427236557007e-01 -4.799470305442810059e-02 -7.691796869039535522e-02 2.466974779963493347e-02 1.891100555658340454e-01 4.116493836045265198e-02 -3.427587151527404785e-01 4.177416488528251648e-02 3.882122039794921875e-01 -1.668559312820434570e-01 3.756582736968994141e-01
-1.547491848468780518e-01 -8.421628922224044800e-02 -6.869293004274368286e-02 1.348496973514556885e-01 -5.936905369162559509e-02 -3.271566703915596008e-02 -7.252284884452819824e-02 2.525616586208343506e-01 3.884924948215484619e-01 1.085809171199798584e-01 9.113304316997528076e-02 4.457650706171989441e-02 3.110113739967346191e-01 1.797923594713211060e-01 -1.437468454241752625e-02 7.774537429213523865e-03 -1.436573117971420288e-01 -8.430297672748565674e-02 -3.116104900836944580e-01 -2.475342154502868652e-01 -1.753489375114440918e-01 -1.381595432758331299e-01 -1.214394718408584595e-01 -6.616377085447311401e-02 -1.965797692537307739e-02 2.001229673624038696e-01 2.826794683933258057e-01 3.070877194404602051e-01 2.315860241651535034e-02 1.782931238412857056e-01 -6.279116123914718628e-02 2.531665265560150146e-01
1.453337371349334717e-01 4.283319413661956787e-02 9.466113895177841187e-02 1.582031697034835815e-01 2.060475945472717285e-01 6.722158193588256836e-02 -8.813086897134780884e-04 1.378456354141235352e-01 2.694987654685974121e-01 -3.365280479192733765e-02 -7.480604690499603748e-04 -3.175462782382965088e-01 5.764909461140632629e-02 1.001753006130456924e-02 1.275681853294372559e-01 1.046980544924736023e-01 -2.256118357181549072e-01 -2.628702521324157715e-01 -4.023462235927581787e-01 -1.345493197441101074e-01 -7.539846119470894337e-04 -1.925202608108520508e-01 3.901908919215202332e-02 1.719724237918853760e-01 -5.385890603065490723e-02 -7.366514950990676880e-02 -2.288613468408584595e-01 -1.567220836877822876e-01 3.755407929420471191e-01 2.076176702976226807e-01 1.823840290307998657e-01 -3.169848769903182983e-02
1.545056849718093872e-01 7.121600676327943802e-03 1.738351434469223022e-01 -2.263234555721282959e-01 1.104878634214401245e-01 -1.118151769042015076e-01 -1.284105423837900162e-02 8.557591587305068970e-02 1.773391813039779663e-01 3.281302750110626221e-01 -4.961128160357475281e-02 -2.391548454761505127e-01 4.220156669616699219e-01 -6.066620722413063049e-02 -1.098630502820014954e-01 -2.319600582122802734e-01 -3.441487625241279602e-02 -2.574388682842254639e-01 6.973810493946075439e-02 -1.864126622676849365e-01 -2.247194796800613403e-01 -1.500418186187744141e-01 1.542171929031610489e-02 7.193861994892358780e-03 -1.165257543325424194e-01 3.395110070705413818e-01 2.255042791366577148e-01 -1.733984500169754028e-01 -2.891022711992263794e-02 2.626101113855838776e-02 1.391717139631509781e-02 1.554104089736938477e-01
-2.673174738883972168e-01 -8.649072051048278809e-02 -1.323966979980468750e-01 -2.234212309122085571e-01 -7.909826934337615967e-02 5.455445498228073120e-03 1.200818419456481934e-01 1.336325109004974365e-01 1.537773460149765015e-01 -6.462875008583068848e-02 3.056658431887626648e-02 3.432963415980339050e-02 3.301303684711456299e-01 2.473010122776031494e-02 2.291475981473922729e-02 1.097355559468269348e-01 -8.496548235416412354e-02 -4.068163931369781494e-01 -3.032054007053375244e-01 2.069095820188522339e-01 -1.975089907646179199e-01 6.956269592046737671e-02 6.034874916076660156e-02 -1.390958279371261597e-01 1.155520379543304443e-01 7.250882685184478760e-02 -2.018174156546592712e-02 -1.379348188638687134e-01 -5.563950538635253906e-02 1.272552609443664551e-01 -1.448579678253736347e-05 4.809514284133911133e-01
3.293104097247123718e-02 -1.141449622809886932e-02 -1.632045581936836243e-02 -5.866837874054908752e-02 3.021633625030517578e-01 2.107313126325607300e-01 -8.866546303033828735e-02 2.051752805709838867e-01 3.631654083728790283e-01 1.893113180994987488e-02 2.087175101041793823e-01 -2.938540577888488770e-01 -3.206301480531692505e-03 1.152132153511047363e-01 2.751313149929046631e-01 -1.307567059993743896e-01 3.613958507776260376e-02 -3.057393729686737061e-01 -1.060611307621002197e-01 -1.717974543571472168e-01 9.435525536537170410e-02 1.367047131061553955e-01 8.700580149888992310e-02 -5.491789057850837708e-02 -2.233506739139556885e-01 8.832632750272750854e-02 1.592300534248352051e-01 -1.283219009637832642e-01 1.492322236299514771e-01 2.840617597103118896e-01 -2.294249087572097778e-01 1.110883951187133789e-01
-1.686198264360427856e-01 -5.623909085988998413e-02 3.812867030501365662e-02 -1.037603616714477539e-01 2.949282824993133545e-01 2.419859915971755981e-02 1.188139766454696655e-01 1.939438879489898682e-01 1.835605502128601074e-01 1.871918886899948120e-01 -1.944217383861541748e-01 -8.093356341123580933e-02 2.827393449842929840e-02 4.136825501918792725e-01 -1.151638850569725037e-01 1.117137372493743896e-01 1.413938682526350021e-02 -2.929681241512298584e-01 -2.009580433368682861e-01 2.434381395578384399e-01 1.084608677774667740e-02 -1.725677847862243652e-01 -6.106757745146751404e-02 4.918400198221206665e-02 1.342317163944244385e-01 3.735083639621734619e-01 7.363680005073547363e-02 -7.472631335258483887e-02 1.239939704537391663e-01 2.537523508071899414e-01 -2.488495782017707825e-02 1.883757412433624268e-01
-1.054136082530021667e-01 1.375493779778480530e-02 6.704326719045639038e-02 1.137413084506988525e-01 9.639611840248107910e-02 2.869115024805068970e-02 -2.475793957710266113e-01 9.634144604206085205e-02 4.215517342090606689e-01 9.461417049169540405e-02 -1.917980164289474487e-01 3.904183581471443176e-02 1.919692456722259521e-01 1.713906675577163696e-01 1.424284279346466064e-01 1.152493506669998169e-01 -3.133786320686340332e-01 -1.123805269598960876e-01 -9.827410429716110229e-02 -3.188388049602508545e-02 -2.258990854024887085e-01 -1.834677904844284058e-01 6.376890838146209717e-02 -6.689599901437759399e-02 6.397225707769393921e-02 -1.508718430995941162e-01 2.691294252872467041e-01 7.175191771239042282e-03 2.761997580528259277e-01 2.775014042854309082e-01 -1.431603133678436279e-01 2.791831195354461670e-01
7.244274020195007324e-02 -1.708986014127731323e-01 1.827701628208160400e-01 -1.027443483471870422e-01 3.897240385413169861e-02 1.365171074867248535e-01 -2.399227470159530640e-01 9.366212040185928345e-02 -1.777809858322143555e-02 3.982283174991607666e-01 1.094121783971786499e-01 -1.659001857042312622e-01 3.458746969699859619e-01 -1.613377183675765991e-01 3.570120930671691895e-01 9.317574650049209595e-02 -4.237773828208446503e-03 -4.750775918364524841e-02 1.647146604955196381e-02 -1.054161116480827332e-01 -3.684808611869812012e-01 -1.077564582228660583e-01 -1.403748393058776855e-01 9.324625134468078613e-03 6.289346516132354736e-02 2.054961323738098145e-01 -1.360872108489274979e-02 -1.139475554227828979e-01 1.240499466657638550e-01 2.606950998306274414e-01 1.069910600781440735e-01 1.410936117172241211e-01
1.295553445816040039e-01 2.639350295066833496e-01 -5.711562931537628174e-03 1.315045356750488281e-01 7.072701118886470795e-04 -1.624635457992553711e-01 -1.158928219228982925e-02 2.129085958003997803e-01 2.545774877071380615e-01 1.209562048316001892e-01 3.392654061317443848e-01 -5.507828667759895325e-02 4.236532449722290039e-01 -2.874757908284664154e-02 1.280362010002136230e-01 6.083157286047935486e-02 1.149167399853467941e-02 -2.300940454006195068e-01 -1.794364303350448608e-01 -1.503764069639146328e-03 3.589523956179618835e-02 -3.143541514873504639e-01 -1.233280003070831299e-01 2.733677327632904053e-01 1.072047427296638489e-01 3.871009498834609985e-02 -2.560507357120513916e-01 -6.642622500658035278e-02 2.328917235136032104e-01 2.664179774001240730e-03 1.090439315885305405e-02 1.172147914767265320e-01
-1.161300465464591980e-01 -1.001205146312713623e-01 1.170896068215370178e-01 2.788661979138851166e-03 2.779583930969238281e-01 -1.921055912971496582e-01 1.449154168367385864e-01 4.250453114509582520e-01 1.916363984346389771e-01 1.803362518548965454e-01 4.199219867587089539e-02 -1.645518094301223755e-01 2.214813977479934692e-01 -1.851742565631866455e-01 -2.463613171130418777e-03 1.720145046710968018e-01 3.047515824437141418e-02 -2.916608452796936035e-01 -2.378288358449935913e-01 -3.823966532945632935e-02 -2.006863057613372803e-02 -2.540791630744934082e-01 -1.423033624887466431e-01 -5.694562941789627075e-02 8.390823006629943848e-02 9.337201714515686035e-03 -1.736034266650676727e-02 2.763780951499938965e-01 1.449330449104309082e-01 -1.552328914403915405e-01 1.191573143005371094e-01 2.456229031085968018e-01
4.356111213564872742e-02 -2.020900994539260864e-01 1.545259803533554077e-01 1.289465874433517456e-01 2.787271328270435333e-02 -1.959364116191864014e-02 -4.186304751783609390e-03 -9.481390565633773804e-02 8.772600442171096802e-02 4.502510130405426025e-01 -2.103568017482757568e-01 -1.079007461667060852e-01 3.090885281562805176e-01 1.444589644670486450e-01 -1.832292228937149048e-02 1.929047107696533203e-01 5.430674646049737930e-03 -1.285452991724014282e-01 -1.577584594488143921e-01 -2.587020993232727051e-01 -1.609588116407394409e-01 -5.039682984352111816e-02 9.046085178852081299e-02 -2.354751378297805786e-01 -2.239763885736465454e-01 2.541401386260986328e-01 1.221114918589591980e-01 -1.505963504314422607e-01 1.030851975083351135e-01 1.200228556990623474e-01 1.613597720861434937e-01 2.871636450290679932e-01
-2.296527624130249023e-01 -5.540234595537185669e-02 3.784602582454681396e-01 6.676740199327468872e-02 1.425810307264328003e-01 -3.539207577705383301e-01 -8.335794322192668915e-03 -1.106902211904525757e-02 3.823586404323577881e-01 9.397398680448532104e-03 -1.147742867469787598e-01 -2.576777525246143341e-02 4.029690921306610107e-01 -6.104809418320655823e-02 1.417631953954696655e-01 -1.043860334903001785e-02 -3.157516568899154663e-02 -9.259061515331268311e-02 -6.751084327697753906e-02 -9.349945932626724243e-02 -1.081811860203742981e-01 -2.226646840572357178e-01 -3.852001950144767761e-02 5.928158387541770935e-02 -2.785518532618880272e-03 1.588594168424606323e-01 -1.974851787090301514e-01 -1.257076114416122437e-01 7.785139232873916626e-02 -1.407814621925354004e-01 -3.219739794731140137e-01 7.438728958368301392e-02
-5.071025714278221130e-02 -1.881635785102844238e-01 2.361080795526504517e-01 1.020216941833496094e-01 -8.075148612260818481e-02 -8.802702277898788452e-02 1.584627628326416016e-01 1.363838315010070801e-01 6.417264789342880249e-02 1.079830378293991089e-01 1.952527165412902832e-01 -8.494232594966888428e-02 2.746386528015136719e-01 1.594307869672775269e-01 1.584536582231521606e-01 -5.251577496528625488e-02 -1.040060222148895264e-01 -3.061790466308593750e-01 -2.737854421138763428e-01 1.184758320450782776e-01 -2.392154633998870850e-01 -2.643173635005950928e-01 3.471671417355537415e-02 -2.740537822246551514e-01 3.863404691219329834e-02 -2.627626061439514160e-01 7.135663926601409912e-02 -1.724533922970294952e-02 3.493751585483551025e-01 1.250624656677246094e-01 -1.861188709735870361e-01 -5.322998762130737305e-02
1.710298508405685425e-01 4.001234099268913269e-02 1.155252531170845032e-01 -6.433112919330596924e-02 4.882321134209632874e-02 -3.324615359306335449e-01 -1.924944669008255005e-01 2.396081537008285522e-01 3.002767860889434814e-01 3.868989944458007812e-01 -1.755427801981568336e-03 5.535183474421501160e-03 1.297464966773986816e-01 2.263001650571823120e-01 8.072963356971740723e-02 -3.199731111526489258e-01 -2.521918155252933502e-02 -1.129301190376281738e-01 -1.857294738292694092e-01 -3.874909505248069763e-02 -5.862963572144508362e-02 3.340790048241615295e-02 -1.058625206351280212e-01 3.889218345284461975e-02 2.951889038085937500e-01 1.384445726871490479e-01 5.396472290158271790e-02 -1.102027222514152527e-01 -7.418528199195861816e-03 2.742536179721355438e-02 -2.264261096715927124e-01 2.955515682697296143e-01
-8.324714004993438721e-02 8.579528331756591797e-02 -8.700712770223617554e-02 1.553967408835887909e-02 -9.769751876592636108e-02 -1.246608328074216843e-02 2.161901742219924927e-01 9.638146311044692993e-02 9.030923247337341309e-02 9.558687359094619751e-02 1.536926440894603729e-02 -2.825512886047363281e-01 3.264185190200805664e-01 1.163057684898376465e-01 -3.626256063580513000e-02 7.026082277297973633e-02 -2.909370884299278259e-02 -5.678207874298095703e-01 3.491895273327827454e-02 5.062784254550933838e-02 -1.492669284343719482e-01 1.521708369255065918e-01 9.248276799917221069e-02 6.601148098707199097e-02 -1.796849220991134644e-01 -4.702710360288619995e-02 1.949263066053390503e-01 -2.932599484920501709e-01 5.247331783175468445e-02 2.478896826505661011e-01 7.576407492160797119e-02 2.732078433036804199e-01
-1.014155298471450806e-01 -1.162010729312896729e-01 1.418802887201309204e-01 1.273480653762817383e-01 4.797009751200675964e-02 1.024679862894117832e-03 -1.418901681900024414e-01 4.138763248920440674e-01 5.762798711657524109e-02 2.752721905708312988e-01 1.514225751161575317e-01 -6.824155896902084351e-02 2.543236911296844482e-01 -1.712697446346282959e-01 4.922039341181516647e-03 -6.265706568956375122e-02 -3.021156787872314453e-02 -3.102312684059143066e-01 -1.889735162258148193e-01 1.151416599750518799e-01 7.293155789375305176e-02 -2.042678594589233398e-01 -1.133682876825332642e-01 8.815157343633472919e-04 2.388741225004196167e-01 -2.161056250333786011e-01 1.945117302238941193e-02 -3.623625040054321289e-01 7.471822947263717651e-02 -2.057780921459197998e-01 -1.088641062378883362e-01 2.006043195724487305e-01
-1.527430117130279541e-02 -1.185693070292472839e-01 6.908436119556427002e-02 1.178281977772712708e-01 1.155458912253379822e-01 -2.588329017162322998e-01 -9.010621905326843262e-02 -1.159119084477424622e-01 2.758121192455291748e-01 8.641498535871505737e-02 1.793761104345321655e-01 -1.165720671415328979e-01 4.034668803215026855e-01 -8.189366199076175690e-03 2.146183550357818604e-01 -1.186849642544984818e-02 -1.157299876213073730e-01 -1.768299341201782227e-01 -1.180356144905090332e-01 1.271187067031860352e-01 -2.315598577260971069e-01 1.001173779368400574e-01 4.451969638466835022e-02 1.498516201972961426e-01 -5.098794028162956238e-02 2.758097946643829346e-01 -2.847222983837127686e-01 -1.996410787105560303e-01 9.154099225997924805e-02 -3.491697087883949280e-02 -3.918924629688262939e-01 3.442574664950370789e-02
-2.128624618053436279e-01 1.064706146717071533e-01 2.391667366027832031e-01 1.523730158805847168e-01 2.427581995725631714e-01 5.977723747491836548e-03 5.768151953816413879e-02 3.363814353942871094e-01 -2.940270490944385529e-02 2.532431781291961670e-01 2.457761466503143311e-01 5.894884094595909119e-02 3.787635266780853271e-02 3.209534287452697754e-01 1.355242636054754257e-02 2.201372087001800537e-01 -9.754206240177154541e-02 -6.206602975726127625e-02 -2.766076326370239258e-01 6.854865700006484985e-02 -2.428268343210220337e-01 -1.612672507762908936e-01 -2.102470248937606812e-01 -1.496005803346633911e-01 -8.560626208782196045e-02 1.328871678560972214e-02 2.035459131002426147e-02 -1.199506744742393494e-01 -1.659741625189781189e-02 3.352062404155731201e-01 -9.326253831386566162e-02 1.254729777574539185e-01
9.994366019964218140e-02 -1.711202561855316162e-01 5.773735418915748596e-02 -1.997081041336059570e-01 2.558460831642150879e-02 1.513697352493181825e-04 -1.279041729867458344e-02 2.724475264549255371e-01 2.011291831731796265e-01 1.275840587913990021e-02 1.983214765787124634e-01 -1.490128692239522934e-02 -1.759456843137741089e-02 -6.349427998065948486e-02 2.118600606918334961e-01 2.361104823648929596e-02 1.215803995728492737e-01 -9.666979312896728516e-02 -2.533735036849975586e-01 2.872096300125122070e-01 1.571625657379627228e-02 -3.152005970478057861e-01 4.736652597784996033e-02 8.771815896034240723e-02 -2.075615078210830688e-01 1.109685674309730530e-01 -1.907463818788528442e-01 -9.853006899356842041e-02 4.689292907714843750e-01 7.223086059093475342e-02 -1.119009554386138916e-01 3.050267398357391357e-01
4.672603309154510498e-02 -1.551984250545501709e-01 1.994801685214042664e-02 -4.130700975656509399e-02 8.537281304597854614e-02 2.953106723725795746e-02 2.193456441164016724e-01 2.107662409543991089e-01 2.732285261154174805e-01 2.837597429752349854e-01 -4.641024395823478699e-02 1.423424631357192993e-01 2.253512591123580933e-01 8.001641184091567993e-02 -3.064948692917823792e-02 -1.499968916177749634e-01 2.351606488227844238e-01 -5.872968956828117371e-02 -2.702538669109344482e-01 5.281983409076929092e-03 -1.308322995901107788e-01 1.624420881271362305e-01 9.717329591512680054e-02 -3.313369676470756531e-02 1.791427284479141235e-01 1.143768206238746643e-01 -6.359276920557022095e-02 -3.951438963413238525e-01 7.230866700410842896e-02 1.171853020787239075e-01 1.311072409152984619e-01 4.305238127708435059e-01
-5.519714951515197754e-02 -1.164917647838592529e-01 1.841204315423965454e-01 2.641501724720001221e-01 1.703247874975204468e-01 -1.827821880578994751e-02 6.044577434659004211e-02 2.060665041208267212e-01 2.655998766422271729e-01 2.532252669334411621e-01 2.116197645664215088e-01 6.865940243005752563e-02 6.643615663051605225e-02 2.602881491184234619e-01 -1.808256953954696655e-01 1.150768771767616272e-01 -2.365046180784702301e-02 -2.752481400966644287e-01 -1.862425506114959717e-01 -1.738911718130111694e-01 -8.728551119565963745e-02 -7.761971652507781982e-02 -3.883095458149909973e-02 3.642719984054565430e-01 -9.748981893062591553e-02 2.516813278198242188e-01 1.380419731140136719e-01 -1.468980312347412109e-01 9.024024754762649536e-02 -6.634789705276489258e-02 -2.896060347557067871e-01 -5.466051772236824036e-02
-1.651104241609573364e-01 -7.188868522644042969e-02 1.006867736577987671e-01 -2.565695531666278839e-02 1.913665682077407837e-01 2.333717346191406250e-01 -1.601752191781997681e-01 8.236441016197204590e-02 3.891562521457672119e-01 2.219417840242385864e-01 6.077699363231658936e-02 3.252979740500450134e-02 1.625742763280868530e-01 3.276332616806030273e-01 2.103718966245651245e-01 2.469648048281669617e-02 -3.304643929004669189e-01 -7.456836104393005371e-02 4.330498352646827698e-02 -1.022277250885963440e-01 1.620862632989883423e-01 -3.213812708854675293e-01 -1.287530958652496338e-01 2.238647080957889557e-02 -1.150264292955398560e-01 -2.127838134765625000e-02 1.251892745494842529e-02 -1.467734724283218384e-01 2.879935503005981445e-01 2.354254424571990967e-01 -4.024000093340873718e-02 -7.798485923558473587e-03
-3.031147718429565430e-01 -2.351160645484924316e-01 4.022998362779617310e-02 1.502103507518768311e-01 1.504591852426528931e-01 -3.659713268280029297e-01 6.930517405271530151e-02 1.724337339401245117e-01 1.792459040880203247e-01 2.664190530776977539e-01 1.940557062625885010e-01 -2.615377604961395264e-01 1.334596127271652222e-01 -2.597060501575469971e-01 -7.830259948968887329e-02 -5.148909986019134521e-02 -8.230805397033691406e-02 -1.730713993310928345e-01 -5.894492380321025848e-03 -1.768067032098770142e-01 -3.513661213219165802e-04 -3.371052443981170654e-01 -7.142195850610733032e-02 -5.518393963575363159e-02 1.343889683485031128e-01 8.461549878120422363e-02 -7.667754590511322021e-02 -7.995139807462692261e-02 7.714089006185531616e-02 2.726609408855438232e-01 5.286782607436180115e-02 1.547579765319824219e-01
-2.724827826023101807e-01 -1.965861618518829346e-01 2.230462580919265747e-01 -1.654531657695770264e-01 -1.906421035528182983e-01 -2.619928121566772461e-01 -4.761227965354919434e-02 1.001402661204338074e-01 -7.581223547458648682e-02 4.968359172344207764e-01 -1.011548712849617004e-01 -7.646413892507553101e-02 1.228965371847152710e-01 4.059897363185882568e-02 1.820822618901729584e-02 -3.216746151447296143e-01 -5.055058375000953674e-02 -2.948971390724182129e-01 -2.895936742424964905e-02 -1.187485605478286743e-01 -1.720310747623443604e-01 -5.038079619407653809e-02 -4.992465302348136902e-02 -3.693296760320663452e-02 6.270813941955566406e-02 -8.786915242671966553e-02 6.525198370218276978e-02 -1.642660200595855713e-01 1.344486624002456665e-01 9.318000078201293945e-02 -2.077079117298126221e-01 2.241148948669433594e-01
-3.132749581709504128e-03 -1.272332668304443359e-01 9.306310862302780151e-02 2.623860239982604980e-01 7.038093358278274536e-02 -9.622692130506038666e-03 5.797686055302619934e-02 6.926790624856948853e-02 2.834661304950714111e-01 -5.296646803617477417e-02 7.255114614963531494e-02 -1.778824478387832642e-01 1.303833425045013428e-01 6.194347515702247620e-02 -4.930901899933815002e-02 8.270441554486751556e-03 -2.266275435686111450e-01 -9.196113049983978271e-02 -4.047105610370635986e-01 -7.175440341234207153e-02 -6.188572384417057037e-03 -2.691936194896697998e-01 1.165032684803009033e-01 6.965349614620208740e-02 2.820318192243576050e-02 -2.002327293157577515e-01 9.638001024723052979e-02 -3.436908125877380371e-01 2.677426338195800781e-01 3.861361742019653320e-01 -4.341525956988334656e-02 1.975620537996292114e-01
3.401971235871315002e-02 8.100979030132293701e-02 4.251106642186641693e-03 1.018791347742080688e-01 4.158286750316619873e-01 1.990605145692825317e-01 -1.686366498470306396e-01 1.050479784607887268e-01 1.766797453165054321e-01 1.758584529161453247e-01 1.227465341798961163e-03 -1.933629661798477173e-01 7.708957791328430176e-02 8.252186328172683716e-02 2.060198783874511719e-01 -1.945887207984924316e-01 1.222362890839576721e-01 -1.577507108449935913e-01 -1.957001835107803345e-01 -2.217586040496826172e-01 -1.551213115453720093e-01 -1.514968723058700562e-01 -5.014991387724876404e-02 -1.345365643501281738e-01 -2.210557013750076294e-01 1.308098733425140381e-01 -4.092986583709716797e-01 -9.747767448425292969e-02 2.078701257705688477e-01 -2.465368621051311493e-02 -1.668420433998107910e-01 1.663930714130401611e-01
-3.077390417456626892e-02 -3.191281110048294067e-02 5.855083931237459183e-03 5.278240516781806946e-02 3.468971326947212219e-02 2.095698118209838867e-01 -1.321732904762029648e-02 7.110995799303054810e-02 2.395720407366752625e-02 5.035638809204101562e-01 6.506764912046492100e-04 -2.366704940795898438e-01 1.510411035269498825e-02 9.871079027652740479e-02 2.694553323090076447e-02 1.757756322622299194e-01 -7.709544152021408081e-02 -8.864944428205490112e-02 -3.903765082359313965e-01 9.886806458234786987e-02 -1.091071367263793945e-01 -1.079500764608383179e-01 9.755259007215499878e-02 -3.314539790153503418e-02 -1.024361550807952881e-01 -2.806579926982522011e-03 6.881245970726013184e-02 -3.502331972122192383e-01 -4.915291070938110352e-02 1.308101713657379150e-01 -1.933074891567230225e-01 4.337772130966186523e-01
-1.043618991971015930e-01 4.977552965283393860e-02 -1.697205901145935059e-01 -2.144602090120315552e-01 1.008261591196060181e-01 -6.291551887989044189e-02 1.867659687995910645e-01 1.740411072969436646e-01 2.472065091133117676e-01 1.621006727218627930e-01 1.367974728345870972e-01 -8.389641344547271729e-02 2.664895057678222656e-01 1.961992979049682617e-01 5.777803808450698853e-02 -2.343626692891120911e-02 2.403907030820846558e-01 -1.465270221233367920e-01 -2.953214049339294434e-01 2.315297573804855347e-01 -1.012631207704544067e-01 1.841185688972473145e-01 2.149071544408798218e-01 -2.055270038545131683e-02 1.614944934844970703e-01 1.768993139266967773e-01 1.983184814453125000e-01 -8.570921421051025391e-02 1.663779020309448242e-01 -6.457296758890151978e-02 -4.069518297910690308e-02 3.969897925853729248e-01
-1.624184846878051758e-01 -9.847144782543182373e-02 1.401133835315704346e-01 1.558102965354919434e-01 9.223343431949615479e-02 -1.163659021258354187e-01 6.961633265018463135e-02 3.395630419254302979e-01 1.828470379114151001e-01 2.298190630972385406e-02 2.065981775522232056e-01 -7.476952672004699707e-02 -3.031018748879432678e-02 3.169893324375152588e-01 1.012474857270717621e-02 8.083112537860870361e-03 1.561288256198167801e-02 -2.471314519643783569e-01 -1.220036000013351440e-01 -6.078032031655311584e-02 1.058686226606369019e-01 -1.952332705259323120e-01 2.218902260065078735e-01 -5.380217358469963074e-02 1.046878844499588013e-01 3.409894108772277832e-01 1.540674120187759399e-01 -1.992124617099761963e-01 -7.059710472822189331e-02 9.095591306686401367e-02 -5.837258696556091309e-02 4.531482160091400146e-01
-7.781735807657241821e-02 -6.351537536829710007e-03 -7.561808079481124878e-02 -1.717485338449478149e-01 1.046364456415176392e-01 3.020668327808380127e-01 2.624443769454956055e-01 1.873435676097869873e-01 3.973693251609802246e-01 1.369096785783767700e-01 -1.598094105720520020e-01 -2.487176954746246338e-01 1.171242222189903259e-01 2.053571790456771851e-01 -5.972672998905181885e-02 -1.019654795527458191e-01 1.953509449958801270e-01 -1.830579787492752075e-01 -1.283313035964965820e-01 9.694643318653106689e-02 -1.801566630601882935e-01 7.086832076311111450e-02 1.397292762994766235e-01 2.256617844104766846e-01 1.577450782060623169e-01 2.503489553928375244e-01 1.784780807793140411e-02 -1.935711205005645752e-01 1.543223261833190918e-01 -2.634890563786029816e-02 -4.185439273715019226e-02 2.480862140655517578e-01
-1.651040911674499512e-01 4.748230427503585815e-02 1.874601840972900391e-01 -1.607356779277324677e-02 1.232159212231636047e-01 -2.623750865459442139e-01 -5.011149123311042786e-02 8.206049352884292603e-02 1.324959695339202881e-01 8.937892317771911621e-02 1.023732423782348633e-01 -2.223790585994720459e-01 1.792266964912414551e-01 3.867436051368713379e-01 -2.564010210335254669e-02 7.559755444526672363e-02 4.053875058889389038e-02 -3.533965349197387695e-01 1.343043595552444458e-01 -2.361658513545989990e-01 -2.007200270891189575e-01 -4.776848480105400085e-02 -1.645399816334247589e-02 8.017776161432266235e-02 8.743235468864440918e-02 1.841519176959991455e-01 2.449731230735778809e-01 -1.770278364419937134e-01 2.377684861421585083e-01 -2.777113020420074463e-01 -2.121289223432540894e-01 8.425856381654739380e-02
8.679291605949401855e-02 -8.436905592679977417e-02 2.508129477500915527e-01 -2.624729871749877930e-01 2.861999869346618652e-01 -2.660492062568664551e-01 3.554570302367210388e-02 2.665320336818695068e-01 2.249524295330047607e-01 1.402554810047149658e-01 4.468879848718643188e-02 -1.033499166369438171e-01 6.680079549551010132e-02 2.655281722545623779e-01 -6.916395574808120728e-02 7.244811207056045532e-02 -2.461258023977279663e-01 -2.045167684555053711e-01 -3.567951619625091553e-01 -1.467164754867553711e-01 2.014196664094924927e-02 -3.390587121248245239e-02 -4.478612914681434631e-02 -2.710540220141410828e-02 -1.148608252406120300e-01 6.017315667122602463e-03 1.879544928669929504e-02 -2.144380807876586914e-01 2.882221043109893799e-01 -2.182617783546447754e-01 4.479721188545227051e-02 1.130857095122337341e-01
-3.598005771636962891e-01 6.003114953637123108e-02 -1.241174042224884033e-01 1.371688861399888992e-02 -3.898007050156593323e-02 -1.630453616380691528e-01 -4.480604082345962524e-02 -1.572812795639038086e-01 3.354001939296722412e-01 1.034053228795528412e-02 5.797792971134185791e-02 -3.533544838428497314e-01 -2.675686590373516083e-02 6.328301131725311279e-02 2.602067887783050537e-01 2.492863312363624573e-02 -2.693488635122776031e-02 -2.081647962331771851e-01 -5.890741944313049316e-02 -4.982295259833335876e-02 -2.086618840694427490e-01 -2.631051233038306236e-03 9.810980409383773804e-02 -8.365155756473541260e-02 2.112415283918380737e-01 7.222625613212585449e-02 -5.923814699053764343e-02 -2.392307221889495850e-01 6.489087641239166260e-02 3.210182487964630127e-02 -1.356681734323501587e-01 4.880777299404144287e-01
-2.471750527620315552e-01 -1.237855479121208191e-01 2.819570600986480713e-01 -4.814047366380691528e-02 -3.697896003723144531e-02 -3.390246629714965820e-01 -8.331333845853805542e-02 1.645307391881942749e-01 -1.086821630597114563e-01 3.707551360130310059e-01 4.494065046310424805e-02 -3.476282060146331787e-01 2.991519868373870850e-01 -1.408605277538299561e-01 1.080693975090980530e-01 -1.115924492478370667e-01 -5.233366414904594421e-02 -2.328224182128906250e-01 2.059037610888481140e-02 -2.852681577205657959e-01 -1.168863773345947266e-01 -5.152141302824020386e-02 9.054057300090789795e-02 -1.519583314657211304e-01 2.573440410196781158e-02 -9.093344211578369141e-02 1.488053649663925171e-01 -1.527968794107437134e-01 1.743872463703155518e-01 -3.758792579174041748e-02 -1.090747043490409851e-01 3.675859421491622925e-02
-3.330364227294921875e-01 -8.664602786302566528e-02 1.735900044441223145e-01 -1.043418422341346741e-01 -1.915697753429412842e-01 -2.216257750988006592e-01 1.522208154201507568e-01 3.560992479324340820e-01 -9.866744279861450195e-02 2.530495822429656982e-01 -6.138669326901435852e-02 -1.870209276676177979e-01 1.724691540002822876e-01 -2.340468317270278931e-01 -1.215130463242530823e-02 -9.512151032686233521e-02 1.162245124578475952e-01 -1.812090575695037842e-01 -5.976966768503189087e-02 -1.204954385757446289e-01 -1.979601979255676270e-01 -2.119089476764202118e-02 -2.347378134727478027e-01 -4.015839099884033203e-02 -4.366804659366607666e-02 7.113932818174362183e-02 -2.136036381125450134e-02 -7.026043534278869629e-02 2.823147475719451904e-01 3.546744883060455322e-01 -1.410131603479385376e-01 9.416647371836006641e-04
-5.271822959184646606e-02 -3.949372097849845886e-02 -4.521721601486206055e-02 -1.605120301246643066e-01 -3.574582934379577637e-02 -1.000160872936248779e-01 -3.059384226799011230e-01 1.608655452728271484e-01 -2.458981052041053772e-02 2.541965246200561523e-01 3.809867203235626221e-01 3.519442304968833923e-02 1.853347569704055786e-01 1.899216882884502411e-02 -2.725712768733501434e-02 -1.862300932407379150e-01 1.415189206600189209e-01 -4.695477187633514404e-01 8.856201171875000000e-02 -1.308423727750778198e-01 -1.896733492612838745e-01 -2.196959406137466431e-01 -1.199850905686616898e-02 7.749171555042266846e-02 1.620813459157943726e-01 -1.082999259233474731e-01 -2.452786453068256378e-02 -1.386505067348480225e-01 1.107782796025276184e-01 -1.070435568690299988e-01 -2.448248565196990967e-01 2.408319562673568726e-01
-1.564641147851943970e-01 -8.923270553350448608e-02 1.724635213613510132e-01 -1.407116353511810303e-01 -1.611465215682983398e-01 -2.117081582546234131e-01 1.246952265501022339e-01 2.598191499710083008e-01 4.681818187236785889e-02 3.933886587619781494e-01 -2.357167191803455353e-02 1.547326333820819855e-02 1.596541889011859894e-02 -2.267967760562896729e-01 1.049572229385375977e-01 -3.008877635002136230e-01 4.835762828588485718e-02 -2.185211777687072754e-01 -3.773649409413337708e-02 7.847309112548828125e-02 -3.004904687404632568e-01 -5.520333349704742432e-02 -1.939465254545211792e-01 1.741393841803073883e-02 -3.015074133872985840e-02 -1.369960755109786987e-01 -4.811011999845504761e-02 -1.778025627136230469e-01 3.541046082973480225e-01 1.902313977479934692e-01 -1.873997002840042114e-01 1.181207820773124695e-01
-1.172730252146720886e-01 3.551086038351058960e-02 2.943454086780548096e-01 1.788674294948577881e-01 2.002234905958175659e-01 -8.582990616559982300e-02 -1.511594802141189575e-01 1.532640010118484497e-01 1.517951786518096924e-01 9.678114950656890869e-02 1.420078147202730179e-02 -2.327961921691894531e-01 6.901133060455322266e-02 1.668125689029693604e-01 2.181503176689147949e-01 6.417076289653778076e-02 -6.659187376499176025e-02 -2.886860668659210205e-01 -1.857669055461883545e-01 1.269587725400924683e-01 -4.205282628536224365e-01 -1.074044257402420044e-01 4.525896534323692322e-02 -5.050562322139739990e-03 2.548176422715187073e-02 -1.242945939302444458e-01 1.808304339647293091e-01 1.951016634702682495e-01 2.762730717658996582e-01 2.698855996131896973e-01 1.029124930500984192e-01 1.611923724412918091e-01
-1.435396820306777954e-02 4.275830462574958801e-02 -3.714062646031379700e-02 -9.864092804491519928e-03 7.905326038599014282e-02 -2.352585196495056152e-01 -2.809841744601726532e-02 -8.144319802522659302e-02 2.391837686300277710e-01 9.107594937086105347e-02 2.657516002655029297e-01 -1.368634700775146484e-01 4.750384688377380371e-01 -1.457830220460891724e-01 6.723199039697647095e-02 8.614841848611831665e-02 -6.120915710926055908e-02 -7.220606505870819092e-02 -1.050588414072990417e-01 1.716744527220726013e-02 -2.603322863578796387e-01 -4.702806100249290466e-02 1.371027156710624695e-02 2.369398027658462524e-01 -1.139419618993997574e-02 6.646967679262161255e-02 -1.803011745214462280e-01 -2.655717730522155762e-01 9.195725619792938232e-02 1.197109231725335121e-03 -4.932371377944946289e-01 8.845596760511398315e-02
1.182621866464614868e-01 -4.714746400713920593e-02 2.487928718328475952e-01 -2.192380875349044800e-01 2.538459002971649170e-01 1.962812058627605438e-02 -4.797356948256492615e-02 3.061108887195587158e-01 1.821502149105072021e-01 -2.503728307783603668e-02 2.809636592864990234e-01 2.320163324475288391e-02 3.633266091346740723e-01 8.105254173278808594e-02 -2.159587852656841278e-02 6.235203891992568970e-02 -2.000973187386989594e-02 -1.963104754686355591e-01 -3.282538950443267822e-01 -5.786425247788429260e-02 3.572170063853263855e-02 1.642210185527801514e-01 -9.318591654300689697e-02 -2.014365345239639282e-01 2.007660456001758575e-02 1.076123416423797607e-01 2.446919232606887817e-01 -1.787216514348983765e-01 2.582427561283111572e-01 -1.397064477205276489e-01 -1.416998654603958130e-01 1.384131163358688354e-01
1.810183972120285034e-01 -1.940942853689193726e-01 3.795882761478424072e-01 6.303961575031280518e-02 1.812731474637985229e-01 1.891326624900102615e-03 -1.764507442712783813e-01 2.857058346271514893e-01 1.472189128398895264e-01 -1.554118692874908447e-01 2.358153015375137329e-01 -8.225259184837341309e-02 2.888691127300262451e-01 2.265490740537643433e-01 -5.426786094903945923e-02 -1.231274008750915527e-02 -1.396503746509552002e-01 -1.358711123466491699e-01 -7.544574141502380371e-02 -1.379934698343276978e-01 3.364307805895805359e-02 1.720623113214969635e-02 -4.800592362880706787e-02 2.659487910568714142e-02 1.243574097752571106e-01 8.052100241184234619e-02 9.307572245597839355e-02 -3.489560782909393311e-01 3.583531081676483154e-01 2.239823155105113983e-02 -1.814449392259120941e-02 2.025787383317947388e-01
8.758227922953665257e-04 1.715682893991470337e-01 1.712329387664794922e-01 1.036168932914733887e-01 1.579016149044036865e-01 7.615683972835540771e-02 -1.074594631791114807e-01 2.390884011983871460e-01 3.078248500823974609e-01 1.924239844083786011e-01 2.073176652193069458e-01 -1.481761187314987183e-01 2.313431501388549805e-01 -2.159457653760910034e-02 -2.005626447498798370e-02 2.214600099250674248e-03 -4.273461177945137024e-02 -2.589206397533416748e-01 4.231677949428558350e-02 -3.736684918403625488e-01 -2.444748878479003906e-01 -1.505736820399761200e-02 -9.375889785587787628e-03 6.218970566987991333e-02 1.852826774120330811e-01 3.438566029071807861e-01 1.232586707919836044e-02 -2.027089744806289673e-01 1.563422083854675293e-01 -2.576067149639129639e-01 -8.415878564119338989e-02 -1.183971911668777466e-01
1.578516960144042969e-01 1.839832067489624023e-01 -3.143261373043060303e-02 4.033871740102767944e-02 -3.442196920514106750e-02 6.550189107656478882e-02 -2.900386750698089600e-01 -8.443593978881835938e-02 1.414254307746887207e-01 3.144156038761138916e-01 1.329199224710464478e-01 1.711192578077316284e-01 2.664343416690826416e-01 -1.160500422120094299e-01 -1.505023539066314697e-01 7.016414403915405273e-02 -9.795185178518295288e-02 -3.278745412826538086e-01 -2.170799970626831055e-01 -2.288063522428274155e-03 -3.257389664649963379e-01 -2.608489096164703369e-01 -1.852937489748001099e-01 2.376596480607986450e-01 2.524332702159881592e-02 1.143193319439888000e-01 -5.944970250129699707e-02 -2.025369405746459961e-01 1.071542054414749146e-01 3.193420916795730591e-02 -1.479491442441940308e-01 2.054567039012908936e-01
-3.163739442825317383e-01 -5.819985270500183105e-02 -4.268508031964302063e-02 -7.560678292065858841e-03 -2.411218173801898956e-02 -3.058657348155975342e-01 1.907779574394226074e-01 3.654647171497344971e-01 2.075524441897869110e-02 4.487782716751098633e-01 -1.426024828106164932e-02 5.353144928812980652e-02 2.541566193103790283e-01 -1.162157580256462097e-01 3.575319647789001465e-01 1.671625077724456787e-01 -6.419952213764190674e-02 -1.810274124145507812e-01 -1.989508867263793945e-01 -5.034898221492767334e-02 -3.682655096054077148e-02 -8.888781070709228516e-02 -9.308195859193801880e-02 1.795865893363952637e-01 -1.159311681985855103e-01 6.297204643487930298e-02 -6.876433640718460083e-02 5.061088129878044128e-02 1.247069090604782104e-01 -1.395552232861518860e-02 2.606133930385112762e-02 1.465136408805847168e-01
-3.298559784889221191e-02 -1.109683141112327576e-01 -7.315198332071304321e-02 -1.283507943153381348e-01 4.917583242058753967e-02 9.729535877704620361e-02 2.797016501426696777e-02 1.258820146322250366e-01 -1.962256580591201782e-01 5.047519803047180176e-01 2.539298832416534424e-01 7.911670207977294922e-02 2.423362731933593750e-01 1.561880558729171753e-01 2.460290119051933289e-02 -1.596197038888931274e-01 -7.503468543291091919e-02 -5.634077265858650208e-02 -2.480165064334869385e-01 -2.171301990747451782e-01 -1.043549478054046631e-01 2.530558034777641296e-03 -7.146760076284408569e-02 2.067831307649612427e-01 -8.473993092775344849e-02 3.263625502586364746e-01 -1.003119274973869324e-01 -2.651716768741607666e-01 1.236991956830024719e-01 2.528360486030578613e-01 1.853420212864875793e-02 1.147464960813522339e-01
6.968930363655090332e-02 -1.084757149219512939e-01 3.332048058509826660e-01 -1.432162225246429443e-01 1.222872138023376465e-01 -6.354110687971115112e-02 -3.901817277073860168e-02 7.921376824378967285e-02 2.012109905481338501e-01 6.735295057296752930e-02 4.987995699048042297e-02 -1.354196071624755859e-01 2.796777188777923584e-01 9.476370364427566528e-02 -1.898744553327560425e-01 -1.274433266371488571e-02 -1.469626370817422867e-02 -2.856441438198089600e-01 -1.857997030019760132e-01 -1.916639953851699829e-01 1.077539101243019104e-01 1.265556961297988892e-01 -2.015225440263748169e-01 1.004047542810440063e-01 -5.789292231202125549e-02 -9.530007094144821167e-02 -1.813061907887458801e-02 -2.503657042980194092e-01 5.063067078590393066e-01 -9.856279194355010986e-02 -2.490838766098022461e-01 -2.921983413398265839e-02
-1.329629123210906982e-01 1.957966573536396027e-02 3.152623474597930908e-01 1.259162127971649170e-01 1.810161173343658447e-01 -7.565321773290634155e-02 -5.582502111792564392e-02 1.186858937144279480e-01 1.880047917366027832e-01 3.255523145198822021e-01 3.845254480838775635e-01 8.624848909676074982e-03 1.803969591856002808e-01 1.474238336086273193e-01 2.740314602851867676e-01 9.367370605468750000e-02 -6.723953783512115479e-02 1.076899394392967224e-01 -9.783911705017089844e-02 -1.955767720937728882e-01 -5.311481282114982605e-02 -1.574576497077941895e-01 -1.679284721612930298e-01 1.434099376201629639e-01 -2.842035889625549316e-01 2.369176596403121948e-01 9.980086982250213623e-02 -8.198007941246032715e-02 1.643816232681274414e-01 9.448005817830562592e-03 -2.088801264762878418e-01 1.376390159130096436e-01
-1.928897798061370850e-01 -1.824744641780853271e-01 -8.338650315999984741e-02 -1.736955903470516205e-02 1.400597989559173584e-01 8.790293335914611816e-02 -1.910758912563323975e-01 -1.301987171173095703e-01 1.132884100079536438e-01 2.003032565116882324e-01 3.670605644583702087e-02 -6.641007214784622192e-02 -3.887373488396406174e-03 2.518324553966522217e-01 9.474471211433410645e-02 1.959303021430969238e-01 -1.873635649681091309e-01 -2.240348458290100098e-01 -1.411197930574417114e-01 -3.175076246261596680e-01 -1.187224090099334717e-01 1.194602474570274353e-01 7.182166911661624908e-03 6.241104751825332642e-02 1.905259303748607635e-02 2.810412272810935974e-02 1.703199446201324463e-01 1.668821424245834351e-01 3.397135734558105469e-01 3.371268808841705322e-01 -1.407025754451751709e-01 3.559768795967102051e-01
-8.216508477926254272e-02 -1.221509203314781189e-01 9.469396620988845825e-02 1.298474520444869995e-01 -1.494027376174926758e-01 -1.509745270013809204e-01 -7.377137243747711182e-02 3.658440709114074707e-01 1.123203523457050323e-02 2.969899773597717285e-01 2.759851217269897461e-01 -2.117361277341842651e-01 1.652401238679885864e-01 8.549026399850845337e-02 -6.047111935913562775e-03 2.879586070775985718e-02 -9.212628006935119629e-02 -1.442701965570449829e-01 8.662708103656768799e-02 -1.468798518180847168e-01 -2.099354565143585205e-01 -1.013014838099479675e-01 3.802598416805267334e-01 -1.056208908557891846e-01 1.243616044521331787e-01 1.504246592521667480e-01 -2.217240482568740845e-01 -1.002375558018684387e-01 3.888091444969177246e-01 -7.289867848157882690e-02 2.365962602198123932e-02 2.186089195311069489e-02
1.700505912303924561e-01 -7.779498398303985596e-02 1.653591394424438477e-01 -2.092821002006530762e-01 2.415205389261245728e-01 -2.160888016223907471e-01 -7.637270539999008179e-02 2.477654367685317993e-01 2.151157408952713013e-01 1.220622211694717407e-01 1.501289904117584229e-01 2.251563221216201782e-02 1.942870579659938812e-02 1.464179307222366333e-01 -7.173401117324829102e-02 -6.442280858755111694e-02 -2.323296815156936646e-01 -2.852022945880889893e-01 -2.070259600877761841e-01 -2.466055452823638916e-01 8.824390172958374023e-02 -1.063593104481697083e-01 -2.348730266094207764e-01 -7.585803419351577759e-02 -1.049766689538955688e-01 1.042109206318855286e-01 -1.897305995225906372e-01 -3.141708970069885254e-01 3.033087849617004395e-01 -7.278473675251007080e-02 1.390215009450912476e-01 1.187315508723258972e-01
5.836036056280136108e-02 -2.057214528322219849e-01 1.029599606990814209e-01 9.416308254003524780e-02 1.604748144745826721e-02 -2.522275745868682861e-01 7.628884166479110718e-02 4.486496746540069580e-01 2.779375314712524414e-01 3.574106991291046143e-01 3.720320388674736023e-02 -1.695175468921661377e-01 3.082503080368041992e-01 7.895212620496749878e-02 -1.407496631145477295e-01 1.340719014406204224e-01 3.917092457413673401e-02 -6.226116791367530823e-02 8.938768506050109863e-02 -1.700021177530288696e-01 -1.338799148797988892e-01 -2.436607182025909424e-01 1.648613810539245605e-02 -1.000311784446239471e-02 2.500019669532775879e-01 6.227743625640869141e-02 -2.017554044723510742e-01 1.039127185940742493e-01 1.400704085826873779e-01 -2.293577603995800018e-02 1.026983037590980530e-01 1.453624218702316284e-01
1.836673617362976074e-01 2.662982046604156494e-02 2.299922257661819458e-01 -8.397014811635017395e-03 -7.465938478708267212e-02 -3.570337593555450439e-02 7.486325502395629883e-02 1.108871251344680786e-01 2.931616455316543579e-02 6.056423112750053406e-02 1.290823370218276978e-01 -1.840671300888061523e-01 3.387389481067657471e-01 6.711004674434661865e-02 1.154549792408943176e-01 4.381978139281272888e-02 -4.787917807698249817e-02 -3.769991099834442139e-01 -2.124195843935012817e-01 -5.791097879409790039e-02 -2.224797159433364868e-01 -2.229431867599487305e-01 -2.474468015134334564e-02 -1.869589239358901978e-01 3.176933899521827698e-02 -1.346716731786727905e-01 -8.049568533897399902e-02 2.481415867805480957e-02 3.392339050769805908e-01 -2.641435898840427399e-02 -4.759934246540069580e-01 4.495968297123908997e-02
-8.641802519559860229e-02 1.523228245787322521e-03 -6.766171753406524658e-02 -4.830948263406753540e-02 1.183472275733947754e-01 -1.744434535503387451e-01 -6.502405554056167603e-02 9.148272126913070679e-02 2.033641934394836426e-01 3.669596612453460693e-01 1.204024106264114380e-01 1.208124235272407532e-01 2.207825332880020142e-01 1.529560536146163940e-01 -2.437402866780757904e-02 -1.350517198443412781e-02 -2.760713696479797363e-01 -4.875666275620460510e-02 -2.774942517280578613e-01 -1.874813623726367950e-02 -9.206644445657730103e-02 2.274167910218238831e-02 8.758484572172164917e-02 -1.638317555189132690e-01 -2.618817389011383057e-01 4.302208125591278076e-02 2.192215472459793091e-01 1.873007714748382568e-01 2.837066352367401123e-01 2.409912049770355225e-01 -2.346842177212238312e-02 3.980150818824768066e-01
1.064750105142593384e-01 1.344745457172393799e-01 1.847208291292190552e-01 -1.203471720218658447e-01 2.339481115341186523e-01 4.281809180974960327e-02 -1.786936968564987183e-01 2.509370744228363037e-01 2.662061750888824463e-01 1.245143543928861618e-02 1.627534329891204834e-01 6.690952181816101074e-02 3.956498205661773682e-01 1.486503332853317261e-01 1.082798019051551819e-01 -5.467727314680814743e-03 4.539759084582328796e-02 -2.779655158519744873e-01 -7.868774235248565674e-02 3.493655240163207054e-03 -4.650766775012016296e-02 1.336677223443984985e-01 -1.471718773245811462e-02 -1.776981204748153687e-01 6.020070984959602356e-02 1.588309854269027710e-01 1.863215267658233643e-01 -1.499450355768203735e-01 3.308475911617279053e-01 -2.753790915012359619e-01 -2.334696501493453979e-01 1.221749708056449890e-01
-1.395284384489059448e-01 -7.073802873492240906e-03 3.396101668477058411e-02 -8.147855848073959351e-02 -8.938531577587127686e-02 3.328782618045806885e-01 -1.259417273104190826e-02 2.301012277603149414e-01 1.401232331991195679e-01 4.057490229606628418e-01 8.132397383451461792e-02 -1.546400934457778931e-01 1.928891390562057495e-01 2.905481122434139252e-02 2.145184278488159180e-01 -3.830300644040107727e-02 -1.598804444074630737e-01 9.744089096784591675e-02 1.596683859825134277e-01 -3.115883097052574158e-03 -1.502243131399154663e-01 1.395750790834426880e-01 -1.418907847255468369e-02 -3.973791748285293579e-02 -1.332805119454860687e-02 3.291363641619682312e-02 -4.142260178923606873e-02 -6.122534349560737610e-02 4.499303698539733887e-01 1.431872099637985229e-01 1.503825038671493530e-01 3.791937828063964844e-01
-1.702322959899902344e-01 2.778229536488652229e-03 -1.718415617942810059e-01 -2.017760835587978363e-02 -1.623262614011764526e-01 -7.596272975206375122e-02 -4.467259347438812256e-02 2.111384570598602295e-01 6.931074708700180054e-02 4.867005944252014160e-01 1.984586864709854126e-01 -2.149650454521179199e-01 3.822855055332183838e-01 1.694183796644210815e-01 1.192319467663764954e-01 -9.296159446239471436e-02 1.093866303563117981e-01 6.718405336141586304e-02 -9.849794209003448486e-02 -1.500550955533981323e-01 -3.946951404213905334e-02 -1.797686070203781128e-01 -2.907507419586181641e-01 -2.288101613521575928e-02 5.844045430421829224e-02 3.480260968208312988e-01 -1.735223829746246338e-02 -9.189394116401672363e-02 -3.202231973409652710e-02 4.945715889334678650e-02 7.089643925428390503e-02 1.672988533973693848e-01
-6.575732678174972534e-02 8.856967091560363770e-03 1.042364388704299927e-01 5.077355727553367615e-02 2.404286861419677734e-01 4.201048985123634338e-02 -2.953179478645324707e-01 -1.566077023744583130e-01 2.006142735481262207e-01 3.136478662490844727e-01 -1.893341690301895142e-01 -1.358011513948440552e-01 1.196504533290863037e-01 1.472748517990112305e-01 1.435023844242095947e-01 -9.562355279922485352e-02 1.072011664509773254e-01 -4.129594862461090088e-01 1.270930618047714233e-01 -1.103558912873268127e-01 -5.113052204251289368e-02 -9.243915975093841553e-02 6.396203488111495972e-02 -8.595876395702362061e-02 4.164407029747962952e-02 -9.280757606029510498e-02 -2.679961621761322021e-01 -1.766252219676971436e-01 2.450923919677734375e-01 7.705186307430267334e-02 -1.626398265361785889e-01 3.367025256156921387e-01
-1.948351860046386719e-01 -1.535346955060958862e-01 1.679765582084655762e-01 -2.292534261941909790e-01 3.611440956592559814e-02 2.350833564996719360e-01 -3.206915259361267090e-01 -1.355452276766300201e-02 2.927557528018951416e-01 4.418894648551940918e-02 2.650206163525581360e-02 -1.174410730600357056e-01 1.840394437313079834e-01 2.328117638826370239e-01 2.485536187887191772e-01 -4.926642403006553650e-02 -1.420589536428451538e-01 -7.576636970043182373e-02 -4.631696641445159912e-01 -7.969690859317779541e-02 -7.579392194747924805e-02 -7.687861472368240356e-02 7.816411554813385010e-02 5.822244659066200256e-02 -5.893939733505249023e-02 2.327267676591873169e-01 -3.458833694458007812e-02 -8.010774850845336914e-02 -2.619451656937599182e-02 2.099081128835678101e-01 -2.497127801179885864e-01 5.796444416046142578e-02
-3.162340223789215088e-01 -8.495250344276428223e-02 6.836443394422531128e-02 -1.148828938603401184e-01 1.466786116361618042e-01 -4.592492431402206421e-02 6.284397840499877930e-02 2.468783110380172729e-01 8.807534724473953247e-02 4.871097207069396973e-02 -3.012175261974334717e-01 -1.899446845054626465e-01 8.986032009124755859e-02 2.752041816711425781e-01 1.111488342285156250e-01 -1.251503527164459229e-01 8.841495960950851440e-02 -1.607888787984848022e-01 -2.361871302127838135e-01 1.429791003465652466e-01 6.391075998544692993e-02 -2.667936086654663086e-01 -2.695653401315212250e-02 5.076850950717926025e-02 1.887913048267364502e-01 3.624958395957946777e-01 7.941642403602600098e-02 -2.458751946687698364e-01 2.346431165933609009e-01 7.165292650461196899e-02 1.688097231090068817e-02 2.342370599508285522e-01
-2.014533579349517822e-01 -5.217523500323295593e-02 -1.824163645505905151e-01 2.076760828495025635e-01 -4.069613292813301086e-02 -1.784804314374923706e-01 2.048640996217727661e-01 1.721153408288955688e-01 7.660403847694396973e-02 3.341195881366729736e-01 1.910163462162017822e-01 -1.015444402582943439e-03 1.279820352792739868e-01 1.696909405291080475e-02 -1.628410629928112030e-02 -6.417283415794372559e-02 -1.887502223253250122e-01 -6.299545615911483765e-02 -2.221458852291107178e-01 -1.832079142332077026e-01 -2.633241117000579834e-01 -6.652106344699859619e-02 4.745915532112121582e-02 -1.303048580884933472e-01 -1.422480344772338867e-01 1.818566918373107910e-01 9.840025007724761963e-02 2.009722441434860229e-01 1.789026707410812378e-01 1.633030921220779419e-01 -1.662402004003524780e-01 4.415285289287567139e-01
1.629891842603683472e-01 2.137324213981628418e-01 3.077840618789196014e-02 2.293132841587066650e-01 4.005627334117889404e-01 -1.452639102935791016e-01 -1.545644700527191162e-01 1.623678952455520630e-01 1.057936847209930420e-01 1.425881534814834595e-01 2.107379734516143799e-01 -9.547349065542221069e-02 4.482568800449371338e-01 2.108169794082641602e-01 6.163180619478225708e-02 -7.020326703786849976e-02 -1.293485909700393677e-01 -2.311682254076004028e-01 -2.710451185703277588e-01 -1.561218798160552979e-01 1.656690239906311035e-01 -2.410568296909332275e-02 3.180114924907684326e-02 1.449730098247528076e-01 -1.851223595440387726e-02 -1.627878844738006592e-02 8.486651629209518433e-02 -1.350701153278350830e-01 1.069151759147644043e-01 1.580474674701690674e-01 6.562986969947814941e-02 1.357382386922836304e-01
1.893426477909088135e-01 8.453163504600524902e-02 -7.348105311393737793e-02 -6.421969830989837646e-02 -1.363522261381149292e-01 -5.217567458748817444e-02 -9.171123057603836060e-02 1.051417067646980286e-01 3.257472515106201172e-01 4.485557675361633301e-01 3.645687103271484375e-01 -1.484315544366836548e-01 2.449695020914077759e-01 2.320979386568069458e-01 1.123087033629417419e-01 -1.305842306464910507e-02 -2.031414210796356201e-01 -2.711045742034912109e-01 -1.073327213525772095e-01 -8.427398651838302612e-02 -1.436540782451629639e-01 -6.799341738224029541e-02 1.405966933816671371e-02 7.574649155139923096e-02 -2.527821809053421021e-02 -6.645683199167251587e-02 2.657682895660400391e-01 -2.688885293900966644e-02 2.446743696928024292e-01 -9.501733630895614624e-02 -8.702780306339263916e-02 -1.790924370288848877e-02
-6.941760331392288208e-02 -3.043199479579925537e-01 8.603481203317642212e-02 1.317498087882995605e-01 2.458585649728775024e-01 -1.376080513000488281e-01 -1.004936173558235168e-01 2.213813811540603638e-01 4.408485442399978638e-02 -6.264868378639221191e-02 2.132081836462020874e-01 -2.089689299464225769e-02 4.328558146953582764e-01 1.641855090856552124e-01 2.497820556163787842e-01 2.445348352193832397e-02 1.238076612353324890e-01 -2.743535935878753662e-01 -3.895533084869384766e-02 9.522111155092716217e-03 -1.968230605125427246e-01 7.600988447666168213e-02 -9.859666461125016212e-04 1.236470118165016174e-01 6.851899623870849609e-02 2.607142031192779541e-01 -2.089996933937072754e-01 2.946905791759490967e-02 2.250219881534576416e-01 -1.814938634634017944e-01 -1.733998805284500122e-01 1.654553264379501343e-01
-2.211602777242660522e-01 3.132656216621398926e-02 1.391478441655635834e-02 1.443090662360191345e-02 -6.229080259799957275e-03 2.940955758094787598e-01 9.978116303682327271e-02 -1.208479329943656921e-01 4.241040050983428955e-01 9.923914819955825806e-02 -1.086428761482238770e-01 -8.102042227983474731e-02 3.160388469696044922e-01 1.453979462385177612e-01 2.964952886104583740e-01 6.976334378123283386e-03 3.256396204233169556e-02 -2.974320650100708008e-01 6.814558804035186768e-02 -2.998203635215759277e-01 1.159417033195495605e-01 2.334983646869659424e-02 1.337070912122726440e-01 -1.450525224208831787e-01 -7.768690586090087891e-03 1.989095844328403473e-02 -1.916309632360935211e-02 -1.891741901636123657e-01 1.587977409362792969e-01 2.661492526531219482e-01 -1.673282831907272339e-01 1.546777337789535522e-01
2.957397326827049255e-02 -1.529844254255294800e-01 1.670258939266204834e-01 8.440301567316055298e-02 3.849249100312590599e-03 7.831177115440368652e-02 -1.148238778114318848e-01 1.117810606956481934e-01 -6.535167247056961060e-02 4.875279963016510010e-01 -2.121793180704116821e-01 -2.283099740743637085e-01 2.790915071964263916e-01 2.915396094322204590e-01 2.517658285796642303e-02 2.076476812362670898e-01 6.785631179809570312e-02 -2.305373698472976685e-01 -2.681336998939514160e-01 2.316262200474739075e-02 -6.105560436844825745e-02 1.229225099086761475e-02 1.110827550292015076e-01 -1.926305890083312988e-02 -1.451773941516876221e-01 -8.251499384641647339e-02 -7.137891650199890137e-02 -1.818892806768417358e-01 -3.254549950361251831e-02 -5.687013640999794006e-02 4.984265565872192383e-02 3.788388073444366455e-01
5.178178101778030396e-02 -2.482144832611083984e-01 6.262490898370742798e-02 -1.096346899867057800e-01 1.872497498989105225e-01 2.388619119301438332e-03 9.355927258729934692e-02 -2.993725799024105072e-02 3.971702754497528076e-01 2.313411235809326172e-01 2.630375325679779053e-01 2.025812678039073944e-02 1.699309945106506348e-01 1.938014328479766846e-01 -1.289016902446746826e-01 2.326688319444656372e-01 6.577792018651962280e-02 1.526570022106170654e-01 -2.865885794162750244e-01 -9.213943034410476685e-02 8.466718345880508423e-02 -1.117532923817634583e-01 -2.331203036010265350e-02 1.296068429946899414e-01 1.232744101434946060e-02 1.484552621841430664e-01 -2.783540263772010803e-02 -3.103947043418884277e-01 3.535465300083160400e-01 -7.591554522514343262e-02 1.417713165283203125e-01 1.777089536190032959e-01
8.375041186809539795e-02 -8.989023417234420776e-02 -1.418762374669313431e-02 2.432239800691604614e-01 2.317649871110916138e-01 1.622557789087295532e-01 -2.026221603155136108e-01 8.990227431058883667e-02 2.225355803966522217e-01 2.031230926513671875e-01 1.065922975540161133e-01 -1.986481547355651855e-01 1.094046905636787415e-01 -7.004950195550918579e-02 2.853157520294189453e-01 -1.009230315685272217e-01 -2.230623038485646248e-03 -1.462951749563217163e-01 -1.462917029857635498e-01 -2.199026346206665039e-01 -9.857340157032012939e-02 -4.999082162976264954e-02 -5.085801705718040466e-02 -1.359279602766036987e-01 -6.295895576477050781e-02 7.829574495553970337e-02 -4.810248911380767822e-01 -2.755024731159210205e-01 8.815592527389526367e-02 1.174005717039108276e-01 -1.691443771123886108e-01 2.330368310213088989e-01
2.384348958730697632e-01 -1.069977972656488419e-02 1.068784594535827637e-01 -1.455907821655273438e-01 -2.349066175520420074e-02 -2.861309945583343506e-01 -1.061101332306861877e-01 3.063038289546966553e-01 1.272720247507095337e-01 3.950211405754089355e-01 -9.874233976006507874e-03 6.691721081733703613e-02 1.945240497589111328e-01 2.136590629816055298e-01 9.750644117593765259e-02 -1.489321440458297729e-01 7.331911474466323853e-02 -1.028526946902275085e-01 -1.410783361643552780e-02 -2.640641760081052780e-03 -1.993311941623687744e-01 -1.161191761493682861e-01 -1.170984730124473572e-01 1.158635094761848450e-01 2.401591390371322632e-01 -6.004106998443603516e-02 2.024467438459396362e-01 -2.124523222446441650e-01 1.069640517234802246e-01 2.860733270645141602e-01 -1.472556591033935547e-01 2.683996558189392090e-01
-1.767452061176300049e-01 -1.630127429962158203e-01 3.260087966918945312e-01 1.241864189505577087e-01 7.541598379611968994e-02 1.737185865640640259e-01 -1.176612079143524170e-02 2.387993633747100830e-01 1.796205341815948486e-01 3.571708500385284424e-01 1.815421879291534424e-01 -2.162027955055236816e-01 1.429480165243148804e-01 -3.186729252338409424e-01 -2.498819231986999512e-01 5.797617509961128235e-02 8.980638347566127777e-03 -1.646310240030288696e-01 -7.431785017251968384e-02 4.686636105179786682e-02 -1.625164225697517395e-02 -2.270275354385375977e-01 -5.249219387769699097e-02 1.864680275321006775e-02 3.820243850350379944e-02 9.758666157722473145e-03 1.116043999791145325e-01 -9.183147549629211426e-02 4.433766752481460571e-02 3.316614329814910889e-01 -2.103720605373382568e-01 1.779121160507202148e-01
1.814889162778854370e-01 -1.172365993261337280e-01 1.771469563245773315e-01 -2.730494141578674316e-01 6.209589168429374695e-02 -1.123727951198816299e-02 1.587945967912673950e-02 6.027348712086677551e-02 6.444184482097625732e-02 2.481117695569992065e-01 4.645484313368797302e-02 2.132718078792095184e-02 4.325700923800468445e-02 5.555092543363571167e-02 1.035938709974288940e-01 1.220664158463478088e-01 6.362228840589523315e-02 -2.431218475103378296e-01 -2.294632494449615479e-01 2.993048429489135742e-01 1.156222894787788391e-01 -2.058638334274291992e-01 1.063311100006103516e-01 -3.568496182560920715e-02 -1.739748716354370117e-01 9.620383381843566895e-02 -5.928082019090652466e-02 -2.021044492721557617e-01 3.151385486125946045e-01 3.161079883575439453e-01 -2.083518058061599731e-01 3.746308088302612305e-01
-2.120837122201919556e-01 -2.214612662792205811e-01 1.577110439538955688e-01 2.523117698729038239e-03 1.652126200497150421e-02 -1.477842032909393311e-02 -3.558761626482009888e-02 1.680322140455245972e-01 3.296706378459930420e-01 1.886720657348632812e-01 2.770820558071136475e-01 -3.229352459311485291e-02 -2.004734985530376434e-02 2.207385599613189697e-01 -3.709999844431877136e-02 3.456508368253707886e-02 -2.758557200431823730e-01 1.080959104001522064e-02 1.911480873823165894e-01 -6.370134651660919189e-03 4.091251268982887268e-02 -2.904920578002929688e-01 -1.942171603441238403e-01 1.215533912181854248e-01 -2.346446365118026733e-01 5.619336292147636414e-02 1.549841091036796570e-02 -3.537092208862304688e-01 3.108454346656799316e-01 3.579379618167877197e-02 -1.120318919420242310e-01 1.787116080522537231e-01
-1.660096049308776855e-01 -1.830474734306335449e-01 -4.770213738083839417e-02 1.272142231464385986e-01 -3.686745837330818176e-02 1.521222293376922607e-01 2.975582778453826904e-01 1.683499068021774292e-01 -8.717626333236694336e-02 2.326579540967941284e-01 6.924398988485336304e-02 2.287036925554275513e-02 3.461014032363891602e-01 1.385255604982376099e-01 1.189906373620033264e-01 -1.380977332592010498e-01 2.090526968240737915e-01 -2.567985355854034424e-01 -3.340441882610321045e-01 5.964081734418869019e-03 -2.788350880146026611e-01 8.741720765829086304e-02 3.962844610214233398e-02 1.318362653255462646e-01 3.712068870663642883e-02 1.650672703981399536e-01 1.035081297159194946e-01 -1.035675480961799622e-01 3.306858614087104797e-02 3.452833592891693115e-01 5.241396278142929077e-02 2.027358263731002808e-01
-3.312604874372482300e-02 -9.689093381166458130e-02 3.288535401225090027e-02 1.767443865537643433e-01 8.092918246984481812e-02 -8.345679193735122681e-02 2.358271330595016479e-01 3.291243612766265869e-01 1.512255072593688965e-01 7.687830179929733276e-02 2.570388838648796082e-02 -7.086889445781707764e-02 -6.548291537910699844e-03 2.376939356327056885e-01 1.325165033340454102e-01 5.365517735481262207e-02 5.884924530982971191e-02 -1.585223674774169922e-01 -2.962019443511962891e-01 -9.394875168800354004e-02 2.594675421714782715e-01 -4.876026883721351624e-02 1.832131296396255493e-01 -1.758582890033721924e-02 3.846647962927818298e-02 3.436783254146575928e-01 1.264664977788925171e-01 -1.500093936920166016e-01 6.250266451388597488e-03 6.661396473646163940e-02 -1.110092699527740479e-01 5.144678950309753418e-01
-1.814793199300765991e-01 1.677439510822296143e-01 1.097189635038375854e-01 -3.936407268047332764e-01 2.106759883463382721e-02 6.991889327764511108e-02 -8.380978554487228394e-02 3.496777415275573730e-01 2.337036430835723877e-01 1.132750660181045532e-01 -6.624868512153625488e-02 -1.245492547750473022e-01 2.132590562105178833e-01 2.901786193251609802e-02 2.326924651861190796e-01 -1.887483596801757812e-01 3.637619316577911377e-01 -1.843789219856262207e-01 -2.630344927310943604e-01 1.879280060529708862e-01 -4.509970918297767639e-02 5.146550759673118591e-02 -7.389611750841140747e-02 8.502384275197982788e-02 1.331500113010406494e-01 4.356174170970916748e-02 -2.179428748786449432e-02 -1.747162640094757080e-01 1.742889434099197388e-01 5.969788879156112671e-02 -7.894285768270492554e-02 1.867272704839706421e-01
-2.018656134605407715e-01 -9.053482860326766968e-02 -1.802129745483398438e-01 3.004322052001953125e-01 -4.738157242536544800e-02 -3.021230734884738922e-02 -1.325731277465820312e-01 1.052068471908569336e-01 2.356458604335784912e-01 2.820447683334350586e-01 1.451171636581420898e-01 6.582508236169815063e-02 4.602250754833221436e-01 -2.539258264005184174e-02 9.318891912698745728e-02 1.342224925756454468e-01 3.829968720674514771e-02 4.425121471285820007e-03 -3.424359858036041260e-01 1.452990341931581497e-02 -9.020657092332839966e-02 1.428749645128846169e-03 6.609556823968887329e-02 7.369384169578552246e-02 -4.667403176426887512e-02 4.636107012629508972e-02 1.936496794223785400e-01 1.973653733730316162e-01 2.074926495552062988e-01 2.622267305850982666e-01 -1.408492326736450195e-01 2.180813848972320557e-01
-1.665359362959861755e-02 -2.065824866294860840e-01 6.622105091810226440e-02 -3.461527079343795776e-02 3.258900940418243408e-01 -2.565464377403259277e-01 -2.006496340036392212e-01 -1.911639235913753510e-02 2.146604061126708984e-01 -1.922369748353958130e-02 7.438405603170394897e-02 -1.790926903486251831e-01 4.271383881568908691e-01 -9.464850276708602905e-02 1.455313712358474731e-01 -9.091415256261825562e-02 -1.075622588396072388e-01 -1.602175831794738770e-01 9.622492641210556030e-02 -8.632618188858032227e-02 -5.439980700612068176e-02 -3.800016269087791443e-02 -3.094713017344474792e-02 7.366540282964706421e-02 9.207697212696075439e-02 4.124538004398345947e-01 -3.140291273593902588e-01 -1.043842807412147522e-01 2.070250958204269409e-01 1.004849076271057129e-01 -1.488064080476760864e-01 7.723736017942428589e-02
-2.658141851425170898e-01 -2.766218781471252441e-01 1.275559663772583008e-01 -9.179133921861648560e-03 -7.613224536180496216e-02 -2.015858888626098633e-01 -1.017204448580741882e-01 -1.331626772880554199e-01 3.356545865535736084e-01 4.103329181671142578e-01 -1.645725816488265991e-01 -1.066611856222152710e-01 2.288273274898529053e-01 -4.552211612462997437e-02 6.460397690534591675e-02 -2.397295385599136353e-01 9.013685584068298340e-02 -2.448554150760173798e-02 -1.208091340959072113e-02 7.864674180746078491e-02 -1.905475705862045288e-01 1.449583619832992554e-01 -1.848911046981811523e-01 -3.416597470641136169e-02 -8.964684605598449707e-02 1.192408278584480286e-01 7.419326342642307281e-03 -1.966661214828491211e-01 5.173084512352943420e-02 1.639361828565597534e-01 -1.049328297376632690e-01 3.422010838985443115e-01
-8.685395121574401855e-02 3.027624916285276413e-03 9.995898604393005371e-02 7.545789331197738647e-02 -5.996334925293922424e-02 -7.760825753211975098e-02 3.768831118941307068e-02 4.500029683113098145e-01 2.076135128736495972e-01 2.062799632549285889e-01 2.949076592922210693e-01 -1.567427963018417358e-01 5.629233121871948242e-01 2.644707821309566498e-02 1.571418717503547668e-02 1.535900533199310303e-01 7.507142424583435059e-02 -1.924238801002502441e-01 7.134898006916046143e-02 -5.993673950433731079e-02 7.601833343505859375e-02 -7.315505295991897583e-02 2.216850668191909790e-01 1.551591306924819946e-01 -3.121080808341503143e-02 -4.967545345425605774e-02 4.287331551313400269e-02 -8.710958808660507202e-02 2.402383536100387573e-01 -2.148805931210517883e-02 -1.045083925127983093e-01 -8.334380388259887695e-02
-3.326234966516494751e-02 -3.540943935513496399e-02 -4.944406077265739441e-02 -1.955953836441040039e-01 -1.184526830911636353e-01 -9.617942571640014648e-02 -1.347439885139465332e-01 6.535694003105163574e-02 9.662504494190216064e-02 3.468985259532928467e-01 1.329020261764526367e-01 -3.004411756992340088e-01 4.034098684787750244e-01 -4.097378347069025040e-03 3.239660859107971191e-01 6.558351963758468628e-02 -1.118029579520225525e-01 -1.379323601722717285e-01 1.983236372470855713e-01 -1.658260375261306763e-01 -1.541997790336608887e-01 1.274391114711761475e-01 -4.305265098810195923e-02 -5.000670254230499268e-02 1.113378256559371948e-01 1.944242566823959351e-01 -9.760758280754089355e-02 -1.931256204843521118e-01 1.146860048174858093e-01 1.296967566013336182e-01 2.143652290105819702e-01 2.931513488292694092e-01
-1.393765062093734741e-01 -2.950929403305053711e-01 1.722592860460281372e-01 -1.999775320291519165e-01 -1.411230564117431641e-01 -1.226934716105461121e-01 -2.698669210076332092e-02 8.077754080295562744e-02 -5.848501808941364288e-03 4.343389868736267090e-01 -4.171608760952949524e-02 -1.519431620836257935e-01 7.832124829292297363e-03 -2.008972913026809692e-01 4.010706394910812378e-02 -3.148308098316192627e-01 1.092848032712936401e-01 -9.061972051858901978e-02 5.001996178179979324e-04 -9.539069235324859619e-02 -2.265320569276809692e-01 4.104124382138252258e-02 -1.900695711374282837e-01 4.683863744139671326e-02 7.022821903228759766e-02 7.438069581985473633e-02 -1.494790315628051758e-01 -6.651663780212402344e-02 2.704710364341735840e-01 1.804882586002349854e-01 -2.662528753280639648e-01 3.041670322418212891e-01
4.388379678130149841e-02 -2.034210860729217529e-01 3.445331379771232605e-02 -1.738467365503311157e-01 4.845182225108146667e-02 -2.285293191671371460e-01 9.377217292785644531e-02 2.009392976760864258e-01 2.687705457210540771e-01 1.566357761621475220e-01 1.722252815961837769e-01 8.077777922153472900e-02 -4.158978909254074097e-02 -1.164830476045608521e-01 2.991763353347778320e-01 2.999340742826461792e-02 -1.072970568202435970e-03 -1.487063914537429810e-01 -1.552394181489944458e-01 1.119516640901565552e-01 5.539169907569885254e-02 -3.953495621681213379e-01 1.061065196990966797e-01 -5.533410981297492981e-02 -1.490020751953125000e-01 -5.229155719280242920e-02 -1.090129241347312927e-01 -5.342399701476097107e-02 3.986892104148864746e-01 1.882030069828033447e-01 6.441895850002765656e-03 3.411043286323547363e-01
-3.214853405952453613e-01 -2.026063799858093262e-01 1.466569304466247559e-01 2.048936486244201660e-01 1.147875300375744700e-04 -2.545104920864105225e-01 4.778616502881050110e-02 2.774349749088287354e-01 1.411911249160766602e-01 2.096830755472183228e-01 -2.619623243808746338e-01 -1.451575458049774170e-01 2.489747405052185059e-01 -2.573485672473907471e-02 1.111866757273674011e-01 6.392787396907806396e-02 4.874093085527420044e-02 9.567497670650482178e-02 -2.779960334300994873e-01 -3.003621287643909454e-02 -1.263916939496994019e-01 2.215163260698318481e-01 2.073941379785537720e-01 5.846178531646728516e-02 3.871157392859458923e-02 1.520845443010330200e-01 -1.650156527757644653e-01 -9.008652716875076294e-02 2.474074810743331909e-01 5.183817073702812195e-02 6.560964137315750122e-02 2.932879626750946045e-01
-2.969983518123626709e-01 3.068817779421806335e-02 -3.005936555564403534e-02 -2.866071276366710663e-02 2.109245955944061279e-01 6.658869329839944839e-03 -6.227790191769599915e-02 1.884341686964035034e-01 -2.524823509156703949e-02 3.401502668857574463e-01 -7.772222906351089478e-02 -1.537971943616867065e-01 3.466928601264953613e-01 -8.217719197273254395e-02 -2.746240422129631042e-02 1.139680505730211735e-03 1.189616918563842773e-01 -3.357638418674468994e-01 -4.829196259379386902e-02 -1.821135431528091431e-01 -1.452623307704925537e-01 -1.840252727270126343e-01 5.521643906831741333e-02 -4.377346634864807129e-01 3.138815239071846008e-02 -2.433286458253860474e-01 6.226167827844619751e-02 -1.519676148891448975e-01 1.801297366619110107e-01 1.336278319358825684e-01 9.707658551633358002e-03 4.349206760525703430e-02
-1.446711122989654541e-01 -3.136448562145233154e-01 -6.297153979539871216e-02 1.242484226822853088e-01 3.508133292198181152e-01 -3.756156563758850098e-02 1.592577397823333740e-01 3.117217421531677246e-01 2.246143221855163574e-01 3.477534353733062744e-01 3.767992183566093445e-02 -5.306897219270467758e-03 1.101102605462074280e-01 -2.279294729232788086e-01 -1.246014162898063660e-01 1.031084284186363220e-01 -1.873194053769111633e-02 -2.090706974267959595e-01 -6.248708441853523254e-02 -3.324327468872070312e-01 -2.553219199180603027e-01 -2.037901282310485840e-01 1.108371391892433167e-01 1.540404558181762695e-01 1.134368777275085449e-01 1.816771808080375195e-03 9.145120531320571899e-02 5.145888775587081909e-02 4.666272923350334167e-02 1.140594631433486938e-01 -4.819885268807411194e-02 9.279951453208923340e-02
-5.999100580811500549e-02 4.267737269401550293e-02 -4.401885689730988815e-06 -2.349717468023300171e-01 1.299414336681365967e-01 2.527879178524017334e-01 1.172681972384452820e-01 1.616881638765335083e-01 3.515807166695594788e-02 3.806178867816925049e-01 -9.752538800239562988e-02 -6.159647554159164429e-02 6.290549784898757935e-02 4.670374691486358643e-01 -2.160822451114654541e-01 8.305395394563674927e-02 4.119013994932174683e-02 -9.806045144796371460e-02 -2.407099753618240356e-01 1.033441796898841858e-01 -9.868785738945007324e-02 -9.610548615455627441e-03 -1.054456010460853577e-01 5.931669101119041443e-02 1.001889631152153015e-01 2.327849715948104858e-01 -4.098909348249435425e-02 -2.141779959201812744e-01 6.329960376024246216e-02 1.512909233570098877e-01 -2.287606447935104370e-01 2.969774603843688965e-01
-1.985759735107421875e-01 -6.351037416607141495e-03 4.577294886112213135e-01 -9.053511917591094971e-02 2.912452816963195801e-02 -1.128466054797172546e-01 9.039093554019927979e-02 5.452420935034751892e-02 1.993017643690109253e-01 2.672796547412872314e-01 2.612535655498504639e-01 -9.470142424106597900e-02 2.637336775660514832e-02 -1.911378651857376099e-02 -5.805494636297225952e-02 -8.211150020360946655e-02 1.536936759948730469e-01 -1.705814749002456665e-01 -2.013224512338638306e-01 -7.629264891147613525e-02 -1.692827492952346802e-01 -3.262770548462867737e-02 -6.424465775489807129e-02 1.646647900342941284e-01 2.682760655879974365e-01 5.662297084927558899e-02 -7.231786102056503296e-02 -2.629672586917877197e-01 2.748963832855224609e-01 -2.762165367603302002e-01 -7.962051033973693848e-02 2.252471297979354858e-01
-3.211722150444984436e-02 3.954898193478584290e-02 2.700706422328948975e-01 -5.958731472492218018e-02 2.972005307674407959e-02 4.970617592334747314e-02 -6.065594404935836792e-02 2.388244420289993286e-01 -3.627524152398109436e-02 2.731932401657104492e-01 4.034950584173202515e-02 1.719960123300552368e-01 2.600482404232025146e-01 2.281646728515625000e-01 7.572197169065475464e-02 -1.134430170059204102e-01 -2.706617414951324463e-01 -2.265766449272632599e-02 -1.738872081041336060e-01 -1.159029453992843628e-01 -1.624021828174591064e-01 -1.318500638008117676e-01 -6.175821647047996521e-03 -1.037498749792575836e-02 -3.491590321063995361e-01 1.417127102613449097e-01 8.733959496021270752e-02 -1.707052811980247498e-02 5.086763501167297363e-01 -2.642071060836315155e-02 -1.897096186876296997e-01 6.853752583265304565e-02
-4.929137602448463440e-02 -8.503698743879795074e-03 3.549165725708007812e-01 4.313427209854125977e-02 1.060770153999328613e-01 1.487890072166919708e-02 2.310659736394882202e-02 2.548615336418151855e-01 3.573170900344848633e-01 2.475025318562984467e-02 1.906503438949584961e-01 -2.064551711082458496e-01 3.873742222785949707e-01 -1.754289567470550537e-01 1.188504770398139954e-01 1.461852341890335083e-01 -2.371471524238586426e-01 -8.834363520145416260e-02 -2.104498893022537231e-01 -9.454767405986785889e-02 -3.272912204265594482e-01 -7.871032506227493286e-02 7.377510517835617065e-02 1.115647032856941223e-01 1.434751451015472412e-01 -1.950307637453079224e-01 6.896880269050598145e-02 -4.106366261839866638e-02 -3.256305353716015816e-03 2.008805423974990845e-01 -1.086604371666908264e-01 5.838537588715553284e-02
-3.900604546070098877e-01 1.786310672760009766e-01 -1.831385120749473572e-02 1.040343493223190308e-01 -9.537104517221450806e-02 -8.905945345759391785e-03 5.482547357678413391e-02 -6.809615343809127808e-02 4.135380983352661133e-01 7.220456004142761230e-02 1.298457384109497070e-01 -1.306723058223724365e-01 6.131954118609428406e-02 6.682609766721725464e-02 1.146211475133895874e-01 5.393485352396965027e-02 -3.836374357342720032e-02 -4.452665448188781738e-01 -5.784499645233154297e-02 -2.170264571905136108e-01 -1.749162673950195312e-01 -9.546816581860184669e-04 -1.684919558465480804e-02 -1.274046450853347778e-01 2.389214187860488892e-01 6.535586714744567871e-02 -5.983348935842514038e-02 -2.346787601709365845e-01 -6.407388299703598022e-02 3.109102882444858551e-02 4.518386349081993103e-02 3.593277335166931152e-01
1.621876657009124756e-01 1.106964647769927979e-01 3.341563940048217773e-01 -3.146415352821350098e-01 -4.850625246763229370e-02 -2.163922935724258423e-01 -2.220334485173225403e-02 1.680593043565750122e-01 2.538925111293792725e-01 2.285631597042083740e-01 1.295132339000701904e-01 -2.895323038101196289e-01 9.855312854051589966e-02 1.369325220584869385e-01 -4.821204766631126404e-02 -7.544885575771331787e-02 -5.884448066353797913e-02 -6.600537151098251343e-02 -3.250415325164794922e-01 -9.504494816064834595e-02 1.687178015708923340e-01 1.492034737020730972e-02 -1.340944170951843262e-01 2.100638002157211304e-01 -1.842191070318222046e-01 -2.687401324510574341e-02 -6.044141948223114014e-02 -2.407021373510360718e-01 2.788675725460052490e-01 8.318687975406646729e-02 -1.479239016771316528e-01 5.442030727863311768e-02
2.152590826153755188e-02 -1.182269304990768433e-01 -6.276925653219223022e-02 2.128563970327377319e-01 1.927732676267623901e-01 8.974515646696090698e-02 -9.355467744171619415e-03 1.722953021526336670e-01 -3.897798806428909302e-02 9.062904864549636841e-02 2.136043012142181396e-01 -1.617514640092849731e-01 4.615373015403747559e-01 3.032396435737609863e-01 1.767758131027221680e-01 -6.539303809404373169e-02 1.231715083122253418e-01 -2.426035255193710327e-01 5.356531217694282532e-02 1.204713359475135803e-01 -9.328202158212661743e-02 1.238275244832038879e-01 -2.127148807048797607e-01 1.200520992279052734e-01 -3.707524761557579041e-02 2.114945948123931885e-01 2.081657648086547852e-01 1.042607240378856659e-02 2.592121958732604980e-01 -4.791178554296493530e-02 1.858787983655929565e-01 2.657316327095031738e-01
-1.336855292320251465e-01 1.172731295228004456e-01 6.391935050487518311e-02 -9.058762341737747192e-02 1.733816117048263550e-01 -3.931372612714767456e-02 -2.837276160717010498e-01 -5.517778173089027405e-02 3.134485483169555664e-01 1.460923347622156143e-02 -1.147234346717596054e-02 -6.093692034482955933e-02 1.441336870193481445e-01 -6.391856353729963303e-03 1.886653751134872437e-01 1.209543794393539429e-01 8.585239946842193604e-02 -3.896099925041198730e-01 4.869239404797554016e-02 -2.158665210008621216e-01 -1.003293618559837341e-01 -6.656623631715774536e-02 -1.238625496625900269e-01 4.795316979289054871e-02 -5.464852228760719299e-02 -2.669301033020019531e-01 -3.465879559516906738e-01 -2.951010465621948242e-01 2.590945661067962646e-01 1.429963111877441406e-01 -6.742287427186965942e-02 2.318150401115417480e-01
-3.534581959247589111e-01 -1.458188891410827637e-01 -8.225288987159729004e-02 -1.706109941005706787e-01 1.990759978070855141e-03 1.755055785179138184e-01 -2.492468953132629395e-01 3.452489674091339111e-01 3.863182663917541504e-01 -7.714016735553741455e-02 -1.067366227507591248e-01 -1.238930672407150269e-01 -6.274878978729248047e-02 6.406790018081665039e-02 2.253625541925430298e-03 1.695965230464935303e-01 7.466177642345428467e-02 -5.639290437102317810e-02 -1.052101403474807739e-01 -2.443769760429859161e-02 1.243822090327739716e-02 -1.458713263273239136e-01 -6.941906362771987915e-02 6.028308346867561340e-02 -1.333016008138656616e-01 1.171631291508674622e-01 1.542969942092895508e-01 -6.046662852168083191e-02 2.221805900335311890e-01 7.039187848567962646e-02 -3.820053040981292725e-01 2.784671485424041748e-01
9.110078960657119751e-02 6.536013912409543991e-03 -6.884995847940444946e-02 -3.925269469618797302e-02 -1.017592698335647583e-01 7.698076218366622925e-02 -2.006768584251403809e-01 2.745763361454010010e-01 1.064896956086158752e-01 1.574413031339645386e-01 1.765950471162796021e-01 -3.610354363918304443e-01 9.805396199226379395e-02 -5.455423146486282349e-02 1.139535084366798401e-01 2.683947794139385223e-02 -2.999401390552520752e-01 -9.687893092632293701e-02 1.618987917900085449e-01 -1.209370046854019165e-01 -1.208273991942405701e-01 -1.024615690112113953e-01 -3.206319808959960938e-01 1.004279702901840210e-01 -8.682317286729812622e-02 2.729738354682922363e-01 6.360861659049987793e-02 -2.216607779264450073e-01 1.577245146036148071e-01 2.840710878372192383e-01 6.195311248302459717e-02 3.265835046768188477e-01
-3.855443894863128662e-01 -2.063449472188949585e-01 -1.293888688087463379e-01 1.286775916814804077e-01 3.493528664112091064e-01 5.570188909769058228e-02 2.572090327739715576e-01 2.654873132705688477e-01 5.959468334913253784e-02 8.438976109027862549e-02 7.186353206634521484e-02 -3.489883542060852051e-01 1.549341380596160889e-01 1.316250711679458618e-01 4.914711043238639832e-02 1.150770708918571472e-01 6.126469746232032776e-02 -3.472479805350303650e-02 -1.370028108358383179e-01 -1.537641324102878571e-02 -8.859403431415557861e-03 -1.956133395433425903e-01 -2.896561920642852783e-01 -1.675407402217388153e-02 1.098165884613990784e-01 -2.229009196162223816e-02 -1.084197163581848145e-01 -2.103598415851593018e-01 1.603895872831344604e-01 1.105490848422050476e-01 -1.770395040512084961e-01 1.863552778959274292e-01
-3.698472976684570312e-01 2.222423627972602844e-02 1.054533347487449646e-01 8.425336331129074097e-02 -1.534207314252853394e-01 1.259216815233230591e-01 5.916397552937269211e-03 1.308387964963912964e-01 3.445256054401397705e-01 6.718365103006362915e-02 2.022351026535034180e-01 -2.843609750270843506e-01 -1.031173318624496460e-01 7.382367551326751709e-02 1.992887072265148163e-02 1.252721548080444336e-01 -1.884600892663002014e-02 -3.521611392498016357e-01 3.231395408511161804e-02 -2.625035941600799561e-01 -8.096889406442642212e-02 6.641325354576110840e-02 -1.749910712242126465e-01 -3.686722740530967712e-02 -1.061008200049400330e-01 1.205420717597007751e-01 -1.957083120942115784e-02 2.211076207458972931e-02 4.196944832801818848e-01 2.517605125904083252e-01 8.555582165718078613e-02 -5.291690118610858917e-03
4.536334797739982605e-02 6.713691353797912598e-02 -7.851199805736541748e-02 -4.619265347719192505e-02 1.443230211734771729e-01 -2.293727993965148926e-01 -3.413265347480773926e-01 1.199500933289527893e-01 1.460681855678558350e-01 3.161566257476806641e-01 6.965350359678268433e-02 1.016022413969039917e-01 3.299236297607421875e-01 -5.488457158207893372e-02 -6.369616091251373291e-02 2.243307083845138550e-01 -2.932601235806941986e-02 -1.620556712150573730e-01 -2.784111499786376953e-01 1.300005763769149780e-01 -1.638571470975875854e-01 -1.359603255987167358e-01 1.897324621677398682e-01 1.632654368877410889e-01 1.148307025432586670e-01 2.379407640546560287e-03 -2.084873467683792114e-01 -1.889100372791290283e-01 2.558679282665252686e-01 -3.080156631767749786e-02 -2.869670093059539795e-01 8.636507391929626465e-02
-3.510590791702270508e-01 -1.857636719942092896e-01 -1.470842659473419189e-01 2.064910531044006348e-02 1.456801593303680420e-01 -1.121809780597686768e-01 -1.945243328809738159e-01 1.221658587455749512e-01 3.223716616630554199e-01 2.352568656206130981e-01 1.352722197771072388e-01 8.406808227300643921e-02 1.350379586219787598e-01 -9.679792076349258423e-02 7.988188415765762329e-03 -1.779050100594758987e-03 -2.316330373287200928e-01 -8.748941123485565186e-02 -2.356040030717849731e-01 1.916736811399459839e-01 -5.837541818618774414e-02 -1.142552718520164490e-01 2.238006144762039185e-01 -2.044867873191833496e-01 -9.331127256155014038e-02 1.056552007794380188e-01 6.030096113681793213e-02 1.195277422666549683e-01 2.488339394330978394e-01 2.365264892578125000e-01 3.878005081787705421e-03 3.220551311969757080e-01
1.834559626877307892e-02 -2.334936335682868958e-02 1.129777804017066956e-01 -1.862259395420551300e-02 3.791337832808494568e-02 5.035887658596038818e-02 1.850425451993942261e-02 2.725324928760528564e-01 3.881457149982452393e-01 1.834178715944290161e-02 2.119879573583602905e-01 -2.301337569952011108e-02 1.104565262794494629e-01 2.631487138569355011e-02 -3.789266198873519897e-02 2.136029452085494995e-01 3.786741495132446289e-01 -5.934936180710792542e-02 -2.667747437953948975e-01 6.713577359914779663e-02 -4.241615906357765198e-02 1.072753220796585083e-01 9.932918101549148560e-02 -6.636213511228561401e-02 2.940854132175445557e-01 2.171070687472820282e-02 -1.800564527511596680e-01 -2.401694357395172119e-01 2.430944330990314484e-02 1.365330517292022705e-01 3.244571387767791748e-02 4.510945975780487061e-01
-2.683009505271911621e-01 -8.436921238899230957e-02 -3.840244840830564499e-03 -3.205685690045356750e-02 -1.478299498558044434e-01 -2.415527850389480591e-01 -1.756854057312011719e-01 2.610433399677276611e-01 2.196239680051803589e-01 1.531414389610290527e-01 -2.574939727783203125e-01 1.148938089609146118e-01 2.968013286590576172e-01 1.017973646521568298e-01 -8.424153178930282593e-02 1.379411667585372925e-01 -3.170534372329711914e-01 1.135922968387603760e-01 -1.552561670541763306e-01 -1.059999093413352966e-01 -2.802739441394805908e-01 -6.832883693277835846e-03 9.248925000429153442e-02 3.439071774482727051e-02 1.014443859457969666e-01 3.149171173572540283e-02 1.089788377285003662e-01 -1.301980167627334595e-01 2.783036530017852783e-01 1.630042940378189087e-01 -6.037259846925735474e-02 2.828288078308105469e-01
-2.129781693220138550e-01 9.920983761548995972e-02 1.797197759151458740e-01 1.719631254673004150e-01 3.630551323294639587e-02 1.513096690177917480e-01 -2.268503606319427490e-02 2.209589481353759766e-01 1.978635638952255249e-01 9.736316651105880737e-02 1.351086050271987915e-01 -2.618503272533416748e-01 1.020773053169250488e-01 2.040182799100875854e-01 9.467199444770812988e-02 2.345090657472610474e-01 -1.429184675216674805e-01 -1.349072307348251343e-01 -4.195781424641609192e-02 -1.027576923370361328e-01 -5.115230381488800049e-02 -9.719481319189071655e-02 -1.096918061375617981e-01 -8.243040740489959717e-02 -8.739419281482696533e-02 -2.599980682134628296e-02 1.966838836669921875e-01 -8.129215240478515625e-02 4.301881790161132812e-01 4.652094841003417969e-01 1.352255344390869141e-01 5.212490633130073547e-02
-4.864870756864547729e-02 -8.881436288356781006e-02 -8.945776522159576416e-02 -6.887225806713104248e-02 8.434680104255676270e-02 -9.323938190937042236e-02 -1.100354269146919250e-01 3.177906274795532227e-01 -2.501337602734565735e-02 3.957314193248748779e-01 -1.971066445112228394e-01 1.294350326061248779e-01 5.967014282941818237e-02 -9.489757567644119263e-02 -1.429463475942611694e-01 -9.247604757547378540e-02 5.281537771224975586e-03 -1.975795328617095947e-01 -1.253109425306320190e-01 -8.359967917203903198e-02 -1.255707535892724991e-02 -1.568192988634109497e-01 -1.273919790983200073e-01 6.976784765720367432e-02 -4.717708006501197815e-02 4.066793322563171387e-01 1.280781477689743042e-01 -5.199542269110679626e-02 3.455345034599304199e-01 1.947951614856719971e-01 8.033012039959430695e-03 3.768012523651123047e-01
-1.320034861564636230e-01 -6.785604357719421387e-02 3.061650097370147705e-01 1.027976050972938538e-01 8.589646965265274048e-02 -2.626940011978149414e-01 1.058339374139904976e-03 4.072480648756027222e-02 2.106851041316986084e-01 -1.155629307031631470e-01 -4.509731382131576538e-02 7.287928462028503418e-02 4.307513535022735596e-01 3.567984327673912048e-02 5.130944401025772095e-02 1.293142139911651611e-01 1.194831579923629761e-01 -2.595566213130950928e-01 -2.669183611869812012e-01 -1.289545744657516479e-01 -2.232904136180877686e-01 3.065354563295841217e-02 -1.547972112894058228e-01 -6.608929485082626343e-03 -3.532407805323600769e-02 -7.345046103000640869e-02 -2.446991652250289917e-01 -2.606102824211120605e-01 2.954103052616119385e-01 1.041885390877723694e-01 -1.457952857017517090e-01 -1.619129478931427002e-01
-2.018653787672519684e-02 1.154408082365989685e-01 4.485117644071578979e-02 7.136429101228713989e-02 6.639409111812710762e-04 1.752713769674301147e-01 1.952345520257949829e-01 1.110446527600288391e-01 -5.650861561298370361e-02 3.695491552352905273e-01 -4.210884869098663330e-02 -1.566344201564788818e-01 1.878539323806762695e-01 2.504573464393615723e-01 -8.484902791678905487e-03 2.282840758562088013e-01 -1.858488321304321289e-01 -8.786848932504653931e-02 -4.069412648677825928e-01 -5.447562038898468018e-02 -8.074588328599929810e-02 -1.621357649564743042e-01 1.449615508317947388e-02 -2.427516877651214600e-01 1.134095788002014160e-01 5.687277019023895264e-02 -1.915135830640792847e-01 -2.308791130781173706e-01 1.638281345367431641e-02 3.581603467464447021e-01 -1.522947382181882858e-02 2.099734097719192505e-01
-3.018926978111267090e-01 -1.261935085058212280e-01 1.640368700027465820e-01 3.934965282678604126e-02 1.953338831663131714e-01 3.472630679607391357e-01 -2.931508421897888184e-01 5.005056969821453094e-03 4.391329884529113770e-01 -6.237020716071128845e-04 -5.002881214022636414e-02 5.434709787368774414e-02 1.554234772920608521e-01 1.676155030727386475e-01 1.999454200267791748e-01 -3.253517672419548035e-02 -1.095474511384963989e-01 -2.529393434524536133e-01 -1.234588027000427246e-01 -1.119265034794807434e-01 -2.089100927114486694e-01 -5.140091478824615479e-02 -7.455163449048995972e-02 -1.440161615610122681e-01 -1.547245774418115616e-03 9.965306520462036133e-02 9.027698636054992676e-02 -2.617380023002624512e-02 1.503237038850784302e-01 2.175204306840896606e-01 -2.503887712955474854e-01 2.190436609089374542e-02
1.916680112481117249e-02 -2.129979729652404785e-01 2.097697407007217407e-01 -1.326360255479812622e-01 7.784699648618698120e-02 -4.080634713172912598e-01 -4.580568149685859680e-02 2.176379859447479248e-01 4.290756583213806152e-02 2.901694178581237793e-01 1.080516874790191650e-01 -1.468147486448287964e-01 1.022765561938285828e-01 8.454748988151550293e-02 6.766027957201004028e-02 1.278178095817565918e-01 4.904885590076446533e-02 -3.318995833396911621e-01 -2.161761671304702759e-01 5.437472835183143616e-02 1.417246311902999878e-01 -1.093435194343328476e-02 -2.259830832481384277e-01 -4.431265592575073242e-02 6.549653410911560059e-02 -9.961826354265213013e-02 -3.731832280755043030e-02 -2.489800155162811279e-01 2.290515750646591187e-01 -1.913061887025833130e-01 -3.458737581968307495e-02 3.308925032615661621e-01
-3.971252217888832092e-02 -1.061967238783836365e-01 1.769670099020004272e-01 4.731334000825881958e-02 1.458722501993179321e-01 -9.001427143812179565e-02 7.242836803197860718e-02 3.527402281761169434e-01 1.262655109167098999e-01 2.728608846664428711e-01 1.182283386588096619e-01 -3.339486122131347656e-01 3.398315012454986572e-01 -9.073355048894882202e-02 -1.381458193063735962e-01 -2.442089915275573730e-01 -6.496819853782653809e-02 -6.549698859453201294e-02 -6.498029828071594238e-02 -5.429835617542266846e-02 1.520869694650173187e-02 -1.397390067577362061e-01 3.461020290851593018e-01 4.038844257593154907e-02 -7.111243437975645065e-03 -3.445845097303390503e-02 -3.268508911132812500e-01 -2.021105214953422546e-02 2.618698477745056152e-01 -6.876679509878158569e-02 8.515027910470962524e-02 1.740973740816116333e-01
-1.480988860130310059e-01 4.544089734554290771e-02 2.550663426518440247e-02 2.206509113311767578e-01 -1.474322006106376648e-02 -1.660273373126983643e-01 1.243796944618225098e-01 -2.426850199699401855e-01 1.730294674634933472e-01 1.955831982195377350e-02 2.074441611766815186e-01 -1.560837328433990479e-01 3.248275518417358398e-01 1.686339974403381348e-01 1.235074326395988464e-01 -7.117826491594314575e-02 -2.108097970485687256e-01 -3.145345747470855713e-01 -3.138923943042755127e-01 -1.811897605657577515e-01 5.972202122211456299e-02 -1.284773647785186768e-01 -1.140541955828666687e-02 2.356870919466018677e-01 1.441038548946380615e-01 -6.910502165555953979e-02 -5.152934044599533081e-02 -6.346809864044189453e-02 2.753665745258331299e-01 2.047169953584671021e-01 -1.235849037766456604e-01 2.383514642715454102e-01
-3.239224851131439209e-02 2.341257035732269287e-01 3.991347253322601318e-01 3.613645583391189575e-02 -5.938021466135978699e-03 5.185338854789733887e-02 -8.594883233308792114e-02 1.489260494709014893e-01 3.381530642509460449e-01 1.912140846252441406e-01 5.747965071350336075e-03 -9.416463435627520084e-04 2.736809253692626953e-01 6.687337905168533325e-02 1.477760523557662964e-01 -2.084072232246398926e-01 -5.179006978869438171e-02 -1.120420470833778381e-01 -1.789467483758926392e-01 -3.576230704784393311e-01 -9.581334888935089111e-02 4.652855917811393738e-02 1.587590947747230530e-02 -3.411258757114410400e-02 1.068256124854087830e-01 2.729173898696899414e-01 -3.034570626914501190e-02 -2.180137038230895996e-01 2.891952991485595703e-01 -1.954020410776138306e-01 1.071919351816177368e-01 -8.799093775451183319e-03
-2.841279096901416779e-02 -2.119557559490203857e-01 -8.252341300249099731e-03 1.274532824754714966e-01 -8.231884986162185669e-02 -3.697647526860237122e-02 -1.204200927168130875e-02 1.496059894561767578e-01 2.351138889789581299e-01 2.814479172229766846e-01 1.523700803518295288e-01 -8.458621054887771606e-02 3.277858197689056396e-01 1.132094711065292358e-01 -2.626010216772556305e-02 -1.045690849423408508e-01 3.037798702716827393e-01 -6.815025210380554199e-02 -1.894792765378952026e-01 7.733598351478576660e-02 -1.505685299634933472e-01 1.254537254571914673e-01 2.334979129955172539e-03 1.975676231086254120e-02 2.358919829130172729e-01 1.093689575791358948e-01 -2.355004251003265381e-01 -4.256654083728790283e-01 -7.377915084362030029e-02 2.194580882787704468e-01 8.430075645446777344e-02 2.606762349605560303e-01
-2.587807178497314453e-01 -1.916303187608718872e-01 -1.020135283470153809e-01 8.872924745082855225e-02 -7.325728237628936768e-02 -1.388611197471618652e-01 -1.245688498020172119e-01 2.643167376518249512e-01 4.450297951698303223e-01 7.577328383922576904e-02 1.141122449189424515e-02 5.088223144412040710e-02 2.515541017055511475e-01 1.428079754114151001e-01 -1.406847983598709106e-01 -5.408476665616035461e-02 -9.442289918661117554e-02 -4.323947057127952576e-02 -3.303717374801635742e-01 -1.849836260080337524e-01 -2.747168242931365967e-01 -8.828867971897125244e-02 -2.890647947788238525e-02 -8.287043124437332153e-02 -2.013519592583179474e-02 4.756749421358108521e-02 2.719828486442565918e-01 1.482730358839035034e-01 2.522442676126956940e-02 5.328742042183876038e-02 2.088337764143943787e-02 3.277819454669952393e-01
-1.148758605122566223e-01 -1.334348022937774658e-01 -2.539618015289306641e-01 -2.397423088550567627e-01 4.619304463267326355e-02 -1.270535439252853394e-01 -1.253041476011276245e-01 1.268828660249710083e-01 -1.247427612543106079e-01 2.138628810644149780e-01 1.178468316793441772e-01 -2.760309278964996338e-01 1.725937575101852417e-01 1.975404098629951477e-02 -4.507212433964014053e-03 2.211836129426956177e-01 2.133370488882064819e-01 -2.956818044185638428e-01 -1.425580829381942749e-01 -2.478575855493545532e-01 -2.564906179904937744e-01 1.268900483846664429e-01 -1.464612931013107300e-01 -6.529486924409866333e-02 1.224788129329681396e-01 2.108377069234848022e-01 -3.488055989146232605e-02 7.919213175773620605e-02 1.072561889886856079e-01 8.763586729764938354e-02 -2.716363370418548584e-01 2.902364432811737061e-01
-5.806526169180870056e-02 -9.074710309505462646e-02 4.025479778647422791e-03 1.100677326321601868e-01 -1.538917273283004761e-01 -2.136066369712352753e-02 -2.157041877508163452e-01 2.097561359405517578e-01 2.722972333431243896e-01 3.001693785190582275e-01 3.297443985939025879e-01 8.481959998607635498e-02 2.581263780593872070e-01 -8.502581715583801270e-02 -1.458641141653060913e-01 -1.430662535130977631e-02 2.277670353651046753e-01 -5.318042263388633728e-02 -1.002365425229072571e-01 -2.422502189874649048e-01 -1.071443781256675720e-02 -2.467244304716587067e-02 -2.545533515512943268e-02 -8.724588155746459961e-02 -3.277476429939270020e-01 3.409108221530914307e-01 -1.923610083758831024e-02 -1.340983957052230835e-01 1.681333482265472412e-01 -1.539691239595413208e-01 -1.647385209798812866e-01 1.804374754428863525e-01
7.936908863484859467e-03 -1.533785909414291382e-01 -1.075871065258979797e-01 1.515507102012634277e-01 3.206937909126281738e-01 2.822486162185668945e-01 -1.661136597394943237e-01 1.809598654508590698e-01 4.151080548763275146e-01 7.982350885868072510e-02 7.560810446739196777e-02 -3.604722321033477783e-01 3.671916946768760681e-02 3.317106515169143677e-02 6.274039298295974731e-02 3.617430478334426880e-02 -9.718949347734451294e-02 -2.230194509029388428e-01 -4.884288832545280457e-02 -2.250513881444931030e-01 -7.994578778743743896e-02 7.684998214244842529e-02 -1.865302771329879761e-02 -9.284185618162155151e-02 -3.052063286304473877e-01 1.252073943614959717e-01 -2.034974098205566406e-01 -8.044733852148056030e-02 2.078718394041061401e-01 1.617103815078735352e-01 -9.672818332910537720e-02 8.985418826341629028e-02
-3.672333806753158569e-02 -3.027401864528656006e-01 1.307663172483444214e-01 -1.440305113792419434e-01 9.016469120979309082e-02 -1.592052578926086426e-01 -7.450423389673233032e-02 1.081562712788581848e-01 1.923782527446746826e-01 3.492052853107452393e-01 -1.429416835308074951e-01 5.571562051773071289e-02 3.181965947151184082e-01 5.229082703590393066e-02 -1.036681793630123138e-02 -2.367962151765823364e-01 5.882231891155242920e-02 -1.313241273164749146e-01 1.518879979848861694e-01 2.414021454751491547e-02 -2.623009383678436279e-01 -1.796604394912719727e-01 -1.973382234573364258e-01 1.952339708805084229e-02 -8.104155212640762329e-02 2.902344465255737305e-01 9.979953616857528687e-02 -1.447899043560028076e-01 -5.383487790822982788e-02 1.847320497035980225e-01 -2.770554460585117340e-02 3.626229763031005859e-01
-9.559573978185653687e-02 -8.882217109203338623e-02 1.879765242338180542e-01 -2.028017491102218628e-01 1.969311088323593140e-01 2.986660897731781006e-01 -3.982157409191131592e-01 1.793562173843383789e-01 4.066051840782165527e-01 1.266549080610275269e-01 3.787432238459587097e-02 -1.543392539024353027e-01 -1.796920001506805420e-01 2.122076749801635742e-01 1.093244627118110657e-01 9.334396570920944214e-02 -4.904518276453018188e-02 -2.204919904470443726e-01 -3.094311989843845367e-02 -2.186496853828430176e-01 -6.027462659403681755e-04 4.718923196196556091e-02 -5.839306861162185669e-02 -1.026035621762275696e-01 -2.664438635110855103e-02 9.173315018415451050e-03 -2.565453052520751953e-01 -6.492281705141067505e-02 2.266294956207275391e-01 1.691384613513946533e-02 -4.161344096064567566e-02 2.074009031057357788e-01
-3.171393871307373047e-01 -1.502754390239715576e-01 -9.981225430965423584e-02 1.260576993227005005e-01 1.012012511491775513e-01 -1.433363854885101318e-01 7.538846135139465332e-02 2.681907713413238525e-01 2.277246564626693726e-01 2.397863566875457764e-02 1.360050439834594727e-01 -1.277449429035186768e-01 -6.788648664951324463e-02 2.464049309492111206e-01 -1.461105197668075562e-01 -2.840967476367950439e-02 -1.502854228019714355e-01 -1.021025329828262329e-02 7.052724063396453857e-02 -4.423505067825317383e-02 1.631156802177429199e-01 -3.367471694946289062e-01 6.576761603355407715e-02 4.045619070529937744e-02 -2.109475620090961456e-02 -1.030690036714076996e-02 -1.839774847030639648e-01 -1.419877409934997559e-01 3.967923223972320557e-01 2.812947928905487061e-01 -2.501971088349819183e-02 3.170437514781951904e-01
-1.752304881811141968e-01 5.747210606932640076e-02 -9.512691199779510498e-02 -2.974992617964744568e-02 8.517704159021377563e-02 -1.296029686927795410e-01 -2.462461441755294800e-01 -1.158752217888832092e-01 3.061068654060363770e-01 2.367447268625255674e-05 -2.269111424684524536e-01 -2.185185998678207397e-01 1.443284749984741211e-01 1.031968519091606140e-01 6.667612493038177490e-02 4.451924189925193787e-02 -8.386422693729400635e-02 -3.787180781364440918e-01 1.029872447252273560e-01 -1.148916259407997131e-01 -2.008443921804428101e-01 -2.308549880981445312e-01 -3.120217844843864441e-02 -1.690172404050827026e-01 -6.381387263536453247e-02 -5.636265873908996582e-02 -1.767330914735794067e-01 -2.290609925985336304e-01 1.310487687587738037e-01 -2.576769515872001648e-02 -1.583882272243499756e-01 4.424651861190795898e-01
-1.936139613389968872e-01 1.403683423995971680e-02 -3.135171905159950256e-02 -2.844769693911075592e-02 1.402448564767837524e-01 5.448582395911216736e-02 -1.282114684581756592e-01 -8.824267238378524780e-02 3.738804161548614502e-01 1.780655831098556519e-01 -2.891440130770206451e-02 1.337035596370697021e-01 -2.479266747832298279e-02 2.421531975269317627e-01 1.087792068719863892e-01 1.745835095643997192e-01 -6.992663443088531494e-02 -2.677469849586486816e-01 -3.490127325057983398e-01 -2.565777599811553955e-01 -2.038465142250061035e-01 -1.875875443220138550e-01 2.453927248716354370e-01 -2.105886191129684448e-01 6.205219402909278870e-02 -2.014731755480170250e-03 1.660062931478023529e-02 1.363686323165893555e-01 2.646156251430511475e-01 2.081171870231628418e-01 -1.108817607164382935e-01 1.673525273799896240e-01
1.092681288719177246e-01 1.431358158588409424e-01 1.301948130130767822e-01 -2.563002109527587891e-01 2.640313804149627686e-01 -5.671565607190132141e-02 2.275587618350982666e-02 2.092582583427429199e-01 2.173465043306350708e-01 3.568090796470642090e-01 -1.965798204764723778e-03 -2.451893389225006104e-01 -3.583765029907226562e-02 1.294661406427621841e-02 2.141869068145751953e-01 -1.916967332363128662e-01 2.102911919355392456e-01 -1.706501096487045288e-01 -1.053687557578086853e-01 1.212811470031738281e-01 -1.128368973731994629e-01 -2.515495568513870239e-02 -8.416340500116348267e-02 2.259070128202438354e-01 6.723818182945251465e-02 9.243906289339065552e-02 6.538808345794677734e-02 -2.856728732585906982e-01 5.676742643117904663e-02 4.269011691212654114e-02 -1.721266061067581177e-01 3.803754746913909912e-01
-2.785141766071319580e-01 -1.767643094062805176e-01 1.845071464776992798e-01 -1.903329938650131226e-01 4.166978597640991211e-02 -1.690903156995773315e-01 -1.303400099277496338e-01 9.348389692604541779e-03 2.231360822916030884e-01 1.701169312000274658e-01 2.287907302379608154e-01 9.636440873146057129e-02 6.750302761793136597e-02 1.508585214614868164e-01 2.625378966331481934e-01 -5.845371261239051819e-02 -8.452565222978591919e-02 -2.214005775749683380e-02 -7.083559036254882812e-02 2.406418770551681519e-01 1.069789305329322815e-01 -2.930820286273956299e-01 -4.457664862275123596e-02 -1.023211032152175903e-01 -1.422062516212463379e-01 1.421240270137786865e-01 -3.690534085035324097e-02 -4.062716960906982422e-01 2.722363770008087158e-01 1.065718382596969604e-01 -5.817895010113716125e-02 2.396612912416458130e-01
-1.896588206291198730e-01 1.438879072666168213e-01 1.734948009252548218e-01 -5.142699927091598511e-02 1.923861950635910034e-01 -2.248601019382476807e-01 4.728873819112777710e-02 1.155638471245765686e-01 1.498676538467407227e-01 1.306802183389663696e-01 1.687773019075393677e-01 -1.904533356428146362e-01 2.586318850517272949e-01 3.450167179107666016e-01 -1.051626428961753845e-01 4.732551053166389465e-02 9.390118531882762909e-03 -3.613160252571105957e-01 1.847613304853439331e-01 -1.731263250112533569e-01 -2.809029221534729004e-01 3.214221075177192688e-02 -8.172041177749633789e-02 3.321466967463493347e-02 8.289944380521774292e-02 1.921011358499526978e-01 1.705960333347320557e-01 -1.280184239149093628e-01 1.704449802637100220e-01 -2.857844531536102295e-01 -1.441208869218826294e-01 2.575085498392581940e-02
-2.926478087902069092e-01 -8.031929284334182739e-02 1.949674487113952637e-01 6.748010963201522827e-02 1.251388061791658401e-02 8.870415389537811279e-02 2.968935668468475342e-01 -1.848172843456268311e-01 1.631866842508316040e-01 -3.773112967610359192e-02 3.418157622218132019e-02 -2.801810391247272491e-02 2.258976548910140991e-01 -6.533540785312652588e-02 3.815819695591926575e-02 1.481252610683441162e-01 1.080471873283386230e-01 -3.694736361503601074e-01 -9.663552045822143555e-02 -2.028038799762725830e-01 -2.804909348487854004e-01 2.314559556543827057e-02 2.984239347279071808e-02 -1.201273351907730103e-01 -4.596739262342453003e-02 1.545233726501464844e-01 1.427546590566635132e-01 -2.734780609607696533e-01 1.194536015391349792e-01 3.344367742538452148e-01 -2.057545036077499390e-01 2.085971087217330933e-01
4.680362064391374588e-03 -1.037979349493980408e-01 2.446966022253036499e-01 2.532063722610473633e-01 1.257162988185882568e-01 1.404496282339096069e-01 1.165555417537689209e-02 3.466840982437133789e-01 1.687298268079757690e-01 -9.155040234327316284e-02 1.067236289381980896e-01 1.883835941553115845e-01 4.504434168338775635e-01 2.570946142077445984e-02 8.096391707658767700e-02 5.567237734794616699e-02 1.990491896867752075e-01 -7.186510413885116577e-02 -2.237621098756790161e-01 -8.075885474681854248e-02 -3.332236036658287048e-02 -1.489378213882446289e-01 -1.305803358554840088e-01 -1.226028352975845337e-01 -1.653920710086822510e-01 2.610553503036499023e-01 1.730654537677764893e-01 -1.919038742780685425e-01 2.691621147096157074e-02 6.081810221076011658e-02 -2.648953497409820557e-01 1.370589733123779297e-01
-9.947279095649719238e-02 -8.891138434410095215e-02 4.761369228363037109e-01 1.148716509342193604e-01 -7.884786278009414673e-02 -2.115863263607025146e-01 -1.948609799146652222e-01 2.716567814350128174e-01 4.218335449695587158e-02 -5.611413344740867615e-02 1.405208557844161987e-01 2.205540798604488373e-02 1.993642002344131470e-01 3.790293335914611816e-01 -1.722100563347339630e-02 -9.185850620269775391e-03 -7.299850881099700928e-02 -1.786450892686843872e-01 1.910902746021747589e-02 -1.449721604585647583e-01 -1.762552410364151001e-01 4.654776304960250854e-02 1.150038465857505798e-01 7.524628192186355591e-02 1.584134846925735474e-01 8.184088021516799927e-02 -8.144545555114746094e-02 -1.761003285646438599e-01 3.751980066299438477e-01 -1.387854013592004776e-02 -9.794690459966659546e-02 1.996254473924636841e-01
-2.897064089775085449e-01 -1.262527257204055786e-01 2.651868462562561035e-01 9.621864557266235352e-02 1.092160493135452271e-01 -2.714290916919708252e-01 -8.324907720088958740e-02 3.469871357083320618e-02 1.149198487401008606e-01 3.396292626857757568e-01 3.759449720382690430e-01 1.297137141227722168e-01 -2.216406911611557007e-02 2.088529430329799652e-02 2.388837933540344238e-01 -3.965220227837562561e-02 -1.608359366655349731e-01 7.199227809906005859e-02 -1.088600680232048035e-01 -5.917345359921455383e-02 -6.679136306047439575e-02 -1.603630930185317993e-01 -1.663931757211685181e-01 4.204808210488408804e-04 -2.520776987075805664e-01 9.047944098711013794e-02 -1.498074531555175781e-01 -1.142886281013488770e-01 1.171334385871887207e-01 2.963906526565551758e-01 -1.848692148923873901e-01 1.824455261230468750e-01
-2.235866785049438477e-01 -4.818762093782424927e-02 2.455070912837982178e-01 -4.602452740073204041e-02 -5.615409091114997864e-02 1.784548722207546234e-02 3.142279088497161865e-01 1.175528508611023426e-03 -6.017919629812240601e-02 3.006669878959655762e-02 2.048402279615402222e-01 1.093143075704574585e-01 4.190552830696105957e-01 -2.688378281891345978e-02 -1.765035651624202728e-02 3.857642412185668945e-02 2.313410341739654541e-01 -2.808663249015808105e-01 -7.390882074832916260e-02 -2.506476640701293945e-01 -1.786582469940185547e-01 -3.136037662625312805e-02 -1.379983425140380859e-01 1.743761897087097168e-01 1.164658740162849426e-01 -5.264215916395187378e-02 -1.179411783814430237e-01 -2.103838473558425903e-01 3.378965258598327637e-01 7.431904226541519165e-02 -1.312622725963592529e-01 2.281231731176376343e-01
-2.651508152484893799e-01 -3.203957080841064453e-01 6.219150125980377197e-02 6.527616083621978760e-02 2.840359881520271301e-02 -1.420922428369522095e-01 8.632504940032958984e-02 2.090853266417980194e-02 5.538844317197799683e-02 3.764746189117431641e-01 3.009922206401824951e-01 8.771883696317672729e-02 2.452468574047088623e-01 -7.862634211778640747e-02 2.997944653034210205e-01 -1.747779697179794312e-01 -5.214396491646766663e-02 -9.987086802721023560e-02 -2.787486016750335693e-01 -2.843062877655029297e-01 -1.963285915553569794e-02 -1.366529893130064011e-02 -3.702404350042343140e-02 1.438067108392715454e-01 -2.632202804088592529e-01 3.463269909843802452e-03 -1.099371090531349182e-01 3.480567364022135735e-03 5.138492584228515625e-02 2.426619827747344971e-01 -8.379764854907989502e-02 1.280341148376464844e-01
-6.591784954071044922e-02 -1.395119875669479370e-01 8.422214537858963013e-02 -2.223071306943893433e-01 1.684908866882324219e-01 -4.567101597785949707e-03 -1.457305550575256348e-01 -4.622395150363445282e-03 2.024844437837600708e-01 2.010065913200378418e-01 1.417212635278701782e-01 -1.045935675501823425e-01 3.129668235778808594e-01 5.398232862353324890e-02 -7.535551488399505615e-02 -7.920077443122863770e-02 8.434859663248062134e-02 -8.612099289894104004e-02 -9.232264757156372070e-02 -2.269472181797027588e-01 -2.778976261615753174e-01 6.407879292964935303e-02 -7.094201445579528809e-02 4.157887399196624756e-01 1.453264653682708740e-01 -1.052974537014961243e-01 4.732052236795425415e-02 -3.819968998432159424e-01 2.437514513731002808e-01 -1.593660265207290649e-01 3.520236164331436157e-02 2.110468149185180664e-01
-1.047752797603607178e-01 -1.379209309816360474e-01 4.438732936978340149e-02 -1.388027518987655640e-01 -9.105077944695949554e-03 2.468780577182769775e-01 -1.908526271581649780e-01 3.436731994152069092e-01 1.692938208580017090e-01 2.345456182956695557e-01 1.047235801815986633e-01 1.334353387355804443e-01 5.568118020892143250e-02 5.879198014736175537e-02 3.431015610694885254e-01 1.435598134994506836e-01 -8.894912898540496826e-02 -9.087852388620376587e-02 -2.702136933803558350e-01 -3.112505972385406494e-01 -7.845589518547058105e-02 -1.758099347352981567e-01 6.606855988502502441e-02 -2.425109893083572388e-01 1.665575206279754639e-01 -6.161278858780860901e-02 2.913217432796955109e-02 -4.359224438667297363e-02 2.719964981079101562e-01 2.531688809394836426e-01 1.176460366696119308e-02 1.306175887584686279e-01
-3.621312677860260010e-01 -2.155510187149047852e-01 -1.208873391151428223e-01 1.975765079259872437e-01 3.819181397557258606e-02 -1.101279035210609436e-01 -3.115518577396869659e-02 1.957421898841857910e-01 6.311805546283721924e-02 3.240900635719299316e-01 1.613995432853698730e-01 1.042276695370674133e-01 3.894397914409637451e-01 2.563081681728363037e-01 1.022828277200460434e-03 1.105386838316917419e-01 -1.261767446994781494e-01 -4.688411206007003784e-02 -6.991235166788101196e-02 -6.033891811966896057e-02 -2.579841017723083496e-01 -7.970499992370605469e-02 6.343793869018554688e-02 -4.059979319572448730e-02 -3.854507580399513245e-02 1.382054835557937622e-01 1.197369545698165894e-01 2.396047711372375488e-01 1.959675401449203491e-01 2.920123934745788574e-01 3.571979934349656105e-03 1.382675319910049438e-01
2.159172436222434044e-03 -1.930568963289260864e-01 1.723459810018539429e-01 -1.596578806638717651e-01 -3.230458125472068787e-02 5.752668157219886780e-02 2.317812591791152954e-01 -1.982838660478591919e-02 -6.062585115432739258e-02 3.694123029708862305e-01 2.824384868144989014e-01 -1.053495425730943680e-02 2.358220964670181274e-01 -4.888478666543960571e-02 -1.061126589775085449e-02 6.457458436489105225e-02 -1.327760219573974609e-01 -2.347855120897293091e-01 -1.265245527029037476e-01 -1.687486916780471802e-01 -1.337943375110626221e-01 -7.115521281957626343e-02 -1.105727478861808777e-01 -1.944387145340442657e-02 -3.218560218811035156e-01 2.535152733325958252e-01 7.338406890630722046e-02 -1.415815949440002441e-01 3.901663124561309814e-01 -1.141057983040809631e-01 -6.926642358303070068e-02 2.249624431133270264e-01
1.536820083856582642e-01 -2.125641703605651855e-01 7.654718309640884399e-02 -1.895300000905990601e-01 1.991471946239471436e-01 -1.418514698743820190e-01 4.049088805913925171e-02 2.793385982513427734e-01 3.380404785275459290e-02 2.333548516035079956e-01 6.496354192495346069e-02 -1.085937246680259705e-01 -3.305433690547943115e-02 1.821744628250598907e-02 2.129714488983154297e-01 2.456988543272018433e-01 -1.792588680982589722e-01 -1.850756257772445679e-01 -3.319002687931060791e-02 -1.263200938701629639e-01 -1.674429178237915039e-01 5.163489282131195068e-02 -2.793100476264953613e-01 -7.319640368223190308e-02 1.416629552841186523e-02 -9.260588884353637695e-02 -8.247052133083343506e-02 -3.571643531322479248e-01 2.661671936511993408e-01 -1.830356121063232422e-01 -1.960099488496780396e-01 2.962693572044372559e-01
-4.298095107078552246e-01 -1.819341629743576050e-01 3.793793320655822754e-01 -6.770064681768417358e-02 9.844649583101272583e-02 1.297796219587326050e-01 -1.974998973309993744e-03 2.496201097965240479e-01 2.021232806146144867e-02 8.637983351945877075e-02 -3.621769323945045471e-02 -3.144202055409550667e-03 3.566869795322418213e-01 5.535559728741645813e-02 -1.341407559812068939e-02 -1.309895962476730347e-01 1.636900752782821655e-01 -1.695669293403625488e-01 -7.377763092517852783e-02 -5.577346310019493103e-02 3.616806119680404663e-02 1.355693787336349487e-01 -6.069102510809898376e-02 1.626815646886825562e-01 -5.363903567194938660e-02 -1.422948390245437622e-01 -2.179125249385833740e-01 1.142455078661441803e-02 1.214019358158111572e-01 2.725299298763275146e-01 1.842589490115642548e-02 3.375714421272277832e-01
-1.271871477365493774e-01 -2.209944278001785278e-01 1.989231705665588379e-01 1.508613377809524536e-01 -6.087722629308700562e-02 -7.801030576229095459e-02 -9.126986563205718994e-02 -1.487336158752441406e-01 2.050471901893615723e-01 4.777749776840209961e-01 -1.830866634845733643e-01 -1.774419397115707397e-01 1.369483321905136108e-01 2.297458797693252563e-01 -9.220018982887268066e-02 1.616253554821014404e-01 4.220331460237503052e-02 -6.703758239746093750e-02 -1.830954253673553467e-01 -7.523845881223678589e-02 -1.015785187482833862e-01 -8.538512885570526123e-02 1.621706038713455200e-01 -4.679968208074569702e-02 2.751586958765983582e-02 1.729265004396438599e-01 4.430704936385154724e-02 -3.832852840423583984e-01 4.211432114243507385e-02 -1.732007563114166260e-01 4.722250625491142273e-03 2.967259883880615234e-01
-1.467549204826354980e-01 -2.302735894918441772e-01 1.130260229110717773e-01 1.173543706536293030e-01 1.434897482395172119e-01 1.842015087604522705e-01 -8.404007554054260254e-02 2.223724722862243652e-01 7.043091207742691040e-02 3.456056118011474609e-01 8.250343054533004761e-02 -2.332827895879745483e-01 2.500943243503570557e-01 -3.157479465007781982e-01 -9.490139782428741455e-02 -8.692624047398567200e-03 -1.363818496465682983e-01 -2.467141598463058472e-01 -1.257270295172929764e-02 1.844816356897354126e-01 1.833989918231964111e-01 -2.282732576131820679e-01 -1.694727838039398193e-01 -1.086590625345706940e-02 1.919322013854980469e-01 6.701368093490600586e-02 1.710208877921104431e-02 -1.624903231859207153e-01 1.423149406909942627e-01 1.898019611835479736e-01 -2.551193833351135254e-01 1.151966303586959839e-01
-1.213261038064956665e-01 -6.407966464757919312e-02 2.193945832550525665e-02 -3.590283989906311035e-01 8.098196238279342651e-02 -4.754345118999481201e-02 1.626431047916412354e-01 3.354093432426452637e-01 2.350555062294006348e-01 1.266855597496032715e-01 1.730456054210662842e-01 -5.348182469606399536e-02 1.052792593836784363e-01 1.641846746206283569e-01 2.007763236761093140e-01 1.877217143774032593e-01 4.360756278038024902e-02 -2.736907899379730225e-01 -2.428872734308242798e-01 -1.614853590726852417e-01 8.212314546108245850e-02 -5.096751824021339417e-02 -2.089754194021224976e-01 3.818931803107261658e-02 -2.044949531555175781e-01 4.954849928617477417e-02 4.190470278263092041e-02 -5.980606004595756531e-02 4.180052876472473145e-01 -1.399723887443542480e-01 -1.105300039052963257e-01 -1.175983399152755737e-01
-2.829978466033935547e-01 -1.422283053398132324e-01 -1.144597902894020081e-01 -1.198420822620391846e-01 2.690089941024780273e-01 5.030284821987152100e-02 1.811596155166625977e-01 2.529295086860656738e-01 -4.756134375929832458e-02 -8.993101865053176880e-02 -2.238004282116889954e-02 -7.070324569940567017e-02 5.695158988237380981e-02 1.457580626010894775e-01 -8.671995997428894043e-02 -4.599986970424652100e-02 -1.542654782533645630e-01 -1.707831323146820068e-01 -2.064102441072463989e-01 -9.711678139865398407e-03 -3.597576320171356201e-01 -3.997122943401336670e-01 -5.006101354956626892e-02 6.476619839668273926e-02 2.478691563010215759e-02 8.048970997333526611e-02 -1.343248635530471802e-01 -1.823170632123947144e-01 3.253208994865417480e-01 1.275940984487533569e-01 -2.732571959495544434e-01 6.194861605763435364e-02
-1.182360872626304626e-01 1.826127916574478149e-01 1.747673028148710728e-03 -5.109225213527679443e-02 2.249717116355895996e-01 4.297546111047267914e-03 -2.986521124839782715e-01 8.767731487751007080e-02 4.462718367576599121e-01 2.003507614135742188e-01 2.059781700372695923e-01 -1.154977306723594666e-01 3.878019750118255615e-02 2.113722413778305054e-01 1.368704289197921753e-01 6.097303330898284912e-02 1.253827065229415894e-01 -1.798123866319656372e-01 -4.330724850296974182e-02 -2.488305270671844482e-01 6.050611287355422974e-02 2.760168910026550293e-01 -2.028259821236133575e-02 -8.936381340026855469e-02 -8.298449963331222534e-02 -6.280843168497085571e-03 1.664145886898040771e-01 -2.589051723480224609e-01 4.415613040328025818e-02 2.326634675264358521e-01 -2.223316580057144165e-01 1.777493953704833984e-01
-1.702804416418075562e-01 9.042023122310638428e-02 -6.228633970022201538e-02 1.776124387979507446e-01 1.365008205175399780e-01 7.811817806214094162e-03 -2.707198821008205414e-02 1.488691121339797974e-01 2.849756479263305664e-01 1.036516297608613968e-02 -1.945925503969192505e-01 1.221446096897125244e-01 4.349299669265747070e-01 -8.508501201868057251e-02 1.414008289575576782e-01 -1.679938286542892456e-01 -1.464179158210754395e-01 -2.287861704826354980e-01 4.960903152823448181e-02 -2.100342214107513428e-01 2.583456039428710938e-02 8.037327975034713745e-02 2.107006907463073730e-01 -8.007673174142837524e-02 1.972355134785175323e-02 2.176119536161422729e-01 -1.889066398143768311e-01 4.761330410838127136e-02 4.315879940986633301e-01 1.281161606311798096e-01 1.514051854610443115e-01 1.322781741619110107e-01
-1.668874621391296387e-01 1.482654660940170288e-01 -1.118979305028915405e-01 -1.916576363146305084e-02 2.078507542610168457e-01 -4.104961454868316650e-01 6.114609539508819580e-02 -6.493120640516281128e-02 5.626832246780395508e-01 1.918931305408477783e-01 8.264809101819992065e-02 -1.935165822505950928e-01 -1.439207792282104492e-02 -5.111680552363395691e-02 4.563049226999282837e-02 1.308493465185165405e-01 -7.601754367351531982e-02 -1.483190506696701050e-01 -1.286387890577316284e-01 -6.593402475118637085e-03 -1.747637093067169189e-01 7.574396580457687378e-02 1.432287544012069702e-01 -1.094814315438270569e-01 1.569617837667465210e-01 2.260177880525588989e-01 -2.461137063801288605e-02 -7.353678345680236816e-02 2.810509316623210907e-02 2.679728269577026367e-01 5.403460189700126648e-02 1.657495349645614624e-01
-1.977014690637588501e-01 -4.097814857959747314e-02 1.105387806892395020e-01 1.109332665801048279e-01 4.379927739500999451e-02 5.125890299677848816e-02 1.838796772062778473e-02 1.797325313091278076e-01 1.489561200141906738e-01 3.271614909172058105e-01 1.080332696437835693e-01 -3.203729689121246338e-01 8.250081539154052734e-02 1.684312969446182251e-01 1.809420138597488403e-01 5.801245197653770447e-02 7.384248077869415283e-02 -3.486798331141471863e-02 -3.253117203712463379e-01 1.573083251714706421e-01 -8.120599202811717987e-03 4.907544702291488647e-03 -1.117044165730476379e-01 -5.921925231814384460e-02 -1.765981018543243408e-01 -2.915905416011810303e-02 -9.495887905359268188e-02 -2.765344083309173584e-01 -1.214311942458152771e-01 -1.160635873675346375e-01 -2.615405619144439697e-02 5.319454073905944824e-01
1.927459985017776489e-02 -1.228655800223350525e-01 2.381718531250953674e-02 -2.525006532669067383e-01 1.777316778898239136e-01 -3.267840743064880371e-01 -5.030818283557891846e-02 2.392333745956420898e-01 7.176564633846282959e-02 2.023252993822097778e-01 -1.403642594814300537e-01 -1.078887432813644409e-01 3.035153448581695557e-01 1.409465223550796509e-01 7.583002001047134399e-02 -2.341076731681823730e-02 1.302191913127899170e-01 8.596023917198181152e-02 -3.108447492122650146e-01 7.765076309442520142e-02 3.289551287889480591e-02 -2.440499961376190186e-01 -1.765853613615036011e-01 -3.269348144531250000e-01 1.123172193765640259e-01 1.345848888158798218e-01 1.240562051534652710e-01 -1.220558333443477750e-04 2.759784162044525146e-01 1.313285231590270996e-01 -1.300782114267349243e-01 2.102231085300445557e-01
1.818000376224517822e-01 8.906261622905731201e-02 1.965705156326293945e-01 -9.268897026777267456e-02 -2.631171420216560364e-02 -2.416204214096069336e-01 -9.498713165521621704e-02 -1.328701078891754150e-01 3.327127173542976379e-02 2.952345609664916992e-01 4.035998135805130005e-02 1.547875404357910156e-01 2.378615438938140869e-01 1.014759838581085205e-01 -9.876510500907897949e-02 1.324442774057388306e-01 6.715869158506393433e-02 -2.729609906673431396e-01 -2.626411914825439453e-01 1.209027767181396484e-01 -2.826217114925384521e-01 -1.359698921442031860e-01 -1.894757151603698730e-01 1.728145480155944824e-01 -2.525422535836696625e-02 -1.547841168940067291e-02 2.128395624458789825e-02 -9.102508425712585449e-02 2.579006254673004150e-01 2.235255986452102661e-01 3.981233015656471252e-02 4.044545888900756836e-01
1.239988729357719421e-01 1.087298318743705750e-01 1.575297564268112183e-01 -8.879028260707855225e-02 1.010672375559806824e-01 5.209917202591896057e-02 -8.036099025048315525e-04 8.948990702629089355e-02 1.807445436716079712e-01 -1.544722542166709900e-02 1.672565639019012451e-01 -1.285542547702789307e-01 5.440253019332885742e-01 -2.376047894358634949e-02 -1.094635426998138428e-01 8.964055031538009644e-02 -5.956855043768882751e-02 -2.124012112617492676e-01 -4.676647186279296875e-01 4.662224557250738144e-03 -5.104745551943778992e-02 8.607473969459533691e-02 7.943654805421829224e-02 1.744984239339828491e-01 -1.369005590677261353e-01 -1.540313661098480225e-02 -2.792239785194396973e-01 -2.560608685016632080e-01 1.261555850505828857e-01 -9.409683197736740112e-02 3.928105533123016357e-02 1.490536481142044067e-01
-2.115002125501632690e-01 2.468733303248882294e-02 1.508151181042194366e-02 2.017573826014995575e-02 1.830230504274368286e-01 3.913692831993103027e-01 -3.957707583904266357e-01 4.909630492329597473e-02 2.247135341167449951e-01 1.690081357955932617e-01 -2.898982912302017212e-02 -6.692611426115036011e-02 2.459193021059036255e-01 1.814333954825997353e-03 3.070369660854339600e-01 -5.143418908119201660e-02 -1.589848250150680542e-01 -3.168030083179473877e-01 -2.986892461776733398e-01 4.535005614161491394e-02 -1.121327579021453857e-01 4.290793091058731079e-02 4.362371936440467834e-02 4.943935945630073547e-02 -2.049706690013408661e-02 -2.053948864340782166e-02 -7.574393600225448608e-02 8.401992917060852051e-02 2.690075635910034180e-01 1.338777542114257812e-01 -1.600957959890365601e-01 3.610058501362800598e-02
2.201463580131530762e-01 -1.799742281436920166e-01 2.984927594661712646e-01 4.471842944622039795e-02 1.792134791612625122e-01 -1.373024880886077881e-01 -1.610112637281417847e-01 3.646348714828491211e-01 1.884645819664001465e-01 -2.362814098596572876e-01 1.850883811712265015e-01 -6.667643040418624878e-02 2.020506411790847778e-01 3.126843869686126709e-01 -2.405186183750629425e-02 -9.794476628303527832e-02 -9.492044895887374878e-02 -2.403852194547653198e-01 -2.681453526020050049e-01 -1.146614924073219299e-01 -5.921329371631145477e-03 -1.625874638557434082e-02 -4.550810158252716064e-02 1.345505416393280029e-01 -4.984713718295097351e-02 9.549721330404281616e-02 -4.254179820418357849e-02 -1.487497389316558838e-01 3.275985717773437500e-01 -4.741124808788299561e-02 -8.469983190298080444e-02 1.215478554368019104e-01
4.442833364009857178e-02 1.044823750853538513e-01 -1.302196830511093140e-02 -1.949720457196235657e-02 1.003124490380287170e-01 2.609245479106903076e-01 1.068768799304962158e-01 2.165863849222660065e-02 -4.042620956897735596e-02 2.955548763275146484e-01 1.046417281031608582e-02 -8.444882929325103760e-02 5.428653210401535034e-02 1.672709733247756958e-01 -9.098637849092483521e-02 2.148039191961288452e-01 -1.198307424783706665e-01 -1.845746636390686035e-01 -1.489299684762954712e-01 -4.780764505267143250e-02 -2.047267556190490723e-01 -1.095895767211914062e-01 8.465141803026199341e-02 -2.087446302175521851e-01 2.208454608917236328e-01 2.005516290664672852e-01 2.714129909873008728e-02 -3.796297907829284668e-01 5.675791576504707336e-02 3.333841860294342041e-01 -1.951895356178283691e-01 3.886891007423400879e-01
-4.830970242619514465e-02 -1.789056360721588135e-01 1.229635998606681824e-01 8.814708143472671509e-02 2.169485837221145630e-01 -1.867232471704483032e-01 4.573220759630203247e-02 2.357858419418334961e-01 1.475173979997634888e-01 3.286904096603393555e-01 1.016803383827209473e-01 -1.968510299921035767e-01 2.379913777112960815e-01 -4.451811313629150391e-02 1.031521558761596680e-01 -4.048572108149528503e-02 1.355352401733398438e-01 -1.593928225338459015e-02 -9.854479879140853882e-02 -2.229449748992919922e-01 -1.886839419603347778e-01 -1.624282151460647583e-01 3.446275293827056885e-01 -1.205716803669929504e-01 1.078771427273750305e-01 8.298797160387039185e-02 -1.562105566263198853e-01 -5.467236042022705078e-03 4.716469645500183105e-01 6.665731780230998993e-03 8.646266907453536987e-02 -8.428736776113510132e-02
-2.028357796370983124e-02 -1.205586344003677368e-01 -8.569234609603881836e-02 -1.471145153045654297e-01 7.312638312578201294e-02 1.556378006935119629e-01 -3.218471705913543701e-01 1.240205094218254089e-01 3.764687478542327881e-01 8.269923925399780273e-02 1.700278967618942261e-01 -3.010295033454895020e-01 6.685449928045272827e-02 1.102514043450355530e-01 2.103310227394104004e-01 1.412246972322463989e-01 6.451717019081115723e-02 -2.924991250038146973e-01 1.298713032156229019e-03 5.334066227078437805e-02 -1.017722710967063904e-01 1.387233585119247437e-01 -9.240075200796127319e-02 -1.303846538066864014e-01 -9.405035525560379028e-02 -1.599872112274169922e-02 -8.008382469415664673e-02 -2.338579297065734863e-01 1.405685860663652420e-02 3.963197469711303711e-01 -2.409430742263793945e-01 1.593629270792007446e-01
-2.157947979867458344e-02 8.564169518649578094e-03 7.405898720026016235e-02 1.291625481098890305e-02 1.891843080520629883e-01 4.879477433860301971e-03 3.967631757259368896e-01 5.662170052528381348e-02 2.757444679737091064e-01 1.194776222109794617e-01 1.224101632833480835e-01 2.116895616054534912e-01 3.502555787563323975e-01 2.145063877105712891e-01 -1.019177287817001343e-01 1.707113832235336304e-01 3.705076500773429871e-02 -1.685983240604400635e-01 -2.026118189096450806e-01 -1.855760514736175537e-01 -7.001813501119613647e-02 -7.030399888753890991e-02 6.277107447385787964e-02 2.180181294679641724e-01 -1.077010408043861389e-01 1.017331331968307495e-01 -1.775419414043426514e-01 -3.423927724361419678e-01 1.450253725051879883e-01 -7.461874932050704956e-02 3.654913743957877159e-04 2.740996181964874268e-01
-3.320804238319396973e-01 -3.868939355015754700e-02 2.138808965682983398e-01 1.097044199705123901e-01 1.955495327711105347e-01 1.256420314311981201e-01 8.723421394824981689e-02 1.131427139043807983e-01 -7.851364463567733765e-02 1.963228434324264526e-01 1.889944821596145630e-01 -1.079365313053131104e-01 2.599511742591857910e-01 -2.338639646768569946e-02 1.754528842866420746e-02 -8.329184353351593018e-02 -1.503594517707824707e-01 -4.109096527099609375e-01 -1.692558377981185913e-01 -1.051248461008071899e-01 -1.755750030279159546e-01 -1.269227862358093262e-01 -3.214452564716339111e-01 -1.401299089193344116e-01 7.941796630620956421e-02 2.025060057640075684e-01 -2.405663952231407166e-02 -1.516921818256378174e-01 -1.768951714038848877e-01 2.816301286220550537e-01 1.588631980121135712e-02 7.581514120101928711e-02
2.349440008401870728e-03 -1.857923120260238647e-01 1.092779487371444702e-01 -8.400558680295944214e-02 1.362300515174865723e-01 -1.944492459297180176e-01 -4.731811955571174622e-02 3.104192018508911133e-01 1.670125275850296021e-01 -1.898044161498546600e-02 1.277521252632141113e-01 -1.737857460975646973e-01 -2.111101709306240082e-02 1.530000716447830200e-01 -1.977639943361282349e-01 -3.593098521232604980e-01 1.012892872095108032e-01 5.357999727129936218e-02 -2.655654549598693848e-01 -9.773609787225723267e-02 -2.361230319365859032e-03 -1.357288509607315063e-01 -2.087299078702926636e-01 -2.737414557486772537e-03 2.061756402254104614e-01 2.977654635906219482e-01 -4.773075133562088013e-02 -7.574157416820526123e-02 3.266115486621856689e-01 2.015406340360641479e-01 -2.344575077295303345e-01 1.673360764980316162e-01
-2.182437665760517120e-02 -7.734835147857666016e-02 2.466655075550079346e-01 -5.737142637372016907e-02 1.869579777121543884e-02 -7.046934217214584351e-02 -2.086484059691429138e-02 -5.854528397321701050e-02 3.103489875793457031e-01 1.344437748193740845e-01 2.182774394750595093e-01 2.251989692449569702e-01 -7.518068887293338776e-04 -4.381322860717773438e-02 2.250444144010543823e-01 -1.292446255683898926e-01 -2.095166928484104574e-05 -1.520633399486541748e-01 -4.697935655713081360e-02 2.152887433767318726e-01 8.202238380908966064e-02 -2.627473771572113037e-01 7.792410999536514282e-02 -1.473273485898971558e-01 -1.054779216647148132e-01 1.660365760326385498e-01 -1.071387454867362976e-01 -3.833889067173004150e-01 4.171945452690124512e-01 2.037973701953887939e-01 -6.547941267490386963e-02 2.143689841032028198e-01
-1.146046891808509827e-01 -1.280199587345123291e-01 7.206331193447113037e-02 -8.506179600954055786e-02 2.801550924777984619e-01 -5.011767521500587463e-02 -6.246642768383026123e-02 -6.043843924999237061e-02 1.774252802133560181e-01 1.121919974684715271e-01 -3.179886937141418457e-01 -8.213232457637786865e-02 8.245056867599487305e-02 9.208172559738159180e-02 1.601190567016601562e-01 -3.592965751886367798e-02 7.007335871458053589e-02 -4.422888159751892090e-01 -6.467611342668533325e-02 -3.041512370109558105e-01 7.635111361742019653e-02 -6.562239956110715866e-03 1.250142306089401245e-01 -9.448885172605514526e-02 -5.962873995304107666e-02 9.578663110733032227e-02 -3.189086914062500000e-01 -6.725836545228958130e-02 9.076958894729614258e-02 8.081645518541336060e-02 -2.130818516016006470e-01 4.105820953845977783e-01
6.563592702150344849e-02 1.849582791328430176e-01 1.739404797554016113e-01 1.984727829694747925e-01 2.185452133417129517e-01 6.464268267154693604e-02 -9.651500731706619263e-02 2.776749730110168457e-01 3.431536555290222168e-01 4.162840917706489563e-02 8.804725855588912964e-02 -2.478261291980743408e-01 -1.061119511723518372e-01 1.004810333251953125e-01 2.453759163618087769e-01 -1.476024538278579712e-01 7.638064026832580566e-02 -2.639369070529937744e-01 -2.668857760727405548e-02 -2.582639455795288086e-01 -2.050504088401794434e-01 1.520795375108718872e-01 4.513294994831085205e-02 -1.550621688365936279e-01 -1.182867288589477539e-01 8.587308228015899658e-02 -3.271627724170684814e-01 -8.705217391252517700e-02 1.502324789762496948e-01 4.479958117008209229e-02 -1.423314511775970459e-01 2.156107723712921143e-01
-4.669374786317348480e-03 -4.354487638920545578e-03 1.977189928293228149e-01 -2.030534595251083374e-01 -8.470453321933746338e-02 4.190928488969802856e-02 -3.632752224802970886e-02 8.753733336925506592e-02 -1.114485040307044983e-01 3.717578947544097900e-01 1.490901261568069458e-01 -2.812113761901855469e-01 2.613330483436584473e-01 -8.390985429286956787e-03 2.776032090187072754e-01 -7.861178368330001831e-02 -1.372372955083847046e-01 5.122042819857597351e-02 -9.773826226592063904e-03 -1.798224598169326782e-01 -4.036803245544433594e-01 1.276213079690933228e-01 3.422735258936882019e-03 -1.032079532742500305e-01 9.354425221681594849e-02 2.188496142625808716e-01 1.332552079111337662e-02 -1.542211323976516724e-01 3.325060904026031494e-01 4.501131922006607056e-02 4.758009687066078186e-02 2.427457123994827271e-01
1.275204569101333618e-01 1.750714145600795746e-02 7.501700520515441895e-02 -2.084582149982452393e-01 3.145777285099029541e-01 -4.176120758056640625e-01 -1.194298639893531799e-02 -1.070950180292129517e-02 3.013080358505249023e-01 2.442574501037597656e-01 1.205649003386497498e-01 -1.303369849920272827e-01 2.546355128288269043e-01 2.854720056056976318e-01 -3.615042567253112793e-02 3.149314224720001221e-02 -1.910384595394134521e-01 -2.315856516361236572e-01 -1.078349500894546509e-01 -4.752929322421550751e-03 -1.146551892161369324e-01 -4.687457904219627380e-02 -9.741972200572490692e-03 -1.676853895187377930e-01 -1.448186039924621582e-01 -9.440874308347702026e-02 -9.253066778182983398e-02 -9.247304499149322510e-02 3.288251459598541260e-01 -1.563677787780761719e-01 -2.679684758186340332e-02 6.708877533674240112e-02
-7.084084302186965942e-02 -1.257262080907821655e-01 -1.495311558246612549e-01 -7.540715485811233521e-02 5.454401299357414246e-02 1.091381460428237915e-01 -1.312140971422195435e-01 4.694597050547599792e-02 4.075939655303955078e-01 9.501969069242477417e-02 1.906653791666030884e-01 -2.873487770557403564e-01 -2.750685811042785645e-02 2.566107809543609619e-01 2.493023723363876343e-01 1.276155263185501099e-01 -1.827781647443771362e-02 -2.641537785530090332e-01 1.099966615438461304e-01 4.815672058612108231e-03 -6.701720505952835083e-02 1.623424738645553589e-01 -2.464681677520275116e-02 -1.019665822386741638e-01 -2.030007988214492798e-01 3.734227269887924194e-02 -7.200971990823745728e-02 -2.082575112581253052e-01 7.911890745162963867e-02 2.591571807861328125e-01 -3.465034961700439453e-01 2.626061141490936279e-01
-2.833385765552520752e-01 -5.174520984292030334e-02 1.252612918615341187e-01 1.005310565233230591e-01 1.267162263393402100e-01 2.469123452901840210e-01 -6.165116280317306519e-02 -5.315917357802391052e-02 2.868953049182891846e-01 1.007210239768028259e-01 -4.654110595583915710e-02 6.738460063934326172e-02 2.368397414684295654e-01 9.138615429401397705e-02 2.451887279748916626e-01 -6.329854577779769897e-02 3.196135759353637695e-01 -3.867368996143341064e-01 -2.927603386342525482e-02 -1.623925417661666870e-01 -1.582092493772506714e-01 1.442923396825790405e-01 6.299746036529541016e-02 3.666196018457412720e-02 -9.580258280038833618e-02 -2.982261180877685547e-01 -1.350494753569364548e-02 -2.649792134761810303e-01 1.344600468873977661e-01 1.312960237264633179e-01 -1.032047644257545471e-01 1.878126561641693115e-01
-4.821375757455825806e-02 -2.034500092267990112e-01 6.610123813152313232e-02 1.122354716062545776e-01 2.559729516506195068e-01 -2.577798068523406982e-01 2.064565718173980713e-01 1.182019263505935669e-01 2.243001461029052734e-01 3.059040606021881104e-01 1.600476168096065521e-02 3.275447338819503784e-02 1.246128156781196594e-01 -1.552400738000869751e-01 -5.671831592917442322e-02 5.556050688028335571e-02 -2.100164890289306641e-01 -1.653704941272735596e-01 1.587696559727191925e-02 -1.102109253406524658e-01 -6.117917969822883606e-02 -3.695791959762573242e-01 -1.762919127941131592e-01 8.077325671911239624e-02 1.362091898918151855e-01 1.179846227169036865e-01 -1.204019561409950256e-01 -2.611215226352214813e-02 6.999938189983367920e-02 4.133710861206054688e-01 -2.021294385194778442e-01 1.831087768077850342e-01
-1.533833295106887817e-01 -8.105572313070297241e-02 -1.083436533808708191e-01 -1.914777159690856934e-01 -8.311529457569122314e-02 -1.160379573702812195e-01 1.709222942590713501e-01 1.553276181221008301e-01 2.798922657966613770e-01 9.379976242780685425e-02 1.425173715688288212e-03 -1.315245404839515686e-02 1.798756569623947144e-01 4.135619476437568665e-02 -3.826261684298515320e-02 1.014094352722167969e-01 -1.934688091278076172e-01 -5.065922141075134277e-01 -3.235692158341407776e-02 1.638806313276290894e-01 -2.256321758031845093e-01 1.333853155374526978e-01 5.450446158647537231e-02 -1.780181080102920532e-01 1.930293440818786621e-01 -1.585973426699638367e-02 -3.264538571238517761e-02 -8.996617794036865234e-02 -1.621749438345432281e-02 2.066490203142166138e-01 6.869990378618240356e-02 4.415545761585235596e-01
7.978855073451995850e-02 7.483697682619094849e-02 3.853436559438705444e-02 -5.372808128595352173e-02 2.008151710033416748e-01 -2.465031296014785767e-01 -1.244644746184349060e-01 1.928637772798538208e-01 1.896542608737945557e-01 1.832252740859985352e-01 1.465714126825332642e-01 -1.463136672973632812e-01 3.669988811016082764e-01 4.598320275545120239e-02 -1.715524345636367798e-01 1.711836606264114380e-01 -2.192182540893554688e-01 -2.450530827045440674e-01 -4.319615066051483154e-01 1.303118467330932617e-01 -1.361997574567794800e-01 5.390257760882377625e-02 1.201881468296051025e-01 1.600976288318634033e-02 2.896089851856231689e-02 1.395747959613800049e-01 -2.326492965221405029e-01 -2.098405957221984863e-01 4.791111871600151062e-02 -1.633094251155853271e-01 -1.596354991197586060e-01 3.392060473561286926e-02
4.613319411873817444e-02 -7.902171462774276733e-03 4.027126431465148926e-01 -2.676575183868408203e-01 4.668436571955680847e-02 -1.345995217561721802e-01 7.333796937018632889e-03 2.204820662736892700e-01 2.041987180709838867e-01 2.043580263853073120e-01 2.016625255346298218e-01 -1.575677096843719482e-01 1.375963538885116577e-01 2.886945605278015137e-01 -1.059505864977836609e-01 2.144487341865897179e-03 -3.343910574913024902e-01 -1.137675270438194275e-01 -1.456515043973922729e-01 -6.849945336580276489e-02 1.233413293957710266e-01 3.360808640718460083e-02 2.136327698826789856e-02 1.214850321412086487e-01 -1.558543741703033447e-02 1.733082830905914307e-01 -1.101839616894721985e-01 -3.174891769886016846e-01 3.224057853221893311e-01 8.677261881530284882e-03 -5.377437546849250793e-02 -1.452549360692501068e-02
8.272860199213027954e-02 -2.482690289616584778e-02 9.244941174983978271e-02 2.429133951663970947e-01 -1.130080148577690125e-01 -1.057609394192695618e-01 -2.172767221927642822e-01 3.598642647266387939e-01 1.895968168973922729e-01 1.497321873903274536e-01 -4.703709855675697327e-03 -3.197187907062470913e-04 3.062787950038909912e-01 -1.791895031929016113e-01 -2.853587968274950981e-03 1.171048358082771301e-02 1.578939259052276611e-01 -2.685495018959045410e-01 -1.036311089992523193e-01 9.264706820249557495e-02 7.322080433368682861e-02 -7.576104253530502319e-02 1.957211643457412720e-01 4.249461367726325989e-02 -9.129904955625534058e-02 3.251374512910842896e-02 2.288443893194198608e-01 4.614883661270141602e-02 5.102090239524841309e-01 9.761887043714523315e-02 -9.921643137931823730e-02 1.694215387105941772e-01
-8.136563003063201904e-03 -1.081064641475677490e-01 -1.297819167375564575e-01 -7.955151796340942383e-02 4.580051451921463013e-02 -1.815774738788604736e-01 -3.031035959720611572e-01 5.628945305943489075e-02 7.867138832807540894e-02 3.914291262626647949e-01 1.370925903320312500e-01 1.449987292289733887e-01 2.571757435798645020e-01 2.310701757669448853e-01 5.896078888326883316e-03 -3.780280351638793945e-01 5.719278380274772644e-02 -2.672892510890960693e-01 -1.167045757174491882e-01 -6.577799562364816666e-03 -2.005163813009858131e-03 -2.102522999048233032e-01 1.666278019547462463e-02 1.079286485910415649e-01 -5.205729976296424866e-02 1.148066483438014984e-02 2.085279226303100586e-01 -1.514063924551010132e-01 3.016592264175415039e-01 -1.692907139658927917e-02 -3.196272999048233032e-02 2.592272162437438965e-01
9.571428596973419189e-02 -2.693881280720233917e-02 9.596714377403259277e-02 -5.304507538676261902e-02 -1.639571227133274078e-02 7.177685946226119995e-02 -4.601370543241500854e-02 1.709919609129428864e-02 5.193676948547363281e-01 4.013020545244216919e-02 -7.188563793897628784e-02 6.465496867895126343e-02 6.677464116364717484e-03 1.129354238510131836e-01 -8.903887867927551270e-02 -1.631918251514434814e-01 4.035060852766036987e-02 -3.115462660789489746e-01 -2.130690366029739380e-01 -4.232846200466156006e-01 -1.421392112970352173e-01 -1.864818334579467773e-01 -1.379082351922988892e-02 1.578722596168518066e-01 1.316361576318740845e-01 6.231400370597839355e-02 1.138223782181739807e-01 1.426272541284561157e-01 2.032974213361740112e-01 3.255225121974945068e-01 3.578476980328559875e-02 1.891161948442459106e-01
-5.294111371040344238e-02 2.184369564056396484e-01 -9.640076011419296265e-02 -1.029243990778923035e-01 2.580830156803131104e-01 1.948086768388748169e-01 1.724833995103836060e-01 1.383912283927202225e-02 2.372184991836547852e-01 9.236750751733779907e-02 4.838882014155387878e-02 -3.292380869388580322e-01 7.571130990982055664e-02 2.874440550804138184e-01 2.929836325347423553e-02 -9.199240058660507202e-02 8.481305092573165894e-02 -3.878977894783020020e-01 -1.236475631594657898e-01 8.566552773118019104e-03 -7.998061180114746094e-02 1.225619986653327942e-01 -1.665447279810905457e-02 2.809665203094482422e-01 9.548240341246128082e-03 1.595905274152755737e-01 5.260573700070381165e-02 -2.250248640775680542e-01 1.312085986137390137e-01 2.997148931026458740e-01 1.412654817104339600e-01 2.055561691522598267e-01
-1.730597168207168579e-01 -2.806262075901031494e-01 1.310486346483230591e-02 -2.119711339473724365e-01 1.458888798952102661e-01 -1.588355004787445068e-01 -5.532720591872930527e-03 -2.625362202525138855e-02 3.694878220558166504e-01 4.546619653701782227e-01 -1.052213087677955627e-01 1.160284969955682755e-02 1.494913846254348755e-01 -7.863491773605346680e-02 -2.909268066287040710e-02 -2.983628511428833008e-01 3.175253793597221375e-02 -1.422754079103469849e-01 3.415166586637496948e-02 -8.879821002483367920e-02 -2.892349362373352051e-01 3.863010555505752563e-02 -2.276035547256469727e-01 -1.550762653350830078e-01 5.976424738764762878e-02 3.773489734157919884e-03 3.726882115006446838e-02 -1.898880153894424438e-01 5.257973680272698402e-04 9.878690540790557861e-02 -1.056873202323913574e-01 2.699190080165863037e-01
2.591285668313503265e-02 3.826703876256942749e-02 1.637269258499145508e-01 8.172558248043060303e-02 -4.478638246655464172e-02 -1.587594673037528992e-02 2.073336690664291382e-01 1.587448567152023315e-01 3.315925896167755127e-01 3.195740282535552979e-01 2.177985310554504395e-01 9.828292578458786011e-02 2.128880321979522705e-01 2.448195517063140869e-01 -8.781734108924865723e-02 -3.722642362117767334e-02 6.815594434738159180e-02 -4.295668601989746094e-01 -1.573285460472106934e-01 -1.029272526502609253e-01 -9.074310213327407837e-02 1.852424442768096924e-01 -7.984130084514617920e-02 1.346633136272430420e-01 -1.646421477198600769e-02 -1.908390820026397705e-01 4.711151868104934692e-02 -1.822467595338821411e-01 1.075734272599220276e-01 -2.009059190750122070e-01 -3.002599477767944336e-01 6.788829714059829712e-02
-1.367469131946563721e-02 1.299227774143218994e-01 1.049766391515731812e-01 -6.154556293040513992e-03 -1.950542181730270386e-01 -5.686922371387481689e-02 2.529388293623924255e-03 -3.984597511589527130e-03 2.594503462314605713e-01 4.129698276519775391e-01 -1.485477089881896973e-01 1.064621135592460632e-01 1.904982328414916992e-01 1.767678856849670410e-01 1.890747398138046265e-01 3.135761246085166931e-02 7.344676554203033447e-02 -3.361871540546417236e-01 -2.099854350090026855e-01 1.252731829881668091e-01 -1.505935192108154297e-01 -3.337663784623146057e-02 -1.385795027017593384e-01 2.114856094121932983e-01 -2.214526534080505371e-01 -3.555015474557876587e-02 3.531771153211593628e-02 -2.626791894435882568e-01 -1.628669723868370056e-02 3.814202174544334412e-02 4.035208374261856079e-03 4.084469377994537354e-01
-1.750489473342895508e-01 -8.986045420169830322e-02 -1.541568245738744736e-02 2.407736144959926605e-03 -2.413481622934341431e-01 -3.646315261721611023e-02 6.869281083345413208e-02 1.338852196931838989e-01 5.776725336909294128e-02 2.005805373191833496e-01 4.740023240447044373e-02 7.523456960916519165e-02 4.059492349624633789e-01 1.145172193646430969e-01 1.836870759725570679e-01 9.560061618685722351e-03 5.050261691212654114e-02 -7.012650370597839355e-02 -3.012661123648285866e-03 1.353570073843002319e-02 -2.750281989574432373e-01 8.409497886896133423e-02 8.159949630498886108e-02 -4.926059767603874207e-02 3.306801021099090576e-01 2.966491878032684326e-01 -1.635978817939758301e-01 -3.889309763908386230e-01 1.601201593875885010e-01 2.255705296993255615e-01 1.864818036556243896e-01 1.716492623090744019e-01
-1.922126114368438721e-01 1.305614858865737915e-01 4.389553964138031006e-01 1.171456649899482727e-01 -1.294787675142288208e-01 1.430375128984451294e-01 -2.223481535911560059e-01 1.185409203171730042e-01 1.791357547044754028e-01 1.082229614257812500e-01 2.498799562454223633e-01 -7.602228317409753799e-03 2.563562095165252686e-01 8.950839191675186157e-02 1.450635492801666260e-01 -4.496769979596138000e-02 9.401562064886093140e-02 -3.364140689373016357e-01 -2.163594402372837067e-02 -1.354167014360427856e-01 -8.013387024402618408e-02 3.085582517087459564e-02 -6.678161770105361938e-02 2.986787445843219757e-02 -1.328891422599554062e-02 2.164032608270645142e-01 2.872866950929164886e-02 -3.060184121131896973e-01 3.650655150413513184e-01 -5.500686168670654297e-02 4.467062279582023621e-02 -4.974294081330299377e-02
-1.220845058560371399e-01 -2.230481952428817749e-01 -1.863821744918823242e-01 -1.447275131940841675e-01 -2.177435606718063354e-01 -3.270409628748893738e-02 1.299012303352355957e-01 1.398016363382339478e-01 1.638024151325225830e-01 2.286116033792495728e-01 5.273253843188285828e-02 -2.480871230363845825e-01 1.438088119029998779e-01 -5.349862854927778244e-03 2.256105840206146240e-01 -8.077362924814224243e-02 -3.486167266964912415e-02 -3.043612241744995117e-01 -4.531941158347763121e-05 -3.063887357711791992e-01 -3.465441763401031494e-01 5.891108885407447815e-02 -1.208372116088867188e-01 -1.053038761019706726e-01 -8.813322335481643677e-02 3.320176303386688232e-01 -1.407283991575241089e-01 -1.816842705011367798e-01 2.434052899479866028e-02 1.053243204951286316e-01 2.085429579019546509e-01 1.011514291167259216e-01
-3.629551827907562256e-01 -1.295535117387771606e-01 2.091769129037857056e-01 3.092855587601661682e-02 3.603041172027587891e-02 4.453982785344123840e-02 -3.625338152050971985e-02 1.990728229284286499e-01 2.338394224643707275e-01 2.244916111230850220e-01 2.365428060293197632e-01 -1.621295362710952759e-01 2.542984187602996826e-01 -3.999730944633483887e-01 -1.400983929634094238e-01 1.997510530054569244e-02 2.038918063044548035e-02 -7.645909488201141357e-02 3.679276257753372192e-02 -7.572719454765319824e-02 -1.021005362272262573e-01 -2.500514686107635498e-01 -1.017960608005523682e-01 -2.194789946079254150e-01 2.836809158325195312e-01 -6.949372589588165283e-03 8.102965354919433594e-02 -1.484016627073287964e-01 1.308893412351608276e-01 1.607331037521362305e-01 -1.282775402069091797e-01 1.310921311378479004e-01
-7.943139225244522095e-02 7.756599038839340210e-02 -2.450935728847980499e-02 -1.646635383367538452e-01 1.720014661550521851e-01 1.293160617351531982e-01 2.069665640592575073e-01 2.120226770639419556e-01 5.598223209381103516e-02 2.218612879514694214e-01 -1.571191102266311646e-02 -6.554196774959564209e-02 -1.677901148796081543e-01 3.322985470294952393e-01 1.323196887969970703e-01 -2.902773320674896240e-01 1.140355840325355530e-01 -3.400056362152099609e-01 -2.530462443828582764e-01 1.370529234409332275e-01 -1.634400635957717896e-01 2.504052035510540009e-02 -1.660904288291931152e-02 1.467119902372360229e-01 -8.381749689579010010e-02 2.125697433948516846e-01 -6.433387845754623413e-02 -2.414695918560028076e-01 2.652517855167388916e-01 4.104229807853698730e-02 5.748795717954635620e-02 2.793739140033721924e-01
-6.162672489881515503e-02 -3.192763924598693848e-01 8.957398682832717896e-02 -9.177161753177642822e-02 -2.560684084892272949e-02 7.591628283262252808e-02 7.222083956003189087e-02 5.826010555028915405e-02 9.893386811017990112e-02 2.725768685340881348e-01 3.341755568981170654e-01 1.122484877705574036e-01 3.764235973358154297e-01 1.638357639312744141e-01 1.514394730329513550e-01 1.775118336081504822e-02 -1.082256212830543518e-01 -5.209326744079589844e-02 -8.001593500375747681e-02 -1.425085514783859253e-01 1.504175364971160889e-01 -8.079928159713745117e-02 -5.775529146194458008e-02 -1.958433073014020920e-03 -2.138444781303405762e-01 5.497838929295539856e-02 -1.243947725743055344e-02 4.918323457241058350e-02 5.191094875335693359e-01 1.423818916082382202e-01 9.020558744668960571e-02 1.995089799165725708e-01
2.188169211149215698e-02 1.432462595403194427e-02 5.805886909365653992e-02 1.617701649665832520e-01 9.514027833938598633e-02 1.458429545164108276e-01 -9.310499764978885651e-03 3.239918947219848633e-01 1.379743069410324097e-01 3.741631209850311279e-01 2.886898219585418701e-01 -2.347394675016403198e-01 -1.271355897188186646e-02 3.814263269305229187e-02 1.202858611941337585e-01 1.538678705692291260e-01 -1.468187123537063599e-01 -6.348090618848800659e-02 -4.675377160310745239e-02 8.680322766304016113e-02 -2.118311822414398193e-01 9.975565969944000244e-02 -6.321502476930618286e-02 1.030613034963607788e-01 2.713139951229095459e-01 2.646080255508422852e-01 -6.898414343595504761e-02 -1.916746795177459717e-02 2.084721177816390991e-01 -1.111334636807441711e-01 -4.294375479221343994e-01 5.853317677974700928e-02
-9.908881038427352905e-02 -7.779649645090103149e-02 7.437090575695037842e-02 1.569327153265476227e-02 7.476655393838882446e-02 -2.769867479801177979e-01 2.032776176929473877e-02 1.127834320068359375e-01 1.855411082506179810e-01 5.661113932728767395e-02 -2.445459514856338501e-01 -1.822228729724884033e-01 2.208447605371475220e-01 2.571460008621215820e-01 -2.551949918270111084e-01 7.698385417461395264e-02 -8.953352272510528564e-02 5.546991527080535889e-02 -2.102215439081192017e-01 1.712327077984809875e-02 -1.901133954524993896e-01 3.880679011344909668e-01 -4.497665166854858398e-02 1.334034204483032227e-01 8.332590572535991669e-03 1.201855242252349854e-01 1.327670663595199585e-01 -1.183568835258483887e-01 2.538181841373443604e-01 1.606797873973846436e-01 -1.203919872641563416e-01 3.915316462516784668e-01
-6.794406473636627197e-02 -1.080033406615257263e-01 3.248278200626373291e-01 1.636664718389511108e-01 2.380531132221221924e-01 -8.220701664686203003e-02 3.284795954823493958e-02 2.096684463322162628e-02 -5.702721327543258667e-02 1.207031775265932083e-02 9.039867669343948364e-02 -1.006425097584724426e-01 3.387834727764129639e-01 -1.447862982749938965e-01 1.816385835409164429e-01 1.669393330812454224e-01 5.222700163722038269e-02 -3.071029782295227051e-01 -3.329766988754272461e-01 5.984134972095489502e-02 -2.670364081859588623e-01 2.846607007086277008e-02 2.572143971920013428e-01 -2.509570717811584473e-01 4.226881265640258789e-02 1.106243133544921875e-01 -8.142035803757607937e-04 -7.393444329500198364e-02 -2.331275306642055511e-02 2.788440883159637451e-01 -1.257141381502151489e-01 2.045266926288604736e-01
4.557370766997337341e-02 -3.208803534507751465e-01 -5.516168102622032166e-02 -1.378066986799240112e-01 -1.358693689107894897e-01 -6.958663463592529297e-02 2.512944936752319336e-01 2.033848166465759277e-01 3.122575581073760986e-01 5.508244410157203674e-02 -9.691413491964340210e-02 9.896390885114669800e-02 3.093158602714538574e-01 2.353705279529094696e-02 6.296725478023290634e-03 -2.948749065399169922e-02 1.441182047128677368e-01 3.272410854697227478e-02 -1.420337259769439697e-01 -2.407799661159515381e-01 -1.249178946018218994e-01 2.115461081266403198e-01 -9.238740801811218262e-02 -1.230109333992004395e-01 -1.623483598232269287e-01 1.575841940939426422e-02 -3.157478198409080505e-02 -2.934884130954742432e-01 2.418453991413116455e-01 2.508552372455596924e-01 1.082162261009216309e-01 3.120332360267639160e-01
-6.207866594195365906e-03 3.963586315512657166e-02 -8.048149943351745605e-02 1.004641801118850708e-01 7.948831468820571899e-02 -5.452759191393852234e-02 1.798765957355499268e-01 1.442430913448333740e-01 6.009411066770553589e-02 3.400290906429290771e-01 -7.123127579689025879e-02 -1.696839630603790283e-01 2.807421386241912842e-01 5.901484563946723938e-02 -8.751139044761657715e-02 8.355502039194107056e-02 -2.548613846302032471e-01 2.046600356698036194e-02 -3.238271772861480713e-01 6.584957242012023926e-02 1.076673157513141632e-02 -2.370844036340713501e-01 -2.928009331226348877e-01 -2.585445940494537354e-01 -1.194090396165847778e-02 1.701093912124633789e-01 -2.938856370747089386e-02 -1.441095173358917236e-01 2.470338344573974609e-02 4.046217799186706543e-01 -1.729358881711959839e-01 2.022562026977539062e-01
-8.632909506559371948e-02 8.323598653078079224e-02 1.956026405096054077e-01 -4.632528405636548996e-03 5.470683425664901733e-02 4.877527058124542236e-02 -1.736417859792709351e-01 -3.380104526877403259e-02 3.062314689159393311e-01 5.238418579101562500e-01 -2.234198153018951416e-01 -7.940925657749176025e-03 1.716288328170776367e-01 3.682997077703475952e-02 -3.804958611726760864e-02 4.884055256843566895e-02 -2.016666680574417114e-01 -2.949934452772140503e-02 -2.407986298203468323e-02 -9.507520007900893688e-04 -2.525925934314727783e-01 9.539546817541122437e-02 -5.896206572651863098e-02 2.672131359577178955e-01 -5.549502000212669373e-02 2.423817515373229980e-01 -1.948500238358974457e-02 -5.576074495911598206e-02 8.273977041244506836e-02 -4.000850394368171692e-02 8.705791085958480835e-02 4.319855570793151855e-01
2.553231082856655121e-02 -1.703773438930511475e-01 1.420799526385962963e-03 -4.152834787964820862e-02 3.488901257514953613e-01 -4.827692732214927673e-02 -2.558193504810333252e-01 -1.045884788036346436e-01 2.877775430679321289e-01 2.358187139034271240e-01 -1.809632591903209686e-02 -2.383856177330017090e-01 -7.542122900485992432e-02 1.977517828345298767e-02 3.388234600424766541e-02 1.877479627728462219e-02 -4.782461747527122498e-02 -1.970170140266418457e-01 -9.211018681526184082e-02 -3.381265401840209961e-01 -6.410052534192800522e-03 -1.174875646829605103e-01 -9.371801465749740601e-02 -3.750972822308540344e-02 -2.401540130376815796e-01 1.031797155737876892e-01 -2.837278246879577637e-01 -1.324480772018432617e-01 4.443075880408287048e-02 2.094517946243286133e-01 -2.823608517646789551e-01 2.917315661907196045e-01
1.497514992952346802e-01 9.859299659729003906e-02 3.512294888496398926e-01 1.863100938498973846e-02 -2.052276432514190674e-01 1.007934808731079102e-01 -4.311019554734230042e-02 3.986117616295814514e-02 1.073893830180168152e-01 2.139154225587844849e-01 9.096998721361160278e-02 -2.544236779212951660e-01 1.079637855291366577e-01 1.853532791137695312e-01 -7.362706214189529419e-02 3.363339602947235107e-01 1.796797364950180054e-01 -8.006801456212997437e-02 -2.389218062162399292e-01 4.964867141097784042e-03 -1.726608872413635254e-01 1.251716315746307373e-01 -1.038065180182456970e-01 -6.988019496202468872e-02 6.229889113456010818e-03 2.009693682193756104e-01 -2.040483653545379639e-01 -2.148920744657516479e-01 1.826338469982147217e-01 2.635930776596069336e-01 1.344823241233825684e-01 2.957367300987243652e-01
-1.094397604465484619e-01 6.446210294961929321e-02 5.367511510848999023e-02 -6.666551809757947922e-03 2.184285968542098999e-01 -8.018463104963302612e-02 -2.824550867080688477e-01 -5.504766851663589478e-02 1.242493838071823120e-01 1.341822892427444458e-01 -1.110236346721649170e-01 -7.596993446350097656e-02 2.747186720371246338e-01 1.939346045255661011e-01 1.016887500882148743e-01 1.162844896316528320e-02 -5.184097960591316223e-02 -3.198462426662445068e-01 1.389515399932861328e-01 -1.606526374816894531e-01 -1.432100087404251099e-01 -2.420959770679473877e-01 -1.134599447250366211e-01 -1.973354071378707886e-01 -1.166787520051002502e-01 -1.269582957029342651e-01 -2.165177464485168457e-01 -2.421260625123977661e-01 1.124961227178573608e-01 5.632255598902702332e-02 -1.650269925594329834e-01 4.577710330486297607e-01
-9.775406867265701294e-02 -1.742820292711257935e-01 1.344725638628005981e-01 -8.414030820131301880e-02 1.240538135170936584e-01 1.371218115091323853e-01 7.320691645145416260e-02 7.684368640184402466e-02 2.619791589677333832e-02 2.366812378168106079e-01 -2.422686666250228882e-02 -2.842979133129119873e-01 2.511454224586486816e-01 -3.485715985298156738e-01 -1.758954823017120361e-01 8.547336794435977936e-03 -9.020090103149414062e-02 -4.116838574409484863e-01 -7.528991252183914185e-02 2.502609491348266602e-01 -9.455622732639312744e-02 -1.786022186279296875e-01 3.163044527173042297e-02 -3.750308230519294739e-02 1.538757532835006714e-01 1.111844107508659363e-01 3.495028940960764885e-03 -1.992423236370086670e-01 1.224142760038375854e-01 2.815337181091308594e-01 -1.637764424085617065e-01 2.230750024318695068e-01
2.012884020805358887e-01 -1.452383399009704590e-01 4.532052278518676758e-01 -4.216472208499908447e-01 8.589845150709152222e-02 -6.826093792915344238e-02 1.312860250473022461e-01 1.109769418835639954e-01 2.958648204803466797e-01 2.407954037189483643e-01 1.293026357889175415e-01 -4.321427270770072937e-02 6.763201206922531128e-03 4.012071713805198669e-02 6.409985572099685669e-02 6.961006205528974533e-03 -1.364566981792449951e-01 -1.550693958997726440e-01 -8.055913448333740234e-02 -1.229520365595817566e-01 -4.766147956252098083e-02 1.652431786060333252e-01 -7.940167188644409180e-02 4.610392451286315918e-02 3.226566314697265625e-02 1.947429627180099487e-01 -1.264399886131286621e-01 -2.389517575502395630e-01 3.419596850872039795e-01 1.229183096438646317e-02 -9.520918130874633789e-02 5.670412629842758179e-02
4.092625528573989868e-02 2.520989440381526947e-02 -8.325447328388690948e-03 -4.270434379577636719e-02 3.148243129253387451e-01 -3.781948089599609375e-01 -5.468676611781120300e-02 9.313063323497772217e-02 2.539445459842681885e-01 2.920136451721191406e-01 1.232518106698989868e-01 -1.851430535316467285e-01 2.625688314437866211e-01 1.239636242389678955e-01 4.689841065555810928e-03 9.889154136180877686e-02 -2.405364066362380981e-01 -2.146958112716674805e-01 -2.444333136081695557e-01 6.542992591857910156e-02 -2.507513761520385742e-01 2.232416346669197083e-02 1.728176474571228027e-01 -9.217339754104614258e-02 -1.298231333494186401e-01 -1.968073099851608276e-02 -1.621854305267333984e-01 -2.072231471538543701e-01 6.936420500278472900e-02 -2.368085533380508423e-01 -1.776191890239715576e-01 -2.181813586503267288e-03
-2.722637057304382324e-01 7.076550275087356567e-02 2.096980437636375427e-02 -6.730516999959945679e-02 2.592474967241287231e-02 -4.010836184024810791e-01 -8.988032490015029907e-02 -8.291877806186676025e-02 4.539785087108612061e-01 1.426684409379959106e-01 1.892776042222976685e-01 -1.037749797105789185e-01 3.432652354240417480e-02 -7.582885771989822388e-02 7.096181809902191162e-02 1.721068769693374634e-01 -9.265192784368991852e-03 -2.008810937404632568e-01 -1.273249983787536621e-01 -3.025112487375736237e-02 -1.329293400049209595e-01 8.019636571407318115e-02 2.546683847904205322e-01 3.812970966100692749e-02 1.247060075402259827e-01 2.064747214317321777e-01 2.101318538188934326e-02 -9.297353029251098633e-02 -3.065038705244660378e-03 3.886551260948181152e-01 4.638083279132843018e-03 2.417437434196472168e-01
3.462301194667816162e-02 -9.762668609619140625e-02 -1.041080430150032043e-02 2.542854249477386475e-01 -1.347084809094667435e-02 1.394394040107727051e-01 -1.414389461278915405e-01 2.772404253482818604e-01 3.590981066226959229e-01 1.583665013313293457e-01 1.052790954709053040e-01 -1.497362852096557617e-01 -2.845017611980438232e-01 1.394139975309371948e-01 8.897862583398818970e-02 -1.729173958301544189e-01 2.118764631450176239e-02 -1.655661761760711670e-01 -2.348992526531219482e-01 -2.215145826339721680e-01 -5.710680037736892700e-02 2.540357708930969238e-01 1.211648881435394287e-01 1.251945085823535919e-02 -1.029920578002929688e-01 1.664783209562301636e-01 -2.187142074108123779e-01 -1.168867051601409912e-01 3.002951145172119141e-01 -2.389464341104030609e-02 -2.229351550340652466e-03 2.774223387241363525e-01
-1.072136759757995605e-01 -1.050788536667823792e-01 -1.986611485481262207e-01 2.748945057392120361e-01 1.752983629703521729e-01 -9.812765568494796753e-02 -1.112186908721923828e-01 -5.389953404664993286e-02 1.383517384529113770e-01 1.973167210817337036e-01 1.090644747018814087e-01 -1.231820136308670044e-01 1.714206486940383911e-01 1.376540064811706543e-01 -4.795264080166816711e-02 1.557425111532211304e-01 -1.521135717630386353e-01 -1.498081684112548828e-01 -5.352884158492088318e-02 -2.234141975641250610e-01 -3.047266006469726562e-01 -1.062926277518272400e-01 9.287716448307037354e-02 1.213517934083938599e-01 -7.586564868688583374e-02 -3.531405702233314514e-02 3.033415079116821289e-01 1.518325507640838623e-01 2.816203832626342773e-01 2.637020051479339600e-01 -1.829783469438552856e-01 3.413113355636596680e-01
-1.834032535552978516e-01 2.759196162223815918e-01 1.611442863941192627e-01 -2.137646973133087158e-01 5.412107333540916443e-02 -1.384020503610372543e-02 -1.908528208732604980e-01 1.372305005788803101e-01 2.287201285362243652e-01 3.252870738506317139e-01 6.918967515230178833e-02 -3.187775611877441406e-01 1.482330262660980225e-01 2.701830863952636719e-01 -1.549015101045370102e-02 -8.564128726720809937e-02 -6.627257913351058960e-02 6.202193722128868103e-02 -2.811512649059295654e-01 -1.025373861193656921e-01 2.826882302761077881e-01 -2.308110594749450684e-01 2.012566290795803070e-02 1.323154121637344360e-01 -1.181560158729553223e-01 -5.698956921696662903e-02 -8.075077831745147705e-02 -4.495826736092567444e-02 2.130040526390075684e-01 2.540160715579986572e-01 -6.978975981473922729e-02 6.083064153790473938e-02
-1.225890442728996277e-01 -1.657889038324356079e-01 -6.563965231180191040e-02 -7.185441255569458008e-02 -2.803315818309783936e-01 -2.333580143749713898e-02 6.650616228580474854e-02 1.819042116403579712e-01 1.560074090957641602e-01 5.394164323806762695e-01 1.323649883270263672e-01 -1.005515754222869873e-01 3.976933360099792480e-01 -8.015672117471694946e-02 -6.486143916845321655e-02 5.229802057147026062e-02 2.044192515313625336e-03 -3.531729057431221008e-02 -2.756531238555908203e-01 -1.252888143062591553e-01 1.181954219937324524e-01 -8.933701366186141968e-02 -2.541805207729339600e-01 8.712041378021240234e-02 -8.929637819528579712e-02 3.010291457176208496e-01 -6.321649253368377686e-02 4.157772753387689590e-03 8.176960796117782593e-02 1.204214543104171753e-01 1.578496396541595459e-02 7.602721452713012695e-02
8.641257137060165405e-02 1.618905961513519287e-01 1.255531758069992065e-01 -5.531219765543937683e-02 -7.387980073690414429e-02 1.328611522912979126e-01 -1.156292334198951721e-01 1.178392171859741211e-01 4.262273013591766357e-01 -5.060864984989166260e-02 -7.260625064373016357e-02 -2.786297537386417389e-02 2.715495973825454712e-02 -5.486128386110067368e-03 -7.788842916488647461e-02 -8.155137300491333008e-02 -2.212563902139663696e-01 -3.413078784942626953e-01 -8.127763122320175171e-02 -1.747632473707199097e-01 -2.417344748973846436e-01 -3.268197551369667053e-02 3.257153928279876709e-02 -9.061950258910655975e-03 1.646707057952880859e-01 1.441414207220077515e-01 3.627661615610122681e-02 1.371074765920639038e-01 4.317855238914489746e-01 3.824135363101959229e-01 -3.274894133210182190e-02 1.684393584728240967e-01
-2.032868862152099609e-01 1.020816564559936523e-01 1.477881334722042084e-02 9.351500868797302246e-02 5.785155808553099632e-04 1.603354364633560181e-01 -3.288073092699050903e-02 8.187451958656311035e-02 2.480240315198898315e-01 -4.953752085566520691e-02 3.837750256061553955e-01 -8.419944345951080322e-02 2.072403579950332642e-02 1.872607506811618805e-02 -8.602178096771240234e-02 1.546861231327056885e-01 1.773094832897186279e-01 -1.108061745762825012e-01 5.592403467744588852e-03 -2.495031654834747314e-01 -3.118105530738830566e-01 -1.044448614120483398e-01 -3.349657403305172920e-03 -1.099229902029037476e-01 3.133914470672607422e-01 6.508193165063858032e-02 -8.825188875198364258e-02 -3.767361938953399658e-01 1.161691546440124512e-01 2.221207618713378906e-01 -4.522372782230377197e-02 3.347720801830291748e-01
-4.339898750185966492e-02 9.382051974534988403e-02 3.112092614173889160e-01 -3.288962543010711670e-01 1.564804315567016602e-01 -7.193198055028915405e-02 1.550674885511398315e-01 2.812413275241851807e-01 2.416618615388870239e-01 1.782176792621612549e-01 -5.966880917549133301e-02 -1.500395685434341431e-01 8.680710941553115845e-02 1.580868363380432129e-01 1.379052251577377319e-01 -1.238674521446228027e-01 1.264214068651199341e-01 -2.821158468723297119e-01 -4.096039384603500366e-02 7.516414672136306763e-02 -2.614276669919490814e-02 8.608400821685791016e-02 -3.553976491093635559e-02 4.215772747993469238e-01 8.730222284793853760e-02 1.847493797540664673e-01 5.242696404457092285e-02 -2.894142568111419678e-01 1.315606236457824707e-01 3.150608763098716736e-02 -9.206640720367431641e-02 1.527789235115051270e-01
-1.509317755699157715e-01 6.440834701061248779e-02 2.594600021839141846e-01 3.864748775959014893e-02 8.324995636940002441e-02 3.719002380967140198e-02 -2.855091989040374756e-01 1.818499565124511719e-01 1.804214119911193848e-01 1.064366474747657776e-02 1.408999264240264893e-01 -7.671191543340682983e-02 1.743352860212326050e-01 2.123897522687911987e-01 1.158306822180747986e-01 -1.502957642078399658e-01 4.831711947917938232e-02 -1.862527877092361450e-01 -2.254588156938552856e-01 -2.716462910175323486e-01 -1.407088041305541992e-01 -6.791614741086959839e-02 7.988631725311279297e-02 -3.854212537407875061e-02 1.070258487015962601e-02 2.531886100769042969e-01 -4.475162178277969360e-02 -3.348806500434875488e-01 2.957849204540252686e-01 -3.262024223804473877e-01 2.077464312314987183e-01 4.582672938704490662e-02
-3.274417221546173096e-01 -1.541984826326370239e-01 -9.892394393682479858e-02 1.301396489143371582e-01 8.828343451023101807e-02 -2.420815229415893555e-01 -2.397194951772689819e-01 -3.131462261080741882e-02 3.228127062320709229e-01 2.067948281764984131e-01 2.409521937370300293e-01 5.263673141598701477e-02 1.591702699661254883e-01 -1.512111816555261612e-02 -1.268378347158432007e-01 1.189492568373680115e-01 6.162104010581970215e-02 -2.125049829483032227e-01 -2.814956009387969971e-01 -2.243739180266857147e-02 -1.665740311145782471e-01 -1.301052272319793701e-01 2.051199972629547119e-01 -1.088462248444557190e-01 -1.631252840161323547e-02 -8.756270259618759155e-02 2.254225313663482666e-02 1.186225488781929016e-01 2.148299217224121094e-01 2.807027399539947510e-01 -2.457395941019058228e-02 2.801434099674224854e-01
-7.286305725574493408e-02 1.425127387046813965e-01 1.700362861156463623e-01 1.438145637512207031e-01 -1.911212503910064697e-01 7.820626348257064819e-02 -1.845811903476715088e-01 2.109751999378204346e-01 4.061126410961151123e-01 5.510252714157104492e-02 -2.701405286788940430e-01 -2.191270589828491211e-01 -6.683144718408584595e-02 1.980067044496536255e-01 9.376446902751922607e-02 -4.381635785102844238e-02 9.775756299495697021e-02 -2.870228886604309082e-01 -6.838625669479370117e-02 3.232162445783615112e-02 -1.330916285514831543e-01 -2.461748756468296051e-02 4.027359560132026672e-02 -2.928602695465087891e-01 5.716736428439617157e-03 1.382115185260772705e-01 -1.492178887128829956e-01 -5.250667035579681396e-02 1.647076308727264404e-01 2.465690076351165771e-01 -3.525946438312530518e-01 2.112836018204689026e-02
2.372088097035884857e-02 -6.501761823892593384e-02 7.128793001174926758e-02 -1.326368153095245361e-01 2.066445648670196533e-01 -1.139170676469802856e-01 -1.556652635335922241e-01 3.914719521999359131e-01 3.420437574386596680e-01 7.676681131124496460e-02 4.448256492614746094e-01 1.350766271352767944e-01 2.584161460399627686e-01 1.272214483469724655e-02 -9.886074811220169067e-02 -5.752009525895118713e-02 1.463743597269058228e-01 -1.933591626584529877e-02 -9.267991036176681519e-02 -2.185591310262680054e-01 7.716312538832426071e-03 -1.905619800090789795e-01 -5.875130370259284973e-02 -1.533872932195663452e-01 -1.425824761390686035e-01 2.705178558826446533e-01 -2.153896639356389642e-04 -1.209349557757377625e-01 1.530829370021820068e-01 8.324539661407470703e-02 -1.546949893236160278e-01 -1.281002610921859741e-01
-1.726002246141433716e-01 -2.472859323024749756e-01 -1.556855142116546631e-01 1.594797372817993164e-01 3.531685471534729004e-01 -6.614605430513620377e-03 1.576049774885177612e-01 3.361520469188690186e-01 1.954428702592849731e-01 3.202203214168548584e-01 -1.246383227407932281e-02 -1.050496846437454224e-01 7.375638931989669800e-02 -1.453337538987398148e-02 -2.069214582443237305e-01 9.091295301914215088e-02 -5.156252905726432800e-02 -2.025271654129028320e-01 -1.849071085453033447e-01 -4.103555977344512939e-01 -1.634309440851211548e-01 -5.314915254712104797e-02 1.291460245847702026e-01 1.310660839080810547e-01 1.728601306676864624e-01 -2.719377353787422180e-02 7.491478323936462402e-02 7.794278860092163086e-02 3.026719205081462860e-02 1.263270229101181030e-01 -6.118969991803169250e-02 1.246562376618385315e-01
3.764083608984947205e-02 -1.703781485557556152e-01 -1.360765397548675537e-01 -1.591847389936447144e-01 -3.385852649807929993e-02 -2.324758023023605347e-01 -4.693375900387763977e-02 1.631889045238494873e-01 1.159398853778839111e-01 2.717129886150360107e-01 9.779570251703262329e-02 1.015622988343238831e-01 1.345895379781723022e-01 1.743884533643722534e-01 -1.640370637178421021e-01 -1.175464242696762085e-01 1.261609941720962524e-01 -3.019387423992156982e-01 -1.240593865513801575e-01 -2.218545675277709961e-01 -1.421171128749847412e-01 -2.093551605939865112e-01 -2.778609991073608398e-01 2.049535214900970459e-01 1.995028555393218994e-01 2.839032001793384552e-02 -2.464173883199691772e-01 -2.649714648723602295e-01 -5.088992789387702942e-02 5.598378926515579224e-02 -2.861353456974029541e-01 1.766456514596939087e-01
-1.294379215687513351e-02 -5.660393089056015015e-02 5.213940516114234924e-02 -3.632636666297912598e-01 1.210900917649269104e-01 1.315279155969619751e-01 1.642701327800750732e-01 9.244792163372039795e-02 9.950630366802215576e-02 2.616833150386810303e-01 -1.503625214099884033e-01 -6.739136576652526855e-02 2.218469530344009399e-01 3.255413174629211426e-01 -1.786103695631027222e-01 4.036021605134010315e-02 -9.126361459493637085e-02 -1.378722339868545532e-01 -3.008508980274200439e-01 5.033729225397109985e-02 -1.218211874365806580e-01 1.200787350535392761e-01 -1.365945935249328613e-01 1.245261505246162415e-01 5.482889339327812195e-02 1.166951730847358704e-01 8.673426508903503418e-02 -2.732758522033691406e-01 6.731635332107543945e-02 2.805420458316802979e-01 -1.358647793531417847e-01 3.404021859169006348e-01
1.192279160022735596e-02 -3.008331656455993652e-01 -4.761847853660583496e-02 -3.424823284149169922e-02 1.209835186600685120e-01 -4.327452555298805237e-02 3.818808821961283684e-03 -2.520229220390319824e-01 3.235940337181091309e-01 -3.728343918919563293e-02 6.410780549049377441e-02 7.198042701929807663e-03 3.288688659667968750e-01 -2.559467405080795288e-02 1.474707275629043579e-01 -5.033888295292854309e-02 -4.076953511685132980e-03 -3.773996829986572266e-01 -1.178861409425735474e-02 -1.869301199913024902e-01 1.011831238865852356e-01 1.026448681950569153e-01 1.612457931041717529e-01 7.422324270009994507e-02 2.224393784999847412e-01 1.857047975063323975e-01 -1.492662131786346436e-01 -3.941204771399497986e-02 1.682483255863189697e-01 1.746890246868133545e-01 -1.295717656612396240e-01 4.114566743373870850e-01
-1.017717272043228149e-02 -3.246715664863586426e-02 -8.571889251470565796e-02 -1.571405678987503052e-01 -1.843480169773101807e-01 -2.630676925182342529e-01 -1.755910217761993408e-01 1.068958863615989685e-01 -1.447421312332153320e-02 4.214638769626617432e-01 1.060235053300857544e-01 -1.840302944183349609e-01 2.366491854190826416e-01 9.037697315216064453e-02 -1.892521679401397705e-01 -8.555990457534790039e-02 -1.033064424991607666e-01 3.813760727643966675e-02 -3.765701055526733398e-01 -1.585913151502609253e-01 -8.594281226396560669e-02 -1.486723572015762329e-01 -2.356124520301818848e-01 -1.356208771467208862e-01 -1.342792659997940063e-01 2.759272158145904541e-01 6.242064014077186584e-02 -8.936399966478347778e-02 2.034126818180084229e-01 6.471674144268035889e-02 -6.866481155157089233e-02 2.286676764488220215e-01
-4.533090069890022278e-02 -7.347655296325683594e-02 -6.845910102128982544e-02 1.115391254425048828e-01 1.418408006429672241e-01 -3.631376428529620171e-03 -9.402794390916824341e-02 2.051978558301925659e-01 2.126686424016952515e-01 2.038618177175521851e-01 1.043123230338096619e-01 -4.686844050884246826e-01 2.287293225526809692e-01 8.099275827407836914e-02 -1.815416663885116577e-02 2.787250876426696777e-01 -3.126239478588104248e-01 2.614663727581501007e-02 -5.266472697257995605e-02 8.881811052560806274e-02 -2.586303949356079102e-01 -3.005324862897396088e-02 -3.202325105667114258e-02 1.223927065730094910e-01 -9.797947481274604797e-03 -5.895651131868362427e-02 2.140343040227890015e-01 5.275695770978927612e-02 2.681661844253540039e-01 3.539410531520843506e-01 -5.829548463225364685e-02 6.694685667753219604e-02
-3.671214282512664795e-01 1.743240468204021454e-02 2.673845589160919189e-01 -1.381309051066637039e-02 -8.210287988185882568e-02 -1.746932268142700195e-01 8.035216480493545532e-02 3.158572316169738770e-01 8.741606026887893677e-03 3.830319046974182129e-01 1.102314591407775879e-01 -3.800810873508453369e-02 2.027338743209838867e-01 -2.863334715366363525e-01 2.050625160336494446e-02 -1.504338085651397705e-01 -2.158468216657638550e-02 -1.097030863165855408e-01 -7.548950612545013428e-02 -9.056682139635086060e-02 3.922624513506889343e-02 -1.086475774645805359e-01 2.969060093164443970e-02 -1.738038659095764160e-01 2.119121551513671875e-01 1.005006488412618637e-02 -6.200263276696205139e-02 -1.956939846277236938e-01 1.013970002532005310e-01 3.840697109699249268e-01 -1.038036197423934937e-01 1.291478127241134644e-01
-6.644237041473388672e-02 5.193094722926616669e-03 1.387197971343994141e-01 -1.973470151424407959e-01 2.314626127481460571e-01 -7.722741458564996719e-03 -1.529233902692794800e-01 -1.630402207374572754e-01 2.054173052310943604e-01 1.972578167915344238e-01 -9.303290396928787231e-02 -1.376330405473709106e-01 2.476528137922286987e-01 6.177034974098205566e-02 2.601549625396728516e-01 -5.938249453902244568e-02 -5.650483071804046631e-02 -2.412700802087783813e-01 9.671616554260253906e-02 -2.139528393745422363e-01 -6.981439888477325439e-02 -1.099284216761589050e-01 1.012336835265159607e-01 -8.924096822738647461e-03 -6.522667407989501953e-02 2.644087746739387512e-02 -3.935571014881134033e-01 -1.325245350599288940e-01 7.414808124303817749e-02 2.442509680986404419e-01 -2.939894795417785645e-01 3.404379487037658691e-01
-9.373138099908828735e-02 3.292442485690116882e-02 2.044095546007156372e-01 1.919972151517868042e-01 -5.496963486075401306e-02 -5.595805868506431580e-02 5.797275900840759277e-02 5.245238542556762695e-02 2.010050117969512939e-01 1.261878311634063721e-01 -7.604974508285522461e-02 7.073726039379835129e-03 1.426767557859420776e-01 5.902655422687530518e-02 2.938483143225312233e-03 -5.808163061738014221e-02 1.265608817338943481e-01 -2.070963233709335327e-01 -2.290234565734863281e-01 1.986052244901657104e-01 -5.142589807510375977e-01 -1.198310926556587219e-01 1.405938118696212769e-01 -4.867576062679290771e-02 1.389588415622711182e-01 1.092501059174537659e-01 -2.678995728492736816e-01 -3.014623932540416718e-02 4.925952479243278503e-02 2.223484814167022705e-01 1.371620893478393555e-01 4.283380508422851562e-01
-9.770325571298599243e-02 4.873082507401704788e-03 -1.490508913993835449e-01 1.244126558303833008e-01 -8.183033019304275513e-02 -5.253688246011734009e-02 1.429033279418945312e-01 3.754605352878570557e-01 2.308642119169235229e-01 6.990044564008712769e-02 -1.392464637756347656e-01 6.053429096937179565e-02 2.682359516620635986e-01 9.336016327142715454e-02 -3.919550776481628418e-02 -7.072548568248748779e-02 3.770498931407928467e-01 -9.812711924314498901e-02 -3.355287313461303711e-01 9.597843885421752930e-02 -1.994404792785644531e-01 8.590793237090110779e-03 -1.398289948701858521e-01 4.118496552109718323e-02 -1.804126612842082977e-02 8.825957030057907104e-02 -8.065844327211380005e-02 -3.338304162025451660e-01 6.784867495298385620e-02 1.678535193204879761e-01 1.546211540699005127e-01 3.098528087139129639e-01
-1.878328472375869751e-01 1.079205647110939026e-01 1.682543754577636719e-01 1.243127584457397461e-01 2.855734666809439659e-03 3.544877097010612488e-02 1.505537778139114380e-01 7.060331106185913086e-02 1.019978225231170654e-01 -3.069725818932056427e-02 2.504678666591644287e-01 -2.135329842567443848e-01 -3.001617453992366791e-02 1.823361217975616455e-01 -8.477690815925598145e-02 -8.745982497930526733e-02 2.133168876171112061e-01 -5.916493013501167297e-02 5.275794863700866699e-02 3.217457234859466553e-02 -3.060704469680786133e-01 -2.121854871511459351e-01 3.778270259499549866e-02 -1.529550850391387939e-01 -6.180006265640258789e-02 9.801135957241058350e-02 -8.742495626211166382e-02 -1.298853307962417603e-01 4.677189290523529053e-01 4.472446739673614502e-01 5.811049044132232666e-02 1.878304779529571533e-01
-4.814071208238601685e-02 -2.565809488296508789e-01 6.212569400668144226e-02 2.550940811634063721e-01 2.375250309705734253e-01 -4.269935935735702515e-02 -1.145418807864189148e-01 1.660886555910110474e-01 7.802924513816833496e-02 -7.097159326076507568e-02 2.462125718593597412e-01 4.049193486571311951e-02 3.736262321472167969e-01 2.870214171707630157e-02 -4.779228940606117249e-02 1.925813555717468262e-01 2.545508742332458496e-01 -2.066208869218826294e-01 3.079420700669288635e-02 1.477112174034118652e-01 -1.581284403800964355e-01 -4.194757714867591858e-02 -1.499578803777694702e-01 5.084257945418357849e-02 4.904058948159217834e-02 3.395101130008697510e-01 1.454951763153076172e-01 -6.919930130243301392e-02 2.829704880714416504e-01 1.845337450504302979e-03 -2.377928644418716431e-01 2.201120406389236450e-01
-9.020663797855377197e-02 -2.082207798957824707e-02 1.074594631791114807e-02 8.596603572368621826e-02 -2.842892147600650787e-02 6.872084736824035645e-02 1.133277118206024170e-01 4.809297248721122742e-02 -3.977820277214050293e-02 4.751688241958618164e-01 -6.397402286529541016e-02 -2.534434497356414795e-01 9.535422176122665405e-02 5.104540660977363586e-02 2.873308658599853516e-01 1.641469299793243408e-01 -3.965541347861289978e-02 -7.109665870666503906e-02 -2.167544513940811157e-01 -6.022261455655097961e-02 6.613150984048843384e-02 1.956015359610319138e-03 -9.214268065989017487e-03 -1.591622945852577686e-03 -7.615503668785095215e-02 9.360111504793167114e-02 1.513445377349853516e-01 -5.103296041488647461e-01 3.873157128691673279e-02 1.025483682751655579e-01 -1.756884604692459106e-01 3.792825341224670410e-01
-1.586505621671676636e-01 -9.481330960988998413e-02 -1.190068572759628296e-01 7.253620773553848267e-02 1.911373436450958252e-01 3.784953430294990540e-02 6.853880733251571655e-02 1.915533691644668579e-01 -4.434274137020111084e-02 5.636302009224891663e-02 2.561884522438049316e-01 4.399269819259643555e-02 2.397567033767700195e-01 -4.083744809031486511e-02 2.007716149091720581e-01 1.029164437204599380e-02 3.469280526041984558e-02 -7.581096887588500977e-02 1.453200429677963257e-01 8.434823155403137207e-02 -1.850434541702270508e-01 -1.865763366222381592e-01 -9.883197396993637085e-02 -5.285284668207168579e-02 5.198908597230911255e-02 2.611578702926635742e-01 2.001632601022720337e-01 -1.225988715887069702e-01 4.975102841854095459e-01 -2.855121716856956482e-02 -4.153234958648681641e-01 1.765192151069641113e-01
-2.629110217094421387e-01 -2.076305598020553589e-01 -2.284308671951293945e-01 -5.109487101435661316e-02 1.614834740757942200e-02 -3.916196897625923157e-02 -5.615614727139472961e-02 1.072145327925682068e-01 9.977442026138305664e-02 3.038159012794494629e-01 4.146750271320343018e-02 -2.706050574779510498e-01 -1.270163208246231079e-01 -1.952333375811576843e-02 1.692071706056594849e-01 8.618839085102081299e-02 -3.435061313211917877e-03 -3.573026955127716064e-01 -1.573482006788253784e-01 -1.651712805032730103e-01 -4.321114420890808105e-01 4.732896387577056885e-02 -1.745884418487548828e-01 6.236698850989341736e-02 4.078640043735504150e-02 3.087578713893890381e-01 -2.276464737951755524e-02 1.182573959231376648e-01 1.510202288627624512e-01 -2.954763732850551605e-02 8.401572704315185547e-02 2.036383599042892456e-01
-8.031875640153884888e-02 -1.204762235283851624e-01 8.683267980813980103e-02 -5.264356359839439392e-02 2.560879886150360107e-01 -1.299095600843429565e-01 2.360317856073379517e-01 2.467620819807052612e-01 3.772947788238525391e-01 4.172399640083312988e-02 2.168210893869400024e-01 1.629899293184280396e-01 1.776574701070785522e-01 2.196921557188034058e-01 2.882470488548278809e-01 -4.349872097373008728e-02 1.371003836393356323e-01 -1.045443117618560791e-01 6.583622843027114868e-02 5.217803642153739929e-02 -3.457837551832199097e-02 -1.511103808879852295e-01 -1.205887719988822937e-01 1.509082876145839691e-02 -3.241808414459228516e-01 5.891352891921997070e-02 -3.362702438607811928e-03 2.907914854586124420e-02 4.362322092056274414e-01 -8.361785672605037689e-03 1.370148081332445145e-02 1.078364402055740356e-01
-1.937253475189208984e-01 -1.616032272577285767e-01 2.587924301624298096e-01 1.088333968073129654e-02 3.976433575153350830e-01 -1.509092748165130615e-01 -6.796854734420776367e-02 1.513205170631408691e-01 1.798202991485595703e-01 1.842990070581436157e-01 -7.763968408107757568e-02 -6.834834814071655273e-02 -1.573950797319412231e-01 1.141515895724296570e-01 1.342163980007171631e-01 1.644231826066970825e-01 -1.287066787481307983e-01 9.641648828983306885e-02 -1.553036123514175415e-01 -8.774901926517486572e-02 -1.856774985790252686e-01 -3.369006514549255371e-01 -1.207549870014190674e-02 -4.445999488234519958e-02 2.209229161962866783e-03 5.470361188054084778e-02 1.923920065164566040e-01 -2.327820807695388794e-01 3.181772530078887939e-01 2.509956955909729004e-01 -1.620275378227233887e-01 9.234941005706787109e-02
-2.622929811477661133e-01 -1.004288420081138611e-01 8.927727490663528442e-02 -1.896368525922298431e-02 1.876209378242492676e-01 -5.498538166284561157e-02 1.155126467347145081e-01 2.426635921001434326e-01 2.338046282529830933e-01 -7.445555180311203003e-02 5.352981016039848328e-02 -1.703032106161117554e-01 8.927719295024871826e-02 2.909868061542510986e-01 -2.818579226732254028e-02 -2.257355302572250366e-02 -3.135986328125000000e-01 -2.992477267980575562e-02 -7.435309235006570816e-03 1.066382601857185364e-01 1.612782776355743408e-01 -2.406984418630599976e-01 4.733703285455703735e-02 1.693359948694705963e-02 -2.374847531318664551e-01 3.228479996323585510e-02 -1.818454414606094360e-01 -1.357481628656387329e-01 3.256402015686035156e-01 3.290151953697204590e-01 -2.046042382717132568e-01 2.325413972139358521e-01
-8.587367087602615356e-02 -2.041122317314147949e-01 7.476248592138290405e-02 -6.553603708744049072e-02 1.745772063732147217e-01 -5.763659253716468811e-02 -1.269931793212890625e-01 3.546146154403686523e-01 2.940992712974548340e-01 3.802257403731346130e-02 5.950192734599113464e-02 2.414562702178955078e-01 3.462665975093841553e-01 1.637846976518630981e-01 2.007779628038406372e-01 3.411839157342910767e-02 5.822940170764923096e-02 -9.699783474206924438e-02 9.022933244705200195e-02 -3.324948996305465698e-02 1.059530004858970642e-01 3.835573047399520874e-02 -7.346428185701370239e-02 2.916803061962127686e-01 -4.278285428881645203e-02 -1.473273187875747681e-01 -1.944161206483840942e-01 -2.626746594905853271e-01 3.655844628810882568e-01 -3.238894790410995483e-02 -1.864416301250457764e-01 4.906499385833740234e-02
6.869247648864984512e-03 -6.580251455307006836e-02 1.440173685550689697e-01 5.501016974449157715e-02 2.724359929561614990e-02 -1.203578114509582520e-01 -1.554434001445770264e-01 4.693254530429840088e-01 1.690088510513305664e-01 2.981189489364624023e-01 6.724595092236995697e-03 -8.497988432645797729e-02 3.076394498348236084e-01 5.991738289594650269e-03 6.779566407203674316e-02 1.333193480968475342e-01 1.801198534667491913e-02 -2.589481174945831299e-01 1.163321137428283691e-01 5.857881903648376465e-02 3.152354061603546143e-01 1.982405409216880798e-02 1.782544255256652832e-01 1.396597549319267273e-02 -1.725264191627502441e-01 1.723339110612869263e-01 -3.005864843726158142e-02 5.778666213154792786e-02 3.683585822582244873e-01 -1.020176708698272705e-01 -9.457287937402725220e-02 1.887291371822357178e-01
1.064461246132850647e-01 7.585321366786956787e-02 1.086702272295951843e-01 -7.736935466527938843e-02 -1.847188472747802734e-01 2.027430087327957153e-01 -2.439720779657363892e-01 8.590506017208099365e-02 4.689656794071197510e-01 1.118012145161628723e-01 -1.298208534717559814e-01 -6.022751703858375549e-02 3.062317147850990295e-02 3.181895241141319275e-02 -1.059999242424964905e-01 -1.252164989709854126e-01 -2.611481584608554840e-02 -3.564072549343109131e-01 -1.931632012128829956e-01 -9.334187209606170654e-02 -1.670150905847549438e-01 7.473473250865936279e-02 6.410235911607742310e-02 -8.952020853757858276e-02 4.258996620774269104e-02 2.816732041537761688e-02 5.595034454017877579e-04 1.479233056306838989e-01 4.151957035064697266e-01 3.207255005836486816e-01 -1.661926973611116409e-03 1.487912237644195557e-01
-3.273303806781768799e-01 6.751053035259246826e-02 -1.352802217006683350e-01 2.188029140233993530e-02 1.296362876892089844e-01 1.051173657178878784e-01 -7.086887955665588379e-02 1.144025661051273346e-02 1.988200247287750244e-01 -8.856713771820068359e-03 2.802658379077911377e-01 -2.933020591735839844e-01 1.215529441833496094e-01 1.141340211033821106e-01 1.218545362353324890e-01 1.890177130699157715e-01 8.069184422492980957e-02 -1.842320561408996582e-01 -1.849848926067352295e-01 -1.983125805854797363e-01 -5.655997246503829956e-02 -1.455523911863565445e-02 2.789907157421112061e-01 8.469713851809501648e-03 9.133348613977432251e-02 2.705459482967853546e-02 8.744435757398605347e-02 -4.426532387733459473e-01 2.544289827346801758e-02 3.623984754085540771e-01 -4.695411399006843567e-02 1.085506379604339600e-01
1.817466169595718384e-01 -1.238551810383796692e-01 1.732707172632217407e-01 -7.811029907315969467e-03 2.142332643270492554e-01 -1.517748087644577026e-01 -1.070172637701034546e-01 3.503014445304870605e-01 1.217564046382904053e-01 2.088234722614288330e-01 1.879181861877441406e-01 3.897656127810478210e-02 3.409557938575744629e-01 2.449094802141189575e-01 5.936329811811447144e-02 7.144209742546081543e-02 -3.648664355278015137e-01 3.816894441843032837e-02 -1.615477055311203003e-01 -1.825268715620040894e-01 -6.643985956907272339e-02 -1.601340025663375854e-01 -1.826082468032836914e-01 8.457686752080917358e-03 -1.407604515552520752e-01 6.625486165285110474e-02 -6.838302314281463623e-02 -2.587119638919830322e-01 7.300206273794174194e-02 2.587628066539764404e-01 -1.040511131286621094e-01 -4.389998689293861389e-02
-1.118829399347305298e-01 -1.380759179592132568e-01 -7.438874803483486176e-03 -1.084215715527534485e-01 1.324176937341690063e-01 8.708704262971878052e-02 -2.109532058238983154e-01 2.430998980998992920e-01 4.816501736640930176e-01 5.811738967895507812e-02 -3.316550329327583313e-02 1.491012424230575562e-01 1.141518726944923401e-01 5.586233735084533691e-02 2.420117557048797607e-01 -1.032690629363059998e-01 -6.786428857594728470e-03 -7.809774577617645264e-02 -1.378052383661270142e-01 -2.209501564502716064e-01 -2.522518634796142578e-01 -1.810463517904281616e-01 1.900970190763473511e-01 1.026635393500328064e-01 -3.320908918976783752e-02 -5.730858445167541504e-02 3.736674785614013672e-03 1.828426569700241089e-01 4.447618965059518814e-03 3.686761260032653809e-01 -2.424160540103912354e-01 1.850087195634841919e-01
-9.480907022953033447e-02 -2.010805606842041016e-01 -7.893794775009155273e-02 -3.042974770069122314e-01 1.509556323289871216e-01 -1.100054606795310974e-01 -2.190553843975067139e-01 2.082983255386352539e-01 1.586636453866958618e-01 3.750197589397430420e-01 8.694229274988174438e-02 -8.682300150394439697e-02 -4.196000099182128906e-02 -4.033915325999259949e-02 -3.595569431781768799e-01 -2.051939815282821655e-01 -3.332042694091796875e-02 -3.316780626773834229e-01 -1.114242598414421082e-01 4.842345044016838074e-02 -3.729503229260444641e-02 4.472935944795608521e-02 5.099320411682128906e-02 1.693083792924880981e-01 9.479612112045288086e-02 1.351532191038131714e-01 6.398668885231018066e-02 -1.846524178981781006e-01 1.959076374769210815e-01 1.290837526321411133e-01 -1.197771867737174034e-03 2.979551255702972412e-01
7.159236073493957520e-02 -3.298279941082000732e-01 -2.433988153934478760e-01 -1.894886344671249390e-01 1.512691825628280640e-01 -9.373636543750762939e-02 -7.910770177841186523e-02 1.307279020547866821e-01 1.465433537960052490e-01 1.727989315986633301e-01 -3.675709012895822525e-04 -6.476277858018875122e-02 1.493440866470336914e-01 1.192794293165206909e-01 -3.082541562616825104e-02 -8.679429441690444946e-02 2.816162072122097015e-02 -3.018927872180938721e-01 -3.534840941429138184e-01 -1.759566664695739746e-01 -7.595596462488174438e-02 -3.099669516086578369e-01 -1.780415624380111694e-01 2.042197138071060181e-01 3.269387185573577881e-01 7.423940300941467285e-02 5.686078965663909912e-02 -2.606302797794342041e-01 -1.928814500570297241e-02 2.017332985997200012e-02 -1.406790465116500854e-01 9.027816355228424072e-02
-9.944336861371994019e-02 -1.042088940739631653e-01 2.835869789123535156e-01 -2.029265761375427246e-01 8.829540759325027466e-02 8.022361993789672852e-02 -3.579040244221687317e-02 2.350393831729888916e-01 2.228939831256866455e-01 2.054776698350906372e-01 1.550779193639755249e-01 2.547350525856018066e-01 2.385719865560531616e-01 5.039990320801734924e-02 1.378951072692871094e-01 -1.306109875440597534e-01 -8.668716996908187866e-02 -4.584220051765441895e-01 -3.499381244182586670e-02 -1.742129474878311157e-01 -5.656476691365242004e-02 1.520331650972366333e-01 6.520896404981613159e-02 2.420448660850524902e-01 -7.299773395061492920e-02 8.950216323137283325e-02 -6.035544909536838531e-03 -3.185745775699615479e-01 6.887497752904891968e-02 -2.015761286020278931e-01 -1.635267585515975952e-02 1.077970489859580994e-01
-2.295174896717071533e-01 -2.643847465515136719e-01 8.821509033441543579e-02 -1.778286099433898926e-01 -5.619778111577033997e-02 -6.228452548384666443e-02 8.984380215406417847e-02 3.439430296421051025e-01 1.962241679430007935e-01 3.897675275802612305e-01 -5.689644720405340195e-03 -3.067540703341364861e-03 1.441766619682312012e-01 2.257885970175266266e-02 -2.021116465330123901e-01 -2.335259169340133667e-01 2.862045764923095703e-01 -1.820701509714126587e-01 -1.856405287981033325e-01 1.433603465557098389e-01 -6.473291199654340744e-03 -1.576233804225921631e-01 -2.326811552047729492e-01 -2.170675899833440781e-03 1.317956447601318359e-01 3.958197310566902161e-02 1.717517524957656860e-02 -2.370236068964004517e-01 9.726215153932571411e-02 2.395772039890289307e-01 2.632387168705463409e-02 7.345104962587356567e-02
-2.813595235347747803e-01 6.895274668931961060e-02 3.168094456195831299e-01 2.403405606746673584e-01 6.544756144285202026e-02 -1.683216989040374756e-01 2.941107749938964844e-02 3.034457564353942871e-02 2.007089555263519287e-01 7.091397047042846680e-02 8.749893866479396820e-03 -1.031882986426353455e-01 2.202564291656017303e-02 1.574555188417434692e-01 8.159279823303222656e-02 -1.258888989686965942e-01 7.651151716709136963e-02 -9.082679450511932373e-02 -1.281464844942092896e-01 1.362211704254150391e-01 -4.178897738456726074e-01 1.935520954430103302e-02 5.131487920880317688e-02 7.572425995022058487e-03 6.383807212114334106e-02 3.471505269408226013e-02 -1.250537335872650146e-01 2.003442682325839996e-02 1.146482229232788086e-01 4.534759521484375000e-01 5.115215852856636047e-02 3.875943124294281006e-01
-1.913056671619415283e-01 -1.542085111141204834e-01 1.261159628629684448e-01 -7.002137601375579834e-02 1.520315092056989670e-02 9.106341004371643066e-02 1.909779608249664307e-01 6.859965622425079346e-02 -5.745109915733337402e-02 4.876399412751197815e-02 1.822279691696166992e-01 7.155589014291763306e-02 3.855485916137695312e-01 7.718505710363388062e-02 2.751762606203556061e-02 -3.959324583411216736e-02 1.952877938747406006e-01 -1.795705705881118774e-01 -1.985271573066711426e-01 -6.865036487579345703e-02 -1.665614694356918335e-01 1.420509219169616699e-01 -7.813321053981781006e-02 3.394660949707031250e-01 5.608698353171348572e-02 -1.461883485317230225e-01 -5.109919235110282898e-02 -2.456832081079483032e-01 3.884052336215972900e-01 3.232123255729675293e-01 1.012097150087356567e-01 1.770508438348770142e-01
-3.004656136035919189e-01 7.870980352163314819e-02 -1.126637682318687439e-01 7.125294767320156097e-03 1.048837602138519287e-01 6.848515942692756653e-03 9.969904273748397827e-02 3.133138641715049744e-02 1.190603375434875488e-01 2.766746580600738525e-01 1.157440617680549622e-02 -2.398864328861236572e-01 4.187560379505157471e-01 -2.485276758670806885e-01 -1.372933089733123779e-01 -1.240514665842056274e-01 4.991855099797248840e-02 -2.926154136657714844e-01 -1.881185173988342285e-01 -2.431627959012985229e-01 -1.775971353054046631e-01 -2.453729957342147827e-01 5.247654020786285400e-02 -2.388785481452941895e-01 5.650566518306732178e-02 -1.152537912130355835e-01 -4.726836085319519043e-02 9.922037273645401001e-02 2.613834142684936523e-01 5.306883901357650757e-02 6.298815459012985229e-02 1.057814210653305054e-01
-2.941175699234008789e-01 -1.289205700159072876e-01 3.738160431385040283e-02 9.293926507234573364e-02 -7.607261836528778076e-02 -8.599066734313964844e-02 1.374241113662719727e-01 -8.816411718726158142e-03 1.691466271877288818e-01 2.499755173921585083e-01 3.670804500579833984e-01 2.133729904890060425e-01 4.112190306186676025e-01 1.735660135746002197e-01 1.884980350732803345e-01 -1.943993270397186279e-01 -4.712037276476621628e-03 8.077918551862239838e-03 -2.537325620651245117e-01 -9.436141699552536011e-02 1.984242815524339676e-03 6.067138537764549255e-02 -2.559169381856918335e-02 8.776587247848510742e-02 -2.406565397977828979e-01 1.304033696651458740e-01 -9.256121702492237091e-03 -1.800055848434567451e-03 3.328687548637390137e-01 1.704433858394622803e-01 -6.612378638237714767e-03 1.022301614284515381e-01
[truncated: 3,267,794 more chars]
