# Supplementary material for: The Language of Innovation
Source: PLoS One. 2020 Apr 30;15(4):e0230107. doi: 10.1371/journal.pone.0230107 (PMC7194493; doi:10.1371/journal.pone.0230107)
Supplement: S2 File — (GZ) [file pone.0230107.s002.tar.gz › 1980-1984/V2Run_12_VS_4500_embeddings1980-1984ED32.txt]

-1.024302542209625244e-01 2.648676931858062744e-01 1.084733605384826660e-01 2.958264648914337158e-01 2.756064236164093018e-01 -1.538815796375274658e-01 -1.625983789563179016e-02 -5.258284881711006165e-02 2.133927345275878906e-01 -6.653935182839632034e-03 -1.602024585008621216e-01 -4.535847902297973633e-02 9.006167761981487274e-03 1.884798407554626465e-01 -3.823707997798919678e-02 1.874484419822692871e-01 2.270670980215072632e-02 2.628371119499206543e-02 6.352749466896057129e-02 1.857030391693115234e-02 -2.176053263247013092e-02 5.713204294443130493e-02 9.258289635181427002e-02 -1.779689788818359375e-01 -1.216322258114814758e-01 -1.823687702417373657e-01 -4.245761781930923462e-02 2.332837730646133423e-01 3.760304450988769531e-01 3.618561625480651855e-01 -3.695094585418701172e-01 9.579176455736160278e-02
-5.315013527870178223e-01 2.097197026014328003e-01 4.755785688757896423e-02 9.177666902542114258e-02 7.397420704364776611e-02 -1.149102896451950073e-01 2.377998381853103638e-01 -8.477787673473358154e-02 6.094720680266618729e-03 2.645879387855529785e-01 3.804156556725502014e-02 2.161059379577636719e-01 1.305747926235198975e-01 8.915422111749649048e-02 2.109827660024166107e-02 1.947967857122421265e-01 -9.125337004661560059e-02 -7.394933700561523438e-02 -1.539731770753860474e-01 -2.355349659919738770e-01 -1.062860637903213501e-01 2.466927915811538696e-01 2.805964276194572449e-02 -9.814497083425521851e-02 3.680602833628654480e-02 -1.218051314353942871e-01 -2.308753877878189087e-01 3.577188029885292053e-02 1.386504471302032471e-01 3.566583693027496338e-01 7.797556370496749878e-02 -2.643961459398269653e-03
-6.615262245759367943e-04 3.628541231155395508e-01 1.463824361562728882e-01 7.066229730844497681e-02 2.693323418498039246e-03 -3.003691434860229492e-01 -3.342301025986671448e-02 -1.622638851404190063e-01 9.012948721647262573e-02 1.011473010294139385e-03 -1.585718095302581787e-01 5.326923355460166931e-02 5.638995766639709473e-02 5.188758671283721924e-02 2.229488193988800049e-01 1.354430019855499268e-01 -2.241194546222686768e-01 -1.012496948242187500e-01 1.759475469589233398e-01 -1.366941928863525391e-01 -3.718965873122215271e-02 2.499787807464599609e-01 9.303628653287887573e-02 -2.140577584505081177e-01 1.381267211399972439e-03 -1.414778679609298706e-01 -1.170965954661369324e-01 3.036948740482330322e-01 3.435780107975006104e-01 1.579977571964263916e-01 2.139360308647155762e-01 -2.664565742015838623e-01
-1.757826805114746094e-01 3.263260424137115479e-01 -1.447234898805618286e-01 1.121424883604049683e-01 3.498342633247375488e-01 -2.037288248538970947e-01 1.610841602087020874e-01 2.693737298250198364e-02 4.127168282866477966e-02 -5.758778750896453857e-02 -1.936180442571640015e-01 7.145595550537109375e-02 -2.283580601215362549e-02 5.262876674532890320e-02 -2.497771680355072021e-01 8.527814596891403198e-02 -5.000729858875274658e-02 9.659304469823837280e-02 2.446487247943878174e-01 -2.171402238309383392e-02 -2.285821735858917236e-01 2.531425356864929199e-01 3.769587576389312744e-01 -2.014574259519577026e-01 -2.688468992710113525e-02 5.818327143788337708e-02 -3.713811561465263367e-02 -3.135618567466735840e-02 2.866635620594024658e-01 2.114962600171566010e-02 1.924479305744171143e-01 -1.437442451715469360e-01
-1.909344047307968140e-01 2.660404741764068604e-01 -1.237151548266410828e-01 1.957504898309707642e-01 2.594587802886962891e-01 -1.401588022708892822e-01 4.993595555424690247e-02 8.416058868169784546e-02 2.632596530020236969e-02 2.333371490240097046e-01 -6.797655671834945679e-02 -4.359243065118789673e-02 -5.276119709014892578e-02 -5.499582365155220032e-02 -4.847762361168861389e-02 1.305087655782699585e-01 -1.799108833074569702e-01 1.993644982576370239e-01 2.225420624017715454e-01 -2.220008075237274170e-01 -6.045441329479217529e-02 3.673294559121131897e-02 3.409998118877410889e-01 -1.258264183998107910e-01 9.574799239635467529e-02 -2.629400491714477539e-01 -1.255784481763839722e-01 1.597755253314971924e-01 1.446710079908370972e-01 3.689142167568206787e-01 1.836010664701461792e-01 -1.933160722255706787e-01
-2.620535790920257568e-01 2.168624550104141235e-01 5.749110504984855652e-02 5.163393616676330566e-01 1.684751510620117188e-01 -2.239576131105422974e-01 4.887052252888679504e-02 2.143204025924205780e-02 1.226893663406372070e-01 6.811227649450302124e-02 9.652393311262130737e-02 -5.614384636282920837e-02 -1.271825865842401981e-03 -5.339111760258674622e-02 1.212332993745803833e-01 1.942484229803085327e-01 -7.323154062032699585e-02 3.780166208744049072e-01 -4.742159694433212280e-02 1.730193942785263062e-02 -2.713290154933929443e-01 3.028658404946327209e-02 2.374115139245986938e-01 -2.092616856098175049e-01 -9.983345121145248413e-02 -5.698166787624359131e-02 -1.893241405487060547e-01 -1.985396491363644600e-03 1.573759615421295166e-01 2.865058369934558868e-02 2.113262116909027100e-01 2.735862135887145996e-02
-3.871763870120048523e-02 5.119426846504211426e-01 -1.644507236778736115e-02 9.709285944700241089e-02 8.394367992877960205e-02 -1.673365086317062378e-01 1.322655677795410156e-01 2.824335172772407532e-02 1.657882146537303925e-02 6.368239969015121460e-02 1.195382475852966309e-01 2.591594159603118896e-01 1.370248794555664062e-01 1.034407317638397217e-01 6.149897724390029907e-02 2.905353903770446777e-01 -1.668897122144699097e-01 5.604643002152442932e-02 8.330211788415908813e-02 -1.750430613756179810e-01 -3.719581291079521179e-02 -4.515584092587232590e-03 3.359076082706451416e-01 -1.746403723955154419e-01 -1.901060491800308228e-01 2.054821513593196869e-02 1.197263449430465698e-01 -7.414459437131881714e-02 -9.731072932481765747e-03 1.602265387773513794e-01 -4.174570739269256592e-01 1.358175463974475861e-02
-1.537593454122543335e-01 1.590282618999481201e-01 6.658528745174407959e-02 2.375333756208419800e-01 1.934890747070312500e-01 -1.034636497497558594e-01 2.611100375652313232e-01 1.157557591795921326e-02 1.127852424979209900e-01 -1.316732913255691528e-01 6.755690276622772217e-02 3.528631627559661865e-01 -1.256406214088201523e-02 1.659872084856033325e-01 -6.801138818264007568e-02 4.435937702655792236e-01 -2.733435630798339844e-01 -1.335333734750747681e-01 2.645526230335235596e-01 1.817655749619007111e-02 9.381799399852752686e-02 -6.440631300210952759e-02 2.309159338474273682e-01 -1.894833892583847046e-01 -5.007864907383918762e-02 -2.364386431872844696e-02 -1.015679817646741867e-02 4.766895901411771774e-03 -6.338910013437271118e-02 2.975640818476676941e-02 -3.200132250785827637e-01 -9.982259571552276611e-02
-3.692705631256103516e-01 1.196828559041023254e-01 -1.691416352987289429e-01 8.087890595197677612e-02 1.435541212558746338e-01 -1.556520909070968628e-01 2.312764078378677368e-01 -1.208965405821800232e-01 2.328704148530960083e-01 1.774228960275650024e-01 -2.156721986830234528e-02 2.860462963581085205e-01 7.583998609334230423e-03 -3.599767014384269714e-02 -4.847874492406845093e-02 2.427176833152770996e-01 -5.873923748731613159e-02 7.277177274227142334e-02 -3.904828801751136780e-02 -1.290438920259475708e-01 -3.194727003574371338e-01 2.567040026187896729e-01 9.885723143815994263e-02 -1.831781417131423950e-01 -9.530098177492618561e-03 -2.170283198356628418e-01 -9.100102633237838745e-02 -5.687069892883300781e-02 9.989672899246215820e-02 2.973491549491882324e-01 1.459933072328567505e-01 -2.323511242866516113e-01
-4.893158078193664551e-01 1.862996369600296021e-01 -7.518402487039566040e-02 5.582483019679784775e-03 1.120005175471305847e-01 -1.628898978233337402e-01 2.081361562013626099e-01 -8.642715960741043091e-02 1.586699485778808594e-01 1.684155762195587158e-01 7.959268987178802490e-03 3.005958497524261475e-01 2.075121924281120300e-02 9.156701713800430298e-02 -1.550507843494415283e-01 2.726576030254364014e-01 -6.711919605731964111e-02 4.055609926581382751e-02 -3.646082803606987000e-02 -1.439520716667175293e-01 -3.221243321895599365e-01 1.825449615716934204e-01 1.615806370973587036e-01 3.029475919902324677e-02 3.450606018304824829e-03 -2.598077952861785889e-01 -1.038977652788162231e-01 -1.846741884946823120e-01 4.453710839152336121e-02 2.354971319437026978e-01 -8.465372025966644287e-02 -9.908480942249298096e-02
-1.179144345223903656e-02 9.124198555946350098e-02 -1.466992348432540894e-01 1.186160892248153687e-01 1.422062814235687256e-01 7.716307044029235840e-02 2.560090422630310059e-01 5.234271660447120667e-02 1.728371083736419678e-01 -2.499559968709945679e-01 -1.638378947973251343e-01 -1.392734050750732422e-01 -9.606898576021194458e-02 3.405029177665710449e-01 1.181496977806091309e-01 7.208064943552017212e-02 -9.231575578451156616e-02 1.097683534026145935e-01 3.276596367359161377e-01 -1.386035382747650146e-01 -1.911610662937164307e-01 -2.363049797713756561e-02 1.150143072009086609e-01 -3.983039557933807373e-01 -7.410682737827301025e-02 9.960532188415527344e-03 -3.205619752407073975e-01 -2.626528777182102203e-02 -1.835115849971771240e-01 2.371765375137329102e-01 1.520574986934661865e-01 -1.900752261281013489e-02
-3.287028670310974121e-01 1.266784518957138062e-01 -1.627952903509140015e-01 1.590902954339981079e-01 9.422156959772109985e-02 1.358539611101150513e-02 2.793005704879760742e-01 7.249458692967891693e-03 7.389847934246063232e-02 1.672879159450531006e-01 5.435546487569808960e-02 3.119280561804771423e-02 1.476522982120513916e-01 -3.701079264283180237e-02 -1.560463011264801025e-01 1.988323479890823364e-01 -1.829220205545425415e-01 -1.328887343406677246e-01 -1.676856875419616699e-01 -3.628005087375640869e-01 -3.501333594322204590e-01 2.255509048700332642e-01 1.022844314575195312e-01 -1.573291607201099396e-02 9.959779679775238037e-02 -7.946694642305374146e-02 -6.213227659463882446e-02 -1.324792504310607910e-01 -5.548279732465744019e-02 3.976149559020996094e-01 1.061712428927421570e-01 -8.607495576143264771e-02
-3.168511688709259033e-01 2.437743097543716431e-01 1.512934714555740356e-01 1.362534761428833008e-01 -5.280775204300880432e-02 4.031163081526756287e-02 4.366980791091918945e-01 1.694571077823638916e-01 1.434274017810821533e-01 3.557626530528068542e-02 -1.938688009977340698e-02 -9.416767209768295288e-02 1.234184429049491882e-01 1.291544828563928604e-02 -2.852578647434711456e-02 6.503077596426010132e-02 -2.827088534832000732e-01 -1.463560909032821655e-01 -1.475261300802230835e-01 -1.308255791664123535e-01 -1.129576489329338074e-01 2.275549620389938354e-01 2.514310777187347412e-01 -2.307145893573760986e-01 1.604914516210556030e-01 7.307866960763931274e-02 -1.820080727338790894e-01 -6.715761125087738037e-02 1.604620069265365601e-01 2.929116487503051758e-01 1.476391702890396118e-01 8.899608626961708069e-03
-4.110587760806083679e-02 2.806470990180969238e-01 -3.774188831448554993e-02 4.101298004388809204e-02 2.068048119544982910e-01 -5.653743818402290344e-02 2.263799905776977539e-01 -8.014292269945144653e-02 1.587670147418975830e-01 1.603446751832962036e-01 -3.895526379346847534e-02 1.726604253053665161e-01 -1.540823373943567276e-02 2.525198273360729218e-02 4.949610307812690735e-02 1.378161460161209106e-01 -2.052828669548034668e-01 4.388961568474769592e-02 1.251982450485229492e-01 2.528893528506159782e-03 -1.568907052278518677e-01 4.085026681423187256e-01 2.950518429279327393e-01 -1.897597461938858032e-01 -9.440676122903823853e-02 5.866787862032651901e-03 -6.755536049604415894e-02 3.491663336753845215e-01 2.957316935062408447e-01 2.316352725028991699e-01 1.802021414041519165e-01 -1.578798592090606689e-01
-1.034496054053306580e-01 3.276429474353790283e-01 -7.395425811409950256e-03 2.621058225631713867e-01 1.969205290079116821e-01 -2.212040871381759644e-01 3.363107740879058838e-01 7.800401002168655396e-02 1.391266733407974243e-01 -5.476455017924308777e-02 -4.561370983719825745e-02 1.852396726608276367e-01 -1.220081821084022522e-01 1.450246665626764297e-02 -1.551908627152442932e-02 3.187149763107299805e-01 -1.424150764942169189e-01 1.129094660282135010e-01 -5.961221456527709961e-02 8.128748089075088501e-02 -1.296394784003496170e-02 1.158553287386894226e-01 2.087357342243194580e-01 2.030230127274990082e-02 3.026947081089019775e-01 -1.218241453170776367e-01 -2.104592174291610718e-01 5.084161087870597839e-02 2.204365879297256470e-01 1.569482237100601196e-01 -5.515892431139945984e-02 -3.166281580924987793e-01
-2.683168947696685791e-01 1.732111573219299316e-01 -2.498370409011840820e-02 2.085121273994445801e-01 -5.318797007203102112e-02 2.907008863985538483e-02 4.141592383384704590e-01 2.043872624635696411e-01 1.229353696107864380e-01 1.664718985557556152e-02 -9.114605188369750977e-02 -1.037743613123893738e-01 2.108975350856781006e-01 1.014133170247077942e-01 -6.131172925233840942e-02 1.436651349067687988e-01 -2.871903777122497559e-01 -6.249163672327995300e-02 -1.251805126667022705e-01 -1.347865164279937744e-01 -3.096789717674255371e-01 2.366116046905517578e-01 1.551119834184646606e-01 -1.626840680837631226e-01 1.726369857788085938e-01 -4.435585439205169678e-02 -1.211583986878395081e-01 -7.045471668243408203e-02 1.863466948270797729e-01 2.848987877368927002e-01 1.540426015853881836e-01 -9.812966734170913696e-02
-1.222810149192810059e-01 4.281254410743713379e-01 -7.785171270370483398e-02 1.312540024518966675e-01 2.384771779179573059e-02 -1.109867468476295471e-01 2.912148535251617432e-01 -1.607037931680679321e-01 -5.289107561111450195e-02 -1.058152690529823303e-01 -5.827611312270164490e-03 8.540950715541839600e-02 1.367573589086532593e-01 1.082329154014587402e-01 4.837722703814506531e-02 2.697898745536804199e-01 -2.095990180969238281e-01 5.444329604506492615e-02 5.805109441280364990e-02 -4.961032047867774963e-02 -1.460722833871841431e-01 3.973663449287414551e-01 2.696670293807983398e-01 -9.283266961574554443e-02 3.916569426655769348e-02 4.950753971934318542e-02 6.419600546360015869e-02 2.807484269142150879e-01 7.163190096616744995e-02 5.122594162821769714e-02 1.583428531885147095e-01 -3.082633316516876221e-01
-1.040463149547576904e-01 2.065715938806533813e-01 -7.486108690500259399e-02 2.732894569635391235e-02 3.020116128027439117e-02 -2.699527740478515625e-01 2.627229988574981689e-01 2.271451801061630249e-01 3.152799010276794434e-01 4.089831188321113586e-02 3.272208571434020996e-02 -1.457182504236698151e-02 -2.781173884868621826e-01 6.090556830167770386e-02 1.482197195291519165e-01 3.945601582527160645e-01 1.051548309624195099e-02 7.338238507509231567e-02 5.860883742570877075e-03 -1.716778874397277832e-01 -2.245794087648391724e-01 2.137289941310882568e-01 -1.194688864052295685e-02 -1.441181916743516922e-02 1.364793777465820312e-01 -1.107355207204818726e-01 -2.036715447902679443e-01 2.670645713806152344e-01 2.364428192377090454e-01 1.971696615219116211e-01 -8.575751632452011108e-02 -8.593127131462097168e-02
-1.107771769165992737e-01 3.510147631168365479e-01 1.020590737462043762e-01 -8.132584393024444580e-02 1.112291663885116577e-01 -2.050980366766452789e-02 1.831089556217193604e-01 -3.666733205318450928e-02 9.725548326969146729e-02 6.090769171714782715e-02 3.305899798870086670e-01 1.139067783951759338e-01 -3.459519520401954651e-02 1.167475730180740356e-01 -1.567461788654327393e-01 2.719865143299102783e-01 -3.307674229145050049e-01 -1.839268356561660767e-01 1.559506803750991821e-01 -1.537510156631469727e-01 -7.654178142547607422e-02 -7.795178890228271484e-02 1.248735114932060242e-01 -2.349343746900558472e-01 -2.586445510387420654e-01 -4.900137335062026978e-02 -2.774599492549896240e-01 7.803554087877273560e-02 2.839995920658111572e-01 -1.543447077274322510e-01 -1.416814923286437988e-01 1.316599268466234207e-02
-1.191679686307907104e-01 3.022742867469787598e-01 -9.888105094432830811e-02 1.147424206137657166e-01 3.550339937210083008e-01 -1.353720426559448242e-01 1.945498585700988770e-01 1.560259014368057251e-01 9.531506150960922241e-02 -1.089750602841377258e-01 4.953789059072732925e-03 1.573623567819595337e-01 2.431384287774562836e-02 1.388590335845947266e-01 -5.909264832735061646e-02 3.091150820255279541e-01 -1.701077371835708618e-01 2.513355575501918793e-02 -5.496160686016082764e-02 -1.461767312139272690e-02 -5.001702159643173218e-02 1.937411725521087646e-01 2.589229047298431396e-01 5.909473448991775513e-02 3.176356554031372070e-01 -1.685684770345687866e-01 -4.482679069042205811e-02 -2.068412750959396362e-01 1.536950320005416870e-01 2.255487889051437378e-01 8.786772191524505615e-02 -3.171175122261047363e-01
-1.501514613628387451e-01 2.888821959495544434e-01 -2.793835103511810303e-01 1.373142153024673462e-01 1.635049283504486084e-01 -6.244006752967834473e-02 6.767214834690093994e-02 1.066046059131622314e-01 1.441854685544967651e-01 1.705098524689674377e-02 -6.433188170194625854e-02 -2.538706660270690918e-01 3.495429083704948425e-02 6.672266125679016113e-02 -1.461761295795440674e-01 7.633703947067260742e-02 -2.252900898456573486e-01 -1.242455318570137024e-01 -1.062341481447219849e-01 -3.746647834777832031e-01 -2.313009500503540039e-01 1.453028172254562378e-01 3.115219250321388245e-02 -2.063821405172348022e-01 1.858515143394470215e-01 -8.968693017959594727e-02 1.338887866586446762e-02 -3.530528768897056580e-02 9.949386119842529297e-02 3.451596796512603760e-01 3.259842991828918457e-01 -1.124171838164329529e-01
-1.658395230770111084e-01 4.306274652481079102e-01 1.474644392728805542e-01 5.959466472268104553e-02 2.428657114505767822e-01 -7.375612854957580566e-02 7.080956548452377319e-02 -5.877998098731040955e-02 5.288612470030784607e-02 2.395476773381233215e-02 -1.216718330979347229e-01 2.030680477619171143e-01 -5.664153769612312317e-02 -4.644327238202095032e-02 2.881204485893249512e-01 4.319342225790023804e-02 -2.631728947162628174e-01 -1.489984840154647827e-01 1.708482503890991211e-01 -2.895100787281990051e-02 -1.106491871178150177e-02 2.949953377246856689e-01 7.299686968326568604e-02 -1.594710648059844971e-01 1.496180053800344467e-02 -8.740594983100891113e-02 -7.596287131309509277e-02 2.432275563478469849e-01 2.959098815917968750e-01 2.936069965362548828e-01 1.017009913921356201e-01 -2.071591466665267944e-01
1.013310104608535767e-01 2.658808529376983643e-01 -2.510728538036346436e-01 2.975914180278778076e-01 1.427495181560516357e-01 1.970774959772825241e-03 1.376530379056930542e-01 1.682834699749946594e-02 7.075585424900054932e-02 2.343720495700836182e-01 1.972581259906291962e-03 -3.991872290498577058e-05 1.016417667269706726e-01 4.634041711688041687e-02 -9.105457365512847900e-02 9.691797941923141479e-02 -1.471409201622009277e-01 1.910316944122314453e-01 1.263961195945739746e-01 -1.538529992103576660e-01 -2.826581895351409912e-01 5.530187487602233887e-02 1.494962424039840698e-01 -7.356782257556915283e-02 2.174857445061206818e-02 -2.816865444183349609e-01 -1.237127482891082764e-01 -4.174276813864707947e-02 4.057771563529968262e-01 3.879304528236389160e-01 1.219084039330482483e-01 4.843022674322128296e-02
-2.500382065773010254e-01 3.431150317192077637e-01 -3.960582613945007324e-02 4.485149085521697998e-01 2.501132190227508545e-01 -7.100398838520050049e-02 -1.479871422052383423e-01 -6.127391383051872253e-02 6.928160786628723145e-02 4.539478942751884460e-02 2.238013222813606262e-02 -2.558390200138092041e-01 -7.326302677392959595e-02 -4.345536604523658752e-02 7.148787379264831543e-02 2.253902517259120941e-02 -1.008929908275604248e-01 1.787328720092773438e-01 1.927725374698638916e-01 -8.991497755050659180e-02 -2.489089965820312500e-01 2.148426920175552368e-01 1.532189995050430298e-01 -1.373767703771591187e-01 5.531331058591604233e-03 -1.757442504167556763e-01 1.707833707332611084e-01 6.829800456762313843e-02 1.479198336601257324e-01 2.721289396286010742e-01 1.880083680152893066e-01 6.491641700267791748e-02
-3.211524784564971924e-01 2.331614866852760315e-02 8.972211927175521851e-02 8.576608449220657349e-02 2.929235100746154785e-01 -1.379778534173965454e-01 1.502078678458929062e-02 -1.935404539108276367e-01 1.275943666696548462e-01 4.701012372970581055e-02 1.300821751356124878e-01 2.044920250773429871e-02 1.575837731361389160e-01 -5.677342787384986877e-02 4.986928030848503113e-02 -5.324790999293327332e-02 -2.290417850017547607e-01 -2.560806572437286377e-01 2.049736082553863525e-01 -1.520369201898574829e-01 -3.766213310882449150e-03 3.911601006984710693e-01 -1.540808938443660736e-02 -4.331419169902801514e-01 8.424463123083114624e-02 5.004510283470153809e-02 -1.249482780694961548e-01 -7.295205444097518921e-02 6.369042396545410156e-02 2.350340932607650757e-01 -1.202235650271177292e-02 2.348692566156387329e-01
-3.669807314872741699e-01 2.715066671371459961e-01 2.279675900936126709e-01 7.926565408706665039e-02 -8.828333765268325806e-02 -2.008949369192123413e-01 5.308501049876213074e-02 -2.564506828784942627e-01 1.301545798778533936e-01 -1.876908987760543823e-01 1.521063596010208130e-01 -8.239534497261047363e-02 7.005355507135391235e-02 1.171965003013610840e-01 -4.716186225414276123e-02 1.864648163318634033e-01 6.321263313293457031e-02 1.978969722986221313e-01 5.319718644022941589e-02 -1.542689502239227295e-01 -2.241391390562057495e-01 1.091327369213104248e-01 -1.544436812400817871e-01 -7.319197058677673340e-02 -9.709261939860880375e-04 2.433958090841770172e-02 2.077082172036170959e-02 1.898486725986003876e-02 3.626745194196701050e-02 5.577475428581237793e-01 6.142986193299293518e-02 1.369933225214481354e-02
-8.688203245401382446e-02 7.879072427749633789e-02 4.691405966877937317e-02 4.554423391819000244e-01 -1.329299807548522949e-01 -1.552252024412155151e-01 1.791713684797286987e-01 2.213163822889328003e-01 1.926553100347518921e-01 -5.087616294622421265e-02 1.114271879196166992e-01 3.076613843441009521e-01 2.779331803321838379e-01 1.104258745908737183e-01 -3.425438329577445984e-02 2.753623723983764648e-01 -1.157708019018173218e-01 -1.252066623419523239e-02 4.701847955584526062e-02 -2.050376385450363159e-01 -2.107565850019454956e-01 -1.111943200230598450e-01 8.948071300983428955e-02 -2.173208147287368774e-01 -1.187054142355918884e-01 -2.757032960653305054e-02 -6.741911917924880981e-02 2.870983630418777466e-02 -4.527832195162773132e-02 3.314279913902282715e-01 -1.326194852590560913e-01 -1.449823379516601562e-01
1.877297647297382355e-02 2.450713664293289185e-01 -1.705120056867599487e-01 1.828341744840145111e-02 2.603206932544708252e-01 -2.695116400718688965e-01 3.012937903404235840e-01 -1.246482208371162415e-01 -1.239126771688461304e-01 8.840900659561157227e-02 -2.514506876468658447e-01 1.483216285705566406e-01 2.206859737634658813e-02 5.040656030178070068e-02 -1.770595647394657135e-02 2.727870941162109375e-01 -1.532271504402160645e-01 1.167870238423347473e-01 1.743876785039901733e-01 -5.390942096710205078e-02 -2.563143074512481689e-01 2.395234256982803345e-01 2.898007631301879883e-01 -1.173155456781387329e-01 -1.742524057626724243e-01 1.594138145446777344e-02 -1.424787491559982300e-01 -1.144917681813240051e-01 2.564563155174255371e-01 1.227900683879852295e-01 1.778773814439773560e-01 9.769323468208312988e-02
-3.123894631862640381e-01 8.105862885713577271e-02 -5.078036338090896606e-02 1.134223937988281250e-01 2.715590298175811768e-01 -1.751221567392349243e-01 4.428085684776306152e-01 3.624840080738067627e-02 1.155027300119400024e-01 9.136844426393508911e-02 -1.357716321945190430e-01 6.274282187223434448e-02 9.643190354108810425e-02 -1.460193991661071777e-01 -5.123619735240936279e-02 1.015510037541389465e-01 -1.544304639101028442e-01 -1.843128651380538940e-01 -2.695133909583091736e-03 -2.538819313049316406e-01 -2.064328938722610474e-01 1.031064093112945557e-01 -2.960182726383209229e-02 -2.433768101036548615e-02 -6.936513632535934448e-02 -4.074816778302192688e-02 -1.044083461165428162e-01 -2.742556482553482056e-02 4.792793989181518555e-01 2.305553704500198364e-01 1.128716915845870972e-01 -1.575638912618160248e-02
-4.486967921257019043e-01 2.248102724552154541e-01 -1.260205358266830444e-02 -2.072904258966445923e-02 1.455302834510803223e-01 -2.861209772527217865e-02 1.021979078650474548e-01 -2.496060170233249664e-02 1.000928357243537903e-01 -4.806030914187431335e-02 1.365489605814218521e-02 3.880399279296398163e-03 -5.235017836093902588e-02 9.108793921768665314e-03 -2.596060037612915039e-01 1.396469622850418091e-01 -1.790579259395599365e-01 -1.324204802513122559e-01 -9.994159638881683350e-02 -1.277772486209869385e-01 -1.821963787078857422e-01 -2.640943787992000580e-02 -9.209678322076797485e-02 -2.597079575061798096e-01 -3.360270261764526367e-01 -1.567599475383758545e-01 -2.454608231782913208e-01 1.969206482172012329e-01 3.898623287677764893e-01 -8.936687558889389038e-02 -8.746128529310226440e-02 -1.494905948638916016e-01
-8.036221563816070557e-02 3.716453909873962402e-01 8.865170180797576904e-02 1.168361231684684753e-01 1.248373687267303467e-01 -2.417165338993072510e-01 -8.307376503944396973e-02 -1.602050215005874634e-01 -1.934766955673694611e-02 1.166830025613307953e-02 -1.248006895184516907e-01 2.032947987318038940e-01 1.030645519495010376e-01 1.732674390077590942e-01 2.058473229408264160e-01 1.626574993133544922e-02 -1.191982552409172058e-01 -1.004001870751380920e-01 9.975280612707138062e-02 -1.289654076099395752e-01 -1.825032979249954224e-01 2.134058773517608643e-01 4.783805832266807556e-02 -2.215643227100372314e-01 -1.954152248799800873e-02 -4.310350120067596436e-02 -5.146497115492820740e-02 2.166966497898101807e-01 4.847289919853210449e-01 1.654673665761947632e-01 1.155387610197067261e-01 -2.792868614196777344e-01
-1.037274822592735291e-01 7.133986055850982666e-02 6.242729723453521729e-02 1.572050601243972778e-01 1.000973656773567200e-01 -9.647576510906219482e-02 3.533725440502166748e-02 7.328197360038757324e-02 -3.746718168258666992e-02 -1.571390628814697266e-01 -3.494700416922569275e-02 3.595421090722084045e-02 6.298106163740158081e-04 3.717972338199615479e-01 1.414339989423751831e-01 1.618663221597671509e-01 -2.255412191152572632e-01 -2.561010122299194336e-01 1.329685747623443604e-01 -1.483067125082015991e-01 -2.016010321676731110e-02 -1.546454131603240967e-01 2.314906716346740723e-01 -3.257387503981590271e-02 -3.240477144718170166e-01 1.595932096242904663e-01 -4.607184827327728271e-01 -5.933444574475288391e-02 3.202535212039947510e-02 2.363219857215881348e-01 -2.765411138534545898e-01 4.284932836890220642e-02
-1.166674047708511353e-01 3.197444081306457520e-01 -1.893821954727172852e-01 -2.330488152801990509e-02 2.635429203510284424e-01 -2.553833425045013428e-01 1.580338627099990845e-01 -6.368648726493120193e-03 -1.157696768641471863e-01 8.544660359621047974e-02 -2.418083995580673218e-01 2.730962336063385010e-01 1.490932554006576538e-01 -2.480976097285747528e-02 -7.912513613700866699e-02 2.891891002655029297e-01 -6.947868317365646362e-02 4.917847737669944763e-02 7.513015717267990112e-02 -1.831455081701278687e-01 -2.566657215356826782e-02 1.100945994257926941e-01 8.074142038822174072e-02 -1.623831540346145630e-01 -1.342957764863967896e-01 -5.710814520716667175e-02 -1.906522177159786224e-02 -4.565247893333435059e-02 4.581042826175689697e-01 1.960270702838897705e-01 2.238589078187942505e-01 8.554383367300033569e-02
-6.539757829159498215e-03 8.399548381567001343e-02 6.759685464203357697e-03 1.052295491099357605e-01 1.953236758708953857e-01 -5.562569200992584229e-02 2.140855491161346436e-01 7.025203853845596313e-02 5.311536788940429688e-02 -3.145796656608581543e-01 1.452103164047002792e-02 -3.757010996341705322e-01 4.709687829017639160e-02 1.413957178592681885e-01 3.768067061901092529e-02 3.178923204541206360e-02 -3.062087297439575195e-02 7.358971983194351196e-02 2.305772900581359863e-01 1.020839884877204895e-01 -9.621294587850570679e-02 1.359115839004516602e-01 4.248907789587974548e-02 -4.237888455390930176e-01 -1.447272300720214844e-01 5.799781158566474915e-02 -3.979301080107688904e-02 -1.865533739328384399e-01 9.525112062692642212e-02 5.129048228263854980e-01 6.340045481920242310e-02 -7.780652493238449097e-02
-2.410023286938667297e-02 7.602405548095703125e-02 7.231029123067855835e-02 3.969034850597381592e-01 -1.367805302143096924e-01 -1.415462195873260498e-01 2.081999033689498901e-01 1.557354778051376343e-01 2.154692560434341431e-01 -1.426088213920593262e-01 1.604824326932430267e-02 3.832905739545822144e-02 2.324185818433761597e-01 2.156103588640689850e-02 -1.672632806003093719e-02 3.426507711410522461e-01 -7.384816557168960571e-02 1.290889340452849865e-03 1.108360067009925842e-01 -1.899327486753463745e-01 -2.654839754104614258e-01 -2.207807004451751709e-01 2.585482597351074219e-02 -2.563652396202087402e-01 -1.911091357469558716e-01 -4.107953608036041260e-02 -1.226070672273635864e-01 1.140342727303504944e-01 1.163225853815674782e-03 4.049303829669952393e-01 -1.057719439268112183e-01 -5.508174374699592590e-02
5.287141073495149612e-03 1.946373432874679565e-01 1.101084128022193909e-01 1.211042180657386780e-01 4.251932501792907715e-01 1.391622610390186310e-02 1.406528055667877197e-01 -2.492917925119400024e-01 3.984456509351730347e-02 8.961065858602523804e-02 2.011870741844177246e-01 -2.296405583620071411e-01 1.285165101289749146e-01 2.260610088706016541e-02 5.668167397379875183e-02 3.305485546588897705e-01 -2.312081009149551392e-01 -5.966795142740011215e-03 -2.201385945081710815e-01 -2.965220808982849121e-01 -1.554013341665267944e-01 6.973325461149215698e-02 2.672122418880462646e-02 -2.432992309331893921e-01 1.317938864231109619e-01 -3.405534476041793823e-02 -1.982487738132476807e-01 -3.304849611595273018e-03 -6.801762431859970093e-02 3.135102391242980957e-01 6.313498597592115402e-03 2.136665582656860352e-02
-1.601701676845550537e-01 3.499483466148376465e-01 -1.038040965795516968e-01 1.989564746618270874e-01 3.216415941715240479e-01 -7.438989728689193726e-02 1.168404147028923035e-01 1.085108332335948944e-02 8.455277979373931885e-02 4.675598070025444031e-02 -3.053662739694118500e-02 4.782480746507644653e-02 -3.174857050180435181e-02 -7.942835986614227295e-02 -3.959930315613746643e-02 6.583588570356369019e-02 -9.301653504371643066e-02 3.703119158744812012e-01 5.297687649726867676e-02 1.740636117756366730e-02 -2.983841300010681152e-01 -1.771290972828865051e-02 2.375597208738327026e-01 -2.266626656055450439e-01 -2.134902328252792358e-01 -7.720040529966354370e-02 -1.411397308111190796e-01 2.728707343339920044e-02 2.803167700767517090e-01 3.177037835121154785e-01 2.349925190210342407e-01 2.016581594944000244e-03
-7.954105734825134277e-02 1.107788905501365662e-01 5.979911610484123230e-02 3.007850944995880127e-01 -7.074578851461410522e-02 -1.558068990707397461e-01 1.537608206272125244e-01 2.340845465660095215e-01 2.084043174982070923e-01 -1.370857357978820801e-01 -2.392833866178989410e-02 3.931414335966110229e-02 2.364191412925720215e-01 -6.951104383915662766e-03 -7.730546593666076660e-02 4.215096235275268555e-01 -1.418075058609247208e-02 -4.713882878422737122e-02 5.769863352179527283e-02 -1.879069060087203979e-01 -2.760621011257171631e-01 -2.292498350143432617e-01 1.032620221376419067e-01 -2.871265411376953125e-01 -2.036811262369155884e-01 -4.654416814446449280e-02 -1.701383739709854126e-01 7.388532161712646484e-02 1.570386253297328949e-02 3.281593918800354004e-01 -1.478974372148513794e-01 -7.002881914377212524e-02
-2.218854874372482300e-01 2.947439253330230713e-01 -1.335252523422241211e-01 1.489634364843368530e-01 3.232079744338989258e-01 1.851665414869785309e-02 3.575564622879028320e-01 -8.633096516132354736e-02 -2.056735306978225708e-01 4.151893407106399536e-02 -1.106215268373489380e-01 7.433963567018508911e-02 4.887717589735984802e-02 3.546136897057294846e-03 -2.517595291137695312e-01 1.339129060506820679e-01 -8.629880845546722412e-02 4.845704510807991028e-02 1.632139980792999268e-01 1.039223074913024902e-01 -1.840302497148513794e-01 3.022058308124542236e-01 2.674371004104614258e-01 -2.284636050462722778e-01 -2.117861062288284302e-01 -4.201779142022132874e-02 -1.600368507206439972e-02 -2.630906738340854645e-02 2.528348863124847412e-01 1.339726299047470093e-01 7.123232632875442505e-02 -8.716981112957000732e-02
-1.712881624698638916e-01 3.549276292324066162e-01 -2.628468871116638184e-01 5.432941392064094543e-02 4.356071352958679199e-01 -9.637753665447235107e-02 2.391297370195388794e-01 -2.044527977705001831e-01 6.117353215813636780e-02 7.677782326936721802e-02 -4.853092506527900696e-02 1.263071298599243164e-01 -2.163739316165447235e-02 1.065754070878028870e-01 -1.286733448505401611e-01 7.721609622240066528e-02 -1.209993883967399597e-01 1.618026643991470337e-01 1.976018995046615601e-01 3.615635633468627930e-02 5.226317420601844788e-02 2.567932605743408203e-01 2.830755710601806641e-01 -1.224659755825996399e-01 -1.493030637502670288e-01 4.299383983016014099e-02 -1.081370115280151367e-01 3.068951889872550964e-03 1.485221385955810547e-01 1.627487391233444214e-01 -2.209747955203056335e-02 -2.871814966201782227e-01
-1.552002429962158203e-01 4.197295308113098145e-01 1.200344413518905640e-01 1.070805042982101440e-01 9.470354020595550537e-02 -4.725481942296028137e-02 7.185839116573333740e-02 -6.461686640977859497e-02 1.281522959470748901e-01 -2.374949865043163300e-02 1.753422319889068604e-01 1.752274632453918457e-01 -2.046238034963607788e-01 1.090207099914550781e-01 1.062484234571456909e-01 3.624513745307922363e-01 -8.271103352308273315e-02 3.216718435287475586e-01 1.085025146603584290e-01 -3.991929069161415100e-02 -1.318422853946685791e-01 -2.607289142906665802e-02 2.548346519470214844e-01 3.548581153154373169e-02 -4.014034196734428406e-02 -4.901856556534767151e-02 -1.967760771512985229e-01 9.007914364337921143e-02 1.383941173553466797e-01 2.507555484771728516e-01 3.691408038139343262e-01 3.720607608556747437e-02
-2.481963038444519043e-01 2.750457823276519775e-01 1.925390958786010742e-01 -8.709165453910827637e-02 1.337971836328506470e-01 -3.408818691968917847e-02 2.556010186672210693e-01 9.177176281809806824e-03 3.860213980078697205e-02 7.228868780657649040e-04 3.952656090259552002e-01 1.186557486653327942e-01 -1.076019853353500366e-01 1.296555250883102417e-02 -1.249284148216247559e-01 3.216275572776794434e-02 -6.462384015321731567e-02 -1.465190052986145020e-01 1.432040780782699585e-01 -2.252308130264282227e-01 1.337935496121644974e-02 1.172744184732437134e-01 -4.791522026062011719e-02 -2.719842791557312012e-01 -1.708233952522277832e-01 -6.683433800935745239e-02 -3.207824230194091797e-01 1.408803164958953857e-01 2.906157672405242920e-01 1.752769351005554199e-01 -4.458063468337059021e-02 -2.697641253471374512e-01
-2.686550915241241455e-01 -2.614177949726581573e-02 4.838365316390991211e-02 1.094285324215888977e-01 2.123532146215438843e-01 -2.818045616149902344e-01 1.153845191001892090e-01 2.118231952190399170e-01 4.374153539538383484e-02 1.433883607387542725e-01 5.192792974412441254e-03 2.507094740867614746e-01 -7.743632048368453979e-02 1.106765940785408020e-01 -1.340710222721099854e-01 1.861892491579055786e-01 -4.501489549875259399e-02 6.585223227739334106e-02 9.307222068309783936e-02 -2.486720681190490723e-01 -3.480286896228790283e-01 3.254872560501098633e-01 4.528247192502021790e-02 -5.308538302779197693e-02 3.507218882441520691e-02 -1.918193250894546509e-01 -7.112023979425430298e-02 1.458477973937988281e-01 3.959124535322189331e-02 3.251137137413024902e-01 9.112333506345748901e-02 -2.918393909931182861e-01
-1.749635934829711914e-01 2.912259399890899658e-01 7.738086581230163574e-02 1.086266934871673584e-01 7.409410178661346436e-02 7.486572116613388062e-02 1.454521566629409790e-01 -1.422574967145919800e-01 1.273898929357528687e-01 -9.221259504556655884e-02 3.970519825816154480e-02 3.083768784999847412e-01 -3.441114723682403564e-01 -1.313770562410354614e-01 4.560628905892372131e-02 1.470288783311843872e-01 -2.096367329359054565e-01 3.434261381626129150e-01 1.954614371061325073e-01 -2.611809074878692627e-01 4.122269805520772934e-03 2.163245677947998047e-01 1.079285293817520142e-01 -2.495017275214195251e-02 -9.126618504524230957e-03 -1.211810037493705750e-01 -1.733017116785049438e-01 6.751289218664169312e-02 1.302929222583770752e-01 2.826725542545318604e-01 5.087624117732048035e-02 -2.393803149461746216e-01
-1.624894589185714722e-01 3.600095212459564209e-02 -7.324404269456863403e-02 1.384761370718479156e-02 3.120912909507751465e-01 -6.832855194807052612e-02 1.603575982153415680e-02 -1.740354448556900024e-01 -4.518333077430725098e-02 -3.027567565441131592e-01 1.556972265243530273e-01 1.021215841174125671e-01 -1.641656272113323212e-03 1.055430993437767029e-01 5.095286667346954346e-02 2.789521813392639160e-01 -4.358855187892913818e-01 -1.225031353533267975e-02 8.679493330419063568e-03 3.573728352785110474e-02 -2.254657596349716187e-01 -1.466187834739685059e-01 3.499987721443176270e-02 4.452172294259071350e-02 -3.257046043872833252e-01 -2.081649154424667358e-01 -2.507311999797821045e-01 1.209516264498233795e-02 -1.271142810583114624e-01 2.877107262611389160e-01 -1.884761601686477661e-01 -1.667770370841026306e-02
-1.443152129650115967e-01 1.408401727676391602e-01 -1.974535733461380005e-01 -2.276286669075489044e-02 4.242008924484252930e-01 -1.960452347993850708e-01 6.976467370986938477e-02 -1.340792179107666016e-01 -2.830445766448974609e-02 9.216491878032684326e-02 -1.760694384574890137e-01 2.342492341995239258e-01 7.789843529462814331e-02 1.053817453794181347e-03 -2.304839789867401123e-01 3.224569559097290039e-01 -2.101381421089172363e-01 8.876370638608932495e-02 1.492022722959518433e-01 -5.579901114106178284e-02 -1.181347593665122986e-01 1.921773701906204224e-01 2.510878443717956543e-01 -1.199825108051300049e-01 -2.147903591394424438e-01 3.750995092559605837e-04 -5.941569805145263672e-02 -2.535700611770153046e-02 2.127653062343597412e-01 2.225197404623031616e-01 2.405640631914138794e-01 1.075325831770896912e-01
-9.792683646082878113e-03 2.072598189115524292e-01 -1.608703136444091797e-01 1.428543776273727417e-01 -3.136943578720092773e-01 -6.188552454113960266e-02 -1.711182994768023491e-03 -2.008496075868606567e-01 3.155987337231636047e-02 -3.420386910438537598e-01 -6.091727688908576965e-02 -6.080578640103340149e-02 -4.478688910603523254e-02 1.273369938135147095e-01 -3.787674009799957275e-02 4.129587113857269287e-01 -2.484890073537826538e-01 8.333058655261993408e-02 1.522639393806457520e-01 -3.593822419643402100e-01 -1.072092503309249878e-01 -6.779101211577653885e-03 -1.802933216094970703e-01 -2.411953061819076538e-01 -1.179067865014076233e-01 -8.587557077407836914e-02 -2.339634895324707031e-01 1.368298083543777466e-01 6.417788565158843994e-02 1.209039464592933655e-01 9.597291052341461182e-02 8.100709319114685059e-02
-3.527465164661407471e-01 2.741893827915191650e-01 -1.940889656543731689e-01 9.610209614038467407e-02 2.409719526767730713e-01 -3.118441104888916016e-01 9.019041061401367188e-02 7.318627834320068359e-02 -3.944117948412895203e-02 -2.197940200567245483e-01 2.243211865425109863e-02 4.657115042209625244e-02 -1.017983257770538330e-01 1.618841849267482758e-02 -1.360972691327333450e-02 3.039528429508209229e-01 5.265288054943084717e-02 -1.480055749416351318e-01 8.683219552040100098e-03 -1.023634001612663269e-01 -1.480048298835754395e-01 1.301879882812500000e-01 2.609715983271598816e-02 -6.793100386857986450e-02 -3.804233372211456299e-01 -3.651634156703948975e-01 7.909543812274932861e-02 -1.373360008001327515e-01 1.582283377647399902e-01 2.556151896715164185e-02 -5.570751801133155823e-02 1.326137036085128784e-01
-2.378668934106826782e-01 3.064614906907081604e-02 -1.220996584743261337e-02 4.553892910480499268e-01 1.466609090566635132e-01 3.286879509687423706e-02 7.336153090000152588e-02 3.201496303081512451e-01 1.970826983451843262e-01 -3.990593180060386658e-02 -1.189025267958641052e-01 -4.766289610415697098e-03 1.283171325922012329e-01 5.180950462818145752e-02 1.756090521812438965e-01 3.867954313755035400e-01 -5.159859731793403625e-02 2.080160826444625854e-01 -7.045755535364151001e-02 -4.524873569607734680e-02 -1.951591968536376953e-01 5.451470240950584412e-02 3.315988183021545410e-01 -2.332295626401901245e-01 1.065659429877996445e-02 1.058672070503234863e-01 -1.933836936950683594e-01 9.171199053525924683e-02 6.813883036375045776e-02 1.551704257726669312e-01 -6.240136921405792236e-02 4.678520187735557556e-02
-1.399334818124771118e-01 2.658248245716094971e-01 -2.918372154235839844e-01 1.054895967245101929e-01 6.394490599632263184e-02 -4.667079150676727295e-01 2.406041026115417480e-01 -9.452768415212631226e-02 1.980732083320617676e-01 4.246460273861885071e-02 -2.618069387972354889e-02 1.486729532480239868e-01 2.943299710750579834e-02 4.717408493161201477e-02 -2.098271101713180542e-01 -8.942934125661849976e-02 7.315190508961677551e-03 9.160593152046203613e-02 1.038659289479255676e-01 -1.435013562440872192e-01 -2.107806950807571411e-01 3.101061284542083740e-01 1.547740250825881958e-01 -4.662453383207321167e-02 2.401837706565856934e-02 -2.181740403175354004e-01 3.685592859983444214e-02 1.085596233606338501e-01 2.086519151926040649e-01 2.890594899654388428e-01 9.169089049100875854e-02 4.917379468679428101e-02
-1.296099647879600525e-02 1.229643672704696655e-01 5.234207585453987122e-02 4.162710011005401611e-01 -1.371633857488632202e-01 2.993174421135336161e-04 1.915122121572494507e-01 9.313721954822540283e-02 2.216377109289169312e-01 -1.236774101853370667e-01 5.891679972410202026e-02 6.823714822530746460e-02 2.647890746593475342e-01 -6.131839007139205933e-02 -8.743492513895034790e-02 3.324710130691528320e-01 -5.358276888728141785e-02 -1.203211322426795959e-01 1.416192501783370972e-01 -1.818702965974807739e-01 -2.885887920856475830e-01 -1.199786961078643799e-01 1.540718823671340942e-01 -2.378252297639846802e-01 -2.640606760978698730e-01 1.251331809908151627e-02 -8.522699028253555298e-02 1.055725365877151489e-01 -1.380278728902339935e-03 3.586041331291198730e-01 -1.165592521429061890e-01 -3.140318021178245544e-02
-1.391612440347671509e-01 1.576855927705764771e-01 2.822333574295043945e-01 6.037976220250129700e-02 -2.554004313424229622e-03 -2.640553414821624756e-01 9.738017618656158447e-02 -2.594724297523498535e-02 3.228796124458312988e-01 -2.204325348138809204e-01 3.839037381112575531e-04 -1.151691451668739319e-01 2.723107039928436279e-01 3.336569294333457947e-02 -2.126744762063026428e-02 -3.638358786702156067e-02 -1.060299575328826904e-01 8.344026654958724976e-02 -5.474432185292243958e-02 -2.472857981920242310e-01 -1.212115511298179626e-01 1.086290851235389709e-01 -1.527889072895050049e-01 -2.902161180973052979e-01 -3.492157161235809326e-02 -1.275550127029418945e-01 -2.297138273715972900e-01 2.029958814382553101e-01 -1.230225563049316406e-01 4.337151646614074707e-01 -1.143832132220268250e-01 -7.228422909975051880e-02
-1.388819217681884766e-01 3.347312211990356445e-01 -1.909956634044647217e-01 2.193059306591749191e-03 4.136545956134796143e-01 -1.763495653867721558e-01 3.044637739658355713e-01 -1.116752550005912781e-01 6.038367003202438354e-02 1.168870627880096436e-01 -6.273386627435684204e-02 6.502646952867507935e-02 7.032408565282821655e-02 9.567578881978988647e-02 -1.616085916757583618e-01 8.239499479532241821e-02 -2.343094944953918457e-01 1.511071175336837769e-01 2.453488856554031372e-01 2.713393047451972961e-02 6.307261437177658081e-02 1.853123307228088379e-01 3.238542377948760986e-01 -1.459244936704635620e-01 -6.947662681341171265e-02 -3.543624281883239746e-02 -4.716381803154945374e-02 -5.893605947494506836e-02 1.031773537397384644e-01 1.582665294408798218e-01 7.592470943927764893e-02 -3.097181618213653564e-01
-1.937734186649322510e-01 2.461564242839813232e-01 1.259703338146209717e-01 2.570807337760925293e-01 1.654901951551437378e-01 -4.501510560512542725e-01 2.253424078226089478e-01 -1.904603689908981323e-01 -1.866331696510314941e-01 -2.862103655934333801e-02 -1.145575121045112610e-01 1.948075592517852783e-01 -2.179085090756416321e-02 -5.810513719916343689e-02 -2.080884277820587158e-01 -1.146258190274238586e-01 -3.621626645326614380e-02 4.103404283523559570e-02 2.672238051891326904e-01 -1.826231181621551514e-01 1.373103819787502289e-02 1.311925649642944336e-01 1.991052478551864624e-01 -1.923229694366455078e-01 -5.245255306363105774e-02 -2.280514687299728394e-02 -1.517909020185470581e-01 -4.811852425336837769e-02 2.217726558446884155e-01 1.823082119226455688e-01 1.671186536550521851e-01 1.226604655385017395e-01
-1.721381396055221558e-02 1.305081844329833984e-01 8.977644145488739014e-02 3.877771496772766113e-01 -1.410408616065979004e-01 -1.727035455405712128e-02 2.216639369726181030e-01 1.026592478156089783e-01 2.133992463350296021e-01 -1.902644634246826172e-01 4.989566653966903687e-02 3.905613347887992859e-02 2.756320238113403320e-01 -6.629140675067901611e-02 -1.358054131269454956e-01 3.195880949497222900e-01 -2.594422362744808197e-02 -9.818039089441299438e-02 1.444255262613296509e-01 -1.751119792461395264e-01 -2.755850553512573242e-01 -8.653496950864791870e-02 1.574496477842330933e-01 -2.620567679405212402e-01 -2.408766150474548340e-01 4.472682997584342957e-02 -7.008487358689308167e-03 1.015208363533020020e-01 -1.143647078424692154e-02 3.551523387432098389e-01 -9.814339131116867065e-02 -1.125395148992538452e-01
-5.169725045561790466e-02 2.206405103206634521e-01 -2.244757860898971558e-01 2.478586584329605103e-01 2.183617353439331055e-01 -1.313058882951736450e-01 1.093771383166313171e-01 -9.751868993043899536e-02 6.950002163648605347e-02 8.809766173362731934e-02 -1.388637125492095947e-01 -3.879102766513824463e-01 8.711609989404678345e-02 5.756819248199462891e-02 -2.095387876033782959e-01 1.420238912105560303e-01 -1.418424099683761597e-01 4.570883885025978088e-02 8.866382762789726257e-03 -1.890239566564559937e-01 -3.269981145858764648e-01 1.319375187158584595e-01 -6.836543977260589600e-02 -2.140188962221145630e-01 1.967900544404983521e-01 -2.094240486621856689e-01 -1.115410774946212769e-01 -8.273048326373100281e-03 8.531866967678070068e-02 3.260076045989990234e-01 1.964137852191925049e-01 -1.141581311821937561e-01
-1.177111417055130005e-01 2.353875935077667236e-01 -9.106852114200592041e-02 2.230456769466400146e-01 7.708305865526199341e-02 -4.830124974250793457e-01 -1.467290520668029785e-01 -1.580519229173660278e-01 -6.744938343763351440e-02 -8.461631834506988525e-02 -5.148934200406074524e-02 -1.925387233495712280e-01 -7.563176006078720093e-02 2.557130157947540283e-01 -1.774849556386470795e-02 2.208617180585861206e-01 -1.128721982240676880e-01 1.573670655488967896e-01 4.820657521486282349e-02 -3.150890767574310303e-01 1.447444595396518707e-02 3.082591295242309570e-01 5.188975110650062561e-02 2.675037644803524017e-02 -3.456368148326873779e-01 -6.069210544228553772e-02 -6.264144927263259888e-02 -8.682500571012496948e-02 1.486709415912628174e-01 5.318697914481163025e-02 1.337859779596328735e-01 -1.063108351081609726e-02
-1.916285045444965363e-02 1.467226743698120117e-01 -2.337096631526947021e-01 4.532802104949951172e-02 3.394383192062377930e-01 -2.674052119255065918e-01 1.824373453855514526e-01 -1.036539487540721893e-02 -1.238682940602302551e-01 2.844463847577571869e-02 -1.906148642301559448e-01 9.904307872056961060e-02 1.261419057846069336e-01 3.106060251593589783e-02 -1.967467218637466431e-01 2.558294832706451416e-01 -3.676133602857589722e-02 -1.249079033732414246e-02 8.671771734952926636e-02 -1.123329997062683105e-01 -2.683057188987731934e-01 3.173984289169311523e-01 3.472337424755096436e-01 -1.410247385501861572e-01 6.083374843001365662e-02 -6.444414705038070679e-02 -1.548815220594406128e-01 -1.184570118784904480e-01 2.897846102714538574e-01 1.188601478934288025e-01 1.448185741901397705e-01 1.349102407693862915e-01
-7.106781750917434692e-02 1.387732923030853271e-01 1.665923744440078735e-01 2.325861901044845581e-01 1.423899829387664795e-01 1.309642493724822998e-01 2.991275489330291748e-01 5.782618001103401184e-02 2.543585896492004395e-01 -1.008418053388595581e-01 9.274213016033172607e-02 -1.787283718585968018e-01 2.529741227626800537e-01 2.842431664466857910e-01 1.565989553928375244e-01 3.108642697334289551e-01 -1.032182499766349792e-01 7.068654149770736694e-02 -1.076569855213165283e-01 -7.954169809818267822e-02 -1.866539120674133301e-01 6.488676369190216064e-02 -6.180679053068161011e-02 -1.824507713317871094e-01 -7.936044782400131226e-02 -8.002223074436187744e-02 -2.912546098232269287e-01 4.839469119906425476e-02 -9.320208430290222168e-02 3.400692045688629150e-01 1.870800368487834930e-02 -2.189743816852569580e-01
-3.567350506782531738e-01 3.060953915119171143e-01 2.423717528581619263e-01 1.583791822195053101e-01 3.875952214002609253e-02 -1.340023893862962723e-02 3.188492059707641602e-01 1.413370519876480103e-01 1.734570860862731934e-01 8.383949100971221924e-02 -2.272127941250801086e-02 2.793261706829071045e-01 1.247940585017204285e-01 -5.611220747232437134e-02 2.204299569129943848e-01 6.827864795923233032e-02 1.650288887321949005e-02 -1.638575792312622070e-01 6.852178275585174561e-02 -3.125965222716331482e-02 -9.093084931373596191e-02 7.062201201915740967e-02 2.345253378152847290e-01 -9.842030704021453857e-02 -6.314904242753982544e-02 2.277855947613716125e-02 -2.905855476856231689e-01 1.040185615420341492e-02 4.369799047708511353e-02 3.428686559200286865e-01 3.057077713310718536e-02 -2.531190812587738037e-01
-7.104586344212293625e-03 4.336898680776357651e-03 -2.125502377748489380e-01 1.382426172494888306e-01 1.003804057836532593e-01 -3.382363915443420410e-01 1.017041876912117004e-01 -9.691188484430313110e-02 -2.099818736314773560e-01 -2.219107598066329956e-01 -1.581292450428009033e-01 4.089324921369552612e-02 -7.264508306980133057e-02 2.280803024768829346e-01 -1.111169382929801941e-01 -1.105365250259637833e-02 -1.830282360315322876e-01 -7.487782835960388184e-02 -7.391367852687835693e-02 -2.344391196966171265e-01 -1.906573772430419922e-01 3.943026065826416016e-01 1.385333389043807983e-01 -1.414525359869003296e-01 -3.742858469486236572e-01 -9.043993800878524780e-02 -1.576346755027770996e-01 8.413047343492507935e-02 -4.730043187737464905e-02 2.640876173973083496e-01 2.629877999424934387e-02 -1.349897682666778564e-01
-6.497521698474884033e-02 -7.829546183347702026e-02 -1.784200817346572876e-01 2.213603444397449493e-02 1.585678756237030029e-01 -1.078669801354408264e-01 -1.412488427013158798e-02 1.705777347087860107e-01 -6.895898282527923584e-02 -1.060281991958618164e-01 1.467478345148265362e-03 2.364630065858364105e-02 -1.577848792076110840e-01 1.389644742012023926e-01 -2.634633705019950867e-02 1.007208973169326782e-01 -7.465006317943334579e-03 1.930205076932907104e-01 1.031800210475921631e-01 -3.999543190002441406e-01 -1.540249139070510864e-01 2.650812566280364990e-01 5.091803148388862610e-02 -2.229212075471878052e-01 -1.467808187007904053e-01 -7.805272936820983887e-02 -3.183136582374572754e-01 1.662114709615707397e-01 -1.118307262659072876e-01 4.602001011371612549e-01 7.366924732923507690e-02 -2.813180685043334961e-01
-9.473363310098648071e-02 1.048928946256637573e-01 9.923769533634185791e-02 2.194493412971496582e-01 3.061530552804470062e-02 -4.595167562365531921e-02 3.413708806037902832e-01 -1.856127381324768066e-02 2.279955893754959106e-01 -8.701187372207641602e-02 -1.076063513755798340e-02 7.016937434673309326e-02 -2.168866991996765137e-01 3.846389800310134888e-02 5.911293998360633850e-02 2.529897987842559814e-01 -5.400210246443748474e-02 1.121486350893974304e-01 4.777720943093299866e-02 -2.180909924209117889e-02 1.099756956100463867e-01 2.072823345661163330e-01 1.386453658342361450e-01 -8.123847097158432007e-02 1.133468896150588989e-01 -9.602331370115280151e-02 -3.139439523220062256e-01 8.565803617238998413e-02 1.686711311340332031e-01 4.235858619213104248e-01 1.275433152914047241e-01 -4.125970304012298584e-01
-1.473717987537384033e-01 1.418509632349014282e-01 -2.144502252340316772e-01 2.245656698942184448e-01 1.497492492198944092e-01 -1.201871857047080994e-01 -3.854694589972496033e-02 -2.027970999479293823e-01 1.150686517357826233e-01 -3.518930375576019287e-01 -1.913045793771743774e-01 -3.775734826922416687e-02 -1.160899456590414047e-02 -2.478368952870368958e-02 -7.790727913379669189e-02 -9.502368420362472534e-02 -1.335326135158538818e-01 6.487946957349777222e-02 -3.383749350905418396e-02 -3.424086272716522217e-01 1.444421429187059402e-02 -3.067850368097424507e-03 -1.379961427301168442e-02 -3.147556185722351074e-01 -2.770389914512634277e-01 -2.939029932022094727e-01 -7.891605049371719360e-02 -2.569439113140106201e-01 2.103355973958969116e-01 2.135806530714035034e-01 7.188712060451507568e-02 -1.449368745088577271e-01
-8.775135874748229980e-02 1.015624105930328369e-01 -2.518673241138458252e-01 -2.254741266369819641e-02 6.502130627632141113e-02 -1.045862659811973572e-01 -1.358278933912515640e-02 -1.511022299528121948e-01 3.343846648931503296e-02 -4.773164540529251099e-02 -6.315349042415618896e-02 -1.935571283102035522e-01 5.295690614730119705e-03 3.011838793754577637e-01 -6.653621792793273926e-03 -5.627319682389497757e-03 -2.714079916477203369e-01 2.979340218007564545e-02 9.008735418319702148e-02 -3.220857679843902588e-01 5.153817683458328247e-02 -8.455077558755874634e-02 4.527797922492027283e-02 -4.769577682018280029e-01 -1.474061161279678345e-01 -2.409876883029937744e-01 -2.991095483303070068e-01 -2.205657660961151123e-01 1.326360702514648438e-01 2.504836022853851318e-01 1.418681591749191284e-01 7.919619791209697723e-03
-5.169169977307319641e-02 1.894434690475463867e-01 -1.419610381126403809e-01 2.908902056515216827e-02 2.131981849670410156e-01 -3.459247648715972900e-01 1.790817975997924805e-01 -7.404601573944091797e-02 -1.414448320865631104e-01 3.822750644758343697e-03 -1.945208907127380371e-01 2.702372670173645020e-01 1.370429247617721558e-02 -1.648478023707866669e-02 -2.299795895814895630e-01 2.923005521297454834e-01 1.513792108744382858e-02 7.126678526401519775e-02 8.665896207094192505e-02 -7.122752070426940918e-02 -4.256682842969894409e-02 2.011817246675491333e-01 3.081138134002685547e-01 -2.145555764436721802e-01 -1.519595831632614136e-01 4.989942535758018494e-02 -4.967663437128067017e-02 -1.850335597991943359e-01 2.744044661521911621e-01 2.727759480476379395e-01 1.668293178081512451e-01 1.646908223628997803e-01
-2.196686416864395142e-01 1.908160150051116943e-01 -2.359280735254287720e-01 3.150155544281005859e-01 -1.002458930015563965e-01 -2.824623882770538330e-01 1.739084720611572266e-01 8.576638996601104736e-02 3.084955513477325439e-01 9.129814058542251587e-02 -8.267221599817276001e-02 -2.193303406238555908e-01 1.879452019929885864e-01 -1.093959622085094452e-02 -5.969511345028877258e-02 7.023406773805618286e-02 -4.862962663173675537e-01 1.402223110198974609e-01 -3.226895630359649658e-02 -1.121840551495552063e-01 -1.339608430862426758e-02 1.198344901204109192e-01 -4.529694560915231705e-03 -7.655607908964157104e-02 -6.717725843191146851e-02 2.169261313974857330e-02 -1.376263350248336792e-01 2.144904434680938721e-02 1.778121441602706909e-01 2.522734403610229492e-01 1.252805590629577637e-01 -7.131908088922500610e-02
-1.893277168273925781e-01 3.400146365165710449e-01 1.138156559318304062e-02 3.475188910961151123e-01 -5.695473775267601013e-02 4.759556427597999573e-02 5.810764804482460022e-02 -2.031468041241168976e-02 1.240353956818580627e-01 -1.093106269836425781e-01 -1.121772304177284241e-01 -1.869903504848480225e-01 -8.039756864309310913e-02 -1.734191435389220715e-03 2.344641089439392090e-01 6.390807777643203735e-02 4.185842722654342651e-02 -1.687519252300262451e-04 3.548120260238647461e-01 -2.930095791816711426e-01 -1.689185947179794312e-01 6.274534389376640320e-03 -2.208138257265090942e-01 -1.782032251358032227e-01 -1.043557971715927124e-01 -2.724283933639526367e-01 -1.767522990703582764e-01 5.268061906099319458e-02 1.973441243171691895e-02 2.962455749511718750e-01 1.296813488006591797e-01 1.768112629652023315e-01
-6.288488209247589111e-02 4.452911764383316040e-02 -1.676810905337333679e-02 4.089089632034301758e-01 -1.118002235889434814e-01 -7.309040427207946777e-02 1.619757115840911865e-01 1.511519849300384521e-01 3.302530646324157715e-01 -1.399378944188356400e-02 5.265107378363609314e-02 1.410883069038391113e-01 2.180418223142623901e-01 4.743772000074386597e-02 -2.080411836504936218e-02 2.842371165752410889e-01 -9.556682407855987549e-02 -1.025226637721061707e-01 1.266608536243438721e-01 -6.416912376880645752e-02 -2.991514205932617188e-01 -7.162275165319442749e-02 1.170485615730285645e-01 -1.900852471590042114e-01 -2.242454737424850464e-01 3.482694178819656372e-02 -1.909929215908050537e-01 2.623622715473175049e-01 -5.015396326780319214e-02 3.903313279151916504e-01 -2.251263894140720367e-02 -1.557421591132879257e-02
1.044564470648765564e-01 1.871243566274642944e-01 7.342746853828430176e-02 9.940158575773239136e-03 3.545671105384826660e-01 -1.308022141456604004e-01 -8.960929512977600098e-02 -1.764976792037487030e-02 -2.631184086203575134e-02 -7.145691663026809692e-02 1.707168295979499817e-02 1.139567941427230835e-01 1.004518344998359680e-01 1.915070712566375732e-01 -1.566097140312194824e-02 4.816861748695373535e-01 -2.463540285825729370e-01 -1.858480721712112427e-01 -1.438857764005661011e-01 -1.496716290712356567e-01 5.494049564003944397e-02 6.957468390464782715e-02 2.891181707382202148e-01 -2.264205515384674072e-01 5.335505679249763489e-02 -1.785747557878494263e-01 -3.219634294509887695e-02 2.789975106716156006e-01 5.512163043022155762e-02 1.800442785024642944e-01 -1.683042794466018677e-01 2.021496593952178955e-01
-8.206010609865188599e-02 2.181203663349151611e-01 7.312310487031936646e-02 1.436935514211654663e-01 4.418219253420829773e-02 1.826129406690597534e-01 3.008931875228881836e-01 -7.835820317268371582e-02 1.763950884342193604e-01 -3.243679702281951904e-01 3.405888751149177551e-02 -1.120600029826164246e-01 2.824198603630065918e-01 3.834436237812042236e-01 -2.395363757386803627e-03 1.135870516300201416e-01 -1.001858711242675781e-01 4.970674216747283936e-02 -1.077104359865188599e-01 -7.822339236736297607e-02 -2.689375877380371094e-01 8.176115155220031738e-02 -4.480187222361564636e-02 -2.492852061986923218e-01 -2.295778691768646240e-02 -1.131270825862884521e-01 -3.092591166496276855e-01 -1.571487784385681152e-01 -7.919023931026458740e-02 2.875642478466033936e-01 3.787172213196754456e-02 2.285552583634853363e-02
-1.580744534730911255e-01 4.582353308796882629e-02 1.102923601865768433e-01 2.277554422616958618e-01 -3.901812434196472168e-02 4.004312306642532349e-02 2.910394668579101562e-01 1.464371234178543091e-01 7.651380449533462524e-02 -2.815112173557281494e-01 8.523365855216979980e-02 -2.076333761215209961e-01 1.353142261505126953e-01 7.941823452711105347e-02 6.298314779996871948e-02 3.010874986648559570e-01 -5.342702940106391907e-02 -2.019864507019519806e-02 -6.065092235803604126e-02 -2.374203503131866455e-01 -2.757794857025146484e-01 3.229256570339202881e-01 -3.569766506552696228e-02 -2.973645627498626709e-01 -2.102326788008213043e-02 1.103777214884757996e-01 -3.243942558765411377e-01 -1.903663948178291321e-02 -1.412236317992210388e-02 2.125539034605026245e-01 1.902302950620651245e-01 -1.084204092621803284e-01
-3.817224204540252686e-01 1.996347606182098389e-01 2.237151116132736206e-01 1.458561271429061890e-01 7.062653452157974243e-02 -1.561240702867507935e-01 3.415661156177520752e-01 2.804027870297431946e-02 5.652780458331108093e-02 5.454651638865470886e-02 3.157975673675537109e-01 1.073329597711563110e-01 -1.767985820770263672e-01 9.299815446138381958e-02 3.345577791333198547e-02 2.628383599221706390e-02 1.116737797856330872e-01 5.285479128360748291e-02 4.119544029235839844e-01 -1.662966161966323853e-01 -6.481163948774337769e-02 2.519074976444244385e-01 6.344419717788696289e-02 -1.594435721635818481e-01 7.079412043094635010e-02 -4.510060697793960571e-02 -2.025588452816009521e-01 3.429772704839706421e-02 2.323916852474212646e-01 1.282766163349151611e-01 7.586568593978881836e-02 -4.426840692758560181e-02
-2.219228446483612061e-01 2.350831180810928345e-01 -4.209442064166069031e-02 2.067911922931671143e-01 7.056295871734619141e-02 9.383268654346466064e-03 2.797733247280120850e-01 -1.400937288999557495e-01 1.343226879835128784e-01 -2.839136421680450439e-01 -2.072800099849700928e-01 -1.862592846155166626e-01 1.222029402852058411e-01 1.299593746662139893e-01 4.947960376739501953e-02 1.538733541965484619e-01 1.129375956952571869e-02 -8.222739398479461670e-02 1.287831813097000122e-01 -2.320529222488403320e-01 2.321945130825042725e-02 6.076345965266227722e-02 -2.252741008996963501e-01 -1.694970875978469849e-01 -1.616906970739364624e-01 -1.262764036655426025e-01 -1.744549870491027832e-01 -4.228434562683105469e-01 1.187292411923408508e-01 2.280562371015548706e-01 -1.208555418998003006e-02 -1.874168068170547485e-01
-1.733251214027404785e-01 1.518169194459915161e-01 2.068605571985244751e-01 2.997216284275054932e-01 2.500183284282684326e-01 -1.144587099552154541e-01 3.533324301242828369e-01 1.143050938844680786e-02 -4.109247773885726929e-02 -2.081350088119506836e-01 9.763991832733154297e-02 2.337379008531570435e-01 -6.002438813447952271e-02 1.017720177769660950e-01 -1.208453103899955750e-01 3.236542046070098877e-01 -2.932421863079071045e-01 3.761774674057960510e-02 2.437564879655838013e-01 1.212341338396072388e-01 2.281157113611698151e-02 6.501641124486923218e-02 1.608425825834274292e-01 -9.440761059522628784e-02 -9.888336807489395142e-02 -5.647733062505722046e-02 1.707546971738338470e-02 -4.238406196236610413e-02 -8.411604911088943481e-02 1.375585645437240601e-01 -3.550017774105072021e-01 -5.547917634248733521e-02
-4.281976521015167236e-01 3.832957446575164795e-01 1.559273153543472290e-02 2.350797504186630249e-01 3.272226452827453613e-02 -3.014322817325592041e-01 2.947536110877990723e-01 2.004390582442283630e-02 6.290438771247863770e-02 -1.038983687758445740e-01 1.329526901245117188e-01 -2.179379388689994812e-02 -1.533697247505187988e-01 6.617729365825653076e-02 -5.612066760659217834e-02 1.557311266660690308e-01 9.872172027826309204e-02 4.948872327804565430e-02 3.436352610588073730e-01 -9.674023091793060303e-02 -1.617287099361419678e-01 1.533025056123733521e-01 5.234069749712944031e-02 -8.909181691706180573e-03 1.310499617829918861e-03 -2.517754435539245605e-01 -6.325766444206237793e-02 7.314783334732055664e-02 2.331364601850509644e-01 -2.933536283671855927e-02 1.574036478996276855e-01 4.422303661704063416e-02
-7.282214611768722534e-02 3.458350896835327148e-01 -1.523218005895614624e-01 1.261785030364990234e-01 6.720415502786636353e-02 3.310618048999458551e-04 2.755427956581115723e-01 4.447935149073600769e-03 1.126184128224849701e-02 1.200834810733795166e-01 1.112478151917457581e-01 -1.597521305084228516e-01 -5.910048261284828186e-02 2.141371667385101318e-01 -1.849485039710998535e-01 -2.161323465406894684e-02 -1.825101524591445923e-01 1.881924420595169067e-01 2.384326308965682983e-01 -2.771940231323242188e-01 -3.685042560100555420e-01 -1.636912077665328979e-01 8.682464063167572021e-02 -2.603438198566436768e-01 2.310917377471923828e-01 -1.031943038105964661e-01 -2.235080115497112274e-02 -7.872550189495086670e-02 1.905959099531173706e-01 2.121107578277587891e-01 -1.113645136356353760e-01 -1.194042861461639404e-01
-3.894873857498168945e-01 1.517449617385864258e-01 -1.136187389492988586e-01 1.273756921291351318e-01 -1.080154851078987122e-01 -1.067968979477882385e-01 8.084652945399284363e-03 -1.016899496316909790e-01 -5.220635607838630676e-02 -5.263464525341987610e-02 -1.107253432273864746e-01 -5.354058742523193359e-02 -1.215109452605247498e-01 8.413863182067871094e-02 -8.237897604703903198e-02 3.192097544670104980e-01 -4.051343500614166260e-01 7.838594168424606323e-02 -2.186566144227981567e-01 6.848447024822235107e-02 -3.909741044044494629e-01 -7.703654468059539795e-02 4.191983863711357117e-02 -2.863708436489105225e-01 -1.436719018965959549e-02 -6.987672299146652222e-02 -4.046974703669548035e-02 2.417021393775939941e-01 8.892080187797546387e-02 2.084622085094451904e-01 -1.685705482959747314e-01 3.529781475663185120e-02
-6.172557920217514038e-02 2.112676948308944702e-02 -8.682376146316528320e-02 4.910192638635635376e-02 8.815663307905197144e-02 1.056774109601974487e-01 2.511550486087799072e-01 7.002929598093032837e-02 1.118527203798294067e-01 -3.014342784881591797e-01 -1.405445188283920288e-01 -1.740237474441528320e-01 -6.360667292028665543e-03 4.849661588668823242e-01 6.900330632925033569e-02 9.688398241996765137e-02 -8.268053084611892700e-02 2.129999399185180664e-01 5.083644762635231018e-03 -5.152265354990959167e-02 -2.075041830539703369e-01 1.722343415021896362e-01 2.103781104087829590e-01 -4.039765596389770508e-01 7.758039515465497971e-03 9.595290571451187134e-02 -2.803258597850799561e-01 3.370190039277076721e-02 8.929302543401718140e-02 2.530264556407928467e-01 3.683478571474552155e-03 4.688241053372621536e-03
-1.762924343347549438e-01 7.973256707191467285e-02 8.033701032400131226e-02 3.422219157218933105e-01 -1.202940940856933594e-01 3.247388452291488647e-02 8.073733188211917877e-03 2.353705614805221558e-01 1.635590046644210815e-01 -1.941761821508407593e-01 -4.301612824201583862e-02 1.130412891507148743e-01 1.135788857936859131e-01 7.215784862637519836e-03 -1.336223781108856201e-01 2.967408597469329834e-01 -7.523881644010543823e-02 -9.234351105988025665e-03 -6.537000089883804321e-02 -2.260268032550811768e-01 -4.708296954631805420e-01 -5.913417041301727295e-02 1.011336818337440491e-01 -2.574740350246429443e-01 -1.519574820995330811e-01 -1.579718887805938721e-01 -1.158089563250541687e-01 1.183347031474113464e-01 -2.494906075298786163e-03 3.080108761787414551e-01 -1.531492471694946289e-01 -1.160126179456710815e-01
1.413357704877853394e-01 1.396046876907348633e-01 8.623712509870529175e-02 1.108755916357040405e-01 2.902203798294067383e-01 -2.609041333198547363e-02 2.251795530319213867e-01 -1.885238140821456909e-01 1.064276993274688721e-01 -7.394906133413314819e-02 2.293986827135086060e-01 -2.369826436042785645e-01 1.917030811309814453e-01 1.310178786516189575e-01 -1.750720664858818054e-02 3.873466849327087402e-01 -2.409830093383789062e-01 -8.297929912805557251e-02 -1.656907498836517334e-01 -1.899046003818511963e-01 -1.733026839792728424e-02 1.029482781887054443e-01 1.152161285281181335e-01 -3.088748753070831299e-01 -7.715230435132980347e-02 -2.334023565053939819e-01 -2.314352095127105713e-01 1.747803390026092529e-02 -1.729072183370590210e-01 2.163791358470916748e-01 -1.960555836558341980e-02 1.893545873463153839e-02
-5.413077026605606079e-02 4.674775153398513794e-02 -2.119162678718566895e-01 4.359142109751701355e-02 6.128370016813278198e-02 -3.332938551902770996e-01 7.650761306285858154e-02 -6.286142766475677490e-02 -1.747451722621917725e-01 -2.240006774663925171e-01 -9.214849770069122314e-02 1.739438250660896301e-02 -7.262352108955383301e-02 3.322144448757171631e-01 -1.637006402015686035e-01 1.896407268941402435e-02 -2.165241688489913940e-01 -9.529824554920196533e-02 1.445111725479364395e-02 -2.314165681600570679e-01 -1.463508047163486481e-02 3.760443031787872314e-01 1.214082166552543640e-01 -1.668971478939056396e-01 -3.066771030426025391e-01 -1.137702539563179016e-01 -3.198411464691162109e-01 4.081344231963157654e-02 -7.574505638331174850e-03 2.001099139451980591e-01 7.517822831869125366e-02 -2.011700123548507690e-01
6.000143010169267654e-03 4.284880459308624268e-01 -9.564433991909027100e-02 4.165311753749847412e-01 2.364946715533733368e-02 3.171353787183761597e-02 -1.555460840463638306e-01 6.791174411773681641e-02 8.035471290349960327e-02 -1.565883010625839233e-01 -1.966813802719116211e-01 1.220466122031211853e-01 -1.180657092481851578e-02 -6.982441991567611694e-02 3.001460991799831390e-02 3.453313112258911133e-01 -1.975455321371555328e-02 -7.448658347129821777e-02 1.973182857036590576e-01 -2.180970162153244019e-01 -2.869284711778163910e-02 1.967087686061859131e-01 -1.853728592395782471e-01 -1.779375374317169189e-01 -1.616514474153518677e-01 -1.478121876716613770e-01 -1.497304886579513550e-01 -3.066624104976654053e-01 1.526989601552486420e-02 1.040392741560935974e-01 -5.805985629558563232e-02 1.294926404953002930e-01
-3.418724238872528076e-02 3.132836520671844482e-01 -1.715004742145538330e-01 2.740402221679687500e-01 1.035774946212768555e-01 -2.323227226734161377e-01 -1.616090089082717896e-01 1.742224693298339844e-01 2.486877888441085815e-02 -4.410924315452575684e-01 -1.497916132211685181e-01 7.325961440801620483e-02 -4.523309320211410522e-02 -1.488724201917648315e-01 -3.988708928227424622e-02 2.110590040683746338e-01 1.151739805936813354e-01 2.487495541572570801e-02 3.603133559226989746e-01 -2.044570595026016235e-01 -1.861255317926406860e-01 1.935226172208786011e-01 4.428945481777191162e-02 -5.398768931627273560e-02 -1.493683308362960815e-01 -1.190595999360084534e-01 -1.504823267459869385e-01 -1.625114381313323975e-01 1.128652021288871765e-01 1.347683221101760864e-01 1.046143565326929092e-02 5.134229362010955811e-02
-9.554299712181091309e-02 2.910147905349731445e-01 -8.280122280120849609e-02 -6.598614156246185303e-02 3.492675721645355225e-01 -2.936234772205352783e-01 2.140121459960937500e-01 -4.948636889457702637e-02 -2.527457475662231445e-02 1.014269217848777771e-01 -3.054277598857879639e-01 1.342421583831310272e-02 1.372067332267761230e-01 -4.318168014287948608e-02 -1.990872919559478760e-01 1.023503839969635010e-01 -1.016409173607826233e-01 1.642556278966367245e-03 8.150950819253921509e-02 -3.899763152003288269e-02 -2.546931505203247070e-01 1.908947974443435669e-01 1.408009678125381470e-01 -1.849740445613861084e-01 -1.001389790326356888e-02 -2.102963924407958984e-01 -1.263610869646072388e-01 -1.227299347519874573e-01 1.150854974985122681e-01 3.333032429218292236e-01 2.482341229915618896e-01 1.678277403116226196e-01
4.151486605405807495e-02 1.118814945220947266e-01 -1.447584107518196106e-02 6.048217043280601501e-02 -1.082650870084762573e-01 -2.185444533824920654e-01 1.650569289922714233e-01 -1.172400116920471191e-01 -1.215435042977333069e-01 -3.077511191368103027e-01 -2.209863364696502686e-01 5.827705562114715576e-02 7.327032834291458130e-02 1.095713973045349121e-01 4.142749123275279999e-03 1.201341822743415833e-01 -2.940299510955810547e-01 -1.780270189046859741e-01 -2.344826906919479370e-01 -1.735676527023315430e-01 -1.272334009408950806e-01 2.141230553388595581e-01 9.456378221511840820e-02 -1.127403005957603455e-01 -1.205773372203111649e-02 -2.945065498352050781e-01 -1.805472373962402344e-01 1.407754719257354736e-01 2.064862847328186035e-01 3.456111848354339600e-01 1.819709688425064087e-01 -2.577682137489318848e-01
-2.321422249078750610e-01 2.242242246866226196e-01 2.304882407188415527e-01 1.155976504087448120e-01 -7.138804346323013306e-02 -9.254812449216842651e-02 -4.636460542678833008e-02 -3.124560117721557617e-01 1.141072586178779602e-01 -2.001548707485198975e-01 1.298360228538513184e-01 4.438666999340057373e-02 2.198002189397811890e-01 7.689220458269119263e-02 -1.059465482831001282e-01 1.966969370841979980e-01 -4.764420911669731140e-03 3.133042752742767334e-01 -1.790425181388854980e-02 -2.069670557975769043e-01 -1.722339093685150146e-01 2.326693087816238403e-01 -5.074596032500267029e-02 -2.648846507072448730e-01 -1.327960640192031860e-01 8.447085320949554443e-02 5.420940741896629333e-02 -5.142518505454063416e-02 9.170807898044586182e-03 4.545688033103942871e-01 2.383679384365677834e-03 -7.003257423639297485e-02
-1.288312524557113647e-01 4.475566744804382324e-02 9.523386508226394653e-02 1.911856234073638916e-01 2.104234248399734497e-01 -9.766764193773269653e-02 1.603523939847946167e-01 -1.413588076829910278e-01 -1.713842749595642090e-01 -1.951006650924682617e-01 2.244040220975875854e-01 2.748168706893920898e-01 -8.660717308521270752e-02 5.278344266116619110e-03 -3.895512968301773071e-02 4.709263145923614502e-01 -3.385136723518371582e-01 -2.334442548453807831e-02 2.359916865825653076e-01 1.625837683677673340e-01 -1.799976220354437828e-03 -8.068856783211231232e-03 1.804618090391159058e-01 -1.392708271741867065e-01 -2.203625887632369995e-01 -6.720698438584804535e-03 -5.705422535538673401e-02 -2.747957594692707062e-02 -8.198840171098709106e-02 2.349655926227569580e-01 -2.191432118415832520e-01 1.633231714367866516e-02
-2.314391732215881348e-01 -4.927268717437982559e-03 1.043288260698318481e-01 2.051085084676742554e-01 -1.645257920026779175e-01 -2.971567511558532715e-01 1.683562807738780975e-02 7.395353168249130249e-02 -1.832714229822158813e-01 3.711173683404922485e-02 -3.613999485969543457e-02 -1.232948079705238342e-01 -1.121273785829544067e-01 -5.119733978062868118e-03 3.544023260474205017e-02 2.010714709758758545e-01 -2.847762405872344971e-01 -8.970712125301361084e-02 2.024011611938476562e-01 -1.877318769693374634e-01 -1.731081753969192505e-01 2.362424135208129883e-01 1.874514222145080566e-01 -3.473922014236450195e-01 7.527971267700195312e-02 -3.114744126796722412e-01 -2.650406956672668457e-01 1.064755767583847046e-01 -6.678418815135955811e-02 2.053300440311431885e-01 -7.249735295772552490e-02 1.532387882471084595e-01
-8.370903879404067993e-02 1.522553265094757080e-01 -3.012852072715759277e-01 5.418011546134948730e-02 1.283109039068222046e-01 3.659531101584434509e-02 -9.973382949829101562e-02 -1.988633722066879272e-01 -5.714039504528045654e-02 -6.613582372665405273e-02 2.740961126983165741e-02 -8.494914323091506958e-02 2.098108828067779541e-02 2.848791480064392090e-01 1.006903573870658875e-01 1.605290919542312622e-02 -3.270937800407409668e-01 4.729352518916130066e-02 -5.103566870093345642e-02 -4.603605866432189941e-01 -1.088754087686538696e-01 -5.267728492617607117e-02 9.702991694211959839e-02 -3.806504905223846436e-01 -8.679874241352081299e-02 -1.678797453641891479e-01 -3.042643666267395020e-01 -1.656076312065124512e-01 1.886578276753425598e-02 1.664463281631469727e-01 1.021583229303359985e-01 -1.195340901613235474e-01
-8.015421777963638306e-02 9.695916622877120972e-02 3.683797642588615417e-02 -1.179747506976127625e-01 1.687669903039932251e-01 -1.515392810106277466e-01 9.715705364942550659e-02 2.131256461143493652e-02 2.930144965648651123e-01 -9.845672175288200378e-03 4.433179739862680435e-03 -2.547006607055664062e-01 -6.585396826267242432e-03 7.388932257890701294e-02 -2.593874931335449219e-01 1.962846368551254272e-01 -4.120937883853912354e-01 9.048645198345184326e-02 7.309229671955108643e-02 -3.410511314868927002e-01 -2.659174501895904541e-01 2.096455246210098267e-01 -8.266475982964038849e-03 -1.754029244184494019e-01 9.347315877676010132e-02 -1.288917362689971924e-01 3.700179234147071838e-02 -1.498794257640838623e-01 3.191255033016204834e-01 2.015387564897537231e-01 8.481127768754959106e-02 -3.740584477782249451e-02
1.843001544475555420e-01 2.230873405933380127e-01 7.832825183868408203e-02 1.172495931386947632e-01 8.836624026298522949e-02 -1.831578761339187622e-01 7.638613879680633545e-02 1.106930002570152283e-01 -9.654121100902557373e-02 -2.045360356569290161e-01 -5.530793219804763794e-02 -2.859991416335105896e-02 -5.456455424427986145e-02 1.835840642452239990e-01 -2.202165126800537109e-01 1.484497934579849243e-01 -2.914589047431945801e-01 -2.741715908050537109e-01 2.473290637135505676e-02 -1.046168208122253418e-01 -1.217467058449983597e-02 9.668754786252975464e-02 3.578245043754577637e-01 -1.743918061256408691e-01 -2.821225672960281372e-02 -2.553803026676177979e-01 -7.602842897176742554e-02 -5.228041857481002808e-02 2.459104806184768677e-01 2.790454328060150146e-01 3.408934772014617920e-01 -7.743983715772628784e-02
-2.172781378030776978e-01 -2.728202193975448608e-02 2.375104427337646484e-01 2.113120257854461670e-01 -1.438816785812377930e-01 1.762701384723186493e-02 2.459734827280044556e-01 1.098143160343170166e-01 3.344646692276000977e-01 -1.631436944007873535e-01 4.215723276138305664e-02 -5.287505686283111572e-03 2.516641020774841309e-01 2.217244952917098999e-01 5.411073938012123108e-02 2.444184273481369019e-01 -3.099586367607116699e-01 -8.030971884727478027e-02 -1.478238031268119812e-02 -1.036720946431159973e-01 -2.854280173778533936e-01 7.951224595308303833e-02 -1.241466179490089417e-01 -1.640773415565490723e-01 -4.209409281611442566e-02 -5.431501194834709167e-02 -1.859963089227676392e-01 1.234764233231544495e-02 -4.224846139550209045e-02 3.133040666580200195e-01 -2.360031902790069580e-01 5.681535974144935608e-02
-1.416039094328880310e-02 4.582104682922363281e-01 1.387763321399688721e-01 1.396194547414779663e-01 4.593330249190330505e-02 -1.489714831113815308e-01 2.281094938516616821e-01 4.603745415806770325e-02 -5.381147377192974091e-03 -1.759330332279205322e-01 5.927671864628791809e-02 2.280530184507369995e-01 1.233415603637695312e-01 6.211393326520919800e-02 -1.165997013449668884e-01 3.681633770465850830e-01 -4.340101033449172974e-02 1.585315912961959839e-01 -4.044130071997642517e-02 -1.280717272311449051e-02 -3.330902382731437683e-02 1.801142655313014984e-02 2.898694872856140137e-01 -2.345106899738311768e-01 -6.210080906748771667e-02 1.475992500782012939e-01 -2.274910211563110352e-01 2.896609902381896973e-01 8.314969018101692200e-03 8.203795552253723145e-02 2.046917974948883057e-01 -1.966092586517333984e-01
-6.808001548051834106e-02 2.633934319019317627e-01 2.092757448554039001e-02 1.225226521492004395e-01 1.165428981184959412e-01 -6.449566781520843506e-02 1.152349859476089478e-01 -2.729572355747222900e-01 -3.440009057521820068e-02 1.290633529424667358e-01 -1.008045598864555359e-01 1.974481344223022461e-01 1.100238636136054993e-01 -4.913830384612083435e-02 2.722196280956268311e-01 -4.237339645624160767e-02 -2.418636381626129150e-01 4.630132019519805908e-02 2.990986406803131104e-01 -9.654568135738372803e-02 -5.551274120807647705e-02 3.257452249526977539e-01 -5.709206685423851013e-02 -4.322918355464935303e-01 8.456810563802719116e-02 4.197510331869125366e-02 -1.158954426646232605e-01 1.251411885023117065e-01 1.777225285768508911e-01 2.670370340347290039e-01 -7.958998531103134155e-02 -2.040124088525772095e-01
-2.972044646739959717e-01 4.535053372383117676e-01 1.684485673904418945e-01 3.765635192394256592e-01 2.057699114084243774e-01 8.950350806117057800e-03 -5.611921474337577820e-02 4.634679108858108521e-02 -3.216779977083206177e-02 -2.163395256502553821e-04 4.510073363780975342e-02 8.669399470090866089e-02 -3.943774849176406860e-02 5.730189755558967590e-02 -6.203520298004150391e-02 2.043808437883853912e-02 -3.071942627429962158e-01 3.312228024005889893e-01 1.893128752708435059e-01 -1.455631256103515625e-01 -1.669022440910339355e-01 -5.110643431544303894e-02 2.652987539768218994e-01 -1.120161544531583786e-02 -2.540705353021621704e-02 -2.618543058633804321e-02 -1.462285667657852173e-01 -3.440131247043609619e-02 1.666104197502136230e-01 1.264905780553817749e-01 1.957735419273376465e-01 1.879391446709632874e-02
-1.760876774787902832e-01 9.663356095552444458e-02 1.001589652150869370e-02 2.478780783712863922e-02 -2.566207647323608398e-01 -2.448323220014572144e-01 9.096214175224304199e-02 -2.906572632491588593e-02 2.686860859394073486e-01 -2.136038392782211304e-01 2.453963607549667358e-01 -1.612694188952445984e-02 2.244485169649124146e-01 2.573742866516113281e-01 1.994063556194305420e-01 2.979283630847930908e-01 -1.463915966451168060e-02 6.021401658654212952e-02 2.649655006825923920e-02 -2.142804861068725586e-01 -8.199489116668701172e-02 -6.763425469398498535e-02 8.047956973314285278e-02 -2.518483996391296387e-01 1.819275878369808197e-02 -1.390579193830490112e-01 -4.904540628194808960e-02 1.499689519405364990e-01 1.205269768834114075e-01 4.318785369396209717e-01 3.247395390644669533e-03 1.526509374380111694e-01
1.317046117037534714e-03 3.307772874832153320e-01 -5.841305013746023178e-03 1.340370923280715942e-01 1.549694985151290894e-01 -6.073508411645889282e-02 -4.950733855366706848e-02 1.159831807017326355e-01 5.621017888188362122e-02 -1.370140910148620605e-01 4.199153184890747070e-02 1.853477507829666138e-01 1.787371486425399780e-01 1.905080676078796387e-01 -8.226067572832107544e-02 5.240209698677062988e-01 1.431798841804265976e-02 -9.556480497121810913e-02 1.320928782224655151e-01 -2.484605461359024048e-01 -2.489605545997619629e-01 1.698375120759010315e-02 2.934742271900177002e-01 1.877693273127079010e-02 2.878124266862869263e-02 -1.801664195954799652e-02 -4.725018888711929321e-02 1.354676634073257446e-01 -2.246377915143966675e-01 6.311053782701492310e-02 -3.282650709152221680e-01 1.068399287760257721e-02
-1.543606072664260864e-01 4.549713730812072754e-01 7.703281939029693604e-03 2.318913787603378296e-01 3.463705182075500488e-01 -2.058777958154678345e-01 8.601129800081253052e-02 5.104424431920051575e-02 -7.219436764717102051e-02 2.461747080087661743e-02 2.828598208725452423e-02 -1.663522571325302124e-01 -2.013130486011505127e-01 3.574366495013237000e-02 1.533232536166906357e-02 1.522541344165802002e-01 -6.883145868778228760e-02 3.662205934524536133e-01 1.541787236928939819e-01 -1.134804561734199524e-01 -1.110218092799186707e-01 -8.346953988075256348e-02 2.727452516555786133e-01 -1.115409359335899353e-01 -4.279040172696113586e-02 -2.933234162628650665e-02 2.261223457753658295e-02 3.955544531345367432e-02 2.414376139640808105e-01 2.439694404602050781e-01 1.919795572757720947e-01 -4.900881648063659668e-02
-2.580682933330535889e-01 1.190425902605056763e-01 4.628777876496315002e-02 1.129763424396514893e-01 9.654585272073745728e-02 3.295927867293357849e-02 1.195665672421455383e-01 2.023603767156600952e-01 4.303352236747741699e-01 -1.494694948196411133e-01 7.283806055784225464e-02 3.042797744274139404e-01 8.481798321008682251e-02 -2.365644089877605438e-02 1.834037750959396362e-01 3.353576064109802246e-01 3.323211101815104485e-03 -2.069540917873382568e-01 -8.789385110139846802e-02 6.531344354152679443e-02 -1.827231198549270630e-01 -1.451909728348255157e-02 2.167399674654006958e-01 -1.529826968908309937e-01 -2.583918869495391846e-01 1.077499166131019592e-01 -1.677630096673965454e-01 1.025896705687046051e-02 9.786646813154220581e-02 3.229432404041290283e-01 -6.790838204324245453e-03 -6.373725831508636475e-03
-3.162247836589813232e-01 9.876261651515960693e-02 -2.096036970615386963e-01 9.124459326267242432e-02 1.198625490069389343e-01 -3.336393237113952637e-01 2.201945781707763672e-01 -1.658207923173904419e-01 4.721898213028907776e-02 1.881555914878845215e-01 -1.004355996847152710e-01 4.787000268697738647e-02 1.456813663244247437e-01 -3.417071700096130371e-02 -1.725265383720397949e-01 3.994262218475341797e-01 -3.603953868150711060e-02 1.449385285377502441e-01 1.089973971247673035e-01 -4.765400663018226624e-02 -2.170822471380233765e-01 1.227472350001335144e-01 6.762245297431945801e-02 -8.882365375757217407e-02 -7.350030541419982910e-02 2.084548957645893097e-02 -2.440171539783477783e-01 -8.120139688253402710e-02 1.000830233097076416e-01 3.445203900337219238e-01 2.279842048883438110e-01 -1.041238531470298767e-01
-3.789036870002746582e-01 7.921548932790756226e-02 -3.705365583300590515e-02 1.204390004277229309e-01 -6.043834611773490906e-02 -4.535046517848968506e-01 8.572558313608169556e-02 3.419689368456602097e-03 2.832565605640411377e-01 -3.465959429740905762e-02 -1.046244576573371887e-01 -1.142868250608444214e-01 -2.938395440578460693e-01 -2.239786684513092041e-01 -5.444366484880447388e-02 4.808376356959342957e-02 -7.878644019365310669e-02 -1.215739995241165161e-01 1.483997106552124023e-01 -2.493616044521331787e-01 2.933257259428501129e-03 4.057657718658447266e-02 1.245160624384880066e-01 -2.541823387145996094e-01 -1.312094647437334061e-02 5.178861692547798157e-02 -3.271108567714691162e-01 2.029919065535068512e-02 3.473865333944559097e-03 2.350737452507019043e-01 5.213155597448348999e-02 1.231045797467231750e-01
-9.536650776863098145e-02 4.004676938056945801e-01 -1.125539541244506836e-01 8.465223014354705811e-02 2.628695964813232422e-01 -1.883992105722427368e-01 2.319700270891189575e-01 -7.788154482841491699e-02 -6.717417389154434204e-02 -6.107518821954727173e-02 -1.582938432693481445e-01 1.599227041006088257e-01 7.616443186998367310e-02 8.292052149772644043e-02 6.346119940280914307e-02 1.383031904697418213e-01 -2.161524444818496704e-01 1.357081532478332520e-01 1.941221505403518677e-01 7.463084161281585693e-02 -7.490468025207519531e-02 3.549934923648834229e-01 3.371398746967315674e-01 -3.173796832561492920e-01 6.756839901208877563e-02 -6.519637256860733032e-02 3.024663589894771576e-02 1.898289769887924194e-01 1.005326882004737854e-01 -3.936980292201042175e-02 1.105448156595230103e-01 -1.657126396894454956e-01
-1.945585459470748901e-01 3.321120142936706543e-01 -2.065120190382003784e-01 7.114136219024658203e-02 2.410671412944793701e-01 -3.678945079445838928e-02 1.332332193851470947e-01 2.135490924119949341e-01 2.399946600198745728e-01 1.826070398092269897e-01 -2.815118432044982910e-02 5.004770681262016296e-02 -8.300533890724182129e-02 -1.474286019802093506e-01 2.234087139368057251e-02 1.261517703533172607e-01 -1.506242752075195312e-01 9.232308715581893921e-02 8.429198712110519409e-02 -4.814288392663002014e-02 2.248754538595676422e-02 1.916184119181707501e-04 3.861733078956604004e-01 -2.059540599584579468e-01 -5.958451703190803528e-02 -1.530203819274902344e-01 -1.470881700515747070e-01 1.652887016534805298e-01 2.676692977547645569e-02 3.927524387836456299e-01 1.893380582332611084e-01 -2.064295709133148193e-01
9.371864050626754761e-02 7.830972969532012939e-02 5.811189115047454834e-02 1.064452379941940308e-01 4.236041605472564697e-01 -1.938121020793914795e-01 3.226123750209808350e-01 -1.194901242852210999e-01 2.152182720601558685e-02 -8.798722177743911743e-02 5.443855747580528259e-02 -1.411061882972717285e-01 2.600287795066833496e-01 3.507910668849945068e-02 1.946601718664169312e-01 3.285321593284606934e-01 -2.048653811216354370e-01 -5.707514937967061996e-04 -1.535606980323791504e-01 -3.074862360954284668e-01 -7.725263386964797974e-02 1.575982719659805298e-01 -1.478358171880245209e-02 -2.402296215295791626e-01 -1.909122429788112640e-02 -1.443774402141571045e-01 -1.906348019838333130e-01 2.438770607113838196e-02 -1.479775011539459229e-01 1.965362429618835449e-01 -1.473627388477325439e-01 -6.891672033816576004e-03
-1.515342481434345245e-02 3.842165172100067139e-01 1.542837768793106079e-01 2.469905912876129150e-01 2.401145398616790771e-01 -8.982191979885101318e-02 8.388993889093399048e-02 3.470797836780548096e-02 4.369830712676048279e-02 9.575773775577545166e-02 1.986891478300094604e-01 -2.947337925434112549e-01 -7.845852524042129517e-03 -1.651855856180191040e-01 1.068408861756324768e-01 2.012457549571990967e-01 -1.200596019625663757e-01 1.817652881145477295e-01 2.390792779624462128e-02 -1.807211190462112427e-01 -2.580432593822479248e-01 -3.404795005917549133e-02 2.387186884880065918e-01 -2.045333534479141235e-01 -1.126680430024862289e-02 1.212179660797119141e-01 -8.285903930664062500e-02 1.263048648834228516e-01 -8.369253575801849365e-02 3.395425081253051758e-01 2.546420395374298096e-01 6.827827543020248413e-02
-1.655777394771575928e-01 4.904653728008270264e-01 -1.543716490268707275e-01 1.210386231541633606e-01 1.015978977084159851e-01 -4.407732784748077393e-01 5.705218389630317688e-02 8.465246111154556274e-02 1.923215687274932861e-01 1.728041768074035645e-01 -2.598365209996700287e-02 4.882059246301651001e-02 9.847915172576904297e-02 -2.039999514818191528e-01 -1.213106438517570496e-01 -1.589137688279151917e-02 -3.261778056621551514e-01 1.367180608212947845e-02 -9.079713374376296997e-02 -1.786163151264190674e-01 -7.709054648876190186e-02 9.885362535715103149e-02 4.893238656222820282e-03 5.266351252794265747e-02 -6.091181188821792603e-02 -1.811265349388122559e-01 -4.725020751357078552e-02 -1.209952905774116516e-01 5.913664773106575012e-02 3.450762033462524414e-01 -2.230520918965339661e-02 -2.513211965560913086e-02
-2.570354938507080078e-01 1.061875075101852417e-01 7.945477217435836792e-02 1.341673284769058228e-01 6.351888924837112427e-02 -9.903484582901000977e-02 3.592773675918579102e-01 -8.065246045589447021e-02 1.442359238862991333e-01 1.657543182373046875e-01 1.311308145523071289e-01 -1.448561549186706543e-01 1.408900320529937744e-01 -1.480747759342193604e-01 2.028225362300872803e-02 -2.708352915942668915e-02 -2.148843556642532349e-01 -1.536116302013397217e-01 2.471368387341499329e-02 -3.793896138668060303e-01 -4.421298950910568237e-02 2.040116935968399048e-01 8.411429822444915771e-02 -3.938552737236022949e-01 1.801837235689163208e-01 3.467507893219590187e-03 -1.209847927093505859e-01 -1.094854623079299927e-01 1.226810738444328308e-01 3.005000650882720947e-01 1.864488273859024048e-01 1.512592658400535583e-02
-5.396513938903808594e-01 2.138935029506683350e-01 -4.080372676253318787e-02 6.443680822849273682e-02 4.632810875773429871e-02 -2.092281430959701538e-01 1.429998576641082764e-01 -5.594696849584579468e-02 8.440652489662170410e-02 -1.779399812221527100e-01 1.604903489351272583e-01 7.039479445666074753e-03 -1.206724047660827637e-01 6.905823945999145508e-02 -9.738144278526306152e-02 1.264395862817764282e-01 -7.919701933860778809e-02 9.254539012908935547e-02 3.870984613895416260e-01 -1.398012638092041016e-01 -1.109082847833633423e-01 1.948359608650207520e-01 1.064897179603576660e-01 -1.071805879473686218e-01 6.169863976538181305e-03 -1.270149946212768555e-01 -2.841969206929206848e-02 -2.515436708927154541e-02 3.625502884387969971e-01 -9.767283499240875244e-02 1.105993241071701050e-01 2.239874005317687988e-01
-1.668069362640380859e-01 2.453428804874420166e-01 1.186675652861595154e-01 5.042967796325683594e-01 -4.966126754879951477e-02 -2.116312235593795776e-01 4.953482747077941895e-02 2.996169328689575195e-01 3.120858967304229736e-01 -3.810363262891769409e-02 1.758089810609817505e-01 4.616264253854751587e-02 2.625814080238342285e-01 6.755916774272918701e-02 1.349229365587234497e-02 1.591044813394546509e-01 -6.595116108655929565e-03 6.785323843359947205e-03 -1.330571807920932770e-02 -3.037736378610134125e-02 -3.454682826995849609e-01 -2.477442845702171326e-02 3.056865371763706207e-02 -2.102725207805633545e-01 -1.072589382529258728e-01 -4.793329536914825439e-02 -7.856219261884689331e-02 9.761903434991836548e-02 -6.190590932965278625e-02 2.289038151502609253e-01 -1.075476184487342834e-01 -9.802325814962387085e-02
-1.687600277364253998e-02 2.040546834468841553e-01 -7.808969914913177490e-02 9.886034578084945679e-02 2.597479224205017090e-01 -6.182815134525299072e-02 1.298948228359222412e-01 -2.456726320087909698e-02 1.099732071161270142e-01 3.189040422439575195e-01 8.350621163845062256e-02 -8.536888286471366882e-03 -1.608489602804183960e-01 -6.592847406864166260e-02 2.715870551764965057e-02 9.441287070512771606e-02 -2.008087038993835449e-01 1.071890518069267273e-01 2.788905203342437744e-01 -1.036031842231750488e-01 -1.421336270868778229e-02 1.956878751516342163e-01 2.904335856437683105e-01 -1.490601897239685059e-01 -2.602866590023040771e-01 -2.364987432956695557e-01 -1.033132374286651611e-01 -7.169887423515319824e-02 3.387696444988250732e-01 2.766068577766418457e-01 5.424276739358901978e-02 -2.713299393653869629e-01
1.445386260747909546e-01 1.731656193733215332e-01 -2.293664589524269104e-02 3.698708117008209229e-01 2.513762414455413818e-01 -3.286995589733123779e-01 2.105259150266647339e-01 -1.470689773559570312e-01 7.660410553216934204e-02 -1.397995799779891968e-01 2.044363766908645630e-01 -3.405985534191131592e-01 4.655383899807929993e-02 1.055547967553138733e-01 2.691049873828887939e-02 1.868811994791030884e-01 -5.954349786043167114e-02 -1.192628890275955200e-01 -7.768084108829498291e-02 -2.551100850105285645e-01 4.726869612932205200e-02 1.444318443536758423e-01 -5.946410074830055237e-02 -9.721253067255020142e-02 1.164935380220413208e-01 -2.004511058330535889e-01 -2.924545705318450928e-01 1.186335459351539612e-01 -6.805033236742019653e-02 2.407231032848358154e-01 1.410974841564893723e-02 -3.658285364508628845e-02
-1.700792610645294189e-01 3.013270497322082520e-01 -3.743463456630706787e-01 1.804295033216476440e-01 -4.522716160863637924e-03 -1.013824567198753357e-01 4.628086462616920471e-02 -1.031675934791564941e-01 -6.709133088588714600e-02 -2.002772837877273560e-01 7.413610070943832397e-02 5.338965915143489838e-03 5.870866030454635620e-02 1.893795281648635864e-01 4.732028394937515259e-02 -4.331570118665695190e-02 -2.729755640029907227e-01 -7.799074798822402954e-02 1.540515720844268799e-01 -5.527088642120361328e-01 3.181886626407504082e-03 -9.431956708431243896e-02 -1.110801696777343750e-01 -1.742979735136032104e-01 -2.002412639558315277e-02 -1.156381592154502869e-01 -1.469696313142776489e-01 2.019005417823791504e-01 -2.068438827991485596e-01 8.148647844791412354e-02 3.566919127479195595e-03 6.261572241783142090e-02
-1.266274154186248779e-01 4.847059547901153564e-01 6.598918139934539795e-02 2.635412514209747314e-01 2.215101569890975952e-01 -1.158044338226318359e-01 8.574324660003185272e-03 2.235427312552928925e-02 6.528376787900924683e-02 6.932365149259567261e-02 -4.067992419004440308e-02 -3.437341451644897461e-01 -4.095760360360145569e-02 5.660173669457435608e-02 -7.483886182308197021e-02 4.419889673590660095e-02 -8.750076591968536377e-02 1.685973256826400757e-01 1.587456017732620239e-01 -2.106631249189376831e-01 -2.743191123008728027e-01 -6.316486746072769165e-02 9.165222197771072388e-02 -1.171044409275054932e-01 1.767218410968780518e-01 -1.355324536561965942e-01 -1.408593952655792236e-01 -5.242793820798397064e-03 2.115340083837509155e-01 2.942727208137512207e-01 2.494884878396987915e-01 2.800330705940723419e-02
-1.173563972115516663e-01 4.355436563491821289e-01 -5.206717178225517273e-02 3.141630291938781738e-01 1.328689455986022949e-01 5.745612084865570068e-02 2.314565777778625488e-01 6.028438452631235123e-03 1.110731512308120728e-01 -1.364864557981491089e-01 -3.081369772553443909e-02 -2.229510806500911713e-02 2.530985511839389801e-02 7.368073612451553345e-02 -3.843865171074867249e-02 1.384006738662719727e-01 -4.489485919475555420e-01 6.215581670403480530e-02 2.349495701491832733e-02 -3.062373697757720947e-01 -2.442369312047958374e-01 1.311186105012893677e-01 -1.291955858469009399e-01 9.466746449470520020e-02 -1.343083381652832031e-01 3.503525629639625549e-02 -3.948520496487617493e-02 1.406963169574737549e-01 -5.252505838871002197e-02 6.499978899955749512e-02 2.267980873584747314e-01 2.452577352523803711e-01
1.316801458597183228e-01 1.415375322103500366e-01 1.753868907690048218e-01 2.427372634410858154e-01 4.497224092483520508e-01 -1.044428199529647827e-01 3.137503564357757568e-01 -9.305488318204879761e-02 -2.117494866251945496e-02 -4.519174993038177490e-02 -4.275527317076921463e-03 -1.707613617181777954e-01 2.184606790542602539e-01 2.369499579071998596e-02 -1.025005895644426346e-02 2.241209447383880615e-01 -1.692875772714614868e-01 -1.908025331795215607e-02 -3.892317786812782288e-02 -3.425764739513397217e-01 -1.120047122240066528e-01 1.061724275350570679e-01 1.070400178432464600e-01 -2.282341718673706055e-01 1.381382495164871216e-01 -8.141358196735382080e-02 -2.675444185733795166e-01 1.139171198010444641e-01 -1.571235507726669312e-01 1.408127248287200928e-01 -1.560747921466827393e-01 8.940556645393371582e-02
-8.231876045465469360e-02 3.169107139110565186e-01 1.988368108868598938e-02 -1.733832247555255890e-02 1.147358641028404236e-01 -1.929732561111450195e-01 3.422734439373016357e-01 -1.253532767295837402e-01 3.693970665335655212e-02 1.525563299655914307e-01 3.616768419742584229e-01 -2.617420852184295654e-01 3.216491267085075378e-02 1.043365970253944397e-01 -2.469253242015838623e-01 1.826823949813842773e-01 -9.332788735628128052e-02 -4.812717810273170471e-02 1.092776805162429810e-01 -7.942029833793640137e-02 -2.561301589012145996e-01 1.586668491363525391e-01 3.086676895618438721e-01 -4.055210575461387634e-02 -1.805312335491180420e-01 -1.482133418321609497e-01 -1.631710380315780640e-01 2.161912061274051666e-02 2.671371102333068848e-01 -7.879121694713830948e-04 -9.239832311868667603e-02 -8.947236463427543640e-03
1.221328303217887878e-01 1.656500250101089478e-01 6.061637401580810547e-02 8.780742436647415161e-02 8.508835732936859131e-02 -7.636599987745285034e-02 4.699523746967315674e-02 -1.560201942920684814e-01 -1.590068042278289795e-01 -1.093063279986381531e-01 -4.837014153599739075e-02 -1.273582130670547485e-01 4.464818909764289856e-02 2.986902296543121338e-01 -2.090953737497329712e-01 1.434007734060287476e-01 -3.695460855960845947e-01 -2.457386106252670288e-01 1.187867075204849243e-01 8.059165626764297485e-02 -5.617272108793258667e-02 4.385351389646530151e-02 1.826885193586349487e-01 -2.576902210712432861e-01 -1.353787034749984741e-01 -2.411910742521286011e-01 -9.811662137508392334e-02 -5.267397686839103699e-02 8.820016682147979736e-02 4.239732623100280762e-01 2.688857614994049072e-01 -1.555721759796142578e-01
6.033504754304885864e-02 1.058703064918518066e-01 -3.192960917949676514e-01 -1.200995524413883686e-03 2.378587275743484497e-01 1.261662095785140991e-01 2.611412405967712402e-01 9.200394898653030396e-02 1.141725108027458191e-01 -2.191548198461532593e-01 -2.031523138284683228e-01 -2.401780635118484497e-01 -8.551923930644989014e-02 1.724118888378143311e-01 6.707210093736648560e-03 1.582566648721694946e-01 -1.004938632249832153e-01 2.705200389027595520e-02 1.745160818099975586e-01 -9.822864830493927002e-02 -1.588146090507507324e-01 1.734854429960250854e-01 2.107876837253570557e-01 -4.600829482078552246e-01 -7.212459295988082886e-02 1.010132431983947754e-01 -2.202450484037399292e-01 7.811982929706573486e-02 -8.561400324106216431e-02 2.424593716859817505e-01 5.513396114110946655e-02 1.017866656184196472e-01
-5.102115869522094727e-01 3.902411833405494690e-02 1.357160806655883789e-01 1.239360123872756958e-01 2.759913802146911621e-01 -1.775127053260803223e-01 4.067448433488607407e-03 -1.021100208163261414e-03 9.827218204736709595e-02 -3.199103521183133125e-04 9.814856946468353271e-02 2.509209513664245605e-01 1.003502532839775085e-01 2.300758473575115204e-02 1.575529575347900391e-01 1.696795374155044556e-01 -2.270175069570541382e-01 -1.097016185522079468e-01 1.283980160951614380e-01 -1.826081126928329468e-01 -1.772112995386123657e-01 -1.594294980168342590e-02 1.072650104761123657e-01 6.833468377590179443e-02 -8.625578880310058594e-02 -4.524167254567146301e-02 -2.702383995056152344e-01 -1.308058202266693115e-02 2.981655597686767578e-01 1.929083168506622314e-01 2.130517512559890747e-01 -1.865111738443374634e-01
-2.301427870988845825e-01 1.101303547620773315e-01 -5.143518373370170593e-02 -3.236984461545944214e-02 1.134968623518943787e-01 -3.180559724569320679e-02 8.892999589443206787e-02 8.015011996030807495e-02 3.584005236625671387e-01 -1.674382090568542480e-01 -2.289067581295967102e-02 -3.707493841648101807e-01 8.162833005189895630e-02 -7.213808130472898483e-03 -2.052772790193557739e-01 2.690793871879577637e-01 -4.700738191604614258e-01 -2.252813428640365601e-03 6.879873573780059814e-03 -9.692469984292984009e-02 -2.277742922306060791e-01 2.665086984634399414e-01 9.622932970523834229e-02 7.504930719733238220e-03 5.037388950586318970e-02 -1.016379818320274353e-01 -1.108552068471908569e-01 2.582513960078358650e-03 1.953256130218505859e-01 2.131228446960449219e-01 1.250326931476593018e-01 -1.589238084852695465e-02
-1.675625294446945190e-01 4.088326394557952881e-01 6.341534107923507690e-02 4.174195230007171631e-02 2.972346842288970947e-01 3.307193517684936523e-02 6.120553985238075256e-02 -1.808792538940906525e-02 9.289276599884033203e-02 1.423019617795944214e-01 -1.813023984432220459e-01 9.349595755338668823e-02 -2.789640426635742188e-01 3.389315307140350342e-02 1.348835527896881104e-01 1.284399032592773438e-01 -3.379989564418792725e-01 3.780459985136985779e-02 1.501564681529998779e-01 -3.104205131530761719e-01 -1.238890439271926880e-01 1.119765564799308777e-01 9.207472205162048340e-02 -9.938281774520874023e-02 1.955174952745437622e-01 -3.367078304290771484e-01 -1.258654594421386719e-01 1.684340983629226685e-01 -8.617145009338855743e-03 1.270076930522918701e-01 1.480753882788121700e-03 -1.688403040170669556e-01
-2.020158767700195312e-01 1.079267114400863647e-01 3.596231341361999512e-02 2.522255666553974152e-02 -1.102419346570968628e-01 -2.892997860908508301e-01 1.374494284391403198e-02 -1.174550652503967285e-01 2.618851661682128906e-01 -3.796017765998840332e-01 1.963858455419540405e-01 2.034459821879863739e-02 2.408874332904815674e-01 2.961184382438659668e-01 1.002919375896453857e-01 3.144824206829071045e-01 1.926685683429241180e-02 1.024153158068656921e-01 -3.801922127604484558e-02 -1.393865197896957397e-01 -1.779268383979797363e-01 -1.084807813167572021e-01 1.049429923295974731e-01 -1.222484558820724487e-01 6.897677481174468994e-02 -7.724229246377944946e-03 -6.361586041748523712e-03 -7.592482119798660278e-02 1.383459381759166718e-02 4.334320724010467529e-01 1.484657973051071167e-01 8.723015338182449341e-02
-3.166162073612213135e-01 1.264320909976959229e-01 3.773529082536697388e-02 7.417760789394378662e-02 2.665971815586090088e-01 -3.662213385105133057e-01 2.132694721221923828e-01 8.548118919134140015e-02 3.355119824409484863e-01 1.056286543607711792e-01 1.310738176107406616e-01 7.372276484966278076e-02 6.932130455970764160e-02 1.968666538596153259e-02 8.384299278259277344e-02 2.081843167543411255e-01 -2.503772377967834473e-01 2.366124279797077179e-02 1.440351158380508423e-01 -3.898521512746810913e-02 -1.125107426196336746e-02 -4.417815804481506348e-02 9.309680014848709106e-02 -3.356148302555084229e-01 3.502342477440834045e-02 -1.332442909479141235e-01 -1.268899887800216675e-01 5.296774208545684814e-03 -1.388345062732696533e-01 5.618176981806755066e-02 2.498607188463211060e-01 -2.967939674854278564e-01
-1.716652959585189819e-01 3.124998211860656738e-01 8.776331320405006409e-03 9.770409762859344482e-02 -5.188640207052230835e-03 -2.983229607343673706e-02 3.185792863368988037e-01 1.091139391064643860e-01 6.377553194761276245e-02 -3.830282986164093018e-01 -1.952559314668178558e-02 -1.973356753587722778e-01 2.200767397880554199e-01 1.949967741966247559e-01 1.007785573601722717e-01 1.788951903581619263e-01 6.238548830151557922e-02 6.656702607870101929e-02 8.992891758680343628e-02 -1.586601734161376953e-01 1.000740751624107361e-01 -1.340736728161573410e-02 -2.177391052246093750e-01 -2.447172999382019043e-01 -6.239534541964530945e-02 -1.453831493854522705e-01 -2.028442174196243286e-01 -1.863802373409271240e-01 1.153845414519309998e-01 3.313139379024505615e-01 4.155602678656578064e-02 -2.131226807832717896e-01
-4.676659032702445984e-02 6.852199137210845947e-02 -3.934574127197265625e-02 3.729047179222106934e-01 -3.107205405831336975e-02 -7.867555320262908936e-02 8.741215616464614868e-02 2.943758368492126465e-01 2.077783793210983276e-01 -2.114794105291366577e-01 2.320788651704788208e-01 1.855868399143218994e-01 2.402105033397674561e-01 9.132755803875625134e-04 -1.490550935268402100e-01 2.599745094776153564e-01 -1.422863006591796875e-01 1.202074512839317322e-01 8.728098124265670776e-02 -1.073201596736907959e-01 -2.202585488557815552e-01 -1.006961241364479065e-01 -3.856730833649635315e-02 -2.831159532070159912e-01 -1.729459017515182495e-01 5.591647326946258545e-02 -1.505506336688995361e-01 1.959925293922424316e-01 1.080917753279209137e-02 3.706348240375518799e-01 -3.255765512585639954e-02 2.376613952219486237e-02
7.585039734840393066e-02 3.780547976493835449e-01 1.965982280671596527e-02 -6.819906085729598999e-02 1.913554221391677856e-01 -1.914653554558753967e-02 -1.795629225671291351e-02 1.219173520803451538e-01 8.937707543373107910e-02 -1.136646866798400879e-01 -1.165809556841850281e-01 8.424314111471176147e-02 2.020964622497558594e-01 1.928291916847229004e-01 -1.793674826622009277e-01 2.567339539527893066e-01 -2.813429534435272217e-01 -5.517056584358215332e-02 1.761612594127655029e-01 -1.716967672109603882e-01 5.616352334618568420e-02 1.398792713880538940e-01 2.425288856029510498e-01 -2.139323800802230835e-01 -2.700423002243041992e-01 1.426442116498947144e-01 -6.330882012844085693e-02 1.120711266994476318e-01 2.294278442859649658e-01 -4.511581733822822571e-03 -3.793196082115173340e-01 3.100437344983220100e-03
-5.733099579811096191e-02 3.933723866939544678e-01 -2.742380797863006592e-01 1.153410077095031738e-01 3.907304704189300537e-01 -3.177374899387359619e-01 1.650049388408660889e-01 2.386961504817008972e-02 1.308429539203643799e-01 9.280550293624401093e-03 -4.563173279166221619e-02 1.707760393619537354e-01 -1.637671440839767456e-01 1.888685375452041626e-01 1.564545184373855591e-02 1.472349613904953003e-01 -1.712536066770553589e-01 -1.690209319349378347e-04 -1.021546497941017151e-02 3.485058248043060303e-02 -7.484585791826248169e-02 1.867269277572631836e-01 1.606607586145401001e-01 7.390499114990234375e-03 1.446509808301925659e-01 -1.012625619769096375e-01 -5.190120264887809753e-02 -1.299472898244857788e-01 1.970840096473693848e-01 1.383596658706665039e-01 1.159972324967384338e-01 -3.463957309722900391e-01
-4.681515321135520935e-02 1.484748423099517822e-01 3.614007309079170227e-02 1.864593029022216797e-01 -9.810451418161392212e-03 -4.417734742164611816e-01 -4.763050377368927002e-02 -2.048998177051544189e-01 -1.193171739578247070e-01 -6.648211181163787842e-02 -1.264507770538330078e-01 8.105646073818206787e-02 9.450691193342208862e-02 9.872739762067794800e-02 -1.168937757611274719e-01 4.797643050551414490e-02 -1.327178031206130981e-01 -4.060507193207740784e-02 -9.087355434894561768e-02 -3.626179993152618408e-01 -1.395290344953536987e-02 1.104307174682617188e-01 1.471874862909317017e-01 -1.697771549224853516e-01 -2.339186370372772217e-01 -4.112606644630432129e-01 -2.024615108966827393e-01 9.536966681480407715e-02 1.403697729110717773e-01 1.668986082077026367e-01 2.616420090198516846e-01 -1.116754040122032166e-01
-4.287860170006752014e-02 1.036614850163459778e-01 2.607700007501989603e-04 3.866260647773742676e-01 -1.092808991670608521e-01 -1.749978810548782349e-01 1.698906123638153076e-01 2.217864245176315308e-01 2.824344336986541748e-01 -1.616325825452804565e-01 9.842769056558609009e-02 -2.588192746043205261e-02 2.588115334510803223e-01 -1.366954110562801361e-02 -1.608220636844635010e-01 3.281732201576232910e-01 -5.292175710201263428e-02 -1.887476295232772827e-01 1.330747157335281372e-01 -3.340949490666389465e-02 -2.892191410064697266e-01 -1.599144190549850464e-01 5.161168798804283142e-02 -1.884196996688842773e-01 -2.204822748899459839e-01 2.482020854949951172e-02 -2.338741272687911987e-01 2.964175492525100708e-02 1.073610037565231323e-02 2.894690930843353271e-01 -8.204814046621322632e-02 -1.587845943868160248e-02
-1.996482610702514648e-01 2.290364652872085571e-01 4.989044368267059326e-02 2.115810364484786987e-01 1.725068986415863037e-01 -4.794466793537139893e-01 4.332751408219337463e-02 -3.492621332406997681e-02 2.072471529245376587e-01 1.099425181746482849e-01 -3.093540370464324951e-01 1.243443787097930908e-01 1.479786336421966553e-01 -8.977267891168594360e-02 -4.468403756618499756e-02 -6.045201793313026428e-02 -1.537454575300216675e-01 -6.872998178005218506e-02 5.045374855399131775e-02 -1.215005144476890564e-01 -2.641862332820892334e-01 8.307188004255294800e-02 -1.679437980055809021e-02 -3.322713822126388550e-02 -8.895845711231231689e-02 -3.230108022689819336e-01 -6.610514223575592041e-02 4.139752313494682312e-02 1.524785757064819336e-01 3.334133625030517578e-01 6.978189200162887573e-02 -1.205251812934875488e-01
-2.217949181795120239e-01 2.631410211324691772e-02 3.035060316324234009e-02 2.762404978275299072e-01 -8.345803618431091309e-02 -2.683274149894714355e-01 6.067495048046112061e-02 1.277752518653869629e-01 -1.275006979703903198e-01 4.407701268792152405e-02 -2.295885048806667328e-02 -2.760905027389526367e-01 -1.457159668207168579e-01 -1.684329360723495483e-01 -4.284583963453769684e-03 3.104047477245330811e-01 -1.948055773973464966e-01 2.363278344273567200e-02 2.123589217662811279e-01 -4.404972493648529053e-02 -2.870741486549377441e-01 2.687950730323791504e-01 4.935664683580398560e-02 -3.457186222076416016e-01 -1.499044448137283325e-01 -4.440217837691307068e-02 -3.315380513668060303e-01 1.529292017221450806e-01 -2.566800639033317566e-02 1.023887619376182556e-01 -4.379390180110931396e-02 3.891950938850641251e-03
-3.403712213039398193e-01 5.928377062082290649e-02 -2.260506302118301392e-01 1.333815902471542358e-01 -1.040671244263648987e-01 -6.413768231868743896e-02 3.120771646499633789e-01 2.490269951522350311e-02 7.949282228946685791e-02 -6.573555991053581238e-03 -1.086368113756179810e-01 -4.033976793289184570e-02 1.149424165487289429e-01 -8.306168019771575928e-02 -5.743457749485969543e-02 2.693288624286651611e-01 -4.380720257759094238e-01 2.272775173187255859e-01 -1.969187557697296143e-01 -9.774272143840789795e-02 -2.412625253200531006e-01 7.892130315303802490e-02 7.045578211545944214e-02 -2.600845992565155029e-01 6.885968148708343506e-02 -1.305506080389022827e-01 -3.714115917682647705e-02 -7.276271283626556396e-02 1.594077795743942261e-01 2.909229695796966553e-01 -8.829128742218017578e-02 -8.837301284074783325e-02
-4.466767013072967529e-01 3.726217895746231079e-02 8.467284590005874634e-02 1.937254667282104492e-01 1.074349880218505859e-01 -2.882409691810607910e-01 -5.791090428829193115e-02 1.350031495094299316e-01 1.384934503585100174e-02 -1.171073690056800842e-01 1.512522995471954346e-01 1.511614471673965454e-01 1.882791668176651001e-01 -6.390648335218429565e-02 7.828421145677566528e-02 2.308333665132522583e-01 -1.911730468273162842e-01 1.322495192289352417e-01 -7.621348649263381958e-02 -1.621388345956802368e-01 -1.402484625577926636e-01 1.639656424522399902e-01 6.206751242280006409e-02 -4.801638796925544739e-02 2.594956010580062866e-02 1.446697209030389786e-02 -3.244677782058715820e-01 1.450391411781311035e-01 3.173332214355468750e-01 2.619821131229400635e-01 1.446632742881774902e-01 -1.526483595371246338e-01
-1.868123412132263184e-01 -1.808260194957256317e-02 5.134595930576324463e-02 2.288242802023887634e-02 -1.389351338148117065e-01 -2.460625469684600830e-01 -6.437381356954574585e-02 3.626131638884544373e-02 -1.576732844114303589e-01 5.162063986063003540e-02 -1.287488341331481934e-01 -1.337911002337932587e-02 -8.586369454860687256e-02 3.561849892139434814e-02 -3.992220759391784668e-02 2.396094501018524170e-01 -3.579136729240417480e-01 -1.238451153039932251e-01 2.133965045213699341e-01 -9.061762690544128418e-02 -1.385245770215988159e-01 2.295144051313400269e-01 2.107671946287155151e-01 -3.496613502502441406e-01 1.188441514968872070e-01 -3.125986754894256592e-01 -3.340725302696228027e-01 6.512256711721420288e-02 -4.088436067104339600e-02 2.491487711668014526e-01 -9.076266735792160034e-02 1.701885759830474854e-01
-1.110258400440216064e-01 2.556421458721160889e-01 -6.528495252132415771e-02 1.248040422797203064e-01 2.324145883321762085e-01 -5.722624063491821289e-02 8.531896770000457764e-02 8.035172522068023682e-02 1.588476002216339111e-01 -4.384434223175048828e-01 -2.389864027500152588e-01 -2.979780733585357666e-01 3.899717330932617188e-02 1.741790771484375000e-01 -6.618528813123703003e-02 6.655836850404739380e-02 -1.174507886171340942e-01 6.081321090459823608e-02 1.979044824838638306e-01 -1.596243828535079956e-01 5.534464865922927856e-02 8.551863580942153931e-02 -1.611030995845794678e-01 -2.558563053607940674e-01 1.210059002041816711e-01 -1.869327127933502197e-01 -1.928067207336425781e-01 8.718570321798324585e-02 1.291336398571729660e-02 3.283545076847076416e-01 1.261628121137619019e-01 -1.588080674409866333e-01
3.067933395504951477e-02 2.042262852191925049e-01 2.000340260565280914e-02 5.093689262866973877e-02 -1.130100190639495850e-01 -3.557311296463012695e-01 -7.515574246644973755e-02 -7.038636505603790283e-02 -5.400782823562622070e-02 -4.527787864208221436e-02 -3.717135265469551086e-02 -6.124278157949447632e-02 3.191050142049789429e-02 2.611957862973213196e-02 -2.466652691364288330e-01 1.546099185943603516e-01 -4.226083159446716309e-01 -2.433238327503204346e-01 -4.301038384437561035e-02 1.382449641823768616e-03 -1.649152785539627075e-01 1.409113854169845581e-01 2.506785690784454346e-01 -1.959047317504882812e-01 1.167639568448066711e-01 -2.333080619573593140e-01 -6.224249303340911865e-02 -2.200219593942165375e-02 5.686435848474502563e-02 4.476206898689270020e-01 1.961363106966018677e-01 -7.395874708890914917e-02
-3.434270918369293213e-01 2.410680055618286133e-01 -2.127555459737777710e-01 2.113580405712127686e-01 1.334373056888580322e-01 -3.931337893009185791e-01 2.378192096948623657e-01 -1.086339429020881653e-01 2.523757517337799072e-01 1.443850547075271606e-01 -2.196939885616302490e-01 1.168931946158409119e-01 6.023090332746505737e-02 -3.960353881120681763e-02 -6.708825379610061646e-02 -6.444095075130462646e-02 -2.369343340396881104e-01 -6.105041131377220154e-02 -6.053679808974266052e-02 -2.378977835178375244e-01 -2.539452910423278809e-01 3.764775395393371582e-02 -3.698851168155670166e-02 -3.263285383582115173e-02 -9.023930877447128296e-02 -1.718581914901733398e-01 2.545034140348434448e-02 5.671002436429262161e-03 2.204022258520126343e-01 1.482723951339721680e-01 -6.296280026435852051e-02 1.778205186128616333e-01
-4.504630342125892639e-02 1.625375449657440186e-02 -1.822303235530853271e-01 4.399459809064865112e-02 1.220310181379318237e-01 -9.080221503973007202e-02 1.006891205906867981e-01 -8.638429641723632812e-02 -9.465108066797256470e-02 -3.933525383472442627e-01 -4.176218062639236450e-02 -2.013831436634063721e-01 2.272300273180007935e-01 9.833282232284545898e-02 6.189214438199996948e-02 2.943463809788227081e-02 -9.815952181816101074e-02 5.447703599929809570e-02 2.859838306903839111e-01 -7.678627222776412964e-02 -1.016962677240371704e-01 -3.735204786062240601e-02 2.894503623247146606e-02 -4.299718439579010010e-01 -1.217106506228446960e-01 -1.836818456649780273e-02 -1.787324696779251099e-01 -1.871363520622253418e-01 1.308262497186660767e-01 4.369794726371765137e-01 1.239532828330993652e-01 -2.157728374004364014e-01
8.032725006341934204e-02 -9.281139820814132690e-03 -9.497569501399993896e-02 3.171117603778839111e-02 8.749155700206756592e-02 -1.688942015171051025e-01 1.577811986207962036e-01 2.165199667215347290e-01 1.523396521806716919e-01 -1.879610270261764526e-01 1.506046205759048462e-02 4.793572053313255310e-02 -5.226773396134376526e-02 3.526684939861297607e-01 2.027279287576675415e-01 -3.113855794072151184e-02 -6.700918823480606079e-02 6.039961427450180054e-02 2.993434667587280273e-01 -3.075847625732421875e-01 -1.856308430433273315e-01 8.116072416305541992e-02 3.558960184454917908e-02 -1.933086812496185303e-01 -7.362218201160430908e-02 -4.088960587978363037e-02 -1.104553267359733582e-01 -3.645591437816619873e-02 -1.141807213425636292e-01 5.180736780166625977e-01 2.258186638355255127e-01 -1.419706493616104126e-01
-4.860485345125198364e-02 1.507835835218429565e-01 -2.136491239070892334e-01 2.130309492349624634e-01 1.823487728834152222e-01 5.393114313483238220e-02 2.604944109916687012e-01 2.062009274959564209e-01 1.724278628826141357e-01 -2.804060876369476318e-01 -1.694642007350921631e-01 -9.980572015047073364e-02 1.530650705099105835e-01 3.058756291866302490e-01 5.712730064988136292e-02 5.606466531753540039e-02 4.660777002573013306e-02 8.785974979400634766e-02 9.121000766754150391e-02 -1.118817031383514404e-01 -1.850686371326446533e-01 8.476415276527404785e-02 1.039395928382873535e-01 -3.553615212440490723e-01 2.357620000839233398e-02 2.846232354640960693e-01 -2.948409318923950195e-01 9.886869788169860840e-02 -2.809391543269157410e-02 2.247684746980667114e-01 1.234285682439804077e-01 1.133046150207519531e-01
-1.385055631399154663e-01 3.980067074298858643e-01 4.799240082502365112e-02 7.089870516210794449e-03 1.819253116846084595e-01 -8.737476915121078491e-02 1.276633739471435547e-01 1.476114094257354736e-01 1.067885830998420715e-01 7.014376670122146606e-02 1.669355779886245728e-01 1.088768616318702698e-01 -2.258776575326919556e-01 -8.925521373748779297e-02 9.155194461345672607e-02 2.440759241580963135e-01 -1.385344564914703369e-01 1.752406656742095947e-01 1.970350593328475952e-01 3.836157545447349548e-02 -4.643594380468130112e-03 3.926642537117004395e-01 1.086450889706611633e-01 -6.836356222629547119e-02 7.186789810657501221e-02 -9.072950482368469238e-02 -3.346790671348571777e-01 1.364264637231826782e-01 2.001492083072662354e-01 1.707622706890106201e-01 -3.433946147561073303e-02 -2.880104184150695801e-01
-1.770247966051101685e-01 1.326240152120590210e-01 -8.192956447601318359e-02 2.115273177623748779e-01 6.594421714544296265e-02 -3.739228546619415283e-01 -3.083148505538702011e-03 2.876005321741104126e-02 -1.883301138877868652e-01 -8.161201328039169312e-02 -9.436934255063533783e-03 4.533119499683380127e-02 -2.477913498878479004e-01 2.875770032405853271e-01 -1.083251684904098511e-01 -4.253966268151998520e-03 -2.212578207254409790e-01 -6.909088790416717529e-02 4.801837354898452759e-02 -2.757860347628593445e-02 1.234853547066450119e-02 2.181551605463027954e-01 7.080426067113876343e-02 -3.452708125114440918e-01 -4.091396629810333252e-01 -2.174170613288879395e-01 -1.414613425731658936e-01 8.590528368949890137e-02 1.429776996374130249e-01 8.346324786543846130e-03 7.482688524760305882e-04 -2.513034939765930176e-01
-1.522835195064544678e-01 2.663559913635253906e-01 -4.122037589550018311e-01 -6.905421614646911621e-02 3.372243046760559082e-02 -2.580968476831912994e-02 3.594657480716705322e-01 -2.474751509726047516e-02 4.575180262327194214e-02 1.131429616361856461e-02 5.838019028306007385e-02 1.283586174249649048e-01 -1.779767870903015137e-01 1.378075778484344482e-01 -1.558745354413986206e-01 -4.233010113239288330e-02 1.409097015857696533e-02 1.775470376014709473e-01 2.578864097595214844e-01 -1.108096987009048462e-01 -1.072290912270545959e-01 7.676461338996887207e-02 1.376267224550247192e-01 -2.186958938837051392e-01 4.428689554333686829e-02 -3.219521045684814453e-01 -1.971285343170166016e-01 1.199808157980442047e-02 2.360499948263168335e-01 2.218970507383346558e-01 -1.934674531221389771e-01 -1.379140466451644897e-01
-1.502297669649124146e-01 2.591945528984069824e-01 8.233183063566684723e-03 7.411814481019973755e-02 2.700646519660949707e-01 -1.050158441066741943e-01 2.456355541944503784e-01 -1.053856313228607178e-01 5.513137206435203552e-02 1.758345961570739746e-01 2.127161473035812378e-01 9.781795740127563477e-02 -1.691415905952453613e-01 8.268962055444717407e-02 -1.298048943281173706e-01 1.748485565185546875e-01 -1.445794012397527695e-02 4.580173268914222717e-02 3.291582167148590088e-01 1.966661214828491211e-01 -1.336437463760375977e-01 2.870994508266448975e-01 1.494737863540649414e-01 -4.104215204715728760e-01 -6.799963116645812988e-02 3.809310123324394226e-02 -1.376784145832061768e-01 8.644025772809982300e-02 2.306484282016754150e-01 1.634389460086822510e-01 1.569060385227203369e-01 -1.424004696309566498e-02
-6.070587784051895142e-02 2.174852639436721802e-01 -1.223892346024513245e-01 1.871494948863983154e-01 -6.179549917578697205e-02 -1.590141952037811279e-01 2.650012373924255371e-01 -4.076284915208816528e-02 7.389518618583679199e-02 -4.092084467411041260e-01 8.610664308071136475e-02 -1.637276709079742432e-01 1.964193768799304962e-02 7.958555221557617188e-02 7.133539766073226929e-02 -2.475743554532527924e-02 -7.763616740703582764e-02 1.485392004251480103e-01 2.035249620676040649e-01 1.242410540580749512e-01 1.385361403226852417e-01 1.410026699304580688e-01 -7.495848834514617920e-02 -3.740915656089782715e-01 -6.712127476930618286e-02 -1.648889631032943726e-01 -1.280677020549774170e-01 -2.877833247184753418e-01 2.755745947360992432e-01 2.766955196857452393e-01 1.727137528359889984e-02 -1.586312204599380493e-01
1.150490120053291321e-01 4.522910118103027344e-01 9.591622278094291687e-03 4.467350989580154419e-02 2.106702886521816254e-02 -1.119265332818031311e-01 9.463096037507057190e-03 -3.379239514470100403e-02 9.270729124546051025e-02 6.387323886156082153e-02 2.165946364402770996e-01 1.602855622768402100e-01 2.936856150627136230e-01 1.516846120357513428e-01 1.536895986646413803e-02 3.504727482795715332e-01 -1.814465373754501343e-01 1.554184593260288239e-02 -9.253233671188354492e-02 -6.657407432794570923e-02 -2.625697851181030273e-01 1.686248183250427246e-01 3.458588123321533203e-01 -4.129984602332115173e-02 -2.185328006744384766e-01 -5.517766997218132019e-02 -3.272634698078036308e-03 6.522931158542633057e-03 -6.522863358259201050e-02 9.290352463722229004e-02 -3.385781347751617432e-01 7.116720825433731079e-02
-1.777017563581466675e-01 1.734501421451568604e-01 9.114297479391098022e-02 -1.359252724796533585e-02 7.741940021514892578e-02 -1.178309917449951172e-01 2.019186317920684814e-02 -2.883167266845703125e-01 1.197402947582304478e-03 5.570488795638084412e-02 2.899177372455596924e-01 5.071102082729339600e-02 -5.999647453427314758e-02 -3.270687768235802650e-03 -1.088012754917144775e-01 2.631033957004547119e-01 -3.776670694351196289e-01 -2.775563299655914307e-01 1.382841616868972778e-01 -2.547003626823425293e-01 -1.138453632593154907e-01 -5.749063566327095032e-02 2.770983800292015076e-02 -3.395487088710069656e-03 -1.903168261051177979e-01 -6.114226765930652618e-03 -4.257857799530029297e-01 1.202922612428665161e-01 2.964717745780944824e-01 3.910355269908905029e-02 -5.591757968068122864e-02 -8.216120302677154541e-02
4.361062124371528625e-02 7.727413624525070190e-02 -1.014589592814445496e-01 3.712113499641418457e-01 -6.837623566389083862e-02 -1.098894700407981873e-01 3.671782091259956360e-02 2.376051694154739380e-01 2.601597905158996582e-01 -1.909880936145782471e-01 1.375973522663116455e-01 1.599821448326110840e-01 2.597245872020721436e-01 -2.029595151543617249e-02 -8.885589241981506348e-02 2.696354687213897705e-01 -2.040794789791107178e-01 1.399734765291213989e-01 1.423336714506149292e-01 -1.295456290245056152e-01 -2.845601141452789307e-01 -1.048227772116661072e-01 9.271830320358276367e-02 -2.246304154396057129e-01 -2.079470157623291016e-01 8.039920777082443237e-02 -1.340415775775909424e-01 2.128974646329879761e-01 -5.003964900970458984e-02 2.862080037593841553e-01 -1.396343708038330078e-01 7.816845178604125977e-02
-1.323476731777191162e-01 2.353671640157699585e-01 -2.207203954458236694e-01 8.573069423437118530e-02 1.183872371912002563e-01 -7.638183236122131348e-02 2.270580232143402100e-01 -2.259663045406341553e-01 2.566314041614532471e-01 -1.122976467013359070e-01 -3.069647960364818573e-02 -2.353442274034023285e-02 -2.242508679628372192e-01 2.298454046249389648e-01 6.418853998184204102e-02 -5.126913078129291534e-03 -7.957509905099868774e-02 6.932443380355834961e-02 3.529454767704010010e-01 2.126944810152053833e-02 -1.900307089090347290e-01 9.886172413825988770e-02 2.243589609861373901e-02 -2.361678481101989746e-01 6.333522498607635498e-02 3.092544078826904297e-01 -2.174433618783950806e-01 -1.647083275020122528e-02 -2.671540081501007080e-01 2.781589329242706299e-01 -2.609090879559516907e-02 1.623919308185577393e-01
-3.767719566822052002e-01 1.885910928249359131e-01 2.461614646017551422e-02 2.084766924381256104e-01 -7.828849367797374725e-03 -8.558964729309082031e-02 2.234926223754882812e-01 -6.560242921113967896e-02 -3.124932758510112762e-02 -8.035536110401153564e-02 8.507137000560760498e-02 8.322147279977798462e-02 -1.427702754735946655e-01 1.816969215869903564e-01 5.200909450650215149e-02 5.965000949800014496e-03 8.704149723052978516e-02 -4.413448646664619446e-02 4.157671630382537842e-01 -2.489473968744277954e-01 -6.316125392913818359e-02 2.031965851783752441e-01 1.792763769626617432e-01 -1.204239875078201294e-01 5.111740902066230774e-02 -8.270701393485069275e-03 -2.522126436233520508e-01 -4.515317268669605255e-03 4.219694137573242188e-01 -4.183021560311317444e-02 1.168165355920791626e-01 2.073303461074829102e-01
-2.357711829245090485e-02 2.998243868350982666e-01 1.268088966608047485e-01 9.326075762510299683e-02 7.995277643203735352e-02 -9.792080521583557129e-02 3.168619573116302490e-01 3.985226899385452271e-02 3.651425614953041077e-02 -4.108200371265411377e-01 -1.313019841909408569e-01 -3.237444758415222168e-01 1.615899950265884399e-01 3.106817835941910744e-03 7.805702090263366699e-02 7.270736992359161377e-02 -9.785588830709457397e-03 9.629780799150466919e-02 1.843125224113464355e-01 -8.564068377017974854e-02 6.626680493354797363e-02 -1.018758397549390793e-02 -3.288790211081504822e-02 -2.270071059465408325e-01 -1.369276642799377441e-01 -1.399575620889663696e-01 -1.084593683481216431e-01 -2.570610940456390381e-01 2.347531318664550781e-01 3.686977922916412354e-01 3.767068032175302505e-03 -1.487198173999786377e-01
-1.736019700765609741e-01 -2.481749467551708221e-02 -1.020214185118675232e-01 1.692527383565902710e-01 2.937124371528625488e-01 -1.673523336648941040e-01 1.195368319749832153e-01 -2.407035231590270996e-01 3.505998253822326660e-01 -1.285717189311981201e-01 -6.317709386348724365e-02 -2.440726608037948608e-01 4.661489278078079224e-02 4.160601198673248291e-01 -1.332057267427444458e-01 1.368555873632431030e-01 -7.484033703804016113e-02 -2.875274419784545898e-01 1.119348853826522827e-01 -7.077133655548095703e-02 8.958424627780914307e-02 1.240022182464599609e-01 -5.213442444801330566e-02 -1.518616378307342529e-01 -6.316127628087997437e-02 1.542369835078716278e-02 -2.424528151750564575e-01 4.878870770335197449e-02 -1.695881187915802002e-01 2.578559517860412598e-01 3.427032614126801491e-03 1.152351722121238708e-01
-9.295683354139328003e-02 3.351446092128753662e-01 -7.291379570960998535e-02 2.215408831834793091e-01 3.594408929347991943e-02 -2.356507182121276855e-01 2.164977192878723145e-01 -2.794673480093479156e-02 6.966581195592880249e-02 -1.531146019697189331e-01 -1.380167454481124878e-01 -1.241046935319900513e-01 -1.301962286233901978e-01 1.700851470232009888e-01 -2.954084277153015137e-01 -5.082349106669425964e-02 -4.866528138518333435e-02 7.787787169218063354e-02 1.321947872638702393e-01 -1.872541010379791260e-02 -2.285769581794738770e-01 3.879916667938232422e-01 1.559981107711791992e-01 -1.909005641937255859e-01 2.721872329711914062e-01 -1.736085303127765656e-02 1.175571680068969727e-01 -1.470231413841247559e-01 2.434551715850830078e-01 2.147595584392547607e-01 1.047185733914375305e-01 -7.539092004299163818e-02
-3.137540817260742188e-01 2.809219956398010254e-01 1.989281475543975830e-01 2.010816894471645355e-02 -2.524234056472778320e-01 -7.642050040885806084e-04 3.082529082894325256e-02 -1.445210427045822144e-01 1.806505769491195679e-01 -8.474586158990859985e-02 5.279480665922164917e-02 5.470900610089302063e-02 2.462698668241500854e-01 1.235744506120681763e-01 1.401186138391494751e-01 1.367156356573104858e-01 -1.264086067676544189e-01 3.011111617088317871e-01 -2.099202759563922882e-02 -1.833600699901580811e-01 -2.879499793052673340e-01 1.925411671400070190e-01 -3.276453539729118347e-02 -2.837049961090087891e-01 -1.039397493004798889e-01 -3.233779221773147583e-02 1.546765211969614029e-02 -1.101250872015953064e-01 -4.555105417966842651e-02 4.042636454105377197e-01 -3.864556178450584412e-02 -6.162448972463607788e-02
-2.142941802740097046e-01 2.857352495193481445e-01 1.598936021327972412e-01 3.862543404102325439e-01 -1.781483590602874756e-01 5.163064692169427872e-03 -4.407750815153121948e-02 2.678220719099044800e-02 1.797691173851490021e-02 -2.065174728631973267e-01 -1.058132499456405640e-01 4.911818727850914001e-02 -3.235112130641937256e-02 3.189646825194358826e-02 -1.066059619188308716e-01 2.924482226371765137e-01 -3.505529165267944336e-01 9.912505745887756348e-02 5.864635109901428223e-02 -4.176125526428222656e-01 2.223474718630313873e-02 6.974636763334274292e-02 -5.308483913540840149e-02 -1.519864201545715332e-01 -1.133166179060935974e-01 9.105634875595569611e-03 -1.221421435475349426e-01 2.230533808469772339e-01 -2.402863837778568268e-02 7.346894592046737671e-02 1.361472010612487793e-01 2.525452077388763428e-01
-7.872750610113143921e-02 2.685354053974151611e-01 2.776718884706497192e-02 2.379336953163146973e-01 2.262727916240692139e-01 1.161983003839850426e-03 -5.496400967240333557e-02 6.969781965017318726e-02 8.188068750314414501e-04 -1.013791412115097046e-01 -2.073123902082443237e-01 2.277290821075439453e-01 2.244810201227664948e-02 1.315883398056030273e-01 -7.730386406183242798e-02 1.558926552534103394e-01 -3.029736876487731934e-01 1.246360689401626587e-02 -8.398763835430145264e-02 -2.289989888668060303e-01 8.369246125221252441e-02 -6.075333058834075928e-02 2.060033380985260010e-01 -1.483992040157318115e-01 -2.059681117534637451e-01 2.580086290836334229e-01 1.551146656274795532e-01 -1.775481998920440674e-01 5.496478080749511719e-02 3.990763425827026367e-01 -3.109883368015289307e-01 -4.292472451925277710e-02
1.419513858854770660e-02 2.604810595512390137e-01 -1.374513059854507446e-01 2.618141770362854004e-01 1.976263970136642456e-01 -1.283521950244903564e-01 1.994542181491851807e-01 6.018055602908134460e-02 2.557082176208496094e-01 -1.037964373826980591e-01 -2.953826189041137695e-01 -5.953060463070869446e-03 -2.221661061048507690e-01 8.901121467351913452e-02 -5.936394631862640381e-02 1.326108127832412720e-01 -2.055786848068237305e-01 -6.127193570137023926e-02 6.440481543540954590e-02 -2.414411157369613647e-01 -1.645711362361907959e-01 1.397428363561630249e-01 -2.179859578609466553e-01 -9.928301721811294556e-02 -8.190512657165527344e-03 -2.226148098707199097e-01 -3.804374951869249344e-03 -2.771354913711547852e-01 3.716141879558563232e-01 7.326635718345642090e-02 1.180198565125465393e-01 -8.634296804666519165e-02
-6.000790745019912720e-02 3.616962730884552002e-01 -1.323989629745483398e-01 1.952441781759262085e-01 3.710943565238267183e-04 -1.710673123598098755e-01 -1.987342089414596558e-01 -1.075653582811355591e-01 1.947720907628536224e-02 -2.867846488952636719e-01 -2.104221433401107788e-01 -1.151687949895858765e-01 -1.259228736162185669e-01 2.508587762713432312e-02 -3.008977174758911133e-01 1.013412326574325562e-01 3.595470264554023743e-02 1.990862041711807251e-01 2.076816707849502563e-01 -1.385134160518646240e-01 -1.878927648067474365e-01 1.481324434280395508e-01 -3.965308889746665955e-02 -1.226083859801292419e-01 1.409388035535812378e-01 -2.251588404178619385e-01 -1.607308983802795410e-01 -1.554481536149978638e-01 2.735567688941955566e-01 3.137685656547546387e-01 6.001715082675218582e-03 3.401870653033256531e-02
-8.862882107496261597e-02 2.057617008686065674e-01 -9.379431605339050293e-02 2.806724905967712402e-01 -5.262935161590576172e-02 1.300300657749176025e-01 -6.054804660379886627e-03 -3.285750746726989746e-01 -3.563887730706483126e-04 -1.971806585788726807e-01 -1.436764895915985107e-01 -8.926330506801605225e-02 -1.095318123698234558e-01 -2.500775083899497986e-02 1.926698088645935059e-01 3.824699223041534424e-01 -2.746407389640808105e-01 1.424866467714309692e-01 1.992552131414413452e-01 -2.101954519748687744e-01 -2.937152981758117676e-01 6.216185167431831360e-02 2.018980309367179871e-02 -7.776010781526565552e-02 -8.959173411130905151e-02 -8.200304210186004639e-02 1.257091611623764038e-01 -1.109468340873718262e-01 2.088218480348587036e-01 1.675571799278259277e-01 -1.447770148515701294e-01 2.435790002346038818e-01
3.785422816872596741e-02 3.467399477958679199e-01 -1.889468133449554443e-01 2.986369132995605469e-01 6.556297838687896729e-02 -1.838017702102661133e-01 -1.314683109521865845e-01 1.067415550351142883e-01 8.475497364997863770e-03 -3.624386191368103027e-01 -1.250333786010742188e-01 1.731231063604354858e-01 -1.527526378631591797e-01 -1.575699895620346069e-01 -1.423178762197494507e-01 3.039387166500091553e-01 5.437222495675086975e-02 6.597609817981719971e-02 3.745741844177246094e-01 -2.537186145782470703e-01 -1.613168418407440186e-01 9.338857233524322510e-02 -3.181430976837873459e-03 -5.025146529078483582e-02 6.396402139216661453e-03 -1.368583589792251587e-01 -1.214201841503381729e-02 -1.450686901807785034e-01 2.839159965515136719e-02 2.307693660259246826e-01 -7.361793518066406250e-02 1.222515106201171875e-02
-1.770425736904144287e-01 4.223434031009674072e-01 2.273090928792953491e-01 7.551088184118270874e-02 -4.656529426574707031e-02 -5.308169871568679810e-02 1.125541552901268005e-01 9.285330027341842651e-02 9.195502847433090210e-02 9.609405696392059326e-02 -1.107128057628870010e-02 2.701985538005828857e-01 8.767852187156677246e-02 8.437971025705337524e-02 7.926300168037414551e-03 3.703028857707977295e-01 -1.401555091142654419e-01 -2.461665868759155273e-02 -1.492304541170597076e-02 1.336235273629426956e-02 -1.203080080449581146e-02 -1.437663733959197998e-01 2.628713250160217285e-01 -1.307502537965774536e-01 -3.771947696805000305e-02 9.657754004001617432e-02 -2.532033920288085938e-01 -6.754951551556587219e-03 -3.186682984232902527e-02 4.319463968276977539e-01 1.526290923357009888e-01 -2.244158834218978882e-01
-1.152257770299911499e-01 1.439014170318841934e-02 -9.199818223714828491e-02 2.187094837427139282e-01 4.069603085517883301e-01 -9.677971154451370239e-02 6.302689015865325928e-02 -2.662071287631988525e-01 3.388311266899108887e-01 -7.374729216098785400e-02 -1.708019408397376537e-03 -2.787802517414093018e-01 -2.886267751455307007e-02 3.355210721492767334e-01 4.512715339660644531e-02 1.005622223019599915e-01 -1.111308485269546509e-01 -2.761103808879852295e-01 7.827280089259147644e-03 -1.696851402521133423e-01 1.070967502892017365e-02 1.459930986166000366e-01 1.185898035764694214e-01 -1.522269546985626221e-01 -1.030612066388130188e-01 -4.992739111185073853e-02 -1.558456420898437500e-01 -6.224000826478004456e-02 -2.599734663963317871e-01 2.505545318126678467e-01 -3.101061156485229731e-04 9.553666412830352783e-02
-1.226458624005317688e-01 2.060897797346115112e-01 9.894431382417678833e-02 4.872486889362335205e-01 -4.765802621841430664e-02 -1.248600110411643982e-01 1.042728647589683533e-01 1.620820462703704834e-01 2.599788010120391846e-01 -5.065226927399635315e-02 1.597501523792743683e-02 2.830046974122524261e-02 2.503978013992309570e-01 3.357552736997604370e-02 -2.094737440347671509e-01 3.161119222640991211e-01 -1.211023703217506409e-01 -1.669389605522155762e-01 5.929821729660034180e-02 -1.056437939405441284e-01 -2.670871019363403320e-01 -1.506253629922866821e-01 8.296261541545391083e-03 -6.252458691596984863e-02 -1.288156062364578247e-01 -5.777927115559577942e-02 -2.072868943214416504e-01 1.191854476928710938e-01 -2.491009887307882309e-03 2.913669347763061523e-01 -1.892556101083755493e-01 9.164822101593017578e-02
-3.870834037661552429e-02 5.171995609998703003e-02 5.252731591463088989e-02 2.275383174419403076e-01 -7.259145379066467285e-02 -2.529835700988769531e-01 3.463680148124694824e-01 3.102588057518005371e-01 3.592780232429504395e-01 -1.628231406211853027e-01 2.077368050813674927e-01 -2.761577367782592773e-01 -9.233386069536209106e-02 1.100532636046409607e-01 -2.953518368303775787e-02 2.272634059190750122e-01 -2.885654270648956299e-01 1.240191012620925903e-01 -2.648425288498401642e-02 -2.658050358295440674e-01 -1.370412111282348633e-01 3.259909525513648987e-02 9.681038558483123779e-02 3.656935319304466248e-02 2.662562578916549683e-02 -7.084532082080841064e-02 -7.256684452295303345e-02 1.077282894402742386e-02 1.799554079771041870e-01 2.326480150222778320e-01 -1.401028945110738277e-03 -9.719305485486984253e-02
2.750239148736000061e-02 -6.611535698175430298e-02 -3.417107760906219482e-01 7.209200412034988403e-02 9.099473804235458374e-02 6.501540774479508400e-04 1.176181361079216003e-01 -1.666920334100723267e-01 -7.330421940423548222e-04 -6.337278336286544800e-02 3.982024639844894409e-02 -3.142614662647247314e-02 1.099207475781440735e-01 2.363704144954681396e-01 5.967614427208900452e-02 -7.492687553167343140e-02 -3.777180314064025879e-01 -9.673745930194854736e-02 2.459984421730041504e-01 -2.402803450822830200e-01 -2.202055156230926514e-01 -3.588369116187095642e-02 5.292050540447235107e-02 -3.066089749336242676e-01 -6.634693592786788940e-02 -1.046307235956192017e-01 -3.002643287181854248e-01 -1.197585016489028931e-01 3.796556219458580017e-02 3.470708727836608887e-01 2.778325974941253662e-01 -5.900654196739196777e-02
-1.517526060342788696e-01 1.842552423477172852e-01 2.180001139640808105e-01 1.251674443483352661e-01 -1.585512161254882812e-01 -9.144151955842971802e-02 1.283073425292968750e-01 -1.761424988508224487e-01 3.392761647701263428e-01 -2.196240425109863281e-01 -3.828786779195070267e-03 -7.717291265726089478e-02 3.151668012142181396e-01 2.012712061405181885e-01 3.446340560913085938e-02 1.844859272241592407e-01 -2.643214724957942963e-02 1.710431873798370361e-01 -1.418704986572265625e-01 -2.666380405426025391e-01 -1.534122824668884277e-01 1.271490603685379028e-01 9.768857806921005249e-02 -1.446497887372970581e-01 -5.542068928480148315e-02 -2.074606865644454956e-01 -1.147098839282989502e-02 -1.633906066417694092e-01 9.727334231138229370e-02 3.993010222911834717e-01 -7.949822396039962769e-02 1.222932785749435425e-01
-1.083821505308151245e-01 -4.860175400972366333e-02 -1.687608808279037476e-01 3.451634645462036133e-01 2.348942309617996216e-01 -2.469963878393173218e-01 3.522733598947525024e-02 -1.851628869771957397e-01 -1.905450411140918732e-02 1.554987486451864243e-02 -1.221962273120880127e-01 -5.054263025522232056e-02 6.974099669605493546e-03 7.218188047409057617e-02 -1.629109978675842285e-01 -1.090106591582298279e-01 -2.700870633125305176e-01 -6.084340065717697144e-02 8.419363945722579956e-02 -2.608289420604705811e-01 -1.429518461227416992e-01 -1.198080554604530334e-01 1.190394759178161621e-01 -2.452502250671386719e-01 -1.904968470335006714e-01 -4.392233788967132568e-01 -2.439293116331100464e-01 -1.289490461349487305e-01 7.984887063503265381e-02 1.573849022388458252e-01 1.654551029205322266e-01 7.583215832710266113e-03
-1.427425444126129150e-01 4.124113619327545166e-01 -3.543706610798835754e-02 2.979345917701721191e-01 1.403169054538011551e-02 -2.982292175292968750e-01 -2.176866121590137482e-02 -1.797773391008377075e-01 -1.459424290806055069e-02 -1.783736748620867729e-03 -1.223031133413314819e-01 -3.726685047149658203e-01 2.178271114826202393e-01 3.226258605718612671e-02 -7.484608143568038940e-02 6.052793189883232117e-02 -2.516358494758605957e-01 8.392168581485748291e-02 9.991005808115005493e-02 -2.061786353588104248e-01 3.452859073877334595e-02 2.857095897197723389e-01 1.073866635560989380e-01 5.640343576669692993e-02 -1.089105289429426193e-02 5.299597233533859253e-02 -6.143444031476974487e-02 2.635464668273925781e-01 2.903237342834472656e-01 -9.155726060271263123e-03 3.632395714521408081e-02 -5.948424711823463440e-02
-3.813236057758331299e-01 4.834064096212387085e-02 -2.169947177171707153e-01 2.786037884652614594e-02 3.695492818951606750e-02 -1.159840226173400879e-01 2.221945524215698242e-01 1.835595071315765381e-02 -5.836373940110206604e-02 1.217396780848503113e-01 2.372825145721435547e-01 -1.184836961328983307e-02 -1.327845007181167603e-01 1.761675924062728882e-01 -1.613569259643554688e-01 -3.255616128444671631e-02 -1.892722398042678833e-01 5.562305822968482971e-02 2.778693139553070068e-01 -3.532429337501525879e-01 -1.430901587009429932e-01 -1.649934649467468262e-01 1.733929961919784546e-01 -2.518072128295898438e-01 -1.498938072472810745e-02 -1.051539108157157898e-01 -2.762402594089508057e-01 2.961870841681957245e-02 2.553668320178985596e-01 3.705765306949615479e-02 -2.227323800325393677e-01 -5.188051983714103699e-02
-1.915727555751800537e-01 5.429838318377733231e-03 -1.190614029765129089e-01 3.614388108253479004e-01 3.412553369998931885e-01 5.817582085728645325e-02 8.879172056913375854e-02 -3.243821859359741211e-01 -1.448991335928440094e-02 -2.430444359779357910e-01 6.555120646953582764e-02 2.135175978764891624e-03 1.160492300987243652e-01 2.816739082336425781e-01 1.990799605846405029e-02 5.178723111748695374e-02 5.382054671645164490e-02 -1.319858580827713013e-01 1.361934989690780640e-01 -4.183396697044372559e-01 1.849572658538818359e-01 1.661758571863174438e-01 3.254401311278343201e-02 -1.693851202726364136e-01 8.516857028007507324e-02 3.398782387375831604e-02 1.193408966064453125e-01 -7.668641954660415649e-02 1.602740436792373657e-01 1.594822257757186890e-01 -1.707991361618041992e-01 1.084758415818214417e-01
-5.700818821787834167e-02 2.636207640171051025e-01 7.958117127418518066e-02 1.903404742479324341e-01 2.299226224422454834e-01 -1.288563907146453857e-01 1.549780815839767456e-01 2.269780188798904419e-01 1.757664680480957031e-01 -1.036259755492210388e-01 8.219305425882339478e-02 3.400523364543914795e-01 3.945184126496315002e-02 3.012887760996818542e-02 -9.126672148704528809e-02 5.394999384880065918e-01 -9.939569234848022461e-02 -1.106731295585632324e-01 6.735555827617645264e-02 -4.083755984902381897e-02 1.231174618005752563e-01 1.660525798797607422e-01 1.523450165987014771e-01 -6.755644828081130981e-02 2.404733560979366302e-02 -3.439813479781150818e-02 2.020614780485630035e-02 -1.442685872316360474e-01 2.274391613900661469e-02 1.332309544086456299e-01 -3.653065264225006104e-01 1.648365706205368042e-02
-5.497503280639648438e-02 2.246035635471343994e-01 -2.484991103410720825e-01 3.362049460411071777e-01 -1.206782013177871704e-01 -2.919017374515533447e-01 -4.612275213003158569e-02 -2.859468460083007812e-01 1.031923666596412659e-01 -5.278518795967102051e-02 -1.910193413496017456e-01 -4.296720027923583984e-02 -1.626484692096710205e-01 2.140016853809356689e-01 1.668316498398780823e-02 1.148274093866348267e-01 5.040146782994270325e-02 -8.381755650043487549e-02 3.727182745933532715e-01 -2.479136586189270020e-01 -2.060072682797908783e-02 1.114618107676506042e-01 3.536229208111763000e-02 -1.792088896036148071e-01 2.715158974751830101e-03 1.799252256751060486e-02 -1.421387642621994019e-01 -3.589970469474792480e-01 1.263224333524703979e-01 1.652682423591613770e-01 -2.767994627356529236e-02 -3.142550960183143616e-02
-2.122233808040618896e-01 1.734138578176498413e-01 4.229623079299926758e-02 1.134744472801685333e-02 2.759732007980346680e-01 -1.262053400278091431e-01 1.718715727329254150e-01 -2.068610787391662598e-01 -4.755082726478576660e-02 2.296918630599975586e-01 1.128981634974479675e-01 1.333212256431579590e-01 -1.013968512415885925e-01 1.246370449662208557e-01 -1.291310787200927734e-01 2.187107652425765991e-01 4.094658792018890381e-02 1.395139545202255249e-01 3.100897669792175293e-01 -2.110452577471733093e-02 -8.674411475658416748e-02 2.905713319778442383e-01 1.889170110225677490e-01 -3.102722764015197754e-01 -1.248897165060043335e-01 1.307720039039850235e-02 -1.759296804666519165e-01 1.654164940118789673e-01 2.557515799999237061e-01 2.298020720481872559e-01 1.795369833707809448e-01 -1.284348964691162109e-01
-2.852965295314788818e-01 2.010554522275924683e-01 -1.447449531406164169e-02 5.047774314880371094e-02 -1.736553013324737549e-01 -1.085600331425666809e-01 7.406371086835861206e-02 -3.152368962764739990e-01 2.651759423315525055e-02 -7.004521787166595459e-02 -8.029475063085556030e-02 -4.855626821517944336e-02 2.306661903858184814e-01 -1.591395027935504913e-02 2.534488737583160400e-01 8.449370041489601135e-03 -1.847870200872421265e-01 -6.504938751459121704e-02 2.407395243644714355e-01 -2.785351872444152832e-01 -2.312431186437606812e-01 2.517439723014831543e-01 1.230819076299667358e-01 -3.159859776496887207e-01 -1.955425888299942017e-01 3.036654591560363770e-01 9.831929951906204224e-02 -9.982889890670776367e-02 1.193301677703857422e-01 1.227292120456695557e-01 -5.280549079179763794e-02 9.224510192871093750e-02
-3.237061202526092529e-01 2.835285663604736328e-01 7.570175081491470337e-02 2.018077671527862549e-01 5.775877460837364197e-02 -2.771016061305999756e-01 1.404217034578323364e-01 -1.366062313318252563e-01 -7.098544389009475708e-02 1.422270685434341431e-01 -5.750674381852149963e-02 5.770793929696083069e-02 -1.164288669824600220e-01 -1.609140336513519287e-01 -1.736062616109848022e-01 -1.523426473140716553e-01 -1.228490695357322693e-01 -6.853393279016017914e-03 3.950572311878204346e-01 -9.928622841835021973e-02 1.011675372719764709e-01 2.032148241996765137e-01 4.039862379431724548e-02 -1.857917159795761108e-01 -1.695484071969985962e-01 1.461460739374160767e-01 -2.958174049854278564e-01 -7.616178691387176514e-02 3.472460806369781494e-02 2.927172780036926270e-01 -4.296504333615303040e-02 1.557856500148773193e-01
-1.441001743078231812e-01 2.434043437242507935e-01 2.170055061578750610e-01 -4.005864262580871582e-02 3.254974782466888428e-01 -1.048635318875312805e-02 -9.194228053092956543e-02 -1.536012738943099976e-01 1.087738722562789917e-01 -3.774968162178993225e-02 -1.697346754372119904e-02 9.250149130821228027e-02 1.503806263208389282e-01 9.502358734607696533e-03 2.263036221265792847e-01 4.484361782670021057e-02 -1.674303561449050903e-01 -3.918180614709854126e-02 2.646374702453613281e-01 2.666356973350048065e-02 -2.344699800014495850e-01 3.582867681980133057e-01 6.878015398979187012e-02 -4.249903559684753418e-01 7.835981994867324829e-02 4.819589853286743164e-02 1.305788941681385040e-02 2.179825007915496826e-01 1.408169567584991455e-01 2.968719303607940674e-01 -4.311407357454299927e-02 1.346856541931629181e-02
3.743210807442665100e-02 -2.725427746772766113e-01 -1.198946982622146606e-01 2.179931700229644775e-01 1.696170568466186523e-01 4.107529670000076294e-02 -9.723065048456192017e-02 1.634414196014404297e-01 2.383000105619430542e-01 -1.798448860645294189e-01 -8.659527450799942017e-02 -1.137998774647712708e-01 1.009431928396224976e-01 2.197820842266082764e-01 2.230433560907840729e-02 2.062604725360870361e-01 -1.858853995800018311e-01 1.547647565603256226e-01 2.873555719852447510e-01 -2.088298499584197998e-01 1.262175757437944412e-02 2.581960894167423248e-02 6.466250121593475342e-02 -3.480106890201568604e-01 -8.629105985164642334e-02 -1.198964118957519531e-01 -1.932517737150192261e-01 2.147727906703948975e-01 6.739030778408050537e-02 3.344866335391998291e-01 -5.053358897566795349e-02 -2.227243781089782715e-01
-2.670558355748653412e-02 1.563257575035095215e-01 -2.148291561752557755e-03 1.874174475669860840e-01 -2.336991578340530396e-01 1.179210022091865540e-01 -4.648928716778755188e-02 2.115576155483722687e-02 2.441049218177795410e-01 -1.373302489519119263e-01 -7.395178079605102539e-02 1.186612620949745178e-01 6.421025842428207397e-02 1.773713380098342896e-01 2.621120307594537735e-03 6.063474416732788086e-01 -2.612059712409973145e-01 -7.430586218833923340e-02 3.617267310619354248e-02 -9.363843500614166260e-02 -1.821902096271514893e-01 -8.665790408849716187e-02 1.688221693038940430e-01 -2.515192627906799316e-01 4.773838073015213013e-02 5.398672074079513550e-02 -2.613029479980468750e-01 8.331293612718582153e-02 -7.841785997152328491e-02 1.719476729631423950e-01 -1.135216429829597473e-01 -1.484499275684356689e-01
-7.310144603252410889e-02 2.770059108734130859e-01 1.731035411357879639e-01 4.195803999900817871e-01 -8.028525114059448242e-02 6.024989113211631775e-02 1.088239103555679321e-01 1.201358586549758911e-01 2.856808006763458252e-01 -2.097710818052291870e-01 4.404817149043083191e-02 1.974395811557769775e-01 2.422566264867782593e-01 1.388760060071945190e-01 8.827845752239227295e-02 2.753243148326873779e-01 -2.326408028602600098e-01 6.839019805192947388e-02 -5.247118696570396423e-02 2.031422853469848633e-01 -1.575852185487747192e-01 7.380038499832153320e-02 2.704291343688964844e-01 -2.287164703011512756e-02 -1.065745949745178223e-01 -8.657418936491012573e-02 -1.314127743244171143e-01 -1.913269460201263428e-01 -5.527867004275321960e-02 1.943388879299163818e-01 -1.634489893913269043e-01 -2.068321220576763153e-02
-3.103725016117095947e-01 4.678306877613067627e-01 -1.261301487684249878e-01 3.073627948760986328e-01 1.878932267427444458e-01 -1.103886514902114868e-01 2.787607908248901367e-01 -1.611909270286560059e-01 -2.249236777424812317e-02 -1.908584497869014740e-02 7.812671363353729248e-02 -1.202479600906372070e-01 -1.197280734777450562e-01 -6.991653889417648315e-02 1.055811420083045959e-01 2.153138965368270874e-01 2.108121104538440704e-02 -5.842898786067962646e-02 3.328053057193756104e-01 5.658591166138648987e-03 -1.331130266189575195e-01 7.778689265251159668e-02 9.010829031467437744e-02 1.798655390739440918e-01 2.205429039895534515e-02 -2.433802932500839233e-01 -5.784859880805015564e-02 5.262786522507667542e-02 2.023853361606597900e-01 9.699771553277969360e-02 2.415667101740837097e-02 1.714635193347930908e-01
-2.715885043144226074e-01 1.092336922883987427e-01 -6.073435395956039429e-02 3.669889867305755615e-01 -1.422320157289505005e-01 -1.801055818796157837e-01 2.722113728523254395e-01 1.365151405334472656e-01 1.601406633853912354e-01 -5.147800222039222717e-02 8.458948135375976562e-02 -2.971569262444972992e-02 -2.242360264062881470e-02 2.204946614801883698e-02 6.301869451999664307e-02 3.831740021705627441e-01 -3.833813369274139404e-01 1.366914063692092896e-01 -2.606886327266693115e-01 -5.744094401597976685e-02 -2.464973628520965576e-01 -1.215004250407218933e-01 7.694757729768753052e-02 -5.081756412982940674e-02 3.342634299769997597e-04 -1.345852315425872803e-01 -3.746105358004570007e-02 4.664516076445579529e-02 1.561814695596694946e-01 2.176942378282546997e-01 -1.327732801437377930e-01 -1.018015295267105103e-01
4.473046399652957916e-03 1.219744384288787842e-01 -1.711855679750442505e-01 9.621729841455817223e-04 1.120126992464065552e-01 -1.336362957954406738e-01 3.530340790748596191e-01 1.121507212519645691e-01 3.072629570960998535e-01 -1.781808882951736450e-01 -2.057903707027435303e-01 -2.038298398256301880e-01 -1.288394927978515625e-01 2.285235375165939331e-01 -4.625387489795684814e-02 2.137148678302764893e-01 -2.952555418014526367e-01 1.152775809168815613e-01 1.419115364551544189e-01 -3.567341268062591553e-01 -2.266444563865661621e-01 -6.791088264435529709e-03 -8.559494465589523315e-02 -1.947336047887802124e-01 9.418914467096328735e-02 -1.376253366470336914e-02 5.718134343624114990e-02 -1.172345206141471863e-01 1.096697300672531128e-01 2.343095093965530396e-01 1.460128128528594971e-01 5.139865726232528687e-02
1.276972293853759766e-01 4.409267902374267578e-01 2.373331338167190552e-01 3.172300755977630615e-01 1.007307022809982300e-01 -3.184961900115013123e-02 2.084376960992813110e-01 -1.645818203687667847e-01 7.648244500160217285e-02 -2.215231209993362427e-01 -2.976439595222473145e-01 3.913069888949394226e-02 -4.967014119029045105e-02 1.559816002845764160e-01 -2.694620983675122261e-03 -1.299017947167158127e-02 6.022446602582931519e-02 -3.765691071748733521e-02 -1.019181497395038605e-02 -3.308978080749511719e-01 -7.252823561429977417e-02 -4.516939818859100342e-02 -3.386662900447845459e-02 -1.895238459110260010e-01 -1.299551725387573242e-01 -7.483974844217300415e-02 -1.117008924484252930e-01 -1.994986832141876221e-01 2.337724864482879639e-01 2.219988703727722168e-01 -8.285051584243774414e-02 -1.844705343246459961e-01
-1.962882466614246368e-02 1.522341221570968628e-01 -2.838845252990722656e-01 3.907649517059326172e-01 -7.969842106103897095e-02 -2.134918272495269775e-01 -7.489786297082901001e-02 -1.307750791311264038e-01 1.370986402034759521e-01 1.175808981060981750e-01 -8.777887374162673950e-02 5.500854551792144775e-02 -1.668246537446975708e-01 2.542965412139892578e-01 1.665685027837753296e-01 9.601023793220520020e-02 4.722688719630241394e-02 -1.924035847187042236e-01 3.014990389347076416e-01 -3.274165987968444824e-01 3.731590881943702698e-02 1.338887959718704224e-01 1.146483570337295532e-01 -8.877176046371459961e-02 1.175093054771423340e-01 8.009697310626506805e-03 -2.315990775823593140e-01 -2.764461338520050049e-01 6.133895739912986755e-02 2.152551859617233276e-01 -1.313110142946243286e-01 8.202253282070159912e-02
6.820993870496749878e-02 3.669531047344207764e-01 -2.585954368114471436e-01 1.552293896675109863e-01 2.758420407772064209e-01 -1.636003702878952026e-01 1.306053698062896729e-01 9.454471617937088013e-02 7.958959788084030151e-02 2.550354301929473877e-01 -2.780953645706176758e-01 -1.672017574310302734e-02 -7.858742028474807739e-02 3.020329214632511139e-02 1.186342835426330566e-01 2.011689841747283936e-01 1.913947612047195435e-02 -1.341950297355651855e-01 8.563677966594696045e-02 -1.243124380707740784e-01 -1.677644103765487671e-01 1.969307512044906616e-01 2.860100865364074707e-01 -1.771493852138519287e-01 -1.586898714303970337e-01 -1.214412227272987366e-01 1.349933296442031860e-01 -7.726968824863433838e-02 2.980887889862060547e-01 2.230363190174102783e-01 -6.756973266601562500e-02 -4.105177521705627441e-02
-2.226185202598571777e-01 2.339623570442199707e-01 -1.910453736782073975e-01 5.055313184857368469e-02 1.572664529085159302e-01 -4.031450152397155762e-01 2.485166788101196289e-01 -2.783317118883132935e-02 1.597353816032409668e-01 1.370018571615219116e-01 4.021593835204839706e-03 1.637076027691364288e-02 -6.904950737953186035e-02 -4.632523341570049524e-04 2.654637955129146576e-02 5.502461642026901245e-02 1.296217590570449829e-01 7.788413763046264648e-02 1.914883404970169067e-01 1.051716431975364685e-01 -2.060805708169937134e-01 1.414750516414642334e-01 1.411274075508117676e-01 -4.743222147226333618e-02 -2.260792255401611328e-01 -2.409065514802932739e-01 -1.403851658105850220e-01 1.095033437013626099e-01 2.300109565258026123e-01 3.863353729248046875e-01 1.991018950939178467e-01 1.260522753000259399e-01
-1.927088350057601929e-01 1.205530539155006409e-01 3.836325183510780334e-02 1.241132020950317383e-01 3.231148049235343933e-02 -1.027933508157730103e-01 2.173741757869720459e-01 2.919966876506805420e-01 6.595442444086074829e-02 -3.623497858643531799e-02 -8.216556906700134277e-02 1.483926177024841309e-02 1.505899280309677124e-01 1.691437810659408569e-01 1.794063299894332886e-01 3.602589964866638184e-01 -7.780240476131439209e-02 1.923853754997253418e-01 -1.902092806994915009e-02 -7.313650846481323242e-02 -9.316435456275939941e-02 1.768983006477355957e-01 1.056501120328903198e-01 -2.159585617482662201e-02 2.890118956565856934e-02 2.176844477653503418e-01 -4.587780535221099854e-01 1.549241598695516586e-02 -8.403246104717254639e-02 3.565703630447387695e-01 3.851678967475891113e-02 2.577450871467590332e-01
-3.425014019012451172e-01 3.705849871039390564e-02 -5.029166117310523987e-02 3.624963760375976562e-01 3.567666979506611824e-03 -3.044839501380920410e-01 -1.606330089271068573e-02 -6.438059359788894653e-02 1.719362884759902954e-01 6.115027144551277161e-02 2.152165770530700684e-02 -1.611008346080780029e-01 2.580365836620330811e-01 -3.058156557381153107e-02 5.160161480307579041e-02 1.700571477413177490e-01 -3.183438479900360107e-01 1.903627216815948486e-01 2.308562584221363068e-02 -1.933453381061553955e-01 -1.560248583555221558e-01 1.350698918104171753e-01 7.709564268589019775e-02 -1.181068085134029388e-02 3.825462609529495239e-02 2.131314575672149658e-01 -1.039024367928504944e-01 2.196430861949920654e-01 2.349657118320465088e-01 2.855421304702758789e-01 1.561451107263565063e-01 -1.494883466511964798e-02
-1.456072628498077393e-01 1.538045704364776611e-01 1.471014916896820068e-01 2.066975384950637817e-01 2.591819763183593750e-01 -1.183064877986907959e-01 3.008593320846557617e-01 2.073486596345901489e-01 2.754490077495574951e-02 -2.132524102926254272e-01 1.561222076416015625e-01 2.686577737331390381e-01 -1.651149094104766846e-01 8.717819303274154663e-02 -1.105091869831085205e-01 3.379061520099639893e-01 -1.726651042699813843e-01 -6.806278228759765625e-02 2.171253859996795654e-01 2.434309385716915131e-02 -9.966381639242172241e-02 6.896287947893142700e-02 6.203410774469375610e-02 -1.088748648762702942e-01 -1.656635999679565430e-01 3.962126746773719788e-02 3.917672485113143921e-02 -4.835233837366104126e-02 2.431249246001243591e-02 2.511560022830963135e-01 -3.963605165481567383e-01 -7.631859928369522095e-02
-7.238476723432540894e-02 2.363632917404174805e-01 -1.728704571723937988e-01 3.141339719295501709e-01 2.644663304090499878e-02 -5.196440219879150391e-02 1.946443808265030384e-03 2.053516730666160583e-02 1.520161926746368408e-01 -9.563865140080451965e-03 1.482716947793960571e-01 -1.340708285570144653e-01 -5.647350847721099854e-02 -2.761233225464820862e-02 4.865213483572006226e-02 2.004771381616592407e-01 5.027674511075019836e-02 -1.453058421611785889e-01 2.505337595939636230e-01 -9.511632472276687622e-02 -2.693781070411205292e-02 2.250347137451171875e-01 -1.007011607289314270e-01 -4.381917417049407959e-02 -3.508847057819366455e-01 -3.089844584465026855e-01 6.740009039640426636e-02 1.722046136856079102e-01 1.119587197899818420e-01 4.490471482276916504e-01 -7.638836652040481567e-02 2.552428841590881348e-01
-1.011711955070495605e-01 4.955335557460784912e-01 2.941974624991416931e-02 1.073409095406532288e-01 -1.696694493293762207e-01 -1.329118013381958008e-01 6.435500830411911011e-02 -1.471074372529983521e-01 7.049755007028579712e-02 -1.064182370901107788e-01 -1.479616463184356689e-01 -2.804743945598602295e-01 1.220078170299530029e-01 4.855215083807706833e-03 4.145199060440063477e-02 9.705886244773864746e-02 5.623080953955650330e-02 1.614602804183959961e-01 4.622789025306701660e-01 -3.689243495464324951e-01 3.971285000443458557e-02 6.134789064526557922e-02 1.566693000495433807e-02 -1.829714477062225342e-01 -1.412587612867355347e-01 -1.666034609079360962e-01 -1.050345748662948608e-01 -8.933707326650619507e-02 7.846353948116302490e-02 8.071134984493255615e-02 -1.153749227523803711e-01 7.666168361902236938e-02
3.819423541426658630e-02 1.157123595476150513e-01 -9.431044757366180420e-02 1.659003645181655884e-01 2.015151679515838623e-01 -9.110246598720550537e-02 1.150567084550857544e-01 -4.820841550827026367e-02 8.916445821523666382e-02 -2.521095275878906250e-01 -2.195524610579013824e-02 -3.502648174762725830e-01 1.196113005280494690e-01 6.493190675973892212e-02 -1.996906660497188568e-02 3.193160519003868103e-02 -1.170036420226097107e-01 -4.272829368710517883e-02 5.009734034538269043e-01 1.355115920305252075e-01 -1.219807006418704987e-02 7.606199383735656738e-02 1.129450947046279907e-01 -2.855212986469268799e-01 -1.791357696056365967e-01 -7.773873209953308105e-02 -9.678937494754791260e-02 -2.923238873481750488e-01 6.174893677234649658e-02 3.817887604236602783e-01 3.511147201061248779e-02 -2.857226692140102386e-02
-9.289732575416564941e-02 -1.025421172380447388e-02 -9.275434911251068115e-02 3.519086837768554688e-01 1.893804222345352173e-01 -1.385271102190017700e-01 -2.951960079371929169e-02 -4.213691875338554382e-02 -1.255801171064376831e-01 -7.791931182146072388e-02 -1.962364464998245239e-02 4.489718377590179443e-02 1.879289746284484863e-02 7.861520349979400635e-02 -1.115304827690124512e-01 -6.680744141340255737e-02 -1.776589751243591309e-01 -5.399349331855773926e-02 1.198487803339958191e-01 -4.760159254074096680e-01 -1.948479413986206055e-01 1.706778630614280701e-02 1.816288530826568604e-01 -2.841724455356597900e-01 -4.321591854095458984e-01 -2.014694511890411377e-01 -1.775867193937301636e-01 -1.804123520851135254e-01 -1.172592714428901672e-01 9.983639419078826904e-02 1.382362283766269684e-02 1.032643690705299377e-01
-8.574453741312026978e-02 2.652099132537841797e-01 -1.161736771464347839e-01 -8.273711800575256348e-02 1.592394560575485229e-01 -1.238460987806320190e-01 1.861154586076736450e-01 -2.313924878835678101e-01 9.050366282463073730e-02 2.242066264152526855e-01 3.396004140377044678e-01 -1.098530143499374390e-01 1.294012274593114853e-02 1.065688356757164001e-01 -3.221750855445861816e-01 1.730044931173324585e-01 -1.179059371352195740e-01 1.256177127361297607e-01 1.744018048048019409e-01 -2.388238012790679932e-01 -2.504993677139282227e-01 1.589325442910194397e-02 1.836355924606323242e-01 -1.264868378639221191e-01 -1.290722340345382690e-01 -6.379473954439163208e-02 -1.898583769798278809e-01 1.383659541606903076e-01 1.901159137487411499e-01 -3.050935221835970879e-03 -2.933265566825866699e-01 -1.183784082531929016e-01
-6.698319688439369202e-03 3.048313558101654053e-01 3.498264029622077942e-02 8.134232461452484131e-02 2.392611205577850342e-01 -7.978177070617675781e-02 1.567431986331939697e-01 -2.121957838535308838e-01 -9.939367324113845825e-02 1.189660578966140747e-01 -7.276715338230133057e-02 1.791540235280990601e-01 1.008257865905761719e-01 3.965973854064941406e-02 3.251603245735168457e-01 1.080614328384399414e-01 -2.763180434703826904e-01 -6.244794279336929321e-02 2.610251903533935547e-01 -7.656744867563247681e-02 -1.293876469135284424e-01 2.566237151622772217e-01 -1.499846726655960083e-01 -4.040683209896087646e-01 1.886857897043228149e-01 4.194098338484764099e-02 -1.059767529368400574e-01 4.775831475853919983e-02 2.012688517570495605e-01 2.044182270765304565e-01 -2.765233069658279419e-02 -1.373758763074874878e-01
-1.338289231061935425e-01 2.814773321151733398e-01 1.276942044496536255e-01 1.267805993556976318e-01 5.939127132296562195e-02 2.934674173593521118e-02 1.865591295063495636e-02 -1.099348217248916626e-01 -2.758895978331565857e-02 5.020366981625556946e-02 -7.756503671407699585e-02 1.595431715250015259e-01 1.292541921138763428e-01 -4.494163021445274353e-02 2.504333257675170898e-01 -8.226002752780914307e-02 -2.016291320323944092e-01 -8.727723360061645508e-02 2.094803154468536377e-01 -6.216786801815032959e-02 -2.002045959234237671e-01 4.807513356208801270e-01 1.652464270591735840e-02 -4.764675796031951904e-01 6.415522843599319458e-02 -1.195594072341918945e-01 -1.031347587704658508e-01 9.865207970142364502e-02 1.127207800745964050e-01 2.772580683231353760e-01 4.172758199274539948e-03 -8.834880590438842773e-02
1.371649950742721558e-01 2.772811055183410645e-01 -1.638571023941040039e-01 3.643133640289306641e-01 2.022710293531417847e-01 -1.746809184551239014e-01 2.794519364833831787e-01 1.306421011686325073e-01 -1.109048873186111450e-01 1.216938793659210205e-01 -1.428304612636566162e-01 1.063158884644508362e-01 -3.079923056066036224e-02 1.008189171552658081e-01 -1.146570071578025818e-01 5.250202491879463196e-02 -1.215570345520973206e-01 1.755252629518508911e-01 2.070912867784500122e-01 -2.130068093538284302e-01 -3.118727505207061768e-01 1.903161704540252686e-01 1.861155591905117035e-02 -8.435323834419250488e-02 -1.289405226707458496e-01 -3.100666403770446777e-01 -1.441839337348937988e-01 -2.396447397768497467e-02 1.576437056064605713e-01 1.023120060563087463e-01 1.538520753383636475e-01 -1.562066823244094849e-01
-2.060998380184173584e-01 1.314699202775955200e-01 3.598634153604507446e-02 3.239263966679573059e-02 5.494790151715278625e-02 -1.149130165576934814e-01 1.633282303810119629e-01 -1.811356246471405029e-01 2.280331701040267944e-01 -2.660371959209442139e-01 9.556639194488525391e-02 8.701124787330627441e-02 2.076501697301864624e-01 2.804866731166839600e-01 -1.309998035430908203e-01 2.113305926322937012e-01 1.945731602609157562e-02 3.169831931591033936e-01 -8.446384966373443604e-02 -1.082084327936172485e-01 -1.887120753526687622e-01 3.905900940299034119e-02 6.459435075521469116e-02 -8.744601905345916748e-02 2.718248777091503143e-02 3.278140351176261902e-02 3.548226878046989441e-02 -1.800866425037384033e-01 1.475439220666885376e-02 5.689738988876342773e-01 8.728128671646118164e-02 5.800058320164680481e-02
-3.747216165065765381e-01 1.744600534439086914e-01 -9.271653741598129272e-02 7.661113049834966660e-03 -6.737961620092391968e-02 -1.274702847003936768e-01 3.171986341476440430e-01 2.077893167734146118e-02 -5.686366464942693710e-03 -1.827174425125122070e-01 -1.624210774898529053e-01 -1.254123821854591370e-02 6.360502541065216064e-02 9.740896522998809814e-02 -9.669723361730575562e-02 1.881191134452819824e-01 -2.825859189033508301e-01 9.526443667709827423e-03 -2.438893020153045654e-01 -1.410271674394607544e-01 -2.735263407230377197e-01 2.181314490735530853e-02 8.915949612855911255e-02 -2.622413933277130127e-01 -1.231035143136978149e-01 -1.781982928514480591e-01 4.589814692735671997e-02 2.734255790710449219e-01 3.488659858703613281e-01 3.180254995822906494e-02 -2.896742150187492371e-02 -1.475258618593215942e-01
1.564249768853187561e-02 1.994371414184570312e-01 -7.538640499114990234e-02 1.375676542520523071e-01 6.418832391500473022e-02 -7.858096063137054443e-02 -1.355613023042678833e-01 -5.875362828373908997e-02 -6.585587561130523682e-02 -1.878423541784286499e-01 1.440708041191101074e-01 -7.705938071012496948e-02 1.850915104150772095e-01 -4.777505248785018921e-02 5.758392810821533203e-02 -3.895200090482831001e-03 -2.443989366292953491e-01 3.545306622982025146e-02 3.130898773670196533e-01 -3.956820070743560791e-01 -2.091221958398818970e-01 9.361820667982101440e-02 -1.754659265279769897e-01 -2.288101166486740112e-01 -4.098416864871978760e-01 -2.339576333761215210e-01 -2.134771645069122314e-01 3.079462051391601562e-02 2.673492021858692169e-02 1.382651031017303467e-01 1.390889585018157959e-01 1.934903413057327271e-01
3.185775130987167358e-02 2.019483894109725952e-01 -5.969722568988800049e-02 -2.984139695763587952e-02 1.665676757693290710e-02 1.365954279899597168e-01 3.491212129592895508e-01 -7.711823284626007080e-02 1.717161983251571655e-01 -1.103168055415153503e-01 -4.859676212072372437e-02 3.472894057631492615e-02 9.784039109945297241e-02 2.053972631692886353e-01 7.768465578556060791e-02 1.797936260700225830e-01 -3.416444659233093262e-01 -1.064004674553871155e-01 3.166098296642303467e-01 -1.954802274703979492e-01 1.011117473244667053e-01 2.974799275398254395e-01 -9.788861498236656189e-03 1.101270094513893127e-01 9.833008795976638794e-02 -6.681244075298309326e-02 4.818063229322433472e-02 -6.818339228630065918e-02 2.504137158393859863e-01 4.395065307617187500e-01 -9.282910265028476715e-03 -1.308949887752532959e-01
-1.085961759090423584e-01 2.561427950859069824e-01 -1.867550909519195557e-01 2.243983000516891479e-01 2.838140130043029785e-01 -2.621435094624757767e-03 1.631290465593338013e-01 -2.017757147550582886e-01 4.760102927684783936e-02 -1.528611034154891968e-01 -1.203392893075942993e-01 2.182449214160442352e-02 2.738167345523834229e-01 1.062588468194007874e-01 -1.174985081888735294e-03 2.351582609117031097e-02 -9.131971001625061035e-02 -1.570336818695068359e-01 1.993619799613952637e-01 -6.695578992366790771e-02 -1.251393705606460571e-01 2.189016938209533691e-01 2.920364737510681152e-01 -2.796314060688018799e-01 1.006703600287437439e-01 -4.081829264760017395e-02 1.358139067888259888e-01 2.485229521989822388e-01 2.360753268003463745e-01 6.142269447445869446e-02 3.042240738868713379e-01 -1.171427741646766663e-01
-1.284660995006561279e-01 -4.466386511921882629e-02 1.377140283584594727e-01 3.038700670003890991e-02 -1.244684979319572449e-01 -3.035184144973754883e-01 1.927931457757949829e-01 2.034551091492176056e-02 3.512506484985351562e-01 -1.111932098865509033e-01 1.911493241786956787e-01 9.040863066911697388e-02 1.191530600190162659e-01 6.385061144828796387e-02 1.693702936172485352e-01 3.628038465976715088e-01 -2.726073563098907471e-01 9.752580523490905762e-02 -5.150564014911651611e-02 -2.777329087257385254e-01 -8.433923125267028809e-02 8.534461259841918945e-02 2.935468852519989014e-01 -7.225896418094635010e-02 1.880951672792434692e-01 -1.386317461729049683e-01 -2.041867673397064209e-01 1.025305967777967453e-02 1.595141440629959106e-01 1.221631020307540894e-01 1.548408418893814087e-01 1.650199741125106812e-01
2.143110334873199463e-01 5.782858282327651978e-02 9.079987555742263794e-02 1.010510027408599854e-01 1.199614703655242920e-01 -3.604044318199157715e-01 6.131026893854141235e-03 -1.995375007390975952e-01 -1.134734228253364563e-01 -2.399393171072006226e-01 -6.511629372835159302e-02 2.099451795220375061e-02 -7.049288600683212280e-02 2.886242568492889404e-01 -7.394101470708847046e-02 2.399431467056274414e-01 -3.796975016593933105e-01 -1.013635694980621338e-01 -2.243981808423995972e-01 -1.574557274580001831e-01 9.011965245008468628e-03 8.218569308519363403e-02 1.425652354955673218e-01 -3.294136524200439453e-01 -4.176469519734382629e-02 -1.923473626375198364e-01 8.435811102390289307e-02 3.788453713059425354e-02 2.184397280216217041e-01 2.214445173740386963e-01 4.496478661894798279e-02 1.017860844731330872e-01
-9.759189188480377197e-02 -1.030841395258903503e-01 -1.643536090850830078e-01 1.774070411920547485e-01 3.129673302173614502e-01 -1.054152846336364746e-01 1.715673357248306274e-01 4.968793317675590515e-02 1.271766517311334610e-02 -2.669055163860321045e-01 2.869683317840099335e-02 -2.615020573139190674e-01 -3.579179290682077408e-03 9.482908248901367188e-02 2.732662558555603027e-01 -2.048770710825920105e-02 -6.183967366814613342e-02 2.213582843542098999e-01 2.426973432302474976e-01 -2.471609227359294891e-02 -1.920932680368423462e-01 1.794321089982986450e-01 -4.801185801625251770e-02 -3.233328461647033691e-01 -1.191364973783493042e-01 -1.568815112113952637e-02 -1.440723389387130737e-01 -8.335565030574798584e-02 2.066924273967742920e-01 3.349178433418273926e-01 5.348438024520874023e-02 -2.598343491554260254e-01
-1.416661143302917480e-01 1.836670786142349243e-01 1.761342138051986694e-01 1.176911070942878723e-01 2.170056551694869995e-01 -1.448579877614974976e-01 1.712547093629837036e-01 3.225327655673027039e-02 -5.834393203258514404e-03 -8.295081555843353271e-02 1.491361409425735474e-01 1.188793554902076721e-01 -7.499004900455474854e-02 1.667564809322357178e-01 -1.643141061067581177e-01 3.026827573776245117e-01 -2.502704560756683350e-01 -1.900842636823654175e-01 1.803456246852874756e-01 -4.014091193675994873e-02 6.172484531998634338e-02 -6.729424744844436646e-02 2.477819025516510010e-01 -1.104720979928970337e-01 -1.511508040130138397e-02 -1.099870307371020317e-03 2.448742985725402832e-01 9.638485312461853027e-02 -6.790809333324432373e-02 4.197087883949279785e-01 -3.760313391685485840e-01 -3.242823109030723572e-02
-2.307719737291336060e-01 1.169172674417495728e-01 1.890987344086170197e-02 3.615134954452514648e-01 -3.258251026272773743e-02 1.334115713834762573e-01 3.034057915210723877e-01 2.061809748411178589e-01 2.269874662160873413e-01 1.117231398820877075e-01 3.630175814032554626e-02 6.714245676994323730e-02 1.140740960836410522e-01 2.072544395923614502e-02 -4.528884962201118469e-02 2.426580637693405151e-01 -1.797646284103393555e-01 -7.260470837354660034e-02 -2.753166556358337402e-01 -2.125008255243301392e-01 -1.956035494804382324e-01 1.750582009553909302e-01 1.942373365163803101e-01 -1.110380664467811584e-01 -8.040843904018402100e-02 -3.972934931516647339e-02 -6.351147592067718506e-02 -9.999751346185803413e-04 -1.500894036144018173e-02 2.388537824153900146e-01 -3.834971189498901367e-01 -1.022741198539733887e-01
-1.491962224245071411e-01 2.607438862323760986e-01 -2.489861249923706055e-01 1.571670407429337502e-03 9.179171174764633179e-02 -1.105726044625043869e-02 -8.470544219017028809e-02 -2.418461889028549194e-01 1.410848349332809448e-01 -8.423970639705657959e-02 1.711983978748321533e-01 -1.362328678369522095e-01 -8.469339460134506226e-02 1.290792077779769897e-01 1.344504356384277344e-01 2.620598971843719482e-01 -1.158625818789005280e-02 -6.587237119674682617e-02 7.310376036912202835e-03 -1.130324453115463257e-01 4.146471247076988220e-02 2.032655477523803711e-01 -2.492970079183578491e-01 -1.201033070683479309e-01 -3.494909405708312988e-01 -3.089300692081451416e-01 -1.299711018800735474e-01 -9.743680059909820557e-02 1.930216550827026367e-01 3.996115624904632568e-01 -3.964802995324134827e-02 9.320731461048126221e-02
1.344188302755355835e-01 3.951298892498016357e-01 -1.687730252742767334e-01 1.072155684232711792e-01 1.411178410053253174e-01 -4.376694932579994202e-02 9.845928102731704712e-02 1.667461097240447998e-01 1.393837034702301025e-01 1.896001100540161133e-01 -7.020722329616546631e-02 -1.510028988122940063e-01 -1.790982484817504883e-02 9.504442662000656128e-02 2.727132756263017654e-03 1.033937633037567139e-01 -1.114308908581733704e-01 3.200018405914306641e-02 2.299921810626983643e-01 -1.216158121824264526e-01 -4.742387235164642334e-01 2.025759667158126831e-01 2.831260859966278076e-01 -1.858405023813247681e-01 8.081836253404617310e-02 -5.710946395993232727e-02 1.006827279925346375e-01 -1.956989765167236328e-01 2.661984562873840332e-01 1.665801405906677246e-01 -3.427143767476081848e-02 -5.966490879654884338e-02
-2.319830060005187988e-01 -1.345118228346109390e-02 3.390816599130630493e-02 4.127369523048400879e-01 -5.706243962049484253e-02 -1.652439534664154053e-01 7.953213155269622803e-02 -4.490463435649871826e-02 -7.770488411188125610e-02 1.107052564620971680e-01 -4.289728403091430664e-02 -2.660298645496368408e-01 6.693230569362640381e-02 -1.455399692058563232e-01 2.226831763982772827e-02 2.890889942646026611e-01 -2.061982303857803345e-01 1.091901138424873352e-01 6.921792030334472656e-02 -2.306426130235195160e-02 -3.243022859096527100e-01 1.114456728100776672e-01 2.104641199111938477e-01 -2.749894261360168457e-01 -1.246843114495277405e-01 1.557002961635589600e-01 -3.095355927944183350e-01 2.136599719524383545e-01 1.411330401897430420e-01 1.119376048445701599e-01 -1.409643888473510742e-01 -6.419628113508224487e-02
-1.378663927316665649e-01 3.231168687343597412e-01 2.811493575572967529e-01 -3.342024236917495728e-02 -6.565250456333160400e-02 -8.674900978803634644e-02 2.117615640163421631e-01 -1.607718914747238159e-01 3.349080681800842285e-01 -1.090968027710914612e-01 -5.446116998791694641e-02 -2.059322595596313477e-01 2.356105744838714600e-01 1.876062601804733276e-01 1.338395774364471436e-01 9.745158255100250244e-02 -2.233218103647232056e-01 1.796604245901107788e-01 2.137412549927830696e-03 -1.740988343954086304e-01 -1.555258408188819885e-02 6.866355985403060913e-02 7.742077112197875977e-02 -2.915964126586914062e-01 5.345713719725608826e-02 1.345091462135314941e-01 -2.834170460700988770e-01 -3.717651590704917908e-02 -5.795097351074218750e-02 3.293469250202178955e-01 -1.723665371537208557e-02 -5.581615865230560303e-02
-1.958580464124679565e-01 1.044838577508926392e-01 3.926898539066314697e-01 1.061709597706794739e-01 -1.541131082922220230e-02 -1.370032131671905518e-01 1.628540456295013428e-02 -1.714787036180496216e-01 1.576344519853591919e-01 -2.111416757106781006e-01 2.523849010467529297e-01 -9.266257286071777344e-02 2.926547825336456299e-01 2.131184097379446030e-03 3.522990271449089050e-02 2.781197428703308105e-01 -1.008655279874801636e-01 2.010664045810699463e-01 8.551548421382904053e-02 -1.134513914585113525e-01 -1.673873215913772583e-01 1.886913776397705078e-01 2.638267586007714272e-03 -6.676879525184631348e-02 -8.957557380199432373e-02 -1.530903428792953491e-01 -6.497364491224288940e-02 -7.201789878308773041e-03 6.406269967555999756e-02 4.793377220630645752e-01 9.782286733388900757e-02 1.120938658714294434e-01
1.914588660001754761e-01 3.951375186443328857e-01 1.479873657226562500e-01 2.635836303234100342e-01 1.088762804865837097e-01 -9.717038273811340332e-02 1.926777958869934082e-01 -2.348823994398117065e-01 -4.902029037475585938e-02 -1.625831723213195801e-01 -6.112015619874000549e-02 1.985738053917884827e-03 7.582168094813823700e-03 2.767307758331298828e-01 -1.267931163311004639e-01 -5.330222845077514648e-02 3.991610929369926453e-02 1.534940302371978760e-01 -7.434858381748199463e-02 -3.261871337890625000e-01 -2.158686816692352295e-01 -1.686805337667465210e-01 3.851755335927009583e-02 -1.061529293656349182e-01 -4.553664848208427429e-02 -1.190416440367698669e-01 -2.919974550604820251e-02 -1.751815676689147949e-01 1.417269855737686157e-01 3.870142400264739990e-01 -7.539115101099014282e-02 -1.609096676111221313e-01
-8.463416248559951782e-02 5.437129735946655273e-01 -1.027019619941711426e-01 4.313727915287017822e-01 1.583252996206283569e-01 4.480579867959022522e-02 1.120198443531990051e-01 -1.846885830163955688e-01 9.432277828454971313e-02 -2.291845716536045074e-02 -6.232971325516700745e-02 6.879203766584396362e-02 -1.063995286822319031e-01 -4.962610825896263123e-02 6.949285417795181274e-02 1.074374392628669739e-01 -2.284024357795715332e-01 5.847990512847900391e-03 1.104433089494705200e-01 -2.268577665090560913e-01 -2.318840175867080688e-01 8.065817505121231079e-02 -1.801255792379379272e-01 -1.225204952061176300e-02 -1.718480437994003296e-01 4.400366544723510742e-02 6.682847440242767334e-02 1.908966898918151855e-01 6.984698772430419922e-02 1.179401949048042297e-01 2.109967321157455444e-01 1.850303113460540771e-01
-1.578493416309356689e-01 2.753134965896606445e-01 -1.896835118532180786e-01 2.880620956420898438e-01 6.652414053678512573e-02 -8.708903193473815918e-02 2.033324241638183594e-01 5.419990047812461853e-03 4.696374759078025818e-02 -2.559395134449005127e-01 1.122994348406791687e-01 -1.562105119228363037e-01 -7.138340175151824951e-02 1.741699427366256714e-01 1.470510512590408325e-01 2.739530205726623535e-01 6.244992464780807495e-02 -1.681163907051086426e-01 1.808596551418304443e-01 -2.215750962495803833e-01 -2.072965912520885468e-02 1.894027292728424072e-01 -2.371515035629272461e-01 -6.466438621282577515e-02 -1.904535442590713501e-01 -3.835896849632263184e-01 -6.849481724202632904e-03 4.742035269737243652e-02 3.877843916416168213e-02 1.814873069524765015e-01 2.420475631952285767e-01 -2.612674422562122345e-02
1.896142512559890747e-01 3.403375148773193359e-01 -1.066178381443023682e-01 3.773391991853713989e-02 1.392017900943756104e-01 -7.820881158113479614e-02 3.299432098865509033e-01 -1.532496064901351929e-01 -8.603263646364212036e-02 9.121535718441009521e-02 -2.010684162378311157e-01 4.010212421417236328e-02 -1.129658054560422897e-02 -2.765191253274679184e-03 8.707330375909805298e-02 3.160077631473541260e-01 -1.263217162340879440e-02 1.306616961956024170e-01 7.447548210620880127e-02 -1.483699232339859009e-01 -2.146409749984741211e-01 3.541394174098968506e-01 1.846928447484970093e-01 -1.575212478637695312e-01 -2.011661380529403687e-01 -1.336748003959655762e-01 -1.119615212082862854e-01 -7.376641035079956055e-02 3.208228349685668945e-01 1.736915409564971924e-01 1.631941646337509155e-01 3.167321905493736267e-02
-2.239471077919006348e-01 6.360875964164733887e-01 1.661836206912994385e-01 2.604562044143676758e-01 2.181882858276367188e-01 -2.079140767455101013e-02 -2.533773193135857582e-03 -6.242913752794265747e-02 -1.430511847138404846e-02 1.544087231159210205e-01 -5.471049621701240540e-02 -1.937995548360049725e-03 -8.527616411447525024e-02 3.838999255094677210e-04 3.689328581094741821e-02 1.097920387983322144e-01 -2.293287664651870728e-01 1.487274318933486938e-01 1.135071963071823120e-01 4.621546249836683273e-03 -1.613754332065582275e-01 -7.201951742172241211e-02 9.510507434606552124e-02 -1.721069663763046265e-01 -1.273278146982192993e-01 -1.309391558170318604e-01 -3.993082419037818909e-02 -8.326105028390884399e-02 8.511028438806533813e-02 1.569648683071136475e-01 3.255705535411834717e-01 1.133082062005996704e-01
1.415286771953105927e-02 2.274218350648880005e-01 -1.087239533662796021e-01 1.086075156927108765e-01 9.703993052244186401e-02 -2.043364346027374268e-01 3.182623684406280518e-01 1.500642746686935425e-01 1.392523944377899170e-01 2.259981445968151093e-02 -9.088516980409622192e-02 1.149790585041046143e-01 -9.680953621864318848e-02 5.506355687975883484e-02 2.955057285726070404e-02 2.190767824649810791e-01 -6.759096682071685791e-02 2.826299369335174561e-01 1.666920334100723267e-01 5.671129375696182251e-02 -3.155268728733062744e-01 1.512287855148315430e-01 1.511456668376922607e-01 6.256064400076866150e-03 -3.304556012153625488e-01 -1.534986644983291626e-01 -1.084715649485588074e-01 8.051480352878570557e-02 3.418149054050445557e-01 2.546658813953399658e-01 2.168028205633163452e-01 7.974219322204589844e-02
1.117346584796905518e-01 4.871301651000976562e-01 -6.614485383033752441e-02 -1.824814528226852417e-01 1.527109146118164062e-01 -3.383545577526092529e-02 2.831147015094757080e-01 3.404257073998451233e-02 1.241151317954063416e-01 1.031231414526700974e-02 1.017436198890209198e-02 1.493169814348220825e-01 1.300780475139617920e-01 1.985501796007156372e-01 1.943482347996905446e-04 3.271403610706329346e-01 -1.986210942268371582e-01 -9.494855999946594238e-02 6.641010195016860962e-02 -1.437519192695617676e-01 -3.549831733107566833e-02 -5.165694281458854675e-02 1.702657341957092285e-01 -2.899977564811706543e-01 -1.908470988273620605e-01 -2.696944028139114380e-02 -8.633808046579360962e-02 1.008104681968688965e-01 1.862445962615311146e-03 1.072802487760782242e-02 -3.560357987880706787e-01 1.824502497911453247e-01
-1.147130578756332397e-01 3.101254999637603760e-01 -7.719837874174118042e-02 1.599660515785217285e-02 9.632591903209686279e-02 -1.674779057502746582e-01 2.214218825101852417e-01 1.878711283206939697e-01 4.501327499747276306e-02 1.276379078626632690e-01 3.211638331413269043e-02 7.845743745565414429e-02 2.449013479053974152e-02 1.251730918884277344e-01 -1.224768981337547302e-01 2.130327373743057251e-01 -3.517290577292442322e-02 -1.104008872061967850e-02 8.162331581115722656e-02 -1.900378167629241943e-01 -2.139731794595718384e-01 4.219247102737426758e-01 -1.612551975995302200e-03 5.495966598391532898e-02 3.521073758602142334e-01 9.580235346220433712e-04 -1.414155364036560059e-01 4.381712526082992554e-02 1.355783939361572266e-01 4.207105636596679688e-01 -1.873245090246200562e-02 -2.191988378763198853e-01
-3.060518577694892883e-02 1.151142641901969910e-01 1.115013882517814636e-01 1.560583114624023438e-01 1.628652513027191162e-01 -1.141577609814703465e-03 6.249025836586952209e-02 -1.607992919161915779e-03 2.647795677185058594e-01 1.916489899158477783e-01 -2.923914492130279541e-01 -7.935500144958496094e-02 -4.233694076538085938e-02 1.101537346839904785e-01 -5.271945893764495850e-02 2.810645997524261475e-01 -2.057429999113082886e-01 -2.323704361915588379e-01 -1.125800013542175293e-01 -1.141223981976509094e-01 -2.860999405384063721e-01 6.629386544227600098e-02 -2.272155433893203735e-01 -1.545895636081695557e-01 1.166794821619987488e-01 -1.004538834095001221e-01 -2.716009616851806641e-01 -1.833474785089492798e-01 3.317713439464569092e-01 2.965254485607147217e-01 -6.918048951774835587e-03 1.064323708415031433e-01
-1.022446975111961365e-01 4.078546538949012756e-02 1.886837333440780640e-01 7.134906947612762451e-02 1.772947311401367188e-01 -7.985426927916705608e-04 3.199396282434463501e-02 1.531652957201004028e-01 -3.964360058307647705e-02 1.120083257555961609e-01 -2.833144068717956543e-01 7.002797722816467285e-02 -5.857380852103233337e-02 -2.616326790302991867e-03 -7.763008028268814087e-02 3.657316565513610840e-01 -2.455409765243530273e-01 -1.581293195486068726e-01 -3.660719469189643860e-02 -2.210964560508728027e-01 -4.190881550312042236e-01 -8.634045720100402832e-02 -1.728921197354793549e-02 -2.193588912487030029e-01 1.495268754661083221e-02 1.210966333746910095e-01 -2.782727777957916260e-01 -1.964974403381347656e-02 2.450662553310394287e-01 2.420640587806701660e-01 -1.987269371747970581e-01 1.757277250289916992e-01
3.805278986692428589e-02 2.771752178668975830e-01 -1.573068648576736450e-01 1.427340209484100342e-01 1.192774325609207153e-01 -2.239461988210678101e-01 3.629314303398132324e-01 2.924082577228546143e-01 4.554884135723114014e-02 1.567612439393997192e-01 -4.736666008830070496e-02 1.755492389202117920e-01 -2.344357967376708984e-01 8.268042653799057007e-02 4.545858595520257950e-03 2.624269425868988037e-01 -6.291562318801879883e-02 1.848448812961578369e-01 1.320357620716094971e-01 -1.182486489415168762e-01 -3.010675013065338135e-01 2.880070209503173828e-01 -5.104616284370422363e-02 -6.410668790340423584e-02 6.073753908276557922e-02 -2.075285762548446655e-01 -1.636261940002441406e-01 1.139916032552719116e-01 2.177345752716064453e-01 1.299492716789245605e-01 6.280104070901870728e-02 8.320285123772919178e-04
-2.340596914291381836e-02 3.075684905052185059e-01 -9.822099655866622925e-02 2.143629193305969238e-01 -9.262626618146896362e-02 3.091017249971628189e-03 3.718513846397399902e-01 -1.639825291931629181e-02 2.330866158008575439e-01 -2.236333936452865601e-01 -2.080490291118621826e-01 5.634047836065292358e-02 1.472531259059906006e-02 1.407885104417800903e-01 -4.605286940932273865e-02 8.192352205514907837e-02 -7.327079027891159058e-02 -8.354640007019042969e-02 2.689157128334045410e-01 -7.321005314588546753e-02 9.201699495315551758e-02 3.289902508258819580e-01 -9.218478202819824219e-02 8.249076455831527710e-02 1.071950867772102356e-01 -1.224536746740341187e-01 2.013332210481166840e-02 -1.265385746955871582e-01 3.212924003601074219e-01 3.401401340961456299e-01 -6.277623772621154785e-02 -1.861625015735626221e-01
3.070212714374065399e-02 3.836512565612792969e-01 -1.250660866498947144e-01 1.040181294083595276e-01 3.613665327429771423e-02 -3.705013692378997803e-01 2.628912329673767090e-01 4.161044582724571228e-02 1.961396038532257080e-01 -1.734876334667205811e-01 -2.052911221981048584e-01 -1.486314237117767334e-01 1.103448122739791870e-02 1.062896922230720520e-01 -3.148055076599121094e-01 -4.512623324990272522e-02 -1.574291288852691650e-01 -2.262050844728946686e-02 -2.050205133855342865e-02 -3.859793394804000854e-02 -3.190142512321472168e-01 2.757710218429565430e-01 -4.547021165490150452e-02 -1.267846971750259399e-01 1.576352119445800781e-02 -6.694988347589969635e-03 3.232537582516670227e-02 -9.543148800730705261e-03 2.995642125606536865e-01 2.190068662166595459e-01 8.700949698686599731e-02 2.747163921594619751e-02
-2.324059754610061646e-01 2.074324935674667358e-01 -7.192713767290115356e-02 3.411095440387725830e-01 -4.392762482166290283e-02 -3.641667664051055908e-01 -1.528808623552322388e-01 -2.058240771293640137e-01 1.542825400829315186e-01 -1.329014748334884644e-01 -1.770432591438293457e-01 6.874037906527519226e-03 -1.308403611183166504e-01 1.393300592899322510e-01 -3.047935850918292999e-02 6.738619506359100342e-02 -4.693780094385147095e-02 -5.973596870899200439e-02 3.412011563777923584e-01 -2.977636456489562988e-01 -1.806629598140716553e-01 7.793528586626052856e-02 3.570408001542091370e-02 -6.696190685033798218e-02 -1.821752190589904785e-01 1.765219271183013916e-01 -7.271260023117065430e-02 -3.313435912132263184e-01 4.704731702804565430e-02 7.603427767753601074e-02 -1.610885001718997955e-02 1.525950878858566284e-01
-3.181257247924804688e-01 -1.274585723876953125e-01 -8.074212819337844849e-02 3.104927539825439453e-01 -2.403011769056320190e-01 -3.275517225265502930e-01 -3.049337537959218025e-04 -2.040477991104125977e-01 -9.369066357612609863e-02 -1.980504691600799561e-01 1.618269979953765869e-01 -1.005648374557495117e-01 -1.370160430669784546e-01 1.330619007349014282e-01 8.132751286029815674e-02 2.324038892984390259e-01 -1.250067055225372314e-01 9.348336607217788696e-03 2.172216325998306274e-01 -1.592791080474853516e-01 -1.763711571693420410e-01 1.401478946208953857e-01 1.926821172237396240e-01 -2.196674346923828125e-01 2.142231762409210205e-01 -9.492909535765647888e-03 -1.964454799890518188e-01 7.552908733487129211e-03 2.583352029323577881e-01 9.699074923992156982e-02 -1.079326402395963669e-02 7.911620289087295532e-02
-6.397455185651779175e-02 2.474028170108795166e-01 1.526542901992797852e-01 1.366799771785736084e-01 9.074260294437408447e-02 9.832103550434112549e-02 2.449260056018829346e-01 1.843950711190700531e-02 2.480089962482452393e-01 -2.816374301910400391e-01 9.621752798557281494e-02 -1.264130473136901855e-01 2.049690485000610352e-01 1.630088388919830322e-01 -1.210001669824123383e-02 2.368086576461791992e-01 -4.875464364886283875e-02 8.264215290546417236e-02 -4.324533417820930481e-02 -1.109278798103332520e-01 -3.313646018505096436e-01 2.693268284201622009e-02 2.099385857582092285e-02 -1.719829291105270386e-01 6.976167857646942139e-02 -1.126542165875434875e-01 -3.691278994083404541e-01 5.300405994057655334e-02 -1.366849988698959351e-01 3.114078044891357422e-01 1.182333454489707947e-01 -2.709637284278869629e-01
-1.744068861007690430e-01 1.465243101119995117e-01 -1.377517580986022949e-01 4.627627134323120117e-02 -2.112758159637451172e-02 -5.214277282357215881e-02 4.704381152987480164e-02 -1.424041837453842163e-01 3.530070185661315918e-01 -2.530359625816345215e-01 1.547185480594635010e-01 4.803526401519775391e-02 -2.922172546386718750e-01 -1.889388263225555420e-02 1.409060806035995483e-01 1.259696483612060547e-01 -1.195927038788795471e-01 -6.345614045858383179e-02 1.161047741770744324e-01 -2.056304961442947388e-01 -5.480292811989784241e-02 4.945847392082214355e-02 -2.743782401084899902e-01 -2.165569365024566650e-01 -4.269745051860809326e-01 -1.458122879266738892e-01 -1.426172256469726562e-01 -7.562488317489624023e-02 -7.635767012834548950e-02 3.544227182865142822e-01 -3.826513886451721191e-02 -2.684530243277549744e-02
-2.161844819784164429e-01 2.507898807525634766e-01 -2.806639969348907471e-01 2.712123282253742218e-02 6.554287672042846680e-02 -1.473869979381561279e-01 -3.245108295232057571e-03 -1.437025368213653564e-01 7.538649439811706543e-02 -2.587389945983886719e-01 -1.811951585114002228e-02 -1.964055001735687256e-02 -2.068638503551483154e-01 -1.674917526543140411e-02 -3.324998170137405396e-02 3.255611062049865723e-01 9.997211396694183350e-02 -3.740866668522357941e-03 8.243863284587860107e-02 -6.323713064193725586e-02 5.432664602994918823e-02 2.396578788757324219e-01 2.487238682806491852e-02 -1.462088227272033691e-01 -3.126375675201416016e-01 -3.362697660923004150e-01 -1.540239062160253525e-02 -1.938563734292984009e-01 2.084036469459533691e-01 2.762916088104248047e-01 -1.396947540342807770e-02 2.624529302120208740e-01
-1.972300112247467041e-01 1.247626636177301407e-02 -1.195008680224418640e-01 3.098821938037872314e-01 7.175957411527633667e-02 -3.282031714916229248e-01 -6.908329203724861145e-03 1.920845173299312592e-02 2.182836830615997314e-01 -2.836761474609375000e-01 1.341628134250640869e-01 -7.648815214633941650e-02 -1.568701565265655518e-01 -3.899019211530685425e-02 2.016559988260269165e-01 2.550614774227142334e-01 -1.219433322548866272e-01 -1.833577007055282593e-01 7.452121376991271973e-02 -8.303111791610717773e-02 -6.902261078357696533e-02 2.278659492731094360e-01 1.191070154309272766e-01 -5.984089896082878113e-02 -4.154906868934631348e-01 -1.999063491821289062e-01 2.380112111568450928e-01 -2.817130088806152344e-02 1.403979361057281494e-01 1.637408137321472168e-01 -1.006408128887414932e-02 -3.846846893429756165e-02
2.118677273392677307e-02 4.751381874084472656e-01 -7.223684340715408325e-02 1.791273504495620728e-01 1.546749621629714966e-01 -1.618673503398895264e-01 4.252487421035766602e-02 -2.203531004488468170e-02 6.901568919420242310e-02 1.140812933444976807e-01 1.077644005417823792e-01 -6.134300678968429565e-02 3.160615265369415283e-01 -6.801168899983167648e-03 -4.359007999300956726e-02 2.860648036003112793e-01 4.830495268106460571e-02 1.440561469644308090e-02 -2.919289842247962952e-02 3.037438355386257172e-02 -1.995153278112411499e-01 1.549135148525238037e-01 1.591163426637649536e-01 -4.101049005985260010e-01 7.475120574235916138e-02 1.189072802662849426e-01 -2.711483836174011230e-01 -1.012354418635368347e-01 9.306137263774871826e-02 4.981026798486709595e-02 2.898703813552856445e-01 -8.339775353670120239e-02
6.470783799886703491e-02 2.508708238601684570e-01 -1.196826994419097900e-01 1.555299162864685059e-01 9.403694421052932739e-02 -1.055734455585479736e-01 3.922336101531982422e-01 1.787290424108505249e-01 2.428390979766845703e-01 2.882972061634063721e-01 -2.060114145278930664e-01 1.517420751042664051e-03 1.039262977428734303e-03 1.002961304038763046e-03 -3.392361849546432495e-02 1.469697952270507812e-01 -1.675396859645843506e-01 1.511346697807312012e-01 1.366156190633773804e-01 -1.557071805000305176e-01 -3.200715184211730957e-01 6.131151691079139709e-02 1.607112288475036621e-01 -3.764480724930763245e-02 -2.896875441074371338e-01 -2.240744084119796753e-01 -4.148253798484802246e-02 -2.185946702957153320e-02 2.825650870800018311e-01 1.832957118749618530e-01 -1.892402209341526031e-02 -6.249766051769256592e-02
1.316426135599613190e-02 3.649771511554718018e-01 -1.636567264795303345e-01 6.178904790431261063e-03 -4.787318781018257141e-02 -1.254617273807525635e-01 1.387100387364625931e-02 4.349705297499895096e-03 7.050701230764389038e-02 1.338324248790740967e-01 4.794863983988761902e-02 2.010738253593444824e-01 1.631198376417160034e-01 1.237448304891586304e-01 -1.460732370615005493e-01 3.430470824241638184e-01 -3.090408444404602051e-01 1.242577955126762390e-01 4.321540519595146179e-02 -2.078624665737152100e-01 1.480826586484909058e-01 1.054869964718818665e-02 2.124327868223190308e-01 -2.035926878452301025e-01 -3.064506947994232178e-01 2.991676330566406250e-02 3.480246290564537048e-02 -1.478744298219680786e-02 1.379843652248382568e-01 1.801340281963348389e-01 -4.031318426132202148e-01 -1.108760759234428406e-02
-1.144324243068695068e-01 1.511883139610290527e-01 -2.069853842258453369e-01 7.674790918827056885e-02 3.299809247255325317e-02 -4.643647968769073486e-01 1.772506088018417358e-01 -2.019734233617782593e-01 1.570373959839344025e-02 -2.097498923540115356e-01 1.838484704494476318e-01 -4.289804026484489441e-02 -7.392493635416030884e-02 3.191285729408264160e-01 -1.808986514806747437e-01 1.619443297386169434e-01 -1.102216914296150208e-01 -1.868818253278732300e-01 2.484479248523712158e-01 -1.808861047029495239e-01 5.387404188513755798e-02 7.611744850873947144e-02 -1.709480732679367065e-01 -3.977663069963455200e-02 1.302361786365509033e-01 -2.263043671846389771e-01 -2.190697193145751953e-01 1.041045710444450378e-01 2.331899404525756836e-01 1.097835556720383465e-04 -5.194926261901855469e-02 -1.230316013097763062e-01
-1.327033936977386475e-01 1.807316392660140991e-01 -1.043131798505783081e-01 3.653487563133239746e-01 2.376237809658050537e-01 -4.362079501152038574e-02 3.245224952697753906e-01 2.820794656872749329e-02 2.186764031648635864e-01 -1.732978224754333496e-02 9.972002357244491577e-02 6.795221706852316856e-04 2.290702462196350098e-01 9.839992970228195190e-02 9.171917289495468140e-02 1.061034798622131348e-01 -4.504240751266479492e-01 1.531186401844024658e-01 8.495650440454483032e-02 -2.079527080059051514e-01 -2.710939049720764160e-01 2.527392469346523285e-02 -1.207912787795066833e-01 1.871922612190246582e-01 -7.621499150991439819e-02 8.471690863370895386e-02 -1.089239045977592468e-01 9.490245580673217773e-02 1.765791475772857666e-01 1.610090211033821106e-02 3.909442946314811707e-02 1.833586841821670532e-01
-2.477392256259918213e-01 2.134859710931777954e-01 4.388105124235153198e-02 1.669600456953048706e-01 -4.743887856602668762e-02 -1.821522116661071777e-01 3.029221892356872559e-01 -2.415021955966949463e-01 -8.543046563863754272e-02 -9.773646295070648193e-02 -9.533355943858623505e-03 -8.395215868949890137e-02 -1.157737597823143005e-01 1.295399963855743408e-01 -2.656345665454864502e-01 1.921048909425735474e-01 -2.150571197271347046e-01 -1.702432334423065186e-01 -9.417413175106048584e-02 -1.640660166740417480e-01 -2.189903855323791504e-01 6.780112534761428833e-02 2.056386023759841919e-01 -7.238637655973434448e-02 -1.592708975076675415e-01 -3.887069225311279297e-01 -9.163191169500350952e-02 2.080087922513484955e-02 2.747571766376495361e-01 2.420691773295402527e-02 1.587430536746978760e-01 -1.357467174530029297e-01
1.096394881606101990e-01 3.052810728549957275e-01 -2.521618902683258057e-01 8.987534791231155396e-02 2.327598184347152710e-01 -2.232627570629119873e-01 1.685126870870590210e-01 4.922508448362350464e-02 3.547546640038490295e-02 2.317325025796890259e-01 -2.486531883478164673e-01 4.973536357283592224e-02 4.082189872860908508e-02 -5.061512440443038940e-02 2.152822911739349365e-02 2.385681718587875366e-01 -6.696876883506774902e-02 -2.050067335367202759e-01 1.748577952384948730e-01 -9.590499848127365112e-02 -3.573244810104370117e-01 2.706448137760162354e-01 3.024314939975738525e-01 2.996967919170856476e-02 -9.569487720727920532e-02 -6.082785874605178833e-02 9.981711953878402710e-02 -6.138746812939643860e-02 1.196753904223442078e-01 2.906839549541473389e-01 -4.685408994555473328e-02 1.508632674813270569e-02
-3.069551587104797363e-01 2.673507332801818848e-01 9.515840560197830200e-02 1.775196194648742676e-01 7.514345645904541016e-02 -2.039749175310134888e-01 1.546354442834854126e-01 -2.935529686510562897e-02 1.168700903654098511e-01 -5.021353065967559814e-02 1.085517033934593201e-01 -1.547669321298599243e-01 -9.051902592182159424e-02 -7.966206222772598267e-02 -1.024814695119857788e-01 -8.077166229486465454e-02 -1.390656530857086182e-01 -5.203891173005104065e-02 1.448617726564407349e-01 -2.589994966983795166e-01 2.034590840339660645e-01 2.420951426029205322e-01 -1.742382049560546875e-01 -4.677280485630035400e-01 3.079453669488430023e-02 1.452767699956893921e-01 -6.852834671735763550e-02 -1.152414977550506592e-01 5.924686044454574585e-02 3.410013020038604736e-01 6.332220137119293213e-02 1.230684146285057068e-01
-1.723721623420715332e-01 1.932634264230728149e-01 2.677845656871795654e-01 3.119585104286670685e-02 -1.189846917986869812e-01 -5.863092467188835144e-02 1.396570056676864624e-01 2.644954435527324677e-02 2.982398569583892822e-01 -1.841399967670440674e-01 -1.204384416341781616e-01 -8.744823187589645386e-02 1.897400915622711182e-01 2.830716073513031006e-01 3.330740705132484436e-02 1.621388643980026245e-01 -1.804844141006469727e-01 2.416916340589523315e-01 -1.567405834794044495e-02 -1.083979457616806030e-01 -3.002598583698272705e-01 2.572526931762695312e-01 -1.747415661811828613e-01 -2.873405516147613525e-01 -8.352515846490859985e-02 -5.548074841499328613e-02 3.859981894493103027e-02 -1.442427337169647217e-01 7.367421686649322510e-02 3.003047704696655273e-01 -9.753774851560592651e-02 1.550037413835525513e-01
-2.796229124069213867e-01 2.236206382513046265e-01 -2.162821777164936066e-02 8.122835308313369751e-02 -3.567345440387725830e-02 4.312053322792053223e-02 2.805363833904266357e-01 -3.464857488870620728e-02 2.321309894323348999e-01 -2.283274680376052856e-01 1.455423086881637573e-01 2.252602204680442810e-02 -2.118003964424133301e-01 1.648995131254196167e-01 -6.538849323987960815e-02 1.613492891192436218e-02 8.230831474065780640e-02 2.031482383608818054e-02 3.859171569347381592e-01 -1.523975878953933716e-01 -1.026336178183555603e-01 2.598884701728820801e-01 1.287247687578201294e-01 -1.472503691911697388e-01 3.300802409648895264e-02 7.051666080951690674e-02 -2.825551927089691162e-01 3.612292930483818054e-02 3.126337230205535889e-01 2.099584415555000305e-02 4.405076056718826294e-02 3.072651624679565430e-01
-3.856503963470458984e-01 9.736421704292297363e-02 -3.141094446182250977e-01 1.495083235204219818e-02 1.559771597385406494e-02 -2.470143437385559082e-01 1.975411623716354370e-01 -9.891196340322494507e-02 1.011590436100959778e-01 1.838992722332477570e-02 4.058446362614631653e-02 -2.131907641887664795e-01 7.455396652221679688e-02 2.130636870861053467e-01 -7.921928912401199341e-02 2.620245218276977539e-01 8.220709115266799927e-02 -3.228299319744110107e-01 2.284436970949172974e-01 -1.721196770668029785e-01 -1.503110378980636597e-01 -2.004524925723671913e-03 6.690137833356857300e-02 -2.475638873875141144e-02 -2.639753520488739014e-01 -2.570833563804626465e-01 -7.095851749181747437e-02 -6.126097962260246277e-02 1.624423265457153320e-01 2.041820250451564789e-02 -1.010343879461288452e-01 -2.173344641923904419e-01
-1.741067022085189819e-01 2.314247936010360718e-01 -2.291812002658843994e-01 2.623508870601654053e-01 1.857172101736068726e-01 -3.907674849033355713e-01 -7.912208139896392822e-02 9.208246483467519283e-04 1.017568912357091904e-02 -1.249703094363212585e-01 -1.654216833412647247e-02 6.313668936491012573e-02 1.155435293912887573e-01 1.154179051518440247e-01 -9.867189824581146240e-02 -1.549159735441207886e-01 -5.847094208002090454e-02 -1.214435324072837830e-01 1.912739276885986328e-01 -3.408132195472717285e-01 -2.355189323425292969e-01 -1.350749433040618896e-01 -2.799746021628379822e-02 -2.162085026502609253e-01 -3.503175675868988037e-01 -1.364449858665466309e-01 -1.342395097017288208e-01 -2.010138034820556641e-01 2.843828499317169189e-02 -8.300700783729553223e-02 5.665614455938339233e-02 1.345813870429992676e-01
-1.376506537199020386e-01 5.242475867271423340e-01 3.324681222438812256e-01 2.638361155986785889e-01 2.159902751445770264e-01 -4.225919768214225769e-02 -1.196997091174125671e-01 -1.982348784804344177e-02 3.517920896410942078e-02 6.370602548122406006e-02 -3.389079123735427856e-02 -1.601240038871765137e-01 -1.436187773942947388e-01 1.875316910445690155e-02 -1.028698161244392395e-01 1.336524188518524170e-01 -1.944579482078552246e-01 1.654291450977325439e-01 6.748734414577484131e-02 -2.007666081190109253e-01 -2.186641991138458252e-01 2.332007698714733124e-02 2.481232583522796631e-01 -1.929543912410736084e-01 -6.076459214091300964e-02 -7.553637772798538208e-02 -1.539519429206848145e-01 3.097798489034175873e-02 1.033533737063407898e-01 1.154313012957572937e-01 2.435393035411834717e-01 8.265937119722366333e-02
-1.740394532680511475e-01 5.128927901387214661e-02 -1.148259341716766357e-01 1.888263374567031860e-01 3.326651453971862793e-01 -1.628230959177017212e-01 -1.181472539901733398e-01 -2.944674789905548096e-01 2.243058085441589355e-01 1.437730155885219574e-02 1.824050545692443848e-01 2.708352170884609222e-02 1.150575578212738037e-01 2.597426772117614746e-01 1.440687179565429688e-01 1.095323190093040466e-01 -8.926925808191299438e-02 -4.021394848823547363e-01 1.771498471498489380e-01 -1.086282208561897278e-01 -1.301592495292425156e-02 2.852866053581237793e-01 8.036267757415771484e-02 -2.825293242931365967e-01 2.721128985285758972e-02 1.263595074415206909e-01 -1.183740124106407166e-01 -1.359592229127883911e-01 -9.542827308177947998e-02 1.682715713977813721e-01 2.067689783871173859e-02 1.210343316197395325e-01
1.137532815337181091e-01 3.791954219341278076e-01 -7.853389531373977661e-02 4.541707038879394531e-01 7.993125170469284058e-02 4.043830186128616333e-02 -1.721678376197814941e-01 1.320000831037759781e-02 1.121455356478691101e-01 -1.719691455364227295e-01 -1.506950259208679199e-01 8.616556972265243530e-02 -9.937584400177001953e-02 -1.260615140199661255e-01 -1.607749313116073608e-01 2.362928092479705811e-01 -1.404542922973632812e-01 -5.765831843018531799e-02 2.399238795042037964e-01 -3.766805529594421387e-01 3.945143893361091614e-02 2.199497967958450317e-01 -1.826984882354736328e-01 -2.455895692110061646e-01 -1.628326922655105591e-01 5.663514602929353714e-03 -4.751878604292869568e-02 5.296092107892036438e-02 -1.808322034776210785e-02 1.110392734408378601e-01 -5.349155515432357788e-02 7.032991852611303329e-04
-8.292257785797119141e-02 1.402995362877845764e-02 3.878506273031234741e-02 8.837681263685226440e-02 2.676442265510559082e-01 -7.516734302043914795e-02 1.378685683012008667e-01 1.099332468584179878e-03 1.890214830636978149e-01 1.813423931598663330e-01 -1.860840618610382080e-01 5.018088594079017639e-02 -8.879704773426055908e-02 7.597244530916213989e-02 -1.842881590127944946e-01 3.086378872394561768e-01 -1.834770888090133667e-01 -3.418571054935455322e-01 -1.974081806838512421e-02 -1.252931803464889526e-01 -3.109207749366760254e-01 1.034387294203042984e-02 -2.642480432987213135e-01 -1.507085263729095459e-01 -4.003136977553367615e-02 -8.810766972601413727e-03 -2.147976011037826538e-01 5.313347652554512024e-02 3.649875223636627197e-01 2.793362736701965332e-01 2.221250534057617188e-02 1.427149176597595215e-01
-1.564346104860305786e-01 1.809393018484115601e-01 2.104058116674423218e-01 6.911242753267288208e-02 2.172113060951232910e-01 -1.612653583288192749e-01 2.424431592226028442e-01 4.282178729772567749e-02 -4.487553611397743225e-02 -2.344790846109390259e-01 7.075462490320205688e-02 3.230716884136199951e-01 -6.980335712432861328e-02 7.695169746875762939e-02 9.975400567054748535e-02 4.153475165367126465e-01 -2.556344494223594666e-02 4.961041361093521118e-02 2.619668245315551758e-01 -5.088503286242485046e-02 1.420386582612991333e-01 1.164359413087368011e-02 1.639623194932937622e-01 -1.338216811418533325e-01 -9.976508468389511108e-02 2.382562868297100067e-02 -3.990846872329711914e-02 -3.869660198688507080e-02 7.528795301914215088e-02 1.726748347282409668e-01 -4.499860405921936035e-01 9.639408439397811890e-02
4.008190706372261047e-02 1.615790128707885742e-01 1.107148900628089905e-01 1.340121328830718994e-01 -2.693865075707435608e-02 1.724118143320083618e-01 1.969991922378540039e-01 -2.404316328465938568e-02 1.837509721517562866e-01 -2.460030764341354370e-01 7.941541820764541626e-02 -2.525800466537475586e-01 8.264653384685516357e-02 2.671373486518859863e-01 -7.318140566349029541e-02 1.098120659589767456e-01 -6.644248217344284058e-02 1.256622970104217529e-01 1.406279625371098518e-03 -1.864765286445617676e-01 -1.941267251968383789e-01 1.182818710803985596e-01 1.471373438835144043e-02 -5.202691555023193359e-01 -5.594509467482566833e-02 8.124417811632156372e-02 -3.316288590431213379e-01 -4.711886867880821228e-02 -2.514913864433765411e-02 2.868041396141052246e-01 -7.437466830015182495e-02 -1.559983044862747192e-01
-2.959101498126983643e-01 1.901405304670333862e-01 -6.882450729608535767e-02 7.748628407716751099e-02 2.339341938495635986e-01 -3.931142389774322510e-01 2.476017475128173828e-01 6.644708663225173950e-02 1.633716672658920288e-01 1.043489351868629456e-01 -2.876917421817779541e-01 -4.339830204844474792e-02 1.441560685634613037e-01 3.343404084444046021e-02 8.311574906110763550e-02 -4.719759896397590637e-02 -1.906110644340515137e-01 -7.172401994466781616e-03 6.048067659139633179e-02 -6.494497507810592651e-02 -1.631356626749038696e-01 7.141735404729843140e-02 -8.398524671792984009e-02 -1.028499007225036621e-01 -1.864728778600692749e-01 -1.909640133380889893e-01 7.910451292991638184e-02 -3.116852603852748871e-02 4.582124054431915283e-01 1.782685071229934692e-01 -1.023812070488929749e-01 1.140167713165283203e-01
-9.748829901218414307e-02 2.295983135700225830e-01 2.816262245178222656e-01 3.089221753180027008e-02 -4.964570701122283936e-02 -9.563732892274856567e-02 1.784642189741134644e-01 -6.385678052902221680e-02 2.587289810180664062e-01 -2.482490986585617065e-01 -7.744967192411422729e-02 1.835551559925079346e-01 3.326903879642486572e-01 1.885874569416046143e-01 1.707780361175537109e-01 9.314211457967758179e-02 -1.708727926015853882e-01 1.859947293996810913e-01 -4.967874661087989807e-02 -1.165214702486991882e-01 -2.036902010440826416e-01 8.459775894880294800e-02 -9.361249208450317383e-02 -2.320039719343185425e-01 -2.492112666368484497e-01 -1.250008121132850647e-02 -5.953520908951759338e-02 -9.041637182235717773e-02 8.999007940292358398e-02 3.800198137760162354e-01 7.530326396226882935e-02 1.854410916566848755e-01
-2.265804857015609741e-01 3.008882105350494385e-01 1.931020766496658325e-01 9.200174361467361450e-02 -1.369511783123016357e-01 1.460144389420747757e-02 2.988683581352233887e-01 -7.797183841466903687e-02 2.132105380296707153e-01 -2.151577472686767578e-01 -2.322375960648059845e-02 -1.378819346427917480e-01 2.853853106498718262e-01 2.898904681205749512e-01 1.557595580816268921e-01 6.126278266310691833e-02 -1.703531593084335327e-01 1.849997937679290771e-01 -1.014658585190773010e-01 -1.803764402866363525e-01 -1.064254622906446457e-02 2.224433273077011108e-01 1.355976909399032593e-01 -2.644319236278533936e-01 5.921097844839096069e-02 1.304960697889328003e-01 -1.466913968324661255e-01 -3.368092700839042664e-02 -7.139654457569122314e-02 2.821644842624664307e-01 -8.294238895177841187e-02 -1.201798468828201294e-01
1.857684403657913208e-01 1.118199154734611511e-01 -1.955010890960693359e-01 1.646219938993453979e-01 1.224899441003799438e-01 -1.057045347988605499e-02 2.059831470251083374e-01 1.848182640969753265e-02 8.625540137290954590e-02 1.868910044431686401e-01 -1.108853965997695923e-01 1.664582192897796631e-01 -2.163694053888320923e-02 1.310344040393829346e-01 6.184904277324676514e-02 -6.088307872414588928e-02 -1.397029161453247070e-01 4.153568297624588013e-02 3.038926422595977783e-01 -4.310952872037887573e-02 -3.366681337356567383e-01 1.366210877895355225e-01 1.323902904987335205e-01 -6.679694354534149170e-02 -1.176919341087341309e-01 -3.069847226142883301e-01 -5.044546723365783691e-02 -8.322333544492721558e-02 3.960662186145782471e-01 4.120572209358215332e-01 -8.773957192897796631e-02 -2.942407689988613129e-02
-2.237477451562881470e-01 2.084500938653945923e-01 -1.979829519987106323e-01 9.385539591312408447e-02 7.118611130863428116e-03 -2.616200745105743408e-01 1.903229057788848877e-01 6.795673817396163940e-02 2.269245237112045288e-01 1.432948559522628784e-01 1.284621506929397583e-01 1.006452813744544983e-01 2.153810709714889526e-01 -5.474037025123834610e-03 7.851419970393180847e-03 6.445232778787612915e-02 -7.680486142635345459e-02 -4.836049396544694901e-03 1.655359566211700439e-01 -9.352547675371170044e-02 -4.136452078819274902e-01 -6.126860529184341431e-02 1.065157577395439148e-01 -1.190643981099128723e-01 -3.989549726247787476e-02 -4.101057052612304688e-01 -7.323926687240600586e-02 9.752432256937026978e-02 2.316697537899017334e-01 2.954274415969848633e-01 1.688948571681976318e-01 -5.719393491744995117e-02
-3.040039837360382080e-01 9.378375113010406494e-02 1.787704974412918091e-01 2.311961054801940918e-01 3.053755164146423340e-01 -1.328103803098201752e-02 1.144312545657157898e-01 -1.647436618804931641e-01 4.395434260368347168e-02 2.828837335109710693e-01 2.352480441331863403e-01 9.734536433825269341e-05 -3.993013501167297363e-02 1.454545706510543823e-01 -7.745494693517684937e-02 1.434932500123977661e-01 -2.553824782371520996e-01 -1.255559921264648438e-01 1.788627356290817261e-01 -1.196538731455802917e-01 -3.127710893750190735e-02 7.866333425045013428e-02 2.557445764541625977e-01 8.996882289648056030e-02 -2.122819721698760986e-01 -6.121589988470077515e-02 -2.490065097808837891e-01 2.657425589859485626e-02 2.833059728145599365e-01 1.777315884828567505e-01 4.665934294462203979e-02 -2.440563738346099854e-01
-3.453742861747741699e-01 5.391199886798858643e-02 1.588460654020309448e-01 -1.171500608325004578e-01 1.876649409532546997e-01 -2.008555233478546143e-01 -1.099433526396751404e-01 -1.375968381762504578e-02 2.715833485126495361e-02 -1.845038384199142456e-01 1.195566579699516296e-01 2.152045518159866333e-01 -4.219269379973411560e-02 1.399873569607734680e-02 -3.098089434206485748e-02 3.956470787525177002e-01 -1.117236763238906860e-01 -7.292416691780090332e-02 -4.595420882105827332e-02 -5.573614314198493958e-02 8.248290978372097015e-03 8.030716329813003540e-02 1.252933740615844727e-01 5.584746599197387695e-02 -2.171611189842224121e-01 -7.491416484117507935e-02 -3.805593848228454590e-01 1.261068731546401978e-01 -7.448133826255798340e-02 3.971786797046661377e-01 -1.767810881137847900e-01 -1.993864327669143677e-01
-2.677113413810729980e-01 5.176139995455741882e-02 -3.390428125858306885e-01 1.017369329929351807e-01 7.896085083484649658e-02 -3.054570220410823822e-02 1.225145459175109863e-01 -1.210168562829494476e-02 6.519821286201477051e-02 -2.705442607402801514e-01 -4.305962845683097839e-02 -1.189001649618148804e-01 -1.112530827522277832e-01 7.904995232820510864e-02 9.401713497936725616e-03 -1.006584912538528442e-01 -2.280423939228057861e-01 -5.904183909296989441e-02 -9.885171055793762207e-02 -4.366406500339508057e-01 1.212886646389961243e-01 2.478250488638877869e-02 8.560956269502639771e-02 -1.037934869527816772e-01 -3.343416750431060791e-01 3.454513475298881531e-02 -8.070079982280731201e-02 1.021513268351554871e-01 1.109612286090850830e-01 4.716283380985260010e-01 -3.305697813630104065e-02 2.523537166416645050e-02
-2.193063497543334961e-01 2.804605662822723389e-01 2.494040131568908691e-01 1.296471208333969116e-01 -1.442556232213973999e-01 -6.843245774507522583e-02 1.042872592806816101e-01 -2.435204572975635529e-02 3.525000214576721191e-01 -2.320222705602645874e-01 9.834984689950942993e-02 -1.059976126998662949e-02 1.136898100376129150e-01 7.606185227632522583e-02 1.350328624248504639e-01 1.025174856185913086e-01 -1.713068038225173950e-01 1.561186760663986206e-01 1.353359967470169067e-02 -1.381034702062606812e-01 -4.717497155070304871e-02 -8.183056861162185669e-02 -8.574939519166946411e-02 -2.996630966663360596e-01 2.078603021800518036e-02 -3.208814263343811035e-01 -1.700028926134109497e-01 2.020162343978881836e-01 -6.618795543909072876e-02 3.819343149662017822e-01 -1.204871907830238342e-01 -7.082811743021011353e-02
-1.025385707616806030e-01 1.417022049427032471e-01 9.213738888502120972e-02 1.798861026763916016e-01 5.453551188111305237e-02 -2.937604486942291260e-01 4.640794172883033752e-02 -1.245065219700336456e-02 -6.820394843816757202e-02 1.178838461637496948e-01 -4.135343059897422791e-02 3.989607691764831543e-01 8.120571076869964600e-02 3.598313033580780029e-02 -5.005956068634986877e-02 2.104471623897552490e-01 -1.727240830659866333e-01 3.022132255136966705e-02 -8.447907865047454834e-02 -2.294247597455978394e-01 -1.716398447751998901e-01 2.473106533288955688e-01 7.677700370550155640e-02 -1.980390846729278564e-01 -8.112048357725143433e-02 2.730754613876342773e-01 -7.842180877923965454e-02 2.864506840705871582e-01 1.079602167010307312e-02 1.821517795324325562e-01 -6.217128038406372070e-02 -4.124277234077453613e-01
9.568193554878234863e-02 2.066692113876342773e-01 8.217281848192214966e-02 2.521029412746429443e-01 2.515789270401000977e-01 -1.987737566232681274e-01 2.672478929162025452e-02 8.900001645088195801e-02 -1.082946583628654480e-01 -1.461033970117568970e-01 -1.267818510532379150e-01 -3.510684967041015625e-01 -7.239818572998046875e-02 1.311936676502227783e-01 -2.942351810634136200e-02 2.373490631580352783e-01 -1.238153800368309021e-01 2.901829965412616730e-02 1.394545733928680420e-01 -8.189091086387634277e-02 -3.607084602117538452e-02 -5.510121956467628479e-02 -4.679457098245620728e-02 -1.934464871883392334e-01 -1.101681888103485107e-01 -1.094112470746040344e-01 3.594713658094406128e-02 -3.199500739574432373e-01 3.972439467906951904e-01 3.669524192810058594e-01 -2.451252937316894531e-02 -8.506377786397933960e-02
-8.708079345524311066e-03 1.765622645616531372e-01 1.108962390571832657e-02 1.120344921946525574e-01 -4.329054057598114014e-02 -2.896383702754974365e-01 -1.255441904067993164e-01 4.818609356880187988e-02 6.016146764159202576e-02 -1.027151942253112793e-01 4.503903165459632874e-02 -3.274087235331535339e-02 7.072453200817108154e-02 4.042042195796966553e-01 9.549155086278915405e-02 6.177353113889694214e-02 -2.048835754394531250e-01 -3.834388256072998047e-01 1.282416097819805145e-02 -3.166368603706359863e-01 -2.028626948595046997e-02 6.523068994283676147e-02 -1.324426084756851196e-01 5.457279458642005920e-02 -2.630765736103057861e-01 -4.572997242212295532e-02 -3.636262714862823486e-01 -3.423037007451057434e-02 2.206305265426635742e-01 2.607796192169189453e-01 -1.167862787842750549e-01 6.331393122673034668e-02
-1.783142089843750000e-01 8.330807089805603027e-02 1.546225100755691528e-01 2.240558713674545288e-01 2.851338386535644531e-01 -5.898899957537651062e-02 1.986793577671051025e-01 1.891699992120265961e-02 -1.607998013496398926e-01 -1.919625401496887207e-01 1.746558099985122681e-01 2.790656983852386475e-01 -5.253152176737785339e-02 1.632968336343765259e-01 -9.750040620565414429e-02 4.691465497016906738e-01 -1.874944865703582764e-01 3.747059963643550873e-03 2.486404031515121460e-01 9.993366152048110962e-02 -1.053700819611549377e-01 5.798618495464324951e-02 2.222763746976852417e-02 -2.110117375850677490e-01 -3.569654375314712524e-02 -5.354157835245132446e-02 -1.025427877902984619e-01 -7.868979871273040771e-02 1.938272267580032349e-02 2.159846723079681396e-01 -3.117861747741699219e-01 -2.962668053805828094e-02
-2.058710604906082153e-01 2.555941939353942871e-01 -1.765330880880355835e-01 2.121975570917129517e-01 -1.564849615097045898e-01 -1.465960443019866943e-01 4.335288703441619873e-02 -2.947574108839035034e-02 6.202456355094909668e-02 -5.003505945205688477e-02 1.095178052783012390e-01 -1.617452353239059448e-01 8.188720792531967163e-03 -5.560224503278732300e-02 3.737060725688934326e-02 3.630735576152801514e-01 -8.235202729701995850e-02 -2.722548246383666992e-01 4.663445055484771729e-02 -1.000398620963096619e-01 6.593574583530426025e-02 3.472986817359924316e-01 -1.278090178966522217e-01 -2.029394358396530151e-01 -3.473134934902191162e-01 -1.306787580251693726e-01 1.996112242341041565e-02 1.205013990402221680e-01 -5.939820781350135803e-02 3.585551381111145020e-01 8.726007491350173950e-02 1.363422572612762451e-01
-2.253054380416870117e-01 1.646012216806411743e-01 2.046252638101577759e-01 2.220733314752578735e-01 2.229490317404270172e-02 1.478149555623531342e-02 9.647379815578460693e-02 6.401527673006057739e-02 1.664857119321823120e-01 -4.306071251630783081e-02 2.727731764316558838e-01 5.488541349768638611e-02 3.095763325691223145e-01 7.952805608510971069e-02 3.724941611289978027e-02 4.111428260803222656e-01 -8.421456068754196167e-02 1.665283590555191040e-01 -1.202521845698356628e-01 3.516546264290809631e-02 -9.947549551725387573e-02 1.322917491197586060e-01 -1.656397618353366852e-02 -8.563410490751266479e-02 -9.817487746477127075e-02 -4.502444341778755188e-02 -4.605398774147033691e-01 1.233523339033126831e-01 2.077469415962696075e-02 3.216115832328796387e-01 -6.881015747785568237e-02 -6.445031613111495972e-02
-4.687271639704704285e-02 1.671588234603404999e-02 -1.203283742070198059e-01 1.582514792680740356e-01 2.685865163803100586e-01 -1.441099345684051514e-01 1.574761718511581421e-01 -7.328812498599290848e-03 2.240191958844661713e-02 -2.426088750362396240e-01 -1.156172677874565125e-01 -2.670544385910034180e-01 5.050292238593101501e-02 1.547657400369644165e-01 4.886952694505453110e-03 5.264693126082420349e-02 6.285796407610177994e-03 7.959253340959548950e-02 3.110478520393371582e-01 -2.714421227574348450e-02 -1.241971328854560852e-01 1.753746867179870605e-01 3.745250403881072998e-03 -4.226786196231842041e-01 -1.417885422706604004e-01 3.055626451969146729e-01 -2.668408676981925964e-02 -5.114733055233955383e-02 1.026463210582733154e-01 4.466009736061096191e-01 1.029937043786048889e-01 2.802874892950057983e-02
-5.371458083391189575e-02 4.085403382778167725e-01 -5.838898941874504089e-02 1.142878755927085876e-01 -5.824980512261390686e-02 -2.196820080280303955e-01 1.480435580015182495e-01 9.283535182476043701e-02 1.916048675775527954e-01 -3.360590338706970215e-02 7.577215880155563354e-02 2.057325541973114014e-01 -3.383893668651580811e-01 -1.098627969622612000e-01 -1.954039931297302246e-02 2.838309407234191895e-01 -1.632153242826461792e-01 9.354791045188903809e-02 1.942669600248336792e-01 2.594163641333580017e-02 3.077743574976921082e-02 3.939113616943359375e-01 1.309775710105895996e-01 -1.469009965658187866e-01 2.402598783373832703e-02 -4.761246964335441589e-02 -5.565956979990005493e-02 2.102998644113540649e-01 1.412628442049026489e-01 1.979653537273406982e-01 2.047391235828399658e-01 -1.350504308938980103e-01
-8.838799595832824707e-02 2.748343050479888916e-01 6.538375467061996460e-02 2.369457632303237915e-01 1.009958516806364059e-02 -1.197257563471794128e-01 -5.427203327417373657e-02 -3.555579483509063721e-02 1.296899765729904175e-01 -1.587797701358795166e-01 2.107118070125579834e-01 -8.087841421365737915e-02 1.789022586308419704e-03 -1.106592416763305664e-01 3.571817576885223389e-01 -7.740619778633117676e-02 -1.730143725872039795e-01 6.398816406726837158e-02 1.504699140787124634e-01 -1.193075552582740784e-01 -2.044373601675033569e-01 3.231689929962158203e-01 3.055867552757263184e-01 -3.309965431690216064e-01 8.690270781517028809e-02 -2.257018536329269409e-01 4.904552176594734192e-02 2.622078061103820801e-01 1.070931479334831238e-01 1.404061764478683472e-01 1.286094784736633301e-01 3.667694702744483948e-02
9.715157002210617065e-02 1.512403190135955811e-01 -2.736301161348819733e-02 2.591736987233161926e-02 2.028868794441223145e-01 -1.622086577117443085e-02 3.333931043744087219e-02 -9.277662634849548340e-02 1.206207834184169769e-02 -3.670687377452850342e-01 1.422434579581022263e-02 -2.929451167583465576e-01 1.411741673946380615e-01 5.207748338580131531e-02 1.044398173689842224e-02 1.719176322221755981e-01 -1.739414632320404053e-01 7.275535166263580322e-02 7.465358078479766846e-02 -2.397759258747100830e-01 -1.814410686492919922e-01 1.666831783950328827e-02 3.286562561988830566e-01 -3.672842085361480713e-01 -1.847400367259979248e-01 -1.733500212430953979e-01 -3.926772624254226685e-02 -2.813977003097534180e-01 -1.794561147689819336e-01 2.046014964580535889e-01 1.961620151996612549e-01 -9.865997731685638428e-02
-1.100846081972122192e-01 2.130828499794006348e-01 2.000300437211990356e-01 1.368781179189682007e-01 3.407969176769256592e-01 -8.040409535169601440e-02 1.779955625534057617e-01 -1.169645488262176514e-01 3.739706007763743401e-03 2.835732400417327881e-01 1.370699554681777954e-01 -8.384479582309722900e-02 -1.243241783231496811e-02 8.771506696939468384e-02 -1.349033564329147339e-01 5.658089742064476013e-02 -1.453870534896850586e-01 -5.023174360394477844e-02 3.271498680114746094e-01 -4.085090756416320801e-02 -2.138191759586334229e-01 1.667076498270034790e-01 3.174323439598083496e-01 1.307711750268936157e-01 -2.457177788019180298e-01 -9.702904522418975830e-02 -2.365613579750061035e-01 1.891631782054901123e-01 -7.963593304157257080e-02 2.588117420673370361e-01 -3.469458222389221191e-02 -1.430676579475402832e-01
-4.148539900779724121e-01 5.200930312275886536e-02 1.843566745519638062e-01 -1.445538699626922607e-01 2.412986308336257935e-01 -3.787747025489807129e-01 2.103126943111419678e-01 9.500331431627273560e-02 2.488968968391418457e-01 8.756453543901443481e-02 8.749333769083023071e-02 5.521166324615478516e-02 1.733504608273506165e-02 1.365996152162551880e-01 1.106251478195190430e-01 1.537059545516967773e-01 -3.144904077053070068e-01 -6.301770359277725220e-02 6.235238909721374512e-02 2.615940570831298828e-02 9.472186118364334106e-02 -2.157029695808887482e-02 1.079272925853729248e-01 -3.210094571113586426e-01 9.227539412677288055e-03 -9.882647544145584106e-02 -9.703012555837631226e-02 1.873410679399967194e-02 1.477720309048891068e-02 2.732073068618774414e-01 2.168124914169311523e-01 -8.453005552291870117e-02
-1.901783514767885208e-03 4.241987466812133789e-01 -1.274911761283874512e-01 3.437958955764770508e-01 1.297666281461715698e-01 -1.787496209144592285e-01 -1.879360377788543701e-01 2.274223603308200836e-02 7.961954176425933838e-02 -2.052552103996276855e-01 -1.977654546499252319e-01 1.672087609767913818e-01 7.632428407669067383e-02 -2.615107037127017975e-02 1.213522534817457199e-02 3.543691635131835938e-01 1.770705170929431915e-02 6.536106765270233154e-02 2.851367294788360596e-01 -1.495996266603469849e-01 -1.015614122152328491e-01 4.876395221799612045e-03 -2.224660217761993408e-01 -6.302022933959960938e-02 2.608189731836318970e-02 -2.613690793514251709e-01 -1.506020408123731613e-02 -2.007300704717636108e-01 2.219931334257125854e-01 1.367013901472091675e-01 -1.279070042073726654e-02 -5.904307216405868530e-02
-1.785203367471694946e-01 6.781622767448425293e-02 -8.041922003030776978e-02 -6.188486143946647644e-02 7.337572425603866577e-02 -4.462558310478925705e-03 -1.214558407664299011e-01 -2.810528576374053955e-01 9.193737059831619263e-02 -2.047120928764343262e-01 2.635018229484558105e-01 -1.648959964513778687e-01 -3.842388093471527100e-02 2.576182782649993896e-01 1.384128481149673462e-01 1.575883477926254272e-02 -4.380826950073242188e-01 -1.794561445713043213e-01 1.034306287765502930e-01 -2.101234495639801025e-01 -1.861332803964614868e-01 -4.594527184963226318e-02 -5.898251011967658997e-02 -4.021967574954032898e-02 -1.964432448148727417e-01 -3.418905735015869141e-01 -1.923173815011978149e-01 -2.038116939365863800e-02 5.618276447057723999e-02 3.117158710956573486e-01 -7.088963687419891357e-02 2.831638976931571960e-02
-4.181105792522430420e-01 2.999494075775146484e-01 7.831409573554992676e-02 4.652211964130401611e-01 9.956375509500503540e-02 -8.378388732671737671e-02 -2.072301926091313362e-03 -7.726789265871047974e-02 -5.367890372872352600e-02 6.062674149870872498e-02 -8.633698523044586182e-02 1.990030407905578613e-01 -1.010035164654254913e-02 -8.222163468599319458e-02 2.698869444429874420e-02 -1.529718488454818726e-01 -9.656757116317749023e-03 1.387002468109130859e-01 2.881946563720703125e-01 -1.659420728683471680e-01 1.159679703414440155e-02 1.395058929920196533e-01 1.650826930999755859e-01 -3.775762394070625305e-02 -2.093664184212684631e-02 -6.523006409406661987e-02 -3.083197176456451416e-01 -1.022680550813674927e-01 2.085049897432327271e-01 2.011950165033340454e-01 1.748406291007995605e-01 -4.694437608122825623e-02
3.021997585892677307e-02 2.819651067256927490e-01 1.546645015478134155e-01 -1.556624472141265869e-01 9.540637582540512085e-02 -8.839131891727447510e-02 3.250394761562347412e-01 -1.441795527935028076e-01 2.863789498805999756e-01 2.123153060674667358e-01 1.794782876968383789e-01 -2.416368201375007629e-02 -2.233890891075134277e-01 -4.370940104126930237e-02 -6.012868136167526245e-02 1.048550233244895935e-01 -1.278857141733169556e-01 7.832448929548263550e-02 1.497479081153869629e-01 -3.838702738285064697e-01 -1.302419602870941162e-01 8.632095903158187866e-02 3.500879108905792236e-01 -4.983787238597869873e-02 -4.964634403586387634e-02 -1.671651303768157959e-01 -1.220423132181167603e-01 1.929759085178375244e-01 1.125897094607353210e-02 2.447652071714401245e-01 -1.270190477371215820e-01 -3.637455776333808899e-02
-5.165904760360717773e-01 1.291912049055099487e-02 -1.335482895374298096e-01 -5.161205306649208069e-03 -4.168685898184776306e-02 -1.924529857933521271e-02 2.068271189928054810e-01 1.411966979503631592e-01 4.112154990434646606e-02 -1.783442795276641846e-01 -4.988750815391540527e-02 -1.967234909534454346e-01 -4.248603433370590210e-02 -3.992561250925064087e-02 -7.400088757276535034e-02 1.760769635438919067e-01 -2.458148896694183350e-01 -2.021685838699340820e-01 -1.223267242312431335e-01 -2.442777603864669800e-01 8.681289851665496826e-02 1.973754018545150757e-01 1.842561513185501099e-01 -2.665381133556365967e-01 6.697050295770168304e-03 5.866118147969245911e-02 -1.504966020584106445e-01 -3.501879796385765076e-02 1.585956066846847534e-01 3.892029523849487305e-01 6.561466306447982788e-02 -1.141317305155098438e-03
-2.022204697132110596e-01 2.984057366847991943e-01 -4.233507812023162842e-02 3.935861885547637939e-01 2.325741052627563477e-01 1.868428103625774384e-02 1.930206567049026489e-01 -1.668328344821929932e-01 8.136928826570510864e-02 -1.117544155567884445e-02 2.697348967194557190e-02 -2.151189558207988739e-02 2.095071524381637573e-01 1.143555045127868652e-01 2.132882177829742432e-01 1.531733274459838867e-01 -3.564063012599945068e-01 1.594197154045104980e-01 1.853512227535247803e-01 -1.563516110181808472e-01 -2.823180258274078369e-01 1.612385362386703491e-01 -2.109111398458480835e-01 1.624149382114410400e-01 -1.614848077297210693e-01 4.611309990286827087e-02 -8.365106582641601562e-02 5.285891517996788025e-02 2.915408089756965637e-02 -6.964424159377813339e-03 1.702560484409332275e-01 6.544101983308792114e-02
-1.138593629002571106e-01 1.976021677255630493e-01 -3.223897889256477356e-02 1.802121251821517944e-01 1.551697701215744019e-01 -4.140240252017974854e-01 -1.508897691965103149e-01 -5.811196193099021912e-02 9.201766550540924072e-02 1.530512119643390179e-03 -1.422016322612762451e-01 2.177263982594013214e-02 -3.641543164849281311e-02 3.245232701301574707e-01 -7.386036217212677002e-02 2.516586482524871826e-01 -1.319571435451507568e-01 -5.047941207885742188e-02 1.149832271039485931e-02 -3.137833178043365479e-01 7.765474915504455566e-02 1.409402936697006226e-01 -1.177023425698280334e-01 -1.925756484270095825e-01 -4.611543416976928711e-01 -1.701408065855503082e-02 -1.286925822496414185e-01 -1.534993499517440796e-01 2.806818857789039612e-02 1.619177684187889099e-02 1.954717785120010376e-01 -2.278308011591434479e-02
-5.734764412045478821e-02 1.846725195646286011e-01 -9.777767956256866455e-02 2.142119109630584717e-01 2.618864774703979492e-01 -2.166525423526763916e-01 2.179988324642181396e-01 2.319113723933696747e-02 1.433246582746505737e-01 2.516750805079936981e-02 6.623785197734832764e-02 -4.438446089625358582e-02 3.531395643949508667e-02 2.174785286188125610e-01 -1.947997510433197021e-01 3.372158482670783997e-02 -1.566817983984947205e-02 -1.044220030307769775e-01 -1.017205566167831421e-01 -2.971964702010154724e-02 -1.173369437456130981e-01 2.318304926156997681e-01 3.666070103645324707e-01 -5.890452861785888672e-02 1.651250123977661133e-01 -1.670744866132736206e-01 -2.054919749498367310e-01 -2.794853150844573975e-01 4.395319819450378418e-01 1.520808190107345581e-01 7.721500098705291748e-02 5.341593176126480103e-02
-1.315075010061264038e-01 -6.120432168245315552e-03 8.964905142784118652e-02 1.759233474731445312e-01 -6.737252324819564819e-02 -1.272162050008773804e-01 1.617255806922912598e-01 1.645653545856475830e-01 2.620326876640319824e-01 -1.578576266765594482e-01 -4.660841450095176697e-02 1.687082648277282715e-01 2.385145425796508789e-01 -6.710726767778396606e-02 -3.322724997997283936e-01 4.094929099082946777e-01 -1.703324466943740845e-01 -1.768864574842154980e-03 1.172494329512119293e-02 -8.899021148681640625e-02 -3.456586897373199463e-01 9.615908563137054443e-02 6.478793919086456299e-02 -3.438698351383209229e-01 1.746390312910079956e-01 -2.773873275145888329e-03 -1.432339549064636230e-01 9.525162167847156525e-03 2.092729061841964722e-01 6.215514242649078369e-02 -1.228493526577949524e-01 -6.259566545486450195e-02
-2.460542023181915283e-01 1.366156488656997681e-01 8.670919388532638550e-02 -1.102150417864322662e-02 -8.057238161563873291e-02 -2.555833756923675537e-01 2.209712415933609009e-01 -1.448105275630950928e-01 3.692805022001266479e-02 -1.033867225050926208e-01 5.625187233090400696e-02 -5.114962533116340637e-02 6.755870580673217773e-02 -9.333386272192001343e-02 3.331445455551147461e-01 -1.688347756862640381e-01 -2.924030125141143799e-01 -1.659833639860153198e-02 3.351970911026000977e-01 -1.942988932132720947e-01 -6.990308314561843872e-02 3.089269995689392090e-01 1.847775429487228394e-01 -3.559030592441558838e-01 -7.653097063302993774e-02 1.695956140756607056e-01 9.992088191211223602e-03 -2.449376694858074188e-02 7.598213851451873779e-02 1.996557414531707764e-01 -1.382301449775695801e-01 6.215057149529457092e-02
-1.632143408060073853e-01 1.375616043806076050e-01 -4.342619329690933228e-02 3.783755302429199219e-01 1.278377771377563477e-01 -6.721615046262741089e-02 3.549024090170860291e-02 -1.750051081180572510e-01 5.253707990050315857e-02 -5.329100787639617920e-02 -2.289484590291976929e-01 -4.963129758834838867e-02 -9.228587895631790161e-02 7.783486694097518921e-02 6.857134401798248291e-02 -1.230848394334316254e-02 -3.295017778873443604e-01 -1.430090069770812988e-01 2.462423443794250488e-01 -1.548222899436950684e-01 -7.214132696390151978e-02 3.477159738540649414e-01 -4.248445481061935425e-02 6.585180014371871948e-02 1.075969636440277100e-01 -2.449101209640502930e-02 -3.434399664402008057e-01 -3.990568220615386963e-01 3.103227727115154266e-02 1.824230849742889404e-01 8.792343549430370331e-03 8.458682149648666382e-02
-4.615727663040161133e-01 -4.225243255496025085e-02 1.236696019768714905e-01 1.973051950335502625e-02 1.727740317583084106e-01 -3.303620517253875732e-01 -4.421756789088249207e-02 3.457881882786750793e-02 -5.184761807322502136e-02 -1.046322733163833618e-01 5.431760847568511963e-02 3.010395467281341553e-01 2.158568426966667175e-02 8.608829975128173828e-02 3.675631433725357056e-02 3.159441947937011719e-01 -1.580910682678222656e-01 -7.397424429655075073e-02 -9.728848934173583984e-02 -2.705901265144348145e-01 -2.971585690975189209e-01 2.505788803100585938e-01 1.056410372257232666e-01 -7.704579085111618042e-02 1.180562898516654968e-01 5.323419813066720963e-03 -1.362091898918151855e-01 1.719792485237121582e-01 5.771024525165557861e-02 2.440387904644012451e-01 -3.302055224776268005e-02 -6.059380993247032166e-02
-5.779708549380302429e-02 5.300074219703674316e-01 1.006247475743293762e-01 4.617489501833915710e-02 2.604498863220214844e-01 -1.785554438829421997e-01 2.378780990839004517e-01 1.428823620080947876e-01 4.986328259110450745e-02 -8.209476247429847717e-03 9.320369362831115723e-02 1.946562230587005615e-01 2.836315520107746124e-02 6.815239787101745605e-02 1.770104318857192993e-01 2.070064693689346313e-01 -1.113552376627922058e-01 7.871838659048080444e-02 3.320213779807090759e-02 -1.485979855060577393e-01 -8.438371121883392334e-02 -4.375882819294929504e-02 2.712172269821166992e-01 -1.997115164995193481e-01 -2.433010786771774292e-01 5.312415584921836853e-02 9.254520386457443237e-02 -1.281462311744689941e-01 -1.101582776755094528e-02 6.416457891464233398e-02 -3.744169175624847412e-01 -4.818468913435935974e-02
-1.932652890682220459e-01 1.563348770141601562e-01 -1.188323199748992920e-01 1.983920633792877197e-01 2.478680461645126343e-01 1.045284494757652283e-01 -2.957713603973388672e-02 -7.689381390810012817e-02 -1.549269109964370728e-01 -8.535556495189666748e-02 -1.016033664345741272e-01 -9.123645722866058350e-02 -1.423627976328134537e-02 6.123871728777885437e-02 -1.639753431081771851e-01 -1.530813574790954590e-01 -2.359714955091476440e-01 1.773959994316101074e-01 -1.661729067564010620e-01 -4.326035678386688232e-01 -3.305771574378013611e-02 7.963304966688156128e-02 1.553330272436141968e-01 -2.217865139245986938e-01 -3.336616754531860352e-01 -6.274364888668060303e-02 -2.603739202022552490e-01 -1.007242426276206970e-01 -1.967136189341545105e-02 3.393783569335937500e-01 -8.748579770326614380e-02 4.771792888641357422e-02
-7.085520774126052856e-02 2.244463562965393066e-01 -3.759210184216499329e-02 1.921619772911071777e-01 2.444881349802017212e-01 -3.742421567440032959e-01 4.332510381937026978e-02 3.295158967375755310e-02 1.091956496238708496e-01 -1.730279773473739624e-01 1.903687268495559692e-01 5.389947909861803055e-03 2.758490294218063354e-02 2.547560632228851318e-01 1.132862046360969543e-01 2.208970338106155396e-01 5.129911005496978760e-02 -2.652902901172637939e-01 -6.083695963025093079e-02 -4.478608965873718262e-01 -7.250843942165374756e-02 -3.855634853243827820e-02 -1.697323918342590332e-01 1.630882918834686279e-02 -3.399665653705596924e-01 -1.253498345613479614e-01 -7.097117602825164795e-03 -4.304191470146179199e-02 7.093584537506103516e-02 1.781840026378631592e-01 7.183220237493515015e-02 9.900813549757003784e-02
-8.951557427644729614e-02 1.673836708068847656e-01 1.601950675249099731e-01 1.152721419930458069e-01 2.438630163669586182e-01 -2.604832053184509277e-01 -6.295808404684066772e-02 8.853822946548461914e-02 -1.567272990942001343e-01 -9.084995836019515991e-02 3.777174651622772217e-02 -6.469586491584777832e-02 -8.948992192745208740e-02 9.087892621755599976e-02 5.340160802006721497e-02 -3.143898397684097290e-02 -1.214225888252258301e-01 9.693037718534469604e-02 1.278217285871505737e-01 -2.162746489048004150e-01 -3.778039216995239258e-01 -4.382390528917312622e-03 -3.068043477833271027e-02 -3.496695756912231445e-01 -3.226874470710754395e-01 -1.133583784103393555e-01 -6.517682969570159912e-02 1.951457560062408447e-01 1.609311401844024658e-01 1.529487371444702148e-01 -1.060846671462059021e-01 3.927957713603973389e-01
-1.096805259585380554e-01 1.528365258127450943e-02 -2.791867256164550781e-01 2.326950132846832275e-01 1.147442683577537537e-01 -2.335410416126251221e-01 6.394743919372558594e-02 -1.799326837062835693e-01 4.247635602951049805e-02 -1.363852471113204956e-01 1.492997705936431885e-01 1.012576520442962646e-01 4.819423332810401917e-02 1.807287335395812988e-01 1.715817302465438843e-01 4.262459576129913330e-01 -8.963179588317871094e-02 -4.208743199706077576e-02 3.740881383419036865e-02 -8.795449882745742798e-02 -7.254891842603683472e-02 2.734506428241729736e-01 -6.726830452680587769e-02 4.370224848389625549e-02 -4.944712221622467041e-01 -1.903270930051803589e-01 -4.105547070503234863e-02 -1.489642709493637085e-01 6.691462546586990356e-02 1.259856969118118286e-01 -3.195393830537796021e-02 1.449978202581405640e-01
-9.024234022945165634e-04 3.032216727733612061e-01 -2.432597279548645020e-01 2.755296826362609863e-01 3.785771429538726807e-01 -3.629542142152786255e-02 2.140937894582748413e-01 1.199430823326110840e-01 7.846466451883316040e-02 1.802814900875091553e-01 -1.844828762114048004e-02 6.915732473134994507e-02 -2.078786939382553101e-01 1.663477867841720581e-01 -2.652207911014556885e-01 1.228062286972999573e-01 -1.214436218142509460e-01 -1.799093186855316162e-02 2.217034101486206055e-01 1.251973658800125122e-01 -9.865142405033111572e-02 6.527805328369140625e-02 1.173598840832710266e-01 -2.931824624538421631e-01 -5.027845501899719238e-02 -4.970023874193429947e-03 3.467875346541404724e-02 -1.890721470117568970e-01 3.062622249126434326e-01 1.503162086009979248e-01 4.010287299752235413e-02 1.299564093351364136e-01
-2.004490941762924194e-01 4.279274344444274902e-01 -1.521136146038770676e-02 3.541268035769462585e-02 6.284523010253906250e-02 -4.741217195987701416e-01 1.166517958045005798e-01 -6.611941009759902954e-02 3.581687211990356445e-01 8.318828046321868896e-02 -1.742142587900161743e-01 1.064590141177177429e-01 1.249476987868547440e-02 -4.606103524565696716e-02 -1.386945415288209915e-02 -9.019590169191360474e-02 -2.609944045543670654e-01 -4.396440833806991577e-02 -2.400754578411579132e-02 -1.354383230209350586e-01 -1.917439401149749756e-01 2.429697848856449127e-02 1.784234195947647095e-01 5.387056618928909302e-02 -1.182005926966667175e-02 -1.801621317863464355e-01 -5.887652188539505005e-02 -1.263666749000549316e-01 1.459574848413467407e-01 3.053053319454193115e-01 1.156808510422706604e-01 -1.937193563207983971e-03
-9.972196817398071289e-02 3.867590725421905518e-01 -1.483723670244216919e-01 -1.126538142561912537e-01 2.146418690681457520e-01 -2.067003101110458374e-01 -1.955869495868682861e-01 8.926722407341003418e-02 4.439438879489898682e-02 -2.313893437385559082e-01 4.981721565127372742e-02 -7.114604860544204712e-02 -5.367512628436088562e-02 2.761384546756744385e-01 8.419135957956314087e-02 1.114659458398818970e-01 -1.015102565288543701e-01 -1.358959078788757324e-01 4.920382797718048096e-02 1.264438033103942871e-01 -2.804793044924736023e-02 -2.748224325478076935e-02 2.000803202390670776e-01 -6.218090653419494629e-02 -3.542510569095611572e-01 1.750561296939849854e-01 -3.783613145351409912e-01 -1.026698350906372070e-01 9.336936473846435547e-02 2.105967104434967041e-01 -2.246740907430648804e-01 5.514604598283767700e-02
-1.512233763933181763e-01 2.342824824154376984e-03 8.139044791460037231e-02 2.468555569648742676e-01 4.465036690235137939e-01 -1.334450673311948776e-02 1.197011247277259827e-01 -2.129083126783370972e-01 -4.345778003334999084e-02 8.813111484050750732e-02 -1.109742596745491028e-01 -1.222360730171203613e-01 1.553767360746860504e-02 2.912498638033866882e-02 6.876543909311294556e-02 5.007233098149299622e-02 -2.957006990909576416e-01 1.072553568519651890e-03 3.605553805828094482e-01 -6.179759651422500610e-02 -8.935205638408660889e-02 2.609545886516571045e-01 1.637776941061019897e-02 -2.309181541204452515e-01 1.676267534494400024e-01 1.113211885094642639e-01 -2.728047966957092285e-01 -2.239129245281219482e-01 1.582369357347488403e-01 2.193279266357421875e-01 8.178228884935379028e-02 9.648481756448745728e-02
-1.155751794576644897e-01 1.960379034280776978e-01 -2.306490838527679443e-01 1.382925510406494141e-01 5.343287438154220581e-02 -7.792565971612930298e-02 -5.866356939077377319e-02 -1.450285911560058594e-01 1.616637855768203735e-01 3.343981876969337463e-02 -3.240994736552238464e-02 -4.371995106339454651e-03 -8.205936290323734283e-03 3.574787080287933350e-02 1.598786562681198120e-01 -1.193687915802001953e-01 -4.371330142021179199e-01 -5.096421577036380768e-03 3.274652361869812012e-01 -2.032931745052337646e-01 -6.660339981317520142e-02 3.421575129032135010e-01 -1.868438571691513062e-01 -1.912193000316619873e-01 1.042625531554222107e-01 2.468439489603042603e-01 -3.270222842693328857e-01 -9.739646315574645996e-02 -3.654528409242630005e-02 1.690018624067306519e-01 -1.487061977386474609e-01 1.039723679423332214e-02
-2.746726572513580322e-01 5.687134340405464172e-02 -7.938791811466217041e-02 2.714103460311889648e-01 2.301105111837387085e-01 4.128418397158384323e-03 -6.185425817966461182e-02 1.129993274807929993e-01 -4.818302020430564880e-02 7.829450070858001709e-02 -2.022025287151336670e-01 1.860220283269882202e-01 -1.175928860902786255e-01 -4.553152248263359070e-02 -1.805690228939056396e-01 -2.298621647059917450e-02 -8.497468382120132446e-02 -4.944175854325294495e-02 4.817703962326049805e-01 -1.883434802293777466e-01 -1.226719990372657776e-01 2.921132743358612061e-01 2.148149348795413971e-02 -7.538694888353347778e-02 2.556358277797698975e-02 -1.692799031734466553e-01 -1.491989493370056152e-01 -2.411899715662002563e-01 2.611171305179595947e-01 1.865434348583221436e-01 -1.777407377958297729e-01 -1.036167144775390625e-01
-1.231081709265708923e-01 2.310246974229812622e-01 -1.939884573221206665e-01 2.060874253511428833e-01 1.623423099517822266e-01 -2.876723110675811768e-01 -5.141383409500122070e-02 -3.383838385343551636e-02 1.586018949747085571e-01 -1.207259856164455414e-02 3.590825200080871582e-02 5.189454182982444763e-02 -1.438587307929992676e-01 8.410017192363739014e-02 7.197336852550506592e-02 -9.607022255659103394e-02 -3.401926457881927490e-01 5.823825299739837646e-02 5.230909585952758789e-01 -1.566336601972579956e-01 -6.165807321667671204e-02 3.447464108467102051e-01 -3.106195107102394104e-02 1.564704813063144684e-02 3.864155709743499756e-02 1.048518419265747070e-01 -1.906133890151977539e-01 -2.364649027585983276e-01 2.138270623981952667e-02 1.038362234830856323e-01 -9.629917144775390625e-02 2.485503070056438446e-02
-2.091305404901504517e-01 2.130544185638427734e-01 1.007363423705101013e-01 4.413460195064544678e-02 3.882124274969100952e-02 -2.435284405946731567e-01 1.490312218666076660e-01 1.173862516880035400e-01 2.526328666135668755e-03 6.601353641599416733e-03 -9.799386560916900635e-02 1.317904293537139893e-01 2.822833657264709473e-01 1.078453883528709412e-01 2.438916265964508057e-01 2.229129225015640259e-01 -8.582374081015586853e-03 1.878644824028015137e-01 4.131171852350234985e-02 4.572661221027374268e-02 -1.769162714481353760e-01 2.397300004959106445e-01 1.466081887483596802e-01 -4.690320417284965515e-02 -1.798998448066413403e-03 1.779866367578506470e-01 -4.590213000774383545e-01 7.934948056936264038e-02 -7.829084992408752441e-02 3.876267671585083008e-01 -1.217939332127571106e-02 1.327578276395797729e-01
-4.405257105827331543e-02 2.846150696277618408e-01 5.374806001782417297e-02 3.097151033580303192e-02 9.304825216531753540e-02 -2.006424032151699066e-02 9.609437733888626099e-02 5.522114783525466919e-02 2.992254197597503662e-01 1.893211305141448975e-01 2.238869518041610718e-01 -8.040848374366760254e-02 -2.382928580045700073e-01 -1.070263385772705078e-01 6.146629899740219116e-02 1.685136705636978149e-01 -2.572467625141143799e-01 5.795198306441307068e-02 2.129073888063430786e-01 -3.514001667499542236e-01 1.223187893629074097e-01 1.150169894099235535e-01 2.320085167884826660e-01 -9.084402769804000854e-02 4.778471961617469788e-02 -2.997083663940429688e-01 -1.359970420598983765e-01 2.147336155176162720e-01 1.682644933462142944e-01 2.516389191150665283e-01 -9.806406497955322266e-02 -1.513144820928573608e-01
-3.053278923034667969e-01 1.962980329990386963e-01 -2.587609291076660156e-01 1.498600095510482788e-01 5.342837423086166382e-02 -2.116203755140304565e-01 4.726838693022727966e-02 5.819557607173919678e-02 1.919581592082977295e-01 1.536064594984054565e-01 -1.480296347290277481e-02 1.373858898878097534e-01 1.958924382925033569e-01 8.955871313810348511e-02 -2.090890891849994659e-02 -1.464882399886846542e-02 -1.416094452142715454e-01 4.171863198280334473e-02 6.657576560974121094e-02 -1.333728283643722534e-01 -3.815522789955139160e-01 -4.401889070868492126e-02 1.038829088211059570e-01 -1.441948413848876953e-01 -3.115105628967285156e-02 -4.461858868598937988e-01 -1.399267315864562988e-01 4.563139006495475769e-02 2.815346121788024902e-01 2.343080788850784302e-01 1.319717615842819214e-01 5.073524639010429382e-02
-2.272704690694808960e-01 1.441604197025299072e-01 -1.413093805313110352e-01 -7.014325261116027832e-02 4.316009953618049622e-02 -3.476680219173431396e-01 3.837148547172546387e-01 -1.023233458399772644e-01 2.196966707706451416e-01 3.486870601773262024e-02 -7.965980470180511475e-02 2.347772121429443359e-01 1.045027449727058411e-01 5.429759621620178223e-03 -1.486113369464874268e-01 1.176449581980705261e-01 1.793181896209716797e-01 6.845311261713504791e-03 7.118190824985504150e-02 -8.149071782827377319e-02 -2.997932434082031250e-01 1.205253899097442627e-01 1.716119050979614258e-01 -6.927063316106796265e-02 -1.218128278851509094e-01 -1.651280373334884644e-01 -1.749611645936965942e-01 1.212744507938623428e-02 2.564885616302490234e-01 3.456353545188903809e-01 1.540432572364807129e-01 -2.304370282217860222e-03
2.130832523107528687e-01 3.782995045185089111e-01 -1.572128087282180786e-01 1.181494668126106262e-01 2.701742351055145264e-01 -1.521132048219442368e-02 1.614891290664672852e-01 1.011867150664329529e-01 -1.656131632626056671e-02 1.239346936345100403e-01 -3.430109098553657532e-02 -5.021743848919868469e-02 -1.037830114364624023e-01 4.533933848142623901e-02 5.220828205347061157e-02 1.439760923385620117e-01 4.140990599989891052e-02 6.725057214498519897e-02 2.455804347991943359e-01 -1.204522699117660522e-01 -3.829625248908996582e-01 4.294628500938415527e-01 2.327626347541809082e-01 -1.345014423131942749e-01 -2.087691724300384521e-01 -7.981893420219421387e-02 5.093098804354667664e-02 -5.209240689873695374e-02 2.271152138710021973e-01 1.145185306668281555e-01 -2.208237722516059875e-02 -5.275072157382965088e-02
-3.686719015240669250e-02 1.601031422615051270e-01 -1.508589833974838257e-02 2.536150217056274414e-01 -2.593064308166503906e-02 -3.644051030278205872e-02 2.069528549909591675e-01 -2.563077490776777267e-03 2.292799502611160278e-01 -3.283658921718597412e-01 -1.119786221534013748e-02 7.070041447877883911e-02 -2.766241431236267090e-01 1.061275787651538849e-02 2.231744378805160522e-01 1.044629663228988647e-01 -1.064938604831695557e-01 2.302380055189132690e-01 1.075244769454002380e-01 -1.285509467124938965e-01 1.884148716926574707e-01 2.080557644367218018e-01 1.503927707672119141e-01 -3.017772734165191650e-02 -1.574029773473739624e-02 -2.811565399169921875e-01 -1.767560094594955444e-01 -1.506152451038360596e-01 3.329048454761505127e-01 2.228669971227645874e-01 1.873386651277542114e-02 -2.681959271430969238e-01
5.461335927248001099e-02 2.281978428363800049e-01 -1.427556574344635010e-02 1.603822261095046997e-01 1.676137894392013550e-01 -2.612842917442321777e-01 -7.736419141292572021e-02 -6.352028250694274902e-02 3.360891044139862061e-01 -8.274132013320922852e-02 1.152745485305786133e-01 -2.457032203674316406e-01 -1.172643974423408508e-01 -1.565296947956085205e-02 3.577733039855957031e-02 6.014160066843032837e-02 -2.840700149536132812e-01 9.307089447975158691e-02 1.033567488193511963e-01 -4.114806056022644043e-01 -2.677084803581237793e-01 1.781170517206192017e-01 1.867754757404327393e-01 -8.673822879791259766e-02 3.156570494174957275e-01 1.355852335691452026e-01 -5.603142082691192627e-02 1.929681748151779175e-01 -6.532982736825942993e-02 1.494590044021606445e-01 -9.997981600463390350e-03 3.969255369156599045e-03
-9.842264652252197266e-02 2.154483944177627563e-01 -2.934794127941131592e-01 3.866520151495933533e-02 5.052978172898292542e-02 -2.103124111890792847e-01 1.394277960062026978e-01 1.242240965366363525e-01 2.066396623849868774e-01 -1.917425245046615601e-01 -1.058020666241645813e-01 -1.726078838109970093e-01 -1.887756586074829102e-01 2.786156237125396729e-01 1.484084576368331909e-01 4.918048158288002014e-03 -2.378577291965484619e-01 1.076274514198303223e-01 1.540043652057647705e-01 -5.063093304634094238e-01 -8.150292187929153442e-02 7.903279364109039307e-02 -1.641007959842681885e-01 -4.244167357683181763e-02 1.031029671430587769e-01 -4.859114438295364380e-02 -1.367826163768768311e-01 -1.276379376649856567e-01 1.921549811959266663e-02 2.562377154827117920e-01 1.205549463629722595e-01 2.122133783996105194e-02
-3.194628357887268066e-01 3.510722517967224121e-01 -1.477926969528198242e-01 -4.061082005500793457e-02 3.850712180137634277e-01 -3.030955791473388672e-01 1.569575369358062744e-01 8.608229458332061768e-02 1.489701718091964722e-01 8.651047945022583008e-02 -8.962202817201614380e-02 -1.002116277813911438e-01 6.292692571878433228e-02 -5.306481383740901947e-03 -4.556462541222572327e-02 -4.012837633490562439e-02 -7.758430391550064087e-02 -2.936163730919361115e-02 4.724593460559844971e-02 -7.522624731063842773e-02 -1.572788357734680176e-01 -2.400388475507497787e-03 -5.555136874318122864e-02 -3.931223228573799133e-02 -8.065780997276306152e-02 -2.099931985139846802e-01 -9.524469077587127686e-02 1.267373114824295044e-01 4.866957366466522217e-01 2.497248351573944092e-01 6.116819567978382111e-03 6.653073430061340332e-02
-1.634148657321929932e-01 1.932025104761123657e-01 -1.987697556614875793e-02 -3.439686819911003113e-02 1.995796710252761841e-01 9.413448721170425415e-02 2.136823385953903198e-01 1.819447129964828491e-01 2.260081171989440918e-01 -6.647906452417373657e-02 1.474478561431169510e-02 -2.105165272951126099e-01 1.024949848651885986e-01 2.348257414996623993e-02 -2.598907947540283203e-01 2.523207068443298340e-01 -4.239425361156463623e-01 1.661301963031291962e-02 1.997623592615127563e-02 -1.172001361846923828e-01 -2.123215198516845703e-01 2.012748271226882935e-01 1.102884858846664429e-01 -1.361008584499359131e-01 1.478044390678405762e-01 8.734439499676227570e-03 -9.370569139719009399e-02 -1.745803058147430420e-01 3.528578579425811768e-01 2.224123328924179077e-01 9.775741398334503174e-02 -9.748001396656036377e-02
-4.445050843060016632e-03 1.728490889072418213e-01 9.239976108074188232e-02 1.998543888330459595e-01 -1.186106130480766296e-01 -7.119403779506683350e-02 1.842279732227325439e-01 -6.516387313604354858e-02 2.029583454132080078e-01 -2.180560678243637085e-01 -7.085833698511123657e-02 2.070868462324142456e-01 3.444449901580810547e-01 2.289019674062728882e-01 4.553563427180051804e-03 2.901439964771270752e-01 -1.774184256792068481e-01 1.075516417622566223e-01 -2.160150706768035889e-01 4.593454301357269287e-02 -1.353203505277633667e-01 -5.186079069972038269e-02 9.205216169357299805e-02 -2.075196355581283569e-01 -2.345920652151107788e-01 -1.495258659124374390e-01 -1.679914891719818115e-01 -7.318976521492004395e-02 -6.938777863979339600e-02 3.628688752651214600e-01 -7.455463707447052002e-02 2.346042841672897339e-01
1.013060752302408218e-02 2.966368198394775391e-01 5.804594606161117554e-02 -1.011194363236427307e-01 3.982556462287902832e-01 -7.045390456914901733e-02 4.364811629056930542e-02 -1.335679292678833008e-01 1.176631748676300049e-01 1.762190461158752441e-01 -1.243950501084327698e-01 -4.946116358041763306e-03 1.618908792734146118e-01 2.597513422369956970e-02 9.787482023239135742e-02 1.802563220262527466e-01 -5.846046656370162964e-02 -2.947985194623470306e-02 1.502570062875747681e-01 -1.594978719949722290e-01 -5.867888033390045166e-02 2.866296172142028809e-01 8.495751023292541504e-02 -5.970599651336669922e-01 3.214127942919731140e-02 2.035615406930446625e-02 4.526982456445693970e-02 -1.815613806247711182e-01 1.469482928514480591e-01 1.110954433679580688e-01 -4.852667823433876038e-02 -1.062425747513771057e-01
-2.024276554584503174e-01 3.858438432216644287e-01 -1.269578039646148682e-01 -1.306949183344841003e-03 1.091665700078010559e-01 -4.878087043762207031e-01 2.618683576583862305e-01 -1.184413060545921326e-01 2.898648083209991455e-01 -1.763775572180747986e-02 -1.526116132736206055e-01 4.077508673071861267e-02 9.906128048896789551e-03 -1.030577272176742554e-01 -8.036946505308151245e-02 -1.268921345472335815e-01 -1.313514560461044312e-01 2.682359330356121063e-02 -5.397387593984603882e-02 -1.548392772674560547e-01 -2.313355952501296997e-01 1.303943246603012085e-01 1.173800602555274963e-01 1.055540964007377625e-01 6.699321791529655457e-03 -2.509971559047698975e-01 -1.328392513096332550e-02 5.971734225749969482e-02 2.244103513658046722e-02 3.148240447044372559e-01 -1.077232062816619873e-01 2.598390355706214905e-02
-3.692599944770336151e-03 3.501763343811035156e-01 -1.003133952617645264e-01 1.053638011217117310e-01 1.139636784791946411e-01 -5.725226551294326782e-02 1.874834299087524414e-01 -3.818993866443634033e-01 1.560956686735153198e-01 -1.275893598794937134e-01 -1.291078031063079834e-01 1.414382308721542358e-01 2.114907950162887573e-01 1.704459823668003082e-02 1.970325857400894165e-01 6.413247436285018921e-02 -1.401448547840118408e-01 -2.473991736769676208e-02 2.443601042032241821e-01 -1.468659960664808750e-03 6.629678420722484589e-03 3.084128797054290771e-01 4.411689043045043945e-01 -2.227647304534912109e-01 1.092137470841407776e-01 -9.041697531938552856e-02 8.176002651453018188e-03 1.866680532693862915e-01 4.702807962894439697e-02 5.818931385874748230e-02 1.164507716894149780e-01 1.036010961979627609e-02
-2.350423038005828857e-01 2.589015364646911621e-01 -1.005005910992622375e-01 9.321211837232112885e-03 3.412939310073852539e-01 -3.921736478805541992e-01 2.223172038793563843e-01 8.674965053796768188e-02 2.375598102807998657e-01 1.433257609605789185e-01 2.329208105802536011e-01 1.762793809175491333e-01 1.486654765903949738e-02 1.272480785846710205e-01 1.726507246494293213e-01 8.785421401262283325e-02 -2.199173569679260254e-01 -1.024536415934562683e-01 7.148659229278564453e-02 -6.426445394754409790e-02 7.732596993446350098e-02 -8.349233306944370270e-03 1.963507682085037231e-01 -2.144536077976226807e-01 8.646362461149692535e-03 -1.502211540937423706e-01 -8.455505222082138062e-02 2.689144201576709747e-02 -5.413571000099182129e-02 1.149623692035675049e-01 2.497592419385910034e-01 -2.373359352350234985e-01
-2.416512668132781982e-01 1.220457479357719421e-01 4.823768511414527893e-02 1.112449243664741516e-01 -4.353878274559974670e-02 -1.049659550189971924e-01 1.719441711902618408e-01 -1.323674172163009644e-01 1.342111527919769287e-01 -2.044626474380493164e-01 -1.263108570128679276e-02 -9.870041161775588989e-02 3.811437785625457764e-01 1.480360180139541626e-01 -7.863147556781768799e-02 2.289497405290603638e-01 3.340657427906990051e-02 2.920620739459991455e-01 3.111413493752479553e-02 -3.099419176578521729e-01 -1.025170087814331055e-01 9.179347008466720581e-02 -1.116983965039253235e-01 -8.274371176958084106e-02 6.128994002938270569e-02 -1.505558341741561890e-01 -8.035924285650253296e-02 -7.440181076526641846e-02 1.597541123628616333e-01 5.106265544891357422e-01 -6.139368191361427307e-02 7.967939972877502441e-02
-3.164365515112876892e-02 3.118078708648681641e-01 -2.565028965473175049e-01 1.960117965936660767e-01 9.361136704683303833e-02 -8.865801990032196045e-02 1.439244002103805542e-01 1.806633770465850830e-01 8.278167992830276489e-02 1.994475573301315308e-01 4.395601153373718262e-02 2.061143815517425537e-01 1.602173745632171631e-01 -3.803405538201332092e-02 -9.467405080795288086e-02 -3.741134703159332275e-02 -1.322826445102691650e-01 1.461710631847381592e-01 1.615899652242660522e-01 -8.610414713621139526e-02 -3.692555427551269531e-01 -1.272376477718353271e-01 2.597412765026092529e-01 -2.465332597494125366e-01 -2.945496700704097748e-02 -3.212006092071533203e-01 -4.187016934156417847e-02 1.231418177485466003e-02 2.434188425540924072e-01 2.737445235252380371e-01 4.753666743636131287e-02 -5.910289287567138672e-02
6.890463083982467651e-02 1.738683134317398071e-01 -8.889451622962951660e-02 2.481002658605575562e-01 9.042936563491821289e-02 9.294682741165161133e-02 2.702101171016693115e-01 -2.498326264321804047e-02 4.471122100949287415e-02 -2.931105792522430420e-01 -3.233710527420043945e-01 -6.086942553520202637e-02 6.405901163816452026e-02 4.503053128719329834e-01 7.356631755828857422e-02 9.245648980140686035e-02 1.066282577812671661e-02 1.552887707948684692e-01 7.670479267835617065e-02 -8.454032242298126221e-02 -1.711333990097045898e-01 5.054268240928649902e-02 1.307852864265441895e-01 -9.535434842109680176e-02 2.760919183492660522e-02 2.028205245733261108e-02 -3.949586451053619385e-01 1.925942301750183105e-01 -2.096630400046706200e-03 2.821079492568969727e-01 1.313144862651824951e-01 4.119876399636268616e-02
1.502619590610265732e-02 1.936264038085937500e-01 -6.636819243431091309e-02 -3.432530164718627930e-02 2.862980365753173828e-01 1.719622500240802765e-02 6.311624497175216675e-02 -4.137434437870979309e-02 1.245017647743225098e-01 -4.335937500000000000e-01 -1.212425380945205688e-01 -1.101921945810317993e-01 -2.720563113689422607e-01 1.114432364702224731e-01 -2.573716081678867340e-02 1.726144850254058838e-01 -1.789870858192443848e-01 2.106509953737258911e-01 3.665496408939361572e-01 -2.470044344663619995e-01 -4.051382839679718018e-02 -3.754475712776184082e-02 -1.052113324403762817e-01 -1.740916073322296143e-01 1.406602561473846436e-01 -3.946612030267715454e-02 -3.238390386104583740e-01 -2.359716966748237610e-02 2.620335109531879425e-02 2.533945739269256592e-01 -6.960841268301010132e-02 -9.371715039014816284e-02
7.268331944942474365e-02 4.578007161617279053e-01 -4.271330311894416809e-02 -1.630026847124099731e-01 9.835596382617950439e-02 -2.072142902761697769e-03 2.873672842979431152e-01 1.027863100171089172e-01 5.633814632892608643e-02 -3.379807109013199806e-03 -4.011597111821174622e-02 1.109100431203842163e-01 8.206780254840850830e-02 2.096952646970748901e-01 -5.233058333396911621e-02 2.401031553745269775e-01 -3.589642643928527832e-01 -8.940656483173370361e-02 1.300228238105773926e-01 -3.089659661054611206e-02 -3.191943094134330750e-02 -4.084098711609840393e-02 1.746689677238464355e-01 -2.315889596939086914e-01 -2.447876483201980591e-01 -8.737351745367050171e-02 -1.909067332744598389e-01 1.642023622989654541e-01 2.604927867650985718e-02 -4.702799953520298004e-03 -3.579285144805908203e-01 1.562428176403045654e-01
-1.857890188694000244e-01 4.165913909673690796e-03 9.399634599685668945e-02 6.101807951927185059e-02 2.435320764780044556e-01 -2.113800030201673508e-03 1.982372105121612549e-01 2.841502130031585693e-01 3.904046714305877686e-01 -2.153539806604385376e-01 4.089037328958511353e-02 2.169582694768905640e-01 -4.069791361689567566e-02 1.448785886168479919e-02 7.273954898118972778e-02 2.763385176658630371e-01 -1.127815339714288712e-02 -2.558519542217254639e-01 1.409406661987304688e-01 2.150155790150165558e-02 -2.513280212879180908e-01 -3.676150366663932800e-02 6.917828321456909180e-02 -1.900269091129302979e-01 -2.268332540988922119e-01 6.348530948162078857e-02 8.132299780845642090e-02 -5.254843831062316895e-02 1.918697208166122437e-01 3.710488975048065186e-01 -1.082085892558097839e-01 1.061512529850006104e-02
-2.244258224964141846e-01 2.449063658714294434e-01 -1.670177280902862549e-01 1.796947717666625977e-01 6.155811250209808350e-02 -7.739871740341186523e-02 -8.245185017585754395e-02 1.121910139918327332e-01 -3.059360571205615997e-02 -1.086776927113533020e-01 4.970075935125350952e-02 -7.155987620353698730e-02 -3.238938152790069580e-01 5.933721363544464111e-02 -4.540945217013359070e-02 3.133066296577453613e-01 -1.233267933130264282e-01 -2.072154283523559570e-01 4.232377931475639343e-02 -1.119723469018936157e-01 -2.274306565523147583e-01 3.268481492996215820e-01 -2.006582170724868774e-01 -2.067791521549224854e-01 -1.489152014255523682e-01 -2.993112616240978241e-02 4.590016975998878479e-02 1.223720014095306396e-01 1.588928140699863434e-02 3.063116967678070068e-01 5.284702032804489136e-02 3.467516303062438965e-01
-1.953988336026668549e-02 2.896793484687805176e-01 2.484239637851715088e-01 -7.766528427600860596e-02 1.368638221174478531e-02 -2.158256769180297852e-01 9.300401806831359863e-02 2.390332752838730812e-03 2.605794072151184082e-01 -2.891053855419158936e-01 -1.051537413150072098e-02 -6.191286072134971619e-02 2.061770409345626831e-01 9.893485903739929199e-02 1.032914593815803528e-02 5.543068051338195801e-03 -6.814868003129959106e-02 2.353812754154205322e-01 -6.390711665153503418e-02 -4.149695634841918945e-01 -8.509331196546554565e-02 1.233895495533943176e-01 -8.554497361183166504e-02 -3.087569177150726318e-01 4.128196276724338531e-03 -1.068833693861961365e-01 -9.160578995943069458e-02 5.346145853400230408e-02 3.592336922883987427e-02 4.091737568378448486e-01 -8.717726916074752808e-02 1.556308269500732422e-01
-1.757237315177917480e-01 3.696472942829132080e-01 -5.321632698178291321e-02 -4.746689647436141968e-02 -7.513709831982851028e-03 -1.857130676507949829e-01 2.176620066165924072e-01 1.175672262907028198e-01 -9.782389551401138306e-02 1.165901869535446167e-01 7.167528569698333740e-02 2.316448688507080078e-01 -1.857071816921234131e-01 -1.981882937252521515e-02 -7.048790156841278076e-02 3.725539445877075195e-01 -4.708471149206161499e-02 7.842459529638290405e-02 1.080648973584175110e-01 -1.299335509538650513e-01 -3.438081443309783936e-01 2.315374910831451416e-01 1.059328205883502960e-02 -4.455013200640678406e-02 2.003917992115020752e-01 -5.301944538950920105e-02 -9.804078191518783569e-02 4.290451481938362122e-02 2.153259813785552979e-01 3.932751417160034180e-01 -1.513562351465225220e-02 -6.729743629693984985e-02
4.236450046300888062e-02 3.751156032085418701e-01 -1.538049727678298950e-01 2.826838567852973938e-02 2.336926460266113281e-01 -7.853348553180694580e-02 1.526538133621215820e-01 2.175562977790832520e-01 8.741252869367599487e-02 -1.921156346797943115e-01 5.584719777107238770e-02 2.772766351699829102e-02 1.592469513416290283e-01 1.034695580601692200e-01 -7.159045338630676270e-02 9.073550254106521606e-02 -7.853161543607711792e-02 8.234955370426177979e-02 2.096814811229705811e-01 -1.284860670566558838e-01 -7.536286115646362305e-02 2.209266722202301025e-01 -3.454296151176095009e-03 1.660291999578475952e-01 2.398689985275268555e-01 -4.637634381651878357e-03 -1.610912084579467773e-01 -7.956861704587936401e-02 2.857434749603271484e-01 4.075257182121276855e-01 6.939006596803665161e-02 -3.254117071628570557e-01
-1.949884444475173950e-01 2.306498289108276367e-01 -2.433201074600219727e-01 -1.370556503534317017e-01 1.634805947542190552e-01 -8.785669505596160889e-02 3.496682047843933105e-01 -1.678087264299392700e-01 8.350352942943572998e-02 2.783194184303283691e-01 1.611915379762649536e-01 -1.066529527306556702e-01 -1.582539230585098267e-01 1.836950629949569702e-01 -5.676009133458137512e-02 3.290588967502117157e-03 -5.944019556045532227e-02 8.474988490343093872e-02 1.717766374349594116e-01 -2.027797102928161621e-01 -2.375874668359756470e-01 -8.927701972424983978e-03 2.881302833557128906e-01 -1.243107989430427551e-01 -9.246867150068283081e-02 -6.565545499324798584e-02 -1.939618438482284546e-01 -3.464091941714286804e-02 1.300327479839324951e-01 1.029051393270492554e-01 -2.974207103252410889e-01 -2.410905212163925171e-01
-1.501155048608779907e-01 -2.602473273873329163e-02 9.208922088146209717e-02 -6.210191920399665833e-02 1.084633916616439819e-01 6.728191673755645752e-02 1.876399070024490356e-01 -1.862804293632507324e-01 -4.745103791356086731e-02 -2.393455654382705688e-01 -5.029278993606567383e-02 1.147365048527717590e-01 5.445080250501632690e-02 1.948384791612625122e-01 -5.465812236070632935e-02 3.463458120822906494e-01 -2.515766024589538574e-01 -1.152815222740173340e-01 -9.543029591441154480e-03 -5.959595367312431335e-02 -2.286729067564010620e-01 -1.609127372503280640e-01 3.774793148040771484e-01 -1.548138558864593506e-01 -2.105691432952880859e-01 -7.910205423831939697e-02 -3.360375761985778809e-01 8.893148601055145264e-02 8.563708513975143433e-02 1.150375381112098694e-01 -3.306744396686553955e-01 -1.137725934386253357e-01
-8.657252788543701172e-02 1.023457944393157959e-01 -1.503801196813583374e-01 9.162559174001216888e-03 2.514423727989196777e-01 -3.729907423257827759e-02 -1.391996294260025024e-01 -7.854164391756057739e-02 3.985288087278604507e-03 -1.703047603368759155e-01 5.560832843184471130e-02 -1.362383365631103516e-01 1.560166925191879272e-01 1.930864602327346802e-01 4.454313218593597412e-02 -3.301702439785003662e-02 -1.370879262685775757e-01 1.397630423307418823e-01 -9.167606383562088013e-02 -4.523850679397583008e-01 -1.226944327354431152e-01 1.050135716795921326e-01 2.186801731586456299e-01 -4.425160586833953857e-01 -2.175086438655853271e-01 -2.721724510192871094e-01 -9.971003234386444092e-02 -2.462575882673263550e-01 1.394367665052413940e-01 1.219175681471824646e-01 2.446443960070610046e-02 -7.627151161432266235e-02
-1.383256763219833374e-01 4.700890555977821350e-02 -7.940908893942832947e-03 2.207907736301422119e-01 -3.126425296068191528e-02 -2.780159413814544678e-01 2.839883565902709961e-01 -1.799705326557159424e-01 1.344117671251296997e-01 -1.492630690336227417e-01 -2.181554734706878662e-01 -9.024115651845932007e-02 -3.836722671985626221e-02 2.442291378974914551e-01 -1.705611944198608398e-01 -9.490195661783218384e-03 -4.030932188034057617e-01 -9.726204723119735718e-02 -1.509085297584533691e-01 -1.795916706323623657e-01 -1.204360350966453552e-01 1.131515130400657654e-01 1.528213918209075928e-01 -1.827334463596343994e-01 -1.191580146551132202e-01 -2.111947238445281982e-01 1.400393545627593994e-01 6.012663617730140686e-02 2.978108227252960205e-01 9.225714206695556641e-02 1.877043843269348145e-01 1.632938981056213379e-01
-1.492793671786785126e-02 4.163557589054107666e-01 1.177542731165885925e-01 1.594185270369052887e-02 2.067868560552597046e-01 -1.850065886974334717e-01 2.923355996608734131e-01 -7.863994687795639038e-02 -5.866830050945281982e-02 1.491569578647613525e-01 6.905310600996017456e-02 2.736450433731079102e-01 6.693577021360397339e-02 5.911680683493614197e-02 1.838031709194183350e-01 2.384938001632690430e-01 -1.884669810533523560e-01 -2.237544395029544830e-02 5.053746700286865234e-02 -2.170442789793014526e-01 -1.139592975378036499e-01 -1.288279891014099121e-01 2.293024361133575439e-01 -2.833183407783508301e-01 -7.365117967128753662e-02 1.212286725640296936e-01 7.610452920198440552e-02 -7.381557673215866089e-02 1.650137454271316528e-02 1.382731348276138306e-01 -3.752173483371734619e-01 -6.164957303553819656e-03
-4.376929253339767456e-02 2.470163106918334961e-01 -1.659030020236968994e-01 3.253982365131378174e-01 -8.398317731916904449e-03 -2.001659274101257324e-01 -5.989064276218414307e-02 5.341565608978271484e-02 3.998162224888801575e-02 -4.506585597991943359e-01 -1.373339444398880005e-01 1.401169598102569580e-01 -8.791011571884155273e-02 -1.898974529467523098e-03 -5.658066272735595703e-02 2.797827124595642090e-01 1.324935406446456909e-01 8.586459606885910034e-02 2.928875982761383057e-01 -3.066464960575103760e-01 -1.369732022285461426e-01 1.184047833085060120e-01 -1.224724873900413513e-01 -1.643066108226776123e-01 9.233063459396362305e-02 -1.692449748516082764e-01 -9.902442991733551025e-02 -2.399492114782333374e-01 8.873842656612396240e-02 1.244673952460289001e-01 -8.847244083881378174e-02 -9.706396609544754028e-02
-1.156366840004920959e-01 3.362930119037628174e-01 5.535435862839221954e-03 5.832848325371742249e-02 2.596266195178031921e-02 -2.582938075065612793e-01 1.333234906196594238e-01 -1.325715184211730957e-01 -6.067502498626708984e-02 -2.058461755514144897e-01 8.014678955078125000e-02 1.708642691373825073e-01 -1.016753762960433960e-01 -1.914504766464233398e-01 -6.047950591892004013e-03 -7.026529312133789062e-02 -2.909659147262573242e-01 -7.303819805383682251e-02 4.936715960502624512e-02 -2.553731799125671387e-01 -4.265374690294265747e-02 7.145838439464569092e-02 5.004986748099327087e-02 -2.577930092811584473e-01 1.360138803720474243e-01 3.622339367866516113e-01 -1.457570940256118774e-01 -1.507464647293090820e-01 3.182696700096130371e-01 3.238450288772583008e-01 1.378777716308832169e-02 -1.203018426895141602e-02
-2.302135080099105835e-01 3.906645476818084717e-01 -2.071264982223510742e-01 2.591842412948608398e-01 2.145911306142807007e-01 4.954099282622337341e-02 1.636343449354171753e-01 -1.060100123286247253e-01 -1.019085478037595749e-02 -1.811149418354034424e-01 3.414468094706535339e-02 1.228631064295768738e-01 1.256914436817169189e-01 6.507444381713867188e-02 -4.882580041885375977e-02 7.174924015998840332e-02 -3.267967402935028076e-01 -1.494686212390661240e-02 1.451303809881210327e-02 -3.073149025440216064e-01 -2.047232091426849365e-01 6.854261457920074463e-02 -2.206153869628906250e-01 1.619097292423248291e-01 -1.479875296354293823e-01 7.268609106540679932e-02 -1.487393826246261597e-01 1.838820613920688629e-02 -4.421330243349075317e-02 1.883890330791473389e-01 2.639278769493103027e-01 2.028252035379409790e-01
-5.130064114928245544e-02 7.254198938608169556e-02 6.856635957956314087e-02 1.788031011819839478e-01 -7.391206920146942139e-02 -3.091293871402740479e-01 1.216457784175872803e-01 1.357853412628173828e-01 2.033753544092178345e-01 -1.796320527791976929e-01 -1.406429409980773926e-01 9.993062354624271393e-03 1.941768229007720947e-01 -1.356280781328678131e-02 -3.058023452758789062e-01 1.514675319194793701e-01 -1.649888306856155396e-01 -2.290248870849609375e-02 1.495398879051208496e-01 -1.463103294372558594e-01 -3.971523046493530273e-01 4.597376286983489990e-01 6.802418828010559082e-02 -1.359912008047103882e-01 1.087918803095817566e-01 9.270459413528442383e-03 -4.935723543167114258e-02 -8.847351372241973877e-02 2.888259589672088623e-01 -8.766367100179195404e-03 -1.545479986816644669e-02 6.060961261391639709e-02
-1.573047786951065063e-01 9.932380169630050659e-02 -9.309968352317810059e-02 -1.431268081068992615e-02 -5.090260505676269531e-02 -2.529814839363098145e-01 1.203794032335281372e-01 -1.387747526168823242e-01 2.324383854866027832e-01 8.095781505107879639e-02 6.598778814077377319e-02 -2.076972573995590210e-01 -6.116232275962829590e-02 2.540767192840576172e-01 1.555495411157608032e-01 1.593615710735321045e-01 -1.899867802858352661e-01 1.527558714151382446e-01 1.184302270412445068e-01 -3.823235630989074707e-01 8.753445744514465332e-02 -8.124266564846038818e-02 -1.793233007192611694e-01 -2.062168717384338379e-01 -3.196506500244140625e-01 9.411586821079254150e-02 -4.096480011940002441e-01 -7.805180549621582031e-02 8.883406966924667358e-02 1.618670821189880371e-01 -1.637793332338333130e-02 4.843046516180038452e-02
2.321427315473556519e-02 9.166014194488525391e-02 9.077342599630355835e-02 1.599895805120468140e-01 2.642892301082611084e-01 -1.140794456005096436e-01 -1.285593658685684204e-01 3.839180618524551392e-02 -7.100525498390197754e-02 -1.212757229804992676e-01 5.716629326343536377e-02 -4.525646567344665527e-02 -2.231808612123131752e-03 8.375213295221328735e-02 1.684763878583908081e-01 3.494966775178909302e-02 -3.344331979751586914e-01 1.313818097114562988e-01 1.985409110784530640e-01 -3.446499705314636230e-01 -1.863488256931304932e-01 8.430360257625579834e-02 -1.214202642440795898e-01 -1.163877770304679871e-01 -4.265659153461456299e-01 -1.241848245263099670e-01 -1.623841077089309692e-01 8.270067721605300903e-02 1.774395406246185303e-01 1.605499237775802612e-01 -1.015499606728553772e-02 3.863735198974609375e-01
-2.033093869686126709e-01 3.488610982894897461e-01 -8.218590170145034790e-02 2.237865477800369263e-01 2.552093565464019775e-01 -2.995369434356689453e-01 1.924935728311538696e-03 1.509121805429458618e-01 2.036041319370269775e-01 -2.899906933307647705e-01 7.066409289836883545e-02 -6.561066210269927979e-02 -2.301236987113952637e-01 3.046147897839546204e-02 4.016497731208801270e-02 2.412830442190170288e-01 1.274917572736740112e-01 -1.742539107799530029e-01 9.485552087426185608e-03 -1.786737740039825439e-01 -1.271611899137496948e-01 7.088255137205123901e-02 1.920116543769836426e-01 -7.763083279132843018e-02 -2.438008636236190796e-01 -2.239981591701507568e-01 1.486334353685379028e-01 -8.662545680999755859e-02 -6.654121680185198784e-04 1.067797094583511353e-01 4.654288291931152344e-02 2.417235970497131348e-01
1.577560417354106903e-02 3.273250460624694824e-01 2.418324798345565796e-01 -1.328295096755027771e-02 4.681599792093038559e-03 -5.627223476767539978e-02 1.477090567350387573e-01 -7.273233681917190552e-02 2.300667315721511841e-01 -1.554377228021621704e-01 1.136578023433685303e-01 3.923412412405014038e-02 1.668277196586132050e-02 1.295047998428344727e-02 -5.312164127826690674e-02 2.633222043514251709e-01 -2.273705750703811646e-01 4.121245145797729492e-01 -7.073929160833358765e-02 -7.441627234220504761e-02 -1.832319051027297974e-01 7.395318150520324707e-02 -1.246970146894454956e-01 -1.775249540805816650e-01 2.463312633335590363e-02 -1.311013698577880859e-01 -7.396199554204940796e-02 6.304951757192611694e-02 -9.676993638277053833e-02 5.330776572227478027e-01 -2.238174714148044586e-02 5.268550943583250046e-03
7.322821766138076782e-02 2.757239341735839844e-01 -4.937618970870971680e-02 -4.179961606860160828e-02 -1.027903631329536438e-01 -1.845289617776870728e-01 2.833382189273834229e-01 -2.669716179370880127e-01 1.981371641159057617e-01 1.727899014949798584e-01 3.024839758872985840e-01 -1.328901499509811401e-01 -1.245186030864715576e-01 -4.914501309394836426e-02 -1.447221636772155762e-01 4.278359934687614441e-02 -1.201070249080657959e-01 3.708587959408760071e-02 2.861028909683227539e-02 -2.404500842094421387e-01 -1.626578420400619507e-01 9.393779933452606201e-02 3.627936840057373047e-01 -1.097161397337913513e-01 -1.906056702136993408e-01 9.419296681880950928e-02 -9.211494773626327515e-02 9.519138187170028687e-02 1.124558076262474060e-01 2.773282527923583984e-01 -2.962141335010528564e-01 7.659947127103805542e-02
-2.596119232475757599e-02 3.012340664863586426e-01 8.592824637889862061e-02 2.545020878314971924e-01 2.327907234430313110e-01 -1.262243837118148804e-01 -5.424038693308830261e-02 -2.812780439853668213e-01 1.562929004430770874e-01 -2.933989167213439941e-01 -3.803009912371635437e-02 -1.964905411005020142e-01 -1.150994077324867249e-01 3.267771005630493164e-01 -4.230529535561800003e-03 2.438733726739883423e-02 -1.933715641498565674e-01 -1.319779157638549805e-01 1.364839971065521240e-01 -1.084858402609825134e-01 -5.080583319067955017e-02 7.655239850282669067e-02 7.217697799205780029e-02 -1.752410456538200378e-02 -4.721182212233543396e-02 -8.361822366714477539e-02 -1.276687234640121460e-01 -4.588459134101867676e-01 -2.148203551769256592e-01 1.675477176904678345e-01 -5.909143388271331787e-02 9.960497729480266571e-03
-7.766509056091308594e-02 3.278174698352813721e-01 1.510142534971237183e-01 1.253592669963836670e-01 1.752473115921020508e-01 -7.009538263082504272e-02 2.206742018461227417e-02 -1.223970353603363037e-01 1.543603241443634033e-01 8.589807152748107910e-02 4.886684939265251160e-02 4.604779183864593506e-02 -5.877832323312759399e-02 -1.033830195665359497e-01 -1.232222616672515869e-01 3.186059892177581787e-01 -3.170200809836387634e-02 1.456182599067687988e-01 1.715719848871231079e-01 2.736719325184822083e-02 -6.124553456902503967e-02 2.264139354228973389e-01 1.832129955291748047e-01 -3.725535869598388672e-01 7.130733877420425415e-02 -5.054592341184616089e-02 -2.303897291421890259e-01 3.003351762890815735e-02 3.620339930057525635e-01 1.253253370523452759e-01 3.763822913169860840e-01 2.252829819917678833e-02
9.647585451602935791e-02 8.960402011871337891e-02 -1.547968536615371704e-01 6.803143769502639771e-02 3.239335417747497559e-01 8.632127195596694946e-02 1.163859739899635315e-01 3.097078762948513031e-02 9.730580449104309082e-02 -5.147073534317314625e-04 -1.137564033269882202e-01 -2.112421840429306030e-01 -3.814538195729255676e-02 4.168955683708190918e-01 8.531731553375720978e-03 1.014043390750885010e-01 6.636789441108703613e-02 6.979521363973617554e-02 3.246977329254150391e-01 -1.680880934000015259e-01 -1.511827409267425537e-01 1.294792741537094116e-01 1.266024112701416016e-01 -2.696959674358367920e-01 -1.871171444654464722e-01 1.029343232512474060e-01 -3.157671093940734863e-01 2.957531809806823730e-02 -3.671479225158691406e-02 3.308066129684448242e-01 6.366691738367080688e-02 -2.053508460521697998e-01
-3.645689785480499268e-02 3.155269920825958252e-01 -1.363298147916793823e-01 2.653942108154296875e-01 6.221109256148338318e-02 -1.631099283695220947e-01 4.686853662133216858e-02 -2.738057672977447510e-01 1.483075916767120361e-01 -6.049805879592895508e-02 -1.357928216457366943e-01 7.411752641201019287e-02 -1.608169227838516235e-01 1.322124749422073364e-01 -4.122795909643173218e-02 1.313742436468601227e-02 -2.577075660228729248e-01 -5.894730985164642334e-02 5.289499163627624512e-01 -4.527599737048149109e-02 -6.782373785972595215e-02 2.610274255275726318e-01 4.588954895734786987e-02 -4.420412704348564148e-02 2.942747436463832855e-02 -2.267615683376789093e-02 -1.453073173761367798e-01 -3.172673583030700684e-01 -1.823755353689193726e-01 1.311175972223281860e-01 1.916941814124584198e-02 7.180154323577880859e-02
-2.878232896327972412e-01 2.212035506963729858e-01 1.201220881193876266e-02 2.530111372470855713e-01 4.524280875921249390e-02 -1.826080530881881714e-01 3.020835518836975098e-01 -7.635238766670227051e-02 2.682164125144481659e-02 -1.325623095035552979e-01 7.477298378944396973e-02 -3.965635225176811218e-02 1.806720048189163208e-01 -1.843400485813617706e-02 2.845358252525329590e-01 1.070711985230445862e-01 -4.022443890571594238e-01 8.888837695121765137e-02 1.150392517447471619e-01 -2.977607250213623047e-01 -1.628974974155426025e-01 1.229342222213745117e-01 -7.875253260135650635e-02 1.601606905460357666e-01 -9.786810725927352905e-02 1.751462221145629883e-01 -5.357700586318969727e-02 1.536054611206054688e-01 1.578112542629241943e-01 1.173664629459381104e-01 1.704846024513244629e-01 2.028922736644744873e-01
2.684786021709442139e-01 2.259244024753570557e-01 4.504999890923500061e-02 5.354293435811996460e-02 2.502643764019012451e-01 -4.547126591205596924e-01 4.620919749140739441e-02 -2.482639849185943604e-01 1.317945718765258789e-01 2.379766665399074554e-02 1.534737497568130493e-01 -1.344109773635864258e-01 2.144840359687805176e-01 2.567049860954284668e-02 3.076091036200523376e-02 8.428902924060821533e-02 -1.211389377713203430e-01 -6.703241914510726929e-02 -6.696425378322601318e-03 -2.840688526630401611e-01 -5.325851216912269592e-02 2.572948336601257324e-01 1.258720010519027710e-01 -2.065607756376266479e-01 5.564627796411514282e-02 -6.377001106739044189e-02 -2.862524390220642090e-01 4.523334652185440063e-02 -1.446305662393569946e-01 1.648949682712554932e-01 -1.845370531082153320e-01 -1.541978865861892700e-01
-3.009283542633056641e-01 -2.487500570714473724e-02 1.991717517375946045e-01 1.721082776784896851e-01 1.975283920764923096e-01 -7.042037695646286011e-02 -8.045152574777603149e-02 -8.384967222809791565e-03 -4.016553238034248352e-02 -3.922427073121070862e-02 5.849391594529151917e-02 -2.222890965640544891e-02 1.533637195825576782e-01 1.528983116149902344e-01 8.202066272497177124e-02 -9.575220756232738495e-03 -2.479698657989501953e-01 -2.040007263422012329e-01 2.130285203456878662e-01 -1.994810700416564941e-01 1.603814959526062012e-01 3.006732165813446045e-01 1.494445651769638062e-01 -3.042966723442077637e-01 1.994303315877914429e-01 -1.186428219079971313e-01 -1.648532152175903320e-01 -1.964100748300552368e-01 -1.304469304159283638e-03 4.003693759441375732e-01 -5.437371879816055298e-02 1.613584160804748535e-01
-1.248424351215362549e-01 2.348798513412475586e-01 1.347302645444869995e-01 6.685748696327209473e-03 1.392866075038909912e-01 -6.035462021827697754e-02 9.292542934417724609e-02 -2.493309080600738525e-01 1.258780658245086670e-01 -3.550487458705902100e-01 -1.373604685068130493e-01 -1.196835786104202271e-01 5.796429142355918884e-02 -1.697994768619537354e-01 1.974260061979293823e-01 2.867334522306919098e-02 1.216614386066794395e-03 -1.157428324222564697e-01 1.986108906567096710e-02 -8.405312895774841309e-02 -7.025673240423202515e-02 2.690260410308837891e-01 3.446404933929443359e-01 -1.548521071672439575e-01 1.314908266067504883e-01 5.645674839615821838e-02 -1.030428260564804077e-01 1.672081798315048218e-01 2.295306175947189331e-01 4.037540853023529053e-01 -9.143433719873428345e-02 2.146540433168411255e-01
-8.104784041643142700e-02 2.413951605558395386e-01 -2.505089342594146729e-01 2.006389945745468140e-01 -6.834679748862981796e-03 1.544102467596530914e-02 1.800317615270614624e-01 4.137140139937400818e-02 3.767934814095497131e-02 7.584627746837213635e-05 -3.294494375586509705e-02 -1.244735065847635269e-02 7.643462717533111572e-02 5.014827474951744080e-02 -5.138706881552934647e-03 4.771383851766586304e-02 -6.660819053649902344e-02 -1.223952695727348328e-01 1.436922047287225723e-02 -2.963660657405853271e-01 2.451119124889373779e-01 3.265657126903533936e-01 -5.959703028202056885e-02 -9.420411288738250732e-02 -4.601431787014007568e-01 -2.222682684659957886e-01 -8.193370886147022247e-03 7.040303945541381836e-02 -1.262890547513961792e-01 4.457442760467529297e-01 -4.507728666067123413e-02 1.224142014980316162e-01
-1.536818593740463257e-01 2.782783210277557373e-01 -1.744853258132934570e-01 3.181002736091613770e-01 2.731126546859741211e-01 -4.531508088111877441e-01 1.469473689794540405e-01 -3.440639749169349670e-02 -1.610019057989120483e-01 5.812466144561767578e-02 -1.728563904762268066e-01 2.033601999282836914e-01 -5.063898861408233643e-02 2.231753617525100708e-02 -2.158335447311401367e-01 2.028895542025566101e-02 -3.529050201177597046e-02 -8.601838350296020508e-02 1.142187267541885376e-01 -1.663054227828979492e-01 1.643410325050354004e-01 7.592420279979705811e-02 3.091520257294178009e-02 -1.059992834925651550e-01 -1.648165732622146606e-01 1.023127604275941849e-02 -5.215187743306159973e-02 2.058248780667781830e-02 3.927223682403564453e-01 1.472913324832916260e-01 1.046409308910369873e-01 -4.902784153819084167e-02
-1.024939864873886108e-01 1.073976904153823853e-01 -1.297513693571090698e-01 1.619505882263183594e-01 7.650391757488250732e-02 -6.716011464595794678e-02 2.303757220506668091e-01 1.905235946178436279e-01 1.295911967754364014e-01 -6.114887818694114685e-02 1.071435660123825073e-01 -3.189767599105834961e-01 1.503249108791351318e-01 -2.175660803914070129e-02 -2.482932806015014648e-01 1.147589087486267090e-01 -1.495956331491470337e-01 2.098702080547809601e-02 2.528156712651252747e-02 -1.032846197485923767e-01 -4.067440629005432129e-01 2.344566583633422852e-02 5.773619189858436584e-02 -2.054757028818130493e-01 6.008113548159599304e-02 -2.121369540691375732e-01 -1.789640635251998901e-01 1.643787026405334473e-01 7.305290549993515015e-02 3.977080583572387695e-01 2.569356858730316162e-01 -1.437272429466247559e-01
-3.166445195674896240e-01 2.889127731323242188e-01 9.933508932590484619e-02 3.454776946455240250e-03 1.078421920537948608e-01 5.850761383771896362e-02 3.447381258010864258e-01 -6.452307850122451782e-02 -6.267140060663223267e-02 6.205515563488006592e-02 2.756556570529937744e-01 1.475112885236740112e-01 6.629194319248199463e-02 1.185992639511823654e-02 1.145069599151611328e-01 2.017070651054382324e-01 7.589972764253616333e-02 -1.857651174068450928e-01 2.526461519300937653e-02 -6.205210834741592407e-02 -1.818444579839706421e-02 1.974247694015502930e-01 2.504893541336059570e-01 -1.776070147752761841e-01 -9.636864811182022095e-02 1.149180456995964050e-01 -2.007534354925155640e-01 1.898851059377193451e-02 1.943424195051193237e-01 3.613037467002868652e-01 1.240188702940940857e-01 -2.815464735031127930e-01
-1.107382774353027344e-01 2.937611639499664307e-01 -3.442901745438575745e-02 -4.703272879123687744e-02 1.645970493555068970e-01 -1.525693088769912720e-01 -2.572707533836364746e-01 1.074832379817962646e-01 3.677723556756973267e-02 -1.343905627727508545e-01 -9.086607024073600769e-03 1.757512241601943970e-02 5.202534794807434082e-02 2.476504147052764893e-01 2.063019722700119019e-01 -4.006190225481987000e-02 -2.165536731481552124e-01 -3.861704468727111816e-01 1.126590147614479065e-01 4.637607932090759277e-02 -2.275122255086898804e-01 4.171978682279586792e-02 1.955789029598236084e-01 -1.589505672454833984e-01 -2.374679893255233765e-01 3.094910271465778351e-02 -2.568251490592956543e-01 -3.941633179783821106e-02 -5.266335606575012207e-02 2.906672954559326172e-01 -3.139384686946868896e-01 -5.797665566205978394e-02
-9.355968981981277466e-02 2.196583747863769531e-01 4.648284986615180969e-03 1.267268508672714233e-01 4.057136476039886475e-01 -1.810912936925888062e-01 5.264367535710334778e-02 -6.990592181682586670e-02 3.596290349960327148e-01 1.588492244482040405e-01 -2.582214176654815674e-01 9.202061593532562256e-02 -3.410503640770912170e-02 -1.584076732397079468e-01 -2.025897204875946045e-01 1.634799540042877197e-01 -4.066415131092071533e-02 -2.779531478881835938e-01 4.972057044506072998e-02 -1.881114095449447632e-01 -2.686254382133483887e-01 6.314001232385635376e-02 -1.504052132368087769e-01 -9.066340513527393341e-03 -7.502513378858566284e-02 -7.471374422311782837e-02 -5.100623890757560730e-02 -1.089292764663696289e-02 2.619501650333404541e-01 2.746472358703613281e-01 1.156968101859092712e-01 1.055331081151962280e-01
-2.248706966638565063e-01 2.473190277814865112e-01 -3.972654640674591064e-01 8.028640598058700562e-02 -1.948234438896179199e-02 9.741841256618499756e-02 2.856200337409973145e-01 -9.938017278909683228e-02 1.653056740760803223e-01 -6.127842143177986145e-02 2.186149209737777710e-01 -2.225320190191268921e-01 1.652026362717151642e-02 2.055819928646087646e-01 1.055784174241125584e-03 -6.263200193643569946e-02 8.303858339786529541e-02 3.126907944679260254e-01 2.276830524206161499e-01 -2.530248463153839111e-01 -2.167762070894241333e-01 -2.740792930126190186e-02 3.718582913279533386e-02 -2.681145370006561279e-01 -1.028063669800758362e-01 -1.119438633322715759e-01 -1.900983005762100220e-01 -2.115065418183803558e-02 2.544440887868404388e-02 1.239780411124229431e-01 2.848752541467547417e-03 -1.748317480087280273e-01
-1.068382412195205688e-01 4.320364594459533691e-01 2.828502096235752106e-02 -1.480953246355056763e-01 1.352547705173492432e-01 1.510069519281387329e-01 1.121951639652252197e-01 1.677301973104476929e-01 1.724865734577178955e-01 -3.070888482034206390e-02 2.180110216140747070e-01 1.778490245342254639e-01 -7.767955213785171509e-02 1.131643131375312805e-01 -6.281563639640808105e-02 1.414742916822433472e-01 -3.216021060943603516e-01 -3.024867177009582520e-02 3.971191123127937317e-02 -1.656304001808166504e-01 -6.611904501914978027e-02 7.747002691030502319e-02 7.043276727199554443e-02 -1.790167540311813354e-01 -4.223940074443817139e-01 5.264711380004882812e-02 -1.336799860000610352e-01 3.160436823964118958e-02 2.611649632453918457e-01 -8.020877838134765625e-02 -2.893998026847839355e-01 -7.443034648895263672e-02
-3.172237575054168701e-01 9.810420125722885132e-02 2.282722890377044678e-01 5.438380837440490723e-01 1.196132227778434753e-01 -6.429821997880935669e-02 -1.790367364883422852e-01 1.058606877923011780e-01 2.023245394229888916e-01 -8.703397959470748901e-02 1.315228044986724854e-01 -1.153927370905876160e-01 -1.033654883503913879e-01 1.638375371694564819e-01 -4.935035854578018188e-02 3.560363054275512695e-01 -1.594962365925312042e-02 1.990198940038681030e-01 6.543519441038370132e-03 -9.986054152250289917e-02 -1.046861559152603149e-01 7.830138504505157471e-02 2.629716992378234863e-01 -1.491141468286514282e-01 -1.334773302078247070e-01 1.531822979450225830e-02 2.152399718761444092e-02 5.522884428501129150e-02 1.610841900110244751e-01 9.666853398084640503e-02 -1.380047202110290527e-01 8.115064352750778198e-03
5.058247223496437073e-02 6.994730979204177856e-02 -1.647155433893203735e-01 1.223456114530563354e-01 3.980132937431335449e-02 3.099730238318443298e-02 3.108353354036808014e-02 1.599638164043426514e-01 2.646629214286804199e-01 -4.615949988365173340e-01 -6.566040217876434326e-02 2.973839826881885529e-02 6.538521032780408859e-03 1.897135972976684570e-01 1.150474771857261658e-01 -1.708243228495121002e-02 -3.619293868541717529e-02 -4.553750157356262207e-02 1.387628614902496338e-01 -2.845674455165863037e-01 -1.836854070425033569e-01 1.125722229480743408e-01 1.388496756553649902e-01 -4.489763975143432617e-01 -6.695233285427093506e-02 1.306131184101104736e-01 -7.051626592874526978e-02 1.574563980102539062e-02 -2.976815775036811829e-02 3.118733167648315430e-01 2.459128499031066895e-01 -1.649229377508163452e-01
-3.434055447578430176e-01 2.636922150850296021e-02 8.391820639371871948e-02 1.863312721252441406e-01 -1.282092332839965820e-01 -1.170763075351715088e-01 -7.628255989402532578e-03 -8.616784587502479553e-03 -6.780153140425682068e-03 -2.682335674762725830e-01 7.651747018098831177e-02 -1.562065165489912033e-02 -2.192542701959609985e-01 -3.878478333353996277e-02 2.341427952051162720e-01 1.498374491930007935e-01 -1.250850260257720947e-01 1.307686716318130493e-01 1.501000970602035522e-01 -1.485160440206527710e-01 -2.511487007141113281e-01 1.486917585134506226e-01 2.892661988735198975e-01 -4.156112968921661377e-01 4.539734683930873871e-03 -2.360944449901580811e-01 -2.160257846117019653e-01 -2.217969596385955811e-01 6.559286266565322876e-02 6.946261972188949585e-02 2.533362992107868195e-02 1.551638692617416382e-01
-2.637932002544403076e-01 1.652932316064834595e-01 -6.925427168607711792e-02 2.120741754770278931e-01 1.068354994058609009e-01 1.325300522148609161e-02 -1.525554805994033813e-01 -1.519896090030670166e-02 1.406695693731307983e-01 -3.239081501960754395e-01 -1.548304110765457153e-01 -2.097053639590740204e-02 -5.203034356236457825e-02 2.850045263767242432e-01 -2.957184426486492157e-02 8.023722469806671143e-02 -2.038211822509765625e-01 4.608219116926193237e-02 -2.434610575437545776e-02 1.231711953878402710e-01 -3.966719806194305420e-01 5.842217057943344116e-02 3.272260725498199463e-01 -3.224319219589233398e-01 -6.539646536111831665e-02 1.504426002502441406e-01 -1.368522047996520996e-01 1.948993057012557983e-01 -1.147467792034149170e-01 1.641728878021240234e-01 -9.064099937677383423e-02 1.211253032088279724e-01
-2.954103350639343262e-01 2.579497098922729492e-01 -6.914681941270828247e-02 1.312518492341041565e-02 1.983924955129623413e-01 9.069432318210601807e-02 1.124175339937210083e-01 -6.257986277341842651e-02 1.009863317012786865e-01 -4.124254733324050903e-02 1.382856518030166626e-01 2.895028889179229736e-01 -2.055596113204956055e-01 1.832538656890392303e-02 1.158414781093597412e-01 1.352872103452682495e-01 -3.276474773883819580e-01 2.261196672916412354e-01 1.809586286544799805e-01 -3.292826712131500244e-01 -1.276992354542016983e-02 1.499390155076980591e-01 1.651118397712707520e-01 -6.512639671564102173e-02 1.353786587715148926e-01 -3.400973677635192871e-01 -6.668821722269058228e-02 7.477113604545593262e-02 4.560778662562370300e-02 2.267527282238006592e-01 1.229974348098039627e-02 -1.909756809473037720e-01
-3.569640815258026123e-01 2.163574248552322388e-01 1.493833512067794800e-01 2.298817411065101624e-02 -5.569431558251380920e-02 -1.004437357187271118e-01 5.236377194523811340e-02 -9.375917166471481323e-02 1.448760777711868286e-01 -2.154924571514129639e-01 1.161170452833175659e-01 8.769067935645580292e-03 1.584143489599227905e-01 2.635794878005981445e-01 -1.926613301038742065e-01 2.829145491123199463e-01 4.858430847525596619e-02 1.590615808963775635e-01 -2.503483323380351067e-03 -8.877626061439514160e-02 -2.572953104972839355e-01 1.845511496067047119e-01 -6.209683418273925781e-02 -8.620874583721160889e-02 -4.113715887069702148e-02 1.584782265126705170e-02 5.785638839006423950e-02 9.936162084341049194e-02 -9.486101567745208740e-02 5.220540761947631836e-01 -1.397787332534790039e-01 1.488185524940490723e-01
-1.808864325284957886e-01 1.482182592153549194e-01 -8.288563042879104614e-02 3.601124584674835205e-01 -3.350004786625504494e-03 -4.402983784675598145e-01 -1.264917105436325073e-01 -1.055787280201911926e-01 -1.453998535871505737e-01 -1.095600873231887817e-01 7.878706604242324829e-02 1.214632764458656311e-01 -1.477594673633575439e-01 3.663983941078186035e-01 -5.995631217956542969e-02 7.259314507246017456e-02 -1.711146980524063110e-01 -9.116912633180618286e-02 5.160681158304214478e-02 -2.560844831168651581e-02 2.012391109019517899e-03 2.355180382728576660e-01 1.348408758640289307e-01 -1.889477968215942383e-01 -3.689633011817932129e-01 -1.242113634943962097e-01 -2.139946669340133667e-01 4.501267522573471069e-02 -3.665836527943611145e-02 7.631016895174980164e-03 8.253826946020126343e-02 -1.040424406528472900e-01
1.186017021536827087e-01 1.435883939266204834e-01 1.421318799257278442e-01 2.451214045286178589e-01 1.168004199862480164e-01 -3.400707244873046875e-01 3.110827207565307617e-01 -3.856415301561355591e-02 8.697948604822158813e-02 4.963824898004531860e-02 2.254825979471206665e-01 -2.116294056177139282e-01 1.567407697439193726e-01 1.168095842003822327e-01 2.314697206020355225e-02 1.951633989810943604e-01 -2.604500390589237213e-02 -5.413662642240524292e-02 -1.750462502241134644e-01 -1.661127507686614990e-01 -1.876862198114395142e-01 2.021239101886749268e-01 -1.486826241016387939e-01 -3.206041157245635986e-01 -1.114612594246864319e-01 -7.380919903516769409e-02 -1.888037919998168945e-01 -1.474818214774131775e-02 -2.033655345439910889e-01 3.345790803432464600e-01 -5.774091184139251709e-02 4.238502308726310730e-02
-3.549293279647827148e-01 8.297379314899444580e-02 -1.575065404176712036e-01 1.195622980594635010e-01 2.068922482430934906e-02 -5.195604264736175537e-02 1.877768784761428833e-01 7.671421766281127930e-02 -1.215388104319572449e-01 -2.175541520118713379e-01 -1.804895550012588501e-01 1.122480332851409912e-01 7.194935530424118042e-02 2.244088351726531982e-01 6.090292707085609436e-02 3.188607096672058105e-01 -2.277696132659912109e-01 5.548743903636932373e-02 -1.763291358947753906e-01 7.226469367742538452e-02 -3.000879883766174316e-01 6.676631420850753784e-02 1.850104629993438721e-01 -2.290723174810409546e-01 1.720671504735946655e-01 1.590184271335601807e-01 -1.828891634941101074e-01 1.526702344417572021e-01 -1.728060655295848846e-02 3.416574895381927490e-01 6.627240777015686035e-02 1.000642776489257812e-01
-1.628630608320236206e-01 4.153752028942108154e-01 1.789663881063461304e-01 2.239171713590621948e-01 -1.222946867346763611e-01 2.172593958675861359e-02 8.938701450824737549e-02 -1.649036407470703125e-01 -4.710618779063224792e-02 -6.713283061981201172e-02 -3.277463316917419434e-01 -2.419418841600418091e-01 1.398569345474243164e-01 1.121795699000358582e-01 9.669084846973419189e-02 8.858616650104522705e-02 -1.792577654123306274e-01 8.348662406206130981e-02 2.847877740859985352e-01 -2.026154994964599609e-01 -1.260766685009002686e-01 1.187904775142669678e-01 -1.546946913003921509e-01 -1.262704133987426758e-01 -3.478355705738067627e-02 -3.504171669483184814e-01 -1.695407181978225708e-01 2.894493751227855682e-02 -7.424760609865188599e-02 2.016968578100204468e-01 1.487941388040781021e-02 1.224675923585891724e-01
-2.337827682495117188e-01 9.136229753494262695e-02 6.986432522535324097e-02 1.673783212900161743e-01 3.108280301094055176e-01 -1.616843193769454956e-01 6.796873058192431927e-04 -7.626061141490936279e-02 9.571302682161331177e-02 2.675618827342987061e-01 1.730155199766159058e-01 6.088592484593391418e-02 -1.807900220155715942e-01 1.694598197937011719e-01 -2.515901923179626465e-01 1.855939626693725586e-01 -1.552188694477081299e-01 -1.675152480602264404e-01 2.369072586297988892e-01 1.472634170204401016e-02 -1.510173976421356201e-01 -1.858327910304069519e-02 8.737655729055404663e-02 1.330464929342269897e-01 -1.900347024202346802e-01 -9.137593209743499756e-02 -9.785747528076171875e-02 2.208467721939086914e-01 2.173854112625122070e-01 4.017414748668670654e-01 5.726103484630584717e-02 -1.739724427461624146e-01
-3.238348066806793213e-01 9.009764343500137329e-02 -1.823403239250183105e-01 -8.573171496391296387e-02 1.416442077606916428e-02 -4.955622181296348572e-02 7.853303849697113037e-02 3.563234955072402954e-02 -6.779959797859191895e-02 -3.312442004680633545e-01 -8.328514546155929565e-02 -4.573599249124526978e-02 -1.213411837816238403e-01 1.300037354230880737e-01 -9.851319342851638794e-02 -3.252082690596580505e-02 -1.092897951602935791e-01 1.576573252677917480e-01 -1.618537455797195435e-01 -3.535115420818328857e-01 3.817456588149070740e-02 2.216885089874267578e-01 2.606172561645507812e-01 -1.551417261362075806e-01 -2.795039415359497070e-01 -6.421523541212081909e-02 -3.405290842056274414e-01 -6.314657628536224365e-02 5.804699659347534180e-02 3.574487864971160889e-01 -6.127506867051124573e-02 5.421620979905128479e-02
-1.340423673391342163e-01 1.988378819078207016e-03 3.800743818283081055e-01 1.847435384988784790e-01 3.269810928031802177e-03 -1.527098845690488815e-02 3.173392713069915771e-01 4.634701088070869446e-02 3.228472173213958740e-01 -5.292512848973274231e-02 5.516216903924942017e-02 1.659099161624908447e-01 -2.235738188028335571e-02 1.182712018489837646e-01 -1.130879968404769897e-01 2.816123664379119873e-01 -6.468857824802398682e-02 -8.786736428737640381e-02 7.973484694957733154e-03 5.453159101307392120e-03 -1.178474277257919312e-01 -2.348001860082149506e-02 1.750721037387847900e-01 -2.293445914983749390e-01 -3.224613964557647705e-01 1.247022226452827454e-01 -1.770193129777908325e-01 7.560468465089797974e-02 1.991470754146575928e-01 3.269411623477935791e-01 -2.079516649246215820e-01 -9.909491986036300659e-03
-1.838261932134628296e-01 4.407894909381866455e-01 -1.636531949043273926e-01 3.520910441875457764e-01 1.537219285964965820e-01 -2.783620357513427734e-01 5.304830148816108704e-02 -8.285354077816009521e-02 2.170226871967315674e-01 -8.272255212068557739e-02 -9.333989769220352173e-02 7.886458188295364380e-02 -1.008864715695381165e-01 -1.405523717403411865e-01 7.916717976331710815e-02 -2.758701145648956299e-01 -3.060598373413085938e-01 -1.460350453853607178e-01 4.432905837893486023e-02 -1.733272075653076172e-01 -3.061392344534397125e-02 2.201769351959228516e-01 1.429781764745712280e-01 -1.326562277972698212e-02 -6.953707337379455566e-02 -2.580481469631195068e-01 -2.915345877408981323e-02 -4.781210795044898987e-02 1.606698632240295410e-01 4.203533753752708435e-02 9.489501267671585083e-02 3.164941072463989258e-02
-8.864746987819671631e-02 2.719438970088958740e-01 5.167960375547409058e-02 3.646847978234291077e-02 1.324972659349441528e-01 -1.363137662410736084e-01 1.865227520465850830e-01 -2.625239491462707520e-01 2.700111456215381622e-02 4.690512642264366150e-02 -2.440394274890422821e-02 2.136229127645492554e-01 -7.904500700533390045e-03 1.074744611978530884e-01 2.688169777393341064e-01 1.444109808653593063e-02 -2.710939617827534676e-03 -1.500515490770339966e-01 2.776194214820861816e-01 -8.860442787408828735e-02 -1.130119487643241882e-01 2.107259929180145264e-01 6.993496417999267578e-02 -5.181652903556823730e-01 1.407332867383956909e-01 -1.743685007095336914e-01 -2.537760324776172638e-02 1.764111518859863281e-01 3.292207121849060059e-01 8.344416320323944092e-02 6.441005971282720566e-04 -7.591413706541061401e-02
-2.222793102264404297e-01 1.176293790340423584e-01 -4.956969618797302246e-02 2.210082858800888062e-02 8.726709336042404175e-02 -2.866643369197845459e-01 1.346203237771987915e-01 1.628237813711166382e-01 1.011093109846115112e-01 -2.017170749604701996e-02 2.333480268716812134e-01 6.289205700159072876e-02 -4.460654780268669128e-02 9.839270263910293579e-02 2.712634801864624023e-01 3.574593961238861084e-01 -2.614840567111968994e-01 -1.592289805412292480e-01 2.122193574905395508e-01 -2.695259079337120056e-02 -2.207088917493820190e-01 1.216458827257156372e-01 -1.271886974573135376e-01 -1.592359095811843872e-01 2.097788900136947632e-01 -7.131522893905639648e-02 -1.186021640896797180e-01 4.013292193412780762e-01 7.954730093479156494e-02 1.175416409969329834e-01 -1.509200185537338257e-01 7.506763935089111328e-02
1.944446116685867310e-01 2.452659755945205688e-01 -2.591340541839599609e-01 2.495142966508865356e-01 7.831912487745285034e-02 -1.968203186988830566e-01 2.689862847328186035e-01 6.203082203865051270e-02 4.434293508529663086e-02 2.024340182542800903e-01 -1.453985273838043213e-01 1.508983224630355835e-01 -8.042016066610813141e-03 -8.678375743329524994e-03 1.196022704243659973e-01 2.971899807453155518e-01 -3.186829388141632080e-02 1.783364824950695038e-02 1.797734647989273071e-01 -1.185737326741218567e-01 -2.640225291252136230e-01 2.985015809535980225e-01 2.271926403045654297e-01 -1.341786980628967285e-01 -1.685291379690170288e-01 -1.420244127511978149e-01 -2.059214413166046143e-01 -7.057866547256708145e-03 2.768037915229797363e-01 5.030737072229385376e-02 9.989192336797714233e-02 7.504396885633468628e-02
3.802667139098048210e-03 4.064192622900009155e-02 2.388932183384895325e-02 1.484875977039337158e-01 4.916768893599510193e-02 -4.876509904861450195e-01 -2.266532480716705322e-01 -2.155233547091484070e-02 6.582420784980058670e-03 -1.150125339627265930e-01 -6.985953450202941895e-02 -5.295182578265666962e-03 -4.683219268918037415e-02 3.001831769943237305e-01 -1.898698657751083374e-01 2.578375041484832764e-01 -1.409888118505477905e-01 9.817119687795639038e-02 2.485883235931396484e-01 -3.641406893730163574e-01 -1.091570928692817688e-01 1.659167110919952393e-01 1.245581358671188354e-01 3.091258369386196136e-02 -3.196042776107788086e-01 -6.150775402784347534e-02 -2.165604978799819946e-01 -1.429161131381988525e-01 -1.874051056802272797e-02 7.817382365465164185e-02 5.044512823224067688e-02 9.251642972230911255e-02
-1.411066651344299316e-01 1.647991240024566650e-01 2.296688109636306763e-01 2.734542787075042725e-01 -9.135660529136657715e-02 -2.440545856952667236e-01 7.336918264627456665e-02 -1.481001824140548706e-01 2.908025085926055908e-01 -5.238025262951850891e-02 2.257946580648422241e-01 -8.767206221818923950e-02 1.045750603079795837e-01 9.434360265731811523e-02 1.046466454863548279e-01 1.210611090064048767e-01 1.541620865464210510e-02 1.643923670053482056e-01 -4.471292719244956970e-02 -1.440823525190353394e-01 -4.420853778719902039e-02 1.578127034008502960e-02 -1.598080247640609741e-01 -3.814962804317474365e-01 -3.745166212320327759e-02 -3.002190291881561279e-01 -2.179258763790130615e-01 1.063814312219619751e-01 -3.275191411375999451e-02 3.685198128223419189e-01 -1.526398807764053345e-01 7.023322582244873047e-02
7.271637022495269775e-02 9.912337362766265869e-02 1.002703909762203693e-03 2.639257609844207764e-01 2.530335262417793274e-02 -1.943849474191665649e-01 -2.956095710396766663e-02 -1.081482172012329102e-01 4.629651904106140137e-01 -1.554167736321687698e-02 -2.275641411542892456e-01 1.043787971138954163e-01 1.478012837469577789e-02 4.402447342872619629e-01 -7.215103507041931152e-02 -3.024527058005332947e-02 -5.539926514029502869e-02 3.446533158421516418e-02 1.900569945573806763e-01 -1.308170408010482788e-01 -3.577652573585510254e-02 1.964720189571380615e-01 1.219060570001602173e-01 -1.203834488987922668e-01 -4.826894402503967285e-02 -3.302202820777893066e-01 -2.298051416873931885e-01 -2.307199873030185699e-02 -1.165579110383987427e-01 1.755335330963134766e-01 -8.368396013975143433e-02 2.097026258707046509e-01
1.137862950563430786e-01 9.828156232833862305e-02 -2.344188839197158813e-01 -3.122002631425857544e-02 4.222392663359642029e-02 4.644646868109703064e-02 1.313073933124542236e-01 -3.525247424840927124e-02 3.283820748329162598e-01 -9.871848672628402710e-02 1.405036449432373047e-02 1.011802777647972107e-01 -8.227954804897308350e-02 3.006739914417266846e-02 -1.656184531748294830e-02 3.601219877600669861e-02 -5.849881842732429504e-02 1.249847486615180969e-01 2.146794795989990234e-01 -1.474781781435012817e-01 -2.897810935974121094e-01 1.055968999862670898e-01 -8.055170625448226929e-02 -2.835187315940856934e-01 1.603373438119888306e-01 -2.916749417781829834e-01 -2.231981009244918823e-01 -1.199019923806190491e-01 3.871538341045379639e-01 4.073863327503204346e-01 2.576924301683902740e-02 3.760648891329765320e-02
-1.541888415813446045e-01 2.655051052570343018e-01 1.879006326198577881e-01 2.561797201633453369e-01 2.376512289047241211e-01 -1.120159327983856201e-01 2.178323119878768921e-01 1.528471261262893677e-01 -1.713549494743347168e-01 -9.008328616619110107e-02 -1.527915149927139282e-02 1.765007078647613525e-01 2.164612561464309692e-01 3.373416662216186523e-01 -1.363452374935150146e-01 3.427395224571228027e-01 -1.212444305419921875e-01 -3.121592290699481964e-02 -4.196669440716505051e-03 -4.822163900826126337e-04 -1.257578027434647083e-03 -1.090459749102592468e-01 2.708889544010162354e-01 -1.262227296829223633e-01 -1.158603429794311523e-01 -3.041414171457290649e-02 1.438625156879425049e-01 -7.880314439535140991e-02 -5.704736709594726562e-02 2.175276279449462891e-01 -2.946607470512390137e-01 6.188808009028434753e-02
-3.113699704408645630e-02 2.335007488727569580e-01 -6.217219308018684387e-02 1.503651440143585205e-01 1.742212325334548950e-01 -5.592288821935653687e-02 1.012802049517631531e-01 -6.052199006080627441e-02 7.221671193838119507e-02 -3.725059628486633301e-01 -3.046799302101135254e-01 -1.847257763147354126e-01 7.809224724769592285e-02 2.095548212528228760e-01 4.917575791478157043e-02 9.712995029985904694e-03 -1.309370547533035278e-01 -7.666457444429397583e-02 2.749796807765960693e-01 -1.802887320518493652e-01 -9.983190149068832397e-02 2.014531344175338745e-01 -9.430883824825286865e-02 -1.924914717674255371e-01 -1.638522446155548096e-01 -1.229651346802711487e-01 -2.519447123631834984e-03 -4.848932325839996338e-01 2.648672647774219513e-02 1.581886708736419678e-01 -1.251185834407806396e-01 3.264741227030754089e-02
-1.383657157421112061e-01 1.420491337776184082e-01 5.234321951866149902e-02 2.321255803108215332e-01 -1.258569397032260895e-02 -4.976596683263778687e-02 1.037965342402458191e-01 3.884166181087493896e-01 3.026483766734600067e-02 7.043065130710601807e-02 5.145338922739028931e-02 9.876215457916259766e-02 7.867944985628128052e-02 2.882648110389709473e-01 -1.078801453113555908e-01 2.509787380695343018e-01 -2.078124731779098511e-01 1.097302511334419250e-02 2.822861671447753906e-01 5.090861767530441284e-02 -5.598207563161849976e-02 -1.490584667772054672e-02 1.685686409473419189e-01 -2.556124627590179443e-01 -2.959184348583221436e-01 1.806330978870391846e-01 1.024050116539001465e-01 1.242315769195556641e-02 8.946574479341506958e-02 3.029962778091430664e-01 -3.000380694866180420e-01 -1.192539781332015991e-01
-2.322407215833663940e-01 7.806947082281112671e-02 -9.912997484207153320e-02 1.185727119445800781e-01 -1.710088104009628296e-01 -2.400559037923812866e-01 -6.125863641500473022e-02 -3.896642848849296570e-02 -8.832921087741851807e-02 -5.066804215312004089e-02 -1.172475591301918030e-01 -8.741153031587600708e-02 1.243729069828987122e-01 -1.028441414237022400e-01 1.628168113529682159e-02 2.270160466432571411e-01 -3.120083212852478027e-01 8.494281210005283356e-03 -2.014882303774356842e-02 -2.200178951025009155e-01 -3.864757418632507324e-01 2.953395843505859375e-01 7.489195466041564941e-02 -3.853106200695037842e-01 -1.265291273593902588e-01 1.604915857315063477e-01 -1.953131146728992462e-02 9.528747946023941040e-02 1.877816021442413330e-01 6.037464737892150879e-02 -2.072445601224899292e-01 2.106051445007324219e-01
4.687212780117988586e-02 2.660722732543945312e-01 -1.024339646100997925e-01 -1.628135591745376587e-01 1.962137073278427124e-01 -7.754483725875616074e-03 -1.540418267250061035e-01 1.507697999477386475e-01 1.687470674514770508e-01 -1.637446135282516479e-01 -8.370491117238998413e-02 -2.470476366579532623e-02 2.256840467453002930e-01 2.519302964210510254e-01 -2.719702199101448059e-02 1.998863816261291504e-01 -3.327535092830657959e-01 -1.422172635793685913e-01 1.847551614046096802e-01 -1.755187213420867920e-01 -5.999268591403961182e-02 1.218662634491920471e-01 2.966945767402648926e-01 -1.334744095802307129e-01 -2.685340344905853271e-01 2.460069023072719574e-02 -1.072712391614913940e-01 1.965173035860061646e-01 2.089855074882507324e-01 -1.987848803400993347e-02 -3.158380687236785889e-01 -1.162155158817768097e-02
-4.919202253222465515e-02 -7.992968894541263580e-03 1.305629312992095947e-01 2.634667754173278809e-01 -1.302164196968078613e-01 -2.489215880632400513e-01 1.018916815519332886e-01 8.215218037366867065e-02 3.302245438098907471e-01 -3.015432059764862061e-01 6.293077766895294189e-02 2.341920882463455200e-01 2.576775252819061279e-01 6.712147593498229980e-02 1.242977976799011230e-01 3.083840310573577881e-01 -5.641852319240570068e-02 -3.503267467021942139e-02 -6.363260000944137573e-02 -1.357760876417160034e-01 -2.809740900993347168e-01 -3.423799574375152588e-02 1.668791174888610840e-01 -6.609896570444107056e-02 -1.450507789850234985e-01 1.557813882827758789e-01 -1.839558929204940796e-01 2.473106980323791504e-02 1.258688420057296753e-01 3.107300400733947754e-01 -1.671209335327148438e-01 1.243122145533561707e-01
-1.271838843822479248e-01 2.872511148452758789e-01 -2.428955137729644775e-01 1.861968338489532471e-01 2.871432900428771973e-01 -2.757273018360137939e-01 1.177164614200592041e-01 -2.151182293891906738e-02 3.400704264640808105e-02 -2.451366037130355835e-01 -2.203905433416366577e-01 1.138367652893066406e-01 -1.295077204704284668e-01 -6.174232438206672668e-02 -5.596677586436271667e-02 1.816843897104263306e-01 2.760870754718780518e-02 -5.811478570103645325e-02 1.800019592046737671e-01 -1.275307238101959229e-01 -8.550530672073364258e-02 7.407955825328826904e-02 -9.186808019876480103e-02 -1.278979927301406860e-01 -2.337968200445175171e-01 -3.885506391525268555e-01 1.100446376949548721e-02 -2.116052061319351196e-01 3.624291345477104187e-02 1.273151189088821411e-01 -4.015761986374855042e-02 3.086664974689483643e-01
-1.011926904320716858e-01 1.833448261022567749e-01 -1.111419312655925751e-02 8.806986361742019653e-02 2.029120922088623047e-01 -1.326845288276672363e-01 1.690611690282821655e-01 5.768512189388275146e-02 2.112096101045608521e-01 -2.627907395362854004e-01 -2.532756328582763672e-02 7.503934204578399658e-02 1.360168159008026123e-01 -2.324120700359344482e-01 -1.977846622467041016e-01 2.080109119415283203e-01 -2.504993677139282227e-01 3.201387077569961548e-02 1.976653039455413818e-01 -4.015646874904632568e-01 -2.737566530704498291e-01 3.979147374629974365e-01 -9.605605155229568481e-02 3.342704102396965027e-02 -2.843088470399379730e-02 1.004869416356086731e-01 -1.575895100831985474e-01 1.017272174358367920e-01 5.869884788990020752e-02 -8.634895831346511841e-02 1.274586915969848633e-01 4.211027175188064575e-02
2.305320091545581818e-02 3.426114320755004883e-01 -2.531590163707733154e-01 3.458971381187438965e-01 1.811502575874328613e-01 1.272051688283681870e-02 2.267285734415054321e-01 -5.827483907341957092e-02 8.278825134038925171e-02 2.213596701622009277e-01 -4.522119462490081787e-02 4.667538031935691833e-02 -1.802355200052261353e-01 1.546387374401092529e-01 -2.988656759262084961e-01 1.450562030076980591e-01 -1.440833508968353271e-01 -1.398328095674514771e-01 2.635396420955657959e-01 1.395366787910461426e-01 -1.725662648677825928e-01 3.296931460499763489e-02 1.146967113018035889e-01 -3.057088553905487061e-01 -2.499261125922203064e-02 -3.774226643145084381e-03 1.014028862118721008e-01 -1.248989552259445190e-01 2.491112798452377319e-01 1.600656807422637939e-01 4.831953719258308411e-02 -2.203242294490337372e-02
-2.403712272644042969e-01 1.342974752187728882e-01 -1.185572668910026550e-01 -3.344240039587020874e-02 -2.004104107618331909e-02 -8.188708685338497162e-03 -7.966021448373794556e-02 -1.472180634737014771e-01 9.075782448053359985e-02 -2.850815281271934509e-02 -2.247449569404125214e-02 6.975894421339035034e-02 1.664153486490249634e-01 9.816681593656539917e-02 -1.586443930864334106e-01 6.450166553258895874e-02 -3.570554852485656738e-01 -4.684007465839385986e-01 2.546434998512268066e-01 -8.699917793273925781e-02 1.787417382001876831e-02 -9.174971282482147217e-02 1.964450478553771973e-01 -5.461769178509712219e-02 -1.074122488498687744e-01 -1.179426722228527069e-02 -4.186250567436218262e-01 1.114902198314666748e-01 2.224282361567020416e-02 3.225693106651306152e-01 3.009384870529174805e-02 1.582016348838806152e-01
-2.469731122255325317e-01 4.412702918052673340e-01 -2.339881956577301025e-01 1.330014616250991821e-01 -1.810240298509597778e-01 -6.466697156429290771e-02 2.980754077434539795e-01 -7.422514259815216064e-02 2.076664119958877563e-01 2.130022048950195312e-01 1.072268784046173096e-01 4.000430181622505188e-02 6.522919237613677979e-02 2.856878191232681274e-02 7.646645605564117432e-02 7.590766996145248413e-02 -1.606508046388626099e-01 1.334893405437469482e-01 -7.625003159046173096e-02 -1.929636746644973755e-01 -1.381474286317825317e-01 1.504238992929458618e-01 3.162458240985870361e-01 -1.516159623861312866e-01 1.164326965808868408e-01 -2.081039547920227051e-01 -1.777979582548141479e-01 -2.095784097909927368e-01 1.338142454624176025e-01 2.676028944551944733e-02 -5.678686127066612244e-02 -1.289482265710830688e-01
-1.834224909543991089e-01 -7.669528131373226643e-04 -3.347389772534370422e-02 1.135881990194320679e-02 2.192916125059127808e-01 -2.181220799684524536e-01 2.747597098350524902e-01 3.913666587322950363e-03 4.169413819909095764e-02 2.537631243467330933e-02 -2.020626217126846313e-01 2.166315168142318726e-01 1.148005276918411255e-01 5.401808023452758789e-02 -1.117434576153755188e-01 1.754361242055892944e-01 1.848027557134628296e-01 1.207776963710784912e-01 1.057785898447036743e-01 1.012679487466812134e-01 -5.961787700653076172e-02 2.308993935585021973e-01 2.518460750579833984e-01 -3.953783214092254639e-01 -3.029274642467498779e-01 -8.927847445011138916e-02 6.926324567757546902e-05 -1.272637397050857544e-01 3.429227471351623535e-01 2.433645874261856079e-01 6.550974398851394653e-02 -2.409911528229713440e-02
-2.846656441688537598e-01 1.384328901767730713e-01 9.073831886053085327e-02 -4.366050660610198975e-02 3.545188158750534058e-02 -4.851715639233589172e-02 2.529468536376953125e-01 -1.048244014382362366e-01 3.396432101726531982e-01 -1.995371580123901367e-01 1.013766080141067505e-01 -2.697047591209411621e-01 -3.439021855592727661e-02 -1.741765588521957397e-01 -1.366170197725296021e-01 2.268112301826477051e-01 -3.616862893104553223e-01 4.480546340346336365e-02 -6.000358611345291138e-02 -2.545959055423736572e-01 -1.490516960620880127e-01 3.117104172706604004e-01 8.381483703851699829e-02 7.044925540685653687e-02 4.703777283430099487e-02 7.604509592056274414e-02 -1.583796739578247070e-01 -1.317214667797088623e-01 1.357402056455612183e-01 2.402699291706085205e-01 3.443312272429466248e-02 1.043096780776977539e-01
-3.091107308864593506e-01 3.205293416976928711e-02 -1.231229901313781738e-01 1.228737831115722656e-01 1.704706847667694092e-01 -2.174755185842514038e-01 1.229868233203887939e-01 -7.879768498241901398e-03 5.500701814889907837e-02 -1.793641038239002228e-02 1.801974475383758545e-01 -6.946684792637825012e-03 -9.045994281768798828e-02 6.131783872842788696e-02 -3.995103836059570312e-01 3.786454722285270691e-02 -1.846306622028350830e-01 -5.847940966486930847e-02 4.107161164283752441e-01 -2.645000517368316650e-01 8.397054672241210938e-02 -1.062357351183891296e-01 -3.739286214113235474e-02 3.116815537214279175e-02 -1.961937546730041504e-01 -4.896499961614608765e-02 -2.047355175018310547e-01 1.641429066658020020e-01 2.935750484466552734e-01 2.786675393581390381e-01 4.297310486435890198e-02 -2.166481502354145050e-02
-1.292732954025268555e-01 2.006440013647079468e-01 -6.095190346240997314e-02 -7.858105003833770752e-02 -4.067992046475410461e-02 -1.949371397495269775e-01 2.141851931810379028e-01 -2.720344662666320801e-01 4.942481815814971924e-01 -8.903523534536361694e-02 -2.664760686457157135e-02 -1.812152713537216187e-01 -1.353791803121566772e-01 -1.758042164146900177e-02 1.412755995988845825e-01 2.930489182472229004e-01 -3.102848827838897705e-01 7.456178218126296997e-02 9.569621831178665161e-02 -2.217199206352233887e-01 -9.004429727792739868e-02 4.183508455753326416e-03 8.047170937061309814e-02 5.409335717558860779e-02 2.569193243980407715e-01 2.717977017164230347e-02 -1.688087880611419678e-01 1.514437049627304077e-02 1.692402809858322144e-01 2.234324961900711060e-01 -7.597612589597702026e-02 7.672429084777832031e-02
2.802059426903724670e-02 1.582820117473602295e-01 -7.981026917695999146e-02 1.151155158877372742e-01 2.695026397705078125e-01 -1.116287261247634888e-01 1.653397828340530396e-01 -3.714598715305328369e-02 -1.510491780936717987e-02 -4.069257900118827820e-02 2.333416976034641266e-02 -8.556120842695236206e-02 -7.390010356903076172e-02 1.288930177688598633e-01 -2.113962918519973755e-01 -3.950201719999313354e-02 -2.144240885972976685e-01 -7.633467018604278564e-02 3.029201626777648926e-01 -3.859682679176330566e-01 -8.756227791309356689e-02 2.129580974578857422e-01 -3.651671111583709717e-02 -2.499291673302650452e-02 -3.167996704578399658e-01 -2.666012346744537354e-01 -2.086062543094158173e-02 -1.019404008984565735e-01 4.435054957866668701e-01 6.435665418393909931e-04 -1.212552040815353394e-01 -1.465575098991394043e-01
-2.441990971565246582e-01 1.258128732442855835e-01 -7.204712182283401489e-02 4.275270104408264160e-01 -1.304180771112442017e-01 1.453487724065780640e-01 1.780114471912384033e-01 1.693972796201705933e-01 3.006108999252319336e-01 1.108590438961982727e-01 7.237324118614196777e-02 6.504726409912109375e-02 1.673646122217178345e-01 -4.495982825756072998e-02 -4.844550788402557373e-02 2.166587412357330322e-01 -9.135726839303970337e-02 -1.209243163466453552e-01 -1.856712847948074341e-01 -2.172348499298095703e-01 -3.225499987602233887e-01 1.787618994712829590e-01 1.385807245969772339e-01 -1.691577285528182983e-01 -4.053434357047080994e-02 -4.132068902254104614e-02 -8.049293607473373413e-02 -6.373089551925659180e-02 -7.009895890951156616e-02 2.181638479232788086e-01 -3.000312745571136475e-01 4.167731478810310364e-02
-1.223723143339157104e-01 4.340924620628356934e-01 1.182259842753410339e-01 1.114702317863702774e-02 -1.764936298131942749e-01 -1.209580823779106140e-01 2.503791749477386475e-01 -2.068394720554351807e-01 1.896805018186569214e-01 2.672764705494046211e-03 -4.073374718427658081e-02 -1.824017167091369629e-01 1.640606224536895752e-01 4.566781595349311829e-02 1.473908126354217529e-01 2.058578878641128540e-01 -3.092953003942966461e-02 1.808268427848815918e-01 -2.207528613507747650e-02 -2.143407911062240601e-01 -1.481399238109588623e-01 3.697841241955757141e-02 -5.439987778663635254e-02 -2.729764282703399658e-01 2.201161533594131470e-02 1.362399458885192871e-01 -8.483622968196868896e-02 5.427764356136322021e-02 -1.429467052221298218e-01 4.765336215496063232e-01 -9.030672907829284668e-02 -3.847755491733551025e-02
4.290794022381305695e-03 1.474874317646026611e-01 -3.024852871894836426e-01 1.057476103305816650e-01 2.366334497928619385e-01 -3.009702861309051514e-01 2.264043837785720825e-01 5.264511331915855408e-02 1.801272630691528320e-01 -1.238749399781227112e-01 -2.795141041278839111e-01 -3.584524393081665039e-01 1.439884305000305176e-01 1.321150083094835281e-02 -6.149630248546600342e-02 1.488338559865951538e-01 -2.822221815586090088e-01 4.726838693022727966e-02 1.886201649904251099e-01 -9.853317588567733765e-02 -3.632534146308898926e-01 2.555949985980987549e-02 -1.884461753070354462e-02 -2.179391868412494659e-02 -2.424401231110095978e-03 3.756491467356681824e-03 3.363699838519096375e-02 -1.107059568166732788e-01 2.887901663780212402e-02 3.044773042201995850e-01 7.552049309015274048e-02 2.085867337882518768e-02
-1.564180850982666016e-01 3.988962471485137939e-01 -1.417622715234756470e-01 2.929728329181671143e-01 2.004335224628448486e-01 -4.840015172958374023e-01 7.440753281116485596e-02 -1.597418338060379028e-01 6.876703351736068726e-02 -3.713912889361381531e-02 3.721353784203529358e-02 -5.251431465148925781e-02 1.648354083299636841e-01 -3.181346654891967773e-01 -1.274984776973724365e-01 -6.030828878283500671e-02 -2.409071475267410278e-01 -5.371793359518051147e-02 1.271460950374603271e-01 -5.641252174973487854e-02 -2.507112622261047363e-01 -3.223857283592224121e-02 7.029628753662109375e-02 5.757603421807289124e-02 -5.550283566117286682e-02 -1.466460376977920532e-01 -9.392103552818298340e-02 -1.449377536773681641e-01 -3.225693479180335999e-02 9.033087641000747681e-02 -1.687685400247573853e-01 4.423924535512924194e-02
-2.866497635841369629e-01 1.784662753343582153e-01 -1.003113836050033569e-01 7.607987523078918457e-02 -1.172469854354858398e-01 1.233515739440917969e-01 2.261087894439697266e-01 -5.704073980450630188e-02 2.495252937078475952e-01 -5.396449938416481018e-02 2.814377844333648682e-01 -1.218363363295793533e-02 -2.765975594520568848e-01 1.024148389697074890e-01 -1.539008617401123047e-01 1.144152581691741943e-01 -3.785070180892944336e-01 -1.066617444157600403e-01 2.699159085750579834e-01 -9.228375554084777832e-02 -4.692929983139038086e-02 -6.822519749402999878e-02 -1.491773058660328388e-03 -2.355037927627563477e-01 -1.201127246022224426e-01 -4.211532324552536011e-02 -2.291477173566818237e-01 2.922362461686134338e-02 3.147270679473876953e-01 3.308146446943283081e-02 7.503582537174224854e-02 2.116840481758117676e-01
1.031869873404502869e-01 1.132592633366584778e-01 5.492739379405975342e-02 1.578490734100341797e-01 3.256587982177734375e-01 -1.563984900712966919e-01 -8.299553394317626953e-02 -3.011536784470081329e-02 6.687320768833160400e-02 -1.620888411998748779e-01 9.615821763873100281e-04 -1.023603826761245728e-01 1.286007016897201538e-01 1.079834904521703720e-02 -2.444887757301330566e-01 9.150817245244979858e-02 -6.279002130031585693e-02 1.218118742108345032e-01 5.034038424491882324e-02 -3.328175246715545654e-01 -7.506661862134933472e-02 5.824784934520721436e-02 3.295054137706756592e-01 -3.633302152156829834e-01 -3.134362995624542236e-01 -2.960427701473236084e-01 -1.051225662231445312e-01 -2.350471019744873047e-01 -1.270133554935455322e-01 7.026392966508865356e-02 6.322867702692747116e-03 -1.710900664329528809e-01
-2.193996459245681763e-01 3.321915864944458008e-01 7.246022671461105347e-02 1.608373373746871948e-01 9.766580909490585327e-02 -1.710149273276329041e-02 2.401245534420013428e-01 -8.752935379743576050e-02 6.370703130960464478e-02 -2.371687740087509155e-01 -6.636323779821395874e-02 3.023769855499267578e-01 -2.600513696670532227e-01 -1.037433370947837830e-01 9.247467666864395142e-02 -1.306239813566207886e-01 -2.671541869640350342e-01 9.247318655252456665e-02 1.404118686914443970e-01 -1.877890080213546753e-01 -6.545007228851318359e-02 -3.264584811404347420e-03 4.295681789517402649e-02 -2.393801063299179077e-01 -1.243733800947666168e-03 2.538336515426635742e-01 -2.263538986444473267e-01 -4.227963462471961975e-02 2.545802593231201172e-01 1.777984201908111572e-01 3.582915291190147400e-02 2.481629252433776855e-01
-2.829840779304504395e-01 3.704384565353393555e-01 -1.663350015878677368e-01 3.089460134506225586e-01 8.222521096467971802e-02 -2.949811816215515137e-01 1.305836588144302368e-01 2.822668254375457764e-01 2.713335752487182617e-01 9.338324517011642456e-02 -1.223366484045982361e-01 -1.924539804458618164e-01 1.101977899670600891e-01 -1.738104373216629028e-01 -1.137310117483139038e-01 7.143449038267135620e-02 -2.608092427253723145e-01 2.417400628328323364e-01 3.735204227268695831e-03 -9.729713946580886841e-02 5.702852085232734680e-02 3.240966424345970154e-02 1.345841912552714348e-03 -3.824629634618759155e-02 -2.232250422239303589e-01 3.847445920109748840e-02 -1.095922514796257019e-01 -6.125670298933982849e-02 8.119335770606994629e-02 2.180047333240509033e-01 5.175455659627914429e-02 -9.361223876476287842e-02
-1.183396428823471069e-01 -3.079026192426681519e-02 6.972495466470718384e-02 2.890230715274810791e-01 -1.100733503699302673e-01 -1.470880359411239624e-01 2.477392107248306274e-01 4.518265370279550552e-03 -2.616531252861022949e-01 -7.600677199661731720e-03 -1.520626433193683624e-02 -1.472481489181518555e-01 -1.921812444925308228e-01 -6.019755452871322632e-02 -9.450589120388031006e-02 2.775475680828094482e-01 -1.642091870307922363e-01 8.400324732065200806e-02 1.994040310382843018e-01 -1.463541388511657715e-01 -2.603954672813415527e-01 1.885707080364227295e-01 1.915962994098663330e-01 -3.430052399635314941e-01 2.412083558738231659e-02 -1.040711328387260437e-01 -4.271389842033386230e-01 4.018273949623107910e-02 -8.793957531452178955e-02 9.657407552003860474e-02 -2.156621031463146210e-02 1.364622265100479126e-01
-1.527200192213058472e-01 -5.276679294183850288e-04 1.391151845455169678e-01 1.044805794954299927e-01 1.497092843055725098e-01 -7.583551108837127686e-02 1.934578120708465576e-01 -1.044532060623168945e-01 2.168577909469604492e-01 -1.014994457364082336e-01 7.114590704441070557e-02 1.265177726745605469e-01 -1.383157819509506226e-01 1.949318796396255493e-01 -5.961529165506362915e-02 4.655517637729644775e-01 -2.910346388816833496e-01 -5.750933289527893066e-02 2.100444436073303223e-01 1.539694815874099731e-01 -1.869827881455421448e-02 1.777812242507934570e-01 2.753956019878387451e-01 -9.758996218442916870e-02 -1.143584325909614563e-01 -1.365423649549484253e-01 -2.063533663749694824e-01 -1.427342146635055542e-01 -8.348196744918823242e-02 1.512646228075027466e-01 -3.026904761791229248e-01 -1.574251353740692139e-01
7.525583356618881226e-02 2.440393567085266113e-01 7.219008356332778931e-02 3.233562037348747253e-02 8.870615065097808838e-02 1.441818028688430786e-01 2.276109904050827026e-01 -9.223113954067230225e-02 1.338120251893997192e-01 -2.088833749294281006e-01 2.584953308105468750e-01 2.194670028984546661e-02 3.510603606700897217e-01 8.099097758531570435e-02 -1.426806896924972534e-01 -6.117858923971652985e-03 -1.698972582817077637e-01 4.603522643446922302e-02 -4.033560678362846375e-02 -1.946040689945220947e-01 -3.269221782684326172e-01 2.408937066793441772e-01 2.564095258712768555e-01 -5.651871860027313232e-02 -6.965144723653793335e-02 -8.352899551391601562e-02 -2.569393515586853027e-01 2.005132734775543213e-01 1.523737981915473938e-02 9.763190895318984985e-02 -3.511775434017181396e-01 7.102542370557785034e-02
-9.968145936727523804e-02 3.603623211383819580e-01 -1.036922335624694824e-01 -1.752839609980583191e-02 1.054012998938560486e-01 -3.126371502876281738e-01 -3.389431238174438477e-01 -1.066230162978172302e-01 2.432756721973419189e-01 -3.671225011348724365e-01 2.738892138004302979e-01 6.261187791824340820e-02 1.651497185230255127e-02 2.103332430124282837e-01 1.119786128401756287e-01 1.970449835062026978e-01 -1.516588404774665833e-02 -2.203935980796813965e-01 -1.208976376801729202e-02 -2.657696604728698730e-02 -2.702804468572139740e-02 -7.993374764919281006e-02 9.176876395940780640e-02 -2.330383360385894775e-01 2.401900291442871094e-02 1.561599522829055786e-01 -8.817364275455474854e-02 1.122995615005493164e-01 1.663269475102424622e-03 2.810585498809814453e-01 3.761184588074684143e-02 -7.464896771125495434e-04
-9.749014675617218018e-02 -3.394111618399620056e-02 -1.745886951684951782e-01 2.873256802558898926e-01 2.170558720827102661e-01 -6.364855170249938965e-02 -1.590701490640640259e-01 -5.545827001333236694e-02 -2.935298532247543335e-02 1.399402469396591187e-01 -2.396043017506599426e-02 -2.007973566651344299e-02 -8.771221339702606201e-02 3.282503783702850342e-02 -6.786966323852539062e-02 4.874133691191673279e-02 -2.796432077884674072e-01 9.300529491156339645e-04 -3.126487601548433304e-03 -4.541788399219512939e-01 -2.440563440322875977e-01 1.662914156913757324e-01 1.100779250264167786e-01 -3.388253748416900635e-01 -3.691824376583099365e-01 -1.823822855949401855e-01 -2.781424112617969513e-02 -2.117647379636764526e-01 -7.075461000204086304e-02 1.986998319625854492e-01 -5.577278789132833481e-03 3.558973222970962524e-02
-1.960136927664279938e-02 2.862845361232757568e-01 6.283622980117797852e-02 3.751860260963439941e-01 1.278242096304893494e-02 9.839408099651336670e-02 2.238425612449645996e-02 1.110741719603538513e-01 -1.401659697294235229e-01 -2.600221037864685059e-01 -9.920464456081390381e-02 -1.934813521802425385e-02 -2.002355307340621948e-01 -9.723012335598468781e-03 -1.888884045183658600e-02 9.721502661705017090e-02 -5.532007664442062378e-02 2.314534187316894531e-01 2.537185549736022949e-01 -1.900790631771087646e-01 2.607930824160575867e-02 4.292902946472167969e-01 -1.499717235565185547e-01 -2.815166115760803223e-01 -2.989204414188861847e-02 -2.560944994911551476e-03 -1.128621473908424377e-01 9.618210047483444214e-02 1.542374789714813232e-01 2.634355425834655762e-01 -5.918742623180150986e-03 2.069573253393173218e-01
1.298985537141561508e-02 2.453039586544036865e-01 -7.933012396097183228e-02 2.417647689580917358e-01 -3.032275289297103882e-02 -1.623675972223281860e-01 2.078941166400909424e-01 -2.617923915386199951e-01 1.953156739473342896e-01 -3.178620934486389160e-01 -3.475524857640266418e-02 -9.209802374243736267e-04 -7.507597655057907104e-02 -4.411195591092109680e-02 7.449901849031448364e-02 -7.508981972932815552e-02 -1.846850514411926270e-01 -2.145449072122573853e-02 -6.197013333439826965e-02 -1.588398069143295288e-01 2.062165141105651855e-01 2.227449268102645874e-01 -7.243663072586059570e-02 -1.897175610065460205e-01 -6.611645221710205078e-02 -3.024508059024810791e-01 -2.979972958564758301e-01 -1.870768517255783081e-01 2.720223665237426758e-01 1.834828555583953857e-01 1.907311975955963135e-01 -1.265051513910293579e-01
-1.959270089864730835e-01 7.271175738424062729e-03 3.450587019324302673e-02 1.380584836006164551e-01 2.322292625904083252e-01 -1.741201430559158325e-01 2.935003638267517090e-01 1.432639658451080322e-01 -8.649152703583240509e-03 -4.299573227763175964e-02 8.742518723011016846e-02 1.958126276731491089e-01 -3.570786416530609131e-01 -3.622481599450111389e-02 -1.016889438033103943e-01 1.140561103820800781e-01 -2.524102479219436646e-02 -3.732885047793388367e-02 8.009226620197296143e-02 -2.742722630500793457e-01 -1.186882033944129944e-01 1.492702811956405640e-01 7.390630245208740234e-02 -2.593028843402862549e-01 -6.601415574550628662e-02 -2.840813696384429932e-01 -1.161123365163803101e-01 2.635177373886108398e-01 2.443861067295074463e-01 1.490051746368408203e-01 3.438717126846313477e-02 -3.263204991817474365e-01
-1.785929501056671143e-01 2.914585173130035400e-01 9.785557538270950317e-02 2.339800745248794556e-01 5.937068164348602295e-02 -7.695679552853107452e-03 2.458477467298507690e-01 6.820420175790786743e-02 3.782940506935119629e-01 5.151980370283126831e-02 1.136282309889793396e-01 3.423187732696533203e-01 -1.526845693588256836e-01 4.740380495786666870e-02 3.336988762021064758e-02 3.204715251922607422e-01 -1.252366602420806885e-01 -4.681795090436935425e-02 -9.678978472948074341e-02 6.809808313846588135e-02 -2.115033864974975586e-01 -6.400605663657188416e-03 2.042645364999771118e-01 -1.432461738586425781e-01 -2.135049551725387573e-01 1.959146112203598022e-01 -1.634922027587890625e-01 1.258326619863510132e-01 -4.315282404422760010e-02 2.500740289688110352e-01 -1.120678558945655823e-01 5.038721859455108643e-02
-2.374648898839950562e-01 3.111529946327209473e-01 -2.265540510416030884e-01 2.628078311681747437e-02 3.883942216634750366e-02 -3.990758359432220459e-01 2.984623312950134277e-01 -7.363720238208770752e-02 2.374282479286193848e-01 1.540500521659851074e-01 -1.334285438060760498e-01 1.998545974493026733e-02 1.077934652566909790e-01 -8.196963928639888763e-03 -9.022903628647327423e-03 6.444077938795089722e-02 1.272173076868057251e-01 1.174888387322425842e-02 1.705952584743499756e-01 1.001261398196220398e-01 -1.357067376375198364e-01 8.522470295429229736e-02 1.618984341621398926e-01 -9.363134950399398804e-02 -8.761547505855560303e-02 -2.107370346784591675e-01 -2.056253254413604736e-01 4.040388390421867371e-02 2.319572716951370239e-01 3.837786316871643066e-01 9.848710149526596069e-02 4.877875372767448425e-02
-1.134339049458503723e-01 5.951057747006416321e-02 -3.260596692562103271e-01 3.319074958562850952e-02 1.004383936524391174e-01 -1.038186550140380859e-01 1.221690475940704346e-01 -2.074709907174110413e-02 -8.976274728775024414e-02 -2.216465771198272705e-01 2.077879756689071655e-02 1.238147914409637451e-02 -3.637496381998062134e-02 6.859447062015533447e-02 -8.689788728952407837e-02 -5.594791099429130554e-02 -1.792031973600387573e-01 -6.562604010105133057e-02 -1.252043992280960083e-01 -3.287619054317474365e-01 2.900995872914791107e-02 7.426082342863082886e-02 2.707171142101287842e-01 -7.335522025823593140e-02 -4.417003095149993896e-01 7.976038753986358643e-02 -9.650416672229766846e-02 1.057140752673149109e-01 -4.362169280648231506e-02 5.275180339813232422e-01 -1.283745169639587402e-01 4.074030742049217224e-02
-1.163675114512443542e-01 2.912552058696746826e-01 1.327709257602691650e-01 -1.607930064201354980e-01 3.906782269477844238e-01 1.185619551688432693e-02 -9.876805543899536133e-02 -2.253139168024063110e-01 -1.258231047540903091e-02 -1.416584476828575134e-02 -4.896660894155502319e-02 3.091255202889442444e-02 5.370086431503295898e-02 -4.528598859906196594e-02 2.592288851737976074e-01 1.953410059213638306e-01 -1.366946548223495483e-01 -1.358655989170074463e-01 2.511492073535919189e-01 -4.925805330276489258e-02 -2.013374716043472290e-01 2.927046418190002441e-01 5.023909360170364380e-02 -4.416407942771911621e-01 9.066948294639587402e-02 9.578319638967514038e-02 -1.419799923896789551e-01 1.379098743200302124e-01 1.050497964024543762e-01 1.631667166948318481e-01 -6.876643002033233643e-02 -7.388639450073242188e-02
5.928041413426399231e-02 2.346707507967948914e-02 1.830542981624603271e-01 2.723670601844787598e-01 2.168751657009124756e-01 -2.551248967647552490e-01 2.011413872241973877e-01 1.078091003000736237e-02 5.100777000188827515e-02 -2.149521708488464355e-01 1.392393745481967926e-02 8.964707702398300171e-02 -7.168997079133987427e-02 3.949890658259391785e-02 -4.621785506606101990e-02 3.562557697296142578e-01 -2.687993943691253662e-01 -1.874772012233734131e-01 3.068491220474243164e-01 -1.517710648477077484e-02 6.302149593830108643e-02 8.708285540342330933e-02 3.213185966014862061e-01 6.623828411102294922e-02 -2.227070033550262451e-01 1.151905357837677002e-01 -2.579359151422977448e-02 8.838929980993270874e-02 -4.260549321770668030e-02 1.998699605464935303e-01 -3.212365508079528809e-01 7.400817424058914185e-02
-9.879038482904434204e-02 1.847071796655654907e-01 -3.446758911013603210e-02 1.763359159231185913e-01 -3.542442247271537781e-02 -1.979110985994338989e-01 3.026869297027587891e-01 -2.682212889194488525e-01 -4.009759053587913513e-02 -7.379117608070373535e-02 2.443815022706985474e-02 -1.519822031259536743e-01 -2.421931475400924683e-01 1.603694558143615723e-01 -1.839330196380615234e-01 1.556615382432937622e-01 -2.389610111713409424e-01 -3.063447475433349609e-01 -1.053732782602310181e-01 -1.795386224985122681e-01 -1.504629403352737427e-01 6.969697028398513794e-02 2.362254112958908081e-01 -8.255647122859954834e-02 -5.893087387084960938e-02 -3.540410399436950684e-01 -2.070426791906356812e-01 6.041650846600532532e-02 1.843078583478927612e-01 6.611178070306777954e-02 2.204065769910812378e-01 -3.654756350442767143e-03
-4.619939327239990234e-01 1.431726664304733276e-01 9.576568007469177246e-02 -5.440330132842063904e-02 6.613544374704360962e-02 -3.055661916732788086e-01 1.120130643248558044e-01 2.741843648254871368e-02 1.778977513313293457e-01 -1.100434735417366028e-01 -1.009403169155120850e-01 -1.054615154862403870e-01 -2.715416252613067627e-01 3.327397257089614868e-02 4.451447632163763046e-03 2.009328454732894897e-02 -1.352051645517349243e-01 -8.506842702627182007e-02 1.425324231386184692e-01 -2.459444403648376465e-01 1.956751104444265366e-03 -1.445431914180517197e-02 1.005817651748657227e-01 -3.303614556789398193e-01 8.357860147953033447e-02 2.223656624555587769e-01 -3.664378225803375244e-01 -1.469318121671676636e-01 7.304307818412780762e-02 1.628000587224960327e-01 -1.121680289506912231e-01 1.415902227163314819e-01
6.016195192933082581e-02 3.437658250331878662e-01 -1.607185043394565582e-02 3.053825795650482178e-01 -1.319642215967178345e-01 7.678388059139251709e-02 -1.035385653376579285e-01 -2.295584380626678467e-01 1.957641243934631348e-01 -1.066048219799995422e-01 -8.792209625244140625e-02 -1.223197579383850098e-01 -1.149183586239814758e-01 -6.371663510799407959e-02 1.816830784082412720e-01 3.329409658908843994e-01 -1.922003179788589478e-01 -2.366856299340724945e-02 2.636261880397796631e-01 -1.645165234804153442e-01 -1.723062694072723389e-01 -5.975333228707313538e-02 1.134970635175704956e-01 -1.852241009473800659e-01 2.799225039780139923e-02 -1.714528650045394897e-01 8.337832987308502197e-02 -9.772475063800811768e-02 2.759425938129425049e-01 1.584666222333908081e-01 -1.383401453495025635e-01 2.878636717796325684e-01
-1.374906152486801147e-01 2.477579414844512939e-01 -4.929671436548233032e-02 8.153747022151947021e-02 2.048295140266418457e-01 -5.663775280117988586e-02 2.030884474515914917e-01 -4.565835744142532349e-02 2.548359930515289307e-01 -1.383986622095108032e-01 1.188910380005836487e-01 5.793501436710357666e-02 1.507423371076583862e-01 -7.181091606616973877e-02 -1.044890135526657104e-01 2.460863590240478516e-01 -1.871825307607650757e-01 1.072790566831827164e-02 2.053803056478500366e-01 -4.314326047897338867e-01 -2.464245855808258057e-01 3.576859235763549805e-01 -7.615442574024200439e-02 1.183679923415184021e-01 -5.169627070426940918e-02 1.502869129180908203e-01 -1.734807044267654419e-01 1.020533740520477295e-01 1.905502378940582275e-02 -2.033442817628383636e-02 2.360232323408126831e-01 1.643243432044982910e-01
8.780248463153839111e-02 4.660411179065704346e-01 -3.332968801259994507e-03 -1.059580147266387939e-01 5.021156743168830872e-02 -1.568073332309722900e-01 1.806605309247970581e-01 9.195245057344436646e-02 8.339781314134597778e-02 -5.603538826107978821e-03 9.862685948610305786e-02 8.161745965480804443e-02 2.032396048307418823e-01 1.376390755176544189e-01 -3.001161292195320129e-02 3.558994531631469727e-01 -1.417116969823837280e-01 -3.925984352827072144e-02 1.158626228570938110e-01 -1.955865919589996338e-01 3.987062722444534302e-02 -6.284963339567184448e-02 1.562542468309402466e-01 -3.949317708611488342e-02 -2.703498005867004395e-01 1.989677920937538147e-02 -2.794717848300933838e-01 1.165816634893417358e-01 1.341478228569030762e-01 7.780869305133819580e-02 -4.024552404880523682e-01 1.686612218618392944e-01
-1.903268694877624512e-01 4.534602165222167969e-01 5.359767749905586243e-02 1.973611414432525635e-01 1.409037709236145020e-01 4.027829691767692566e-02 3.169041126966476440e-02 1.412765234708786011e-01 -1.585245281457901001e-01 1.431686524301767349e-02 -7.513401098549365997e-03 2.871022224426269531e-01 1.315252333879470825e-01 1.250583380460739136e-01 1.053508818149566650e-01 2.468541413545608521e-01 -2.628526091575622559e-01 2.368519641458988190e-02 2.301268875598907471e-01 -1.409526169300079346e-02 -6.537743657827377319e-02 -1.322466284036636353e-01 3.181931376457214355e-01 -1.787532819435000420e-04 -3.416183590888977051e-02 7.131499052047729492e-02 -1.648067682981491089e-02 -4.661405459046363831e-02 4.099353775382041931e-02 2.915384471416473389e-01 -3.291292190551757812e-01 -1.075827702879905701e-01
1.115444153547286987e-01 2.881407737731933594e-02 -8.165011554956436157e-02 2.154071033000946045e-01 3.004155158996582031e-01 -8.523884415626525879e-02 3.122959434986114502e-01 3.533536568284034729e-02 5.303753539919853210e-02 -6.250605732202529907e-02 -2.826970517635345459e-01 -2.621642053127288818e-01 1.090319901704788208e-01 3.875934779644012451e-01 -1.021934747695922852e-01 1.081591099500656128e-01 -4.746305756270885468e-03 1.159793511033058167e-01 2.212419509887695312e-01 -1.970665454864501953e-01 -6.543993949890136719e-02 2.109943144023418427e-02 1.021798104047775269e-01 -2.763917744159698486e-01 -2.008404396474361420e-02 2.287401407957077026e-01 -1.452414542436599731e-01 -2.647582069039344788e-02 5.463864654302597046e-02 3.333431780338287354e-01 1.167716905474662781e-01 5.161434039473533630e-02
-2.493277192115783691e-01 4.642878174781799316e-01 1.328524798154830933e-01 -3.645198419690132141e-02 1.363252401351928711e-01 -3.202668726444244385e-01 6.483078002929687500e-02 3.657846525311470032e-02 1.648208051919937134e-01 5.957220494747161865e-02 -7.121682167053222656e-02 -1.166321989148855209e-02 1.600995310582220554e-03 8.831896632909774780e-02 -1.606940478086471558e-01 -9.278243035078048706e-02 -3.980119526386260986e-01 1.049742475152015686e-01 1.279157698154449463e-01 -9.846910089254379272e-02 9.202152490615844727e-02 1.963037699460983276e-01 -4.354251176118850708e-02 2.055036649107933044e-02 5.929732695221900940e-02 -2.096351832151412964e-01 1.147409752011299133e-01 1.872318387031555176e-01 1.969372332096099854e-01 2.977598607540130615e-01 -1.201319694519042969e-01 -1.267541199922561646e-01
8.059194311499595642e-03 2.727068029344081879e-02 1.716032773256301880e-01 2.751184701919555664e-01 1.923044174909591675e-01 -2.478593140840530396e-01 2.359765470027923584e-01 -5.746231880038976669e-03 -2.449826151132583618e-02 -2.822625935077667236e-01 3.029033727943897247e-02 2.581980824470520020e-01 2.352638728916645050e-02 1.521254032850265503e-01 -2.122301049530506134e-02 2.854109108448028564e-01 -3.839779496192932129e-01 -1.986528038978576660e-01 1.181075200438499451e-01 -2.294089086353778839e-02 1.608370989561080933e-01 9.920097887516021729e-02 1.560003757476806641e-01 5.053705349564552307e-02 -1.628768295049667358e-01 -5.787023529410362244e-02 5.285954475402832031e-02 8.412230759859085083e-02 -1.102916151285171509e-02 3.071285784244537354e-01 -2.957535088062286377e-01 -2.851745113730430603e-02
-1.310047060251235962e-01 7.177350670099258423e-02 1.369351744651794434e-01 -2.567779831588268280e-02 1.893305927515029907e-01 -8.989708870649337769e-02 3.389783501625061035e-01 -1.355554461479187012e-01 -1.743980683386325836e-03 -2.233708798885345459e-01 1.039552316069602966e-01 1.585866212844848633e-01 -7.410634309053421021e-02 1.763559132814407349e-01 -7.183280587196350098e-02 2.464334517717361450e-01 -1.883599907159805298e-01 -1.236439570784568787e-01 1.367094069719314575e-01 -2.340846508741378784e-01 -1.813957542181015015e-01 -1.496965140104293823e-01 1.379582285881042480e-01 -6.559623777866363525e-02 -3.794128000736236572e-01 4.513607919216156006e-02 -2.454069703817367554e-01 1.564486473798751831e-01 2.564704418182373047e-01 -9.887783974409103394e-02 -1.320344507694244385e-01 -2.571957111358642578e-01
-3.194980025291442871e-01 2.178405225276947021e-01 2.113584429025650024e-01 -6.817666441202163696e-02 -7.157293707132339478e-02 -2.245654612779617310e-01 2.906300127506256104e-01 -1.930235028266906738e-01 -1.788894832134246826e-02 -3.308493793010711670e-01 -2.059494853019714355e-01 -7.860947400331497192e-02 -7.498960942029953003e-03 -1.015379503369331360e-01 1.903079152107238770e-01 -5.411174148321151733e-02 -1.974277347326278687e-01 1.147512868046760559e-01 1.993626654148101807e-01 -2.060820162296295166e-01 -9.264967590570449829e-02 2.321800589561462402e-01 3.024479746818542480e-01 -4.601145163178443909e-02 -1.535832583904266357e-01 1.237657815217971802e-01 -7.145704329013824463e-02 4.630423337221145630e-02 1.130681633949279785e-01 2.117211818695068359e-01 -1.305612176656723022e-01 -6.874474883079528809e-02
-1.432612687349319458e-01 1.978263556957244873e-01 1.478369534015655518e-01 4.140572994947433472e-02 -6.700612604618072510e-02 -2.032406330108642578e-01 -1.243125200271606445e-01 -1.222785115242004395e-01 1.392811387777328491e-01 -1.515763550996780396e-01 -7.218860555440187454e-03 -1.919994354248046875e-01 -8.918120525777339935e-03 3.949703574180603027e-01 1.018124371767044067e-01 4.729609936475753784e-03 -2.904968857765197754e-01 -3.848836123943328857e-01 -6.737269926816225052e-03 -2.621191740036010742e-01 -1.218623295426368713e-01 -1.800426468253135681e-02 -3.052878007292747498e-02 -3.761451318860054016e-02 -2.297423332929611206e-01 -7.969989627599716187e-02 -2.023620158433914185e-01 1.224723011255264282e-01 1.445233374834060669e-01 2.834638357162475586e-01 -2.427300810813903809e-01 -2.777713537216186523e-02
-2.648248672485351562e-01 2.776448726654052734e-01 5.649864301085472107e-02 4.738386347889900208e-02 3.314791023731231689e-01 -1.389821469783782959e-01 2.755061388015747070e-01 3.502110391855239868e-02 1.441259384155273438e-01 -2.020970918238162994e-03 -1.851920485496520996e-01 2.447772473096847534e-01 -2.851045429706573486e-01 5.182308703660964966e-02 3.753436729311943054e-02 -2.788462676107883453e-02 -2.697798609733581543e-01 1.492020040750503540e-01 1.267945021390914917e-01 -3.107832372188568115e-01 -6.829020380973815918e-02 1.003288701176643372e-01 1.369747519493103027e-01 -4.817176982760429382e-02 6.226727273315191269e-03 -2.806932330131530762e-01 -5.375917255878448486e-02 2.713558375835418701e-01 1.525189429521560669e-01 1.106169149279594421e-01 2.835301682353019714e-02 -6.858164072036743164e-02
-1.411134302616119385e-01 2.211532443761825562e-01 -7.128088921308517456e-02 -2.069833874702453613e-02 2.528351843357086182e-01 -4.586589932441711426e-01 8.680959045886993408e-02 1.038602739572525024e-01 1.830296069383621216e-01 7.609315961599349976e-02 -3.940588235855102539e-01 1.190007403492927551e-01 9.853766299784183502e-03 -7.200564444065093994e-02 -2.165457010269165039e-01 3.880882263183593750e-02 -2.206185162067413330e-01 9.132233262062072754e-02 -3.516652435064315796e-02 -1.177649199962615967e-02 -2.368257641792297363e-01 2.552868723869323730e-01 -1.053891051560640335e-02 -1.076538190245628357e-01 -7.904382795095443726e-02 -1.603725552558898926e-01 -2.270683795213699341e-01 -3.480767831206321716e-02 1.099778786301612854e-01 2.607206702232360840e-01 8.863300830125808716e-02 8.141030371189117432e-02
-1.809895187616348267e-01 5.275031924247741699e-01 1.747828274965286255e-01 5.317889899015426636e-02 1.508001703768968582e-02 -7.061852142214775085e-03 -1.339013576507568359e-01 1.800057291984558105e-02 3.487447649240493774e-02 8.708915114402770996e-02 1.216142252087593079e-01 3.143165260553359985e-02 -6.018539890646934509e-02 2.638942748308181763e-02 4.752647131681442261e-02 9.005098789930343628e-02 -2.588325738906860352e-01 3.610132336616516113e-01 -2.493944764137268066e-02 -2.287442535161972046e-01 -3.307999968528747559e-01 -9.285058081150054932e-02 1.971945464611053467e-01 -7.706566900014877319e-02 -6.679926812648773193e-02 -1.570942848920822144e-01 -6.287816911935806274e-02 -9.564128518104553223e-02 1.290758699178695679e-01 2.871530652046203613e-01 1.999043524265289307e-01 5.782343819737434387e-02
-2.250523269176483154e-01 2.356807440519332886e-01 1.802672259509563446e-02 1.895566582679748535e-01 4.137670621275901794e-02 7.300624251365661621e-02 1.393885612487792969e-01 6.832204759120941162e-02 5.865330342203378677e-03 -1.082249283790588379e-01 -2.834943532943725586e-01 -4.672430455684661865e-02 -1.062825322151184082e-01 -8.110600523650646210e-03 -1.068900153040885925e-01 1.870754063129425049e-01 -8.486106991767883301e-02 1.599294841289520264e-01 2.901885211467742920e-01 -3.401412367820739746e-01 -2.366719692945480347e-01 3.082272410392761230e-01 -2.584469318389892578e-01 -1.455140858888626099e-01 4.286333860363811255e-04 -1.658451259136199951e-01 -9.580329060554504395e-02 -2.424496561288833618e-01 2.172776162624359131e-01 1.871460676193237305e-01 -3.348378837108612061e-02 -1.543897092342376709e-01
-1.707143336534500122e-01 1.566387265920639038e-01 -5.530830845236778259e-02 3.157053291797637939e-01 -1.479882001876831055e-01 -1.069726049900054932e-01 9.415090829133987427e-02 7.897763699293136597e-02 3.088571429252624512e-01 -3.800232708454132080e-01 2.625026404857635498e-01 1.905211955308914185e-01 2.237995415925979614e-01 1.129120066761970520e-01 1.053890958428382874e-01 3.780887275934219360e-02 -2.276927381753921509e-01 -7.996585220098495483e-02 8.662544935941696167e-02 -5.998829752206802368e-02 -2.466744780540466309e-01 -3.082594648003578186e-02 -1.398812234401702881e-01 -2.187107801437377930e-01 -4.469864815473556519e-02 -1.598744839429855347e-02 -2.179106026887893677e-01 5.952817946672439575e-02 4.909224063158035278e-02 4.358583688735961914e-02 -3.036647737026214600e-01 1.625224947929382324e-01
-2.468276023864746094e-01 1.754257678985595703e-01 -1.153783649206161499e-01 1.117806062102317810e-01 6.705433130264282227e-02 -1.153845041990280151e-01 -6.995387375354766846e-02 -8.723861724138259888e-02 2.020892500877380371e-01 -2.957049608230590820e-01 1.792859882116317749e-01 -2.674555964767932892e-02 -1.394449621438980103e-01 1.712840399704873562e-03 1.349648833274841309e-01 2.399711757898330688e-01 -3.648605048656463623e-01 -1.108281165361404419e-01 2.399039454758167267e-02 8.509051799774169922e-02 -8.672597259283065796e-02 1.274824589490890503e-01 -1.711573600769042969e-01 1.474342402070760727e-02 -4.052312970161437988e-01 -3.224771320819854736e-01 -1.621007174253463745e-01 -9.628836065530776978e-02 -9.194673597812652588e-02 2.619754076004028320e-01 2.310648746788501740e-02 8.895169943571090698e-02
7.106632459908723831e-03 2.546265423297882080e-01 1.550428196787834167e-02 1.561735868453979492e-01 2.706713974475860596e-01 -8.014162629842758179e-02 -1.803329959511756897e-02 -1.900431215763092041e-01 2.514531612396240234e-01 -3.346970975399017334e-01 -1.015590876340866089e-01 -2.747841551899909973e-02 -4.657515510916709900e-02 2.591196894645690918e-01 1.116476431488990784e-01 3.046625060960650444e-03 -8.777762949466705322e-02 -2.359777688980102539e-01 1.707061082124710083e-01 -1.949321478605270386e-01 5.037286877632141113e-02 2.680699527263641357e-01 3.592776879668235779e-02 -1.119015291333198547e-01 -5.252516642212867737e-02 -1.106312274932861328e-01 2.724047563970088959e-02 -4.894089996814727783e-01 -7.899793982505798340e-02 1.765134036540985107e-01 -6.316412240266799927e-02 1.042107418179512024e-01
-1.635415405035018921e-01 3.239647150039672852e-01 -1.393025517463684082e-01 1.994551718235015869e-01 2.858900725841522217e-01 -2.016707658767700195e-01 1.256981641054153442e-01 1.357161812484264374e-02 -2.756325900554656982e-02 -1.095321774482727051e-01 1.605311781167984009e-02 -2.775133214890956879e-02 -7.628598064184188843e-02 2.860338091850280762e-01 -8.733792603015899658e-02 1.787779480218887329e-01 -2.572489716112613678e-02 -8.535332232713699341e-02 1.455782055854797363e-01 -1.307976543903350830e-01 2.114278264343738556e-02 1.258184015750885010e-01 2.010189294815063477e-01 1.513973921537399292e-01 1.148666813969612122e-01 -2.834790349006652832e-01 -1.288719177246093750e-01 -2.422429248690605164e-02 4.450040459632873535e-01 5.564072355628013611e-02 1.426025927066802979e-01 -2.676776945590972900e-01
-1.700523495674133301e-01 1.230233013629913330e-01 -1.791847646236419678e-01 2.989613115787506104e-01 4.198546335101127625e-02 -7.558367401361465454e-02 -1.253696158528327942e-02 -4.351791441440582275e-01 9.809618443250656128e-02 -1.654867529869079590e-01 -1.359787732362747192e-01 -1.844943910837173462e-01 -5.003247782588005066e-02 -3.453333303332328796e-02 -2.112409472465515137e-01 1.521145459264516830e-02 -1.963290125131607056e-01 3.241634229198098183e-03 -3.574813902378082275e-02 -2.812985479831695557e-01 5.454648658633232117e-02 -1.424293965101242065e-01 7.601955533027648926e-02 -3.417025804519653320e-01 -9.941092878580093384e-02 -2.749830484390258789e-01 -1.553676873445510864e-01 -2.155031114816665649e-01 2.115720212459564209e-01 1.460821777582168579e-01 -6.292640417814254761e-02 -9.196025878190994263e-02
1.404322534799575806e-01 1.839332878589630127e-01 1.912021823227405548e-02 -4.731769487261772156e-02 2.971874922513961792e-02 -2.754662334918975830e-01 5.608938634395599365e-02 -1.153058707714080811e-01 2.894727885723114014e-02 -1.340123713016510010e-01 -1.505654603242874146e-01 -2.889280319213867188e-01 -4.761696979403495789e-02 4.857242405414581299e-01 -7.561139017343521118e-02 2.104087620973587036e-01 -8.534345775842666626e-03 -1.483620703220367432e-01 2.069476991891860962e-01 -3.878606557846069336e-01 -1.329548507928848267e-01 1.670960187911987305e-01 1.766776144504547119e-01 -9.931365400552749634e-02 -1.123598068952560425e-01 1.890868693590164185e-01 -1.712876111268997192e-01 6.463435292243957520e-02 -4.723563417792320251e-02 2.213363498449325562e-01 2.848283573985099792e-02 3.941943123936653137e-02
1.469244360923767090e-01 3.685722053050994873e-01 -1.299737393856048584e-01 -4.537721630185842514e-03 2.356331795454025269e-01 -1.282367855310440063e-01 1.796478927135467529e-01 2.619856595993041992e-02 -6.017570942640304565e-02 7.020954042673110962e-02 -1.792721152305603027e-01 2.009762078523635864e-01 1.113467141985893250e-01 5.658324062824249268e-02 6.491932272911071777e-02 1.880625635385513306e-01 -3.386825695633888245e-02 1.187457889318466187e-01 1.035843938589096069e-01 -1.568831950426101685e-01 -3.117021322250366211e-01 9.184066206216812134e-02 1.110448762774467468e-01 -7.687791436910629272e-02 -2.461528331041336060e-01 -2.759205102920532227e-01 -1.815776079893112183e-01 4.636715352535247803e-02 3.987720012664794922e-01 2.301978915929794312e-01 1.612587273120880127e-01 1.350669935345649719e-02
-7.669405639171600342e-02 1.403436362743377686e-01 -4.110227227210998535e-01 2.958610095083713531e-02 2.253641933202743530e-01 8.158088475465774536e-02 9.948307275772094727e-02 -3.047676011919975281e-02 3.251020908355712891e-01 1.835610717535018921e-02 -3.359506130218505859e-01 -3.644854575395584106e-02 -8.532238006591796875e-02 3.771754801273345947e-01 2.512141689658164978e-02 1.678999811410903931e-01 -1.483922451734542847e-01 4.922896251082420349e-02 3.175598084926605225e-01 -2.356922626495361328e-01 -8.918295055627822876e-02 -1.879094541072845459e-02 1.683829724788665771e-01 -4.019350931048393250e-02 -1.204677075147628784e-01 1.333282142877578735e-01 -1.141947507858276367e-01 8.752290159463882446e-02 -8.519095927476882935e-02 2.235652059316635132e-01 -9.164353460073471069e-02 3.665874013677239418e-03
-2.148171067237854004e-01 1.203458532691001892e-01 1.439405828714370728e-01 4.281904175877571106e-02 1.263493448495864868e-01 -2.479424327611923218e-01 1.941106319427490234e-01 -2.047001719474792480e-01 -1.419692393392324448e-02 -9.427949041128158569e-02 3.973658382892608643e-02 1.538872122764587402e-01 -4.403718560934066772e-02 -2.931304089725017548e-02 -5.257797893136739731e-03 -2.682622969150543213e-01 -3.730590641498565674e-01 -1.101687476038932800e-01 1.429221928119659424e-01 -5.839798972010612488e-02 -4.650305211544036865e-02 1.722678989171981812e-01 1.613272167742252350e-02 -3.458402454853057861e-01 8.350171148777008057e-02 1.509462445974349976e-01 -1.563206911087036133e-01 -2.010570019483566284e-01 1.262092292308807373e-01 4.169114530086517334e-01 -8.769363164901733398e-02 1.781938672065734863e-01
-2.495268583297729492e-01 2.367740571498870850e-01 -2.917772829532623291e-01 9.518262743949890137e-02 1.328325420618057251e-01 -2.483595311641693115e-01 3.691212832927703857e-02 -1.836075186729431152e-01 2.162677049636840820e-01 -2.591294348239898682e-01 1.835127361118793488e-02 6.176119670271873474e-02 -5.102527141571044922e-02 -6.151361390948295593e-03 3.077318370342254639e-01 2.538597285747528076e-01 5.727996584028005600e-03 -1.210946291685104370e-01 1.058964431285858154e-01 -1.054831445217132568e-01 9.851176291704177856e-02 2.205555886030197144e-01 -1.444521844387054443e-01 -1.623562723398208618e-01 -3.063456118106842041e-01 -2.248651832342147827e-01 -1.161564067006111145e-01 1.832854300737380981e-01 4.943647235631942749e-02 7.692692428827285767e-02 -4.586662724614143372e-02 2.205614745616912842e-01
-2.188602089881896973e-02 1.659427434206008911e-01 -1.452911198139190674e-01 1.398000270128250122e-01 1.230686716735363007e-02 -1.684706211090087891e-01 2.429702728986740112e-01 2.215923815965652466e-01 2.612295150756835938e-01 -1.268776953220367432e-01 -1.131579801440238953e-01 -2.226934581995010376e-01 8.306723833084106445e-02 1.757579743862152100e-01 1.146121174097061157e-01 2.721870839595794678e-01 -4.233712255954742432e-01 1.840565353631973267e-01 -1.737791448831558228e-01 -2.133077085018157959e-01 -2.710572779178619385e-01 1.073666736483573914e-01 -1.704740524291992188e-01 3.465791791677474976e-02 -1.087906286120414734e-01 5.291960015892982483e-02 -2.366766706109046936e-02 -6.575004011392593384e-02 1.453926563262939453e-01 2.446782141923904419e-01 3.241388872265815735e-02 -1.313485205173492432e-01
-6.518454849720001221e-02 3.083224892616271973e-01 -1.358249783515930176e-01 1.725274026393890381e-01 3.203425705432891846e-01 -1.126212328672409058e-01 -6.745298951864242554e-02 1.841176301240921021e-01 1.829942166805267334e-01 1.287949085235595703e-01 1.546140611171722412e-01 -3.274088725447654724e-02 1.492613554000854492e-01 7.776825875043869019e-02 -3.437821567058563232e-01 9.675574302673339844e-02 1.961224973201751709e-01 -3.833293914794921875e-02 7.882792502641677856e-02 6.688364082947373390e-04 9.247225522994995117e-02 2.316012978553771973e-01 2.830907702445983887e-01 -3.207944929599761963e-01 -1.159616932272911072e-02 -1.290442198514938354e-01 -3.024916648864746094e-01 -1.563152372837066650e-01 -4.270227509550750256e-04 1.369485855102539062e-01 -1.561992913484573364e-01 2.305458486080169678e-02
1.160147711634635925e-01 1.087285950779914856e-01 -5.880892649292945862e-02 1.928954422473907471e-01 2.164557129144668579e-01 -3.249408006668090820e-01 2.196672260761260986e-01 -3.471933305263519287e-01 2.108163386583328247e-01 -1.889783143997192383e-01 9.315194934606552124e-02 -9.374841302633285522e-02 1.635189056396484375e-01 -5.110763385891914368e-02 -5.712365731596946716e-02 3.389991521835327148e-01 -6.382779031991958618e-02 -1.619446724653244019e-01 -1.454555094242095947e-01 -2.968342304229736328e-01 7.000602781772613525e-02 1.071338430047035217e-01 -1.398884952068328857e-01 -2.630712985992431641e-01 -1.549036651849746704e-01 3.901268541812896729e-02 -1.302536129951477051e-01 -7.950049638748168945e-02 -4.653859138488769531e-02 1.552258580923080444e-01 -1.208922192454338074e-01 -1.823669224977493286e-01
-2.963060736656188965e-01 2.499496340751647949e-01 1.316952556371688843e-01 -9.760845452547073364e-02 2.078016288578510284e-02 -7.473962008953094482e-02 -8.786042034626007080e-02 -2.167953848838806152e-01 -7.698301225900650024e-02 2.092213630676269531e-01 2.067013382911682129e-01 3.140619769692420959e-02 -1.185534428805112839e-02 2.828128933906555176e-01 7.640275359153747559e-02 7.373086363077163696e-02 -1.488243937492370605e-01 -1.459659636020660400e-01 3.459782898426055908e-02 -3.278175890445709229e-01 -4.731885343790054321e-02 4.012648388743400574e-02 3.395464122295379639e-01 7.479658722877502441e-02 2.475905604660511017e-02 9.200475364923477173e-02 -2.536565959453582764e-01 -1.319805085659027100e-01 8.330623805522918701e-02 4.447622597217559814e-01 -5.587675049901008606e-02 4.176820814609527588e-02
-5.460927635431289673e-02 1.518514901399612427e-01 -1.721150279045104980e-01 2.150900661945343018e-01 3.029477894306182861e-01 -2.083043307065963745e-01 5.787295848131179810e-02 -1.764590442180633545e-01 3.235257863998413086e-01 -2.467052266001701355e-02 -3.117896057665348053e-02 -2.180814445018768311e-01 6.769521534442901611e-02 1.954294741153717041e-01 -2.769230306148529053e-01 2.755190134048461914e-01 -2.465703040361404419e-01 -7.790257781744003296e-02 8.791857957839965820e-02 -3.187070786952972412e-02 2.288740500807762146e-02 9.918618202209472656e-02 8.413964509963989258e-02 -4.816578701138496399e-02 -2.942981123924255371e-01 -2.176264487206935883e-02 -2.953632473945617676e-01 1.098941359668970108e-02 -2.789540588855743408e-01 3.715958818793296814e-02 1.449410319328308105e-01 -9.598640352487564087e-02
-2.289012819528579712e-01 1.768117994070053101e-01 4.306098073720932007e-02 3.117427788674831390e-02 -4.498334974050521851e-02 9.280190616846084595e-02 1.889987885951995850e-01 9.668193757534027100e-02 -1.279373019933700562e-01 -4.723834097385406494e-01 -6.931967288255691528e-02 -2.200403809547424316e-01 -2.080713510513305664e-01 -4.985966160893440247e-02 5.850604176521301270e-02 6.965079903602600098e-02 -8.160756528377532959e-02 1.659226566553115845e-01 -1.421189680695533752e-02 -4.191212952136993408e-01 2.635685959830880165e-03 1.762304753065109253e-01 1.665889322757720947e-01 -2.048730701208114624e-01 -1.578170061111450195e-01 3.054942190647125244e-02 -4.229626059532165527e-02 -5.967417731881141663e-02 3.828138858079910278e-02 3.824351429939270020e-01 -1.146139279007911682e-01 9.016340225934982300e-02
8.613271266222000122e-02 1.960840672254562378e-01 7.204895466566085815e-02 2.839977145195007324e-01 1.117197722196578979e-01 -1.159271895885467529e-01 1.973502039909362793e-01 -1.743375808000564575e-01 -2.115078503265976906e-03 -2.813243865966796875e-01 -2.982423603534698486e-01 -1.989019811153411865e-01 1.390447765588760376e-01 1.634109616279602051e-01 6.451579928398132324e-02 1.485821455717086792e-01 1.745870150625705719e-02 4.522098973393440247e-02 -5.163182690739631653e-02 -3.612039983272552490e-01 3.381037339568138123e-02 -9.469337761402130127e-02 1.493229418992996216e-01 -1.424233913421630859e-01 -1.304286420345306396e-01 -1.949259787797927856e-01 -1.723119467496871948e-01 -1.496500223875045776e-01 1.686153560876846313e-01 1.436838656663894653e-01 -1.305419802665710449e-01 -3.629104197025299072e-01
3.373775258660316467e-02 2.567336857318878174e-01 -2.642564289271831512e-02 -1.391707547008991241e-02 1.135127991437911987e-01 -2.588434517383575439e-01 2.345244437456130981e-01 1.398664712905883789e-01 1.013378202915191650e-01 8.154895156621932983e-02 6.983932107686996460e-02 2.916663885116577148e-01 1.278620511293411255e-01 2.666209340095520020e-01 -2.703271806240081787e-02 2.822741866111755371e-01 -2.085175365209579468e-01 2.393515706062316895e-01 3.190733864903450012e-02 -1.587529480457305908e-01 6.427621096372604370e-02 1.636709421873092651e-01 1.432155817747116089e-01 -1.890051364898681641e-01 -2.000112831592559814e-01 6.604288518428802490e-02 -7.554617244750261307e-03 1.172579228878021240e-01 1.476093083620071411e-01 5.842706933617591858e-02 -4.313423335552215576e-01 1.390075385570526123e-01
-1.758275181055068970e-02 1.410927772521972656e-01 -2.557171881198883057e-01 -1.350272819399833679e-02 -3.145767748355865479e-02 -1.095962598919868469e-01 -7.743737101554870605e-02 -3.117162920534610748e-02 -1.880263090133666992e-01 -3.157388269901275635e-01 -5.785449873656034470e-03 1.383672058582305908e-01 -1.114559546113014221e-02 3.409302830696105957e-01 -1.459224075078964233e-01 2.617098577320575714e-02 -1.805453151464462280e-01 -1.310678571462631226e-01 8.681126683950424194e-02 -1.852056533098220825e-01 8.735189586877822876e-02 1.613950282335281372e-01 2.157194912433624268e-01 -3.004947304725646973e-01 -1.995114833116531372e-01 -2.715547978878021240e-01 -2.370616793632507324e-01 -3.599736839532852173e-02 2.897674031555652618e-02 2.739701569080352783e-01 1.320038735866546631e-01 -2.742125988006591797e-01
1.075915843248367310e-01 4.080565273761749268e-01 4.841645434498786926e-02 -1.058522537350654602e-01 2.032309919595718384e-01 1.136352401226758957e-02 -7.118946313858032227e-02 2.163272351026535034e-01 6.363338977098464966e-02 -8.181516081094741821e-02 -8.836664259433746338e-02 -1.263955086469650269e-01 1.120366603136062622e-01 1.989348828792572021e-01 -1.369700580835342407e-01 1.216612234711647034e-01 -3.240405023097991943e-01 -2.651713229715824127e-02 2.280495762825012207e-01 -1.576778590679168701e-01 -8.710813522338867188e-02 9.208475053310394287e-02 2.010707110166549683e-01 -2.291509211063385010e-01 -2.875018417835235596e-01 -7.395082153379917145e-03 -1.103702187538146973e-01 7.829023897647857666e-02 2.703906595706939697e-01 -4.390267282724380493e-02 -3.512385189533233643e-01 6.196345761418342590e-02
-4.217510670423507690e-02 2.612180411815643311e-01 8.721648156642913818e-02 1.224197074770927429e-01 -4.729777202010154724e-02 -1.743574589490890503e-01 8.153124898672103882e-02 -1.824874281883239746e-01 1.243158429861068726e-02 -2.747597992420196533e-01 5.479712411761283875e-02 2.733140587806701660e-01 -1.913848072290420532e-01 1.025874242186546326e-01 -2.751383744180202484e-02 -2.857896089553833008e-01 -2.992361783981323242e-01 -1.100931018590927124e-01 1.026385873556137085e-01 -3.593652248382568359e-01 -2.665757760405540466e-02 5.115579441189765930e-02 2.239969074726104736e-01 -1.884170472621917725e-01 -2.938031405210494995e-02 1.325179934501647949e-01 -1.391721814870834351e-01 9.358436800539493561e-03 1.711640655994415283e-01 2.304888516664505005e-01 1.590652465820312500e-01 2.755390405654907227e-01
-2.261836379766464233e-01 2.203075587749481201e-01 -1.136245857924222946e-02 2.434087693691253662e-01 3.140555322170257568e-01 -4.396955966949462891e-01 1.247451826930046082e-01 9.553734958171844482e-02 4.358833283185958862e-02 5.567646771669387817e-02 -3.576364219188690186e-01 1.152925863862037659e-01 5.757690221071243286e-02 -1.135187000036239624e-01 -6.606505811214447021e-02 -1.065693721175193787e-01 -2.493295073509216309e-01 1.574700772762298584e-01 6.922621745616197586e-03 -9.975823760032653809e-02 -2.618040144443511963e-01 8.725304901599884033e-02 -5.133011564612388611e-02 -3.929412458091974258e-03 -2.146609127521514893e-01 -1.503217071294784546e-01 5.651320517063140869e-02 -5.688751116394996643e-02 4.833692684769630432e-02 2.866857945919036865e-01 -5.587682127952575684e-02 -8.739554136991500854e-02
-2.033392488956451416e-01 3.435645103454589844e-01 1.129727363586425781e-01 1.268418598920106888e-02 2.369042634963989258e-01 -4.907486215233802795e-02 1.165276393294334412e-01 2.536449395120143890e-02 1.875765323638916016e-01 1.667211353778839111e-01 -2.017311900854110718e-01 1.103376522660255432e-01 -2.737120687961578369e-01 1.927924305200576782e-01 -1.517756003886461258e-02 -7.744369655847549438e-02 -3.929741382598876953e-01 1.848343014717102051e-01 1.139357537031173706e-01 -1.597341448068618774e-01 -1.020248141139745712e-02 2.568458616733551025e-01 6.508730351924896240e-02 -2.738791704177856445e-02 1.825252361595630646e-02 -2.016384899616241455e-01 -1.544366180896759033e-01 2.417565435171127319e-01 1.976046115159988403e-01 1.628907918930053711e-01 -1.397992670536041260e-01 -1.192098930478096008e-01
-1.562745124101638794e-01 2.145080566406250000e-01 4.354419931769371033e-02 -3.317315829917788506e-03 1.616421490907669067e-01 -3.277529776096343994e-01 -2.981714308261871338e-01 -2.270199358463287354e-01 1.468879282474517822e-01 -3.255729079246520996e-01 3.175231218338012695e-01 8.386331051588058472e-02 6.465740501880645752e-02 2.205137759447097778e-01 -5.959980562329292297e-02 2.592754960060119629e-01 3.204596787691116333e-02 -2.164386063814163208e-01 5.244884267449378967e-02 -1.091014593839645386e-01 -1.310678124427795410e-01 -6.662483513355255127e-02 9.830943495035171509e-02 -2.416482120752334595e-01 -6.002454459667205811e-02 1.842208355665206909e-01 -2.176407426595687866e-01 -3.846514225006103516e-02 -4.940691962838172913e-02 2.158496677875518799e-01 7.427365332841873169e-02 3.890576586127281189e-02
-4.808606952428817749e-02 2.557398378849029541e-01 4.612278565764427185e-02 3.727724254131317139e-01 2.107981443405151367e-01 8.616954088211059570e-02 -1.000563502311706543e-01 1.454730629920959473e-01 -7.847296446561813354e-02 -6.045428104698657990e-03 -2.210111320018768311e-01 3.252195119857788086e-01 -7.374169677495956421e-02 2.348063141107559204e-01 9.232117235660552979e-02 2.344557493925094604e-01 -2.807635366916656494e-01 3.367228806018829346e-02 7.496518548578023911e-03 -1.089913845062255859e-01 8.063326589763164520e-03 -7.832567393779754639e-02 2.616924941539764404e-01 -2.270868867635726929e-01 -9.972090274095535278e-02 1.902621388435363770e-01 6.394237279891967773e-02 -2.593334019184112549e-01 -1.709211245179176331e-02 2.216475754976272583e-01 -1.837791502475738525e-01 6.679300963878631592e-02
-8.696988224983215332e-02 3.692755103111267090e-01 1.424671262502670288e-01 -5.844560451805591583e-03 -7.997453957796096802e-02 -1.400903705507516861e-02 1.439177691936492920e-01 -1.229251548647880554e-01 5.530993640422821045e-02 -2.785559892654418945e-01 9.355460852384567261e-02 1.626220792531967163e-01 3.327128887176513672e-01 1.488056778907775879e-01 1.014112457633018494e-01 9.032217413187026978e-02 -6.394553929567337036e-02 3.053091168403625488e-01 -2.035030871629714966e-01 -9.419941902160644531e-02 -2.665835991501808167e-02 2.053012251853942871e-01 -3.497339785099029541e-03 -1.820715218782424927e-01 -2.063879668712615967e-01 -4.284321516752243042e-02 -3.081430196762084961e-01 2.189925685524940491e-02 1.171945482492446899e-01 3.815277516841888428e-01 -6.961831240914762020e-04 5.846840515732765198e-02
-1.019809171557426453e-01 5.754999816417694092e-02 1.515733897686004639e-01 1.250591129064559937e-01 7.754430174827575684e-02 4.467965289950370789e-02 6.287997961044311523e-02 2.424220787361264229e-03 1.739451885223388672e-01 2.428960800170898438e-01 -3.795917630195617676e-01 1.197396069765090942e-01 4.550772905349731445e-02 8.784192800521850586e-02 -7.410023361444473267e-02 3.292032182216644287e-01 -1.616661399602890015e-01 -1.357816755771636963e-01 -6.389962881803512573e-02 -2.588866055011749268e-01 -2.140082716941833496e-01 -7.274268567562103271e-02 -1.796778291463851929e-02 -1.697657704353332520e-01 3.038738481700420380e-02 4.847883433103561401e-02 -2.796869277954101562e-01 9.515590965747833252e-02 3.395801782608032227e-01 3.014520108699798584e-01 -1.027325615286827087e-01 2.473087608814239502e-01
-4.149658605456352234e-02 2.631973624229431152e-01 -1.059355884790420532e-01 1.778507605195045471e-02 3.182364702224731445e-01 -1.105346754193305969e-01 -4.457761347293853760e-02 -1.380637288093566895e-01 8.966493606567382812e-02 -4.392768740653991699e-01 1.505797263234853745e-02 -2.859956026077270508e-01 -9.538760036230087280e-02 8.213444799184799194e-02 8.057869225740432739e-02 6.251414865255355835e-02 -2.861552834510803223e-01 2.513406574726104736e-01 1.419493407011032104e-01 -2.323141545057296753e-01 -6.723926216363906860e-02 1.814583539962768555e-01 -2.261695414781570435e-01 -1.339297741651535034e-01 1.531613916158676147e-01 4.285694286227226257e-02 -2.122507840394973755e-01 2.747878618538379669e-02 1.863623261451721191e-01 1.926160454750061035e-01 5.298178642988204956e-02 -4.692072793841362000e-02
-3.021982014179229736e-01 1.261550933122634888e-01 -5.400701984763145447e-02 2.530727088451385498e-01 -3.011904098093509674e-02 1.672538928687572479e-02 2.212077081203460693e-01 -1.698715388774871826e-01 2.444524914026260376e-01 -3.142753839492797852e-01 1.629488617181777954e-01 1.432491987943649292e-01 2.875085473060607910e-01 2.934808731079101562e-01 3.548435866832733154e-02 1.723223924636840820e-01 -1.153424829244613647e-01 3.118813596665859222e-02 5.614604800939559937e-02 -1.345939040184020996e-01 -2.699340879917144775e-01 3.514727577567100525e-02 -2.906854450702667236e-02 -1.820942759513854980e-01 1.249344199895858765e-01 1.401758342981338501e-01 -1.137425228953361511e-01 1.115958318114280701e-01 6.827915459871292114e-02 -3.528040368109941483e-03 -3.536453545093536377e-01 -8.626397699117660522e-02
-1.070112586021423340e-01 -3.603551909327507019e-02 -2.194733470678329468e-01 2.032996118068695068e-01 5.808363482356071472e-02 -2.512558996677398682e-01 -1.123769506812095642e-01 -1.028055399656295776e-01 8.458321541547775269e-02 -1.245055198669433594e-01 -9.446340054273605347e-02 3.573697432875633240e-02 1.770096719264984131e-01 6.949725002050399780e-02 1.206486970186233521e-01 -1.757127046585083008e-02 -2.933207154273986816e-01 -3.519938588142395020e-01 8.282517641782760620e-02 1.285082548856735229e-01 -1.008664816617965698e-01 3.556651771068572998e-01 2.740003466606140137e-01 -1.922376751899719238e-01 -3.316260874271392822e-01 -1.193431466817855835e-01 -1.403889656066894531e-01 1.252556685358285904e-02 -3.392657637596130371e-02 2.202397286891937256e-01 -1.325830966234207153e-01 -1.755914241075515747e-01
-2.826550304889678955e-01 1.640355437994003296e-01 -2.868027091026306152e-01 2.989487051963806152e-01 1.703707575798034668e-01 -3.599634468555450439e-01 2.673927843570709229e-01 6.040068715810775757e-02 -1.148913055658340454e-01 -2.085434347391128540e-01 -8.920890837907791138e-02 6.564850360155105591e-02 -4.908415675163269043e-02 -1.439800113439559937e-02 7.218223065137863159e-02 3.498641848564147949e-01 7.023270428180694580e-02 -7.716912776231765747e-02 5.594946071505546570e-02 -1.641660928726196289e-01 -5.526251718401908875e-02 1.333422511816024780e-01 -4.806175082921981812e-02 -4.939633980393409729e-02 -2.164869159460067749e-01 -3.347505629062652588e-01 4.329625517129898071e-02 -2.049534954130649567e-02 2.172469347715377808e-01 2.322575449943542480e-02 4.904140159487724304e-02 1.035507619380950928e-01
9.048990905284881592e-02 2.793119251728057861e-01 -2.403835356235504150e-01 4.734728485345840454e-02 9.020580351352691650e-02 -1.083935350179672241e-01 1.964350193738937378e-01 9.669841080904006958e-02 -1.775064691901206970e-02 1.529918909072875977e-01 -1.487637907266616821e-01 1.577959954738616943e-01 -1.045746803283691406e-01 1.907753497362136841e-01 1.213207766413688660e-01 1.016804203391075134e-02 -1.786336600780487061e-01 -3.363829851150512695e-02 1.868493705987930298e-01 -1.013878509402275085e-01 -2.203550189733505249e-01 2.145300507545471191e-01 2.453124374151229858e-01 -1.325098723173141479e-01 -3.316498398780822754e-01 -3.325324952602386475e-01 -8.106262236833572388e-02 -6.755781918764114380e-02 3.490535318851470947e-01 1.312905400991439819e-01 1.069994047284126282e-01 1.423462331295013428e-01
-2.590999007225036621e-01 2.446076571941375732e-01 2.037590295076370239e-01 7.379762828350067139e-02 -8.398920297622680664e-02 -2.054649293422698975e-01 -1.622014790773391724e-01 -2.105801403522491455e-01 1.155425906181335449e-01 -1.775149554014205933e-01 1.748225986957550049e-01 1.418007612228393555e-01 1.656632423400878906e-01 1.342415809631347656e-01 2.034361846745014191e-02 2.071374654769897461e-01 -3.666574880480766296e-02 9.936588257551193237e-02 -1.746252775192260742e-01 -2.201186865568161011e-01 -2.346177548170089722e-01 2.089728116989135742e-01 -7.186907529830932617e-02 -1.421177983283996582e-01 -8.539107441902160645e-02 1.848738342523574829e-01 2.656155265867710114e-02 -1.552727352827787399e-02 -2.725586667656898499e-02 4.939947724342346191e-01 -8.724117279052734375e-02 1.130790412425994873e-01
-1.955805718898773193e-01 1.194911897182464600e-01 5.410116910934448242e-02 1.865935623645782471e-01 -1.710352837108075619e-03 7.629248499870300293e-02 3.446192294359207153e-02 9.041497111320495605e-02 7.292674481868743896e-02 -9.630779922008514404e-02 1.991437226533889771e-01 2.157078236341476440e-01 1.676161587238311768e-01 5.621637105941772461e-01 4.577165842056274414e-02 2.899877727031707764e-01 -1.166970431804656982e-01 -2.288659960031509399e-01 2.594929337501525879e-01 -1.998310387134552002e-01 -1.917418539524078369e-01 2.144097583368420601e-03 3.273596167564392090e-01 -3.979454934597015381e-02 3.083075955510139465e-02 2.343572117388248444e-02 3.153692930936813354e-02 7.820803672075271606e-02 6.293519586324691772e-02 4.467566311359405518e-02 -1.380314677953720093e-01 1.050849854946136475e-01
-4.642700310796499252e-03 2.710675001144409180e-01 -2.193671762943267822e-01 -9.685941971838474274e-03 -2.260776758193969727e-01 -1.359498649835586548e-01 2.542971670627593994e-01 -9.881633333861827850e-03 1.683443337678909302e-01 1.817733049392700195e-01 2.540533430874347687e-02 3.630369901657104492e-02 1.057182326912879944e-01 1.468053460121154785e-01 -1.028087735176086426e-01 1.942775398492813110e-01 -1.196471527218818665e-01 -2.343803457915782928e-02 1.765551418066024780e-02 -1.045661866664886475e-01 -1.212167143821716309e-01 5.147988349199295044e-02 -1.393255740404129028e-01 -3.196117579936981201e-01 4.121058806777000427e-02 -4.113856852054595947e-01 -1.675011068582534790e-01 6.977355573326349258e-03 3.135567903518676758e-01 3.568008542060852051e-01 -2.393187023699283600e-02 -9.635303169488906860e-02
-6.454603374004364014e-02 1.953838318586349487e-01 8.490855991840362549e-02 1.445149779319763184e-01 2.570878341794013977e-02 -1.790019799955189228e-03 -4.547490179538726807e-02 -2.560811340808868408e-01 9.718755632638931274e-02 -2.585594356060028076e-01 -1.344174295663833618e-01 -3.760811686515808105e-02 7.010518759489059448e-02 -1.127338558435440063e-01 2.242139279842376709e-01 8.425281196832656860e-02 3.619875013828277588e-02 -7.427399046719074249e-03 -8.257284760475158691e-02 -1.733684539794921875e-01 -2.926552435383200645e-03 1.516970843076705933e-01 3.501130044460296631e-01 -1.211029887199401855e-01 1.891127079725265503e-01 1.619376987218856812e-02 -1.138009652495384216e-01 2.462571263313293457e-01 2.338532954454421997e-01 5.567864179611206055e-01 -5.619830265641212463e-02 1.204091385006904602e-01
-3.089747130870819092e-01 2.107193171977996826e-01 -8.744939416646957397e-02 3.132581412792205811e-01 1.538236439228057861e-01 3.954656422138214111e-02 -2.348116189241409302e-01 3.222607076168060303e-02 1.408471465110778809e-01 -4.267595708370208740e-02 -1.705279052257537842e-01 -2.982606552541255951e-02 -1.047902256250381470e-01 1.161331087350845337e-01 -1.049543246626853943e-01 2.668267786502838135e-01 -6.174966320395469666e-02 -9.673612564802169800e-02 4.014540910720825195e-01 -2.824458181858062744e-01 7.425631582736968994e-02 4.718671739101409912e-02 1.775237768888473511e-01 2.315559424459934235e-02 -5.159363523125648499e-02 -1.723054610192775726e-02 -2.152916491031646729e-01 -3.403590023517608643e-01 1.204034090042114258e-01 8.482503145933151245e-02 6.222917884588241577e-02 -1.732722371816635132e-01
-2.371742427349090576e-01 3.776634037494659424e-01 -2.986789643764495850e-01 2.060796916484832764e-01 1.024667099118232727e-01 -5.590043962001800537e-02 1.819969564676284790e-01 -1.025743111968040466e-01 5.833158269524574280e-02 -2.381249815225601196e-01 -9.030178934335708618e-02 -4.914908856153488159e-02 3.877651691436767578e-02 2.328396588563919067e-01 3.233402222394943237e-02 3.049081563949584961e-02 -7.903572171926498413e-02 -1.723291426897048950e-01 -9.908205270767211914e-02 -2.746619880199432373e-01 2.969282567501068115e-01 1.011083945631980896e-01 -1.209807470440864563e-01 2.967001311480998993e-02 -2.573847174644470215e-01 -7.813904434442520142e-02 2.622484415769577026e-02 -2.775259781628847122e-04 4.727426543831825256e-02 4.149532020092010498e-01 -1.697258092463016510e-02 -3.077124431729316711e-02
-3.960595279932022095e-02 2.728319168090820312e-01 9.314111620187759399e-02 -3.265489637851715088e-02 -1.290007978677749634e-01 -2.305551022291183472e-01 2.891349494457244873e-01 -2.212441414594650269e-01 1.603909134864807129e-01 3.317316761240363121e-03 1.705860197544097900e-01 -6.451550871133804321e-02 1.459571570158004761e-01 2.487242668867111206e-01 -3.228130191564559937e-02 7.798616588115692139e-02 -2.578848004341125488e-01 -8.905868232250213623e-02 9.535312652587890625e-02 -1.467498093843460083e-01 -2.561456859111785889e-01 -1.124186813831329346e-01 8.189823478460311890e-02 -3.918984439224004745e-03 -4.037205874919891357e-01 6.284565199166536331e-03 -2.986120581626892090e-01 1.952442973852157593e-01 5.523882433772087097e-02 4.345412924885749817e-02 -2.637658119201660156e-01 8.804537355899810791e-02
-3.064834512770175934e-02 3.899527192115783691e-01 1.393726188689470291e-02 2.178547233343124390e-01 1.822433322668075562e-01 -9.205416589975357056e-02 -3.715683147311210632e-02 -6.094867736101150513e-02 1.298070698976516724e-01 -3.618227243423461914e-01 -1.342720240354537964e-01 -2.309522777795791626e-01 -5.692321062088012695e-02 1.252786815166473389e-01 -1.601424217224121094e-01 1.455771625041961670e-01 -2.875913679599761963e-01 1.745789796113967896e-01 3.141642808914184570e-01 -1.243170574307441711e-01 1.000724509358406067e-01 1.744491010904312134e-01 -2.307426482439041138e-01 -1.115926280617713928e-01 1.687996536493301392e-01 -3.125337511301040649e-02 -1.035721376538276672e-01 9.759439527988433838e-02 -7.507998496294021606e-02 2.381329089403152466e-01 7.354242354631423950e-02 -1.292150914669036865e-01
-1.946140676736831665e-01 4.243367910385131836e-01 -4.486886784434318542e-02 7.269608974456787109e-02 6.453142315149307251e-02 -1.543940752744674683e-01 1.487963795661926270e-01 1.355592161417007446e-01 -1.335614323616027832e-01 -3.456826508045196533e-01 8.456099778413772583e-02 -3.259013593196868896e-02 3.225749433040618896e-01 2.048320919275283813e-01 -3.019019216299057007e-02 2.106809020042419434e-01 2.584078907966613770e-02 1.398212313652038574e-01 -1.788804233074188232e-01 1.083357036113739014e-01 2.124706469476222992e-02 1.568426191806793213e-01 2.967218635603785515e-03 -2.245467156171798706e-01 4.349905997514724731e-02 1.719639301300048828e-01 -1.728652566671371460e-01 6.695780158042907715e-02 9.269855916500091553e-02 3.760306537151336670e-01 8.789593726396560669e-02 -8.006232231855392456e-02
-2.807055115699768066e-01 2.757370471954345703e-01 1.888243108987808228e-02 6.398381292819976807e-02 -7.858907431364059448e-02 -1.622291356325149536e-01 3.069676458835601807e-02 -1.262905299663543701e-01 1.452406793832778931e-01 1.109006702899932861e-01 1.324201226234436035e-01 9.293645620346069336e-02 -2.072453126311302185e-02 -1.231039762496948242e-01 -5.152333155274391174e-02 -1.930756717920303345e-01 -3.166591227054595947e-01 -9.842292964458465576e-02 3.111983835697174072e-01 -7.771948724985122681e-02 8.978945016860961914e-02 2.853721082210540771e-01 -6.362357735633850098e-02 -3.729951977729797363e-01 -1.112514524720609188e-03 1.968810260295867920e-01 -2.480730861425399780e-01 -4.576377198100090027e-02 -3.424534946680068970e-02 3.517069518566131592e-01 -5.733438953757286072e-02 -1.343795843422412872e-02
2.472328990697860718e-01 3.214037716388702393e-01 2.986336126923561096e-02 -5.845776200294494629e-02 1.678562141023576260e-03 -3.079615160822868347e-02 1.349319219589233398e-01 1.039060354232788086e-01 2.609082758426666260e-01 6.482159253209829330e-03 2.106494903564453125e-01 1.590297967195510864e-01 5.986394733190536499e-02 1.624897867441177368e-01 -1.982594281435012817e-01 1.452291458845138550e-01 -4.094164073467254639e-01 7.788032293319702148e-02 1.984666734933853149e-01 -5.679764598608016968e-02 -1.478443890810012817e-01 2.110059931874275208e-02 1.475911587476730347e-01 -2.541544437408447266e-01 -3.077230155467987061e-01 -7.886433042585849762e-03 -9.453649073839187622e-02 4.116489738225936890e-02 1.218661516904830933e-01 1.728794537484645844e-02 -3.377040922641754150e-01 1.165493652224540710e-01
-8.453379571437835693e-02 2.633949816226959229e-01 -7.066896557807922363e-02 -1.234275922179222107e-01 1.298122573643922806e-02 -3.693509101867675781e-01 -1.778462380170822144e-01 -3.496114313602447510e-01 -1.241173967719078064e-01 9.372548013925552368e-02 5.479148775339126587e-02 -1.541554741561412811e-02 3.595382720232009888e-02 3.474357426166534424e-01 1.706020087003707886e-01 1.134672164916992188e-01 -1.907197944819927216e-02 1.964699625968933105e-01 1.094645783305168152e-01 -1.810350418090820312e-01 -1.297078877687454224e-01 2.039463669061660767e-01 2.392686158418655396e-01 -1.524973958730697632e-01 -1.190418228507041931e-01 2.246347069740295410e-02 -3.229868113994598389e-01 -3.251724690198898315e-02 -6.561212241649627686e-02 2.578453719615936279e-01 -5.092156678438186646e-02 7.286980003118515015e-02
-2.005484998226165771e-01 3.032487630844116211e-01 -1.076080873608589172e-01 3.779384493827819824e-02 7.513145357370376587e-02 -2.382780909538269043e-01 -8.470676094293594360e-02 -1.249546557664871216e-01 -5.324514210224151611e-02 -8.237563073635101318e-02 3.466438874602317810e-02 -2.596208155155181885e-01 -3.527621505782008171e-03 3.560700118541717529e-01 -1.128341704607009888e-01 3.530798852443695068e-01 -1.311617493629455566e-01 2.193492949008941650e-01 1.671076714992523193e-01 -1.593564003705978394e-01 4.174849949777126312e-03 1.537358015775680542e-01 1.240143319591879845e-04 -1.275991648435592651e-01 -4.577053189277648926e-01 -6.126646418124437332e-03 -1.255565136671066284e-01 -6.154406070709228516e-02 -1.560878306627273560e-01 2.186083607375621796e-02 1.001353040337562561e-01 6.825911998748779297e-02
-2.479127794504165649e-01 1.724035129882395267e-03 -4.001368880271911621e-01 1.028036028146743774e-01 -2.283937931060791016e-01 -2.975814342498779297e-01 3.184673190116882324e-02 -1.112412586808204651e-01 -6.046782806515693665e-02 -3.993919864296913147e-02 -2.180870920419692993e-01 9.241133928298950195e-02 -1.141824541264213622e-04 2.421525120735168457e-01 8.461976051330566406e-02 1.441225707530975342e-01 -3.773297965526580811e-01 8.282370120286941528e-02 1.726628392934799194e-01 7.473390549421310425e-02 -1.772153228521347046e-01 5.390651524066925049e-02 2.465790808200836182e-01 -2.422589957714080811e-01 6.910553574562072754e-02 -4.052879288792610168e-02 -1.732247769832611084e-01 6.687469035387039185e-02 -5.053608864545822144e-02 2.817380130290985107e-01 -3.443476930260658264e-02 5.811793729662895203e-02
-2.272359877824783325e-01 1.832009404897689819e-01 -2.994178533554077148e-01 1.277395039796829224e-01 2.674807235598564148e-02 7.389381527900695801e-02 2.620563805103302002e-01 4.229674115777015686e-02 -7.610417902469635010e-03 1.575334966182708740e-01 2.137555778026580811e-01 -2.399695338681340218e-03 -9.503603726625442505e-02 2.450906187295913696e-01 6.724959239363670349e-03 -6.066678464412689209e-02 -2.842349708080291748e-01 6.575436890125274658e-02 1.439061462879180908e-01 -2.298107743263244629e-01 -3.435087502002716064e-01 -7.740937918424606323e-02 3.108249008655548096e-01 -1.777444779872894287e-01 2.120675295591354370e-01 -4.398621618747711182e-02 -4.612124711275100708e-02 -6.575240939855575562e-02 1.618830561637878418e-01 1.089255735278129578e-01 -2.521245181560516357e-01 -1.515562385320663452e-01
-3.060022741556167603e-02 6.361437588930130005e-02 -2.614677548408508301e-01 3.257741630077362061e-01 2.769322991371154785e-01 1.457460969686508179e-01 1.076103560626506805e-02 -8.541043847799301147e-02 -1.526547074317932129e-01 -8.218061923980712891e-02 -8.878593146800994873e-02 -7.309449464082717896e-02 -1.014155223965644836e-01 8.464752137660980225e-02 2.158117853105068207e-02 -8.103848248720169067e-02 -2.290975749492645264e-01 1.632993519306182861e-01 -7.490020245313644409e-03 -4.536144435405731201e-01 -1.812214106321334839e-01 -1.774295605719089508e-02 1.725166290998458862e-01 -3.016815781593322754e-01 -2.058895975351333618e-01 -7.561229914426803589e-02 -2.124150693416595459e-01 -3.119623474776744843e-02 -8.212581276893615723e-02 3.229414224624633789e-01 4.975426942110061646e-02 2.820576913654804230e-02
-1.455044746398925781e-01 2.299509495496749878e-01 -1.206310465931892395e-01 2.327316552400588989e-01 5.142254754900932312e-02 -1.866995170712471008e-02 -2.991063334047794342e-02 2.028326392173767090e-01 5.494559556245803833e-02 5.848234146833419800e-02 2.885632812976837158e-01 -1.759980022907257080e-01 -2.233175793662667274e-03 1.635115891695022583e-01 -6.189566478133201599e-02 -1.309802383184432983e-01 -3.772363960742950439e-01 1.905290633440017700e-01 1.814482510089874268e-01 -1.931095570325851440e-01 -3.872553706169128418e-01 4.886331968009471893e-03 1.155613106675446033e-03 -3.122434318065643311e-01 1.450333595275878906e-01 1.209179088473320007e-01 -9.909158200025558472e-02 -9.954547882080078125e-02 1.377513855695724487e-01 1.597298830747604370e-01 -1.118329316377639771e-01 -1.873610913753509521e-01
3.231401368975639343e-02 3.123262822628021240e-01 -2.494546025991439819e-01 4.995609447360038757e-02 3.660602495074272156e-02 1.854385994374752045e-02 4.104894027113914490e-02 -3.917516395449638367e-02 3.907051086425781250e-01 2.452945895493030548e-02 -3.299981057643890381e-01 2.149682044982910156e-01 1.469997316598892212e-01 3.339692950248718262e-01 3.375144600868225098e-01 5.336620286107063293e-02 -2.340468615293502808e-01 1.285067647695541382e-01 1.224439516663551331e-01 -1.112665235996246338e-01 -1.720056682825088501e-01 1.081872135400772095e-01 6.814654171466827393e-02 -1.177224814891815186e-01 -7.401397079229354858e-02 -1.191854327917098999e-01 -1.497101485729217529e-01 -3.053864277899265289e-02 -2.040679156780242920e-01 1.614553481340408325e-01 -1.869767718017101288e-02 6.295239180326461792e-02
-1.864532679319381714e-01 2.687624394893646240e-01 -1.734221130609512329e-01 2.594188749790191650e-01 -5.447549279779195786e-03 -1.969138383865356445e-01 2.305632531642913818e-01 1.116712167859077454e-01 1.896053254604339600e-01 8.842077106237411499e-02 1.403563022613525391e-01 -2.387740910053253174e-01 3.395977020263671875e-01 3.353932872414588928e-02 -1.360043883323669434e-01 3.326897323131561279e-02 -5.073478817939758301e-01 1.633458286523818970e-01 9.825342893600463867e-02 -9.706135094165802002e-02 -6.996676325798034668e-02 5.060049518942832947e-02 1.283272504806518555e-01 8.885551989078521729e-02 -2.993440255522727966e-02 1.379582434892654419e-01 -1.509916484355926514e-01 8.302839100360870361e-02 2.002523988485336304e-01 9.797396510839462280e-02 -1.154436916112899780e-02 1.503270398825407028e-02
-3.190918564796447754e-01 1.381625831127166748e-01 2.922367155551910400e-01 1.132599115371704102e-01 -4.857421666383743286e-02 -8.155024051666259766e-02 4.507562890648841858e-02 2.220382392406463623e-01 -1.030059009790420532e-01 -1.846829354763031006e-01 1.704983711242675781e-01 -8.598366379737854004e-02 1.565807163715362549e-01 2.816045284271240234e-02 -1.401850134134292603e-01 3.760229051113128662e-01 -4.096064269542694092e-01 -7.087803632020950317e-02 -2.466372400522232056e-02 -1.747466921806335449e-01 -9.159259498119354248e-02 3.826259672641754150e-01 1.237756237387657166e-01 -7.392732053995132446e-02 -4.847294185310602188e-03 -3.061967529356479645e-02 -1.696107685565948486e-01 -1.418982744216918945e-01 6.757383048534393311e-02 1.217712014913558960e-01 -5.339421331882476807e-02 3.673671558499336243e-02
-2.394814491271972656e-01 -4.633425548672676086e-02 -9.174262732267379761e-02 2.410256117582321167e-01 -8.466099202632904053e-02 -2.758471667766571045e-01 1.320263445377349854e-01 -1.986831426620483398e-02 -2.063433378934860229e-01 -1.614859104156494141e-01 -1.013573072850704193e-02 6.162227690219879150e-02 1.587504148483276367e-01 -1.857188940048217773e-01 -1.725303232669830322e-01 4.423592388629913330e-01 -1.970446109771728516e-01 1.447765156626701355e-03 7.696595788002014160e-02 -6.922340393066406250e-02 -2.842209637165069580e-01 1.935493052005767822e-01 1.281075328588485718e-01 -3.503317534923553467e-01 -1.358505245298147202e-02 1.243878826498985291e-01 7.508641108870506287e-03 5.040795356035232544e-02 2.103013098239898682e-01 6.342708319425582886e-02 -1.041430085897445679e-01 1.758666932582855225e-01
-2.661822140216827393e-01 2.711207270622253418e-01 -1.083761006593704224e-01 6.701547652482986450e-02 9.145233035087585449e-02 -1.881747096776962280e-01 2.476281374692916870e-01 -3.866344317793846130e-02 8.439682424068450928e-02 8.519951254129409790e-02 1.954529136419296265e-01 -2.116945385932922363e-01 2.096351534128189087e-01 -2.519560456275939941e-01 -2.953114211559295654e-01 3.040362596511840820e-01 -8.307931572198867798e-02 1.636349409818649292e-01 2.595401108264923096e-01 -1.881805211305618286e-01 -1.473374068737030029e-01 6.258995831012725830e-02 1.691514849662780762e-01 -2.283542975783348083e-02 -2.065155953168869019e-01 -7.476848363876342773e-02 -7.008164376020431519e-02 1.406503468751907349e-01 2.788997590541839600e-01 -3.121983027085661888e-03 -4.963218793272972107e-02 -6.277104467153549194e-02
-3.300924599170684814e-02 4.674363136291503906e-01 2.175011485815048218e-01 2.888613045215606689e-01 2.243873775005340576e-01 -6.130157411098480225e-02 -1.094007045030593872e-01 1.035995315760374069e-02 -3.233850747346878052e-02 1.067291349172592163e-01 -6.678910553455352783e-02 -7.213331758975982666e-02 -3.531458973884582520e-02 8.361716568470001221e-02 -1.374737471342086792e-01 1.944795697927474976e-01 -1.516844481229782104e-01 1.176036968827247620e-01 1.557484716176986694e-01 -1.626592576503753662e-01 -1.627554595470428467e-01 -6.144438311457633972e-02 2.756704092025756836e-01 -2.366972863674163818e-01 1.526372581720352173e-01 -1.654596924781799316e-01 -1.037238091230392456e-01 8.223781734704971313e-02 3.602432087063789368e-02 2.106555700302124023e-01 3.114109337329864502e-01 1.890385895967483521e-01
-2.719641327857971191e-01 3.036138415336608887e-02 3.668046556413173676e-03 3.164166808128356934e-01 6.208310369402170181e-04 2.090374194085597992e-02 1.819897145032882690e-01 -2.015301436185836792e-01 1.887824982404708862e-01 -2.057410925626754761e-01 1.468116641044616699e-01 1.655377596616744995e-01 2.939914762973785400e-01 3.947503268718719482e-01 5.940596107393503189e-03 2.277145981788635254e-01 -9.480909258127212524e-02 4.557603970170021057e-02 8.446396142244338989e-02 -1.515853703022003174e-01 -2.494583874940872192e-01 -9.517749398946762085e-02 1.066070273518562317e-01 -3.036766052246093750e-01 8.741509914398193359e-02 1.369260344654321671e-02 -1.756486669182777405e-02 9.065967798233032227e-02 -5.285200662910938263e-03 -1.476948615163564682e-02 -3.073574006557464600e-01 -5.112484097480773926e-02
-2.873898148536682129e-01 -1.899072527885437012e-02 -1.729662865400314331e-01 -9.359617531299591064e-02 2.922717630863189697e-01 -1.084135323762893677e-01 -6.936472654342651367e-02 -1.327217966318130493e-01 3.784939646720886230e-02 -2.199748456478118896e-01 3.514336049556732178e-02 1.781045347452163696e-01 -7.804843038320541382e-02 3.258831053972244263e-02 1.622593700885772705e-01 3.473631739616394043e-01 -8.286113291978836060e-02 -3.056381344795227051e-01 1.157911270856857300e-01 1.276469528675079346e-01 -1.813441812992095947e-01 1.603502482175827026e-01 1.901093721389770508e-01 -1.168831139802932739e-01 -1.817230433225631714e-01 -5.091444775462150574e-02 -3.087432086467742920e-01 1.559671945869922638e-02 -6.019309163093566895e-02 2.496004104614257812e-01 -2.711773514747619629e-01 -1.132263541221618652e-01
-2.489103376865386963e-01 2.140570282936096191e-01 -2.480612546205520630e-01 -4.543736949563026428e-02 1.087495461106300354e-01 -2.355265766382217407e-01 1.093410551548004150e-01 1.459273695945739746e-01 2.523525953292846680e-01 9.185557812452316284e-02 -6.706909090280532837e-02 5.991443991661071777e-02 1.746532171964645386e-01 -7.391762454062700272e-03 -1.243603080511093140e-01 3.461707383394241333e-02 -3.918314725160598755e-02 -2.624789252877235413e-02 -1.195543706417083740e-01 -3.803474009037017822e-01 -3.226436078548431396e-01 2.892007827758789062e-01 1.360283643007278442e-01 -1.194268241524696350e-01 1.217963397502899170e-01 -1.944144628942012787e-02 -5.776102095842361450e-02 -2.508350880816578865e-03 1.163294538855552673e-01 2.648596167564392090e-01 -6.348349899053573608e-02 -3.356975913047790527e-01
-1.996272504329681396e-01 2.656002938747406006e-01 1.826986372470855713e-01 3.687463700771331787e-01 -2.882193960249423981e-02 -2.640688717365264893e-01 1.211288720369338989e-01 2.511734664440155029e-01 2.519733011722564697e-01 -1.424311697483062744e-01 2.050637453794479370e-01 1.131002753973007202e-01 1.565458029508590698e-01 1.127239167690277100e-01 1.834585964679718018e-01 1.676566898822784424e-01 -8.071292936801910400e-02 -8.441841602325439453e-02 -1.215067356824874878e-01 6.787569262087345123e-03 -2.530388534069061279e-01 8.893341571092605591e-02 1.160317007452249527e-02 -2.260853201150894165e-01 -1.463268101215362549e-01 -1.470060497522354126e-01 -9.845759719610214233e-02 -4.274791106581687927e-02 -1.364417374134063721e-01 3.297753259539604187e-02 -3.254965543746948242e-01 -4.996794834733009338e-02
-3.876098245382308960e-02 4.358275532722473145e-01 4.765682667493820190e-02 1.392960399389266968e-01 -8.489271253347396851e-02 -8.873714506626129150e-02 1.116816606372594833e-02 -1.675569862127304077e-01 2.769524976611137390e-02 -1.863109916448593140e-01 -2.844252996146678925e-02 5.637609958648681641e-02 2.246830761432647705e-01 1.002532467246055603e-01 1.225471775978803635e-02 -1.613696478307247162e-02 -1.018733382225036621e-01 1.058827787637710571e-01 4.702937304973602295e-01 -2.872953116893768311e-01 1.518394500017166138e-01 1.890027970075607300e-01 6.499411910772323608e-02 -1.879642158746719360e-02 -1.430687904357910156e-01 -2.770766019821166992e-01 -2.652553021907806396e-01 -2.071547657251358032e-01 1.487074345350265503e-01 -9.190600365400314331e-02 -1.135724633932113647e-01 2.354918792843818665e-02
-2.813275754451751709e-01 1.349443197250366211e-01 -1.872504353523254395e-01 3.848741948604583740e-01 2.299058251082897186e-02 1.403827369213104248e-01 -1.601263880729675293e-01 2.753893844783306122e-02 -1.418597064912319183e-02 -1.631551235914230347e-01 1.061310991644859314e-01 2.596011757850646973e-02 -8.014255017042160034e-02 1.832653880119323730e-01 -4.050694033503532410e-02 2.342551052570343018e-01 2.428408898413181305e-02 -8.218147605657577515e-02 3.350378572940826416e-01 -3.660214841365814209e-01 2.130213230848312378e-01 -3.314774017781019211e-03 4.650990664958953857e-02 -1.391733586788177490e-01 3.143534809350967407e-02 -1.107908561825752258e-01 -6.379032880067825317e-02 -2.104239761829376221e-01 2.596154510974884033e-01 2.915676236152648926e-01 3.407335653901100159e-02 4.318942129611968994e-02
-1.798845380544662476e-01 2.999940514564514160e-01 6.565800309181213379e-02 1.382257491350173950e-01 8.945893496274948120e-02 -2.083547562360763550e-01 3.264425694942474365e-01 9.515242278575897217e-02 1.478129625320434570e-02 -7.612496148794889450e-03 -6.300273537635803223e-02 -7.262921333312988281e-02 -2.929796464741230011e-02 2.390211820602416992e-01 -1.361641436815261841e-01 1.269437521696090698e-01 -6.047298014163970947e-02 4.386444017291069031e-02 4.090875387191772461e-01 -2.383364364504814148e-02 -3.246488571166992188e-01 6.313955038785934448e-02 4.265052080154418945e-02 -1.765584386885166168e-02 -1.936425864696502686e-01 -3.424673080444335938e-01 -6.658400595188140869e-02 -5.517953634262084961e-02 2.932524085044860840e-01 -1.013481244444847107e-01 1.244340017437934875e-01 -1.612488329410552979e-01
-7.129101455211639404e-02 3.504952192306518555e-01 2.449361234903335571e-02 1.518414914608001709e-01 -2.765159308910369873e-01 -3.099645376205444336e-01 1.612809486687183380e-02 -1.127066314220428467e-01 1.452894955873489380e-01 -2.033655494451522827e-01 9.083188138902187347e-03 -2.485283650457859039e-02 -2.464268356561660767e-01 4.881810769438743591e-02 -6.781703978776931763e-02 1.098431348800659180e-01 -5.816681683063507080e-02 4.987340420484542847e-02 3.238992989063262939e-01 -3.061561882495880127e-01 -6.130393221974372864e-02 2.139043360948562622e-01 9.482771158218383789e-03 -1.469058245420455933e-01 -2.790686786174774170e-01 1.289710849523544312e-01 2.080321684479713440e-02 -2.906086742877960205e-01 1.781751662492752075e-01 1.185789145529270172e-02 -3.912895172834396362e-02 1.773623675107955933e-01
-1.818902343511581421e-01 1.492863893508911133e-01 -1.733602583408355713e-01 -5.208654701709747314e-02 1.141265127807855606e-02 -5.655426383018493652e-01 -1.015529409050941467e-01 -1.726296991109848022e-01 -1.095412299036979675e-01 4.287502542138099670e-02 -6.408393383026123047e-03 -1.854123920202255249e-02 9.898155927658081055e-02 2.588945031166076660e-01 1.368055939674377441e-01 2.342453151941299438e-01 -3.706101700663566589e-02 1.777120828628540039e-01 -2.244359347969293594e-03 1.144570671021938324e-02 -1.285881102085113525e-01 1.404029130935668945e-01 2.724921107292175293e-01 -1.410120874643325806e-01 -3.196829557418823242e-02 1.136576980352401733e-01 -2.720556855201721191e-01 -6.481731683015823364e-02 -7.666873931884765625e-02 3.275505006313323975e-01 -8.000060170888900757e-02 1.093112826347351074e-01
-2.822623550891876221e-01 8.687546849250793457e-02 -1.547745466232299805e-01 6.485380977392196655e-02 -5.405662953853607178e-02 -1.808713674545288086e-01 1.838010400533676147e-01 3.814056888222694397e-02 3.380900025367736816e-01 5.972699448466300964e-02 1.123733520507812500e-01 -6.495831161737442017e-02 -1.080954372882843018e-01 1.823519915342330933e-01 -2.326045334339141846e-01 1.285499334335327148e-01 -2.633348405361175537e-01 -6.281749159097671509e-02 2.685418725013732910e-01 -2.870384156703948975e-01 9.835710376501083374e-02 -4.585029184818267822e-02 -1.203062012791633606e-01 9.941034018993377686e-03 -3.601938486099243164e-01 2.287394134327769279e-03 -2.529398202896118164e-01 7.610632479190826416e-02 2.907929718494415283e-01 1.371201723814010620e-01 2.909237705171108246e-02 -7.475896179676055908e-02
-1.430465131998062134e-01 2.786529809236526489e-02 2.725946903228759766e-01 2.317049540579319000e-02 6.622827798128128052e-02 4.974255710840225220e-02 5.065352842211723328e-02 -1.623643785715103149e-01 1.295435279607772827e-01 -1.433616578578948975e-01 5.793186649680137634e-02 2.188056856393814087e-01 2.119025439023971558e-01 1.606413125991821289e-01 1.605171561241149902e-01 -1.075927540659904480e-01 -1.279962956905364990e-01 -1.755755245685577393e-01 1.659024506807327271e-01 -1.797819584608078003e-01 -1.117565296590328217e-02 4.678136408329010010e-01 4.120425879955291748e-02 -3.805740475654602051e-01 6.179592013359069824e-02 -2.432960718870162964e-01 -1.498742848634719849e-01 -5.408730357885360718e-02 1.465452928096055984e-02 2.985320687294006348e-01 -1.277477145195007324e-01 6.994649022817611694e-02
[truncated: 3,269,869 more chars]
