# Supplementary material for: The Language of Innovation
Source: PLoS One. 2020 Apr 30;15(4):e0230107. doi: 10.1371/journal.pone.0230107 (PMC7194493; doi:10.1371/journal.pone.0230107)
Supplement: S2 File — (GZ) [file pone.0230107.s002.tar.gz › 1980-1984/V2Run_27_VS_4500_embeddings1980-1984ED32.txt]

2.337960749864578247e-01 -1.945959031581878662e-01 -7.161924242973327637e-02 1.914797723293304443e-02 -7.972441613674163818e-02 -2.927072048187255859e-01 2.552779018878936768e-01 -3.869733773171901703e-04 1.818864792585372925e-01 5.987171828746795654e-02 -1.195750311017036438e-01 1.463516335934400558e-02 4.751284420490264893e-02 1.005451679229736328e-01 -2.063534855842590332e-01 1.970862448215484619e-01 -3.240221738815307617e-02 6.338185817003250122e-02 -7.063760608434677124e-02 2.851134352385997772e-02 -7.957556843757629395e-02 4.034931957721710205e-01 -1.326446086168289185e-01 3.750413358211517334e-01 1.009169071912765503e-01 8.604598045349121094e-02 3.469313085079193115e-01 -9.228681772947311401e-02 1.715626753866672516e-02 2.357403784990310669e-01 8.825500309467315674e-02 2.267639189958572388e-01
6.714975088834762573e-02 -2.563394606113433838e-01 1.209099218249320984e-01 -1.127301007509231567e-01 1.518784612417221069e-01 -3.150051236152648926e-01 8.387343958020210266e-03 -1.648698598146438599e-01 1.315951049327850342e-01 -1.965192407369613647e-01 -2.023357748985290527e-01 2.561656385660171509e-02 -5.216774716973304749e-02 1.622360348701477051e-01 1.728413850069046021e-01 1.805370301008224487e-01 2.172465026378631592e-01 1.921996846795082092e-02 9.008720517158508301e-02 -1.086239814758300781e-01 1.876666694879531860e-01 3.751808106899261475e-01 1.052981466054916382e-01 -1.627826690673828125e-01 -1.422759741544723511e-01 -2.751844823360443115e-01 1.351161748170852661e-01 -2.471645474433898926e-01 -6.658585369586944580e-02 2.590088844299316406e-01 -1.156613230705261230e-01 1.503504812717437744e-01
1.378904879093170166e-01 -3.657396733760833740e-01 -1.329059619456529617e-02 -2.551989853382110596e-01 -1.129190474748611450e-01 1.020278707146644592e-01 3.820702135562896729e-01 -1.467642188072204590e-01 1.444255262613296509e-01 -1.131262816488742828e-02 -1.997041851282119751e-01 -9.100569039583206177e-02 -2.016341537237167358e-01 -1.254163449630141258e-03 1.856528371572494507e-01 2.785793542861938477e-01 1.513226628303527832e-01 7.003824412822723389e-02 -1.169166993349790573e-02 -1.314407307654619217e-02 -3.712952136993408203e-02 3.090480566024780273e-01 -1.519978493452072144e-01 -1.009986624121665955e-01 -3.289566561579704285e-02 -1.878571361303329468e-01 1.661523878574371338e-01 7.183900475502014160e-02 1.988539695739746094e-01 3.097185790538787842e-01 -1.426725834608078003e-02 -7.898796349763870239e-02
3.003952205181121826e-01 -3.493951261043548584e-01 -7.987271994352340698e-02 -1.911763995885848999e-01 -1.685395389795303345e-01 -1.198156550526618958e-01 1.130243837833404541e-01 -9.842141717672348022e-02 -2.277948409318923950e-01 -2.413222193717956543e-01 -3.139882534742355347e-02 2.186309248208999634e-01 -2.737362980842590332e-01 -1.655459553003311157e-01 1.228772774338722229e-01 1.418296694755554199e-01 3.820199146866798401e-02 1.090533100068569183e-02 -9.144598245620727539e-02 -2.325864434242248535e-01 1.194214150309562683e-01 2.104976624250411987e-01 -6.582175195217132568e-02 -8.515473455190658569e-03 1.441039890050888062e-01 5.012364313006401062e-02 2.574608623981475830e-01 -1.134638041257858276e-01 1.493550091981887817e-01 2.449719756841659546e-01 -2.884905971586704254e-02 2.654613852500915527e-01
1.617658138275146484e-02 -2.378539592027664185e-01 3.042711913585662842e-01 -1.178503483533859253e-01 -8.001811057329177856e-02 -1.519455760717391968e-02 1.633992940187454224e-01 -2.082208395004272461e-01 -1.796576827764511108e-01 -1.384854316711425781e-01 -1.142417863011360168e-01 1.452595144510269165e-01 -2.536573112010955811e-01 1.828860193490982056e-01 1.119449511170387268e-01 1.933207213878631592e-01 -8.034567534923553467e-02 -4.741951450705528259e-02 -1.853378266096115112e-01 -3.371745049953460693e-01 3.273463845252990723e-01 3.239911794662475586e-01 -3.040755353868007660e-02 -1.373203694820404053e-01 -8.614113181829452515e-02 8.173915743827819824e-02 9.595710784196853638e-02 -1.015215963125228882e-01 1.405912190675735474e-01 2.844628393650054932e-01 2.183147147297859192e-02 5.726020410656929016e-02
1.393235474824905396e-01 -1.885616779327392578e-01 -3.647492825984954834e-02 -4.994137957692146301e-02 -2.224619984626770020e-01 -2.254544198513031006e-01 -1.993607729673385620e-01 -9.583491086959838867e-02 2.051624804735183716e-01 -1.553291827440261841e-01 -2.839355729520320892e-02 7.360738515853881836e-02 -2.954284846782684326e-01 2.453811317682266235e-01 2.648486196994781494e-01 2.339432388544082642e-01 -1.261843144893646240e-01 -1.791439950466156006e-01 -6.781113892793655396e-02 -3.302372097969055176e-01 1.496603339910507202e-01 3.244675397872924805e-01 -1.147018969058990479e-01 1.346577256917953491e-01 7.274054735898971558e-02 -1.417907178401947021e-01 1.240886673331260681e-01 -1.981797218322753906e-01 2.034696638584136963e-01 5.520243942737579346e-02 -9.682111442089080811e-03 -4.367052763700485229e-02
1.400528848171234131e-01 -3.915477544069290161e-02 1.110988557338714600e-01 -1.147432327270507812e-01 1.341882441192865372e-02 2.467058971524238586e-02 3.117285966873168945e-01 -6.815981119871139526e-02 -1.911089867353439331e-01 -1.563707441091537476e-01 -1.769630163908004761e-01 1.752871423959732056e-01 1.405799239873886108e-01 8.429872244596481323e-02 -1.900653839111328125e-01 -3.388264775276184082e-02 9.229636192321777344e-02 6.863988190889358521e-02 -9.414365142583847046e-02 -2.282844036817550659e-01 -1.506201475858688354e-01 1.806721687316894531e-01 -5.225388705730438232e-02 2.563287317752838135e-01 1.175427734851837158e-01 1.628128290176391602e-01 5.178489089012145996e-01 -1.217827722430229187e-01 9.694654494524002075e-02 3.198490738868713379e-01 9.196160361170768738e-03 -1.746312379837036133e-01
-8.974409662187099457e-03 -1.121443137526512146e-01 -5.305147171020507812e-02 1.420245971530675888e-02 -2.742800712585449219e-01 -9.092967957258224487e-02 1.572195589542388916e-01 -1.728635132312774658e-01 -7.605563849210739136e-02 -1.949450075626373291e-01 -3.251718580722808838e-01 1.225149407982826233e-01 1.428681910037994385e-01 2.501766085624694824e-01 4.652619361877441406e-03 -1.549693103879690170e-02 4.833805561065673828e-02 -1.462783068418502808e-01 -6.975971907377243042e-02 -1.099900007247924805e-01 -6.596276164054870605e-02 1.822222322225570679e-01 -2.002680599689483643e-01 2.046635746955871582e-01 8.934552967548370361e-02 -2.802025340497493744e-02 5.129088163375854492e-01 -1.296550035476684570e-01 1.898015737533569336e-01 2.728553712368011475e-01 -1.172142550349235535e-01 -1.591136306524276733e-01
2.915262281894683838e-01 -2.555679082870483398e-01 2.418075501918792725e-01 -4.237105697393417358e-02 -2.453429438173770905e-02 -1.755324900150299072e-01 1.644494235515594482e-01 -2.688215672969818115e-01 1.859107464551925659e-01 -1.514409929513931274e-01 -1.144405230879783630e-01 1.195080801844596863e-01 -1.198040246963500977e-01 1.509424000978469849e-01 -1.639794372022151947e-02 2.038293629884719849e-01 8.695085346698760986e-02 -2.622656058520078659e-03 -1.160526573657989502e-01 -2.469623833894729614e-01 1.729815453290939331e-01 2.259693145751953125e-01 1.088829636573791504e-01 -2.843608558177947998e-01 5.308150127530097961e-02 -2.937615811824798584e-01 2.065825015306472778e-01 9.221022948622703552e-03 -2.809087978675961494e-03 2.566604912281036377e-01 -1.038861796259880066e-01 1.749402284622192383e-01
1.884755343198776245e-01 -1.935752034187316895e-01 1.711634844541549683e-01 -6.914290040731430054e-02 -2.427545562386512756e-02 -7.875534892082214355e-02 1.546051055192947388e-01 -3.808578550815582275e-01 1.988000571727752686e-01 -3.094680309295654297e-01 -1.542768776416778564e-01 1.798830926418304443e-01 7.520046085119247437e-02 2.227699160575866699e-01 -8.934479206800460815e-02 1.003130078315734863e-01 1.381511837244033813e-01 2.886544913053512573e-02 2.242373116314411163e-02 -1.737899333238601685e-01 1.145225763320922852e-01 1.590002328157424927e-01 1.841713935136795044e-01 -1.427363455295562744e-01 5.460470914840698242e-03 -3.445066809654235840e-01 2.844394445419311523e-01 -3.041640669107437134e-02 -7.305250316858291626e-02 2.757537961006164551e-01 -9.022522717714309692e-02 1.379336714744567871e-01
3.456203639507293701e-01 -3.242762684822082520e-01 1.795629411935806274e-01 2.838936448097229004e-01 -2.320653349161148071e-01 -1.156008839607238770e-01 -1.622729599475860596e-01 -2.098714858293533325e-01 -2.010182850062847137e-02 5.526402220129966736e-02 -5.675378814339637756e-02 -1.497581508010625839e-02 1.043752208352088928e-01 -2.644471824169158936e-02 -6.723771244287490845e-02 2.195541746914386749e-02 -3.127428889274597168e-02 1.112168356776237488e-01 4.964299872517585754e-02 8.908735215663909912e-02 -6.742506474256515503e-02 3.853614628314971924e-01 -1.469369083642959595e-01 -1.022460535168647766e-01 -4.583654180169105530e-02 -1.211141198873519897e-01 3.280114829540252686e-01 4.926007986068725586e-02 2.465808391571044922e-01 1.356982812285423279e-02 2.241897135972976685e-01 -2.336219400167465210e-01
2.502215206623077393e-01 -2.320365905761718750e-01 9.542044997215270996e-02 2.540905177593231201e-01 1.818055361509323120e-01 -2.257625460624694824e-01 2.958586812019348145e-02 -2.511995136737823486e-01 5.658638104796409607e-02 -2.858106195926666260e-01 -1.245476678013801575e-01 -1.638021171092987061e-01 -2.020479589700698853e-01 1.372467428445816040e-01 -5.196198076009750366e-02 2.666666507720947266e-01 4.531748965382575989e-02 -2.314513921737670898e-02 3.508541733026504517e-03 -1.197137162089347839e-01 1.318909972906112671e-01 1.876033842563629150e-01 2.878873348236083984e-01 -2.100187987089157104e-01 -1.019658446311950684e-01 -1.863420307636260986e-01 3.142215907573699951e-01 -1.043508648872375488e-01 -4.428226873278617859e-02 1.854563355445861816e-01 2.592389844357967377e-02 1.135619729757308960e-01
5.540626123547554016e-02 -3.496780395507812500e-01 1.676453463733196259e-02 1.633845865726470947e-01 2.171317040920257568e-01 -2.721705436706542969e-01 1.015114635229110718e-01 -7.574699819087982178e-02 -1.394391953945159912e-01 -2.220985740423202515e-01 8.043017238378524780e-02 -5.464905872941017151e-02 -1.838415265083312988e-01 -6.066918373107910156e-02 7.980177551507949829e-02 3.124992549419403076e-01 1.915536820888519287e-01 -3.887517005205154419e-02 -1.581262648105621338e-01 -1.455538123846054077e-01 1.171103194355964661e-01 3.634624779224395752e-01 3.890180960297584534e-02 -8.759965002536773682e-02 -1.298527866601943970e-01 -3.683249354362487793e-01 1.675806939601898193e-01 -1.749074012041091919e-01 -1.383612770587205887e-02 1.769804060459136963e-01 -9.248080849647521973e-02 4.209261387586593628e-03
1.819491088390350342e-01 -2.321237325668334961e-01 4.149722307920455933e-02 -2.310563176870346069e-01 6.355343759059906006e-02 4.103552550077438354e-02 3.611055016517639160e-01 -1.958945542573928833e-01 6.143913418054580688e-02 2.108162036165595055e-03 -1.678311824798583984e-01 1.652333885431289673e-01 -1.601749062538146973e-01 2.581310644745826721e-02 1.718508750200271606e-01 3.300019800662994385e-01 -2.906878851354122162e-02 -4.658917896449565887e-03 -9.283886849880218506e-02 -2.129772007465362549e-01 -3.560869256034493446e-03 2.356891930103302002e-01 -1.241531074047088623e-01 -3.586790338158607483e-02 -1.954826116561889648e-01 1.534083206206560135e-02 1.711157858371734619e-01 -1.881618984043598175e-02 1.528729051351547241e-01 4.330610036849975586e-01 -7.090960443019866943e-02 2.197109907865524292e-01
-3.572507202625274658e-02 -3.528417944908142090e-01 2.591956257820129395e-01 -2.092728465795516968e-01 -1.703148931264877319e-01 8.355042338371276855e-02 1.928913444280624390e-01 -1.620577275753021240e-01 -1.146884858608245850e-01 -1.979808211326599121e-01 -9.208153188228607178e-02 9.448909759521484375e-02 -1.683668345212936401e-01 2.043939530849456787e-01 -4.365319386124610901e-02 2.587397396564483643e-01 1.115145236253738403e-01 -1.462362259626388550e-01 1.314834691584110260e-03 -1.684628874063491821e-01 -9.765243530273437500e-02 1.337533444166183472e-01 -7.513586431741714478e-02 -1.579588949680328369e-01 3.404268994927406311e-02 -2.577084600925445557e-01 4.028946459293365479e-01 -1.890562325716018677e-01 -6.643829494714736938e-02 2.411312013864517212e-01 -2.391641773283481598e-02 7.787511497735977173e-02
8.357277512550354004e-02 -3.477553427219390869e-01 4.577253758907318115e-02 2.108743339776992798e-01 6.667447090148925781e-02 -3.247973620891571045e-01 1.062108352780342102e-01 -8.500840514898300171e-02 -9.823802858591079712e-02 -2.276935428380966187e-01 -7.497038692235946655e-02 -3.504833951592445374e-02 -2.206461429595947266e-01 -5.749502219259738922e-03 -1.498838216066360474e-01 3.817982673645019531e-01 8.464741706848144531e-02 -8.488930761814117432e-02 -1.447122842073440552e-01 -1.718453615903854370e-01 1.672590374946594238e-01 2.773843705654144287e-01 8.720035664737224579e-03 -9.032022207975387573e-02 -5.094240605831146240e-02 -3.947191834449768066e-01 2.217278480529785156e-01 -8.640132844448089600e-02 6.054463982582092285e-02 1.209685727953910828e-01 2.031096722930669785e-03 2.122883684933185577e-02
2.247128188610076904e-01 -4.983124732971191406e-01 5.177459679543972015e-03 -1.744236499071121216e-01 -3.450247272849082947e-02 -9.713095426559448242e-02 3.349721133708953857e-01 6.209743022918701172e-02 -5.764014273881912231e-02 -1.715284436941146851e-01 4.043168202042579651e-02 5.479399487376213074e-02 -3.341143205761909485e-02 3.885293751955032349e-02 1.636609733104705811e-01 3.698439300060272217e-01 2.607890032231807709e-02 -6.126921623945236206e-02 -1.169360056519508362e-01 4.278412833809852600e-02 2.267546579241752625e-02 1.080913841724395752e-01 -1.522104442119598389e-01 -1.914521902799606323e-01 -1.354834586381912231e-01 -4.547665268182754517e-02 2.070712000131607056e-01 -6.762682646512985229e-02 2.467910796403884888e-01 3.348276019096374512e-01 -1.208255439996719360e-02 8.648045361042022705e-02
1.618259847164154053e-01 -3.529178202152252197e-01 4.319556057453155518e-01 -5.807204172015190125e-02 4.884146526455879211e-02 -7.192097604274749756e-02 6.464551389217376709e-02 -6.583125144243240356e-02 5.171990394592285156e-02 -3.178882226347923279e-02 -1.765506863594055176e-01 7.923258095979690552e-02 -2.966837584972381592e-01 1.886612027883529663e-01 3.663033014163374901e-03 1.288710236549377441e-01 2.260815910995006561e-02 2.397549450397491455e-01 -9.025239199399948120e-02 -7.228524237871170044e-02 -2.100630253553390503e-01 1.425558626651763916e-01 -2.274631857872009277e-01 -1.385391354560852051e-01 -1.074613183736801147e-01 -2.249374091625213623e-01 2.014868110418319702e-01 -2.365309447050094604e-01 -1.634318828582763672e-01 2.043725550174713135e-01 1.529341042041778564e-01 6.754704564809799194e-02
-1.161576807498931885e-01 -1.214502900838851929e-01 6.108035519719123840e-02 -1.708751320838928223e-01 -1.886552199721336365e-02 -5.236697196960449219e-02 6.817396730184555054e-02 -2.005500048398971558e-01 7.316791266202926636e-02 -2.938286364078521729e-01 -8.203185349702835083e-02 1.411149203777313232e-01 -9.581317752599716187e-02 -2.414460107684135437e-02 -8.485084027051925659e-02 -5.582435056567192078e-02 1.788301169872283936e-01 2.258496433496475220e-01 -2.105218917131423950e-01 1.492069065570831299e-01 9.916936606168746948e-02 2.677897512912750244e-01 -3.190864324569702148e-01 1.342977285385131836e-01 -1.162660643458366394e-01 6.425788998603820801e-02 5.364707112312316895e-01 2.550650946795940399e-02 -2.008340507745742798e-01 2.228570729494094849e-01 3.978942707180976868e-02 6.165881454944610596e-02
-6.625883281230926514e-02 -4.814977645874023438e-01 2.238159626722335815e-01 -4.215259570628404617e-03 -9.618540853261947632e-02 2.511097863316535950e-02 8.963067084550857544e-02 -1.284490972757339478e-01 -2.303455471992492676e-01 -3.036671280860900879e-01 -7.646657526493072510e-02 6.270412355661392212e-02 -1.370389163494110107e-01 1.028858497738838196e-01 -4.809936508536338806e-03 2.066300511360168457e-01 -7.310263067483901978e-02 -1.652186810970306396e-01 -2.550314180552959442e-02 -1.265623420476913452e-01 -2.863174490630626678e-02 1.236260160803794861e-01 6.749204546213150024e-02 -1.358244270086288452e-01 1.832792162895202637e-01 -1.076422780752182007e-01 3.696522116661071777e-01 -6.928961724042892456e-02 5.613411962985992432e-02 3.931873142719268799e-01 -1.176213026046752930e-01 7.407499849796295166e-02
9.430971741676330566e-02 -4.275689125061035156e-01 6.062225252389907837e-02 2.899521291255950928e-01 -2.135923597961664200e-03 -4.808649048209190369e-02 3.479990735650062561e-02 -2.209217399358749390e-01 -1.119269058108329773e-01 -1.536777764558792114e-01 7.498889416456222534e-02 -1.016897559165954590e-01 -2.029646635055541992e-01 -2.681823447346687317e-03 -2.249531745910644531e-01 1.743069291114807129e-01 -1.125602722167968750e-01 3.203425556421279907e-02 1.554691261844709516e-04 -6.869934499263763428e-02 1.708266735076904297e-01 2.733292579650878906e-01 4.738980904221534729e-02 -1.580579429864883423e-01 -1.721512079238891602e-01 -2.573575079441070557e-01 7.933266460895538330e-02 -3.515503183007240295e-02 1.341744512319564819e-01 3.874286115169525146e-01 1.737189590930938721e-01 2.066321372985839844e-01
-3.939251881092786789e-03 -2.682354450225830078e-01 6.619259715080261230e-02 -2.270445227622985840e-01 4.404383152723312378e-02 -4.179733619093894958e-02 3.656892776489257812e-01 -2.673949897289276123e-01 1.439898461103439331e-01 3.005817532539367676e-02 1.876800134778022766e-02 1.005635038018226624e-01 -2.163993418216705322e-01 -1.174321211874485016e-02 2.050932049751281738e-01 1.834847182035446167e-01 1.683433055877685547e-01 -1.019651535898447037e-02 1.173678338527679443e-01 -1.051388531923294067e-01 -8.131603896617889404e-02 4.273674786090850830e-01 -1.446550786495208740e-01 -1.373115926980972290e-01 1.132244020700454712e-01 -8.431737124919891357e-02 1.772137731313705444e-01 -3.071242757141590118e-02 9.372540749609470367e-03 4.137236475944519043e-01 -3.336593508720397949e-02 -3.790039196610450745e-02
9.442515671253204346e-02 -1.727274209260940552e-01 4.679077118635177612e-02 -2.199008688330650330e-02 -2.636860013008117676e-01 -7.164838165044784546e-02 2.384273149073123932e-02 -3.033281266689300537e-01 -1.265857368707656860e-01 -1.062396094202995300e-01 -2.524986267089843750e-01 4.880514740943908691e-02 -2.265271842479705811e-01 1.373376697301864624e-01 -2.684095203876495361e-01 1.384860575199127197e-01 -2.420528084039688110e-01 3.301225602626800537e-02 -3.417993783950805664e-01 -2.518930733203887939e-01 9.773956984281539917e-02 2.067045867443084717e-01 -3.844488039612770081e-02 3.612977266311645508e-02 -7.297522574663162231e-02 -1.809060871601104736e-01 -3.364300355315208435e-02 -1.966349035501480103e-01 1.279506981372833252e-01 3.616382777690887451e-01 1.509468187578022480e-03 1.283132582902908325e-01
2.848914861679077148e-01 -4.206976890563964844e-01 3.078612126410007477e-02 -1.427455898374319077e-02 -2.433411478996276855e-01 -1.484973579645156860e-01 6.113493815064430237e-02 -1.569199264049530029e-01 6.418636441230773926e-02 -1.101624220609664917e-02 1.525603979825973511e-01 1.798722594976425171e-01 -1.822994500398635864e-01 2.171806432306766510e-02 1.303548514842987061e-01 -1.803039945662021637e-02 -1.756041198968887329e-01 -1.185800954699516296e-01 -2.404152899980545044e-01 -3.796765208244323730e-01 2.059157341718673706e-01 2.676530480384826660e-01 -7.317408174276351929e-02 6.669409573078155518e-02 8.030382543802261353e-02 -7.054265588521957397e-02 -6.791905313730239868e-02 -9.935994446277618408e-02 8.967904001474380493e-02 2.804670631885528564e-01 1.147561520338058472e-01 -1.539528220891952515e-01
2.636273801326751709e-01 -1.641332060098648071e-01 7.819720543920993805e-03 -2.086497843265533447e-02 2.020465582609176636e-01 -2.706533074378967285e-01 1.132370345294475555e-02 -3.849444389343261719e-01 9.193112701177597046e-02 -2.184957116842269897e-01 -2.822767011821269989e-02 -9.081002324819564819e-02 -1.803428232669830322e-01 -1.927492618560791016e-01 2.567291259765625000e-01 1.059090439230203629e-02 5.109494924545288086e-02 1.867039799690246582e-01 -8.281899988651275635e-02 -1.259036809206008911e-01 2.233915179967880249e-01 2.871896326541900635e-01 -1.647650077939033508e-02 2.525182366371154785e-01 -2.134082466363906860e-01 -3.217550367116928101e-02 1.776557713747024536e-01 4.156346619129180908e-02 -3.292287141084671021e-02 1.933204680681228638e-01 -1.534905284643173218e-01 -2.031336277723312378e-01
2.670520842075347900e-01 -3.288559317588806152e-01 -3.090658690780401230e-03 -1.103938519954681396e-01 4.402005299925804138e-02 -1.451523751020431519e-01 -1.638409644365310669e-01 -1.226563826203346252e-01 -4.592812433838844299e-02 4.818611592054367065e-02 3.477719379588961601e-03 5.580298975110054016e-02 -1.326596438884735107e-01 5.892607197165489197e-02 -1.129703372716903687e-01 4.818963110446929932e-01 3.406429663300514221e-02 2.733272314071655273e-01 2.385506778955459595e-01 -1.793244630098342896e-01 1.376452594995498657e-01 2.350133657455444336e-01 5.273525789380073547e-02 -1.158399321138858795e-02 -1.524958759546279907e-01 7.317514717578887939e-02 2.364740222692489624e-01 -2.496626824140548706e-01 -1.701965369284152985e-02 1.616853475570678711e-01 -2.239058017730712891e-01 -6.617808341979980469e-02
2.413730770349502563e-01 3.882977366447448730e-02 9.598100930452346802e-02 -4.801448434591293335e-03 3.058573417365550995e-02 -1.434888988733291626e-01 6.375845521688461304e-02 9.007845073938369751e-02 6.575383245944976807e-02 -1.566501259803771973e-01 -1.219279617071151733e-01 -6.501925736665725708e-02 -1.209224015474319458e-01 1.216105520725250244e-01 -6.787943094968795776e-02 2.656450867652893066e-01 2.332995086908340454e-01 -3.927598521113395691e-02 -2.930181846022605896e-02 -5.074170231819152832e-02 -5.929138883948326111e-02 1.906503140926361084e-01 -3.367898985743522644e-03 6.279902532696723938e-03 5.587777867913246155e-02 -3.276500105857849121e-02 7.119939327239990234e-01 -2.009615600109100342e-01 1.570608764886856079e-01 1.222500279545783997e-01 -8.536798506975173950e-02 -2.168245911598205566e-01
3.322031199932098389e-01 -1.585009396076202393e-01 -8.445418626070022583e-02 -1.414013952016830444e-01 -2.253396958112716675e-01 -1.214637383818626404e-01 -1.943067181855440140e-03 -3.865735828876495361e-01 -5.664824321866035461e-02 -1.648145765066146851e-01 -1.239433959126472473e-01 6.330594420433044434e-02 -1.458779275417327881e-01 -8.233729749917984009e-02 6.970991939306259155e-02 1.622676551342010498e-01 8.014886826276779175e-02 -2.972438000142574310e-02 -4.171437770128250122e-02 -2.853074856102466583e-02 8.422978222370147705e-02 1.979458481073379517e-01 -2.478648163378238678e-02 2.825488336384296417e-02 5.445298925042152405e-02 1.174267604947090149e-01 2.533871829509735107e-01 -2.896006107330322266e-01 1.641990989446640015e-01 2.341374009847640991e-01 -6.407745182514190674e-02 4.529439806938171387e-01
1.577273756265640259e-01 -1.641081571578979492e-01 4.021579772233963013e-02 -2.302033156156539917e-01 6.383404880762100220e-02 -3.119022250175476074e-01 -1.491595990955829620e-02 -3.199560940265655518e-01 6.118460372090339661e-02 -2.408151477575302124e-01 -1.043059378862380981e-01 -2.423516847193241119e-02 -3.941384851932525635e-01 1.739947870373725891e-02 -4.159784689545631409e-02 3.455184698104858398e-01 -5.756420269608497620e-02 1.188589185476303101e-01 1.915851980447769165e-02 8.574602007865905762e-02 2.219094783067703247e-01 1.235607415437698364e-01 -7.219525426626205444e-02 -3.598616644740104675e-02 -1.636864989995956421e-02 -2.709681391716003418e-01 2.901923358440399170e-01 -9.432445466518402100e-02 -1.022625863552093506e-01 1.565650552511215210e-01 1.155474558472633362e-01 1.684136837720870972e-01
-5.219336226582527161e-02 -1.012864932417869568e-01 1.033398807048797607e-01 -1.439463496208190918e-01 -1.041973680257797241e-01 -1.473600566387176514e-01 -2.558540180325508118e-02 -5.925616249442100525e-03 1.075058281421661377e-01 -3.081953227519989014e-01 -3.695171326398849487e-02 -5.541940778493881226e-02 -9.543959796428680420e-02 5.846374854445457458e-02 1.830982267856597900e-01 1.217625066637992859e-01 1.001058146357536316e-01 1.417487412691116333e-01 -1.007226034998893738e-01 2.443116009235382080e-01 1.544656008481979370e-01 2.713653147220611572e-01 -1.666050106287002563e-01 1.959233134984970093e-01 -3.111303597688674927e-02 -3.400325179100036621e-01 4.765096306800842285e-01 3.284395858645439148e-02 -1.945031583309173584e-01 1.900460422039031982e-01 1.709223985671997070e-01 1.975255012512207031e-01
1.347472518682479858e-01 -2.636722922325134277e-01 -1.226014196872711182e-01 -2.681769132614135742e-01 -8.027588576078414917e-02 2.844779379665851593e-02 2.950304746627807617e-01 -2.120893299579620361e-01 1.663044989109039307e-01 -1.262243092060089111e-01 -1.163929030299186707e-01 -8.218063414096832275e-02 -1.008525639772415161e-01 -8.744411915540695190e-02 2.115845531225204468e-01 1.431054472923278809e-01 9.860289841890335083e-02 5.632314458489418030e-02 1.392655447125434875e-02 7.489924877882003784e-02 -1.417248230427503586e-02 4.425523281097412109e-01 -2.811394631862640381e-01 -1.460082978010177612e-01 1.954870373010635376e-01 -1.696067005395889282e-01 1.258125156164169312e-01 -4.818496853113174438e-02 1.912067234516143799e-01 2.963595688343048096e-01 9.964212775230407715e-02 6.764999032020568848e-02
-9.151336736977100372e-03 1.071035340428352356e-01 1.762898638844490051e-02 2.947367131710052490e-01 -8.792781084775924683e-02 -6.010738387703895569e-02 -8.491413295269012451e-02 -6.600907444953918457e-02 -3.781967610120773315e-02 -2.112288326025009155e-01 -2.631394267082214355e-01 -1.830471493303775787e-02 2.317409962415695190e-01 2.523150146007537842e-01 1.565506160259246826e-01 -3.355564177036285400e-02 7.185869663953781128e-02 3.723339438438415527e-01 -2.689635753631591797e-01 6.550082564353942871e-02 4.977032169699668884e-02 4.076643884181976318e-01 -9.679529815912246704e-02 7.397313416004180908e-02 7.811661809682846069e-03 6.309696473181247711e-03 2.450929731130599976e-01 -2.219718098640441895e-01 1.044655442237854004e-01 2.806765437126159668e-01 4.661629348993301392e-02 -1.203403994441032410e-01
3.054509162902832031e-01 -1.592942476272583008e-01 -1.076804399490356445e-01 -1.716341227293014526e-01 -1.769758313894271851e-01 -3.309689760208129883e-01 -3.797578811645507812e-02 -3.109987378120422363e-01 -4.184544086456298828e-02 -1.574090421199798584e-01 -1.712124645709991455e-01 4.985163733363151550e-02 -3.834283351898193359e-01 -3.155269101262092590e-02 3.974326699972152710e-02 9.833426773548126221e-02 1.337239295244216919e-01 1.430599987506866455e-01 2.366419322788715363e-02 -1.429109871387481689e-01 2.025501728057861328e-01 1.615599691867828369e-01 -4.588886722922325134e-02 -1.273659616708755493e-01 7.709784060716629028e-02 -1.120023429393768311e-02 2.213020771741867065e-01 -2.027725577354431152e-01 9.001827239990234375e-02 2.279540151357650757e-01 1.829828321933746338e-02 2.868954241275787354e-01
3.800970017910003662e-01 -2.212678194046020508e-01 4.111377298831939697e-01 1.553599834442138672e-01 -1.763975620269775391e-01 -3.907658159732818604e-01 -1.754691004753112793e-01 -1.029470264911651611e-01 1.675911620259284973e-02 2.588110566139221191e-01 -5.079922080039978027e-02 1.979870051145553589e-01 -1.790641434490680695e-02 -4.078739136457443237e-02 -3.291931003332138062e-02 -6.334531307220458984e-02 -1.277298331260681152e-01 1.127278953790664673e-01 -4.077248275279998779e-03 4.691954702138900757e-03 1.307714283466339111e-01 2.177490741014480591e-01 -1.555789411067962646e-01 -6.529401242733001709e-02 -1.202647462487220764e-01 -5.449729412794113159e-02 3.052478134632110596e-01 -1.224907338619232178e-01 6.029278412461280823e-02 1.308705657720565796e-01 -9.525187313556671143e-03 5.965198203921318054e-02
2.709551453590393066e-01 -1.166370362043380737e-01 8.629637956619262695e-02 -4.111087415367364883e-03 -5.408037081360816956e-02 -1.589547842741012573e-01 6.660898774862289429e-02 9.348712116479873657e-02 6.028571724891662598e-02 -1.447775810956954956e-01 9.067282825708389282e-02 -4.650498554110527039e-02 -2.239952981472015381e-01 1.460375040769577026e-01 -1.750203967094421387e-01 1.436691135168075562e-01 2.018970549106597900e-01 -2.177485078573226929e-02 1.183061897754669189e-01 6.873784214258193970e-02 8.481250703334808350e-02 2.161453366279602051e-01 -1.141175478696823120e-01 5.156565085053443909e-02 1.330158021301031113e-02 -2.728561870753765106e-02 5.630897879600524902e-01 -3.119761347770690918e-01 2.475676983594894409e-01 1.395344436168670654e-01 9.344049729406833649e-03 -2.840338647365570068e-01
1.026570126414299011e-01 -4.580360949039459229e-01 1.502728164196014404e-01 7.396956533193588257e-02 1.529792100191116333e-01 -1.272103786468505859e-01 -2.170732244849205017e-02 -2.218842059373855591e-01 3.969525918364524841e-02 -1.909391134977340698e-01 4.691087454557418823e-02 -2.854633629322052002e-01 -9.504064172506332397e-02 1.156188026070594788e-01 -9.967225790023803711e-02 -2.214311957359313965e-01 -1.175881251692771912e-01 -5.943612009286880493e-02 1.144779697060585022e-01 -1.724912524223327637e-01 3.326272964477539062e-02 3.040995299816131592e-01 -1.204237639904022217e-01 5.878621339797973633e-02 -2.771045565605163574e-01 -1.315161865204572678e-02 1.520788967609405518e-01 -2.622211873531341553e-01 2.081831544637680054e-02 2.876186072826385498e-01 -2.139668352901935577e-02 -1.871083974838256836e-01
1.646538674831390381e-01 -1.819716840982437134e-01 -1.329139769077301025e-01 -2.236426770687103271e-01 -2.170226722955703735e-01 -1.824276447296142578e-01 1.675151474773883820e-02 -2.912381291389465332e-01 2.119616046547889709e-02 -2.017303258180618286e-01 -3.640991635620594025e-04 1.539293527603149414e-01 -2.182695716619491577e-01 1.687390655279159546e-01 -5.073811113834381104e-02 1.289611607789993286e-01 -2.757447063922882080e-01 -2.267240732908248901e-02 -1.784477978944778442e-01 -4.613680839538574219e-01 1.193788051605224609e-01 2.836715877056121826e-01 -9.309050440788269043e-02 -3.840396413579583168e-03 3.836708888411521912e-02 -1.924946717917919159e-02 1.265812814235687256e-01 -2.507207691669464111e-01 7.633487880229949951e-02 1.367314606904983521e-01 -5.552539974451065063e-02 1.160572916269302368e-01
2.224800884723663330e-01 -1.306167095899581909e-01 1.387644261121749878e-01 1.794742606580257416e-02 -8.470930904150009155e-02 -2.011433094739913940e-01 1.062749326229095459e-01 1.475264728069305420e-01 8.677919209003448486e-02 -1.414609104394912720e-01 7.652408629655838013e-02 -4.718320909887552261e-03 -2.435197532176971436e-01 1.666664481163024902e-01 -1.506035774946212769e-01 1.274067908525466919e-01 2.074155211448669434e-01 -2.484964206814765930e-03 1.341371238231658936e-01 -2.936422638595104218e-02 4.935202375054359436e-02 1.965982317924499512e-01 -5.717784538865089417e-02 4.272965714335441589e-02 -1.986256800591945648e-02 -1.489344518631696701e-03 5.881962180137634277e-01 -2.797367870807647705e-01 1.742159575223922729e-01 1.559965014457702637e-01 -1.176806166768074036e-02 -2.936755120754241943e-01
3.236876726150512695e-01 -1.767765134572982788e-01 -1.644391417503356934e-01 -1.916800737380981445e-01 -7.359217852354049683e-02 -2.137352824211120605e-01 1.324427425861358643e-01 -1.841595023870468140e-01 -2.484435141086578369e-01 -3.256560862064361572e-01 -1.553421616554260254e-01 1.108850836753845215e-01 -3.336478769779205322e-01 -6.762044876813888550e-02 1.047926098108291626e-01 1.315678656101226807e-01 2.777893096208572388e-02 2.779576741158962250e-02 -2.504831254482269287e-01 -8.402959257364273071e-02 -4.577545449137687683e-02 3.390220105648040771e-01 -5.992467701435089111e-02 -4.699816927313804626e-02 7.711037993431091309e-02 1.085591036826372147e-02 2.366267144680023193e-01 -3.456728905439376831e-02 -5.321548786014318466e-03 1.308060586452484131e-01 -6.390076130628585815e-02 2.657105922698974609e-01
3.639574050903320312e-01 -2.704655528068542480e-01 7.855983823537826538e-02 -1.701567769050598145e-01 -1.334447562694549561e-01 7.681940495967864990e-02 2.107682228088378906e-01 -1.853831708431243896e-01 -3.008700013160705566e-01 -3.095703423023223877e-01 -1.045600548386573792e-01 1.491265445947647095e-01 -8.205281198024749756e-02 3.181936219334602356e-02 1.535083651542663574e-01 1.768302619457244873e-01 4.617705941200256348e-02 1.340487599372863770e-01 -1.236026808619499207e-01 -3.080131411552429199e-01 5.403853952884674072e-02 2.792454361915588379e-01 -8.886218816041946411e-02 9.913431480526924133e-03 1.346744298934936523e-01 8.576282113790512085e-02 2.519390583038330078e-01 -2.952619083225727081e-02 1.379699539393186569e-02 7.107893377542495728e-02 -1.268645972013473511e-01 2.105555534362792969e-01
1.241347789764404297e-01 -4.359879195690155029e-01 -4.961133748292922974e-02 -2.417946308851242065e-01 -1.239938382059335709e-02 -5.180802196264266968e-02 1.383935008198022842e-02 2.618860825896263123e-02 1.582902669906616211e-01 1.260505765676498413e-01 -8.482032269239425659e-02 1.886746734380722046e-01 -2.506650984287261963e-01 4.531798362731933594e-01 5.462385341525077820e-02 7.820662856101989746e-02 -1.498104073107242584e-02 -6.680742651224136353e-02 6.135376915335655212e-02 -2.349359393119812012e-01 2.086924910545349121e-01 2.742254734039306641e-01 -1.487504243850708008e-01 1.103086620569229126e-01 7.872603833675384521e-02 5.029584094882011414e-02 2.064577639102935791e-01 -1.084413081407546997e-01 1.184146404266357422e-01 2.112379372119903564e-01 -1.738496869802474976e-01 1.221219543367624283e-02
-1.629474163055419922e-01 -3.703249692916870117e-01 -1.380119845271110535e-02 -2.308784723281860352e-01 2.537426054477691650e-01 -9.057678282260894775e-02 -1.253807991743087769e-01 -1.808860152959823608e-01 7.042394578456878662e-02 -1.978263258934020996e-01 -5.333539471030235291e-02 1.089627370238304138e-01 -1.935449838638305664e-01 2.073574066162109375e-01 1.064947769045829773e-01 1.207533404231071472e-01 1.143544241786003113e-01 1.484746038913726807e-01 -1.216721981763839722e-01 -4.848922044038772583e-02 -1.867503672838211060e-02 3.436013460159301758e-01 -1.965916603803634644e-01 1.225111633539199829e-01 -1.781898736953735352e-01 -8.371061831712722778e-02 3.854809105396270752e-01 1.058507114648818970e-01 -4.493397846817970276e-02 2.327969074249267578e-01 7.149890065193176270e-02 1.111829653382301331e-01
1.968256682157516479e-01 -2.584172785282135010e-01 2.779439687728881836e-01 8.185123093426227570e-03 1.257282495498657227e-01 -1.400869339704513550e-01 1.843979656696319580e-01 -2.837673723697662354e-01 1.728094071149826050e-01 -1.501836720854043961e-02 -2.520902454853057861e-01 -1.319479346275329590e-01 -6.686393171548843384e-02 3.088825643062591553e-01 1.416978687047958374e-01 1.158722043037414551e-01 -5.204162374138832092e-02 9.346578270196914673e-02 -1.425934433937072754e-01 -1.794396638870239258e-01 5.003621056675910950e-02 2.171369045972824097e-01 -1.010187435895204544e-02 -2.658700644969940186e-01 1.830272674560546875e-01 -2.713748812675476074e-01 2.661862671375274658e-01 -3.702662512660026550e-02 5.233409628272056580e-02 1.208254620432853699e-01 7.381093502044677734e-02 1.902572959661483765e-01
1.761426180601119995e-01 -2.641917467117309570e-01 -9.418534114956855774e-03 -1.988980919122695923e-01 -1.305344402790069580e-01 2.067819796502590179e-02 1.292243450880050659e-01 -2.746449410915374756e-01 -1.375470776110887527e-02 1.714431941509246826e-01 3.386921063065528870e-02 1.767419129610061646e-01 -1.044191271066665649e-01 4.311272203922271729e-01 1.418425142765045166e-02 1.540408432483673096e-01 3.956576809287071228e-02 1.116186231374740601e-01 6.282161921262741089e-02 -2.808108031749725342e-01 9.009166061878204346e-02 4.121752381324768066e-01 -1.422765254974365234e-01 -2.977613210678100586e-01 5.287854932248592377e-03 -9.345547854900360107e-02 2.370894998311996460e-01 -3.802842926234006882e-03 -5.761755257844924927e-02 1.016650944948196411e-01 6.705159693956375122e-02 -1.967343874275684357e-02
2.058213502168655396e-01 -3.865724429488182068e-02 -7.128965854644775391e-02 8.867962658405303955e-02 -1.724787503480911255e-01 2.068322151899337769e-02 -5.411965027451515198e-02 -3.694344311952590942e-02 2.026522718369960785e-02 -1.345673203468322754e-01 -1.851073354482650757e-01 -1.292728632688522339e-01 2.835915982723236084e-01 2.271347045898437500e-01 -5.322256684303283691e-02 -4.955195263028144836e-02 -7.008300721645355225e-02 2.031422257423400879e-01 1.422984451055526733e-01 1.717083454132080078e-01 1.961847245693206787e-01 2.067955285310745239e-01 -3.212572038173675537e-01 -4.961523227393627167e-03 -5.001902580261230469e-02 -5.321509391069412231e-02 4.395633041858673096e-01 -3.034883141517639160e-01 7.430090755224227905e-02 2.856464982032775879e-01 -1.631950736045837402e-01 1.308895945549011230e-01
3.909737765789031982e-01 -4.887779802083969116e-02 -1.145976260304450989e-01 -6.313550472259521484e-02 -1.772917360067367554e-01 -2.061382234096527100e-01 1.131064444780349731e-01 -3.611551225185394287e-01 -8.616828918457031250e-02 -1.667563766241073608e-01 -2.440088987350463867e-01 1.585303992033004761e-01 -1.775585561990737915e-01 -5.678923055529594421e-02 4.652848839759826660e-02 5.191519483923912048e-02 3.936390578746795654e-02 5.004959553480148315e-02 2.142917364835739136e-02 -1.425744146108627319e-01 1.967790275812149048e-01 2.679843008518218994e-01 -9.641807526350021362e-02 -1.779194325208663940e-01 1.946418434381484985e-01 4.236875474452972412e-02 2.010440528392791748e-01 -9.927806258201599121e-02 1.010060906410217285e-01 2.696309983730316162e-01 -1.584863215684890747e-01 2.768691182136535645e-01
3.189852237701416016e-01 -1.017349436879158020e-01 2.258816361427307129e-01 5.396386608481407166e-02 -6.532611697912216187e-02 -1.724455207586288452e-01 -1.113677397370338440e-01 -1.249603107571601868e-01 -2.302664518356323242e-01 1.342625468969345093e-01 3.790548443794250488e-02 6.456528324633836746e-03 1.578913927078247070e-01 9.199775010347366333e-02 6.464431434869766235e-02 4.131737053394317627e-01 -6.629879027605056763e-02 4.068489372730255127e-01 1.734082959592342377e-02 6.073708087205886841e-02 1.786401262506842613e-03 1.709666103124618530e-02 -1.604824938112869859e-04 8.580910414457321167e-02 4.159718379378318787e-02 -2.445378750562667847e-01 2.726275920867919922e-01 1.168950051069259644e-01 2.705623209476470947e-02 2.429348677396774292e-01 -1.054729968309402466e-01 -2.986060380935668945e-01
4.051536917686462402e-01 -6.676963716745376587e-02 -1.345933824777603149e-01 -5.459598451852798462e-02 -2.296106517314910889e-01 -2.135236859321594238e-01 9.612074121832847595e-03 -1.916989982128143311e-01 -8.981959521770477295e-02 -1.305757761001586914e-01 -6.251946836709976196e-02 -1.177310347557067871e-01 -2.536336146295070648e-02 1.988642215728759766e-01 2.449601888656616211e-01 1.588947623968124390e-01 2.153110355138778687e-01 1.555634140968322754e-01 -1.525306254625320435e-01 4.680563509464263916e-02 7.690415531396865845e-02 2.918650954961776733e-02 -2.639831043779850006e-02 1.415217220783233643e-01 9.179200232028961182e-02 -1.915758103132247925e-01 2.936777770519256592e-01 -8.092256635427474976e-02 -1.901100426912307739e-01 3.415924608707427979e-01 2.562194466590881348e-01 1.640342622995376587e-01
6.458912789821624756e-02 -1.341361999511718750e-01 6.938206404447555542e-02 2.257236689329147339e-01 -8.893657475709915161e-02 -2.861788868904113770e-01 1.514174640178680420e-01 1.026030704379081726e-01 1.560899913311004639e-01 -2.094635069370269775e-01 4.249874502420425415e-02 7.836630567908287048e-03 -1.773059964179992676e-01 1.697842925786972046e-01 9.175615757703781128e-02 2.233906686305999756e-01 -1.609758436679840088e-01 -5.113624781370162964e-02 -2.422435432672500610e-01 -2.355681657791137695e-01 -7.573933154344558716e-02 2.847400009632110596e-01 -5.259036552160978317e-03 -1.936918869614601135e-02 1.851955056190490723e-02 -3.545394539833068848e-02 3.989382386207580566e-01 -3.316059410572052002e-01 2.941994965076446533e-01 1.341675780713558197e-02 3.774954006075859070e-02 -1.460263878107070923e-01
1.766993254423141479e-01 -2.969426810741424561e-01 1.994234025478363037e-01 -2.369768321514129639e-01 -5.371654778718948364e-02 -1.063871905207633972e-01 9.308422356843948364e-02 -1.835321336984634399e-01 -1.904243230819702148e-02 -1.503626853227615356e-01 1.255890447646379471e-02 2.196714282035827637e-01 -1.007722541689872742e-01 1.020361781120300293e-01 -8.929046988487243652e-02 1.169677153229713440e-01 1.057144626975059509e-01 1.155318096280097961e-01 -1.440593749284744263e-01 -1.103333011269569397e-01 4.453504830598831177e-02 2.480091750621795654e-01 1.069106385111808777e-01 -7.562266290187835693e-02 1.738024950027465820e-01 -4.094287157058715820e-01 6.777477264404296875e-02 -1.948036104440689087e-01 2.558966875076293945e-01 2.305037081241607666e-01 1.330183744430541992e-01 3.158109486103057861e-01
2.092735618352890015e-01 -8.941265195608139038e-02 6.060140952467918396e-02 4.705887287855148315e-02 -4.701603576540946960e-02 -2.428482770919799805e-01 1.630227714776992798e-01 1.343515068292617798e-01 1.329424679279327393e-01 -4.326242953538894653e-02 1.664509624242782593e-02 -8.801483362913131714e-02 -2.272842973470687866e-01 9.708478301763534546e-02 -1.702621132135391235e-01 1.048755869269371033e-01 3.581558763980865479e-01 5.547133088111877441e-02 1.481150090694427490e-01 -6.818303465843200684e-02 1.033913576975464821e-03 2.523948550224304199e-01 -4.494840651750564575e-02 6.378458440303802490e-02 -5.308553203940391541e-02 -2.480057440698146820e-02 5.623319149017333984e-01 -2.248144894838333130e-01 1.200973689556121826e-01 1.683960855007171631e-01 7.552641630172729492e-02 -2.479116320610046387e-01
2.539865970611572266e-01 -2.606658041477203369e-01 1.183868497610092163e-01 -1.213646400719881058e-02 3.726143017411231995e-02 -1.239638105034828186e-01 -5.381989106535911560e-02 -1.497640460729598999e-01 -3.685105964541435242e-02 2.355496436357498169e-01 -2.119315862655639648e-01 -1.584468781948089600e-01 -1.808894053101539612e-02 -9.619325399398803711e-02 -5.021567270159721375e-02 3.533388376235961914e-01 1.639875769615173340e-01 -1.397129427641630173e-02 2.284472137689590454e-01 6.503222137689590454e-02 -4.639019817113876343e-02 3.206272125244140625e-01 -9.537793695926666260e-02 1.578177064657211304e-01 -2.338532805442810059e-01 -1.494803428649902344e-01 2.728776335716247559e-01 -3.351065814495086670e-01 -1.726944148540496826e-01 8.660709112882614136e-02 -6.738413125276565552e-02 -1.391792297363281250e-01
2.218145728111267090e-01 -2.527533471584320068e-01 1.059179678559303284e-01 -9.647548943758010864e-02 -1.581218838691711426e-01 6.476253271102905273e-02 1.491688191890716553e-01 -2.014681845903396606e-01 -3.305922448635101318e-01 -3.531146943569183350e-01 -1.080254018306732178e-01 1.378564536571502686e-01 -9.922155737876892090e-02 6.344399601221084595e-02 1.667816489934921265e-01 2.801998257637023926e-01 -9.014587849378585815e-03 6.403202563524246216e-02 -3.860716149210929871e-02 -3.717171847820281982e-01 3.447715565562248230e-02 2.702816128730773926e-01 2.333727478981018066e-02 3.908182494342327118e-03 8.041825890541076660e-02 1.077908575534820557e-01 2.660469114780426025e-01 -2.305950596928596497e-02 6.685669533908367157e-03 1.247681081295013428e-01 -6.468483805656433105e-02 2.483067959547042847e-01
3.007929027080535889e-01 -2.232301384210586548e-01 -1.138518080115318298e-01 -3.353109657764434814e-01 1.088554784655570984e-02 -1.054232344031333923e-01 -6.989835947751998901e-02 -3.295371532440185547e-01 -1.947755515575408936e-01 -9.205258637666702271e-02 1.999783664941787720e-01 -6.317789107561111450e-02 -1.979897022247314453e-01 -5.810338258743286133e-02 1.978678703308105469e-01 5.013144016265869141e-02 3.912162408232688904e-02 1.392171531915664673e-01 -9.007536806166172028e-03 -4.330880567431449890e-02 2.089460045099258423e-01 4.341294765472412109e-01 1.614524275064468384e-01 3.725848719477653503e-02 9.963684529066085815e-02 -1.225367709994316101e-01 1.768832094967365265e-02 -1.680341362953186035e-01 1.381805390119552612e-01 1.881402581930160522e-01 -1.242838799953460693e-01 1.704979687929153442e-01
1.628053635358810425e-01 -8.126530051231384277e-02 1.241961121559143066e-01 3.501648083329200745e-02 -8.136305958032608032e-02 -2.340129911899566650e-01 1.442221105098724365e-01 1.083839759230613708e-01 1.407440453767776489e-01 -4.059064760804176331e-02 6.489682476967573166e-03 -7.670855522155761719e-02 -3.147690892219543457e-01 5.555508285760879517e-02 -1.919141113758087158e-01 1.242201998829841614e-01 3.506214916706085205e-01 5.623508244752883911e-02 1.537906378507614136e-01 -3.476966172456741333e-02 2.179953642189502716e-02 2.142248302698135376e-01 -5.666363611817359924e-02 1.974138244986534119e-02 -3.707296773791313171e-02 -3.406798467040061951e-02 5.353317856788635254e-01 -2.403763681650161743e-01 1.288333088159561157e-01 2.134212553501129150e-01 5.602581426501274109e-02 -2.477746456861495972e-01
2.382927238941192627e-01 -3.889790475368499756e-01 2.130097448825836182e-01 3.248424828052520752e-01 -1.731503605842590332e-01 5.676685273647308350e-02 -7.660142332315444946e-02 -2.314268052577972412e-01 -1.655295938253402710e-01 -7.323103398084640503e-02 -6.200785934925079346e-02 -1.075439453125000000e-01 -1.552128344774246216e-01 -9.459861903451383114e-04 -6.381686031818389893e-02 1.788800805807113647e-01 -1.420860439538955688e-01 1.713611558079719543e-02 4.823208600282669067e-02 -2.131567150354385376e-01 2.686594128608703613e-01 1.407717019319534302e-01 -1.074696332216262817e-01 -1.655625179409980774e-02 -1.234854236245155334e-01 -1.658761948347091675e-01 -4.967348184436559677e-03 -1.741989403963088989e-01 1.043587774038314819e-01 3.707117140293121338e-01 6.886857002973556519e-02 2.044340223073959351e-01
2.565148174762725830e-01 -8.056759089231491089e-02 -7.040742319077253342e-03 2.414631284773349762e-02 -2.266298532485961914e-01 -5.868509784340858459e-02 5.837678909301757812e-02 -1.177963241934776306e-01 -1.536216586828231812e-01 1.124932616949081421e-01 4.161629825830459595e-02 -2.979415059089660645e-01 -1.472221873700618744e-02 -3.393897041678428650e-02 2.361460328102111816e-01 1.153583005070686340e-01 7.708799839019775391e-02 3.664524853229522705e-01 -2.448982931673526764e-02 1.041222289204597473e-01 3.348800241947174072e-01 1.727606505155563354e-01 -5.360823497176170349e-02 -1.743819713592529297e-01 1.320417821407318115e-01 -7.633158564567565918e-02 2.473302632570266724e-01 -1.735494583845138550e-01 5.320074036717414856e-02 3.790614902973175049e-01 2.595609128475189209e-01 -4.902255162596702576e-02
2.245942503213882446e-01 -2.014182955026626587e-01 -1.359522342681884766e-01 -8.104764670133590698e-02 -8.222375810146331787e-02 -1.821550726890563965e-01 -1.350300852209329605e-02 -3.059803843498229980e-01 -2.052373886108398438e-01 -2.728696763515472412e-01 -2.056629657745361328e-01 -8.626301586627960205e-02 -1.508001536130905151e-01 -2.110787779092788696e-01 2.608067542314529419e-02 1.371814161539077759e-01 1.302208304405212402e-01 -4.958312585949897766e-02 -7.827167212963104248e-02 -1.641361862421035767e-01 2.966303192079067230e-02 1.957991719245910645e-01 -6.215567514300346375e-02 -1.352128684520721436e-01 1.421913802623748779e-01 -7.209631055593490601e-02 2.513934671878814697e-01 -1.878697872161865234e-01 1.906088739633560181e-01 3.159679472446441650e-01 1.588311418890953064e-02 3.505714237689971924e-01
1.097858697175979614e-01 -3.182651102542877197e-01 2.470709532499313354e-01 1.978081315755844116e-01 1.036993414163589478e-01 -1.889957040548324585e-01 -1.632705330848693848e-01 -2.231772057712078094e-02 -1.026830077171325684e-01 -4.468928650021553040e-02 -3.712753206491470337e-02 -4.378641769289970398e-02 6.301870103925466537e-03 1.235267985612154007e-02 -2.663912177085876465e-01 9.422292560338973999e-02 6.714273989200592041e-02 -1.351206600666046143e-01 4.459092766046524048e-02 -1.075154170393943787e-01 -4.905997961759567261e-02 3.083577752113342285e-01 -2.246547937393188477e-01 -5.812226235866546631e-02 -2.158878147602081299e-01 -1.131207793951034546e-01 3.872497677803039551e-01 -3.595939576625823975e-01 1.868534684181213379e-01 8.750344812870025635e-02 -1.258442401885986328e-01 -1.795771270990371704e-01
3.602594509720802307e-02 -1.551563143730163574e-01 7.175928354263305664e-02 -1.056208834052085876e-01 3.100888133049011230e-01 -1.397126317024230957e-01 2.932704985141754150e-01 -1.347327828407287598e-01 1.361766159534454346e-01 -1.881040930747985840e-01 -8.631583303213119507e-03 1.604845523834228516e-01 -4.974532872438430786e-02 1.688222140073776245e-01 1.826323755085468292e-02 2.384441792964935303e-01 1.807409375905990601e-01 3.317084163427352905e-02 -2.416163682937622070e-02 -1.736623793840408325e-01 -1.620297320187091827e-02 5.023339390754699707e-01 -6.416744738817214966e-02 -1.727947145700454712e-01 1.388253420591354370e-01 -8.413372933864593506e-02 2.906320393085479736e-01 -1.159746348857879639e-01 6.708619184792041779e-03 7.729666680097579956e-02 -2.562055885791778564e-01 -1.534602344036102295e-01
1.568889766931533813e-01 -2.046790868043899536e-01 -1.446478068828582764e-01 -1.532194903120398521e-03 -7.422514259815216064e-02 -1.208524703979492188e-01 3.243625164031982422e-02 -6.831517070531845093e-02 -1.381104290485382080e-01 2.100248187780380249e-01 -1.302776038646697998e-01 -2.622064352035522461e-01 1.329202950000762939e-01 1.681545004248619080e-02 2.619571983814239502e-01 -1.511167734861373901e-01 -1.485448032617568970e-01 3.037869334220886230e-01 -1.746079772710800171e-01 -1.878880858421325684e-01 2.017074823379516602e-02 3.647739589214324951e-01 1.157555058598518372e-01 -7.453767210245132446e-02 2.716197259724140167e-02 -6.420931220054626465e-02 4.505332112312316895e-01 6.307294964790344238e-02 8.864467591047286987e-02 2.036581337451934814e-01 1.388941854238510132e-01 1.241221502423286438e-01
1.801004260778427124e-01 -2.208939939737319946e-01 2.930814027786254883e-01 1.055891141295433044e-01 2.711965143680572510e-02 -8.259126543998718262e-02 -2.659334056079387665e-02 -1.035173535346984863e-01 -1.534691601991653442e-01 2.854387760162353516e-01 -1.993269026279449463e-01 -2.214019931852817535e-02 1.594939678907394409e-01 3.333363831043243408e-01 2.226420044898986816e-01 9.516678750514984131e-03 -1.209413707256317139e-01 1.852376610040664673e-01 -6.580354273319244385e-02 -2.909745648503303528e-02 1.512059755623340607e-02 4.647182822227478027e-01 9.176503121852874756e-02 -1.871788948774337769e-01 -7.092151045799255371e-02 -1.079756170511245728e-01 3.094423711299896240e-01 1.015349030494689941e-01 1.099162548780441284e-01 1.183204874396324158e-01 8.813983947038650513e-02 3.025637008249759674e-02
3.075663186609745026e-02 -3.812146186828613281e-01 2.714777588844299316e-01 -1.353221237659454346e-01 -1.424618661403656006e-01 -1.365050226449966431e-01 1.260664165019989014e-01 -1.405608803033828735e-01 1.721266843378543854e-02 1.894001513719558716e-01 7.511343806982040405e-02 1.108284667134284973e-01 -1.190267279744148254e-01 1.872637122869491577e-01 -2.779601141810417175e-02 2.698782682418823242e-01 3.331273421645164490e-02 -2.563336491584777832e-02 7.503801025450229645e-03 -1.839937716722488403e-01 -9.634901583194732666e-02 2.855287492275238037e-01 -8.884314447641372681e-02 -4.148621559143066406e-01 -8.286602795124053955e-02 -2.124542370438575745e-02 4.112162292003631592e-01 -3.551004827022552490e-02 -5.281100794672966003e-02 1.502259373664855957e-01 -2.270227298140525818e-02 1.273195073008537292e-02
2.342308759689331055e-01 -2.256478071212768555e-01 -7.099156081676483154e-02 -1.827522814273834229e-01 -2.681897878646850586e-01 -8.608414232730865479e-02 4.607856273651123047e-02 -1.212511137127876282e-01 -2.180711925029754639e-01 2.406881898641586304e-01 -5.319912359118461609e-02 -4.982943460345268250e-02 8.128154277801513672e-02 1.658936738967895508e-01 -9.318611025810241699e-02 3.713306412100791931e-02 -4.022984951734542847e-02 9.141529351472854614e-02 -4.320485517382621765e-02 4.853065311908721924e-02 2.568179965019226074e-01 1.240218579769134521e-01 3.193674385547637939e-01 -6.695611029863357544e-02 -2.180808931589126587e-01 -1.688585579395294189e-01 3.007366061210632324e-01 -1.523834001272916794e-02 4.556566011160612106e-03 4.503591358661651611e-01 1.761898249387741089e-01 -4.453927651047706604e-02
2.348224073648452759e-01 -2.904165983200073242e-01 -9.997000545263290405e-02 2.463251724839210510e-02 -1.369868814945220947e-01 -1.412453800439834595e-01 -1.825197935104370117e-01 -5.709825083613395691e-02 -2.025463432073593140e-01 7.847513072192668915e-03 -1.562121659517288208e-01 -4.095332697033882141e-02 1.340817362070083618e-01 2.271306663751602173e-01 -1.368409991264343262e-01 3.099168650805950165e-02 -1.562295556068420410e-01 1.301905959844589233e-01 6.802233308553695679e-02 1.566641330718994141e-01 1.369793117046356201e-01 2.091269940137863159e-01 -2.784767560660839081e-02 -2.084451913833618164e-01 -3.222022652626037598e-01 -1.740013994276523590e-02 2.214919924736022949e-01 -2.363697253167629242e-02 1.662404388189315796e-01 3.947893083095550537e-01 2.523207962512969971e-01 -2.001583725214004517e-01
4.226091504096984863e-01 -1.151633188128471375e-01 -1.702893972396850586e-01 -4.980738461017608643e-02 -4.279084876179695129e-02 -2.034419178962707520e-01 -1.287562213838100433e-02 -3.022023141384124756e-01 -1.625250875949859619e-01 -1.818466484546661377e-01 -1.774277687072753906e-01 3.412828594446182251e-02 -2.513656318187713623e-01 -8.099381625652313232e-02 -1.161320693790912628e-02 5.188455060124397278e-02 1.993997246026992798e-01 1.200776025652885437e-01 -7.376125454902648926e-02 -8.205462247133255005e-02 8.075826615095138550e-02 2.800643444061279297e-01 6.972982734441757202e-02 -1.014054715633392334e-01 1.871361136436462402e-01 4.384132847189903259e-02 1.858214288949966431e-01 -1.811858266592025757e-01 2.267057299613952637e-01 2.128421366214752197e-01 -1.684238463640213013e-01 2.853577733039855957e-01
1.963635832071304321e-01 -3.268652781844139099e-02 1.461226642131805420e-01 2.295867204666137695e-01 -1.158091053366661072e-01 -2.355647832155227661e-01 1.677786260843276978e-01 6.515874713659286499e-02 5.406025797128677368e-03 -3.051333725452423096e-01 -2.999835880473256111e-03 1.123200953006744385e-01 -2.591967582702636719e-01 -5.787900835275650024e-02 -2.207375690340995789e-02 1.843897253274917603e-01 -1.659632772207260132e-01 1.949825584888458252e-01 1.089438945055007935e-01 -1.427966356277465820e-01 2.872058153152465820e-01 3.167272508144378662e-01 -1.238857135176658630e-01 7.919365912675857544e-02 -1.021499335765838623e-01 -3.762165009975433350e-01 1.360531896352767944e-01 4.034798219799995422e-02 7.155072689056396484e-02 2.718173563480377197e-01 1.133068799972534180e-01 8.963400125503540039e-02
4.379630088806152344e-01 -3.594448566436767578e-01 1.148031577467918396e-01 2.222741581499576569e-02 -5.764936655759811401e-02 6.660321354866027832e-02 1.259544789791107178e-01 -1.700617522001266479e-01 -6.275476515293121338e-02 1.888231933116912842e-02 3.269687592983245850e-01 -1.249172817915678024e-02 2.461191266775131226e-02 2.018819153308868408e-01 -1.133989095687866211e-01 1.201821789145469666e-01 -1.187809482216835022e-01 7.440113276243209839e-02 -7.154107838869094849e-02 2.087098509073257446e-01 3.410930186510086060e-02 3.126156926155090332e-01 -5.707339849323034286e-03 1.166765466332435608e-01 5.716121941804885864e-02 -8.312147855758666992e-02 1.557778120040893555e-01 1.811860711313784122e-03 -8.404017239809036255e-02 1.704859286546707153e-01 3.026952743530273438e-01 -2.994742095470428467e-01
1.004510596394538879e-01 -1.202263310551643372e-01 1.551844030618667603e-01 -4.810159653425216675e-02 -1.097562238574028015e-01 -2.414621710777282715e-01 1.111885532736778259e-01 8.431086689233779907e-02 1.454029381275177002e-01 -1.019492745399475098e-01 1.005172431468963623e-01 -8.402721583843231201e-02 -2.386191487312316895e-01 1.813725233078002930e-01 -7.607170939445495605e-02 1.424733698368072510e-01 2.550410330295562744e-01 7.033304870128631592e-02 5.257902084849774837e-04 -9.074706584215164185e-02 -4.721450060606002808e-02 3.160304129123687744e-01 -1.502122133970260620e-01 1.492776721715927124e-02 -6.613454967737197876e-02 4.253498837351799011e-02 5.833184719085693359e-01 -2.388967573642730713e-01 1.896068900823593140e-01 7.348216325044631958e-02 -9.134375303983688354e-02 -1.956756114959716797e-01
1.598593033850193024e-02 -2.544411718845367432e-01 -1.526495069265365601e-01 4.333814606070518494e-03 1.227507889270782471e-01 -2.011803686618804932e-01 -1.680194400250911713e-02 -2.298165857791900635e-01 -1.344401389360427856e-02 -1.657702028751373291e-01 -3.125616312026977539e-01 -1.005566418170928955e-01 -1.622437834739685059e-01 2.408446669578552246e-01 7.157108746469020844e-03 -1.542819440364837646e-01 1.236629635095596313e-01 2.433757185935974121e-01 -3.368887677788734436e-02 -1.036472693085670471e-01 -2.858123481273651123e-01 1.864890158176422119e-01 8.057031780481338501e-02 3.724135458469390869e-01 -3.395906090736389160e-02 7.218877971172332764e-02 3.369806408882141113e-01 3.705780208110809326e-02 1.679620444774627686e-01 1.654458343982696533e-01 6.676764227449893951e-03 -1.855259090662002563e-01
1.076576858758926392e-01 -4.151883721351623535e-01 2.065484225749969482e-01 2.347921580076217651e-01 -6.590005755424499512e-02 -2.138562649488449097e-01 -1.085186451673507690e-01 7.555219531059265137e-02 -1.076118424534797668e-01 1.269556432962417603e-01 -3.739853575825691223e-02 -7.423496991395950317e-02 1.813316494226455688e-01 -7.048351317644119263e-02 -3.268862366676330566e-01 1.457723081111907959e-01 1.004748344421386719e-01 6.543185561895370483e-02 -1.142023596912622452e-02 -1.291507109999656677e-02 3.750786557793617249e-02 4.315728545188903809e-01 -1.621231622993946075e-02 2.647131681442260742e-02 -4.582260176539421082e-02 -1.307914257049560547e-01 3.197681307792663574e-01 -2.433376163244247437e-01 1.352133303880691528e-01 2.347644045948982239e-02 -2.280173590406775475e-03 -2.175017297267913818e-01
2.604530155658721924e-01 -4.723881483078002930e-01 1.018292978405952454e-01 3.036860227584838867e-01 4.464364051818847656e-02 -1.426276415586471558e-01 -1.181286107748746872e-02 -4.316004365682601929e-02 -5.094275809824466705e-03 -5.898335948586463928e-02 1.080744341015815735e-01 -2.040831446647644043e-01 5.484632775187492371e-02 8.365625143051147461e-02 -8.409771323204040527e-02 2.622596323490142822e-01 1.002953760325908661e-02 -1.626320034265518188e-01 -1.063067838549613953e-01 -4.179783631116151810e-03 9.361638128757476807e-02 3.468815088272094727e-01 -4.747352749109268188e-02 -8.045277744531631470e-02 -8.940566331148147583e-02 -1.956147253513336182e-01 3.685730695724487305e-01 -1.286434233188629150e-01 -7.002664357423782349e-02 -1.168799698352813721e-01 -3.193752467632293701e-02 -2.132215052843093872e-01
1.996165513992309570e-01 -3.882338106632232666e-01 6.263811886310577393e-02 -1.637186110019683838e-01 2.912396490573883057e-01 -1.088088750839233398e-01 -1.627385616302490234e-01 -3.448679745197296143e-01 8.734248578548431396e-03 -2.924314886331558228e-02 1.903131753206253052e-01 2.588225901126861572e-01 -7.514885812997817993e-02 1.621278971433639526e-01 1.545396894216537476e-01 1.016735285520553589e-01 4.219418915454298258e-04 9.189971722662448883e-03 -2.673207521438598633e-01 -1.226914227008819580e-01 8.955981582403182983e-03 3.558477163314819336e-01 -1.498362123966217041e-01 6.646764930337667465e-03 -1.381942778825759888e-01 -9.009226411581039429e-02 2.092218548059463501e-01 3.599130362272262573e-02 -1.306631714105606079e-01 1.594905704259872437e-01 8.159419894218444824e-02 9.527870267629623413e-02
2.345817089080810547e-01 -3.880511820316314697e-01 1.992734521627426147e-01 -3.780400147661566734e-03 -1.325713098049163818e-01 -2.426177114248275757e-01 8.008356392383575439e-02 -1.663379520177841187e-01 -2.621664702892303467e-01 2.014510035514831543e-01 2.269755452871322632e-01 1.883061416447162628e-02 9.159186482429504395e-02 -2.158023044466972351e-02 -2.249254286289215088e-01 -1.116388943046331406e-02 2.237221784889698029e-02 -1.008835434913635254e-01 8.118893206119537354e-02 1.105479076504707336e-01 2.660280466079711914e-01 1.060552373528480530e-01 2.713317796587944031e-02 7.091064006090164185e-02 -1.285162568092346191e-01 3.564080921933054924e-03 4.655380547046661377e-01 -1.322220563888549805e-01 -1.096432060003280640e-01 1.478088647127151489e-01 8.540214598178863525e-02 -1.192165613174438477e-01
1.460423618555068970e-01 -2.580381371080875397e-02 -1.622666269540786743e-01 6.547253578901290894e-02 -1.918012648820877075e-01 -8.623853325843811035e-02 2.218047082424163818e-01 -2.145434170961380005e-01 8.825092762708663940e-02 -1.915647834539413452e-01 -2.362871766090393066e-01 1.593793481588363647e-01 2.022804319858551025e-01 2.656297981739044189e-01 -6.443184614181518555e-02 8.595727384090423584e-03 -5.899981781840324402e-02 -1.310264468193054199e-01 -8.734236657619476318e-02 -2.723885886371135712e-02 6.219318509101867676e-02 1.943448781967163086e-01 -2.056456953287124634e-01 1.923520565032958984e-01 8.380018919706344604e-02 -8.185129612684249878e-02 5.132350921630859375e-01 -7.219395041465759277e-02 1.984487026929855347e-01 2.073286473751068115e-01 -1.925238519906997681e-01 -1.216278150677680969e-01
3.739625811576843262e-01 -3.186360001564025879e-01 7.403340935707092285e-02 -3.419299721717834473e-01 1.241945549845695496e-01 -5.281083285808563232e-02 -1.718910634517669678e-01 -1.291706264019012451e-01 3.827916085720062256e-02 -1.247833594679832458e-01 1.461515575647354126e-01 2.629378736019134521e-01 -1.251412928104400635e-01 6.308570504188537598e-02 1.570712774991989136e-01 5.520884320139884949e-02 -5.146965384483337402e-02 -4.607765376567840576e-02 -2.479333877563476562e-01 -1.205595135688781738e-01 5.635782331228256226e-02 2.025497406721115112e-01 -3.440008312463760376e-02 -8.992063230834901333e-04 3.249663114547729492e-02 -1.996520906686782837e-01 3.235529959201812744e-01 5.669464357197284698e-03 -1.335338205099105835e-01 2.569270431995391846e-01 2.436967790126800537e-01 4.310130700469017029e-02
-2.958718501031398773e-02 -3.351139724254608154e-01 1.532111465930938721e-01 3.684905543923377991e-02 -2.765888273715972900e-01 5.327262729406356812e-02 -2.018502950668334961e-01 -1.616028994321823120e-01 -9.769027680158615112e-02 -1.855237632989883423e-01 -1.414360553026199341e-01 -1.000207141041755676e-01 -3.240877017378807068e-02 2.125441655516624451e-02 -2.452698051929473877e-01 2.370567917823791504e-01 -1.712648123502731323e-01 -6.048536300659179688e-02 -1.021393761038780212e-01 -1.420995146036148071e-01 2.514321804046630859e-01 4.965463280677795410e-01 -1.753306835889816284e-01 1.095965281128883362e-01 -6.946561485528945923e-02 6.628621369600296021e-02 7.636612653732299805e-02 -1.207058224827051163e-02 -5.236877501010894775e-02 2.049915492534637451e-01 2.183319628238677979e-01 -1.393672637641429901e-02
-2.576410025358200073e-02 -3.092584609985351562e-01 7.430855929851531982e-02 7.127794623374938965e-02 -1.976278275251388550e-01 -2.042825520038604736e-01 1.139964312314987183e-01 6.936145573854446411e-02 2.615039646625518799e-01 -3.620615005493164062e-01 4.491972923278808594e-02 1.320396810770034790e-01 1.748361438512802124e-01 -1.218638494610786438e-01 -1.100744958966970444e-02 2.712573707103729248e-01 -3.078404068946838379e-02 1.811271309852600098e-01 -3.335968032479286194e-02 5.355856381356716156e-03 2.257858961820602417e-01 3.531540557742118835e-02 -4.691420122981071472e-02 -2.454745024442672729e-02 -4.243520647287368774e-02 -3.440469503402709961e-01 4.209930598735809326e-01 -1.324165612459182739e-01 7.102838903665542603e-02 1.426399797201156616e-01 -3.440184891223907471e-02 -1.581583768129348755e-01
2.808637320995330811e-01 -3.715521097183227539e-01 1.394128054380416870e-01 2.503788769245147705e-01 -7.922729849815368652e-02 -3.240327835083007812e-01 -2.389434874057769775e-01 -9.171131998300552368e-02 6.688303500413894653e-02 1.012209728360176086e-01 1.074845641851425171e-01 4.686338454484939575e-02 1.788792461156845093e-01 3.866515308618545532e-02 -1.832561753690242767e-02 7.936678081750869751e-02 1.145181898027658463e-02 5.082843825221061707e-02 1.935804379172623158e-03 1.809752583503723145e-01 -4.354006797075271606e-02 4.199796617031097412e-01 -1.462050080299377441e-01 -7.782641053199768066e-02 3.901186957955360413e-02 -3.431054577231407166e-02 2.858407497406005859e-01 -1.345069110393524170e-01 3.035813570022583008e-01 -5.700121819972991943e-02 1.283138543367385864e-01 3.283628495410084724e-03
2.629411518573760986e-01 -1.304180324077606201e-01 1.511576175689697266e-01 7.033684104681015015e-02 -1.285556852817535400e-01 -2.133597582578659058e-01 -2.384516783058643341e-02 1.456464231014251709e-01 1.383584737777709961e-01 -1.916737407445907593e-01 5.042533203959465027e-02 -1.917216368019580841e-02 -1.767362207174301147e-01 2.321512997150421143e-01 -1.951390644535422325e-03 3.703820705413818359e-01 2.520064413547515869e-01 4.900027066469192505e-02 1.210729591548442841e-02 -8.623181283473968506e-02 5.810929089784622192e-02 1.906219571828842163e-01 4.899356886744499207e-02 8.856228739023208618e-02 1.950609870254993439e-02 -5.759882926940917969e-02 5.077188611030578613e-01 -1.836609244346618652e-01 1.709358096122741699e-01 6.938489526510238647e-02 8.167091012001037598e-02 -2.485134601593017578e-01
8.695999532938003540e-02 -3.475667238235473633e-01 1.624922156333923340e-01 1.409905254840850830e-01 9.178210794925689697e-02 -8.372901380062103271e-02 -5.321935564279556274e-02 -2.616719007492065430e-01 -5.106496065855026245e-02 1.034606248140335083e-02 -1.375582814216613770e-01 -4.258827269077301025e-01 3.087348118424415588e-02 1.487400531768798828e-01 -1.647859811782836914e-01 -2.220784127712249756e-01 5.709476023912429810e-02 8.641120791435241699e-02 5.903675407171249390e-02 -1.888846457004547119e-01 -7.996951043605804443e-02 2.391553223133087158e-01 -8.373305946588516235e-02 8.228842914104461670e-02 -2.510299980640411377e-01 -3.966165706515312195e-02 3.532071709632873535e-01 -2.299955487251281738e-01 1.038226187229156494e-01 1.849011778831481934e-01 -1.169584542512893677e-01 -8.887964487075805664e-02
4.497789591550827026e-02 -2.531403303146362305e-01 -1.138662397861480713e-01 3.091271221637725830e-02 -1.548601835966110229e-01 -1.972174271941184998e-02 -3.053491003811359406e-02 -2.502734772861003876e-02 -2.252344340085983276e-01 1.359115839004516602e-01 -7.108336687088012695e-02 -2.161378413438796997e-01 1.326448470354080200e-01 -5.042778328061103821e-02 2.115769535303115845e-01 -1.244802400469779968e-01 -2.020554244518280029e-01 2.786157429218292236e-01 -1.784928292036056519e-01 -1.581691056489944458e-01 2.570201642811298370e-02 3.766622245311737061e-01 1.136598736047744751e-01 -8.854780346155166626e-02 2.990084886550903320e-02 -2.591829597949981689e-01 4.200572371482849121e-01 -1.212047785520553589e-02 1.653593927621841431e-01 2.414150387048721313e-01 1.541209667921066284e-01 -3.185724373906850815e-03
1.884534657001495361e-01 -5.335691571235656738e-02 4.099270701408386230e-02 -1.257127672433853149e-01 -1.504253447055816650e-01 -2.609379887580871582e-01 3.520764708518981934e-01 -2.263869494199752808e-01 -3.069089949131011963e-01 1.709287520498037338e-03 2.685330212116241455e-01 7.508372515439987183e-02 8.291584998369216919e-02 1.501883566379547119e-01 -3.368939831852912903e-02 1.609534025192260742e-01 1.187151968479156494e-01 1.290901601314544678e-01 7.959765195846557617e-02 1.255107298493385315e-02 1.722118556499481201e-01 1.591356545686721802e-01 -8.214296400547027588e-02 2.515972256660461426e-01 9.245929121971130371e-02 -6.234727054834365845e-02 3.299619853496551514e-01 8.191344141960144043e-02 -2.809438481926918030e-02 2.067928612232208252e-01 1.732484400272369385e-01 -2.931619286537170410e-01
1.645812541246414185e-01 -1.597938239574432373e-01 -7.638587802648544312e-02 -1.335558891296386719e-01 -2.213314473628997803e-01 -3.499323129653930664e-01 2.681912183761596680e-01 -1.015757471323013306e-01 -2.990005016326904297e-01 -6.215020269155502319e-02 1.961829364299774170e-01 -3.593176230788230896e-02 3.897365182638168335e-02 5.384826660156250000e-02 -1.136217638850212097e-02 2.934179008007049561e-01 2.779602408409118652e-01 1.105565056204795837e-01 -2.064240276813507080e-01 -1.783854141831398010e-02 1.693009883165359497e-01 2.091353088617324829e-01 -5.467063561081886292e-02 1.553007028996944427e-02 1.258441656827926636e-01 2.983634732663631439e-02 1.480356007814407349e-01 -8.099593687802553177e-04 -5.668456479907035828e-02 2.542485296726226807e-01 3.048991560935974121e-01 -1.970600038766860962e-01
2.448056340217590332e-01 -2.353434115648269653e-01 8.496329188346862793e-03 2.016809768974781036e-02 -1.235882118344306946e-01 -1.259925216436386108e-01 -1.439709449186921120e-03 -4.003618657588958740e-01 -1.420059502124786377e-01 -2.293635308742523193e-01 -1.834908276796340942e-01 9.283866733312606812e-02 -3.797475993633270264e-01 2.474284172058105469e-02 -7.662529498338699341e-02 1.842955052852630615e-01 5.400981754064559937e-02 -7.504548877477645874e-02 6.803495436906814575e-02 -4.109898582100868225e-02 9.555233269929885864e-02 2.906382977962493896e-01 8.356833457946777344e-02 -6.795835494995117188e-02 1.896219849586486816e-01 -8.090090006589889526e-02 8.461923152208328247e-02 -1.475926488637924194e-01 3.519223034381866455e-01 2.126090973615646362e-01 2.072092145681381226e-02 1.790268421173095703e-01
7.268114387989044189e-02 -4.331507384777069092e-01 8.647694438695907593e-02 -1.385832279920578003e-01 -1.963978111743927002e-01 -6.233466044068336487e-02 1.597743332386016846e-01 1.050685942173004150e-01 2.214931100606918335e-01 9.953418374061584473e-02 -1.310499757528305054e-02 -2.738496959209442139e-01 -1.459758430719375610e-01 -8.854502439498901367e-02 -1.121888589113950729e-02 1.357988268136978149e-01 -8.470594137907028198e-02 2.450851351022720337e-01 2.374257333576679230e-02 1.779476553201675415e-02 2.359377779066562653e-02 2.612430155277252197e-01 1.579460948705673218e-01 -1.037090420722961426e-01 -2.084216773509979248e-01 -2.758339643478393555e-01 4.297430217266082764e-01 1.387731899740174413e-04 9.911894798278808594e-02 1.750016026198863983e-02 1.796688437461853027e-01 -1.724980771541595459e-02
1.822729557752609253e-01 -3.273612856864929199e-01 3.422132134437561035e-02 2.341087348759174347e-02 -7.439736742526292801e-03 -1.887114942073822021e-01 -1.416987478733062744e-01 -5.463366210460662842e-02 -1.094621345400810242e-01 4.366393759846687317e-02 -1.097911670804023743e-01 6.674677878618240356e-02 -7.574059814214706421e-02 -1.770120672881603241e-02 -1.649821177124977112e-02 3.875095546245574951e-01 -2.897647954523563385e-02 2.078565210103988647e-01 2.709338068962097168e-01 -2.411246150732040405e-01 1.306938827037811279e-01 3.623090982437133789e-01 2.097000777721405029e-01 1.859783679246902466e-01 -3.388307290151715279e-03 1.383179128170013428e-01 2.661615014076232910e-01 -2.540638446807861328e-01 4.183651879429817200e-02 2.621684037148952484e-02 -2.002588212490081787e-01 -1.127026602625846863e-01
7.791235297918319702e-02 9.820472449064254761e-03 -5.947821214795112610e-02 1.358315255492925644e-02 -2.520751655101776123e-01 -1.563753485679626465e-01 2.852841317653656006e-01 -3.274382352828979492e-01 1.475698314607143402e-02 -2.292651832103729248e-01 -2.252499461174011230e-01 5.134002491831779480e-02 1.941597312688827515e-01 1.184463649988174438e-01 -8.181111479643732309e-05 -8.066969923675060272e-03 -1.286692321300506592e-01 -2.400154247879981995e-02 4.933163896203041077e-02 1.131088435649871826e-01 8.721990138292312622e-02 5.815012007951736450e-02 -2.363516539335250854e-01 1.263203173875808716e-01 -4.932998865842819214e-02 -1.287241429090499878e-01 4.775877296924591064e-01 -1.888679563999176025e-01 1.643115431070327759e-01 2.117838263511657715e-01 -2.911298871040344238e-01 -3.206920623779296875e-02
1.618633866310119629e-01 -2.170270681381225586e-01 -1.565328612923622131e-02 5.928172171115875244e-02 -2.508473992347717285e-01 -7.588185369968414307e-02 4.250376224517822266e-01 -2.169239819049835205e-01 -2.464756369590759277e-02 -1.621652543544769287e-01 7.583437114953994751e-02 -9.324176609516143799e-02 7.731045782566070557e-02 1.257715672254562378e-01 2.513599693775177002e-01 1.693555563688278198e-01 -4.718139022588729858e-02 1.844258606433868408e-01 -2.925429306924343109e-02 7.310492917895317078e-03 2.039273679256439209e-01 4.001763463020324707e-01 1.591342687606811523e-01 5.905397981405258179e-02 -2.039400190114974976e-01 -6.150068715214729309e-02 3.155775964260101318e-01 -5.788230150938034058e-02 -1.237262338399887085e-01 -1.456889212131500244e-01 2.718228846788406372e-02 -1.351433247327804565e-01
1.368703097105026245e-01 -2.190939635038375854e-01 -1.288822740316390991e-01 -1.038892474025487900e-02 -9.880498796701431274e-02 -3.442793712019920349e-02 -2.579731941223144531e-01 -1.955009251832962036e-01 -1.999835222959518433e-01 -5.111630260944366455e-02 -1.522545963525772095e-01 8.325093425810337067e-03 1.502234786748886108e-01 3.178583383560180664e-01 -7.118233293294906616e-02 -3.594063594937324524e-02 -1.567238122224807739e-01 1.837462633848190308e-01 5.943174660205841064e-02 1.320045441389083862e-01 1.717765331268310547e-01 3.320199847221374512e-01 6.950984895229339600e-02 -1.180072575807571411e-01 -1.934458166360855103e-01 -2.616837620735168457e-02 1.789007484912872314e-01 1.526276487857103348e-02 2.717138230800628662e-01 4.313425123691558838e-01 4.238506779074668884e-02 -1.876178830862045288e-01
2.319588139653205872e-02 -1.906192451715469360e-01 1.964588761329650879e-01 9.562270343303680420e-02 -6.540250033140182495e-02 -1.619448214769363403e-01 -1.072168424725532532e-01 -1.189647614955902100e-01 -1.063657924532890320e-01 -1.360905468463897705e-01 -6.418123841285705566e-02 -1.719796955585479736e-01 -4.641369879245758057e-01 -1.013320609927177429e-01 -8.256771415472030640e-02 2.808926701545715332e-01 -2.425826527178287506e-02 6.611936539411544800e-02 -1.127733141183853149e-01 -4.186569526791572571e-02 5.422727763652801514e-02 2.379680573940277100e-01 -3.498642146587371826e-02 4.143975302577018738e-02 1.341306976974010468e-02 -9.983047097921371460e-02 1.161372214555740356e-01 -2.973567545413970947e-01 -1.230655089020729065e-01 4.238513410091400146e-01 2.974428534507751465e-01 8.385041356086730957e-02
1.777907013893127441e-01 -3.455369472503662109e-01 2.090777605772018433e-01 -2.469022721052169800e-01 -1.400178074836730957e-01 8.047103881835937500e-02 -5.878757801838219166e-04 -9.191565215587615967e-02 -1.024312525987625122e-01 -1.118461340665817261e-01 -1.605476886034011841e-01 -1.676911860704421997e-01 -2.649622857570648193e-01 -1.425160020589828491e-01 -6.156713142991065979e-02 -2.194329164922237396e-02 -7.775999605655670166e-02 2.219624221324920654e-01 -1.941303163766860962e-02 -2.067329138517379761e-01 1.852139383554458618e-01 2.014472186565399170e-01 1.507527381181716919e-01 -3.013930283486843109e-03 -1.075793132185935974e-01 -4.195431619882583618e-02 4.411631524562835693e-01 1.377255916595458984e-01 3.302269279956817627e-01 3.779406845569610596e-02 5.548419803380966187e-02 -3.965149819850921631e-02
1.311367005109786987e-01 -1.484799385070800781e-01 1.377108693122863770e-01 2.587378919124603271e-01 -1.104292692616581917e-03 -2.481717765331268311e-01 -9.331514686346054077e-02 1.727339923381805420e-01 -1.132497638463973999e-01 -9.713323414325714111e-02 -5.704944953322410583e-02 1.013799756765365601e-01 -7.491715252399444580e-02 1.010733917355537415e-01 -4.502394795417785645e-02 3.095726966857910156e-01 3.670620620250701904e-01 4.806579276919364929e-02 -6.652751471847295761e-03 -5.657216534018516541e-02 -6.178344134241342545e-03 3.218958377838134766e-01 -2.170324623584747314e-01 1.284683048725128174e-01 -1.228923276066780090e-01 -1.584840863943099976e-01 2.830688655376434326e-01 -2.986093163490295410e-01 3.160592401400208473e-03 1.410384774208068848e-01 -1.798609793186187744e-01 -2.364516109228134155e-01
1.375005245208740234e-01 -3.687075972557067871e-01 -4.646502435207366943e-02 -2.864734828472137451e-01 1.290916353464126587e-01 -1.555230170488357544e-01 3.298538625240325928e-01 3.463643044233322144e-02 -9.635999798774719238e-02 3.542967885732650757e-02 -7.366072386503219604e-02 -8.605044335126876831e-03 1.175239216536283493e-02 1.334572732448577881e-01 -1.249203644692897797e-02 9.387384355068206787e-02 -7.654815167188644409e-02 -1.116204559803009033e-01 -3.655804321169853210e-02 -2.093048989772796631e-01 2.730485051870346069e-02 1.394571810960769653e-01 -2.643629014492034912e-01 -5.189942196011543274e-02 -5.991153884679079056e-03 -1.932978481054306030e-01 3.655672669410705566e-01 -2.419751435518264771e-01 3.154870569705963135e-01 9.766737371683120728e-02 -2.589110434055328369e-01 -7.192275673151016235e-02
9.303954243659973145e-02 -3.495679497718811035e-01 -3.292303904891014099e-02 -1.491106115281581879e-02 -6.977105140686035156e-02 -1.465380638837814331e-01 1.734452545642852783e-01 -3.631347119808197021e-01 2.059363722801208496e-01 -1.650241762399673462e-01 -1.036300063133239746e-01 -1.846788227558135986e-01 -7.296344637870788574e-02 -2.075442671775817871e-01 2.033007591962814331e-01 2.848405838012695312e-01 1.790069639682769775e-01 -9.403188526630401611e-02 -7.225640118122100830e-03 -7.555703073740005493e-02 8.631881326436996460e-03 3.124998509883880615e-01 -2.763974070549011230e-01 5.220707133412361145e-02 -3.128623589873313904e-02 -2.429967559874057770e-02 4.599271342158317566e-02 7.165000587701797485e-02 5.536629469133913517e-04 3.703300952911376953e-01 3.624365106225013733e-02 -1.530404239892959595e-01
1.188959404826164246e-01 -1.914073824882507324e-01 -1.301133930683135986e-01 -2.761406302452087402e-01 -6.772156804800033569e-02 3.430817276239395142e-02 8.754604309797286987e-02 -1.450312137603759766e-01 1.041986495256423950e-01 -2.619591541588306427e-02 1.953504830598831177e-01 1.042544469237327576e-01 -1.307861655950546265e-01 1.735576689243316650e-01 7.649637758731842041e-02 1.265345960855484009e-01 -3.203298449516296387e-01 -1.281503885984420776e-01 -8.383705466985702515e-02 -3.323517441749572754e-01 3.209375143051147461e-01 4.008717536926269531e-01 -2.579903602600097656e-02 6.704071164131164551e-02 -5.956720560789108276e-02 1.569153927266597748e-02 2.579415142536163330e-01 3.384960442781448364e-02 1.371895223855972290e-01 3.024374246597290039e-01 -1.654864847660064697e-02 -6.709225475788116455e-02
2.950076758861541748e-01 -2.275205701589584351e-01 6.534028053283691406e-02 1.772813498973846436e-01 1.403304338455200195e-01 -6.456182897090911865e-02 -4.809652641415596008e-02 1.283294409513473511e-01 -5.132102966308593750e-02 8.452027291059494019e-02 -7.337458431720733643e-02 5.727677792310714722e-02 -8.999729901552200317e-02 4.062646254897117615e-02 4.821436852216720581e-02 2.238840907812118530e-01 -6.358576007187366486e-03 2.814967334270477295e-01 2.770624458789825439e-01 9.180448204278945923e-02 -9.596474468708038330e-02 3.095532357692718506e-01 -2.096282988786697388e-01 1.445342004299163818e-01 -1.411986798048019409e-01 -1.498905718326568604e-01 3.875412344932556152e-01 -1.066614612936973572e-01 9.008061885833740234e-02 2.029647976160049438e-01 -3.357199728488922119e-01 -4.356895014643669128e-02
-1.377041935920715332e-01 2.226320467889308929e-02 -1.401510089635848999e-01 6.943810731172561646e-02 1.683791354298591614e-02 -2.654056251049041748e-01 8.248290419578552246e-02 -1.874332129955291748e-01 -1.982387900352478027e-01 -4.635371267795562744e-02 -1.691343635320663452e-01 9.607779979705810547e-02 -9.355184435844421387e-02 2.586956918239593506e-01 -1.990379542112350464e-01 1.546916961669921875e-01 1.176010593771934509e-01 8.013071119785308838e-02 -1.104094833135604858e-01 -2.967995703220367432e-01 -7.876283675432205200e-02 1.983572989702224731e-01 -1.221492588520050049e-01 2.531226277351379395e-01 3.893037512898445129e-02 2.503142356872558594e-01 3.043946027755737305e-01 -2.586053609848022461e-01 1.418868303298950195e-01 3.149036467075347900e-01 -2.165397442877292633e-02 -1.907131522893905640e-01
1.126672774553298950e-01 -3.655582964420318604e-01 -6.789541989564895630e-02 -2.913501858711242676e-01 -2.800692915916442871e-01 -1.619886308908462524e-01 -5.051246285438537598e-02 -2.437061816453933716e-01 -1.353496909141540527e-01 -1.763796210289001465e-01 5.631615594029426575e-02 1.325770914554595947e-01 -2.989959716796875000e-01 1.241056919097900391e-01 2.054577320814132690e-02 1.529782451689243317e-02 -2.340992838144302368e-01 -6.595169007778167725e-02 -1.087898388504981995e-01 -3.496643006801605225e-01 1.750669479370117188e-01 3.411555588245391846e-01 -7.615610212087631226e-02 -2.807493694126605988e-02 5.705329775810241699e-02 -2.005548961460590363e-02 1.661420464515686035e-01 -7.644166797399520874e-02 2.931765839457511902e-02 7.692274451255798340e-02 -1.408712565898895264e-01 -1.063947528600692749e-01
5.417490378022193909e-02 -1.216439716517925262e-02 -5.665108188986778259e-02 5.862109735608100891e-02 -9.401760995388031006e-03 -2.483612000942230225e-01 1.435552835464477539e-01 7.849321514368057251e-02 1.555909663438796997e-01 -8.603771775960922241e-02 1.694413721561431885e-01 1.300159245729446411e-01 -7.829426229000091553e-02 2.609083652496337891e-01 7.139912992715835571e-02 2.415299415588378906e-02 7.636920362710952759e-02 1.551829725503921509e-01 6.010265275835990906e-02 -1.548368930816650391e-01 -1.282763630151748657e-01 4.637209177017211914e-01 -1.419720649719238281e-01 -6.151035428047180176e-02 8.986613154411315918e-02 -2.990076504647731781e-02 4.859652221202850342e-01 -3.376431763172149658e-01 9.989190846681594849e-02 6.130811944603919983e-02 -2.240713238716125488e-01 9.277907013893127441e-02
4.452051520347595215e-01 -2.303729951381683350e-01 1.564212143421173096e-01 -1.267013847827911377e-01 -1.058083102107048035e-01 -1.628045141696929932e-01 6.892541795969009399e-02 -1.875730156898498535e-01 1.090426072478294373e-01 -2.249523103237152100e-01 -2.191642373800277710e-01 1.880089938640594482e-01 -1.120576336979866028e-01 1.323402510024607182e-03 -8.293119072914123535e-02 1.042975038290023804e-01 9.813182055950164795e-02 -1.601503640413284302e-01 1.225162670016288757e-01 -1.308156996965408325e-01 2.710360586643218994e-01 3.103815913200378418e-01 1.494060158729553223e-01 -8.326213806867599487e-02 1.310416311025619507e-02 -1.947438865900039673e-01 2.135805338621139526e-01 -1.017004251480102539e-01 9.550827741622924805e-02 1.013163179159164429e-01 -1.758866310119628906e-01 2.086715847253799438e-01
3.716329932212829590e-01 -3.375202119350433350e-01 1.204355061054229736e-01 3.480735793709754944e-02 -1.077783480286598206e-01 -2.064593136310577393e-01 4.197026789188385010e-02 -2.257337868213653564e-01 -5.625513195991516113e-02 -2.399799525737762451e-01 2.268856763839721680e-01 7.245816290378570557e-02 -1.489610821008682251e-01 -2.845407696440815926e-03 1.302397102117538452e-01 1.058064252138137817e-01 -8.660512976348400116e-03 3.389398753643035889e-01 -1.812975555658340454e-01 2.081308811902999878e-01 2.583028003573417664e-02 4.094130098819732666e-01 8.709773421287536621e-02 -1.981564611196517944e-02 -2.257243394851684570e-01 -5.390716344118118286e-02 -5.590613558888435364e-02 -1.543854027986526489e-01 -7.833696156740188599e-02 -3.982977196574211121e-02 3.536856174468994141e-02 1.604321785271167755e-02
4.130157530307769775e-01 -3.536581099033355713e-01 -9.497330524027347565e-03 -1.574102640151977539e-01 -5.788556765764951706e-03 -2.109983377158641815e-02 2.827884256839752197e-01 -1.336864829063415527e-01 -1.728227138519287109e-01 -2.823609411716461182e-01 -2.083204686641693115e-02 1.087043732404708862e-01 -1.032366082072257996e-01 -1.749369874596595764e-02 2.231626659631729126e-01 2.230449616909027100e-01 6.485150009393692017e-02 -1.423712521791458130e-01 1.691093482077121735e-02 -2.029112279415130615e-01 -1.572983860969543457e-01 1.804068088531494141e-01 -1.636200100183486938e-01 -1.333490610122680664e-01 5.550899729132652283e-02 2.555593475699424744e-02 2.632811367511749268e-01 -1.040113866329193115e-01 1.425057351589202881e-01 2.217655926942825317e-01 1.144227832555770874e-01 1.206978708505630493e-01
9.707964956760406494e-03 -2.032136023044586182e-01 2.644316256046295166e-01 -1.851902902126312256e-01 -8.337135612964630127e-02 -5.134430155158042908e-02 2.962039709091186523e-01 -2.495074272155761719e-01 8.764535933732986450e-02 -1.271048337221145630e-01 -6.641288101673126221e-02 2.218603789806365967e-01 -1.696471422910690308e-01 8.869837969541549683e-02 2.670430392026901245e-02 1.151732206344604492e-01 -1.025238335132598877e-01 5.687351524829864502e-02 -2.193546742200851440e-01 -4.909459948539733887e-01 1.170647665858268738e-01 3.248106539249420166e-01 7.591310143470764160e-02 -1.142933368682861328e-01 4.532118514180183411e-02 1.145001575350761414e-01 2.621044516563415527e-01 -1.344333440065383911e-01 -2.345784939825534821e-02 1.224003955721855164e-01 -5.344000831246376038e-02 7.397122681140899658e-02
2.890071570873260498e-01 -3.393324613571166992e-01 -3.110335581004619598e-02 1.596898883581161499e-01 8.424407243728637695e-02 -2.216369658708572388e-01 -1.214928738772869110e-02 -2.709924280643463135e-01 -2.536309882998466492e-02 -5.107818171381950378e-02 -1.492508798837661743e-01 -4.332010149955749512e-01 8.360110223293304443e-02 1.624231338500976562e-01 -1.332855671644210815e-01 -1.272671818733215332e-01 1.506281346082687378e-01 1.187274605035781860e-02 3.945141285657882690e-02 -1.969566494226455688e-01 1.651363819837570190e-02 2.632673978805541992e-01 -7.386992126703262329e-02 -2.930545061826705933e-02 -1.383590400218963623e-01 3.895269334316253662e-02 1.870875209569931030e-01 -2.785161137580871582e-01 -2.412568405270576477e-02 1.656897664070129395e-01 -4.219903424382209778e-02 -2.498129457235336304e-01
1.290709674358367920e-01 -4.359919428825378418e-01 6.722474098205566406e-02 -1.355452090501785278e-01 -3.078166209161281586e-02 -2.562448084354400635e-01 -3.952770307660102844e-02 -1.038633845746517181e-02 -5.800042301416397095e-02 -9.696964919567108154e-02 1.403173208236694336e-01 -3.588675707578659058e-02 -2.414093613624572754e-01 9.731379151344299316e-02 4.595036432147026062e-02 -1.244608163833618164e-01 -1.947063803672790527e-01 -4.057247936725616455e-02 1.222080066800117493e-01 -4.471689462661743164e-01 2.304532080888748169e-01 2.816879749298095703e-01 -1.708149313926696777e-01 1.919372826814651489e-01 -2.818630263209342957e-02 -4.152011498808860779e-02 1.280452609062194824e-01 -2.520105242729187012e-01 6.581965088844299316e-02 8.717417716979980469e-02 -6.346350908279418945e-02 -1.779834181070327759e-01
9.020897001028060913e-02 -2.404785454273223877e-01 2.056768834590911865e-01 -5.381153896450996399e-02 -9.987695515155792236e-02 -1.793525367975234985e-01 3.049024641513824463e-01 -3.259701430797576904e-01 3.066241182386875153e-02 -4.178180694580078125e-01 -5.853796750307083130e-02 -2.369096130132675171e-02 -1.558895409107208252e-01 4.570167139172554016e-02 -7.390767335891723633e-02 1.065270304679870605e-01 -1.929009705781936646e-01 2.045492827892303467e-01 8.363740891218185425e-02 -5.822081491351127625e-02 3.874325752258300781e-02 2.126490622758865356e-01 2.575522661209106445e-01 1.169329881668090820e-01 -1.665500923991203308e-02 -2.373391985893249512e-01 7.432534545660018921e-02 -7.138212025165557861e-02 1.201440319418907166e-01 2.068993449211120605e-01 2.696002721786499023e-01 1.070137619972229004e-01
1.843231171369552612e-01 -2.665492892265319824e-01 -5.357891693711280823e-02 1.860767602920532227e-01 2.700515985488891602e-01 -2.695585489273071289e-01 2.548328193370252848e-04 -2.750153839588165283e-01 4.921526461839675903e-02 -1.463692188262939453e-01 7.852178812026977539e-02 -9.335183352231979370e-02 -3.024913668632507324e-01 -1.693178154528141022e-02 1.415874660015106201e-01 3.256492689251899719e-02 5.999458581209182739e-02 6.908228155225515366e-03 3.878121450543403625e-02 -1.139917671680450439e-01 1.888191401958465576e-01 3.405986428260803223e-01 -2.420890890061855316e-02 7.677215337753295898e-02 -2.567514777183532715e-01 -3.451631367206573486e-01 9.237041324377059937e-02 -1.701007485389709473e-01 -5.426502227783203125e-02 2.821351289749145508e-01 -3.327702730894088745e-02 4.662087187170982361e-02
3.477520048618316650e-01 -2.383452951908111572e-01 -7.110851258039474487e-02 -2.761227786540985107e-01 -6.128244474530220032e-02 -5.829076468944549561e-02 -1.596507132053375244e-01 -2.464516907930374146e-01 -2.678540069609880447e-03 -1.541227698326110840e-01 2.204416543245315552e-01 2.835948467254638672e-01 -2.877089008688926697e-02 -8.119305223226547241e-02 1.635409295558929443e-01 2.978065609931945801e-01 -3.048639744520187378e-02 -5.612566601485013962e-03 -1.903438419103622437e-01 7.057526614516973495e-03 5.582316219806671143e-02 2.042386978864669800e-01 -1.377295553684234619e-01 1.763641536235809326e-01 8.400563150644302368e-03 -3.082977831363677979e-01 2.799062132835388184e-01 4.009502753615379333e-02 -1.489235907793045044e-01 1.667747944593429565e-01 6.670041382312774658e-02 1.014127358794212341e-01
2.622424364089965820e-01 -1.838299930095672607e-01 4.329552501440048218e-02 -7.090311497449874878e-02 -7.326593250036239624e-02 -2.446414977312088013e-01 6.779604125767946243e-03 2.554559707641601562e-01 1.099850013852119446e-01 -1.871610134840011597e-01 3.068527393043041229e-02 -7.844736427068710327e-02 -1.661160290241241455e-01 1.416588667780160904e-02 -7.478894293308258057e-02 2.505167424678802490e-01 7.364212721586227417e-02 -8.271794766187667847e-02 -4.140690900385379791e-03 -2.975339591503143311e-01 2.127712406218051910e-02 2.086145728826522827e-01 -8.668394386768341064e-02 -3.385580703616142273e-02 -1.070964634418487549e-01 -1.957057416439056396e-02 5.152795314788818359e-01 -2.773470282554626465e-01 1.161886304616928101e-01 1.088178083300590515e-01 -1.374826431274414062e-01 -2.401504367589950562e-01
1.399409770965576172e-01 -2.244049012660980225e-01 2.064789831638336182e-01 -1.429233998060226440e-01 -1.161511689424514771e-01 -1.666703843511641026e-03 2.723961137235164642e-02 -3.245736360549926758e-01 -1.914663314819335938e-01 -5.211242288351058960e-02 -6.993478536605834961e-02 1.406512260437011719e-01 -1.912756711244583130e-01 1.201591566205024719e-01 2.154462598264217377e-02 1.749329864978790283e-01 -8.460077224299311638e-04 1.203195378184318542e-01 -2.843268513679504395e-01 -3.884732723236083984e-01 3.715516626834869385e-02 3.267432749271392822e-01 -1.162628754973411560e-01 3.905386105179786682e-02 -2.273202538490295410e-01 6.284994632005691528e-02 1.149225980043411255e-01 2.074383944272994995e-02 -1.803187653422355652e-02 2.032349854707717896e-01 -1.092580407857894897e-01 3.301996290683746338e-01
3.835560753941535950e-02 -3.399855196475982666e-01 1.193239167332649231e-01 8.512116223573684692e-02 4.049390554428100586e-02 -9.502319991588592529e-02 -1.445371955633163452e-01 -2.966789603233337402e-01 -1.313539892435073853e-01 8.805198222398757935e-02 5.570342391729354858e-02 -3.553172051906585693e-01 4.650083428714424372e-04 3.771815821528434753e-02 5.122656747698783875e-02 -7.269761711359024048e-02 -1.385016646236181259e-02 -9.991431608796119690e-03 1.050273403525352478e-01 -2.840879857540130615e-01 -2.586572617292404175e-02 1.423857361078262329e-01 -1.999896019697189331e-02 2.866631839424371719e-03 -2.348434776067733765e-01 -6.166109815239906311e-02 1.967761069536209106e-01 -4.401913881301879883e-01 -5.962402001023292542e-02 3.754952549934387207e-01 1.240371242165565491e-01 -1.158664152026176453e-01
2.793518304824829102e-01 -2.347361892461776733e-01 -5.974706262350082397e-02 -4.135266691446304321e-02 -1.048215478658676147e-01 -2.802662923932075500e-02 1.336657702922821045e-01 -4.273044764995574951e-01 -1.778236776590347290e-01 7.403746712952852249e-04 -2.716399170458316803e-02 -5.583828687667846680e-02 1.763956844806671143e-01 2.558738589286804199e-01 9.650344960391521454e-03 1.940836161375045776e-01 -1.867786943912506104e-01 4.126973152160644531e-01 1.761510968208312988e-01 1.765869557857513428e-02 -6.272915750741958618e-02 2.506098151206970215e-02 2.966481633484363556e-02 5.486645549535751343e-02 -1.470622122287750244e-01 -2.676291465759277344e-01 1.062663272023200989e-01 4.474449157714843750e-02 1.719794720411300659e-01 2.737915813922882080e-01 -3.221870958805084229e-02 -1.496767401695251465e-01
1.543433815240859985e-01 -4.742953479290008545e-01 7.110689580440521240e-02 6.896120309829711914e-02 -1.529680043458938599e-01 5.416120216250419617e-02 -5.185989663004875183e-02 -2.419165372848510742e-01 -9.001579880714416504e-02 -9.639564156532287598e-02 1.164776738733053207e-02 7.894780486822128296e-03 -2.864845395088195801e-01 5.717132985591888428e-02 -5.655336007475852966e-02 8.997789770364761353e-02 -3.920399546623229980e-01 -6.677601486444473267e-02 -5.674863606691360474e-02 -2.946644127368927002e-01 3.032130300998687744e-01 2.581506967544555664e-01 -1.121003180742263794e-01 1.878783851861953735e-01 5.662989988923072815e-02 -1.774813048541545868e-02 1.057966649532318115e-01 -9.205631166696548462e-02 3.561520203948020935e-02 1.856121867895126343e-01 1.266995966434478760e-01 -1.001324281096458435e-01
3.651868402957916260e-01 -1.900103390216827393e-01 4.856526851654052734e-02 1.307047605514526367e-01 1.543629565276205540e-03 1.477989740669727325e-02 -1.226621717214584351e-01 -1.646930575370788574e-01 5.329138040542602539e-02 -1.234094053506851196e-01 1.823552101850509644e-01 3.141454979777336121e-02 -2.627658545970916748e-01 1.509624272584915161e-01 -5.952264741063117981e-02 1.660621464252471924e-01 -2.349406629800796509e-01 1.646217554807662964e-01 7.630868256092071533e-02 -4.826182499527931213e-02 8.365346491336822510e-02 5.827011168003082275e-02 9.699922055006027222e-02 -8.224331773817539215e-03 2.606560289859771729e-01 -1.370265781879425049e-01 1.391138434410095215e-01 -1.368999779224395752e-01 2.318673282861709595e-01 4.639234840869903564e-01 8.061379939317703247e-02 -2.877828180789947510e-01
1.868091076612472534e-01 -2.948757112026214600e-01 -1.507080439478158951e-02 1.031178459525108337e-01 9.368553757667541504e-02 -2.491178810596466064e-01 6.403693929314613342e-03 -3.312523365020751953e-01 9.132859855890274048e-02 -3.421934321522712708e-02 -3.906025551259517670e-03 -3.352967798709869385e-01 6.912697106599807739e-02 1.127036362886428833e-01 -1.342590302228927612e-01 -2.912741899490356445e-01 7.327791769057512283e-03 -8.433113992214202881e-02 1.432813853025436401e-01 -2.666940689086914062e-01 -2.942262031137943268e-02 2.539670169353485107e-01 -1.674775928258895874e-01 -1.100080832839012146e-01 -2.436998486518859863e-02 -2.640268951654434204e-02 2.180717140436172485e-01 -3.217892050743103027e-01 8.350769430398941040e-02 2.098112851381301880e-01 3.640998527407646179e-02 -1.879783272743225098e-01
1.102564483880996704e-01 -1.566790789365768433e-01 3.114563785493373871e-02 -1.521339826285839081e-02 -1.100446134805679321e-01 1.255308538675308228e-01 -2.734869904816150665e-02 -4.287861660122871399e-02 -4.988738521933555603e-02 -1.392529997974634171e-02 -1.602731794118881226e-01 2.833692170679569244e-02 -2.653071582317352295e-01 -8.908195048570632935e-02 -4.041180480271577835e-03 -4.897147417068481445e-02 1.281955093145370483e-01 -4.801921546459197998e-02 -2.685422003269195557e-01 7.289576530456542969e-02 2.079958766698837280e-01 4.840370118618011475e-01 -2.201234400272369385e-01 -1.882357150316238403e-02 5.666154995560646057e-02 -1.201219782233238220e-01 4.247529506683349609e-01 -5.111507698893547058e-02 -2.774769961833953857e-01 2.245791256427764893e-01 1.993964053690433502e-02 2.658988833427429199e-01
1.254142671823501587e-01 -2.951680421829223633e-01 2.955794334411621094e-01 -2.407213300466537476e-01 -3.050321340560913086e-01 -1.179330348968505859e-01 -3.120706416666507721e-03 -1.130027025938034058e-01 -1.704438179731369019e-01 -1.021049097180366516e-01 -1.637319624423980713e-01 -2.598741948604583740e-01 -1.528191119432449341e-01 4.337558895349502563e-02 6.506384909152984619e-02 -3.159978613257408142e-02 -2.079310864210128784e-01 2.670093476772308350e-01 3.622440993785858154e-02 -9.172726422548294067e-02 1.327079236507415771e-01 8.555849641561508179e-02 4.641922190785408020e-02 -3.734968975186347961e-02 -1.478005051612854004e-01 1.920244470238685608e-02 3.950993120670318604e-01 2.861069515347480774e-02 3.431679904460906982e-01 4.318123310804367065e-02 -5.383007600903511047e-02 -1.158257424831390381e-01
3.414316475391387939e-01 -2.869903445243835449e-01 1.723334193229675293e-01 4.134820401668548584e-01 -2.822674512863159180e-01 -3.483888208866119385e-01 -5.493146181106567383e-02 -2.159255594015121460e-01 3.119119815528392792e-02 -2.621324732899665833e-02 1.024008914828300476e-02 1.114287674427032471e-01 9.043107926845550537e-02 6.073812767863273621e-02 -3.602659702301025391e-02 -9.539043158292770386e-02 -9.957057982683181763e-02 6.538369506597518921e-02 6.075710058212280273e-02 7.094513624906539917e-02 -4.000540822744369507e-02 2.851101756095886230e-01 -1.355857551097869873e-01 -1.171363294124603271e-01 -8.814147673547267914e-03 -4.058564826846122742e-02 1.753055304288864136e-01 -1.156840566545724869e-02 2.614026069641113281e-01 9.465856105089187622e-02 2.178552299737930298e-01 -1.341954469680786133e-01
1.539297401905059814e-01 -1.556455641984939575e-01 1.963644623756408691e-01 -1.627503484487533569e-01 6.871244311332702637e-02 -1.517033427953720093e-01 3.021212667226791382e-02 -1.918319314718246460e-01 1.603202521800994873e-01 -2.844927906990051270e-01 -3.943686932325363159e-02 4.072571173310279846e-02 5.976628512144088745e-02 2.868593931198120117e-01 1.105293706059455872e-01 3.285109102725982666e-01 -3.007231280207633972e-02 4.980785772204399109e-02 1.126842796802520752e-01 2.191653698682785034e-01 1.133555695414543152e-01 5.544332265853881836e-01 -1.209605187177658081e-01 -8.264628052711486816e-02 4.522754345089197159e-03 -5.759225413203239441e-02 2.147672772407531738e-01 -4.675662145018577576e-02 -1.475714240223169327e-02 1.642308384180068970e-02 -1.081736758351325989e-02 2.183115780353546143e-01
2.447567135095596313e-01 -1.512749940156936646e-01 3.360195457935333252e-01 2.377757728099822998e-01 7.300255447626113892e-02 -1.426533162593841553e-01 -1.282595992088317871e-01 9.257337450981140137e-02 -1.352372318506240845e-01 -1.736759394407272339e-01 1.657013432122766972e-03 -1.164438761770725250e-02 -2.833039462566375732e-01 -1.075594499707221985e-01 -5.026181787252426147e-02 2.889095842838287354e-01 -6.209506094455718994e-02 1.534831151366233826e-02 -1.291711032390594482e-01 3.575187548995018005e-02 1.504560410976409912e-01 3.346398770809173584e-01 -6.527786701917648315e-02 -5.860628187656402588e-02 5.151896551251411438e-02 -2.274967581033706665e-01 1.066388711333274841e-01 -1.138731762766838074e-01 -9.122607856988906860e-02 4.536692202091217041e-01 1.139177307486534119e-01 2.032750844955444336e-02
-8.636415749788284302e-02 -1.570789664983749390e-01 6.278845667839050293e-02 5.609051790088415146e-03 -1.324871182441711426e-01 2.464581839740276337e-02 1.777173727750778198e-01 -3.228018283843994141e-01 -1.872454434633255005e-01 6.277037411928176880e-02 -1.608280539512634277e-01 7.108230888843536377e-02 -2.409254610538482666e-01 2.511568367481231689e-01 9.513142704963684082e-02 1.044681742787361145e-01 1.521369665861129761e-01 1.568246930837631226e-01 1.490891277790069580e-01 -3.293374180793762207e-01 1.580399274826049805e-01 4.767543077468872070e-01 -1.611221730709075928e-01 -1.334645599126815796e-01 1.231529936194419861e-01 -9.426052123308181763e-02 1.224694848060607910e-01 4.737564921379089355e-02 7.190793985500931740e-04 2.729059159755706787e-01 8.233998715877532959e-02 -4.374212399125099182e-02
1.757138222455978394e-01 -2.293435782194137573e-01 2.409220673143863678e-03 1.880654692649841309e-01 7.875506579875946045e-02 -9.578711539506912231e-02 -8.121188730001449585e-02 7.426087558269500732e-02 3.614325076341629028e-02 9.073504060506820679e-02 -8.025246858596801758e-02 1.188864558935165405e-01 -1.335355341434478760e-01 6.622555851936340332e-02 -1.302186101675033569e-01 3.113183975219726562e-01 -1.233867276459932327e-02 3.659198284149169922e-01 2.417472600936889648e-01 1.187046766281127930e-01 -4.164212197065353394e-02 3.516839742660522461e-01 -8.343077264726161957e-03 3.899418562650680542e-02 -1.157828867435455322e-01 -9.672985225915908813e-02 3.536877036094665527e-01 -1.475455611944198608e-01 2.528026401996612549e-01 2.216419279575347900e-01 -2.657278776168823242e-01 -2.441990375518798828e-02
4.043922945857048035e-02 -2.806317210197448730e-01 4.718608856201171875e-01 4.032859951257705688e-02 -1.803080737590789795e-01 -1.255930513143539429e-01 1.660700738430023193e-01 -8.247149735689163208e-02 -1.764113456010818481e-02 -1.889908015727996826e-01 -1.448682788759469986e-02 -7.631748914718627930e-02 -2.377688325941562653e-02 3.008868359029293060e-02 9.726871550083160400e-02 3.453188836574554443e-01 -6.301989406347274780e-02 3.783216467127203941e-03 1.151674147695302963e-02 -2.634244263172149658e-01 6.003902852535247803e-02 4.679402112960815430e-01 9.669835120439529419e-02 -3.190045803785324097e-02 1.151008531451225281e-01 4.415428265929222107e-02 2.492126077413558960e-01 -1.178432628512382507e-02 -6.493978202342987061e-02 -4.823912866413593292e-03 9.260080754756927490e-02 2.090819627046585083e-01
7.934086769819259644e-02 -4.484029710292816162e-01 2.371452152729034424e-01 6.000295653939247131e-02 -2.016400247812271118e-01 -2.294412702322006226e-01 -2.033074200153350830e-01 -1.429949700832366943e-01 -1.910845786333084106e-01 2.340586632490158081e-01 2.355795949697494507e-01 -2.114389650523662567e-02 -3.467783704400062561e-02 7.200605422258377075e-02 -1.415802687406539917e-01 1.274846494197845459e-01 3.425513207912445068e-02 -8.045722544193267822e-02 1.051039844751358032e-01 2.004542499780654907e-01 3.175178170204162598e-02 1.875777691602706909e-01 -1.249042972922325134e-01 2.510824613273143768e-02 -7.858516275882720947e-02 -1.277634352445602417e-01 3.558599054813385010e-01 -1.826728135347366333e-01 -6.210681051015853882e-02 2.634996473789215088e-01 -1.103124916553497314e-01 -9.234875440597534180e-02
2.396571040153503418e-01 -5.874692648649215698e-02 1.780566871166229248e-01 -1.203080117702484131e-01 -4.875572398304939270e-02 -1.381661444902420044e-01 4.953170567750930786e-02 5.643562227487564087e-02 1.322707533836364746e-01 5.536675080657005310e-02 -8.742463588714599609e-02 1.292566508054733276e-01 -2.136907577514648438e-01 1.525486409664154053e-01 2.113682776689529419e-02 1.608400344848632812e-01 2.130504250526428223e-01 -9.335515089333057404e-03 -5.261512473225593567e-02 -2.494769357144832611e-02 8.571175485849380493e-02 2.681443989276885986e-01 -1.425901055335998535e-02 9.222067892551422119e-02 -8.958773314952850342e-02 -2.932886593043804169e-02 5.571793317794799805e-01 -2.457505613565444946e-01 1.514621376991271973e-01 8.025349676609039307e-02 -8.544435352087020874e-02 -4.152498543262481689e-01
2.316980808973312378e-02 -6.198788806796073914e-02 1.868465095758438110e-01 -1.812096983194351196e-01 -1.148834750056266785e-01 -2.684307694435119629e-01 1.267125010490417480e-01 -1.945819705724716187e-01 -1.496177352964878082e-02 -3.132068514823913574e-01 6.323441863059997559e-03 1.834382265806198120e-01 9.465987980365753174e-02 1.580317616462707520e-01 -2.150558531284332275e-01 -1.660400927066802979e-01 5.851513892412185669e-02 1.995742917060852051e-01 -4.921702668070793152e-02 6.262771785259246826e-02 -2.643876075744628906e-01 2.947402298450469971e-01 -7.065776735544204712e-02 1.544634699821472168e-01 9.191185981035232544e-02 3.311651349067687988e-01 3.650937676429748535e-01 -1.941286213696002960e-02 -8.118011057376861572e-03 2.294708639383316040e-01 1.625416614115238190e-02 -9.453959017992019653e-02
1.840727217495441437e-02 -4.683790802955627441e-01 2.104295641183853149e-01 -3.323119282722473145e-01 -1.804917007684707642e-01 8.062697947025299072e-02 7.611808925867080688e-02 -1.650549024343490601e-01 -1.552129834890365601e-01 -3.029837310314178467e-01 -1.064661219716072083e-01 7.261235266923904419e-02 -1.937679350376129150e-01 1.752816699445247650e-02 4.594217054545879364e-03 1.722788065671920776e-01 -1.597392112016677856e-01 6.207830086350440979e-02 -1.079795062541961670e-01 -9.087263047695159912e-02 -7.751946151256561279e-02 1.685157269239425659e-01 8.518306165933609009e-02 -1.644273102283477783e-01 2.373721897602081299e-01 -1.485814992338418961e-02 2.151806503534317017e-01 -4.208793863654136658e-02 5.390553921461105347e-02 3.362929522991180420e-01 -9.293464571237564087e-02 7.835893332958221436e-02
2.282160073518753052e-01 -3.232833445072174072e-01 -1.328861713409423828e-01 -1.726115643978118896e-01 -1.195068433880805969e-01 6.508015841245651245e-02 3.010416589677333832e-02 -7.129161804914474487e-02 -6.245747581124305725e-02 1.494649797677993774e-01 -1.552303135395050049e-01 -3.441646099090576172e-01 -1.785320937633514404e-01 1.057479679584503174e-01 1.824967116117477417e-01 1.122982427477836609e-01 8.634709566831588745e-02 2.347587645053863525e-01 -3.089062869548797607e-02 1.241200119256973267e-01 2.225045114755630493e-01 2.950007319450378418e-01 1.776374429464340210e-01 -1.261432170867919922e-01 -1.082038059830665588e-01 -1.758397072553634644e-01 3.204796910285949707e-01 -1.325755417346954346e-01 9.144176542758941650e-02 1.181712374091148376e-01 1.903477609157562256e-01 1.711407452821731567e-01
1.946626454591751099e-01 -2.388038486242294312e-01 4.020005837082862854e-02 -9.784752130508422852e-02 -1.042901948094367981e-01 -1.148494184017181396e-01 7.480905950069427490e-02 7.661442458629608154e-02 8.816019445657730103e-02 -8.290825784206390381e-02 1.587942540645599365e-01 -1.435435265302658081e-01 -3.260180950164794922e-01 1.275782883167266846e-01 -7.183227688074111938e-02 -1.458458043634891510e-02 2.447862476110458374e-01 6.901867222040891647e-03 9.177774190902709961e-02 -7.308229058980941772e-02 5.609119310975074768e-02 2.431724667549133301e-01 -4.909990727901458740e-02 1.295210719108581543e-01 7.372801005840301514e-02 -2.823825180530548096e-02 6.082673072814941406e-01 -2.882578670978546143e-01 1.028809174895286560e-01 5.674076825380325317e-02 -5.821659695357084274e-03 -2.039670795202255249e-01
1.847849339246749878e-01 -2.312147170305252075e-01 2.010204046964645386e-01 -2.214880585670471191e-01 -1.734797358512878418e-01 -1.536932587623596191e-01 3.380185663700103760e-01 -2.546285986900329590e-01 -9.524565190076828003e-03 -1.799957454204559326e-01 -2.293589413166046143e-01 -2.655309811234474182e-02 -1.642787903547286987e-01 1.114088520407676697e-01 2.698478475213050842e-02 1.716086119413375854e-01 -7.639734447002410889e-02 9.733837097883224487e-02 1.151891797780990601e-02 1.311995238065719604e-01 2.094251066446304321e-01 4.114064276218414307e-01 2.821980118751525879e-01 3.790366277098655701e-02 9.224861860275268555e-02 -1.601664274930953979e-01 -2.897924277931451797e-03 -8.217047899961471558e-02 1.012564674019813538e-01 9.745066612958908081e-02 1.835274398326873779e-01 1.163743361830711365e-01
2.293799519538879395e-01 -3.534746468067169189e-01 7.633276283740997314e-02 9.954331442713737488e-03 -2.971417605876922607e-01 -1.299191862344741821e-01 2.658829987049102783e-01 -6.504989694803953171e-03 -6.368543021380901337e-03 -2.504627704620361328e-01 2.010928541421890259e-01 -4.470764100551605225e-02 1.784898787736892700e-01 9.468908607959747314e-02 9.219641983509063721e-02 3.643590807914733887e-01 -2.269704192876815796e-01 2.465987019240856171e-02 -1.291804015636444092e-01 -1.441030949354171753e-01 5.922277644276618958e-02 2.944908440113067627e-01 2.344803810119628906e-01 7.603650540113449097e-02 3.271709382534027100e-02 -8.769494481384754181e-03 2.844629287719726562e-01 -3.494342789053916931e-02 -3.631675615906715393e-02 -1.425033956766128540e-01 -7.507965900003910065e-03 -8.816601336002349854e-02
1.626795381307601929e-01 1.341273309662938118e-04 1.609386205673217773e-01 3.048013448715209961e-01 1.908499188721179962e-02 -2.256310731172561646e-01 1.436780542135238647e-01 4.635785892605781555e-02 -5.761111620813608170e-03 -2.168157845735549927e-01 -1.547913104295730591e-01 3.850037232041358948e-03 -1.287066638469696045e-01 -9.258449822664260864e-02 4.612931236624717712e-02 2.373133599758148193e-01 -5.507071502506732941e-03 4.277751222252845764e-02 -1.653426736593246460e-01 -3.465320542454719543e-02 3.238981962203979492e-01 8.417940884828567505e-02 6.509909778833389282e-02 -6.354808062314987183e-02 -5.892859026789665222e-02 -4.866741001605987549e-01 3.131110072135925293e-01 -1.698511093854904175e-01 1.632979512214660645e-01 2.755658924579620361e-01 -7.352013885974884033e-02 -1.311824936419725418e-02
1.247874796390533447e-01 -3.053124547004699707e-01 1.642162948846817017e-01 -5.991890281438827515e-02 1.120454967021942139e-01 -2.174595892429351807e-01 -2.027357555925846100e-02 -2.170690521597862244e-02 2.427890449762344360e-01 -1.240168511867523193e-01 -1.254772581160068512e-02 4.404425248503684998e-02 1.130527257919311523e-01 1.773180663585662842e-01 1.777507811784744263e-01 3.508021831512451172e-01 -2.531725168228149414e-01 -9.886757284402847290e-02 -4.371216148138046265e-02 8.548923581838607788e-02 3.024876713752746582e-01 3.751083016395568848e-01 -8.775501698255538940e-02 -1.044660434126853943e-01 4.726237431168556213e-02 -1.486658304929733276e-01 2.728388607501983643e-01 -2.338179796934127808e-01 -6.766109261661767960e-03 1.366617530584335327e-01 -1.332967877388000488e-01 -2.791372872889041901e-02
8.477844297885894775e-02 -1.911602765321731567e-01 5.238608270883560181e-02 2.368164435029029846e-02 -3.049598932266235352e-01 -1.299519836902618408e-01 3.919377923011779785e-01 -2.280807495117187500e-01 5.475675314664840698e-02 -1.522318720817565918e-01 6.812015920877456665e-02 -1.629436910152435303e-01 4.321293905377388000e-02 1.612115353345870972e-01 1.868889182806015015e-01 1.301550306379795074e-02 -1.314487773925065994e-02 2.532640993595123291e-01 -2.023528143763542175e-02 -2.990428917109966278e-02 2.633213400840759277e-01 3.529933094978332520e-01 1.721861064434051514e-01 4.519490525126457214e-03 -2.934876084327697754e-01 -5.994221195578575134e-02 3.138372898101806641e-01 -5.087634921073913574e-02 -1.015242487192153931e-01 -1.026069447398185730e-01 -6.861490011215209961e-02 -1.074248924851417542e-01
1.847083717584609985e-01 -2.451508045196533203e-01 2.613324820995330811e-01 2.387951612472534180e-01 -1.695834845304489136e-01 -1.935025900602340698e-01 -1.491432487964630127e-01 -2.811087667942047119e-01 -2.169207781553268433e-01 2.029871195554733276e-01 2.134654670953750610e-02 2.752732299268245697e-02 -1.050817519426345825e-01 5.850791186094284058e-02 -1.725559006445109844e-03 1.676605641841888428e-01 -1.787437796592712402e-01 -1.623803228139877319e-01 1.808750331401824951e-01 1.518319696187973022e-01 -5.590821802616119385e-02 3.443592488765716553e-01 1.087262779474258423e-01 4.485634714365005493e-02 -4.919871687889099121e-02 -1.339409053325653076e-01 2.491525113582611084e-01 6.146607920527458191e-02 -5.533046647906303406e-02 2.941378355026245117e-01 1.501646190881729126e-01 -1.815951466560363770e-01
1.588252484798431396e-01 -4.716864228248596191e-01 2.476084381341934204e-01 -4.521816968917846680e-02 -1.953044384717941284e-01 2.556219696998596191e-02 5.140075832605361938e-02 6.704622507095336914e-02 1.300045754760503769e-02 -2.087124288082122803e-01 -1.565741896629333496e-01 -1.114813089370727539e-01 -2.442812323570251465e-01 -4.957875981926918030e-02 1.895506531000137329e-01 7.665553595870733261e-03 3.387469425797462463e-02 3.098335862159729004e-01 1.374722570180892944e-01 -1.455557644367218018e-01 2.061078101396560669e-01 2.356136292219161987e-01 2.080593556165695190e-01 1.389914453029632568e-01 -2.098330110311508179e-01 -7.798729836940765381e-02 2.534441053867340088e-01 -1.170408097095787525e-03 1.927340924739837646e-01 -1.884674653410911560e-02 8.527456969022750854e-02 8.516255766153335571e-02
1.476042270660400391e-01 -1.660223007202148438e-01 4.497233033180236816e-02 -1.439405977725982666e-01 -1.324577033519744873e-01 -1.936025321483612061e-01 1.584651768207550049e-01 -2.705218791961669922e-01 1.096882298588752747e-01 -1.134288981556892395e-01 -1.779492199420928955e-01 2.421234250068664551e-01 -1.202497109770774841e-01 8.867444843053817749e-02 1.688016764819622040e-02 1.498138457536697388e-01 -1.522222906351089478e-01 2.712802588939666748e-01 5.822037905454635620e-02 7.432590425014495850e-02 2.340775132179260254e-01 1.778874844312667847e-01 1.222412213683128357e-01 -7.866023480892181396e-02 -2.035460434854030609e-02 -3.722754716873168945e-01 1.055430471897125244e-01 -2.272373884916305542e-01 1.399301439523696899e-01 2.631462812423706055e-01 3.022304475307464600e-01 1.383989155292510986e-01
2.862892746925354004e-01 -2.806915640830993652e-01 3.379717767238616943e-01 2.947143837809562683e-02 -3.098113238811492920e-01 -3.386661112308502197e-01 -2.524721920490264893e-01 -1.432692408561706543e-01 -8.320561051368713379e-02 2.384919822216033936e-01 -8.148053288459777832e-02 6.317644566297531128e-02 1.035994738340377808e-01 2.062116563320159912e-01 -6.480720639228820801e-02 -7.695072796195745468e-03 6.335783749818801880e-02 1.059199646115303040e-01 1.021314039826393127e-01 3.650110214948654175e-02 6.639140844345092773e-02 4.556721448898315430e-02 -2.199781984090805054e-01 -7.838734984397888184e-02 -2.356906682252883911e-01 -1.198989823460578918e-01 2.359601408243179321e-01 -2.131854183971881866e-02 1.006950363516807556e-01 2.558928728103637695e-01 4.874867573380470276e-02 -7.206764817237854004e-02
2.637852430343627930e-01 -1.654473692178726196e-01 2.912292480468750000e-01 3.079050593078136444e-02 -8.834104984998703003e-02 -1.325792819261550903e-01 6.086450070142745972e-02 -9.458395093679428101e-02 -5.820039659738540649e-02 2.361863851547241211e-01 -2.364777177572250366e-01 7.577631622552871704e-02 2.133631259202957153e-01 2.574598602950572968e-02 1.250922828912734985e-01 5.924186110496520996e-02 -1.201532408595085144e-01 1.375865340232849121e-01 1.134268864989280701e-01 3.017863444983959198e-02 -4.905619844794273376e-02 3.680307865142822266e-01 -1.778959482908248901e-01 -1.048066169023513794e-01 -2.271023690700531006e-01 -1.752160340547561646e-01 3.918527662754058838e-01 1.139746513217687607e-02 -1.928589865565299988e-02 -8.371429867111146450e-04 3.500096201896667480e-01 -8.129395544528961182e-02
1.998000741004943848e-01 -3.495521843433380127e-01 5.051748454570770264e-02 3.996327519416809082e-01 -8.245092630386352539e-02 -2.506155967712402344e-01 -1.050958335399627686e-01 -2.556076645851135254e-01 1.055942848324775696e-01 2.046309113502502441e-01 -1.334118247032165527e-01 1.088136211037635803e-01 4.318128153681755066e-02 -2.251026034355163574e-02 9.071350097656250000e-03 1.098559349775314331e-01 2.740500122308731079e-02 -8.588256896473467350e-04 -5.604667589068412781e-02 -3.716236725449562073e-02 3.996719047427177429e-02 3.110780119895935059e-01 -1.187468394637107849e-01 -8.498260378837585449e-02 1.122679114341735840e-01 2.601482905447483063e-02 3.723178207874298096e-01 -3.771342709660530090e-02 3.106513321399688721e-01 -7.241676561534404755e-03 1.153107732534408569e-01 -2.105285972356796265e-01
-2.002116665244102478e-02 -4.154751598834991455e-01 9.421505779027938843e-02 -1.308543235063552856e-01 5.411654710769653320e-02 6.069635972380638123e-02 2.726248502731323242e-01 -1.886028796434402466e-01 -2.883099019527435303e-02 3.990401700139045715e-02 2.711152471601963043e-02 1.336672604084014893e-01 -3.706860821694135666e-03 2.821053564548492432e-01 1.194174401462078094e-02 2.552427947521209717e-01 -1.185486540198326111e-01 -7.808753848075866699e-02 -1.000097095966339111e-01 -2.324382215738296509e-01 -1.405240148305892944e-01 4.037268459796905518e-01 -1.988576948642730713e-01 -1.746378839015960693e-01 -5.679647624492645264e-02 -1.341088674962520599e-02 2.749777138233184814e-01 -6.902637332677841187e-02 -9.256185591220855713e-02 1.855927109718322754e-01 1.709036380052566528e-01 1.599642336368560791e-01
3.507696674205362797e-04 -2.297960370779037476e-01 -8.536948263645172119e-02 -2.051365524530410767e-01 -3.131935596466064453e-01 -2.611945867538452148e-01 -7.602642476558685303e-02 4.992445930838584900e-02 -1.351161301136016846e-01 -4.252588376402854919e-02 2.980022877454757690e-02 -2.764396071434020996e-01 2.048594132065773010e-02 1.893636882305145264e-01 1.439102590084075928e-01 -6.277385354042053223e-02 4.929164052009582520e-02 3.200748264789581299e-01 -2.781926393508911133e-01 -6.955040991306304932e-02 1.510414034128189087e-01 1.401373594999313354e-01 -4.741587862372398376e-02 -1.572136767208576202e-02 5.638962239027023315e-02 -2.493270635604858398e-01 3.805860280990600586e-01 8.251722157001495361e-02 1.701197922229766846e-01 2.411584705114364624e-01 9.731410443782806396e-02 1.389907300472259521e-01
2.140854597091674805e-01 -2.856132686138153076e-01 9.701304137706756592e-02 -2.273613065481185913e-01 -2.107863277196884155e-01 4.395319893956184387e-02 -1.295770052820444107e-02 -1.430943012237548828e-01 -1.590285301208496094e-01 -3.042320907115936279e-01 -1.467796415090560913e-01 1.951782554388046265e-01 3.982279077172279358e-02 2.889116704463958740e-01 -2.833901047706604004e-01 8.148097246885299683e-02 1.400784254074096680e-01 2.773526497185230255e-02 -1.554150432348251343e-01 -1.728935986757278442e-01 5.848348885774612427e-02 3.987210690975189209e-01 -2.149364799261093140e-01 1.369013171643018723e-02 -9.691873937845230103e-02 -5.089358240365982056e-02 1.685444638133049011e-02 8.000830560922622681e-02 6.848901044577360153e-03 1.225564107298851013e-01 2.507554292678833008e-01 1.231046542525291443e-01
2.381000369787216187e-01 -2.354529500007629395e-01 -7.539353519678115845e-02 -5.753686279058456421e-02 1.234923601150512695e-01 -2.156527191400527954e-01 1.223609298467636108e-01 -2.630994617938995361e-01 -8.515784144401550293e-02 -3.012302331626415253e-02 -1.060186326503753662e-01 2.134191095829010010e-01 -2.740589380264282227e-01 -8.598690328653901815e-05 1.567697525024414062e-01 1.590131223201751709e-01 1.338099874556064606e-02 6.575044989585876465e-02 -3.572785556316375732e-01 -2.582645714282989502e-01 -1.009458210319280624e-02 2.734043002128601074e-01 -2.433258295059204102e-01 -3.948146849870681763e-02 2.201537042856216431e-02 3.861556574702262878e-02 2.818701267242431641e-01 2.178667336702346802e-01 1.726739853620529175e-01 1.835679709911346436e-01 -4.201173409819602966e-02 1.198699921369552612e-01
1.028154566884040833e-01 -3.361622095108032227e-01 1.451734900474548340e-01 -7.821476459503173828e-02 -3.991688489913940430e-01 -3.264086842536926270e-01 -1.965157538652420044e-01 -1.439175307750701904e-01 -8.765357732772827148e-02 2.806099653244018555e-01 1.138948425650596619e-01 2.941367030143737793e-01 -7.664168719202280045e-03 1.075128540396690369e-01 -9.213995933532714844e-02 1.200620178133249283e-02 -2.258841544389724731e-01 3.641992434859275818e-02 -1.537310890853404999e-02 -3.658262640237808228e-02 1.188237294554710388e-01 1.196216791868209839e-01 5.856354534626007080e-02 6.940657645463943481e-02 -9.425597637891769409e-02 -2.254091203212738037e-01 3.268515765666961670e-01 -1.510549783706665039e-01 3.306811675429344177e-02 1.852963417768478394e-01 4.283948242664337158e-02 -2.549752034246921539e-02
-4.554161056876182556e-02 -1.203016638755798340e-01 1.198888495564460754e-01 -1.299056690186262131e-02 2.055248990654945374e-02 -1.252933591604232788e-01 1.871465295553207397e-01 1.485691219568252563e-01 -2.234433740377426147e-01 6.734534353017807007e-02 -1.834682822227478027e-01 2.874761074781417847e-02 -3.576982021331787109e-02 9.855742007493972778e-02 -1.882045567035675049e-01 -9.833540022373199463e-02 1.372097730636596680e-01 2.665656805038452148e-01 -1.996058374643325806e-01 -2.413322627544403076e-01 -9.065297245979309082e-02 2.891885340213775635e-01 -7.243629544973373413e-02 2.748227119445800781e-01 -1.235397607088088989e-01 1.586021184921264648e-01 4.110926091670989990e-01 -2.674678564071655273e-01 1.191455125808715820e-02 3.083258867263793945e-01 -1.610377803444862366e-02 -1.168393269181251526e-01
1.407611463218927383e-02 -1.090825125575065613e-01 1.630592644214630127e-01 -8.102737367153167725e-02 3.138920292258262634e-02 5.238301586359739304e-03 -5.885706096887588501e-02 -2.361859679222106934e-01 7.671409845352172852e-02 -2.035062015056610107e-01 -1.881944686174392700e-01 8.442611992359161377e-02 -8.275201544165611267e-03 5.131186172366142273e-02 2.048477530479431152e-01 -2.889460697770118713e-02 6.093805655837059021e-02 2.955263555049896240e-01 -8.481515944004058838e-02 2.541197538375854492e-01 2.489131242036819458e-01 3.449260890483856201e-01 -2.141616046428680420e-01 -1.310990098863840103e-02 -2.272557616233825684e-01 8.303125947713851929e-02 3.699965775012969971e-01 1.995879970490932465e-02 -2.258005291223526001e-01 3.267782628536224365e-01 -9.990420937538146973e-02 7.596258819103240967e-02
2.401703149080276489e-01 -7.885065674781799316e-02 9.417569637298583984e-02 -1.437865942716598511e-01 -9.413924813270568848e-02 -1.454299092292785645e-01 3.040067292749881744e-02 1.842969506978988647e-01 1.721518486738204956e-01 -1.605727709829807281e-02 -2.555717527866363525e-02 1.647428721189498901e-01 -2.751377522945404053e-01 8.978939801454544067e-02 1.281826198101043701e-02 1.384052485227584839e-01 2.535614967346191406e-01 1.235776767134666443e-01 -5.934622138738632202e-02 -6.094164401292800903e-02 3.509336337447166443e-02 2.121560126543045044e-01 -1.250474900007247925e-01 1.780904978513717651e-01 -2.509999834001064301e-02 2.159847505390644073e-02 4.814966917037963867e-01 -2.950889766216278076e-01 2.627869248390197754e-01 5.424936488270759583e-02 1.532767526805400848e-02 -3.290005028247833252e-01
1.794873178005218506e-01 -2.058281451463699341e-01 6.551934778690338135e-02 2.330249100923538208e-01 -5.922034755349159241e-02 -1.755436062812805176e-01 -1.886972784996032715e-01 -3.216614425182342529e-01 2.007043175399303436e-02 -1.826143115758895874e-01 1.439430862665176392e-01 9.072895348072052002e-02 3.673843666911125183e-02 -2.909991145133972168e-01 -8.013525605201721191e-02 -9.674467146396636963e-02 2.284617274999618530e-01 1.338777840137481689e-01 -2.094997279345989227e-02 2.330091409385204315e-02 3.311842679977416992e-02 4.421898722648620605e-01 -1.322577744722366333e-01 -6.555774062871932983e-02 -1.551712304353713989e-01 -1.149264797568321228e-01 2.155836224555969238e-01 3.691938892006874084e-02 2.421066462993621826e-01 1.288364380598068237e-01 2.421333938837051392e-01 -1.429321765899658203e-01
2.893618941307067871e-01 -2.118189334869384766e-01 -9.575786069035530090e-03 -3.107720911502838135e-01 4.830235615372657776e-02 -4.129528254270553589e-02 -8.995138108730316162e-02 -4.443031251430511475e-01 -1.103038340806961060e-01 -1.694941818714141846e-01 1.800564527511596680e-01 3.526160717010498047e-01 3.511572256684303284e-02 1.425445266067981720e-02 1.495839357376098633e-01 1.191926077008247375e-01 -1.041816398501396179e-01 -4.640654101967811584e-02 -6.328798830509185791e-02 3.965012729167938232e-02 3.113140724599361420e-02 3.544948101043701172e-01 -1.294938176870346069e-01 1.084028854966163635e-01 -9.672854095697402954e-02 -8.844924718141555786e-02 2.247226089239120483e-01 1.015257835388183594e-01 -2.048617899417877197e-01 1.866804510354995728e-01 -9.412914514541625977e-03 2.983307465910911560e-02
1.288983672857284546e-01 -3.095645606517791748e-01 3.495931029319763184e-01 6.593651138246059418e-03 -2.886550128459930420e-01 -2.328747957944869995e-01 -2.384319305419921875e-01 -5.688600242137908936e-02 -2.315663695335388184e-01 3.005355596542358398e-01 1.693166643381118774e-01 7.459446787834167480e-02 -5.365894362330436707e-02 -3.364386409521102905e-02 -6.569346040487289429e-02 6.741996854543685913e-02 -1.699838414788246155e-02 -2.582716010510921478e-02 8.969909511506557465e-03 -1.381047908216714859e-02 8.578564226627349854e-02 1.510825753211975098e-01 -1.010039597749710083e-01 2.025530934333801270e-01 -1.750068962574005127e-01 2.913894318044185638e-02 3.442567586898803711e-01 -1.962091922760009766e-01 -8.187024295330047607e-02 3.129572272300720215e-01 -2.478492446243762970e-02 1.484511233866214752e-02
1.828885525465011597e-01 -1.221361383795738220e-01 2.163828313350677490e-01 2.717666923999786377e-01 1.244163960218429565e-01 -6.974051147699356079e-02 -1.046554446220397949e-01 -2.153220027685165405e-01 -7.154130935668945312e-02 -9.987428039312362671e-02 7.729370146989822388e-02 -2.431634962558746338e-01 1.842911988496780396e-01 -2.032280415296554565e-01 -7.837142050266265869e-02 -1.073705032467842102e-02 1.733567938208580017e-02 4.128959476947784424e-01 -5.482801795005798340e-02 -1.626625657081604004e-01 3.230490162968635559e-02 1.170510724186897278e-01 2.875485457479953766e-02 1.125518679618835449e-01 -3.286578655242919922e-01 5.856364499777555466e-03 4.188438057899475098e-01 3.919734153896570206e-03 -6.780844181776046753e-02 2.593097090721130371e-01 7.337218523025512695e-02 -4.869575053453445435e-02
2.280127704143524170e-01 -5.787890553474426270e-01 -7.025665789842605591e-02 6.812819838523864746e-02 -1.761721819639205933e-01 -3.667896147817373276e-03 9.621956944465637207e-02 -1.925155520439147949e-02 -2.301809489727020264e-01 -3.716323291882872581e-03 1.269727200269699097e-01 9.289159625768661499e-02 -2.268467098474502563e-01 -1.715120524168014526e-01 -9.844085574150085449e-02 1.763894706964492798e-01 6.557446904480457306e-03 9.480929374694824219e-02 -1.623972058296203613e-01 -2.688895761966705322e-01 -3.947797045111656189e-02 1.290349811315536499e-01 2.500215312466025352e-03 8.092897385358810425e-02 1.923808008432388306e-01 -2.560397386550903320e-01 1.019401848316192627e-01 -1.665786355733871460e-01 1.012625843286514282e-01 2.203285843133926392e-01 1.285626590251922607e-01 1.217575296759605408e-01
2.185276746749877930e-01 -4.622594714164733887e-01 5.473841726779937744e-02 2.773773297667503357e-02 8.240924030542373657e-02 -1.279399245977401733e-01 -1.940167695283889771e-01 -6.899862550199031830e-03 -1.463588234037160873e-02 6.072021648287773132e-02 3.999664261937141418e-02 1.665596067905426025e-01 4.868370294570922852e-02 5.943766981363296509e-02 -1.249270737171173096e-01 4.020787179470062256e-01 1.396981924772262573e-01 1.384065002202987671e-01 1.214945390820503235e-01 -2.419392317533493042e-01 7.852455973625183105e-02 3.636730313301086426e-01 4.572048410773277283e-02 2.294426560401916504e-01 -1.018869802355766296e-01 -7.028005272150039673e-02 1.607244461774826050e-01 -1.109769195318222046e-01 6.418461352586746216e-02 7.909336686134338379e-02 -2.092855870723724365e-01 -2.115560322999954224e-01
3.383785784244537354e-01 -1.492591053247451782e-01 2.081030979752540588e-02 3.915743902325630188e-02 -1.258747428655624390e-01 -2.112915068864822388e-01 -7.917659357190132141e-03 -1.801482439041137695e-01 -1.541333459317684174e-02 8.155986666679382324e-02 1.330503821372985840e-01 1.764011830091476440e-01 -7.260975241661071777e-02 1.640042066574096680e-01 1.217169836163520813e-01 2.764331996440887451e-01 -1.289306879043579102e-01 2.278601676225662231e-01 -1.051193252205848694e-01 -6.017074733972549438e-02 1.640204489231109619e-01 2.954514324665069580e-02 1.600722819566726685e-01 6.849122047424316406e-02 2.056060582399368286e-01 -8.306016772985458374e-02 2.090962380170822144e-01 -1.086583435535430908e-01 2.152738720178604126e-01 1.015048846602439880e-01 -1.995397210121154785e-01 -4.966637194156646729e-01
2.942113876342773438e-01 -9.852750226855278015e-03 1.024145334959030151e-01 1.265030950307846069e-01 -3.606757149100303650e-02 4.279034212231636047e-02 1.704690754413604736e-01 -1.746585816144943237e-01 -9.168998897075653076e-02 -1.112774461507797241e-01 1.325090508908033371e-02 2.732598185539245605e-01 1.838002540171146393e-02 3.403083980083465576e-01 -5.513208732008934021e-02 -7.235278934240341187e-02 -7.457118481397628784e-02 -6.873808056116104126e-02 -9.623467177152633667e-02 -5.029434338212013245e-02 -3.123502433300018311e-01 1.739408671855926514e-01 -1.001884117722511292e-01 9.626220911741256714e-02 -8.499129861593246460e-02 -1.409505493938922882e-02 4.016625285148620605e-01 -2.751977741718292236e-01 3.030032813549041748e-01 2.879322767257690430e-01 1.156487092375755310e-01 -4.813705757260322571e-02
9.618591517210006714e-02 -3.588021099567413330e-01 1.357935965061187744e-01 -3.264705091714859009e-02 -1.618468165397644043e-01 -1.659715622663497925e-01 1.775128394365310669e-01 -3.094210922718048096e-01 -2.666230499744415283e-01 1.800753325223922729e-01 -4.712387919425964355e-02 9.117974340915679932e-02 -2.220493108034133911e-01 -2.206555008888244629e-02 -1.558848619461059570e-01 1.481043291278183460e-03 8.679664880037307739e-02 6.490971893072128296e-02 -4.858491942286491394e-02 7.624530792236328125e-02 2.593320310115814209e-01 6.600335240364074707e-02 5.079843103885650635e-03 1.254391223192214966e-01 9.076512604951858521e-02 -1.676112264394760132e-01 1.454001218080520630e-01 -1.121708080172538757e-01 -1.102579981088638306e-01 4.018246829509735107e-01 3.428902626037597656e-01 6.946823745965957642e-02
2.349214553833007812e-01 -1.928123235702514648e-01 2.930260263383388519e-02 -2.900098450481891632e-02 -2.756755352020263672e-01 -2.183844149112701416e-01 1.594979017972946167e-01 -1.037486717104911804e-01 -3.071693480014801025e-01 1.338955610990524292e-01 1.120695546269416809e-01 4.231687926221638918e-04 -7.240704447031021118e-02 -1.140297725796699524e-01 -1.005427259951829910e-02 2.869510352611541748e-01 2.026356011629104614e-02 1.085186451673507690e-01 -2.583025693893432617e-01 -3.667119443416595459e-01 2.220087647438049316e-01 1.449841111898422241e-01 7.606927305459976196e-02 -5.397688969969749451e-02 4.527141153812408447e-02 -6.787131726741790771e-02 1.387307494878768921e-01 1.179480031132698059e-01 -3.476880863308906555e-02 3.703730404376983643e-01 1.106906682252883911e-01 -1.940894126892089844e-01
1.702092736959457397e-01 -1.441232860088348389e-01 1.904643955640494823e-03 -3.290954977273941040e-02 -9.110325574874877930e-02 -2.630757093429565430e-01 -5.489485710859298706e-02 -1.237006857991218567e-01 -1.020735576748847961e-01 2.385043352842330933e-02 2.624764144420623779e-01 -1.857551932334899902e-01 2.010425627231597900e-01 1.813738942146301270e-01 2.730097807943820953e-02 4.156488478183746338e-01 -5.142616108059883118e-02 -3.856113646179437637e-03 -4.218478500843048096e-02 -1.681075394153594971e-01 -5.644814297556877136e-02 2.192379832267761230e-01 1.176250576972961426e-01 3.813925683498382568e-01 -1.689734682440757751e-02 -1.950982064008712769e-01 8.708707988262176514e-02 3.523780405521392822e-02 7.839836925268173218e-02 3.225091695785522461e-01 7.176741212606430054e-02 -2.939479351043701172e-01
2.102435380220413208e-02 -8.515026420354843140e-02 -2.064358256757259369e-02 -1.019529029726982117e-01 -2.576563358306884766e-01 -2.909626364707946777e-01 2.763072550296783447e-01 -1.364658623933792114e-01 -3.458448052406311035e-01 -6.599363684654235840e-02 2.103681862354278564e-01 5.916145816445350647e-02 7.016142457723617554e-02 1.226476505398750305e-01 7.150637358427047729e-02 3.055424690246582031e-01 2.129399478435516357e-01 9.115945547819137573e-02 -2.053493708372116089e-01 -5.358201265335083008e-02 1.921172142028808594e-01 2.236810326576232910e-01 -9.900260716676712036e-03 1.374575942754745483e-01 3.421738371253013611e-02 5.113853607326745987e-03 1.815835386514663696e-01 5.046309158205986023e-02 -1.190469115972518921e-01 3.783234953880310059e-01 1.506243050098419189e-01 -1.548771113157272339e-01
-2.634824067354202271e-02 -2.035888731479644775e-01 9.820557385683059692e-02 -9.363461285829544067e-02 2.309406548738479614e-01 6.685048341751098633e-02 2.192036956548690796e-01 -1.674151420593261719e-01 -5.617397651076316833e-02 -2.763418108224868774e-02 -5.160177871584892273e-02 1.726483255624771118e-01 -2.765646763145923615e-02 1.778496652841567993e-01 -1.029088497161865234e-01 1.656073182821273804e-01 1.538393050432205200e-01 2.929464913904666901e-03 2.819877676665782928e-02 -2.019415199756622314e-01 1.477457284927368164e-01 3.190026879310607910e-01 -1.847435384988784790e-01 -8.703253418207168579e-02 1.579484194517135620e-01 -7.854739576578140259e-02 4.495158195495605469e-01 -2.071433663368225098e-01 3.026553392410278320e-01 8.775132894515991211e-02 -3.038307130336761475e-01 -2.265226654708385468e-02
3.401994407176971436e-01 -3.864226117730140686e-02 9.769440442323684692e-02 2.346550971269607544e-01 1.452187150716781616e-01 -2.752882055938243866e-02 -2.554316073656082153e-02 -1.049382090568542480e-01 -2.529372833669185638e-02 -1.743829995393753052e-01 2.768179960548877716e-02 -3.192996382713317871e-01 1.584826260805130005e-01 -2.454720139503479004e-01 -3.032551519572734833e-02 -1.055558100342750549e-01 -3.898509591817855835e-02 2.256342470645904541e-01 7.238906621932983398e-02 -9.189067780971527100e-02 1.170148141682147980e-02 2.342791706323623657e-01 6.940441671758890152e-03 1.340935528278350830e-01 -3.604195713996887207e-01 5.451663583517074585e-02 4.075869023799896240e-01 1.786771602928638458e-02 -4.731790628284215927e-03 3.257084488868713379e-01 8.258800208568572998e-02 -4.508871212601661682e-02
1.642080098390579224e-01 -2.306165099143981934e-01 -8.937232196331024170e-03 -1.442899275571107864e-02 -1.752619398757815361e-03 -2.590432465076446533e-01 6.936379522085189819e-02 2.312252372503280640e-01 1.170647963881492615e-01 -1.395712643861770630e-01 8.833854645490646362e-02 -1.183004900813102722e-01 -2.543889284133911133e-01 7.573373615741729736e-02 -1.336372494697570801e-01 4.271133244037628174e-02 1.742247641086578369e-01 -1.766065135598182678e-02 1.641064509749412537e-02 -1.036834940314292908e-01 8.219331502914428711e-02 1.788012534379959106e-01 -1.468467265367507935e-01 1.783303022384643555e-01 -4.534566402435302734e-02 -7.888004928827285767e-02 6.434365510940551758e-01 -1.016846224665641785e-01 1.255125403404235840e-01 1.123797148466110229e-01 -1.591895148158073425e-02 -2.324300706386566162e-01
2.107129991054534912e-01 -1.567576527595520020e-01 1.909967809915542603e-01 1.810484379529953003e-01 1.871735900640487671e-01 -8.122286945581436157e-02 1.733002066612243652e-01 -6.646538618952035904e-03 -3.158739954233169556e-02 -7.579440623521804810e-02 -2.562669850885868073e-02 -3.521355974953621626e-04 -4.635286331176757812e-01 6.188146770000457764e-02 -2.124061286449432373e-01 2.089449316263198853e-01 -1.367339193820953369e-01 1.865311115980148315e-01 -1.372147649526596069e-01 6.489796191453933716e-02 1.014020368456840515e-01 8.749183267354965210e-02 -2.848478853702545166e-01 4.369438160210847855e-03 -1.506978124380111694e-01 -2.234368175268173218e-01 3.935925960540771484e-01 -1.802507936954498291e-01 2.507814439013600349e-03 1.471425741910934448e-01 1.212648525834083557e-01 -5.632717162370681763e-02
2.361434102058410645e-01 -3.134368360042572021e-01 1.618260592222213745e-01 -7.409892231225967407e-02 -2.816879563033580780e-02 -2.959921658039093018e-01 -1.141154617071151733e-01 -1.468183100223541260e-01 -1.098844185471534729e-01 -6.022192165255546570e-02 -2.617588639259338379e-01 -1.322972774505615234e-01 2.339267730712890625e-01 2.590789496898651123e-01 -6.531994044780731201e-02 -6.518636830151081085e-03 -1.558132767677307129e-01 1.970958113670349121e-01 -4.955738782882690430e-02 9.629707038402557373e-02 1.527430862188339233e-01 1.993126720190048218e-01 -1.162551566958427429e-01 -6.147873029112815857e-02 -2.668991982936859131e-01 -1.675078719854354858e-01 1.465697288513183594e-01 1.538909822702407837e-01 2.817541062831878662e-01 1.205100044608116150e-01 2.245396971702575684e-01 -1.395288407802581787e-01
2.817973792552947998e-01 -3.815372586250305176e-01 1.015857681632041931e-01 9.723366796970367432e-02 -1.850184053182601929e-02 -1.512505710124969482e-01 -1.210630759596824646e-01 2.392555028200149536e-01 -6.542671471834182739e-02 6.840042769908905029e-02 -7.536109536886215210e-02 4.444366693496704102e-02 -1.194190531969070435e-01 -1.598243564367294312e-01 -1.482662111520767212e-01 3.121428191661834717e-01 4.191916435956954956e-02 1.377167403697967529e-01 1.516569256782531738e-01 1.010072883218526840e-02 8.096636086702346802e-02 4.016576409339904785e-01 -1.712966524064540863e-02 1.389999836683273315e-01 -3.600490093231201172e-02 -6.809955835342407227e-02 2.002977430820465088e-01 -3.393656909465789795e-01 9.759078919887542725e-02 2.205982804298400879e-01 -1.632725596427917480e-01 -8.307219296693801880e-02
2.990451157093048096e-01 -2.441052645444869995e-01 -1.975727528333663940e-01 -3.142788410186767578e-01 -1.821152716875076294e-01 -8.165039867162704468e-02 -5.475065112113952637e-02 -2.384333163499832153e-01 -3.136029466986656189e-02 6.180080771446228027e-02 -2.743882834911346436e-01 -1.254772245883941650e-01 -2.012994326651096344e-02 1.948880851268768311e-01 -7.594700157642364502e-02 5.680404976010322571e-02 -1.144121140241622925e-01 6.741104274988174438e-02 -5.695535987615585327e-02 9.801665693521499634e-02 2.780236601829528809e-01 2.193168997764587402e-01 1.577380448579788208e-01 -1.578613668680191040e-01 -2.145392596721649170e-01 1.865697093307971954e-02 2.321884781122207642e-01 -3.488556668162345886e-02 1.332513391971588135e-01 2.752300798892974854e-01 2.582024633884429932e-01 5.400443077087402344e-02
2.483294606208801270e-01 -5.479945614933967590e-02 5.825548619031906128e-02 -2.762774936854839325e-02 -1.185724064707756042e-01 -2.630611509084701538e-02 8.269233256578445435e-02 1.100068390369415283e-01 -7.653301954269409180e-02 2.008932270109653473e-02 6.915884464979171753e-02 -2.475427836179733276e-01 -2.665847539901733398e-01 1.487175077199935913e-01 2.671324908733367920e-01 3.079560995101928711e-01 -3.993052616715431213e-02 3.802987281233072281e-03 1.328712701797485352e-01 -3.449740633368492126e-02 3.723340332508087158e-01 3.812109827995300293e-01 -2.123014926910400391e-01 -2.885068953037261963e-02 -4.998457804322242737e-02 -1.105775907635688782e-01 1.363454312086105347e-01 -2.624021843075752258e-03 1.047318726778030396e-01 3.436984121799468994e-01 1.891516894102096558e-01 1.314087510108947754e-01
9.765063226222991943e-02 -2.600765824317932129e-01 1.023120898753404617e-02 -2.872048914432525635e-01 -2.404816001653671265e-01 9.833158552646636963e-02 -1.473203599452972412e-01 -2.450456023216247559e-01 1.415701583027839661e-02 -2.497767210006713867e-01 -8.270160108804702759e-02 -2.874629944562911987e-02 7.680048793554306030e-02 2.628928981721401215e-02 -1.381478458642959595e-01 2.114554196596145630e-01 1.058300305157899857e-02 2.400705069303512573e-01 -2.279622405767440796e-01 -2.428952977061271667e-02 7.318895310163497925e-02 4.249711930751800537e-01 -4.075735509395599365e-01 6.714433431625366211e-03 -1.498380750417709351e-01 -6.437404453754425049e-02 1.321988999843597412e-01 1.207310408353805542e-01 -1.551140099763870239e-01 6.852581351995468140e-02 2.229627780616283417e-02 4.156359937041997910e-03
1.898932754993438721e-01 5.774053558707237244e-02 2.098777443170547485e-01 5.924333818256855011e-03 7.445172965526580811e-02 -1.820808649063110352e-01 -1.689043943770229816e-03 -4.139049351215362549e-01 -1.585666276514530182e-02 1.026295870542526245e-01 1.774912625551223755e-01 -3.747068345546722412e-02 -2.274987846612930298e-02 -7.094747573137283325e-02 1.545471400022506714e-01 -6.861101090908050537e-02 6.593213975429534912e-02 4.630877450108528137e-02 1.407002061605453491e-01 -8.209791779518127441e-02 5.663026124238967896e-02 6.535681337118148804e-02 8.178674429655075073e-02 3.956352770328521729e-01 -1.031247004866600037e-01 -2.440995126962661743e-01 4.995834231376647949e-01 7.036638259887695312e-02 2.083296701312065125e-02 2.962404191493988037e-01 -5.480923503637313843e-02 9.485632181167602539e-02
-3.153534606099128723e-02 -1.609124243259429932e-01 -4.543146491050720215e-02 -4.933996871113777161e-02 -3.189930319786071777e-01 -7.696881145238876343e-02 2.298616766929626465e-01 -1.246196180582046509e-01 -2.934871055185794830e-02 -2.291090190410614014e-01 -2.487708032131195068e-01 1.100114285945892334e-01 2.207839488983154297e-02 3.690842390060424805e-01 -9.323237091302871704e-02 1.726914495229721069e-01 -4.059181362390518188e-02 -3.878909349441528320e-02 5.705755949020385742e-02 -1.183859482407569885e-01 -2.315416634082794189e-01 1.928106397390365601e-01 -2.654397115111351013e-02 1.734170615673065186e-01 1.011665165424346924e-01 6.511944532394409180e-02 4.688182473182678223e-01 -1.260848641395568848e-01 2.043303400278091431e-01 1.885745972394943237e-01 -1.289635449647903442e-01 -6.249299272894859314e-02
1.655693501234054565e-01 -8.493778295814990997e-03 -1.914010569453239441e-02 -9.616243094205856323e-02 -1.664001494646072388e-01 -2.431610226631164551e-01 -9.811998158693313599e-02 -3.263420462608337402e-01 -2.270744591951370239e-01 1.304492205381393433e-01 1.202013194561004639e-01 1.026020348072052002e-01 1.866878569126129150e-01 -3.759315907955169678e-01 -1.247135922312736511e-01 1.617834270000457764e-01 9.548095613718032837e-02 -1.370104379020631313e-03 -2.149920165538787842e-02 2.638793550431728363e-02 2.942968308925628662e-01 1.806458085775375366e-01 -6.495901849120855331e-03 3.696895763278007507e-02 2.186679840087890625e-01 -3.845266997814178467e-02 3.757059872150421143e-01 -5.664268508553504944e-02 2.235520444810390472e-02 2.421220839023590088e-01 2.430822104215621948e-01 -7.549523562192916870e-02
2.801282405853271484e-01 -1.889560371637344360e-01 -3.783398494124412537e-02 -1.606490164995193481e-01 8.648286014795303345e-02 -7.017208635807037354e-02 5.920887738466262817e-02 -3.109142184257507324e-01 -3.413338214159011841e-02 -1.586031466722488403e-01 -2.863427624106407166e-02 1.227172985672950745e-01 -2.155651003122329712e-01 4.153338074684143066e-02 1.971225440502166748e-01 1.328876167535781860e-01 1.054403036832809448e-01 -1.325522456318140030e-02 -2.232015132904052734e-01 -2.738562226295471191e-01 8.810333162546157837e-02 3.337394297122955322e-01 -3.069578409194946289e-01 -1.263732761144638062e-01 -9.089107066392898560e-02 3.983188793063163757e-02 2.688667476177215576e-01 7.645688205957412720e-02 3.849452733993530273e-02 2.388362884521484375e-01 -1.313352882862091064e-01 2.643764317035675049e-01
1.170901358127593994e-01 -3.206791579723358154e-01 -9.899223223328590393e-03 -3.901036083698272705e-02 -3.182735443115234375e-01 -2.058310955762863159e-01 -1.279182285070419312e-01 -2.481149584054946899e-01 8.637534826993942261e-02 -1.759604215621948242e-01 2.056772075593471527e-02 2.298695594072341919e-02 -2.576581574976444244e-02 -1.560695171356201172e-01 7.416651397943496704e-02 2.134668976068496704e-01 2.539317011833190918e-01 2.166551053524017334e-01 2.505600452423095703e-01 -1.697705686092376709e-01 1.013733372092247009e-01 1.195928007364273071e-01 8.046965301036834717e-02 3.136855363845825195e-01 3.590413928031921387e-02 -7.363297790288925171e-02 7.676601409912109375e-02 -4.229991137981414795e-02 -1.644448041915893555e-01 2.926913797855377197e-01 -2.248925715684890747e-01 -1.860790997743606567e-01
9.969893842935562134e-02 -1.774917989969253540e-01 -1.163550540804862976e-01 -1.446651816368103027e-01 -6.048233434557914734e-02 -8.959446847438812256e-02 -1.136764660477638245e-01 -4.895377457141876221e-01 -1.634089052677154541e-01 -8.256924152374267578e-02 2.515244781970977783e-01 -2.399325743317604065e-02 -1.431207209825515747e-01 -1.183609217405319214e-01 9.843771159648895264e-02 5.661715287715196609e-03 1.415674835443496704e-01 1.785536408424377441e-01 -1.780073940753936768e-01 5.255607422441244125e-03 3.026563823223114014e-01 4.631658494472503662e-01 2.742958441376686096e-02 9.809693694114685059e-02 -5.842233449220657349e-02 -1.536167263984680176e-01 -5.433260928839445114e-03 -2.288931459188461304e-01 5.565320700407028198e-02 7.485003024339675903e-02 -1.528961360454559326e-01 -8.132874965667724609e-02
1.796559095382690430e-01 -2.557345330715179443e-01 7.621510326862335205e-02 -2.201651334762573242e-01 4.928594455122947693e-02 -2.346960157155990601e-01 2.346942126750946045e-01 -1.887590289115905762e-01 1.165637597441673279e-01 9.488260000944137573e-02 -1.195682883262634277e-01 -6.903310120105743408e-02 -5.105101689696311951e-02 -1.871259212493896484e-01 4.280417561531066895e-01 5.980055034160614014e-02 2.297687679529190063e-01 1.748219318687915802e-02 2.265400625765323639e-02 -9.016679972410202026e-02 -1.417302191257476807e-01 3.290621638298034668e-01 -2.038311362266540527e-01 1.370262354612350464e-01 -7.444108277559280396e-02 8.619043976068496704e-03 1.114399060606956482e-01 -6.947012990713119507e-02 5.176067724823951721e-02 3.857959210872650146e-01 -5.332968756556510925e-02 -7.804867625236511230e-02
2.692213058471679688e-01 -5.302938167005777359e-03 2.951653897762298584e-01 3.698386996984481812e-02 -1.023415029048919678e-01 -1.700918227434158325e-01 -1.425054073333740234e-01 -5.209470167756080627e-02 1.182510405778884888e-01 8.269563317298889160e-02 -2.313322946429252625e-02 -4.436256363987922668e-02 -4.343008622527122498e-02 1.133139058947563171e-01 1.056658029556274414e-01 -1.562117487192153931e-01 -2.230473905801773071e-01 2.290358208119869232e-02 1.260985732078552246e-01 1.788800358772277832e-01 -2.237472683191299438e-01 2.906343638896942139e-01 7.326061278581619263e-02 -2.235669046640396118e-01 -4.314879886806011200e-03 -7.253226637840270996e-02 4.715319871902465820e-01 -1.105693429708480835e-01 7.246485352516174316e-02 1.632643789052963257e-01 -8.895020931959152222e-03 -3.782444596290588379e-01
-7.520250231027603149e-02 6.324271671473979950e-03 3.116930127143859863e-01 1.849213540554046631e-01 -8.968853950500488281e-02 -2.639255821704864502e-01 -1.029132679104804993e-01 -6.822051014751195908e-03 4.949500784277915955e-02 -2.336134575307369232e-02 -1.423373967409133911e-01 -5.089007690548896790e-02 2.585010975599288940e-02 2.368555516004562378e-01 1.898215338587760925e-02 2.249816656112670898e-01 2.771343290805816650e-02 2.382248044013977051e-01 -5.302819237112998962e-02 -3.385868296027183533e-02 -1.160115003585815430e-01 1.226275190711021423e-01 -4.027330130338668823e-02 5.485593527555465698e-02 1.726247668266296387e-01 -1.739676445722579956e-01 5.150831937789916992e-01 -2.105526179075241089e-01 1.632807552814483643e-01 1.381653845310211182e-01 -9.287868440151214600e-02 -3.497685194015502930e-01
6.575917452573776245e-02 -1.197084337472915649e-01 -1.081980913877487183e-01 1.871469914913177490e-01 -1.390681415796279907e-01 -7.626667618751525879e-02 -7.898342609405517578e-02 1.458653956651687622e-01 8.218514919281005859e-02 -5.336102470755577087e-02 -2.463554888963699341e-01 6.370888650417327881e-02 -6.383533775806427002e-02 -3.098968602716922760e-02 -5.850028619170188904e-02 1.341507136821746826e-01 8.737770467996597290e-02 8.653149008750915527e-02 -9.976595640182495117e-02 -2.338571250438690186e-01 -2.172051072120666504e-01 1.992148756980895996e-01 -3.407602384686470032e-02 1.019955649971961975e-01 1.063701882958412170e-02 -2.006521224975585938e-01 5.965098142623901367e-01 -3.826346993446350098e-01 1.804396361112594604e-01 1.070140972733497620e-01 -1.272834241390228271e-01 -1.115334033966064453e-02
4.433836042881011963e-01 -3.224964439868927002e-01 -6.074955314397811890e-02 -3.205606043338775635e-01 1.586275547742843628e-02 -2.031917721033096313e-01 -7.821042090654373169e-02 -4.650532081723213196e-02 4.162694327533245087e-03 -2.401570677757263184e-01 9.718851000070571899e-02 1.626800447702407837e-01 -1.310422718524932861e-01 2.556702494621276855e-01 -3.175381803885102272e-03 -8.201665431261062622e-02 -1.084606274962425232e-01 1.585833169519901276e-02 -1.213210001587867737e-01 -1.740981638431549072e-01 7.403315603733062744e-02 1.911168694496154785e-01 -9.665098786354064941e-02 -9.304572013206779957e-04 1.445289254188537598e-01 -5.174341425299644470e-02 2.121261656284332275e-01 4.381488263607025146e-02 -1.306104362010955811e-01 1.980958133935928345e-01 3.441472351551055908e-01 -8.151932060718536377e-02
1.489210575819015503e-01 -1.112170070409774780e-01 1.771971136331558228e-01 1.986904740333557129e-01 -3.508908301591873169e-02 -1.781442761421203613e-01 5.716526135802268982e-02 1.922482699155807495e-01 1.481200754642486572e-01 -2.742698192596435547e-01 -2.146286070346832275e-01 1.327112466096878052e-01 -1.359993815422058105e-01 2.854450792074203491e-02 -9.159134328365325928e-02 3.133623898029327393e-01 -3.126422315835952759e-02 9.825354069471359253e-02 6.442589312791824341e-02 -1.211750283837318420e-01 1.038770005106925964e-01 1.031937450170516968e-01 -1.628296971321105957e-01 -6.476765871047973633e-02 -1.714207418262958527e-02 -3.507820665836334229e-01 4.550659060478210449e-01 -2.218517065048217773e-01 2.048418372869491577e-01 1.266952008008956909e-01 7.065529469400644302e-03 -1.237990334630012512e-01
1.768987476825714111e-01 -2.418980598449707031e-01 8.193010091781616211e-02 3.524235486984252930e-01 4.262652620673179626e-02 -2.031863778829574585e-01 1.492276135832071304e-02 -2.697091102600097656e-01 -1.832001209259033203e-01 8.621141314506530762e-02 -3.167447820305824280e-02 1.575421392917633057e-01 -2.731497585773468018e-01 -8.297448605298995972e-02 -1.649509668350219727e-01 2.137560546398162842e-01 -7.092893123626708984e-02 1.358275115489959717e-01 -5.009437352418899536e-02 3.289901465177536011e-02 -4.168701916933059692e-02 1.479683071374893188e-01 -1.190133690834045410e-01 -4.081980139017105103e-02 -1.909706294536590576e-01 -5.977451428771018982e-02 2.005220800638198853e-01 -1.430712640285491943e-01 8.127713948488235474e-02 2.784262001514434814e-01 4.353337287902832031e-01 -3.313269093632698059e-02
1.177584230899810791e-01 -3.383695185184478760e-01 1.505536586046218872e-01 -5.991521105170249939e-02 -2.669762074947357178e-01 -2.122695297002792358e-01 3.464100956916809082e-01 -1.392622571438550949e-02 -6.011082977056503296e-02 2.206134498119354248e-01 3.389716520905494690e-02 -4.135335236787796021e-02 2.212314009666442871e-01 -1.551792025566101074e-01 -2.030568718910217285e-01 2.019625455141067505e-01 -2.793330848217010498e-01 -1.317492425441741943e-01 5.213775439187884331e-04 -1.015862002968788147e-01 1.329457908868789673e-01 2.440005838871002197e-01 2.555751800537109375e-02 1.479015499353408813e-01 -1.376153081655502319e-01 -1.191732659935951233e-01 1.941950172185897827e-01 7.272398471832275391e-02 1.282371464185416698e-03 3.365922868251800537e-01 2.944260835647583008e-02 -5.402988567948341370e-02
1.760688573122024536e-01 1.114889904856681824e-01 -7.362292706966400146e-02 -7.458447664976119995e-02 -6.525690108537673950e-02 -2.821372747421264648e-01 -9.223514795303344727e-02 -4.853478670120239258e-01 -1.814048737287521362e-02 3.219171660020947456e-03 3.535311669111251831e-02 5.255335569381713867e-02 2.376703619956970215e-01 -3.708933591842651367e-01 -4.413919895887374878e-02 1.407837122678756714e-01 4.369645938277244568e-02 7.514692097902297974e-02 -5.120641365647315979e-02 -4.076972231268882751e-02 1.564630568027496338e-01 1.929928809404373169e-01 -5.939630791544914246e-02 6.785622239112854004e-02 1.510032117366790771e-01 6.852403283119201660e-02 4.012491405010223389e-01 -7.161007076501846313e-02 -6.061521172523498535e-02 2.323162555694580078e-01 2.220652401447296143e-01 -1.233042627573013306e-01
7.025053352117538452e-02 -1.223045587539672852e-01 -4.894309677183628082e-05 -1.931422501802444458e-01 -1.983834952116012573e-01 -2.487151622772216797e-01 8.002539724111557007e-02 -1.694338172674179077e-01 -9.631042182445526123e-02 1.005399227142333984e-01 -9.790019690990447998e-02 2.524683773517608643e-01 -2.801844477653503418e-01 -1.809741705656051636e-01 -1.892585158348083496e-01 9.962663799524307251e-02 1.240790262818336487e-01 6.625851243734359741e-02 -1.617236733436584473e-01 -7.259060442447662354e-02 9.407543390989303589e-02 3.566082119941711426e-01 1.396659575402736664e-02 1.290632784366607666e-01 -1.753932237625122070e-01 -4.289577249437570572e-03 2.262437641620635986e-01 -9.433250874280929565e-02 2.129022181034088135e-01 2.463227659463882446e-01 9.072816371917724609e-02 3.841689229011535645e-01
2.857287228107452393e-01 -2.631420642137527466e-02 2.411511987447738647e-01 -3.469489216804504395e-01 -5.783649533987045288e-02 -1.028995290398597717e-01 6.845295429229736328e-02 -3.031253814697265625e-01 2.203537849709391594e-03 -2.762479782104492188e-01 3.554678708314895630e-02 2.676793038845062256e-01 -2.593168616294860840e-01 1.725044697523117065e-01 -1.146455183625221252e-01 2.744512073695659637e-02 -3.679786249995231628e-02 -1.064846068620681763e-01 -8.862090855836868286e-02 -1.075404882431030273e-01 3.506290540099143982e-02 3.186758458614349365e-01 -4.844215698540210724e-03 2.519651502370834351e-02 1.286627799272537231e-01 -1.732282638549804688e-01 1.254027187824249268e-01 -2.842925190925598145e-01 1.258949488401412964e-01 1.596922427415847778e-01 1.197204440832138062e-01 1.848072111606597900e-01
1.113681942224502563e-01 -3.110428154468536377e-01 4.794107377529144287e-02 3.668182790279388428e-01 1.329259723424911499e-01 3.026601299643516541e-02 6.932421587407588959e-03 -9.908702969551086426e-02 3.865898028016090393e-02 -8.200392127037048340e-02 9.261383861303329468e-02 -4.305697605013847351e-02 -3.704439103603363037e-02 1.145876292139291763e-02 1.471441984176635742e-01 2.583206593990325928e-01 -1.870534271001815796e-01 6.546448916196823120e-02 -1.101919263601303101e-01 1.040599271655082703e-01 -2.889659628272056580e-02 3.561319708824157715e-01 4.000105336308479309e-02 -6.905692070722579956e-02 4.079881682991981506e-02 -1.524755847640335560e-03 3.872803151607513428e-01 -4.395024478435516357e-01 2.484514117240905762e-01 -2.281199395656585693e-02 -5.591528862714767456e-02 -1.026620343327522278e-01
2.105715423822402954e-01 -1.687608063220977783e-01 1.980520486831665039e-01 4.628084599971771240e-02 -1.126691177487373352e-01 -3.665205836296081543e-01 9.664205461740493774e-02 2.072014473378658295e-02 1.446554511785507202e-01 -1.251099705696105957e-01 3.329535573720932007e-02 1.606837213039398193e-01 -1.699018478393554688e-01 2.031867578625679016e-02 2.267300486564636230e-01 3.358135819435119629e-01 -1.207305863499641418e-01 -9.369053691625595093e-02 1.848360300064086914e-01 1.164626795798540115e-02 4.512202441692352295e-01 3.244637250900268555e-01 -7.494480907917022705e-02 1.258358359336853027e-01 -3.403264656662940979e-02 -1.813833564519882202e-01 1.443938612937927246e-01 -6.262888014316558838e-02 5.652293562889099121e-02 1.401364058256149292e-01 -4.089665040373802185e-02 -2.706822939217090607e-02
2.080923467874526978e-01 -1.571240276098251343e-02 -1.139268204569816589e-01 3.393007814884185791e-02 -1.663237512111663818e-01 -1.647807508707046509e-01 1.443169564008712769e-01 -7.627462595701217651e-02 1.199938356876373291e-01 -3.204478621482849121e-01 -1.257748752832412720e-01 1.248834058642387390e-01 1.075609698891639709e-01 3.772658109664916992e-01 -1.329807043075561523e-01 1.154242735356092453e-02 -2.843020297586917877e-02 -1.376457810401916504e-01 -7.548619806766510010e-02 -5.770637094974517822e-02 -3.844006219878792763e-03 2.038441151380538940e-01 -2.221647053956985474e-01 2.844324409961700439e-01 8.316367119550704956e-02 -1.459947526454925537e-01 4.567130208015441895e-01 -4.121635481715202332e-02 1.731543093919754028e-01 1.618060320615768433e-01 -2.126695960760116577e-01 -1.117779035121202469e-02
4.066561162471771240e-01 -1.494363397359848022e-01 -2.220624387264251709e-01 4.868087545037269592e-02 -7.723725587129592896e-02 -3.216494023799896240e-01 1.781882196664810181e-01 -1.742352843284606934e-01 2.655279450118541718e-02 5.874714627861976624e-02 2.614998221397399902e-01 5.828131362795829773e-02 8.174004405736923218e-02 1.883053183555603027e-01 3.286119317635893822e-03 1.038129627704620361e-02 -4.262403771281242371e-02 2.968477457761764526e-02 -1.484121084213256836e-01 3.552302420139312744e-01 -7.770632952451705933e-02 2.574938237667083740e-01 5.324535816907882690e-02 8.863975107669830322e-02 3.079627752304077148e-01 -6.629142165184020996e-02 2.453058660030364990e-01 -1.456034481525421143e-01 -1.020854339003562927e-01 1.963021159172058105e-01 8.409651368856430054e-02 1.749300956726074219e-02
4.480157494544982910e-01 -2.138213217258453369e-01 2.301659286022186279e-01 7.109782844781875610e-02 -2.267765104770660400e-01 -2.014749869704246521e-02 4.318830370903015137e-02 -1.152721866965293884e-01 1.058409176766872406e-02 1.080747991800308228e-01 2.665863633155822754e-01 1.436933875083923340e-01 9.937079250812530518e-02 1.023214980959892273e-01 -2.297857552766799927e-01 3.682187795639038086e-01 -1.334994938224554062e-02 3.173218369483947754e-01 -4.186218231916427612e-02 1.940063945949077606e-02 1.579913794994354248e-01 1.909817457199096680e-01 -1.212339010089635849e-02 1.287134597077965736e-03 1.252894103527069092e-01 1.276646405458450317e-01 1.516712009906768799e-01 1.099663376808166504e-01 1.706301607191562653e-02 2.469486296176910400e-01 1.505028605461120605e-01 2.652090229094028473e-02
4.039437472820281982e-01 -8.060729503631591797e-02 4.273455440998077393e-01 7.375241816043853760e-02 -2.872640490531921387e-01 -3.544009923934936523e-01 -1.255256682634353638e-01 -9.490283578634262085e-02 -1.077655851840972900e-01 9.983979910612106323e-02 -1.491597853600978851e-02 1.554499119520187378e-01 -4.193871840834617615e-02 -6.768167018890380859e-02 -9.688071906566619873e-02 -1.005171388387680054e-01 -2.527310252189636230e-01 1.017006784677505493e-01 -5.194035172462463379e-02 1.734722219407558441e-02 1.520847231149673462e-01 2.741386927664279938e-02 -9.469725191593170166e-02 1.223203763365745544e-01 -1.916959434747695923e-01 -5.549283325672149658e-02 2.580321133136749268e-01 -1.310262382030487061e-01 1.159977018833160400e-01 2.531309723854064941e-01 1.021447032690048218e-01 -3.195542097091674805e-02
3.411561846733093262e-01 -2.000442296266555786e-01 -1.561118662357330322e-01 -1.547317951917648315e-01 1.091278791427612305e-01 -1.253600716590881348e-01 1.220030486583709717e-01 -1.095083206892013550e-01 1.369236595928668976e-02 2.272500097751617432e-01 -1.692463159561157227e-01 -1.447960585355758667e-01 1.868464797735214233e-01 1.231517940759658813e-01 -5.070341285318136215e-05 7.098926696926355362e-03 -1.820154786109924316e-01 2.516590654850006104e-01 -8.892594277858734131e-02 -2.610239945352077484e-02 1.340017914772033691e-01 2.100516110658645630e-01 2.130567878484725952e-01 -1.052687764167785645e-01 1.675880700349807739e-02 9.244360774755477905e-02 2.184208780527114868e-01 -5.300153046846389771e-02 2.637519240379333496e-01 4.831515848636627197e-01 5.646310746669769287e-02 8.734145201742649078e-03
4.447474330663681030e-02 -1.009345203638076782e-01 1.000199243426322937e-01 -1.099431961774826050e-01 -1.985803097486495972e-01 1.721926778554916382e-01 -1.239958256483078003e-01 -1.092274859547615051e-01 -1.717787049710750580e-02 -1.366437673568725586e-01 -1.848874837160110474e-01 4.274124652147293091e-02 -2.807849645614624023e-01 3.152973949909210205e-03 -4.467234015464782715e-02 3.744841367006301880e-02 1.459328383207321167e-01 1.022650077939033508e-01 -2.093613743782043457e-01 1.467190682888031006e-03 2.534910738468170166e-01 5.859565734863281250e-01 -2.754377424716949463e-01 3.961385786533355713e-02 -2.278957515954971313e-02 6.369328498840332031e-02 3.491999804973602295e-01 6.271813809871673584e-02 -1.128276512026786804e-01 1.609626412391662598e-01 3.499725461006164551e-02 3.444686904549598694e-02
9.952553361654281616e-02 -3.461135327816009521e-01 7.678827643394470215e-02 1.321823988109827042e-02 -5.613323673605918884e-02 -1.162074655294418335e-01 1.381306648254394531e-01 -3.641508817672729492e-01 1.878177374601364136e-01 -1.009788513183593750e-01 8.586259558796882629e-03 -1.526056081056594849e-01 -9.956367313861846924e-02 -1.389722973108291626e-01 2.699810266494750977e-01 2.062623947858810425e-01 2.115754932165145874e-01 -1.641932129859924316e-01 1.138164028525352478e-01 6.065097171813249588e-03 2.827491611242294312e-02 2.441852986812591553e-01 -2.219233959913253784e-01 6.306508928537368774e-02 -1.476931106299161911e-02 4.105816781520843506e-02 1.642690449953079224e-01 6.058547273278236389e-02 4.761102050542831421e-02 4.905476570129394531e-01 7.110850885510444641e-03 -9.226286411285400391e-02
2.163901925086975098e-01 -2.190912514925003052e-01 3.397120162844657898e-02 -8.852549642324447632e-02 1.049361377954483032e-01 -1.771772503852844238e-01 2.847870588302612305e-01 -2.114100456237792969e-01 1.707637310028076172e-01 -1.425821632146835327e-01 -9.526804834604263306e-02 3.334645926952362061e-02 -1.462460756301879883e-01 -2.659284770488739014e-01 3.254539370536804199e-01 1.953758597373962402e-01 1.504936069250106812e-01 -1.517336908727884293e-02 -2.880798839032649994e-02 -8.573973178863525391e-02 -1.836322993040084839e-02 3.815221190452575684e-01 -2.302186638116836548e-01 -2.169323340058326721e-02 -2.759884670376777649e-02 -1.211934909224510193e-02 9.932519495487213135e-02 -7.274345308542251587e-02 1.079055573791265488e-02 3.364011347293853760e-01 7.204947620630264282e-02 -2.591140866279602051e-01
2.448204904794692993e-01 -1.524097174406051636e-01 1.110344473272562027e-02 -2.716947495937347412e-01 -2.944990992546081543e-01 -1.126115247607231140e-01 2.619336172938346863e-02 -2.786290347576141357e-01 -2.529250979423522949e-01 -1.599252969026565552e-02 -1.081073507666587830e-01 -1.749161779880523682e-01 -2.881165742874145508e-01 1.758419424295425415e-01 4.066353663802146912e-03 -4.115839488804340363e-03 -6.558861583471298218e-02 -2.881641127169132233e-02 -2.660914063453674316e-01 -2.227145135402679443e-01 1.135645136237144470e-01 1.607947945594787598e-01 1.486472189426422119e-01 1.223130598664283752e-01 -6.254634261131286621e-02 -7.455204427242279053e-02 1.179347857832908630e-01 -1.150461509823799133e-01 5.207826942205429077e-02 3.748249113559722900e-01 1.118198111653327942e-01 2.258675843477249146e-01
2.070370912551879883e-01 -3.540773391723632812e-01 4.971113055944442749e-02 1.087123751640319824e-01 -5.243478342890739441e-02 -1.472288519144058228e-01 -7.209696620702743530e-02 8.384449034929275513e-02 -4.358200356364250183e-02 9.989581257104873657e-02 -1.368618607521057129e-01 1.598196476697921753e-01 -4.259568452835083008e-02 5.130283161997795105e-02 -2.411920279264450073e-01 3.883515596389770508e-01 -1.101847738027572632e-02 2.740854620933532715e-01 1.718160808086395264e-01 1.185526885092258453e-02 3.351971879601478577e-02 4.510696530342102051e-01 1.481345742940902710e-01 -1.187637820839881897e-01 -3.128031268715858459e-02 5.380624532699584961e-02 2.366056740283966064e-01 -1.510743200778961182e-01 1.809730827808380127e-01 1.114248111844062805e-01 -1.846466362476348877e-01 6.124409288167953491e-02
2.003200650215148926e-01 -1.203084215521812439e-01 -7.418129593133926392e-02 2.250948175787925720e-02 -1.293889731168746948e-01 -6.762604415416717529e-02 2.420680522918701172e-01 -4.862245172262191772e-02 1.045734509825706482e-01 -4.752780869603157043e-02 -5.128389969468116760e-02 4.744880273938179016e-02 -6.813827157020568848e-02 -3.231485560536384583e-02 -5.255349352955818176e-02 3.332699239253997803e-01 7.606935501098632812e-02 -4.538181051611900330e-02 -7.317693531513214111e-02 1.261006593704223633e-01 2.214399427175521851e-01 5.040573887526988983e-03 -1.969950459897518158e-02 -3.957845270633697510e-02 -1.862154603004455566e-01 -5.243855118751525879e-01 5.294643640518188477e-01 -7.549133617430925369e-03 9.473813325166702271e-02 1.087284609675407410e-01 2.892810665071010590e-02 1.664959341287612915e-01
4.124986827373504639e-01 -2.040546685457229614e-01 -2.029954688623547554e-03 -1.582831144332885742e-01 1.269119381904602051e-01 1.696350239217281342e-02 5.745756998658180237e-02 -1.090001836419105530e-01 -4.920319840312004089e-02 1.077273115515708923e-01 1.704245656728744507e-01 -6.710010021924972534e-02 1.896400302648544312e-01 1.680451333522796631e-01 -4.076546058058738708e-02 2.344752103090286255e-01 -2.195939421653747559e-01 2.376375198364257812e-01 -2.470682607963681221e-03 3.521348834037780762e-01 1.600304394960403442e-01 1.100011840462684631e-01 1.933509856462478638e-02 1.826597005128860474e-01 -2.450255118310451508e-02 -4.715010151267051697e-02 2.804529964923858643e-01 -1.582576781511306763e-01 2.746572494506835938e-01 2.604420185089111328e-01 7.271344959735870361e-02 -8.906539529561996460e-02
-1.138446629047393799e-01 -2.804256677627563477e-01 5.524566397070884705e-02 -4.006277024745941162e-02 1.584729738533496857e-02 -4.493741095066070557e-01 2.470649220049381256e-02 -1.400607079267501831e-01 -5.084213986992835999e-02 4.842518270015716553e-02 5.805668234825134277e-02 1.232722867280244827e-02 -2.550711035728454590e-01 2.238547503948211670e-01 -1.580538004636764526e-01 1.881319582462310791e-01 -2.738680243492126465e-01 1.076908037066459656e-01 -4.840687662363052368e-02 4.855010192841291428e-03 -1.655878275632858276e-01 2.468007057905197144e-01 -2.270266041159629822e-02 -5.923528224229812622e-02 6.942541897296905518e-02 -1.515901461243629456e-02 2.153545171022415161e-01 1.929589919745922089e-02 -1.590427011251449585e-01 4.582808911800384521e-01 1.219453755766153336e-02 -1.695361435413360596e-01
2.877264320850372314e-01 -4.583326578140258789e-01 -1.051186025142669678e-01 -1.457671914249658585e-02 -8.339150249958038330e-02 -5.912393704056739807e-02 3.286896347999572754e-01 -9.522610902786254883e-02 -2.021175920963287354e-01 -3.464080989360809326e-01 1.360216829925775528e-02 8.977612107992172241e-02 -2.249809950590133667e-01 -1.884708367288112640e-02 1.757782399654388428e-01 5.244110897183418274e-02 -2.918311208486557007e-02 -7.830498367547988892e-02 7.384757697582244873e-02 1.130712851881980896e-01 -2.090142481029033661e-02 2.594078779220581055e-01 -1.714768260717391968e-01 -9.771377779543399811e-03 -1.455643177032470703e-01 1.283094100654125214e-02 6.314774602651596069e-02 -6.052878499031066895e-02 2.486231178045272827e-01 3.018566370010375977e-01 7.029720395803451538e-02 7.269594818353652954e-02
1.481753289699554443e-01 -3.082288205623626709e-01 1.998689323663711548e-01 7.687640190124511719e-02 1.761799901723861694e-01 -2.075107023119926453e-02 7.068438082933425903e-02 4.109431803226470947e-02 1.173624023795127869e-02 -9.147521108388900757e-02 -1.313299983739852905e-01 7.300956547260284424e-02 -3.344451487064361572e-01 1.642011702060699463e-01 7.618236541748046875e-02 1.427889615297317505e-01 -2.543807923793792725e-01 2.159395217895507812e-01 3.209029138088226318e-02 1.969349384307861328e-01 2.969777956604957581e-02 3.177133798599243164e-01 -3.287668153643608093e-02 2.611939609050750732e-01 -1.412509679794311523e-01 -3.632380068302154541e-01 2.424013912677764893e-01 -1.939498931169509888e-01 -1.689956896007061005e-02 5.137669667601585388e-02 -1.296397745609283447e-01 -1.124953180551528931e-01
-3.512583905830979347e-03 -3.707071244716644287e-01 2.728747576475143433e-02 -1.687084673903882504e-03 -1.446279734373092651e-01 -6.831079721450805664e-02 8.321823924779891968e-02 -2.859953343868255615e-01 -4.177131876349449158e-02 1.003433242440223694e-01 -1.772508323192596436e-01 -3.092048168182373047e-01 -1.631930768489837646e-01 -1.300235688686370850e-01 4.938178509473800659e-02 1.438272446393966675e-01 7.607511430978775024e-02 2.147685736417770386e-01 -6.234572455286979675e-02 -1.557116806507110596e-01 -5.443854257464408875e-02 1.362865716218948364e-01 3.314146399497985840e-01 1.972227990627288818e-01 2.381153404712677002e-02 2.108753658831119537e-02 4.390621781349182129e-01 1.734585464000701904e-01 2.438261657953262329e-01 5.253835394978523254e-02 3.702015429735183716e-02 -6.510525196790695190e-02
2.781384885311126709e-01 -1.516774296760559082e-01 2.977072000503540039e-01 -5.082925036549568176e-02 -2.398477643728256226e-01 -4.723257124423980713e-01 -1.500512659549713135e-01 8.001562207937240601e-02 -4.446229338645935059e-02 1.472102254629135132e-01 6.970997434109449387e-03 1.837895363569259644e-01 -5.645905807614326477e-02 1.985245570540428162e-02 9.614171087741851807e-02 -8.863452821969985962e-02 -9.215739369392395020e-02 -2.563396096229553223e-02 1.008377596735954285e-02 -1.014027297496795654e-01 6.780692934989929199e-02 3.645814359188079834e-01 -1.288845390081405640e-01 -1.818026006221771240e-01 -2.298066467046737671e-01 -1.285166144371032715e-01 2.325133532285690308e-01 9.741549938917160034e-02 7.640668749809265137e-02 2.399799972772598267e-01 1.111079081892967224e-01 -7.320449501276016235e-02
1.943865716457366943e-01 3.585032373666763306e-02 1.119844093918800354e-01 1.281438171863555908e-01 -1.207625716924667358e-01 -2.027462422847747803e-01 1.870050132274627686e-01 -2.480485290288925171e-01 -1.570975035429000854e-02 -2.971902787685394287e-01 -3.309741616249084473e-01 2.012613117694854736e-01 1.339031010866165161e-01 1.352473348379135132e-01 -1.090554520487785339e-01 6.172319874167442322e-02 -2.417732775211334229e-02 -8.402062207460403442e-02 -4.177672043442726135e-02 8.593547344207763672e-02 -1.936654299497604370e-01 9.997887164354324341e-02 -5.168079957365989685e-02 2.332797646522521973e-01 6.722249835729598999e-02 -3.133212029933929443e-02 3.382642865180969238e-01 -1.010454371571540833e-01 1.536274552345275879e-01 3.699606060981750488e-01 -2.657602727413177490e-01 -8.145144581794738770e-02
1.136275306344032288e-01 -1.259953379631042480e-01 6.152853742241859436e-02 3.250756859779357910e-01 -4.450981318950653076e-02 -2.689951658248901367e-01 9.977509081363677979e-02 5.069704726338386536e-02 1.226901337504386902e-01 -4.036275744438171387e-01 -1.727569252252578735e-01 -7.449398189783096313e-02 -1.654894351959228516e-01 4.380186647176742554e-02 -8.211579173803329468e-02 2.424332201480865479e-01 1.545305401086807251e-01 -2.318772301077842712e-02 -8.876630663871765137e-02 -2.096451967954635620e-01 -1.313955932855606079e-01 2.713203728199005127e-01 -1.648493707180023193e-01 9.713778272271156311e-03 -1.376587301492691040e-01 -2.889522910118103027e-02 4.664202332496643066e-01 -1.421586573123931885e-01 1.154566630721092224e-01 2.849946543574333191e-02 -4.630166105926036835e-03 2.453251369297504425e-02
3.560016751289367676e-01 -2.660796046257019043e-01 -3.463634103536605835e-02 5.269435420632362366e-02 -1.373320221900939941e-01 -2.290296554565429688e-01 1.468588504940271378e-02 -1.257165521383285522e-01 -2.592058181762695312e-01 8.987223356962203979e-02 1.171826869249343872e-01 6.978158652782440186e-02 3.155556619167327881e-01 8.681573718786239624e-02 1.500453650951385498e-01 -1.230505853891372681e-01 1.564177125692367554e-02 1.087164506316184998e-01 -2.492580376565456390e-02 1.874979883432388306e-01 1.184131652116775513e-01 2.810366824269294739e-02 4.623639956116676331e-02 1.720494031906127930e-01 -6.316613405942916870e-02 -1.409496814012527466e-01 2.570782899856567383e-01 -3.726310133934020996e-01 -9.641173481941223145e-02 3.434301912784576416e-01 7.099290192127227783e-02 1.305736750364303589e-01
6.731562782078981400e-03 -3.362209200859069824e-01 1.019517928361892700e-01 -1.532334461808204651e-02 -2.075371593236923218e-01 -6.953208148479461670e-02 1.142509374767541885e-02 -2.044980973005294800e-01 -5.054498463869094849e-02 1.717910543084144592e-02 1.643761806190013885e-02 9.124090522527694702e-02 -3.028024435043334961e-01 -2.515714466571807861e-01 -2.880865037441253662e-01 1.302547454833984375e-01 3.786569926887750626e-03 -5.319735407829284668e-02 -2.992019355297088623e-01 -1.246799305081367493e-01 2.105600945651531219e-02 3.341110348701477051e-01 -7.661713659763336182e-02 2.611975967884063721e-01 -2.303570508956909180e-02 1.140168458223342896e-01 1.143148839473724365e-01 -1.497470140457153320e-01 1.792976707220077515e-01 2.797906100749969482e-01 1.511095166206359863e-01 2.089877873659133911e-01
1.665028631687164307e-01 -7.554285228252410889e-02 -2.333101816475391388e-02 5.086356401443481445e-02 -3.450927734375000000e-01 -3.211938738822937012e-01 3.156226873397827148e-01 1.228445991873741150e-01 1.775539368391036987e-01 -1.687289923429489136e-01 3.338207677006721497e-02 -3.461220860481262207e-02 -6.750845164060592651e-02 2.210160344839096069e-01 3.438271582126617432e-02 3.024288713932037354e-01 -1.021469384431838989e-01 -2.398428320884704590e-02 -9.507153928279876709e-02 -5.375827848911285400e-02 3.607000708580017090e-01 3.364619016647338867e-01 5.488435924053192139e-02 1.288361009210348129e-02 1.069850623607635498e-01 -2.628946863114833832e-02 3.132456541061401367e-01 -3.529896214604377747e-02 1.607032865285873413e-01 1.111125387251377106e-02 -7.400991022586822510e-02 -7.588112354278564453e-02
2.345850765705108643e-01 -3.902732133865356445e-01 1.120793074369430542e-01 1.478940546512603760e-01 2.190260589122772217e-01 -1.225397735834121704e-01 -5.233775451779365540e-02 -8.548536896705627441e-02 -1.815599948167800903e-02 1.616708040237426758e-01 6.494861841201782227e-02 1.383448988199234009e-01 8.038640767335891724e-02 -2.727406919002532959e-01 -1.157367080450057983e-01 2.980087995529174805e-01 1.964271068572998047e-02 8.633767068386077881e-02 8.247032016515731812e-02 -7.085680216550827026e-02 -1.561919301748275757e-01 3.077168762683868408e-01 -7.716418057680130005e-02 5.777118727564811707e-02 -5.013599991798400879e-02 -9.504583477973937988e-02 2.836965918540954590e-01 -3.861406147480010986e-01 4.209795966744422913e-02 1.549777686595916748e-01 -3.754071146249771118e-02 -1.895613223314285278e-01
1.715014278888702393e-01 -2.996906042098999023e-01 8.033291995525360107e-02 -1.475919187068939209e-01 1.196389868855476379e-01 -9.878745675086975098e-02 -5.404372885823249817e-02 3.882195428013801575e-02 -1.186152100563049316e-01 1.013686507940292358e-02 -4.120468348264694214e-02 -1.088289916515350342e-01 -2.448538988828659058e-01 1.233528088778257370e-02 -3.403523936867713928e-02 4.103872776031494141e-01 -3.672885894775390625e-02 2.564352750778198242e-01 2.290735542774200439e-01 -1.036878153681755066e-01 1.007512658834457397e-01 3.362649977207183838e-01 1.054945513606071472e-01 2.707996666431427002e-01 -1.156778708100318909e-01 1.624041609466075897e-02 3.143082261085510254e-01 -2.305151820182800293e-01 2.485784702003002167e-03 6.703988462686538696e-02 -1.509956270456314087e-01 -1.890699714422225952e-01
1.151609700173139572e-02 -3.322788774967193604e-01 1.496924757957458496e-01 -7.006792724132537842e-02 -3.359208405017852783e-01 -9.635599702596664429e-02 1.694496423006057739e-01 6.110982969403266907e-02 8.242745697498321533e-02 1.702828258275985718e-01 -1.419346183538436890e-01 -7.410708069801330566e-02 1.323727667331695557e-01 -1.555365622043609619e-01 -2.873966097831726074e-01 1.620615273714065552e-01 -2.687519192695617676e-01 7.409414649009704590e-02 3.812986984848976135e-02 -6.549663841724395752e-02 1.353965997695922852e-01 3.638849854469299316e-01 5.040298402309417725e-02 4.493875429034233093e-02 -1.987059116363525391e-01 -5.374235659837722778e-02 1.341469585895538330e-01 -4.785963147878646851e-02 3.521675616502761841e-02 4.197645485401153564e-01 -5.945593863725662231e-02 -1.147247627377510071e-01
3.013020753860473633e-01 -5.193189159035682678e-02 -1.301413774490356445e-01 -1.260766386985778809e-01 -3.869168832898139954e-02 -4.520678892731666565e-02 -1.137434598058462143e-02 -1.524057239294052124e-01 -2.707232348620891571e-02 -1.589407622814178467e-01 2.788201570510864258e-01 -2.587142027914524078e-02 -1.780488342046737671e-01 2.487926185131072998e-01 2.303473185747861862e-03 1.034409701824188232e-01 -2.663334012031555176e-01 1.574992686510086060e-01 8.355990797281265259e-02 -1.175870150327682495e-01 7.068723440170288086e-02 2.382373064756393433e-01 1.317991614341735840e-01 1.380129754543304443e-01 2.243356853723526001e-01 -1.735029667615890503e-01 1.421964913606643677e-01 4.677267745137214661e-02 1.753166317939758301e-01 4.240814447402954102e-01 2.005999684333801270e-01 -2.640105485916137695e-01
2.687059044837951660e-01 -3.347773849964141846e-01 -1.975945755839347839e-02 -1.721444167196750641e-02 6.967379897832870483e-02 -1.618403196334838867e-01 -1.235678121447563171e-01 -2.359322011470794678e-01 -2.755083739757537842e-01 -5.761254578828811646e-02 2.284219264984130859e-01 -4.518601298332214355e-02 1.057312414050102234e-01 1.761278957128524780e-01 6.045962870121002197e-02 5.339488014578819275e-02 -2.544233389198780060e-02 -9.037765860557556152e-02 -1.288920193910598755e-01 1.755561828613281250e-01 6.102698389440774918e-03 4.255258291959762573e-02 -3.378244116902351379e-02 3.968953713774681091e-02 1.534225940704345703e-01 -2.389450818300247192e-01 4.466919898986816406e-01 1.263825339265167713e-03 -1.298208981752395630e-01 3.480887711048126221e-01 2.062886804342269897e-01 -9.669551253318786621e-02
2.489492744207382202e-01 -1.671580970287322998e-02 -8.586587011814117432e-02 -2.087995558977127075e-01 -2.918726205825805664e-01 -7.049617916345596313e-02 7.136924564838409424e-02 -4.000940024852752686e-01 -7.499376684427261353e-02 -6.107818335294723511e-02 -4.156942293047904968e-02 8.437678217887878418e-03 -1.435254812240600586e-01 6.910376250743865967e-02 -5.216721817851066589e-02 3.573170304298400879e-01 9.247431159019470215e-02 -4.279671981930732727e-02 -1.916384249925613403e-01 -7.255410403013229370e-02 2.689904347062110901e-02 1.490986198186874390e-01 -1.077320054173469543e-01 9.018466621637344360e-02 -4.051329195499420166e-02 9.664031863212585449e-02 2.156098783016204834e-01 -2.193279266357421875e-01 1.712840050458908081e-01 3.046230077743530273e-01 2.457891032099723816e-02 3.756921291351318359e-01
2.851267457008361816e-01 -3.108691871166229248e-01 -1.886862963438034058e-01 -2.388789653778076172e-01 -2.161510661244392395e-02 -1.231348607689142227e-02 7.670895010232925415e-02 -2.192130684852600098e-01 4.223828017711639404e-02 -6.809969991445541382e-02 2.942628599703311920e-02 1.686571165919303894e-02 -2.230156213045120239e-01 7.065086811780929565e-02 5.901776999235153198e-02 5.052554607391357422e-02 -3.867682218551635742e-01 -3.824983909726142883e-02 -8.844401687383651733e-02 -4.236610829830169678e-01 1.112099140882492065e-01 2.313815206289291382e-01 -5.967842414975166321e-02 1.505761295557022095e-01 2.073613852262496948e-01 -6.025689654052257538e-03 1.821058094501495361e-01 -1.012132763862609863e-01 7.726070284843444824e-02 2.093220949172973633e-01 7.378194481134414673e-02 -1.852849870920181274e-01
1.617789417505264282e-01 -1.062387153506278992e-01 -1.124491915106773376e-02 -2.434195429086685181e-01 -1.038703247904777527e-01 -1.253196746110916138e-01 6.410378217697143555e-02 -2.664245665073394775e-01 8.931466937065124512e-02 -1.858660876750946045e-01 -6.188914179801940918e-02 6.688597053289413452e-02 -3.286408483982086182e-01 2.894037067890167236e-01 -1.449547111988067627e-01 3.478066355455666780e-04 -4.145359620451927185e-02 -5.205985903739929199e-02 -2.524010837078094482e-01 -5.907421931624412537e-02 8.944276720285415649e-02 1.165739819407463074e-01 -6.812368333339691162e-02 1.699167191982269287e-01 -3.395493701100349426e-02 7.353817578405141830e-03 2.193612754344940186e-01 -3.871965706348419189e-01 1.762678474187850952e-02 3.337889909744262695e-01 -6.177932024002075195e-02 3.105809390544891357e-01
-1.475030034780502319e-01 -1.134595721960067749e-01 7.701274752616882324e-02 -2.971952315419912338e-03 -1.151237040758132935e-01 3.279330953955650330e-02 7.177375257015228271e-02 -1.369253098964691162e-01 -1.279721558094024658e-01 -1.903161406517028809e-01 3.007973916828632355e-02 7.812418788671493530e-02 2.928306907415390015e-02 6.318002939224243164e-02 -1.121729835867881775e-01 -2.352509200572967529e-01 6.707912683486938477e-02 1.430663019418716431e-01 -1.334100812673568726e-01 -1.111502572894096375e-01 -2.682459913194179535e-02 3.671332001686096191e-01 2.759358100593090057e-02 2.351780086755752563e-01 1.735130697488784790e-01 3.064026832580566406e-01 5.069816708564758301e-01 -1.341767758131027222e-01 -8.749777823686599731e-02 3.098182082176208496e-01 7.929550856351852417e-02 -1.821262985467910767e-01
9.691776335239410400e-02 -4.872497320175170898e-01 2.749350666999816895e-01 -7.702631503343582153e-02 2.218429595232009888e-01 -2.719059288501739502e-01 1.688742637634277344e-01 -6.071208417415618896e-02 -1.209020838141441345e-01 -3.859748691320419312e-02 -1.395100802183151245e-01 -1.043480858206748962e-01 -1.852837204933166504e-01 1.734020709991455078e-01 1.020348221063613892e-01 1.264985650777816772e-01 5.945998709648847580e-03 1.450125426054000854e-01 -5.241597071290016174e-02 -1.648332476615905762e-01 -2.190538868308067322e-02 1.025919765233993530e-01 4.619775712490081787e-02 -6.363104283809661865e-02 1.063317209482192993e-01 -2.854144573211669922e-01 2.013796120882034302e-01 -4.611904174089431763e-02 -1.464350223541259766e-01 3.155836164951324463e-01 -1.215908899903297424e-01 1.990277171134948730e-01
-8.150786906480789185e-02 -3.899712562561035156e-01 7.145062834024429321e-02 1.314018219709396362e-01 -4.292421042919158936e-02 -8.838599175214767456e-02 6.036537885665893555e-02 -2.733166515827178955e-01 -1.383503824472427368e-01 -1.327600032091140747e-01 -1.581912934780120850e-01 -3.061281517148017883e-02 -2.283672839403152466e-01 1.250362843275070190e-01 -2.779342830181121826e-01 9.814613312482833862e-02 1.790005117654800415e-01 8.165438473224639893e-02 1.504912674427032471e-01 7.640645653009414673e-02 3.054680228233337402e-01 2.072233557701110840e-01 -4.262644052505493164e-02 2.024300247430801392e-01 2.815853059291839600e-01 -1.106558218598365784e-01 9.130991995334625244e-02 -2.016382813453674316e-01 -1.572963446378707886e-01 3.190710842609405518e-01 -1.123041613027453423e-03 -1.384533755481243134e-02
-5.200246348977088928e-03 -3.440249264240264893e-01 1.251358538866043091e-01 1.362780779600143433e-01 -1.850243210792541504e-01 -1.540067642927169800e-01 1.260600239038467407e-01 -1.744306981563568115e-01 2.740878984332084656e-02 -2.736366987228393555e-01 -1.241725906729698181e-01 -4.899607971310615540e-02 -1.315827965736389160e-01 1.698605865240097046e-01 3.356161341071128845e-02 9.476389735937118530e-02 2.170354127883911133e-01 5.964407324790954590e-02 1.012026220560073853e-01 2.508206665515899658e-01 2.988281548023223877e-01 8.179693669080734253e-02 6.034825462847948074e-03 2.439846545457839966e-01 2.600020766258239746e-01 -9.158524870872497559e-02 2.181588858366012573e-01 -2.555362284183502197e-01 -2.221548557281494141e-02 2.650357186794281006e-01 -2.325706034898757935e-01 -1.796229369938373566e-02
1.408362686634063721e-01 -2.945249676704406738e-01 2.506066858768463135e-01 -2.083105742931365967e-01 3.764430060982704163e-02 -7.166764885187149048e-02 1.263406723737716675e-01 -2.750817239284515381e-01 -3.733409196138381958e-02 4.831384867429733276e-02 -1.366183608770370483e-01 -1.561908982694149017e-02 -2.178180366754531860e-01 2.410573959350585938e-01 -1.321429610252380371e-01 3.915132582187652588e-02 -5.144464224576950073e-02 1.005029082298278809e-01 -3.560346364974975586e-01 -1.505126655101776123e-01 -3.503148630261421204e-02 1.762998290359973907e-02 -5.070883035659790039e-02 -4.969361051917076111e-02 -6.198524311184883118e-02 -3.768723085522651672e-02 2.338714897632598877e-01 -2.473556697368621826e-01 -3.020881675183773041e-02 3.698018491268157959e-01 1.411857157945632935e-01 3.071970343589782715e-01
-5.134913325309753418e-02 -4.126792252063751221e-01 1.031177863478660583e-01 -2.235644012689590454e-01 -1.360624879598617554e-01 -3.394640386104583740e-01 4.926304519176483154e-02 -1.813638210296630859e-01 -2.132780104875564575e-01 1.761423796415328979e-01 2.083197832107543945e-01 1.265176832675933838e-01 -2.376467138528823853e-01 1.814781278371810913e-01 -1.970181614160537720e-01 1.163073554635047913e-01 -3.141639009118080139e-02 1.287331730127334595e-01 -4.607000853866338730e-03 -1.466303169727325439e-01 -1.077501997351646423e-01 1.165812835097312927e-01 3.615733236074447632e-02 1.313216239213943481e-01 -5.841933190822601318e-03 -8.668550103902816772e-02 2.391861379146575928e-01 -8.974711410701274872e-03 -2.610116600990295410e-01 2.992607057094573975e-01 1.193176135420799255e-01 1.050369255244731903e-02
1.800836324691772461e-01 -3.521765172481536865e-01 1.160685792565345764e-01 8.625646680593490601e-02 -2.440019845962524414e-01 -1.097930297255516052e-01 1.106952577829360962e-01 -1.666898131370544434e-01 -1.180353388190269470e-01 2.513756789267063141e-02 1.249137893319129944e-01 2.396056056022644043e-02 -3.234621584415435791e-01 -9.227991849184036255e-02 4.593576490879058838e-02 3.137496709823608398e-01 -4.842104762792587280e-02 2.244810611009597778e-01 -4.108351841568946838e-02 -1.508654654026031494e-01 -9.162759035825729370e-02 -1.728491112589836121e-02 3.488467633724212646e-02 1.466263234615325928e-01 3.840767592191696167e-02 -3.177375793457031250e-01 1.013081893324851990e-01 -2.028836756944656372e-01 1.516421735286712646e-01 3.329167962074279785e-01 1.884294748306274414e-01 1.864877492189407349e-01
2.061285972595214844e-01 -6.386285275220870972e-02 -1.436394751071929932e-01 -1.856178641319274902e-01 -2.081993371248245239e-01 -2.509770095348358154e-01 5.579108372330665588e-02 -3.164711296558380127e-01 -1.521514058113098145e-01 8.109169453382492065e-02 1.394487321376800537e-01 -9.547244012355804443e-02 1.001805439591407776e-01 -2.380506098270416260e-01 -1.235272884368896484e-01 3.035726547241210938e-01 1.937291175127029419e-01 1.996873915195465088e-01 2.958017401397228241e-02 7.433294504880905151e-02 3.628109693527221680e-01 1.614818722009658813e-01 -1.259875744581222534e-01 1.306352913379669189e-01 1.118132099509239197e-01 3.787321597337722778e-02 9.754551947116851807e-02 -2.662709951400756836e-01 9.779209643602371216e-02 2.422639876604080200e-01 1.188419982790946960e-01 -7.178605347871780396e-02
1.932952105998992920e-01 -2.989161312580108643e-01 -1.885754242539405823e-02 -1.261567175388336182e-01 -3.486067652702331543e-01 3.650261461734771729e-02 1.553496122360229492e-01 -1.512558758258819580e-01 2.295517772436141968e-01 -1.477201282978057861e-01 -1.582929864525794983e-02 1.926971375942230225e-01 1.275485754013061523e-02 -2.015967071056365967e-01 2.195331156253814697e-01 2.614960074424743652e-01 -2.892889082431793213e-03 2.564474046230316162e-01 -1.816821545362472534e-01 3.302901517599821091e-03 2.865223884582519531e-01 1.643519997596740723e-01 -9.367021732032299042e-03 8.111275732517242432e-02 -6.447740644216537476e-02 -3.439503535628318787e-02 3.141239881515502930e-01 -2.501779496669769287e-01 -1.490465551614761353e-01 -3.309079259634017944e-02 -3.717217966914176941e-02 -1.095706075429916382e-01
1.394750475883483887e-01 -4.646337628364562988e-01 3.541301786899566650e-01 1.104153543710708618e-01 2.551166573539376259e-03 -5.193767696619033813e-02 -4.350844398140907288e-02 -5.205059051513671875e-02 -4.053815826773643494e-02 8.289110660552978516e-02 3.810561262071132660e-03 -5.414581671357154846e-02 -4.689331725239753723e-02 3.728283569216728210e-02 -2.379278242588043213e-01 1.041764542460441589e-01 6.907939910888671875e-02 -1.768500655889511108e-01 -1.810407638549804688e-02 -5.372605472803115845e-02 8.338677696883678436e-03 2.977540493011474609e-01 -1.638853847980499268e-01 -5.717457085847854614e-02 -3.795786947011947632e-02 -2.328396588563919067e-01 4.012658596038818359e-01 -2.400015890598297119e-01 8.338789641857147217e-02 5.711134523153305054e-02 -5.363646894693374634e-02 -3.029281198978424072e-01
4.112806022167205811e-01 -1.975719034671783447e-01 -3.036826290190219879e-02 9.225461632013320923e-02 -1.137827187776565552e-01 -1.257520318031311035e-01 2.693555951118469238e-01 -6.437957286834716797e-02 -2.430577129125595093e-01 -1.418625414371490479e-01 4.852638021111488342e-02 2.034734748303890228e-02 2.447015345096588135e-01 -2.220595255494117737e-02 1.674512960016727448e-02 -8.186519145965576172e-02 -1.770930588245391846e-01 2.070848643779754639e-01 3.279732912778854370e-02 2.965691983699798584e-01 -7.563537359237670898e-02 1.448018550872802734e-01 3.861461009364575148e-04 5.493129044771194458e-02 -1.399363875389099121e-01 -2.269221842288970947e-01 3.966186940670013428e-01 -1.477961540222167969e-01 -2.072883546352386475e-01 1.491301357746124268e-01 1.248073577880859375e-01 -6.005226448178291321e-02
4.508739113807678223e-01 -9.316438436508178711e-02 -1.837556660175323486e-01 7.702943682670593262e-02 -9.586478024721145630e-02 -1.400323957204818726e-01 1.164485290646553040e-01 -1.543257087469100952e-01 -2.650260329246520996e-01 5.119507014751434326e-02 8.022323995828628540e-02 -6.772699207067489624e-02 1.744434833526611328e-01 2.184088341891765594e-02 2.135756313800811768e-01 1.568482369184494019e-01 7.939516752958297729e-02 1.168147101998329163e-01 -1.760223656892776489e-01 -1.750765740871429443e-02 1.443547308444976807e-01 1.109492704272270203e-01 -7.816524244844913483e-03 1.327080279588699341e-01 9.480582177639007568e-02 -1.321324110031127930e-01 2.741005420684814453e-01 -1.441066563129425049e-01 -3.187005519866943359e-01 3.586682975292205811e-01 1.085692048072814941e-01 1.753465980291366577e-01
3.593022227287292480e-01 4.622390493750572205e-02 -7.033221423625946045e-02 -1.063123568892478943e-01 -1.225597932934761047e-01 -3.889741301536560059e-01 2.374354898929595947e-01 -1.542875021696090698e-01 6.391511857509613037e-02 -9.803979098796844482e-02 4.865673929452896118e-02 -1.474093645811080933e-01 7.352163642644882202e-02 2.141939550638198853e-01 1.261145174503326416e-01 6.723148375749588013e-02 1.089748367667198181e-01 2.535538673400878906e-01 -2.077368944883346558e-01 2.452569007873535156e-01 -6.835723668336868286e-02 -2.806334523484110832e-03 -1.189804519526660442e-03 -2.339250408113002777e-03 4.696808755397796631e-03 -2.500357292592525482e-02 4.423601627349853516e-01 -4.635517299175262451e-02 -1.291647106409072876e-01 3.052410781383514404e-01 5.949007347226142883e-02 2.190221473574638367e-02
2.833211123943328857e-01 -4.035851955413818359e-01 5.682969465851783752e-02 -3.972357884049415588e-02 6.743004173040390015e-02 -2.774303555488586426e-01 2.150897681713104248e-01 -1.439511924982070923e-01 4.943641275167465210e-02 -1.584451943635940552e-01 -1.033468469977378845e-01 -1.254640221595764160e-01 -1.951858997344970703e-01 -1.831426322460174561e-01 -1.360109895467758179e-01 -3.560924436897039413e-03 -1.985022723674774170e-01 -2.850458920001983643e-01 -3.388587012887001038e-02 -1.195558607578277588e-01 8.701604790985584259e-03 2.977483570575714111e-01 -1.751145124435424805e-01 -1.905125826597213745e-01 1.048745363950729370e-01 6.612745672464370728e-02 3.083205521106719971e-01 -1.470024287700653076e-01 7.795160263776779175e-02 9.822891652584075928e-02 -1.254175305366516113e-01 6.431072950363159180e-02
1.445559114217758179e-01 -4.798076301813125610e-02 1.454819291830062866e-01 -1.398303955793380737e-01 -1.713594198226928711e-01 -1.943053454160690308e-01 1.359293609857559204e-01 -2.139142155647277832e-01 8.223192766308784485e-03 -1.892105787992477417e-01 1.256344025023281574e-03 -4.685394838452339172e-02 -2.871887385845184326e-01 1.192139461636543274e-01 -1.834274381399154663e-01 9.914977103471755981e-02 -3.925328608602285385e-03 3.287842124700546265e-02 -3.470283746719360352e-01 -8.391517400741577148e-02 2.105986922979354858e-01 1.815593391656875610e-01 -6.628732383251190186e-02 2.369333952665328979e-01 -1.780451238155364990e-01 -1.211660727858543396e-01 9.132017940282821655e-02 -2.120292186737060547e-01 3.215704113245010376e-02 2.966976463794708252e-01 9.164559841156005859e-02 4.036647081375122070e-01
1.560619324445724487e-01 1.367715653032064438e-02 1.278413683176040649e-01 -9.496497362852096558e-02 1.179749965667724609e-01 -1.374740600585937500e-01 1.794705986976623535e-01 1.426759921014308929e-02 -2.102747708559036255e-01 -1.804841309785842896e-01 -9.690796583890914917e-02 2.911209166049957275e-01 1.672468632459640503e-01 1.172119751572608948e-01 -6.418439745903015137e-02 -7.178241759538650513e-02 6.378670781850814819e-02 6.720047444105148315e-02 -2.169315516948699951e-01 -2.020725980401039124e-02 -1.221159100532531738e-01 2.609451413154602051e-01 -3.589656203985214233e-02 1.820694282650947571e-02 1.979727298021316528e-02 3.085357844829559326e-01 4.737941622734069824e-01 -1.586690247058868408e-01 1.769284904003143311e-01 3.143959939479827881e-01 1.203133463859558105e-01 -1.800181120634078979e-01
1.953648636117577553e-03 -4.140863418579101562e-01 8.789095282554626465e-02 -2.721056938171386719e-01 -2.958035469055175781e-02 1.904106885194778442e-01 -6.708098202943801880e-02 -3.168501853942871094e-01 -5.086627602577209473e-02 -7.901938259601593018e-02 -1.373073551803827286e-02 -1.520891189575195312e-01 2.048663198947906494e-01 -6.450981646776199341e-02 1.261693388223648071e-01 1.238844096660614014e-01 -9.387256950139999390e-02 2.498799115419387817e-01 -2.169757634401321411e-01 -6.108629703521728516e-02 1.088938675820827484e-02 5.298212915658950806e-02 -1.134269535541534424e-01 2.783437073230743408e-01 -1.466024219989776611e-01 -1.209652870893478394e-01 3.057345747947692871e-01 -7.076384127140045166e-02 -1.874358654022216797e-01 1.811046004295349121e-01 2.634881138801574707e-01 8.886395394802093506e-02
3.344652652740478516e-01 -1.408154815435409546e-01 -2.327809669077396393e-02 1.375340968370437622e-01 5.813212320208549500e-02 -1.188558936119079590e-01 -1.400142791680991650e-03 7.317042350769042969e-02 1.667732745409011841e-01 -2.323786765336990356e-01 9.978605806827545166e-02 2.033376842737197876e-01 -1.874173283576965332e-01 3.512002527713775635e-02 -2.051118463277816772e-01 1.699248403310775757e-01 -1.464720666408538818e-01 6.988930702209472656e-02 2.275371551513671875e-01 -1.205841377377510071e-01 1.911668777465820312e-01 2.192499339580535889e-01 -8.528760075569152832e-02 -4.678623005747795105e-02 1.994965821504592896e-01 -9.710726886987686157e-02 2.273193895816802979e-01 -8.561690337955951691e-03 1.960768550634384155e-01 4.452576637268066406e-01 2.346280962228775024e-01 -7.814238965511322021e-02
1.575724333524703979e-01 -2.167426645755767822e-01 -6.441010534763336182e-02 -1.402167230844497681e-01 -1.551239937543869019e-01 8.626588433980941772e-02 -3.467623144388198853e-02 -1.056532189249992371e-01 2.848067693412303925e-02 -2.496955841779708862e-01 -1.604572087526321411e-01 -7.063847035169601440e-02 -2.024825662374496460e-01 -1.070542111992835999e-01 6.106999889016151428e-02 -1.649210602045059204e-02 -4.139044135808944702e-02 6.245690397918224335e-03 -2.384274303913116455e-01 9.755333513021469116e-02 2.159690856933593750e-01 1.492917537689208984e-01 1.120523363351821899e-01 -1.028295382857322693e-01 -8.048846572637557983e-02 -2.772474288940429688e-01 5.488964915275573730e-01 1.262909770011901855e-01 -9.426251053810119629e-02 3.074808418750762939e-01 1.987421214580535889e-01 8.044073730707168579e-02
1.956956833600997925e-01 -2.114388942718505859e-01 6.800571084022521973e-02 -1.044968590140342712e-01 2.519592642784118652e-02 -2.821992933750152588e-01 3.207585541531443596e-03 -2.539182305335998535e-01 -2.561660949140787125e-03 4.903674125671386719e-02 -5.295023694634437561e-02 2.164337933063507080e-01 -1.707742214202880859e-01 -2.111046612262725830e-01 -2.796523571014404297e-01 7.532713562250137329e-02 1.220867410302162170e-01 1.356393545866012573e-01 -2.235676646232604980e-01 -1.013122797012329102e-01 4.309816658496856689e-02 2.185254395008087158e-01 8.029625564813613892e-02 6.420918554067611694e-02 -1.201456505805253983e-02 8.368894457817077637e-02 2.973857223987579346e-01 -1.279970854520797729e-01 1.432037055492401123e-01 2.464279234409332275e-01 9.297665953636169434e-02 4.375501573085784912e-01
1.493665277957916260e-01 -2.037349939346313477e-01 -1.583544909954071045e-01 1.006608456373214722e-01 1.330807358026504517e-01 -2.840387821197509766e-01 -1.616308540105819702e-01 -4.007291793823242188e-01 9.478361345827579498e-03 1.208753958344459534e-01 1.171756833791732788e-01 -3.133327886462211609e-02 -1.481770426034927368e-01 -1.261134147644042969e-01 1.334169209003448486e-01 1.874449551105499268e-01 -3.781668841838836670e-02 2.104730308055877686e-01 -3.969521075487136841e-02 -1.796831935644149780e-02 1.461803615093231201e-01 4.094843864440917969e-01 8.992677927017211914e-02 2.626203894615173340e-01 -1.705345213413238525e-01 -2.848010361194610596e-01 5.857339501380920410e-02 -3.810650110244750977e-02 -1.030795499682426453e-01 2.214348167181015015e-01 -9.660510346293449402e-03 -8.430859446525573730e-02
2.774639725685119629e-01 -3.964363634586334229e-01 3.789183497428894043e-02 2.065215110778808594e-01 4.849966149777173996e-03 -1.712906360626220703e-01 1.112098456360399723e-03 3.572350367903709412e-02 -2.014522999525070190e-01 7.706066966056823730e-02 -4.223771765828132629e-02 6.599771976470947266e-02 6.174157559871673584e-02 -1.957136020064353943e-02 -2.523882985115051270e-01 4.327594935894012451e-01 1.865020543336868286e-01 2.168249487876892090e-01 4.485719650983810425e-02 -1.329835057258605957e-01 8.171120285987854004e-02 3.767407238483428955e-01 -3.898850828409194946e-02 2.206878364086151123e-01 -3.177383914589881897e-02 -1.056433320045471191e-01 1.335358023643493652e-01 -1.884340047836303711e-01 -2.134127169847488403e-02 1.045261230319738388e-02 -5.317933112382888794e-02 -1.185687929391860962e-01
1.967234611511230469e-01 -1.013681292533874512e-01 6.112895533442497253e-02 -1.871316283941268921e-01 1.225112937390804291e-02 -5.193262919783592224e-02 -2.021226882934570312e-01 -3.950745463371276855e-01 -1.976714581251144409e-01 -1.347902864217758179e-01 2.656691372394561768e-01 3.518387377262115479e-01 -1.382548827677965164e-02 -4.673633351922035217e-02 6.096731871366500854e-02 7.826227694749832153e-02 -7.983715087175369263e-02 -2.695340104401111603e-02 -5.645199120044708252e-02 1.103126630187034607e-01 -1.621570140123367310e-01 3.835852444171905518e-01 -2.146288007497787476e-01 1.468700766563415527e-01 -6.711330264806747437e-02 -1.766341328620910645e-01 1.935076117515563965e-01 -7.254232466220855713e-02 -1.821084916591644287e-01 2.671256661415100098e-01 -4.544648528099060059e-02 -1.152352150529623032e-02
2.280741780996322632e-01 -1.799415051937103271e-01 5.224174261093139648e-02 2.053576754406094551e-03 -6.241935491561889648e-02 6.105609983205795288e-02 -2.658042013645172119e-01 -2.135387212038040161e-01 -2.831156738102436066e-02 -1.431199163198471069e-01 -5.143866688013076782e-02 -5.342361703515052795e-02 -6.413175910711288452e-02 1.456331312656402588e-01 1.510809063911437988e-01 -4.640864208340644836e-02 -1.233311593532562256e-01 2.780123651027679443e-01 -3.450862169265747070e-01 6.725182384252548218e-02 1.253048181533813477e-01 2.390545606613159180e-01 -7.804724574089050293e-02 1.622600853443145752e-01 1.146478727459907532e-01 -9.702935069799423218e-02 3.538914322853088379e-01 -1.507165729999542236e-01 -1.986250877380371094e-01 8.753938972949981689e-02 3.699924945831298828e-01 1.897616833448410034e-01
2.223472446203231812e-01 -1.678962111473083496e-01 -1.235018000006675720e-01 -3.461408913135528564e-01 1.702106185257434845e-02 -1.667044311761856079e-01 3.613213077187538147e-02 -2.317719608545303345e-01 -3.465631976723670959e-02 5.083820968866348267e-02 -2.850943244993686676e-02 -1.082776710391044617e-01 1.371875852346420288e-01 2.870295569300651550e-02 -8.385141193866729736e-02 2.268796116113662720e-01 -3.355446830391883850e-02 3.486954271793365479e-01 -1.861314624547958374e-01 1.525673717260360718e-01 1.971802562475204468e-01 1.383957266807556152e-01 1.821344792842864990e-01 1.271447688341140747e-01 7.265724707394838333e-03 -2.922446466982364655e-02 1.187522113323211670e-01 -1.340041309595108032e-01 1.993993669748306274e-01 3.909686207771301270e-01 3.089934289455413818e-01 2.573909796774387360e-02
2.467681467533111572e-01 -3.593624532222747803e-01 2.208616118878126144e-03 -1.151558160781860352e-01 -2.724222466349601746e-02 5.074580013751983643e-02 8.558170497417449951e-02 -1.156288683414459229e-01 7.469706237316131592e-02 -9.754818677902221680e-02 7.271261711139231920e-05 -4.716166295111179352e-03 -2.477037310600280762e-01 1.448351889848709106e-01 5.782783403992652893e-02 3.221024200320243835e-02 -3.922214508056640625e-01 -1.265859454870223999e-01 -8.269335329532623291e-02 -3.003425300121307373e-01 1.445809453725814819e-01 3.027603030204772949e-01 -9.637986868619918823e-02 3.163581192493438721e-01 -2.928311936557292938e-02 8.129238337278366089e-02 2.284588366746902466e-01 6.816669553518295288e-02 9.653704613447189331e-02 2.104195356369018555e-01 5.072440952062606812e-03 -2.531429529190063477e-01
3.136054873466491699e-01 1.143124401569366455e-01 1.317657828330993652e-01 -1.371155399829149246e-02 1.371375918388366699e-01 -1.180903762578964233e-01 -8.772268146276473999e-02 -2.994831502437591553e-01 1.594347506761550903e-02 -2.542363107204437256e-01 -1.689362921752035618e-03 -1.393198519945144653e-01 -1.957745105028152466e-02 -2.588548362255096436e-01 1.629337072372436523e-01 2.391656301915645599e-02 1.490151137113571167e-01 3.029684424400329590e-01 9.385529160499572754e-02 -1.172021701931953430e-01 2.028893232345581055e-01 1.924939751625061035e-01 -3.206988796591758728e-02 2.266000360250473022e-01 -2.232897728681564331e-01 1.354151517152786255e-01 3.491671681404113770e-01 1.435645297169685364e-02 1.135421842336654663e-01 2.974755764007568359e-01 4.216834157705307007e-02 -3.832610324025154114e-02
1.303670555353164673e-02 -9.528119117021560669e-02 7.251565903425216675e-02 -1.047597676515579224e-01 -9.607372432947158813e-02 -2.702974379062652588e-01 1.931180357933044434e-01 -1.893298178911209106e-01 -3.197401463985443115e-01 -3.894927725195884705e-02 3.470621407032012939e-01 1.446570008993148804e-01 1.480134725570678711e-01 1.693050414323806763e-01 5.909703671932220459e-02 8.247955143451690674e-02 -9.583419561386108398e-02 2.175831198692321777e-01 -1.074711009860038757e-01 3.222090378403663635e-02 8.201237022876739502e-02 1.749085336923599243e-01 -1.523499935865402222e-01 1.946505010128021240e-01 1.087067797780036926e-01 -1.357504129409790039e-01 1.991794109344482422e-01 3.273007273674011230e-02 1.151733621954917908e-01 3.005388975143432617e-01 6.652299314737319946e-02 -4.081114828586578369e-01
-3.159867133945226669e-03 -3.735821545124053955e-01 3.394192829728126526e-02 -4.440259933471679688e-02 -8.967295289039611816e-02 -2.403383105993270874e-01 1.322720795869827271e-01 -2.995270490646362305e-01 4.399990662932395935e-03 -1.372352540493011475e-01 -2.479536533355712891e-01 4.932036623358726501e-02 -2.181962132453918457e-01 2.121317684650421143e-01 -7.055394351482391357e-02 1.108631715178489685e-01 1.176522895693778992e-01 3.404931128025054932e-01 9.495510905981063843e-02 1.984016448259353638e-01 2.004708349704742432e-01 6.083946675062179565e-02 -1.861448884010314941e-01 9.226983040571212769e-02 3.032705187797546387e-01 -1.634461730718612671e-01 1.179246678948402405e-01 -1.849210113286972046e-01 -1.886854469776153564e-01 1.515551656484603882e-01 -2.852195873856544495e-02 1.603639498353004456e-02
1.949753910303115845e-01 -1.183087825775146484e-01 1.588035747408866882e-02 -9.302638471126556396e-02 -1.768563389778137207e-01 -6.041057780385017395e-02 1.375252157449722290e-01 -2.264124155044555664e-01 -8.671201765537261963e-02 -2.000945210456848145e-01 -2.625125050544738770e-01 1.124025657773017883e-01 2.926777899265289307e-01 2.716755270957946777e-01 -9.089804440736770630e-02 1.802760362625122070e-01 -1.329637505114078522e-02 3.891592472791671753e-02 3.063683584332466125e-02 -4.139160364866256714e-02 -3.194580227136611938e-02 7.351734489202499390e-02 -1.812803298234939575e-01 4.239559173583984375e-01 6.119368597865104675e-02 4.662328958511352539e-02 4.593474864959716797e-01 -6.723724305629730225e-02 1.098875924944877625e-01 5.858039483428001404e-02 -1.434315890073776245e-01 -1.541292965412139893e-01
2.576173543930053711e-01 -3.930107653141021729e-01 2.717123925685882568e-01 1.279266178607940674e-01 3.729591518640518188e-02 -1.741291880607604980e-01 -1.964457631111145020e-01 -1.014699637889862061e-01 7.241994887590408325e-02 1.467890590429306030e-01 2.816417813301086426e-02 -5.711226165294647217e-02 2.695005238056182861e-01 -7.368722558021545410e-02 -2.803052067756652832e-01 6.987757980823516846e-02 -5.011595785617828369e-02 -4.804155230522155762e-02 1.828009448945522308e-02 -1.515165995806455612e-02 1.735066473484039307e-01 3.191758692264556885e-01 -1.752547323703765869e-01 2.173692733049392700e-02 -1.525307260453701019e-02 -3.353605791926383972e-02 4.018958508968353271e-01 -2.682130038738250732e-01 2.401345409452915192e-02 -6.954500824213027954e-02 3.702629730105400085e-02 -7.665140181779861450e-02
2.121778726577758789e-01 -7.450423389673233032e-02 -5.114227533340454102e-02 -1.825076341629028320e-01 -2.495905160903930664e-01 -6.349227577447891235e-02 1.128534674644470215e-01 -2.744633853435516357e-01 2.618765272200107574e-02 -1.459251046180725098e-01 -1.880878806114196777e-01 6.204023957252502441e-02 -3.798828423023223877e-01 1.156848669052124023e-01 -2.394482307136058807e-02 2.316171377897262573e-01 -1.078515872359275818e-02 1.949006021022796631e-01 1.433312892913818359e-01 1.468074023723602295e-01 8.061903715133666992e-02 1.818419396877288818e-01 1.559962611645460129e-02 1.478620320558547974e-01 -2.725482918322086334e-02 -3.728407323360443115e-01 2.064798772335052490e-01 -2.288241386413574219e-01 6.998688727617263794e-02 9.742978215217590332e-02 2.706043124198913574e-01 1.475008726119995117e-01
2.767100930213928223e-01 -3.870140612125396729e-01 -2.194562256336212158e-01 1.106647551059722900e-01 6.115234643220901489e-02 -1.555732637643814087e-01 -1.194824464619159698e-02 9.245345741510391235e-02 -1.993177086114883423e-01 1.310753971338272095e-01 -1.126836463809013367e-01 1.422041505575180054e-01 6.447385251522064209e-02 -2.372351847589015961e-02 -1.360997557640075684e-01 1.715237796306610107e-01 2.356995940208435059e-01 1.076196432113647461e-01 2.025370150804519653e-01 -6.311457604169845581e-02 -3.160206601023674011e-03 4.041093885898590088e-01 1.375340223312377930e-01 1.832305639982223511e-01 -1.041680760681629181e-02 -2.347566634416580200e-01 2.747872769832611084e-01 -2.339285463094711304e-01 1.768889464437961578e-02 3.865652531385421753e-02 -5.457900837063789368e-02 -1.262515634298324585e-01
3.005332350730895996e-01 -4.287974834442138672e-01 1.110099107027053833e-01 1.274133473634719849e-01 2.000198364257812500e-01 -1.950419545173645020e-01 -1.446896791458129883e-01 3.527332562953233719e-03 7.304420322179794312e-02 1.542341858148574829e-01 8.032063394784927368e-02 5.924295634031295776e-02 9.298105537891387939e-02 -1.625070720911026001e-01 -9.227415919303894043e-02 1.880481243133544922e-01 1.557489484548568726e-01 -4.656616132706403732e-03 -2.223052643239498138e-02 -9.133310616016387939e-02 -1.432903707027435303e-01 3.476539850234985352e-01 -3.272488340735435486e-02 7.945495098829269409e-02 6.299788504838943481e-02 -2.509204447269439697e-01 2.814644873142242432e-01 -2.847144305706024170e-01 6.818431615829467773e-02 1.731464415788650513e-01 -1.455492824316024780e-01 -1.237759441137313843e-01
9.608227759599685669e-02 -1.130422055721282959e-01 1.295018941164016724e-01 -1.863680332899093628e-01 -2.876713275909423828e-01 -1.361557245254516602e-01 9.553624317049980164e-03 -3.828549683094024658e-01 -1.254673451185226440e-01 9.029923379421234131e-02 -1.848078370094299316e-01 2.604203298687934875e-02 -1.909872740507125854e-01 1.852775663137435913e-01 -3.235870301723480225e-01 4.586419835686683655e-02 -9.364028275012969971e-02 -1.931188977323472500e-03 -3.329736888408660889e-01 -1.273614019155502319e-01 -3.739398345351219177e-02 3.098585903644561768e-01 -1.584601821377873421e-03 2.716154158115386963e-01 -4.585194215178489685e-02 -1.090159416198730469e-01 7.904697209596633911e-02 -9.617897868156433105e-02 1.952037513256072998e-01 1.563414037227630615e-01 -5.952537059783935547e-02 1.988732069730758667e-01
1.941761821508407593e-01 -6.081240624189376831e-02 2.455224096775054932e-01 -1.624499112367630005e-01 -5.357640609145164490e-02 -2.687529921531677246e-01 -5.636805202811956406e-03 -1.965803503990173340e-01 2.325380407273769379e-02 -1.853437721729278564e-01 -3.165442049503326416e-01 1.716879755258560181e-01 -5.171749368309974670e-02 1.554943174123764038e-01 -1.061941385269165039e-01 2.419115006923675537e-01 -2.249732017517089844e-01 -6.774546205997467041e-02 -2.291472107172012329e-01 -2.072416245937347412e-01 1.138624027371406555e-01 3.600083589553833008e-01 2.430308163166046143e-01 1.353844404220581055e-01 6.159738451242446899e-02 -2.153697609901428223e-01 2.237469144165515900e-02 -1.452301144599914551e-01 -9.471734613180160522e-02 2.002682834863662720e-01 4.111946746706962585e-02 6.137346103787422180e-02
2.164766490459442139e-01 -1.819081306457519531e-01 3.215830624103546143e-01 -1.423299461603164673e-01 -1.326834689825773239e-02 1.675800979137420654e-02 -9.205913543701171875e-02 -1.679382771253585815e-01 4.659482464194297791e-02 -2.199515104293823242e-01 -6.498451530933380127e-02 1.019807830452919006e-01 -6.975742056965827942e-03 1.586150974035263062e-01 3.105412125587463379e-01 2.458741366863250732e-01 -3.795857354998588562e-02 1.353666484355926514e-01 -2.200536280870437622e-01 4.215783253312110901e-02 8.144685626029968262e-02 3.867514431476593018e-01 -1.968843042850494385e-01 1.240540817379951477e-01 -1.323827803134918213e-01 1.295678913593292236e-01 2.088788896799087524e-01 3.615490719676017761e-02 -1.194855868816375732e-01 1.738280206918716431e-01 -1.210749000310897827e-01 3.053472936153411865e-01
-1.693586446344852448e-02 -1.720061302185058594e-01 2.199652232229709625e-02 3.069845587015151978e-02 1.988737098872661591e-02 8.552854880690574646e-03 6.066299602389335632e-02 -4.422160610556602478e-02 1.398175805807113647e-01 -2.862975001335144043e-01 -2.003316879272460938e-01 7.167728245258331299e-02 2.626442313194274902e-01 4.214457869529724121e-01 1.498145014047622681e-01 2.360845208168029785e-01 -7.742746919393539429e-02 1.245568394660949707e-01 1.450079530477523804e-01 1.810981035232543945e-01 -5.101158097386360168e-02 3.767670094966888428e-01 -1.330550294369459152e-03 -5.522490665316581726e-02 -8.648774027824401855e-02 -3.492948785424232483e-02 3.701615333557128906e-01 -2.093165516853332520e-01 1.330935209989547729e-01 1.970348656177520752e-01 -8.504561334848403931e-02 1.216110885143280029e-01
2.049684077501296997e-01 -2.213885635137557983e-01 -2.327550947666168213e-01 1.261264532804489136e-01 -1.705270707607269287e-01 1.796395331621170044e-02 -3.351366147398948669e-02 -2.473221719264984131e-01 -1.551311165094375610e-01 1.391618847846984863e-01 1.763559430837631226e-01 -6.147287786006927490e-02 2.040481716394424438e-01 4.575992003083229065e-02 1.026594191789627075e-01 -7.919686846435070038e-03 -1.898493021726608276e-01 3.166683614253997803e-01 -9.844356030225753784e-02 -5.510295275598764420e-03 -5.671815574169158936e-02 3.169055879116058350e-01 -1.965061761438846588e-02 -2.025197595357894897e-01 -2.841707766056060791e-01 -8.786053955554962158e-02 3.020091056823730469e-01 3.392577543854713440e-02 -1.289100050926208496e-01 3.413027822971343994e-01 -9.678719937801361084e-02 1.264192163944244385e-02
2.550629675388336182e-01 -1.921054124832153320e-01 8.852002024650573730e-02 2.629306539893150330e-02 -3.313775360584259033e-02 -6.923569738864898682e-02 -9.731622040271759033e-02 -6.344503164291381836e-02 -6.518421322107315063e-02 4.462026804685592651e-02 -5.900537222623825073e-02 7.352312654256820679e-02 -1.227512583136558533e-01 -4.910610243678092957e-02 -1.434505172073841095e-02 3.637517094612121582e-01 7.349304109811782837e-02 -1.758923530578613281e-01 2.451816648244857788e-01 5.326754227280616760e-02 -4.186330735683441162e-02 4.085480868816375732e-01 -2.905375659465789795e-01 1.519635170698165894e-01 -2.176941931247711182e-01 -1.120312660932540894e-01 2.964320778846740723e-01 -3.058837354183197021e-01 6.985460873693227768e-03 1.836196035146713257e-01 -9.630095213651657104e-02 -2.124123573303222656e-01
1.921761184930801392e-01 -1.516073644161224365e-01 2.251496613025665283e-01 -1.743954122066497803e-01 1.510079801082611084e-01 -4.056293144822120667e-02 3.781677484512329102e-01 -1.012912616133689880e-01 2.748435437679290771e-01 -1.132786646485328674e-01 -1.176006719470024109e-01 -1.411942839622497559e-01 1.794632971286773682e-01 7.358352839946746826e-02 1.885363906621932983e-01 1.540454924106597900e-01 1.196771487593650818e-02 -6.043218448758125305e-02 -1.667251288890838623e-01 -9.260734915733337402e-02 8.913765847682952881e-02 2.167763113975524902e-01 -1.302719563245773315e-01 -2.246653884649276733e-01 2.438001036643981934e-01 -9.174828976392745972e-02 3.535384535789489746e-01 -1.511085629463195801e-01 2.623671889305114746e-01 1.000226959586143494e-01 6.198566779494285583e-02 -3.618151322007179260e-02
2.400715649127960205e-01 -1.526017487049102783e-01 2.885416448116302490e-01 1.093622297048568726e-01 -2.551204562187194824e-01 -2.193893790245056152e-01 -1.806393079459667206e-02 -1.239876598119735718e-01 -2.116664499044418335e-01 1.874793171882629395e-01 1.674629151821136475e-01 8.527333848178386688e-04 -4.151196405291557312e-02 -3.153283521533012390e-02 -4.317377507686614990e-02 7.349169999361038208e-02 -4.299718886613845825e-03 9.166790172457695007e-03 2.488804422318935394e-02 -2.462226003408432007e-01 2.513759732246398926e-01 1.018048599362373352e-01 -7.810785621404647827e-02 1.113393232226371765e-01 -1.404672265052795410e-01 1.988611519336700439e-01 3.270803689956665039e-01 1.595101803541183472e-01 1.043792963027954102e-01 4.111925661563873291e-01 8.660855144262313843e-02 2.106896340847015381e-01
-2.805002592504024506e-02 -1.455660015344619751e-01 6.015726178884506226e-02 5.531446635723114014e-02 1.441482901573181152e-01 -1.098877042531967163e-01 -4.938019812107086182e-02 -1.709735393524169922e-01 -1.241179183125495911e-01 5.917439609766006470e-02 2.191863954067230225e-03 -8.444433659315109253e-02 3.845376074314117432e-01 1.570054292678833008e-01 -2.677853452041745186e-03 -7.580344378948211670e-02 9.874998778104782104e-02 4.937225282192230225e-01 -2.104322016239166260e-01 8.827851712703704834e-02 5.918328091502189636e-02 3.061312139034271240e-01 -8.161305636167526245e-02 1.759584546089172363e-01 -5.033509805798530579e-02 -2.876888811588287354e-01 1.957512497901916504e-01 -1.979922205209732056e-01 -3.074184060096740723e-02 2.868428528308868408e-01 1.080088838934898376e-01 -6.609056890010833740e-02
2.231738716363906860e-01 -1.535456925630569458e-01 -7.296994328498840332e-02 1.015264242887496948e-01 -2.392008602619171143e-01 -9.390684962272644043e-02 2.283026725053787231e-01 -2.191942632198333740e-01 1.503950506448745728e-01 -2.418871670961380005e-01 -2.437718063592910767e-01 2.200128138065338135e-01 1.569281220436096191e-01 2.278613895177841187e-01 4.248258098959922791e-02 1.441842783242464066e-02 9.279911755584180355e-04 -1.000075414776802063e-01 9.170192480087280273e-02 6.772838532924652100e-02 4.376819729804992676e-02 6.914374977350234985e-02 -8.313660323619842529e-02 2.186234146356582642e-01 -1.077460870146751404e-02 -1.802020147442817688e-02 5.408567190170288086e-01 -1.797963082790374756e-01 6.003564968705177307e-02 1.823054105043411255e-01 -1.456919610500335693e-01 -9.747093170881271362e-02
2.165433764457702637e-01 -2.632641196250915527e-01 -8.264043182134628296e-02 4.773395881056785583e-02 -2.093178033828735352e-01 -3.575688302516937256e-01 7.721885293722152710e-02 -2.737016081809997559e-01 -1.406699535436928272e-03 -6.070334836840629578e-02 2.710869610309600830e-01 -1.688249781727790833e-02 1.757740080356597900e-01 7.843401283025741577e-02 1.068492755293846130e-01 2.213751710951328278e-02 -1.587555706501007080e-01 1.894294172525405884e-01 -1.229230463504791260e-01 2.393905073404312134e-01 -1.959766633808612823e-02 2.119482681155204773e-02 1.220771819353103638e-01 2.774517796933650970e-02 1.866764128208160400e-01 -9.005963057279586792e-02 3.211867511272430420e-01 -1.480875909328460693e-01 -2.524985074996948242e-01 2.484671026468276978e-01 -2.196194976568222046e-01 -6.283912807703018188e-02
-2.400900609791278839e-02 -2.247007340192794800e-01 2.078763693571090698e-01 6.041365489363670349e-02 9.096492081880569458e-02 -5.738312378525733948e-02 -2.295671105384826660e-01 7.888127118349075317e-02 6.353529542684555054e-02 -1.390098333358764648e-01 -6.688474863767623901e-02 4.109847173094749451e-02 -3.333584219217300415e-02 2.487037479877471924e-01 7.316310703754425049e-02 2.354159355163574219e-01 -1.007304526865482330e-02 -1.239646747708320618e-01 -9.117772802710533142e-03 -5.182551685720682144e-03 9.575675241649150848e-03 4.760856032371520996e-01 -5.547500401735305786e-02 6.733025424182415009e-03 2.061324380338191986e-02 2.226438373327255249e-02 3.729592561721801758e-01 -4.411698877811431885e-01 1.107185706496238708e-01 9.493370354175567627e-02 -1.768160313367843628e-01 -2.137353271245956421e-01
4.934122860431671143e-01 -1.577424257993698120e-01 2.634274661540985107e-01 1.450634896755218506e-01 -2.293632626533508301e-01 -4.526110589504241943e-01 -9.611480683088302612e-02 -7.282061129808425903e-02 -3.618761524558067322e-02 2.147305607795715332e-01 -1.187641471624374390e-01 4.397786036133766174e-02 -1.716539412736892700e-01 -3.641159832477569580e-02 1.167916730046272278e-01 -9.408763796091079712e-02 2.362306602299213409e-02 1.845510005950927734e-01 8.829308301210403442e-02 2.680636569857597351e-02 1.388391405344009399e-01 2.111544311046600342e-01 -1.409313231706619263e-01 -9.808214008808135986e-02 -7.299982011318206787e-02 -1.185284182429313660e-01 2.002593278884887695e-01 -7.011802494525909424e-02 1.386926323175430298e-01 9.157137572765350342e-02 1.137502342462539673e-01 -1.050882712006568909e-01
3.459335267543792725e-01 -2.887530028820037842e-01 1.921681761741638184e-01 -3.115173280239105225e-01 7.527816295623779297e-02 5.108906328678131104e-02 2.079172134399414062e-01 -1.509686708450317383e-01 3.540065512061119080e-02 1.600976102054119110e-02 1.882791221141815186e-01 9.230464696884155273e-02 -1.658204942941665649e-01 2.544856369495391846e-01 1.688906573690474033e-03 2.745581269264221191e-01 2.182059362530708313e-02 -4.749337211251258850e-02 -1.153395250439643860e-01 -2.035149931907653809e-01 -1.591362208127975464e-01 1.440356373786926270e-01 -1.192437484860420227e-01 -1.962500214576721191e-01 3.624820336699485779e-02 -7.959839701652526855e-02 3.009764254093170166e-01 7.481893151998519897e-02 1.519053727388381958e-01 2.649366259574890137e-01 1.489792317152023315e-01 -2.456038258969783783e-03
2.023665159940719604e-01 -4.639379084110260010e-01 -4.784791171550750732e-02 -4.003283381462097168e-02 -1.389389932155609131e-01 -1.882207691669464111e-01 1.643263101577758789e-01 -1.109901815652847290e-01 1.066853106021881104e-01 -3.877156972885131836e-02 1.199402362108230591e-01 9.879311174154281616e-02 -1.175361573696136475e-01 4.699653759598731995e-02 3.937692046165466309e-01 2.445147372782230377e-02 1.423441618680953979e-01 -2.054804563522338867e-02 7.147983461618423462e-02 -2.263107597827911377e-01 -3.174909949302673340e-02 3.536114394664764404e-01 -1.444070041179656982e-01 2.539930641651153564e-01 -1.461777985095977783e-01 -1.074108555912971497e-01 -5.765610560774803162e-02 -2.205527126789093018e-01 7.281944155693054199e-02 9.913587570190429688e-02 1.921203732490539551e-01 -1.087180450558662415e-01
2.526689171791076660e-01 -2.161363214254379272e-01 3.379402160644531250e-01 7.864431291818618774e-02 -2.104497700929641724e-02 4.790916666388511658e-02 -3.457689285278320312e-01 -1.473496556282043457e-01 -6.888800114393234253e-02 1.286340355873107910e-01 -9.238729625940322876e-02 -1.004161387681961060e-01 5.176645936444401741e-04 1.158956438302993774e-02 -1.728836447000503540e-01 5.673911795020103455e-02 -1.113679353147745132e-02 1.084653213620185852e-01 6.743766367435455322e-02 2.266073226928710938e-02 3.966606780886650085e-02 1.871835142374038696e-01 1.666921563446521759e-02 2.322297915816307068e-02 -1.825908273458480835e-01 8.925094269216060638e-03 2.499218732118606567e-01 -2.138248644769191742e-02 4.024645090103149414e-01 4.753555655479431152e-01 -7.298660278320312500e-02 8.894764631986618042e-02
3.450590074062347412e-01 -7.304292172193527222e-02 2.941260337829589844e-01 1.685092970728874207e-02 4.076022654771804810e-03 1.236003562808036804e-01 1.223239675164222717e-01 -2.202511578798294067e-02 -5.332409217953681946e-02 -3.998361527919769287e-02 -2.639655768871307373e-01 -3.042889200150966644e-02 -1.295281201601028442e-01 4.192396253347396851e-02 1.396952122449874878e-01 9.878171980381011963e-02 -9.782630205154418945e-02 1.673070043325424194e-01 -2.392328232526779175e-01 -1.037385910749435425e-01 1.329964101314544678e-01 5.283830761909484863e-01 -2.365269958972930908e-01 3.336022375151515007e-03 -7.296641916036605835e-02 1.305147856473922729e-01 1.750847995281219482e-01 2.471771463751792908e-02 -6.698512285947799683e-02 1.529733538627624512e-01 -1.669814139604568481e-01 2.596656084060668945e-01
-2.101716548204421997e-01 -3.715497255325317383e-01 4.322786927223205566e-01 1.032648608088493347e-01 -9.713904559612274170e-02 -1.649267226457595825e-01 1.615172922611236572e-01 -1.740324497222900391e-01 1.732953488826751709e-01 -1.070105433464050293e-01 9.856668114662170410e-02 -3.645228967070579529e-02 -2.651590108871459961e-02 -4.852655902504920959e-02 7.119482755661010742e-02 1.562030762434005737e-01 3.426835685968399048e-02 1.335193365812301636e-01 7.360490411520004272e-02 -6.911438703536987305e-02 1.981229484081268311e-01 4.925474524497985840e-01 2.748941443860530853e-02 6.035133451223373413e-02 9.468171745538711548e-02 -4.707761108875274658e-02 1.350672096014022827e-01 -8.297884464263916016e-02 -7.333247363567352295e-02 1.528572738170623779e-01 -9.334356337785720825e-02 2.301525175571441650e-01
2.184657305479049683e-01 -2.409087494015693665e-02 1.697796732187271118e-01 -2.089272886514663696e-01 -2.343573123216629028e-01 -2.624869942665100098e-01 2.724752724170684814e-01 -1.279122978448867798e-01 -2.784448564052581787e-01 9.748595952987670898e-02 1.089129969477653503e-01 5.512245371937751770e-02 -1.953274942934513092e-02 2.353361845016479492e-01 -6.021181121468544006e-02 1.108907535672187805e-01 1.854017078876495361e-01 4.065920785069465637e-02 -4.391291365027427673e-02 -2.049941420555114746e-01 1.903122514486312866e-01 1.357199549674987793e-01 -2.579837106168270111e-03 1.507575362920761108e-01 6.541729718446731567e-02 -1.096072643995285034e-01 2.339328676462173462e-01 2.280168831348419189e-01 -1.366906315088272095e-01 3.600402772426605225e-01 1.291047483682632446e-01 -2.140681892633438110e-01
2.750007808208465576e-01 -3.032022416591644287e-01 -8.427980542182922363e-02 1.081807818263769150e-02 1.120287552475929260e-01 -1.662752926349639893e-01 -1.211778670549392700e-01 -8.988064527511596680e-02 -6.784430891275405884e-02 -1.344221085309982300e-01 -1.254942566156387329e-01 1.435998678207397461e-01 3.510561883449554443e-01 1.806523650884628296e-01 -1.344099342823028564e-01 -2.253832668066024780e-01 4.936725832521915436e-03 3.421970009803771973e-01 6.432103365659713745e-02 1.318106353282928467e-01 1.875653117895126343e-01 1.069276332855224609e-01 -2.165971100330352783e-01 -3.744184970855712891e-02 -2.325381636619567871e-01 -1.283976584672927856e-01 1.772124767303466797e-01 -1.202569454908370972e-01 4.384853318333625793e-02 3.450414836406707764e-01 2.568600326776504517e-02 8.278857171535491943e-02
2.811394035816192627e-01 -1.251557320356369019e-01 4.542001709342002869e-02 -3.825685381889343262e-01 4.269399493932723999e-02 -1.441010385751724243e-01 2.937119267880916595e-02 -3.425334095954895020e-01 5.065491050481796265e-02 6.565780192613601685e-02 2.804391980171203613e-01 6.523377727717161179e-03 -1.134028751403093338e-02 7.266404479742050171e-02 1.540999561548233032e-01 7.250008732080459595e-02 -4.418222233653068542e-02 -8.083023130893707275e-02 -8.664959669113159180e-02 -1.396548002958297729e-01 3.708640038967132568e-01 4.471671879291534424e-01 -2.128856955096125603e-03 -1.980357021093368530e-01 1.807267405092716217e-02 -1.853026449680328369e-01 4.520535469055175781e-02 -1.374829113483428955e-01 9.803774207830429077e-02 8.773375302553176880e-02 1.044092476367950439e-01 8.983884938061237335e-03
3.142119199037551880e-02 -5.414952058345079422e-03 -1.860460452735424042e-02 3.940248489379882812e-02 -5.392812192440032959e-02 2.717809975147247314e-01 3.247759491205215454e-02 -1.832905262708663940e-01 1.871342211961746216e-02 3.211715444922447205e-02 -4.592975974082946777e-02 -1.477941423654556274e-01 -2.733662426471710205e-01 1.561260372400283813e-01 -6.990865617990493774e-02 1.781877428293228149e-01 2.361997589468955994e-02 1.702937185764312744e-01 -1.963528692722320557e-01 -3.005544245243072510e-01 -3.213551640510559082e-02 5.755294561386108398e-01 -9.016985446214675903e-02 -5.634012445807456970e-02 5.464104469865560532e-03 -6.905834376811981201e-02 3.541887998580932617e-01 2.548396354541182518e-03 -2.052246034145355225e-01 1.474276781082153320e-01 1.168880090117454529e-01 1.216452047228813171e-01
1.592759937047958374e-01 -1.645418852567672729e-01 -4.612328484654426575e-02 1.386775374412536621e-01 1.102939248085021973e-01 -2.020101994276046753e-01 8.596646785736083984e-02 -1.255990006029605865e-02 -8.222593367099761963e-02 -1.501509547233581543e-01 1.861542612314224243e-01 -1.515670567750930786e-01 -5.545421037822961807e-03 -9.355626255273818970e-02 9.662070125341415405e-02 2.939506769180297852e-01 -3.936235327273607254e-03 1.956385225057601929e-01 -2.610290050506591797e-01 6.571117043495178223e-02 4.821563139557838440e-02 3.913236558437347412e-01 2.247424274682998657e-01 -1.468371301889419556e-01 -2.597466111183166504e-01 -2.717644870281219482e-01 2.958277463912963867e-01 -1.865632086992263794e-02 -1.992073804140090942e-01 1.637437790632247925e-01 -1.910855621099472046e-01 6.123816967010498047e-02
3.819434940814971924e-01 -1.295207440853118896e-01 -5.598950386047363281e-02 -3.655007109045982361e-02 -1.801800876855850220e-01 -6.065136566758155823e-02 -7.433895766735076904e-02 1.841376908123493195e-02 1.434358209371566772e-01 -3.145536482334136963e-01 2.715928554534912109e-01 3.292207419872283936e-02 -1.057942807674407959e-01 -2.319098450243473053e-02 -1.074876114726066589e-01 1.048058196902275085e-01 -1.816660016775131226e-01 9.314005076885223389e-02 2.729520201683044434e-01 -1.216605007648468018e-01 2.539143264293670654e-01 2.839016020298004150e-01 8.474057167768478394e-02 1.582190766930580139e-02 2.573471069335937500e-01 -3.769784048199653625e-02 2.992632091045379639e-01 7.341078668832778931e-02 1.099049076437950134e-01 3.108699917793273926e-01 3.369219973683357239e-02 -7.934405654668807983e-02
1.445633023977279663e-01 -2.635199427604675293e-01 -1.074645891785621643e-01 8.368994295597076416e-02 -1.579400599002838135e-01 -1.462503373622894287e-01 9.453899413347244263e-02 -1.598825603723526001e-01 -2.387272715568542480e-01 1.034695655107498169e-01 3.344951197504997253e-02 -3.881411552429199219e-01 1.954065263271331787e-02 1.189086958765983582e-02 -6.309449672698974609e-02 6.981983780860900879e-02 1.459416151046752930e-01 4.075112640857696533e-01 -2.251409888267517090e-01 1.496741026639938354e-01 2.000772505998611450e-01 8.184269815683364868e-02 8.600635454058647156e-03 1.811128668487071991e-02 4.015439748764038086e-02 4.698811098933219910e-02 3.359874486923217773e-01 -2.571386471390724182e-02 1.275731027126312256e-01 2.832275927066802979e-01 2.435068190097808838e-01 -2.607386931777000427e-02
1.457514464855194092e-01 -3.283788263797760010e-01 -5.820885300636291504e-02 -1.187264919281005859e-01 -1.037658601999282837e-01 6.261800974607467651e-02 -3.646536171436309814e-02 -1.429238170385360718e-01 -8.093997091054916382e-02 -1.605320274829864502e-01 -2.389226704835891724e-01 1.801717281341552734e-02 -6.186163425445556641e-02 -2.534122467041015625e-01 -2.301156669855117798e-01 7.207491248846054077e-02 -2.627858519554138184e-02 -6.619196385145187378e-02 -9.424598515033721924e-02 -2.669395804405212402e-01 4.365937784314155579e-02 2.403971701860427856e-01 1.108033210039138794e-01 -3.221773728728294373e-02 2.412600815296173096e-01 -2.930144667625427246e-01 3.363781869411468506e-01 -6.001461297273635864e-02 1.187480287626385689e-03 3.788974285125732422e-01 4.534648731350898743e-02 1.908166259527206421e-01
2.683732658624649048e-02 -2.823592424392700195e-01 2.344287186861038208e-01 7.666770368814468384e-02 -1.346089988946914673e-01 -1.203412413597106934e-01 4.676391929388046265e-02 1.508569866418838501e-01 1.454066485166549683e-01 -2.035955339670181274e-01 1.544299870729446411e-01 -6.423068046569824219e-02 -1.936675310134887695e-01 1.747098714113235474e-01 -6.506526470184326172e-02 2.137963324785232544e-01 1.116567179560661316e-01 -1.344899367541074753e-02 -1.465520262718200684e-01 7.644844800233840942e-02 6.557617336511611938e-02 8.692795783281326294e-02 5.986297503113746643e-02 2.412159889936447144e-01 1.144568100571632385e-01 -3.697462081909179688e-01 3.938021361827850342e-01 -3.386003375053405762e-01 1.207114532589912415e-01 1.758255660533905029e-01 -1.180545613169670105e-01 8.346961811184883118e-03
3.108085095882415771e-01 -1.999054849147796631e-01 -6.297925114631652832e-02 -4.878722131252288818e-02 -2.551271915435791016e-01 -9.254402667284011841e-02 -1.478212233632802963e-02 -2.525541186332702637e-01 1.672097891569137573e-01 -2.190211117267608643e-01 -6.315585970878601074e-02 2.988179214298725128e-02 -1.274079680442810059e-01 -2.083861529827117920e-01 1.664293110370635986e-01 -4.364798776805400848e-03 1.893428117036819458e-01 1.348033994436264038e-01 1.801547855138778687e-01 -1.381009370088577271e-01 1.154924854636192322e-01 3.110794126987457275e-01 -1.100919023156166077e-01 2.642949521541595459e-01 -1.303539872169494629e-01 -1.078493967652320862e-01 -1.465529296547174454e-02 -1.157881170511245728e-01 -2.127259671688079834e-01 2.979366183280944824e-01 -1.729120612144470215e-01 -2.178368121385574341e-01
2.102974355220794678e-01 -1.487601846456527710e-01 1.133377104997634888e-01 -2.434545159339904785e-01 -7.241151481866836548e-02 -2.445767223834991455e-01 1.331088989973068237e-01 -5.177862644195556641e-01 -1.553322821855545044e-01 -8.657216280698776245e-02 9.623148292303085327e-02 -1.561172455549240112e-01 -1.535736583173274994e-02 -3.039080202579498291e-01 -2.108179181814193726e-01 -8.891503326594829559e-03 4.003464803099632263e-02 5.466028815135359764e-04 7.599757611751556396e-02 -8.413328230381011963e-02 2.015152871608734131e-01 2.220185697078704834e-01 -3.906747698783874512e-02 -7.222238928079605103e-03 -7.822640985250473022e-02 -1.215215101838111877e-01 2.048802077770233154e-01 2.739349566400051117e-02 -3.925984352827072144e-02 1.847216635942459106e-01 1.559873223304748535e-01 -2.805851399898529053e-01
2.274262532591819763e-02 -2.670212686061859131e-01 2.144351601600646973e-01 -1.160303726792335510e-01 1.251298934221267700e-01 -2.962401807308197021e-01 1.151798814535140991e-01 -1.214037314057350159e-01 1.986263990402221680e-01 -1.592865288257598877e-01 -7.977828383445739746e-02 -1.518132537603378296e-01 1.745007485151290894e-01 2.447526454925537109e-01 2.203523069620132446e-01 2.363605499267578125e-01 -1.155735403299331665e-01 1.377580165863037109e-01 -1.065823156386613846e-02 1.077327206730842590e-01 1.666999906301498413e-01 1.863238662481307983e-01 1.174193993210792542e-02 -2.498155087232589722e-01 1.544723361730575562e-01 -1.527376472949981689e-01 3.449083864688873291e-01 -2.951461374759674072e-01 4.345396161079406738e-02 1.095524430274963379e-01 -1.050204783678054810e-01 3.186297789216041565e-02
2.013599872589111328e-01 -1.283640414476394653e-01 1.184453815221786499e-01 -7.687185704708099365e-02 -6.381600350141525269e-02 1.880911439657211304e-01 2.460498213768005371e-01 -9.789633750915527344e-02 -3.284205496311187744e-02 -1.801153123378753662e-01 -2.122944444417953491e-01 1.959131509065628052e-01 3.870775178074836731e-02 1.506786644458770752e-01 -2.014987021684646606e-01 -8.254390954971313477e-02 2.776527311652898788e-03 1.926757544279098511e-01 -9.315225481986999512e-02 -2.932173609733581543e-01 -1.016456931829452515e-01 1.243365928530693054e-01 4.309292137622833252e-02 1.928788572549819946e-01 1.829116195440292358e-01 1.136695593595504761e-01 4.997861087322235107e-01 -1.564097553491592407e-01 4.298339411616325378e-02 3.194704055786132812e-01 4.934468865394592285e-02 -3.559688478708267212e-02
2.684565782546997070e-01 -2.591170072555541992e-01 -1.934353858232498169e-01 1.892871223390102386e-02 -8.430647104978561401e-02 6.040540989488363266e-03 -1.021964661777019501e-02 -1.631505042314529419e-01 -4.658375307917594910e-02 2.000615894794464111e-01 -1.504057645797729492e-01 -8.844148251228034496e-04 2.069749087095260620e-01 1.401273906230926514e-01 -3.842110186815261841e-02 4.763391241431236267e-02 -1.438151746988296509e-01 1.553759872913360596e-01 2.948886342346668243e-02 4.021333903074264526e-02 -3.502433001995086670e-02 3.527100086212158203e-01 2.801751494407653809e-01 -1.750941127538681030e-01 -1.549237370491027832e-01 -1.709960214793682098e-02 2.219217419624328613e-01 3.640692681074142456e-02 1.551872938871383667e-01 4.728622138500213623e-01 -2.091607749462127686e-01 9.855845570564270020e-02
1.667651683092117310e-01 -2.411518245935440063e-01 3.624267503619194031e-02 3.642147034406661987e-02 3.226422239094972610e-03 -1.352408975362777710e-01 -1.220922619104385376e-01 -1.526339650154113770e-01 -7.990583777427673340e-02 -3.876883909106254578e-02 1.367861479520797729e-01 -1.816817820072174072e-01 2.556752264499664307e-01 2.291997969150543213e-01 4.510757699608802795e-02 6.814321130514144897e-02 2.202365547418594360e-01 2.388842105865478516e-01 -1.650577932596206665e-01 1.249396577477455139e-01 -1.849629133939743042e-01 7.160189002752304077e-02 1.625803261995315552e-01 7.762607187032699585e-02 -1.235277578234672546e-02 -8.788084238767623901e-02 1.372485011816024780e-01 -3.203364610671997070e-01 2.101349458098411560e-02 4.589110016822814941e-01 3.274663686752319336e-01 -5.366716906428337097e-02
2.395399659872055054e-01 -1.620365828275680542e-01 -6.899908930063247681e-02 -2.942088246345520020e-01 1.726624965667724609e-01 -3.173192441463470459e-01 7.069844007492065430e-02 2.969870343804359436e-02 -1.036660298705101013e-01 5.629291012883186340e-02 4.786817356944084167e-02 6.379893422126770020e-02 1.050984263420104980e-01 9.820938855409622192e-02 2.071244418621063232e-01 2.014243453741073608e-01 -2.078917920589447021e-01 2.824622392654418945e-01 -7.523553818464279175e-02 1.522063314914703369e-01 -3.943488001823425293e-02 2.553796172142028809e-01 9.887807816267013550e-02 3.737629577517509460e-02 3.525677695870399475e-02 1.642354577779769897e-01 1.144141703844070435e-01 -3.095781803131103516e-01 1.843840330839157104e-01 3.547400236129760742e-01 8.046165853738784790e-02 -1.760236769914627075e-01
1.719705909490585327e-01 -9.490684419870376587e-02 -1.039236783981323242e-01 1.218166723847389221e-01 -1.033010929822921753e-01 -3.873754739761352539e-01 4.236554354429244995e-02 -1.665322333574295044e-01 -2.292966246604919434e-01 -3.535293415188789368e-02 -6.303400546312332153e-02 -1.873092055320739746e-01 5.092933773994445801e-02 1.489212661981582642e-01 2.876925468444824219e-01 -2.995914407074451447e-02 2.244589850306510925e-02 9.064086526632308960e-02 -1.569983363151550293e-01 2.060503512620925903e-01 1.138161644339561462e-01 8.737624157220125198e-04 -3.368910029530525208e-02 -1.078943070024251938e-02 -1.425196067430078983e-03 1.685400493443012238e-02 3.433606922626495361e-01 -3.286266326904296875e-01 -1.456043571233749390e-01 4.459547698497772217e-01 7.971771061420440674e-02 -3.949118405580520630e-02
9.642685949802398682e-02 -2.132903039455413818e-01 -1.287841498851776123e-01 -7.452262938022613525e-02 -2.530244290828704834e-01 -1.315447986125946045e-01 2.469163686037063599e-01 -2.667362987995147705e-01 -1.577942222356796265e-01 -6.577116996049880981e-02 -1.514988839626312256e-01 2.319605946540832520e-01 -2.491464763879776001e-01 -1.020935028791427612e-01 -4.841729532927274704e-03 -1.288254559040069580e-01 -2.525250911712646484e-01 1.380680352449417114e-01 -2.531659901142120361e-01 -1.601536720991134644e-01 6.544693559408187866e-02 2.826343476772308350e-01 -7.541348040103912354e-02 1.677087694406509399e-01 1.374785304069519043e-01 -2.616730332374572754e-02 2.016337364912033081e-01 1.114802286028862000e-01 1.768004596233367920e-01 2.149972170591354370e-01 6.505434960126876831e-02 2.638060748577117920e-01
-4.947284236550331116e-02 -2.147284746170043945e-01 1.631516516208648682e-01 -1.514098495244979858e-01 -1.690732389688491821e-01 -1.596745252609252930e-01 3.376169502735137939e-01 -2.480047196149826050e-01 -8.578369766473770142e-02 -2.198510169982910156e-01 -1.470012068748474121e-01 2.084731608629226685e-01 -1.513091027736663818e-01 3.242553770542144775e-02 3.376247733831405640e-02 6.184498593211174011e-02 -8.266344666481018066e-02 1.403376609086990356e-01 1.522503346204757690e-01 -3.968249261379241943e-02 1.524536013603210449e-01 3.660317659378051758e-01 2.855542004108428955e-01 7.760582119226455688e-02 1.255984902381896973e-01 -3.225222527980804443e-01 7.699021697044372559e-02 -1.227437704801559448e-01 1.811953186988830566e-01 1.671992242336273193e-01 1.498494595289230347e-01 5.053665488958358765e-02
-7.106748223304748535e-02 8.622052520513534546e-02 7.671394944190979004e-02 1.023056283593177795e-01 -9.644884616136550903e-02 -1.302466988563537598e-01 -9.319745749235153198e-02 -1.382582187652587891e-01 3.422076255083084106e-02 -3.788664340972900391e-01 -5.596450343728065491e-02 -6.034394726157188416e-02 2.559990286827087402e-01 1.008134782314300537e-01 2.235988527536392212e-02 5.451330542564392090e-02 8.453007787466049194e-03 3.447856605052947998e-01 -2.915134280920028687e-02 2.806226611137390137e-01 -6.506407260894775391e-02 4.236586987972259521e-01 -7.462765090167522430e-03 1.863394528627395630e-01 5.987390875816345215e-02 1.232900563627481461e-02 2.133616358041763306e-01 -1.650124043226242065e-01 2.851945757865905762e-01 3.156087994575500488e-01 1.070549637079238892e-01 2.238306589424610138e-02
2.671259641647338867e-01 -1.801534146070480347e-01 3.401958644390106201e-01 -1.426451802253723145e-01 -1.706681400537490845e-02 -2.643849849700927734e-01 3.457911312580108643e-02 -4.712981581687927246e-01 1.184712722897529602e-01 -2.464189827442169189e-01 -9.489940479397773743e-03 -1.988949924707412720e-01 -1.410178393125534058e-01 -6.595849245786666870e-02 1.082787886261940002e-01 -1.381609439849853516e-01 -1.265091449022293091e-01 -3.537655621767044067e-02 6.816468387842178345e-02 -6.542553752660751343e-02 1.825832724571228027e-01 2.069230824708938599e-01 -8.347831666469573975e-02 -4.277478158473968506e-02 -7.924138754606246948e-02 -6.506676226854324341e-02 7.658613473176956177e-02 2.329994440078735352e-01 1.285194754600524902e-01 2.497478872537612915e-01 -8.370204269886016846e-02 -1.715905070304870605e-01
7.538489997386932373e-02 -3.577629104256629944e-02 -1.124598234891891479e-01 4.748491942882537842e-02 -1.069486141204833984e-01 -3.447284996509552002e-01 -9.196645766496658325e-02 -4.501025974750518799e-01 -1.016818210482597351e-01 -2.189859747886657715e-01 -6.652073562145233154e-02 -8.359213173389434814e-02 3.052636422216892242e-02 -2.718926072120666504e-01 5.275998637080192566e-02 2.097579091787338257e-01 9.600738435983657837e-02 4.237330704927444458e-02 9.346237778663635254e-02 -1.313752681016921997e-02 2.027926295995712280e-01 2.641414105892181396e-01 -1.456428468227386475e-01 -1.259401291608810425e-01 -2.378025501966476440e-01 -6.983719021081924438e-02 1.258213967084884644e-01 4.272437095642089844e-02 -3.532179107423871756e-05 2.499102801084518433e-01 9.401684626936912537e-03 -3.687095344066619873e-01
3.681120872497558594e-01 -1.308938115835189819e-01 8.860073983669281006e-02 -1.152515336871147156e-01 5.420280992984771729e-02 -1.183596998453140259e-01 1.217294260859489441e-01 -5.044370293617248535e-01 -1.823005676269531250e-01 7.070777472108602524e-03 -1.125477813184261322e-02 2.801171503961086273e-02 3.943489119410514832e-02 -2.200111187994480133e-02 -1.313218027353286743e-01 -3.326570615172386169e-02 -3.217284753918647766e-02 -1.761806942522525787e-02 -2.728511691093444824e-01 -2.340834140777587891e-01 3.030682206153869629e-01 2.849582135677337646e-01 1.158857531845569611e-02 1.385793685913085938e-01 2.098708599805831909e-01 -1.793173253536224365e-01 2.281977534294128418e-01 1.442475318908691406e-01 -6.859444081783294678e-02 -2.312001958489418030e-02 7.966782152652740479e-02 -4.209846258163452148e-02
1.317873746156692505e-01 -8.352694660425186157e-02 5.135282408446073532e-03 -1.879728585481643677e-01 -1.014513373374938965e-01 -3.821593523025512695e-01 -7.582807540893554688e-02 -4.164177477359771729e-01 -2.884313166141510010e-01 -1.905999481678009033e-01 5.934448912739753723e-02 1.107982695102691650e-01 3.421389684081077576e-02 -2.451687604188919067e-01 -1.853111945092678070e-02 1.786240004003047943e-02 1.080463305115699768e-01 4.781322181224822998e-02 -1.777253597974777222e-01 -6.518061459064483643e-02 3.183541595935821533e-01 1.470235288143157959e-01 -8.067087829113006592e-02 -8.529932051897048950e-02 -1.847173571586608887e-01 -9.330631792545318604e-02 6.639049947261810303e-02 -1.458238065242767334e-01 8.280026167631149292e-02 2.418145537376403809e-01 1.621517837047576904e-01 -2.467337399721145630e-01
-1.039133220911026001e-02 -3.733044564723968506e-01 1.191495060920715332e-01 1.297190189361572266e-01 8.744035661220550537e-02 3.399061039090156555e-02 6.369003653526306152e-02 -1.418065726757049561e-01 1.805887967348098755e-01 3.596559166908264160e-02 4.837764054536819458e-02 6.598038971424102783e-02 -5.005012825131416321e-02 -2.907122857868671417e-02 1.332485079765319824e-01 2.216833531856536865e-01 -6.920208036899566650e-02 1.759211570024490356e-01 -2.297120839357376099e-01 2.330510504543781281e-02 4.000394791364669800e-02 3.839273750782012939e-01 3.461761772632598877e-02 -1.344073414802551270e-01 3.932847455143928528e-02 -7.283423095941543579e-02 2.884086668491363525e-01 -4.234172403812408447e-01 3.308988213539123535e-01 5.313381180167198181e-02 -2.022953033447265625e-01 -7.636012136936187744e-02
2.543502114713191986e-02 -1.149092316627502441e-01 4.620243608951568604e-02 7.230012118816375732e-02 1.930103264749050140e-02 2.202983647584915161e-01 1.206920370459556580e-01 -2.475635707378387451e-01 -1.020083576440811157e-01 -2.377317519858479500e-03 8.303291350603103638e-02 -9.607351385056972504e-03 -2.183093130588531494e-01 2.642959654331207275e-01 -3.233208507299423218e-02 1.243343874812126160e-01 -5.302103981375694275e-02 1.451153159141540527e-01 -1.657796949148178101e-01 -3.082966208457946777e-01 -1.493945270776748657e-01 4.621602296829223633e-01 -9.123120456933975220e-02 -2.905044518411159515e-02 -1.497352421283721924e-01 -2.836436964571475983e-02 3.254394531250000000e-01 8.504274487495422363e-02 -2.071762084960937500e-01 2.411237061023712158e-01 2.189065366983413696e-01 1.605823934078216553e-01
2.132731229066848755e-01 -6.588670611381530762e-02 1.750218570232391357e-01 -9.271092712879180908e-02 -1.095428764820098877e-01 -2.575533688068389893e-01 -1.434337720274925232e-02 -3.254276514053344727e-01 1.020322814583778381e-01 -1.196656078100204468e-01 -3.675384819507598877e-01 2.148102372884750366e-01 -3.837296739220619202e-02 1.635154187679290771e-01 -4.924687743186950684e-02 2.322338223457336426e-01 -2.299560755491256714e-01 -3.366415947675704956e-02 -2.143433839082717896e-01 -1.371163129806518555e-01 2.845746874809265137e-01 2.267772853374481201e-01 1.471164375543594360e-01 4.357955604791641235e-02 1.115311905741691589e-01 -2.210940569639205933e-01 3.517802432179450989e-02 -1.216992512345314026e-01 -6.806252151727676392e-02 2.572429478168487549e-01 6.693831831216812134e-02 9.279048442840576172e-02
3.550857603549957275e-01 -1.459812521934509277e-01 2.169995456933975220e-01 -1.329758614301681519e-01 9.210245311260223389e-02 -2.356171309947967529e-01 8.514244109392166138e-02 -2.577571868896484375e-01 -3.291985765099525452e-02 -1.248489320278167725e-01 -1.543074399232864380e-01 2.224100679159164429e-01 -2.617593109607696533e-01 1.329123675823211670e-01 -1.305679827928543091e-01 -3.590200096368789673e-03 -3.686614707112312317e-02 5.408811569213867188e-02 -4.650833830237388611e-02 4.980812594294548035e-02 -1.372852944768965244e-03 3.241558670997619629e-01 2.207494676113128662e-01 -6.456800550222396851e-02 5.574204772710800171e-02 -2.054897099733352661e-01 9.985832870006561279e-02 -3.254972696304321289e-01 -8.557187393307685852e-03 1.722364127635955811e-01 -1.097378358244895935e-01 2.949781119823455811e-01
1.064186543226242065e-01 -1.903267204761505127e-01 4.345368593931198120e-03 -2.556309103965759277e-01 -2.855152487754821777e-01 -1.463328748941421509e-01 6.214690953493118286e-02 -1.717333197593688965e-01 -9.180095791816711426e-02 -6.050248816609382629e-02 6.321778893470764160e-02 1.943610981106758118e-02 -1.988141089677810669e-01 -4.891924932599067688e-02 -1.411129087209701538e-01 2.300558835268020630e-01 5.999812111258506775e-02 -5.204439535737037659e-02 -3.426937758922576904e-01 -1.319034546613693237e-01 5.919562187045812607e-03 2.171403914690017700e-01 -7.392130792140960693e-02 1.805860847234725952e-01 -1.566328406333923340e-01 1.095535308122634888e-01 1.415379643440246582e-01 4.358412232249975204e-03 3.380460441112518311e-01 3.222331404685974121e-01 -3.230435401201248169e-02 3.426800370216369629e-01
1.556302756071090698e-01 -3.784015476703643799e-01 2.213247567415237427e-01 -1.843169927597045898e-01 -2.721572518348693848e-01 -2.235212363302707672e-02 -3.070878796279430389e-02 -2.263539582490921021e-01 -3.529786691069602966e-02 1.937360763549804688e-01 1.583357602357864380e-01 1.837370395660400391e-01 -1.130760908126831055e-01 1.509492844343185425e-01 -1.274913996458053589e-01 1.163082122802734375e-01 -1.874551922082901001e-02 -4.369935020804405212e-02 -4.839215055108070374e-02 -1.578452289104461670e-01 -8.603481203317642212e-02 2.396668791770935059e-01 1.943659037351608276e-01 -2.241620421409606934e-01 4.278715699911117554e-02 1.611659377813339233e-01 3.612858355045318604e-01 -3.575451299548149109e-02 -1.357350945472717285e-01 2.259648144245147705e-01 2.067713737487792969e-01 -7.541051506996154785e-02
1.610857248306274414e-01 -3.545280396938323975e-01 1.647981256246566772e-01 2.489887643605470657e-03 -1.150781884789466858e-01 -2.765240073204040527e-01 2.150111049413681030e-01 -1.916950792074203491e-01 -5.373921245336532593e-02 -5.754201486706733704e-02 1.027754321694374084e-01 -7.757005095481872559e-02 -2.460942417383193970e-01 5.242671445012092590e-02 -9.844123385846614838e-03 4.423547536134719849e-02 -1.293294280767440796e-01 1.491439789533615112e-01 6.798760592937469482e-02 -1.084553897380828857e-01 1.368447113782167435e-02 2.350298613309860229e-01 -3.823167085647583008e-01 8.754094690084457397e-02 -4.204671680927276611e-01 -4.591500759124755859e-02 -9.543082863092422485e-02 -2.482837289571762085e-01 7.186624407768249512e-02 7.019171863794326782e-02 1.342726498842239380e-01 -1.341029852628707886e-01
1.603381335735321045e-01 -2.036886364221572876e-01 -2.293710783123970032e-02 3.149398863315582275e-01 -3.246732801198959351e-02 -1.499863117933273315e-01 9.725464880466461182e-02 -3.868402242660522461e-01 -2.321420609951019287e-01 6.061392277479171753e-02 -2.225265651941299438e-02 8.037946373224258423e-02 -9.075993299484252930e-02 -2.594862319529056549e-02 -1.972257643938064575e-01 1.597068458795547485e-01 -1.542429029941558838e-01 2.698267698287963867e-01 1.714921789243817329e-03 1.009168326854705811e-01 -1.002186816185712814e-02 3.128134012222290039e-01 -1.897296123206615448e-02 -1.225437819957733154e-01 -2.257848680019378662e-01 -9.503262490034103394e-02 1.144370511174201965e-01 -3.325558453798294067e-02 -1.230935007333755493e-01 2.412047982215881348e-01 3.758472502231597900e-01 -6.067692488431930542e-02
4.907201230525970459e-02 -2.591059803962707520e-01 1.088302060961723328e-01 -3.597918748855590820e-01 -1.459906548261642456e-01 -8.757879585027694702e-02 1.546136010438203812e-02 -3.292888700962066650e-01 -3.049165941774845123e-02 -2.653366625308990479e-01 -2.198763787746429443e-01 1.092760339379310608e-01 -2.930664420127868652e-01 7.031523436307907104e-02 -1.260981056839227676e-02 1.762694120407104492e-01 -1.421613991260528564e-01 1.498196832835674286e-02 8.893602341413497925e-02 2.213416434824466705e-02 1.056972667574882507e-01 2.530789077281951904e-01 3.478151559829711914e-02 1.566655188798904419e-01 2.657528594136238098e-02 -2.618643343448638916e-01 2.171027660369873047e-01 -2.572101354598999023e-01 -1.117573156952857971e-01 5.610720254480838776e-03 2.286623716354370117e-01 1.436665803194046021e-01
2.275322675704956055e-01 -2.751543819904327393e-01 1.338220834732055664e-01 1.090149879455566406e-01 2.050970047712326050e-01 -1.772123724222183228e-01 -5.747460946440696716e-02 1.848048530519008636e-02 -2.690880596637725830e-01 -2.912036478519439697e-01 5.144302546977996826e-02 -1.155660897493362427e-01 -2.642661631107330322e-01 -5.525317788124084473e-02 -1.895002573728561401e-01 3.018568158149719238e-01 4.424638301134109497e-02 -8.579116314649581909e-03 -2.105271965265274048e-01 -1.035161986947059631e-01 1.338845342397689819e-01 3.247434198856353760e-01 -9.960629045963287354e-02 -2.881497144699096680e-02 7.722122967243194580e-02 -1.118748337030410767e-01 1.002323403954505920e-01 -1.853271424770355225e-01 -4.399438202381134033e-02 2.972651422023773193e-01 1.955249160528182983e-01 9.938786178827285767e-02
1.051199361681938171e-01 -3.030992448329925537e-01 -6.329341791570186615e-03 1.125363707542419434e-01 -7.613220810890197754e-02 -1.808975934982299805e-01 -1.712511926889419556e-01 2.145384848117828369e-01 -1.026030927896499634e-01 4.508128017187118530e-02 -1.806433200836181641e-01 4.629085585474967957e-02 3.744291886687278748e-02 -3.010139986872673035e-02 -6.067977752536535263e-03 1.814826950430870056e-02 2.306101620197296143e-01 1.457016915082931519e-01 9.004657715559005737e-02 7.530795782804489136e-02 -8.808154612779617310e-03 2.876453399658203125e-01 1.189321558922529221e-02 9.929833561182022095e-02 2.736647054553031921e-02 -1.216842681169509888e-01 5.327312350273132324e-01 -4.319435358047485352e-01 1.180246248841285706e-01 7.334323227405548096e-02 -1.632271260023117065e-01 -8.717248588800430298e-02
1.344784945249557495e-01 -2.576846182346343994e-01 1.131904348731040955e-01 -1.900786161422729492e-01 -5.553693696856498718e-02 -2.495165616273880005e-01 2.296622842550277710e-02 -3.798660337924957275e-01 -8.037095516920089722e-02 4.518398642539978027e-02 -1.307540982961654663e-01 -1.842115260660648346e-02 -1.883019655942916870e-01 -1.594750285148620605e-01 2.900408804416656494e-01 -5.725442245602607727e-02 1.858640611171722412e-01 -2.182234525680541992e-01 -1.700603403151035309e-03 -1.432275325059890747e-01 -7.414952665567398071e-02 2.000281214714050293e-01 -6.754436343908309937e-02 1.553956419229507446e-01 1.138222664594650269e-01 1.717385798692703247e-01 1.772627830505371094e-01 -1.062060371041297913e-01 1.687504053115844727e-01 4.314588308334350586e-01 -3.735318407416343689e-02 -6.396403908729553223e-02
9.371308982372283936e-02 -2.685453593730926514e-01 1.369067281484603882e-01 -1.655278652906417847e-01 -4.789699614048004150e-02 -1.084283441305160522e-01 3.688373565673828125e-01 -1.843527108430862427e-01 7.879592478275299072e-03 -2.388814240694046021e-01 -5.037578940391540527e-02 1.927754282951354980e-01 -4.024900123476982117e-02 2.057576738297939301e-02 -1.684017926454544067e-01 -5.600271746516227722e-03 -1.574379652738571167e-01 2.860306203365325928e-01 -7.941216230392456055e-03 1.841291598975658417e-02 9.336988627910614014e-02 2.907876670360565186e-01 1.922763884067535400e-01 1.448247730731964111e-01 5.168953537940979004e-02 -3.659138083457946777e-01 3.899972885847091675e-02 -2.018873244524002075e-01 2.017011493444442749e-01 9.240558743476867676e-02 1.140009537339210510e-01 2.496710419654846191e-01
3.757610619068145752e-01 -3.969787061214447021e-01 -9.492189437150955200e-02 -1.721281558275222778e-01 -1.652964390814304352e-02 -1.785963773727416992e-01 4.251628816127777100e-01 -2.656491994857788086e-01 -8.444974571466445923e-02 -2.301775813102722168e-01 -7.100022397935390472e-03 3.242638707160949707e-02 -4.707120533566921949e-04 7.628568261861801147e-02 1.981364339590072632e-01 5.578862503170967102e-02 5.899906158447265625e-02 -2.577381730079650879e-01 3.479065373539924622e-02 -4.223222285509109497e-02 -6.377255916595458984e-02 2.096260339021682739e-01 5.592051520943641663e-02 -1.116118207573890686e-02 -6.717155128717422485e-02 2.636735886335372925e-02 7.682552188634872437e-02 -5.298861116170883179e-02 2.101124674081802368e-01 2.523406744003295898e-01 6.295584142208099365e-03 -1.540108621120452881e-01
-2.876957878470420837e-02 -2.956209182739257812e-01 3.940384984016418457e-01 -5.797871947288513184e-02 -1.690159589052200317e-01 -3.274593502283096313e-02 3.668794780969619751e-02 -5.384693667292594910e-02 -2.628884650766849518e-02 -1.741080582141876221e-01 -6.315030902624130249e-02 -4.877861961722373962e-02 2.753138728439807892e-02 6.239805370569229126e-03 1.298076212406158447e-01 3.505493700504302979e-01 -8.952392637729644775e-02 1.570622622966766357e-01 1.373628526926040649e-02 -2.407666891813278198e-01 -5.889787897467613220e-02 4.835624694824218750e-01 6.208812072873115540e-02 -8.260416239500045776e-02 1.626083254814147949e-01 4.555895552039146423e-02 2.663252055644989014e-01 -2.772879786789417267e-02 2.803373895585536957e-02 9.264696389436721802e-02 5.103182047605514526e-02 3.005920946598052979e-01
3.193193972110748291e-01 -4.156328141689300537e-01 2.480826675891876221e-01 6.392196565866470337e-02 1.782416552305221558e-02 -2.427190691232681274e-01 -1.492098867893218994e-01 7.103359699249267578e-02 -1.133620515465736389e-01 1.480649858713150024e-01 -6.463980674743652344e-02 2.124867960810661316e-02 -1.152584999799728394e-01 1.392641663551330566e-01 -1.586275845766067505e-01 3.204506933689117432e-01 -2.593394741415977478e-02 1.157139986753463745e-01 1.439054906368255615e-01 1.377418637275695801e-01 1.178062558174133301e-01 3.081464469432830811e-01 1.469751298427581787e-01 8.775162696838378906e-02 -1.044786423444747925e-01 -1.320366398431360722e-03 9.293836355209350586e-02 -2.912752330303192139e-01 -1.894143968820571899e-02 2.213199585676193237e-01 -1.410532146692276001e-01 -8.756378293037414551e-02
1.384436190128326416e-01 2.961178496479988098e-02 1.688700914382934570e-01 -1.919596344232559204e-01 -2.144924402236938477e-01 -1.275016665458679199e-01 7.768481969833374023e-02 -2.538720667362213135e-01 -1.305541861802339554e-02 -5.733113363385200500e-02 -3.423006832599639893e-01 1.493927836418151855e-01 -2.157082408666610718e-02 7.019029557704925537e-02 -5.312390252947807312e-02 1.678046882152557373e-01 -2.282975167036056519e-01 -4.558846727013587952e-02 -4.343195855617523193e-01 -2.234677076339721680e-01 1.434188634157180786e-01 3.184762895107269287e-01 -7.684424519538879395e-02 8.758065849542617798e-02 9.056023508310317993e-02 -1.077727824449539185e-01 4.005226120352745056e-02 -1.824211627244949341e-01 -1.024210527539253235e-01 3.049052953720092773e-01 9.382984042167663574e-02 8.499027043581008911e-02
3.545505404472351074e-01 -2.868554890155792236e-01 8.630796521902084351e-02 1.726919114589691162e-01 -1.023861914873123169e-01 -1.445059478282928467e-01 -1.539323329925537109e-01 -1.986865252256393433e-01 5.320202559232711792e-02 1.291642785072326660e-01 -5.452565383166074753e-03 -9.822673350572586060e-02 2.920521982014179230e-02 -5.420012027025222778e-02 -1.079061776399612427e-01 4.826228320598602295e-02 4.063326120376586914e-02 6.047095172107219696e-03 -2.291835397481918335e-01 1.524815857410430908e-01 2.016178797930479050e-03 3.814908564090728760e-01 1.867976039648056030e-02 1.985699310898780823e-02 -1.189469024538993835e-01 1.116244792938232422e-01 3.060274720191955566e-01 -1.652305573225021362e-01 3.690631091594696045e-01 -1.178400889039039612e-01 2.887440025806427002e-01 -9.202811121940612793e-02
2.438936531543731689e-01 5.711664631962776184e-02 2.554447650909423828e-01 1.807339489459991455e-01 -2.400434911251068115e-01 -1.664983183145523071e-01 1.275747921317815781e-02 -2.593732476234436035e-01 -1.417538523674011230e-01 1.061903759837150574e-01 1.148831248283386230e-01 5.355638265609741211e-02 2.580027468502521515e-02 -7.480162382125854492e-02 -1.810686588287353516e-01 1.485455036163330078e-01 -1.231251358985900879e-01 7.902567833662033081e-02 5.130509287118911743e-02 -4.157155007123947144e-02 -1.373044252395629883e-01 5.096206665039062500e-01 -6.020627915859222412e-02 -2.048496007919311523e-01 -1.384447962045669556e-01 -1.519719660282135010e-01 1.309711784124374390e-01 1.659619659185409546e-01 -2.065771631896495819e-02 2.586367428302764893e-01 9.941860288381576538e-02 -2.528342604637145996e-01
-1.527928858995437622e-01 -1.417805105447769165e-01 9.207078814506530762e-02 4.794604331254959106e-02 -3.786062449216842651e-02 1.530500221997499466e-02 6.836379319429397583e-02 -1.731407940387725830e-01 -3.505942970514297485e-02 -3.008666336536407471e-01 1.230841279029846191e-01 7.976968586444854736e-02 7.584548438899219036e-04 5.859544128179550171e-02 -1.110683903098106384e-01 -1.135814338922500610e-01 8.722276240587234497e-02 1.025992035865783691e-01 -9.493535757064819336e-02 1.294389658141881227e-04 -8.213388174772262573e-02 3.830539584159851074e-01 -1.253437548875808716e-01 2.548717856407165527e-01 2.184592634439468384e-01 2.861238718032836914e-01 4.651548266410827637e-01 -1.697696298360824585e-01 -1.264005005359649658e-01 2.351452857255935669e-01 1.391219049692153931e-01 -2.020460367202758789e-01
2.207796126604080200e-01 -4.012020304799079895e-02 -7.290297001600265503e-02 1.893226988613605499e-02 -1.723898202180862427e-01 -2.699539065361022949e-01 3.296841382980346680e-01 1.563442051410675049e-01 8.873219043016433716e-02 -1.294165104627609253e-01 1.462247520685195923e-01 1.888151168823242188e-01 7.697390764951705933e-02 1.935744881629943848e-01 -5.266778916120529175e-02 -2.003388851881027222e-01 1.272496879100799561e-01 -2.014954760670661926e-02 -2.758226916193962097e-02 1.693546213209629059e-02 1.293964218348264694e-02 3.995749354362487793e-01 -1.461982280015945435e-01 -6.119450926780700684e-02 1.122951582074165344e-01 -7.356602698564529419e-02 4.263973236083984375e-01 -3.335332274436950684e-01 1.180959641933441162e-01 3.738399595022201538e-02 -4.547175019979476929e-02 9.591031074523925781e-02
1.539620608091354370e-01 -2.699347138404846191e-01 -1.006397008895874023e-01 7.684727013111114502e-02 -6.454019993543624878e-02 -1.596447676420211792e-01 1.880294531583786011e-01 -2.969131171703338623e-01 -1.841267943382263184e-02 1.236793249845504761e-01 2.086556255817413330e-01 7.465994358062744141e-02 9.911107271909713745e-02 -1.724351756274700165e-02 3.471377789974212646e-01 1.263548433780670166e-01 3.815674455836415291e-03 9.095720201730728149e-02 -2.100827544927597046e-01 2.488328963518142700e-01 6.399767845869064331e-02 1.473602950572967529e-01 1.856043040752410889e-01 1.952287256717681885e-01 1.608943045139312744e-01 -2.163263261318206787e-01 3.404107987880706787e-01 -4.723271727561950684e-02 -9.830618649721145630e-02 3.185206651687622070e-01 -8.985242992639541626e-02 -1.391128916293382645e-02
3.234238326549530029e-01 -3.614620566368103027e-01 -5.610631778836250305e-02 -1.609510043635964394e-03 -3.925843536853790283e-02 -1.374524384737014771e-01 -1.170433219522237778e-02 -1.756280362606048584e-01 -5.078666843473911285e-03 2.317010015249252319e-01 -1.610537916421890259e-01 -1.276490557938814163e-02 3.874592855572700500e-02 -2.244408614933490753e-02 -1.699949800968170166e-01 3.253680467605590820e-01 1.423616893589496613e-03 1.219403073191642761e-01 2.759761512279510498e-01 8.658489584922790527e-02 -6.873025000095367432e-02 3.481283187866210938e-01 -1.846781969070434570e-01 2.537665665149688721e-01 -1.023844927549362183e-01 -7.966159284114837646e-02 1.812414228916168213e-01 -3.061630129814147949e-01 -1.553471237421035767e-01 -3.715166449546813965e-02 -2.653356082737445831e-02 -3.183333575725555420e-02
1.461057215929031372e-01 -4.014760851860046387e-01 2.535701692104339600e-01 -2.980699837207794189e-01 2.194014489650726318e-01 2.304021455347537994e-02 3.190190196037292480e-01 -1.941673606634140015e-01 1.122727096080780029e-01 -1.577198654413223267e-01 1.013543922454118729e-02 -7.298447936773300171e-02 -7.571894675493240356e-02 3.745888471603393555e-01 -1.483746767044067383e-01 8.237432688474655151e-02 -2.982957102358341217e-02 3.502383828163146973e-02 -1.838952898979187012e-01 -5.614018067717552185e-02 1.384284198284149170e-01 1.292636841535568237e-01 -2.842622064054012299e-02 -2.588967047631740570e-02 6.940261810086667538e-04 -1.760788708925247192e-01 1.997119039297103882e-01 -1.503512561321258545e-01 -2.756882086396217346e-02 2.813952863216400146e-01 4.301215335726737976e-02 8.185634762048721313e-02
-6.603647023439407349e-02 -5.602356791496276855e-01 2.127602100372314453e-01 1.585212885402143002e-03 -6.835408508777618408e-02 -2.433397918939590454e-01 -1.066797152161598206e-01 -1.424464285373687744e-01 -3.305680751800537109e-01 2.791059203445911407e-02 -6.163998320698738098e-02 -4.365884885191917419e-02 -1.616848111152648926e-01 9.804350137710571289e-02 -1.281476914882659912e-01 1.663182824850082397e-01 -2.075505554676055908e-01 1.187754496932029724e-01 -3.009658679366111755e-02 -2.059783190488815308e-01 -7.981662452220916748e-02 1.104320809245109558e-01 -1.653217524290084839e-02 -1.296685636043548584e-01 1.451370418071746826e-01 -1.828029602766036987e-01 2.450813055038452148e-01 4.579196497797966003e-02 1.800667867064476013e-02 2.489935457706451416e-01 -1.506740748882293701e-01 8.666492253541946411e-02
1.871939450502395630e-01 -1.760841757059097290e-01 -2.192966826260089874e-02 -1.930047571659088135e-01 -3.098566234111785889e-01 1.429702341556549072e-01 -8.163033425807952881e-02 -1.180897876620292664e-01 2.205336652696132660e-02 -2.558014392852783203e-01 -1.127452626824378967e-01 -1.334988325834274292e-01 8.718500845134258270e-03 1.292911320924758911e-01 -1.547849774360656738e-01 8.036500215530395508e-02 1.217601075768470764e-01 1.136370301246643066e-01 -2.201160192489624023e-01 -1.696541607379913330e-01 1.109734699130058289e-01 5.712775588035583496e-01 -3.015275299549102783e-01 -1.314350664615631104e-01 4.024585336446762085e-02 5.861612036824226379e-02 1.179220825433731079e-01 4.086411744356155396e-02 -1.550979614257812500e-01 7.597947120666503906e-02 2.184354886412620544e-02 1.127889528870582581e-01
-1.714717410504817963e-02 -1.419018507003784180e-01 1.827793717384338379e-01 3.007924184203147888e-02 -1.254374533891677856e-01 -2.239074110984802246e-01 -6.047654524445533752e-02 1.709767431020736694e-02 1.819209381937980652e-02 -1.762265413999557495e-01 -3.295826613903045654e-01 -4.406508430838584900e-02 2.207454293966293335e-01 2.733786106109619141e-01 -2.227513119578361511e-02 -5.071033909916877747e-02 5.226758867502212524e-02 3.246436715126037598e-01 6.635890156030654907e-02 -5.192982405424118042e-02 1.247247308492660522e-01 2.154189348220825195e-01 -3.556690812110900879e-01 5.668138340115547180e-02 9.451006352901458740e-02 1.274473220109939575e-01 4.220207631587982178e-01 -2.341093271970748901e-01 -1.049158498644828796e-01 1.135866641998291016e-01 -1.182235404849052429e-01 -6.389397382736206055e-02
1.430002450942993164e-01 -2.782606482505798340e-01 -8.678726106882095337e-02 -1.117911189794540405e-01 -4.302549734711647034e-02 -1.172448843717575073e-01 -2.925944328308105469e-01 -2.262857183814048767e-02 6.224170327186584473e-02 4.283113405108451843e-03 -6.463433802127838135e-02 -8.453129976987838745e-02 1.677335798740386963e-01 1.575233340263366699e-01 -1.675544381141662598e-01 1.697667874395847321e-02 -8.771704137325286865e-02 1.158750522881746292e-02 1.209366396069526672e-01 -1.974081434309482574e-02 -3.973142802715301514e-02 1.657809168100357056e-01 1.795553714036941528e-01 -1.945203989744186401e-01 -1.017864793539047241e-01 -1.189186498522758484e-01 3.614864945411682129e-01 1.076087802648544312e-01 2.489451617002487183e-01 5.748028159141540527e-01 -4.397699143737554550e-03 -5.211158841848373413e-02
1.389290690422058105e-01 -2.452606856822967529e-01 2.578834630548954010e-02 -7.609974592924118042e-02 -1.300489008426666260e-01 -7.194287329912185669e-02 1.357152014970779419e-01 -1.062787249684333801e-01 5.550768598914146423e-02 9.670069068670272827e-02 -1.110037341713905334e-01 -1.128200590610504150e-01 -4.390812218189239502e-01 -1.403711587190628052e-01 -5.378304049372673035e-03 1.712298393249511719e-01 -1.331946104764938354e-01 2.730921804904937744e-01 -1.625255346298217773e-01 1.682719439268112183e-01 2.477615885436534882e-02 1.311869770288467407e-01 1.715327501296997070e-01 -5.321145057678222656e-02 1.619613319635391235e-01 -3.027139604091644287e-01 3.905275762081146240e-01 -8.659913390874862671e-02 8.992307633161544800e-02 2.181350439786911011e-01 2.277725040912628174e-01 -2.008784934878349304e-02
4.510753229260444641e-02 -4.191714525222778320e-02 -4.536268487572669983e-02 2.110390178859233856e-02 1.368842087686061859e-02 1.614038497209548950e-01 2.933076620101928711e-01 -1.999077498912811279e-01 -9.707451611757278442e-02 -2.717524953186511993e-02 -2.739337980747222900e-01 7.456179708242416382e-02 7.957328110933303833e-02 4.084292426705360413e-02 -2.074880152940750122e-01 -1.003606542944908142e-01 -7.047574222087860107e-02 8.327395468950271606e-02 -9.039673954248428345e-02 -2.051020413637161255e-01 1.114784623496234417e-03 1.642134487628936768e-01 -9.596867859363555908e-02 1.809458881616592407e-01 1.977653354406356812e-01 1.285789459943771362e-01 5.415183901786804199e-01 -5.864983797073364258e-02 1.525963693857192993e-01 3.949993252754211426e-01 7.105846703052520752e-02 -1.478028446435928345e-01
1.716434061527252197e-01 -1.623383313417434692e-01 1.538369804620742798e-01 -9.130907058715820312e-02 -2.743053436279296875e-01 -4.142017066478729248e-01 2.650030851364135742e-01 -8.724085986614227295e-02 -2.350526005029678345e-01 8.583965897560119629e-02 2.444745898246765137e-01 -3.408929100260138512e-03 7.137564569711685181e-02 2.533894591033458710e-02 4.821556434035301208e-02 2.307976484298706055e-01 1.934411078691482544e-01 7.910265028476715088e-02 -1.898344904184341431e-01 -1.079429015517234802e-01 2.231755703687667847e-01 1.577077060937881470e-01 -1.625578701496124268e-01 9.486490488052368164e-02 6.232140585780143738e-02 2.814636938273906708e-02 2.523515820503234863e-01 6.382077187299728394e-02 -1.837321072816848755e-01 2.018247842788696289e-01 1.802274882793426514e-01 -1.514562815427780151e-01
2.165630608797073364e-01 5.823507532477378845e-02 7.038291543722152710e-02 -1.021442934870719910e-01 3.741510212421417236e-02 -2.284658849239349365e-01 -1.072822958230972290e-01 -2.629480659961700439e-01 -2.680247090756893158e-02 -1.464551836252212524e-01 2.242589145898818970e-01 -1.488559097051620483e-01 -1.163050532341003418e-01 6.806459277868270874e-02 1.523478701710700989e-02 2.576822042465209961e-01 -1.311087310314178467e-01 2.114360630512237549e-01 2.907999418675899506e-02 -5.533891916275024414e-02 6.090928614139556885e-02 4.530044496059417725e-01 -4.019275680184364319e-02 9.207132458686828613e-02 -5.969139561057090759e-02 -1.961171776056289673e-01 -9.118726104497909546e-02 -6.641630828380584717e-02 -4.577483236789703369e-02 3.926501572132110596e-01 -3.510096967220306396e-01 4.022196307778358459e-02
4.285742044448852539e-01 -6.865657866001129150e-02 2.041356172412633896e-03 2.350515569560229778e-04 -1.833659261465072632e-01 -1.115181576460599899e-02 2.430193498730659485e-02 -2.235231101512908936e-01 1.774371415376663208e-01 -2.125991135835647583e-01 2.507242560386657715e-01 -1.132420897483825684e-01 -5.150303989648818970e-02 3.452457115054130554e-02 -1.213548257946968079e-01 1.326873302459716797e-01 -1.581379473209381104e-01 1.334013342857360840e-01 1.655470877885818481e-01 4.823194071650505066e-02 1.387028843164443970e-01 2.162209525704383850e-02 8.794207125902175903e-02 -3.740605339407920837e-02 1.425087302923202515e-01 -1.720142960548400879e-01 2.237686216831207275e-01 -4.769764840602874756e-02 2.458148896694183350e-01 5.008128881454467773e-01 5.506608262658119202e-02 -1.444610804319381714e-01
2.666199579834938049e-02 -2.080089598894119263e-01 1.079240217804908752e-01 -1.333209779113531113e-02 -2.329646944999694824e-01 -1.959184370934963226e-02 3.568893298506736755e-02 3.240946307778358459e-02 6.271398812532424927e-02 -7.203663140535354614e-02 1.834002882242202759e-01 -1.582264341413974762e-02 -2.901796102523803711e-01 2.544795162975788116e-02 9.344150125980377197e-02 3.922867178916931152e-01 7.155133783817291260e-02 1.130386516451835632e-01 -3.283795416355133057e-01 -3.839139267802238464e-02 4.425008594989776611e-02 1.332891732454299927e-01 -2.108213305473327637e-02 1.962682455778121948e-01 2.410752475261688232e-01 -4.138900041580200195e-01 1.413105577230453491e-01 -2.443302720785140991e-01 1.042580977082252502e-02 3.150783181190490723e-01 2.945845248177647591e-03 4.859238862991333008e-02
1.551216095685958862e-01 -3.306079804897308350e-01 -5.973939225077629089e-02 1.275984346866607666e-01 -3.798236697912216187e-02 1.440185457468032837e-01 -1.056420728564262390e-01 -2.568147778511047363e-01 -2.251360863447189331e-01 -3.319938853383064270e-02 6.279075890779495239e-02 -6.302780658006668091e-02 8.066964894533157349e-02 -1.246618852019309998e-01 -8.542996644973754883e-02 1.388287395238876343e-01 -1.225202810019254684e-02 4.062953293323516846e-01 -1.155711710453033447e-01 3.064781129360198975e-01 -3.515518084168434143e-02 1.809049993753433228e-01 -2.015573531389236450e-01 -5.972968786954879761e-02 -1.557513177394866943e-01 -2.102519124746322632e-01 2.883493006229400635e-01 -2.594083845615386963e-01 -3.475756570696830750e-02 2.109993249177932739e-01 5.491124466061592102e-02 -1.443970799446105957e-01
2.939930856227874756e-01 -2.885484397411346436e-01 -3.271127119660377502e-02 -1.391657143831253052e-01 2.183947414159774780e-01 -2.285637408494949341e-01 1.383897662162780762e-01 -1.405610702931880951e-02 -6.321561336517333984e-02 3.378222510218620300e-02 2.013689577579498291e-01 5.040197819471359253e-02 4.442364722490310669e-02 1.068664267659187317e-01 1.760203987360000610e-01 1.198087185621261597e-01 -2.482886612415313721e-01 3.401143550872802734e-01 1.693871803581714630e-02 2.234852164983749390e-01 3.091209940612316132e-02 1.331780403852462769e-01 6.769428402185440063e-02 8.433692157268524170e-02 -8.986625820398330688e-02 1.088256537914276123e-01 2.007258385419845581e-01 -2.174157053232192993e-01 2.419751435518264771e-01 3.778476119041442871e-01 7.950828224420547485e-02 -1.027565747499465942e-01
3.407428562641143799e-01 -7.747125625610351562e-02 -2.113775350153446198e-02 -1.707603484392166138e-01 -5.921768769621849060e-02 -2.027643024921417236e-01 6.507772952318191528e-02 -1.750836372375488281e-01 -8.228230476379394531e-02 -1.493722945451736450e-01 7.405769079923629761e-02 -9.038063138723373413e-02 7.785045355558395386e-02 7.125464826822280884e-02 3.328503668308258057e-01 1.666932106018066406e-01 1.176842004060745239e-01 2.004193365573883057e-01 -7.700844109058380127e-02 -1.325275450944900513e-01 -1.705627590417861938e-01 -6.033301725983619690e-02 8.124866336584091187e-02 1.516944468021392822e-01 1.060082465410232544e-01 -1.093546077609062195e-01 3.464466035366058350e-01 -9.686557576060295105e-03 -1.337368041276931763e-01 4.489662051200866699e-01 2.591041028499603271e-01 -8.102802932262420654e-02
2.453060746192932129e-01 -2.689883708953857422e-01 6.366870552301406860e-02 -1.196865588426589966e-01 8.064401894807815552e-02 -9.470355510711669922e-02 -3.441650792956352234e-02 6.151851266622543335e-02 -6.285919249057769775e-02 1.662238836288452148e-01 -3.585194423794746399e-02 2.521865963935852051e-01 -1.220485195517539978e-01 1.679407805204391479e-01 -1.716585010290145874e-01 3.167905509471893311e-01 -1.211920231580734253e-01 8.061704039573669434e-02 2.249931842088699341e-01 -1.806664615869522095e-01 -8.850995451211929321e-02 4.264219701290130615e-01 -6.488674134016036987e-02 7.119876798242330551e-03 -1.639958918094635010e-01 -7.329521328210830688e-02 2.390224486589431763e-01 -3.102854788303375244e-01 -5.666836723685264587e-02 7.113812118768692017e-02 -1.313300151377916336e-02 -2.583848536014556885e-01
2.599015831947326660e-01 1.615262404084205627e-02 -5.924646183848381042e-02 -1.896511465311050415e-01 -1.431770026683807373e-01 2.205414921045303345e-01 4.679988697171211243e-02 1.098862811923027039e-01 -4.471071809530258179e-02 -4.542813822627067566e-02 -9.577661007642745972e-02 -4.281400889158248901e-02 -1.688899993896484375e-01 1.079626157879829407e-01 -1.137589886784553528e-01 1.257500518113374710e-02 2.174978144466876984e-02 1.241487860679626465e-01 -2.114967256784439087e-01 -9.197431057691574097e-02 3.689174726605415344e-02 5.971260666847229004e-01 -1.040194705128669739e-01 7.165095955133438110e-02 -1.289706528186798096e-01 8.939683437347412109e-02 2.099618613719940186e-01 -1.705103516578674316e-01 -3.563578128814697266e-01 2.170797586441040039e-01 1.080269366502761841e-01 -1.201802641153335571e-01
8.755822479724884033e-02 -1.604894101619720459e-01 3.363169729709625244e-02 -1.654872000217437744e-01 1.146219447255134583e-01 -1.394429802894592285e-01 -3.471710532903671265e-02 -2.894744277000427246e-01 -1.364306062459945679e-01 -1.644023321568965912e-02 3.125669360160827637e-01 -1.535377353429794312e-01 8.269914984703063965e-02 -2.893550395965576172e-01 -3.513723313808441162e-01 -6.040157005190849304e-02 2.819672785699367523e-02 8.614905178546905518e-02 -1.707281544804573059e-02 3.511527553200721741e-02 9.829409420490264893e-02 1.681165695190429688e-01 -8.118020370602607727e-03 4.949510842561721802e-02 -1.964250355958938599e-01 1.936821267008781433e-02 4.205673933029174805e-01 9.536484628915786743e-02 2.222876846790313721e-01 3.501766026020050049e-01 3.184025362133979797e-02 -1.203498467803001404e-01
2.683776319026947021e-01 -3.052658736705780029e-01 7.688852027058601379e-03 -2.662124931812286377e-01 1.565274000167846680e-01 -1.638353317975997925e-01 6.603159755468368530e-02 -2.902239263057708740e-01 5.813190713524818420e-02 -7.618828117847442627e-02 -7.460375130176544189e-02 5.619618669152259827e-02 -3.728107213973999023e-01 9.330820292234420776e-02 5.389049276709556580e-02 1.188332065939903259e-01 -1.612623929977416992e-01 -1.077725887298583984e-01 -1.370463073253631592e-01 -3.615357577800750732e-01 -1.699582673609256744e-02 1.810839176177978516e-01 -2.738806009292602539e-01 1.203297451138496399e-02 3.190145269036293030e-02 -1.694474951364099979e-03 2.966837882995605469e-01 7.975522428750991821e-02 1.652571558952331543e-01 1.505595147609710693e-01 -1.298512518405914307e-02 -2.005693130195140839e-02
3.845431506633758545e-01 -2.798709273338317871e-01 2.343074232339859009e-01 2.458789050579071045e-01 -7.870037853717803955e-02 -1.278561204671859741e-01 -7.298991829156875610e-02 -4.731457680463790894e-02 3.224840387701988220e-02 9.369280934333801270e-02 -2.402785271406173706e-01 4.949001595377922058e-02 8.371824026107788086e-02 3.091046214103698730e-02 -4.262074083089828491e-02 -2.245433181524276733e-01 -3.002724051475524902e-01 2.354714721441268921e-01 1.292479187250137329e-01 -1.187918409705162048e-01 4.175138194113969803e-03 4.065544903278350830e-01 -1.052577607333660126e-02 1.583411358296871185e-02 3.677768632769584656e-02 -3.384049236774444580e-02 2.344484627246856689e-01 1.214386150240898132e-01 1.760884374380111694e-01 8.649479597806930542e-02 1.854312717914581299e-01 -1.046748235821723938e-01
2.673566341400146484e-01 -3.094000555574893951e-02 -5.248013511300086975e-02 -1.235245093703269958e-01 -7.921648025512695312e-02 -3.108963072299957275e-01 -1.403406560420989990e-01 -3.007384240627288818e-01 -2.968540191650390625e-01 -1.747749447822570801e-01 1.383426189422607422e-01 8.808128535747528076e-03 5.051167309284210205e-02 -3.625610172748565674e-01 -1.881252825260162354e-01 -7.931104302406311035e-02 1.811546236276626587e-01 2.645345218479633331e-02 3.833325952291488647e-02 -1.895624026656150818e-02 2.850083708763122559e-01 2.451456040143966675e-01 -1.472164988517761230e-01 -4.696933552622795105e-02 4.318520799279212952e-02 -1.272653639316558838e-01 2.204459160566329956e-01 -1.222398225218057632e-02 1.034460514783859253e-01 2.427369356155395508e-01 8.515083044767379761e-02 -1.966746896505355835e-01
4.555716812610626221e-01 -2.038622647523880005e-01 -1.832034140825271606e-01 7.763907313346862793e-02 -1.209151521325111389e-01 -1.517749484628438950e-02 -5.597832426428794861e-02 -1.158419996500015259e-02 2.551714777946472168e-01 -3.028067350387573242e-01 2.039169669151306152e-01 1.243434846401214600e-01 -2.099420577287673950e-01 -3.118994412943720818e-03 -1.482973247766494751e-01 1.925557851791381836e-01 -1.981590837240219116e-01 9.687069803476333618e-02 2.040950953960418701e-01 7.801057398319244385e-02 1.966656744480133057e-01 3.007020056247711182e-01 -8.644728362560272217e-02 1.188023015856742859e-01 1.112788356840610504e-02 -1.234054788947105408e-01 1.209216192364692688e-01 7.282858248800039291e-03 7.175503671169281006e-02 3.051235973834991455e-01 -1.660644193179905415e-03 -2.871217764914035797e-02
3.233748301863670349e-02 -2.710361480712890625e-01 -1.013617590069770813e-01 6.610193848609924316e-02 1.069216709583997726e-02 -2.081105858087539673e-02 4.332237690687179565e-02 -2.701487839221954346e-01 1.019966974854469299e-01 6.060240790247917175e-02 -3.017345257103443146e-02 -3.279031813144683838e-01 -2.117814719676971436e-01 5.683017894625663757e-03 1.333612017333507538e-02 -1.767797619104385376e-01 8.830721676349639893e-02 3.369985818862915039e-01 1.013796925544738770e-01 -1.810169667005538940e-01 -9.431272745132446289e-03 2.364056557416915894e-01 -1.537129282951354980e-01 -1.018326357007026672e-01 4.599492624402046204e-02 2.563559636473655701e-02 1.674837619066238403e-01 -3.788673281669616699e-01 -6.373001635074615479e-02 3.831202089786529541e-01 5.553600192070007324e-02 -2.322706133127212524e-01
4.226939752697944641e-02 2.629769220948219299e-02 5.356165394186973572e-02 -9.023942053318023682e-02 2.736861109733581543e-01 -2.465600073337554932e-01 1.488123536109924316e-01 -3.841324448585510254e-01 1.585847586393356323e-01 -1.726270616054534912e-01 -2.193999104201793671e-02 -1.498567755334079266e-03 -1.302885711193084717e-01 -1.476458311080932617e-01 5.291160196065902710e-02 -7.149497419595718384e-02 -1.778794229030609131e-01 1.756198555231094360e-01 -1.035237535834312439e-01 -4.454642534255981445e-02 1.060273721814155579e-01 4.081481695175170898e-01 6.457665562629699707e-02 1.254637688398361206e-01 -2.469534873962402344e-01 -6.123767420649528503e-02 2.443407624959945679e-01 2.526967041194438934e-02 1.619340628385543823e-01 2.444573789834976196e-01 -1.039650365710258484e-01 -2.901751399040222168e-01
4.515706002712249756e-01 -2.483242452144622803e-01 -1.879841238260269165e-01 -1.535540819168090820e-01 8.015859872102737427e-02 -1.599906533956527710e-01 2.225783765316009521e-01 -2.870506644248962402e-01 2.499736100435256958e-01 -3.811300545930862427e-02 1.007139384746551514e-01 4.444727301597595215e-02 -6.812966614961624146e-02 -1.590719521045684814e-01 -1.678137108683586121e-02 1.641786396503448486e-01 3.439873829483985901e-02 4.024367406964302063e-02 2.001970559358596802e-01 -2.097604423761367798e-01 -2.167543172836303711e-01 1.403597891330718994e-01 -1.675099134445190430e-02 1.187694817781448364e-01 -2.242573350667953491e-01 -6.140230223536491394e-02 1.620993614196777344e-01 -2.062564790248870850e-01 -2.906914800405502319e-02 1.683530658483505249e-01 -2.262140512466430664e-01 -8.431537449359893799e-02
2.278845310211181641e-01 -2.168682366609573364e-01 -2.976467013359069824e-01 5.095025897026062012e-02 -2.101819366216659546e-01 -1.824129670858383179e-01 -7.216089870780706406e-04 -2.504316866397857666e-01 -1.401912868022918701e-01 9.315783530473709106e-02 2.107052654027938843e-01 -1.503873318433761597e-01 2.371982634067535400e-01 2.727341055870056152e-01 -3.041419899091124535e-03 -1.073566526174545288e-01 -5.240548402070999146e-02 1.541654616594314575e-01 -9.317127615213394165e-02 3.109042905271053314e-02 -8.099299669265747070e-02 1.706206351518630981e-01 1.962146162986755371e-01 -1.030880287289619446e-01 7.213312387466430664e-02 -5.110559985041618347e-02 3.685897290706634521e-01 -7.519364356994628906e-02 -1.802251636981964111e-01 3.005318641662597656e-01 -1.318771392107009888e-01 -1.472214162349700928e-01
2.677489221096038818e-01 -1.720053851604461670e-01 -6.462424248456954956e-02 -3.087403774261474609e-01 -1.383300870656967163e-01 -1.009050384163856506e-01 -4.941045865416526794e-02 -3.062368333339691162e-01 -3.634189069271087646e-01 -1.964981257915496826e-01 -2.187489531934261322e-03 -4.201540723443031311e-02 -2.542037963867187500e-01 3.329381346702575684e-02 2.119217514991760254e-01 1.609503924846649170e-01 1.199504137039184570e-01 3.262351751327514648e-01 -9.514867514371871948e-02 1.853879354894161224e-02 2.710058689117431641e-01 2.099440395832061768e-01 8.632032573223114014e-02 -2.978009730577468872e-02 2.530222572386264801e-02 -1.244139224290847778e-01 1.412454247474670410e-01 2.641860395669937134e-02 7.817880064249038696e-02 1.410343050956726074e-01 2.291344106197357178e-02 2.128883004188537598e-01
1.398614495992660522e-01 -4.284235537052154541e-01 2.950100004673004150e-01 3.723347187042236328e-01 -1.305562704801559448e-01 -2.282423898577690125e-02 -1.473844945430755615e-01 -1.283170096576213837e-02 -9.639356285333633423e-02 -1.610990911722183228e-01 -8.700758218765258789e-02 -7.104552537202835083e-02 -3.101468384265899658e-01 5.403751134872436523e-02 -1.217804253101348877e-01 8.987943828105926514e-02 7.392581552267074585e-02 2.466332633048295975e-03 -9.824581444263458252e-02 -1.646862179040908813e-01 2.929132878780364990e-01 2.991875410079956055e-01 -6.452315300703048706e-02 -1.088359579443931580e-02 2.046172041445970535e-03 -2.360919862985610962e-01 1.325331032276153564e-01 -8.667479455471038818e-02 1.881182640790939331e-01 1.308725029230117798e-01 7.722643017768859863e-02 -2.745297737419605255e-02
1.079050675034523010e-01 -2.679196894168853760e-01 1.349657177925109863e-01 -2.588093280792236328e-01 3.763076663017272949e-01 -2.397550791501998901e-01 1.606756448745727539e-01 -2.557177841663360596e-01 -2.329379878938198090e-02 -1.249483674764633179e-01 1.330186724662780762e-01 7.059152424335479736e-02 1.791254431009292603e-02 8.942044526338577271e-02 -3.166152536869049072e-02 2.555383443832397461e-01 2.036027312278747559e-01 -4.012881964445114136e-02 -9.192310273647308350e-02 -4.067104309797286987e-02 -7.158660888671875000e-02 4.340337216854095459e-01 -1.038018092513084412e-01 -1.557744443416595459e-01 -3.389523923397064209e-02 1.886607334017753601e-02 2.473098337650299072e-01 -5.101696401834487915e-02 1.368524283170700073e-01 7.248483598232269287e-02 -1.832912415266036987e-01 1.518599539995193481e-01
7.616397924721240997e-03 7.927314192056655884e-02 -5.017061159014701843e-02 5.372419580817222595e-02 -9.674349427223205566e-02 -8.160063624382019043e-02 -8.529245108366012573e-02 -1.813295036554336548e-01 2.247289195656776428e-02 -2.445927262306213379e-01 -1.140739768743515015e-01 -6.103796884417533875e-02 3.398161232471466064e-01 1.587785184383392334e-01 -1.344862207770347595e-02 -1.015412732958793640e-01 1.783010661602020264e-01 3.420600295066833496e-01 1.335629373788833618e-01 -1.076723486185073853e-01 1.055794730782508850e-01 4.604840278625488281e-01 -7.343187183141708374e-02 2.751368880271911621e-01 5.719766393303871155e-02 -1.690558940172195435e-01 1.824233829975128174e-01 -6.388068944215774536e-02 2.567936778068542480e-01 2.641326487064361572e-01 1.084865853190422058e-01 -6.806137412786483765e-02
1.177671849727630615e-01 -3.052799999713897705e-01 -3.740647807717323303e-02 -1.196566745638847351e-01 -1.229954883456230164e-03 -2.918972074985504150e-01 9.064727276563644409e-02 -4.273083508014678955e-01 -2.000728622078895569e-03 -1.348147839307785034e-01 -3.329992592334747314e-01 5.327608808875083923e-02 -2.732608616352081299e-01 5.355633795261383057e-02 -1.646291762590408325e-01 7.295595109462738037e-02 -4.672177881002426147e-02 2.060959339141845703e-01 1.291331052780151367e-01 8.717719465494155884e-02 1.462857127189636230e-01 1.172687560319900513e-01 1.232704520225524902e-02 6.703501194715499878e-02 3.241188228130340576e-01 -1.909990459680557251e-01 1.071513518691062927e-01 -3.042931109666824341e-02 -3.755189850926399231e-02 2.802777290344238281e-01 1.241954341530799866e-01 3.564229607582092285e-02
2.161850631237030029e-01 -4.745278954505920410e-01 1.636167168617248535e-01 5.885855853557586670e-02 -2.219668477773666382e-01 7.348116487264633179e-02 -2.912574410438537598e-01 -9.329889714717864990e-02 -1.773235052824020386e-01 -1.417335569858551025e-01 -6.621316075325012207e-02 -2.958843111991882324e-02 2.177871465682983398e-01 7.217487692832946777e-02 -1.775143593549728394e-01 8.758025616407394409e-02 -9.599018096923828125e-02 -3.083693049848079681e-02 -1.749912798404693604e-01 1.548364162445068359e-01 1.703418046236038208e-01 4.069781899452209473e-01 -2.758634686470031738e-01 -4.366562888026237488e-02 5.031051486730575562e-02 -1.620538830757141113e-01 4.785459488630294800e-02 -9.282658994197845459e-02 6.499572098255157471e-02 2.547198161482810974e-02 1.220242083072662354e-01 -6.446593999862670898e-02
-1.370263695716857910e-01 -1.064083278179168701e-01 2.363790273666381836e-01 -1.270995289087295532e-01 -1.100552380084991455e-01 -1.683003604412078857e-01 5.841671302914619446e-02 -1.041573360562324524e-01 1.318404674530029297e-01 -2.040789872407913208e-01 -8.354128897190093994e-02 1.734583526849746704e-01 1.561463624238967896e-02 1.441659927368164062e-01 -1.776629090309143066e-01 3.049855306744575500e-02 1.966956257820129395e-01 2.635277509689331055e-01 -4.996337741613388062e-02 8.128656446933746338e-02 -6.467419862747192383e-02 1.942650079727172852e-01 -1.557749211788177490e-01 1.166433617472648621e-01 1.281475275754928589e-02 1.405679285526275635e-01 6.003802418708801270e-01 1.681424528360366821e-01 -1.256063133478164673e-01 2.292425483465194702e-01 9.089870005846023560e-02 1.061954870820045471e-01
1.691197454929351807e-01 3.242315724492073059e-02 6.706579029560089111e-02 2.007565349340438843e-01 -1.755531728267669678e-01 -3.316277563571929932e-01 6.888370960950851440e-02 -5.438500083982944489e-03 2.210356295108795166e-01 -8.328317105770111084e-02 -2.119366526603698730e-01 1.219410151243209839e-01 -8.965414017438888550e-02 8.799699693918228149e-02 8.305930346250534058e-02 1.073229461908340454e-01 -2.108283936977386475e-01 -8.758122473955154419e-02 -1.414405703544616699e-01 -2.886190414428710938e-01 1.628515869379043579e-01 1.367682069540023804e-01 1.528605371713638306e-01 7.918069511651992798e-02 -8.947319537401199341e-02 1.828036308288574219e-01 3.872677385807037354e-01 -2.840581834316253662e-01 2.270161062479019165e-01 2.156826257705688477e-01 -2.208974957466125488e-02 -1.711113005876541138e-01
2.149451971054077148e-01 -2.720172405242919922e-01 2.171523272991180420e-01 1.231306344270706177e-01 -1.989958435297012329e-01 -1.590798646211624146e-01 -7.226413488388061523e-02 1.666542608290910721e-03 -1.048061922192573547e-01 2.489468306303024292e-01 -2.081649154424667358e-01 1.410776972770690918e-01 1.185613274574279785e-01 -6.579910963773727417e-02 2.349822968244552612e-01 -2.069239132106304169e-02 -2.074610441923141479e-02 7.974307239055633545e-02 8.360169827938079834e-02 8.452242612838745117e-02 -9.812308102846145630e-02 4.630809724330902100e-01 -2.948645949363708496e-01 -6.470450758934020996e-02 2.226477488875389099e-02 -7.683259993791580200e-02 3.519413173198699951e-01 -2.402896247804164886e-02 6.362062692642211914e-02 5.462809279561042786e-02 5.525478720664978027e-02 -2.451168745756149292e-01
1.631760001182556152e-01 -9.449768811464309692e-03 2.601171657443046570e-02 5.448824912309646606e-02 -4.917684793472290039e-01 -8.018439263105392456e-02 1.017240881919860840e-01 -1.233957931399345398e-01 5.885940790176391602e-02 -8.538976311683654785e-02 -1.275729853659868240e-02 1.423010379076004028e-01 -3.644641116261482239e-02 -9.671358764171600342e-02 2.642967700958251953e-01 1.881311088800430298e-01 6.885513663291931152e-02 8.825036697089672089e-03 -8.156316727399826050e-02 -1.195309832692146301e-01 1.113126948475837708e-01 4.726192355155944824e-01 2.262744903564453125e-01 2.279031872749328613e-01 -1.595898866653442383e-01 4.377656057476997375e-02 2.314465492963790894e-01 -1.980901956558227539e-01 -2.210124135017395020e-01 5.914126336574554443e-02 9.972457587718963623e-02 -3.952617943286895752e-02
-6.866101175546646118e-02 -1.802049428224563599e-01 -3.478642180562019348e-02 2.358176410198211670e-01 -2.844232916831970215e-01 -4.798360764980316162e-01 1.123137325048446655e-01 -6.007627397775650024e-02 5.087718367576599121e-02 -9.423596411943435669e-02 3.040658077225089073e-03 2.129308879375457764e-01 1.090075373649597168e-01 -1.960941031575202942e-02 8.824020624160766602e-02 7.910887897014617920e-02 4.729132726788520813e-02 3.193205893039703369e-01 4.809279367327690125e-02 -1.089499611407518387e-02 -3.254530206322669983e-02 2.868782281875610352e-01 -3.128529060631990433e-03 9.592778235673904419e-02 7.559008896350860596e-02 -1.857806295156478882e-01 3.273615837097167969e-01 -1.233655139803886414e-01 3.246555626392364502e-01 -1.033140197396278381e-01 9.731915593147277832e-02 -9.020350128412246704e-02
5.098178610205650330e-02 -1.126106828451156616e-01 9.645010530948638916e-02 -1.244879439473152161e-01 -7.538105547428131104e-02 5.219906568527221680e-03 -4.431270807981491089e-02 -2.287737280130386353e-01 -1.170537434518337250e-03 1.368877738714218140e-01 -1.568755507469177246e-01 1.639759093523025513e-01 -7.170107215642929077e-02 3.779548108577728271e-01 6.142257153987884521e-02 2.456125617027282715e-01 1.642863154411315918e-01 1.364585906267166138e-01 5.403767153620719910e-02 -4.160671532154083252e-01 8.690211176872253418e-02 4.018501937389373779e-01 3.889373317360877991e-02 -2.044823914766311646e-01 7.488219439983367920e-02 -1.654963940382003784e-02 1.662580221891403198e-01 3.655705973505973816e-02 -3.356558829545974731e-02 3.390460610389709473e-01 1.551825255155563354e-01 -9.251162409782409668e-02
1.659228503704071045e-01 -3.027413785457611084e-01 -8.851025998592376709e-02 1.566816568374633789e-01 -4.141257703304290771e-02 -9.881194680929183960e-02 -2.384795695543289185e-01 -8.401265740394592285e-02 -2.108907103538513184e-01 -1.149461325258016586e-02 -1.324453353881835938e-01 1.088816076517105103e-01 -2.638255804777145386e-02 1.433750689029693604e-01 1.820425875484943390e-02 5.200709104537963867e-01 4.623519256711006165e-02 2.477299124002456665e-01 2.087406069040298462e-01 -8.696652948856353760e-02 6.146679818630218506e-02 2.316589802503585815e-01 -3.006277792155742645e-02 3.336019441485404968e-02 -1.297940164804458618e-01 1.567246764898300171e-01 2.428686320781707764e-01 -2.732440531253814697e-01 7.531545311212539673e-02 1.197306513786315918e-01 -1.865260303020477295e-01 -5.479260534048080444e-02
3.324307268485426903e-03 -1.783474534749984741e-01 -1.465458124876022339e-01 -2.338896393775939941e-01 -2.391770184040069580e-01 -2.384972423315048218e-01 -5.790156126022338867e-02 1.066948622465133667e-01 -2.718194425106048584e-01 -2.020153030753135681e-02 7.006286084651947021e-02 -2.213428318500518799e-01 4.915043711662292480e-02 9.984724223613739014e-02 2.190455496311187744e-01 -3.081761067733168602e-03 7.114182412624359131e-02 4.488610327243804932e-01 -8.424553275108337402e-02 -4.248578101396560669e-02 5.717150866985321045e-02 2.187447994947433472e-01 9.561504423618316650e-02 -6.044065952301025391e-02 9.591155499219894409e-02 -4.533103853464126587e-02 3.261141777038574219e-01 -1.364386379718780518e-01 2.163821756839752197e-01 2.892014384269714355e-01 3.810936957597732544e-02 1.646917015314102173e-01
1.171175837516784668e-01 -2.107737958431243896e-01 1.777960062026977539e-01 1.182627081871032715e-01 4.327939357608556747e-03 -2.021174728870391846e-01 -4.424210265278816223e-02 -1.974465847015380859e-01 -9.399316459894180298e-02 -4.063266329467296600e-03 -2.523978240787982941e-02 -1.932964920997619629e-01 -2.942093461751937866e-02 -5.585823673754930496e-03 -2.899328991770744324e-02 -4.134163260459899902e-02 1.131200790405273438e-01 -1.214399561285972595e-02 2.314304709434509277e-01 -2.367116808891296387e-01 -2.683638408780097961e-02 2.915766537189483643e-01 7.757235318422317505e-02 -7.376675028353929520e-03 -3.566100895404815674e-01 5.925167351961135864e-02 2.258186340332031250e-01 -5.390346646308898926e-01 6.650011241436004639e-02 1.976533979177474976e-01 -1.649350225925445557e-01 -8.293069899082183838e-02
-1.618543826043605804e-02 -4.171919226646423340e-01 5.037155374884605408e-02 2.915115654468536377e-01 -5.941615439951419830e-03 -3.639420568943023682e-01 4.449947550892829895e-02 -1.000309810042381287e-01 1.562339365482330322e-01 -1.351395249366760254e-01 -8.870296180248260498e-02 1.460126191377639771e-01 1.548248082399368286e-01 -5.061723291873931885e-02 1.456124037504196167e-01 1.763062775135040283e-01 6.780920084565877914e-03 1.012393534183502197e-01 -1.195345893502235413e-01 5.771533399820327759e-02 1.405344605445861816e-01 2.168967276811599731e-01 -2.510817162692546844e-02 -4.530464485287666321e-02 5.250428617000579834e-02 -3.142688870429992676e-01 4.362542033195495605e-01 -1.734357625246047974e-01 1.190624013543128967e-01 -6.445623934268951416e-02 -7.313850522041320801e-02 -5.189524963498115540e-03
3.542893230915069580e-01 -3.099371492862701416e-01 5.287665501236915588e-02 2.163423746824264526e-01 -1.633262485265731812e-01 1.839298754930496216e-01 1.583120822906494141e-01 -1.009152457118034363e-01 -8.644466102123260498e-02 2.099888473749160767e-01 9.194455295801162720e-02 3.959055617451667786e-02 -5.034992471337318420e-02 1.221597045660018921e-01 -1.625520735979080200e-01 3.716967403888702393e-01 -8.139184862375259399e-02 1.533993631601333618e-01 1.571515202522277832e-01 5.994734540581703186e-02 1.980852037668228149e-01 2.984445393085479736e-01 -6.561972550116479397e-04 2.502137124538421631e-01 -2.009330131113529205e-02 6.040165573358535767e-02 2.467063218355178833e-01 2.941264212131500244e-02 -6.956575065851211548e-02 1.746097058057785034e-01 1.408606767654418945e-01 -1.382955908775329590e-01
2.100604921579360962e-01 -1.126526817679405212e-01 4.382490217685699463e-01 -7.811262458562850952e-02 1.132344678044319153e-01 -6.509863585233688354e-02 5.751913785934448242e-02 -1.762963682413101196e-01 4.138606414198875427e-02 -7.856800407171249390e-02 -1.364098936319351196e-01 7.928657531738281250e-02 1.369075011461973190e-02 5.740530788898468018e-02 2.358590364456176758e-01 2.140825837850570679e-01 -9.361352026462554932e-02 1.629200279712677002e-01 -2.878331243991851807e-01 -5.365543067455291748e-02 1.568636000156402588e-01 2.183741331100463867e-01 -1.495677232742309570e-01 7.948286831378936768e-02 -3.425545990467071533e-02 -3.136541321873664856e-02 4.212066829204559326e-01 1.501385569572448730e-01 5.404053255915641785e-02 3.685104846954345703e-02 -4.357973858714103699e-02 3.543185591697692871e-01
2.639537751674652100e-01 -2.664757668972015381e-01 -2.105702310800552368e-01 9.220167249441146851e-02 -2.050210386514663696e-01 -1.231566071510314941e-02 -1.074527427554130554e-01 -6.530276685953140259e-02 1.330936886370182037e-02 1.744750291109085083e-01 4.941890016198158264e-03 -4.281457886099815369e-02 1.206565126776695251e-01 -4.235150758177042007e-03 2.269221395254135132e-01 -3.355599939823150635e-02 -7.753715664148330688e-02 1.814905554056167603e-01 -1.339501468464732170e-03 2.874603495001792908e-02 -1.756875365972518921e-01 4.416472911834716797e-01 1.411835998296737671e-01 -1.339258551597595215e-01 -2.714267373085021973e-01 -2.282923161983489990e-01 3.425099253654479980e-01 3.203102946281433105e-02 -4.832005128264427185e-02 2.464481443166732788e-01 -1.314779371023178101e-01 1.440733969211578369e-01
1.390838772058486938e-01 9.293510764837265015e-02 2.302453368902206421e-01 7.491732388734817505e-02 -1.006234139204025269e-01 -2.634676992893218994e-01 7.603394240140914917e-02 7.964067161083221436e-02 1.777272671461105347e-01 -2.748058438301086426e-01 -1.205975115299224854e-01 1.252634227275848389e-01 -1.211319416761398315e-01 1.881051510572433472e-01 -1.912986636161804199e-01 4.162209853529930115e-02 1.384517252445220947e-01 1.081682369112968445e-01 6.840147078037261963e-02 4.333663731813430786e-02 -2.305872179567813873e-02 3.935621678829193115e-01 -1.375116854906082153e-01 -4.127224907279014587e-02 1.601338237524032593e-01 1.190217807888984680e-01 3.560197353363037109e-01 -2.735013663768768311e-01 4.647548124194145203e-02 1.425972431898117065e-01 -3.357357382774353027e-01 -7.725691795349121094e-02
2.032558768987655640e-01 -2.586403191089630127e-01 -1.335502117872238159e-01 -1.646636426448822021e-01 -2.017259895801544189e-01 -9.159772843122482300e-02 2.264776825904846191e-01 -2.220277488231658936e-01 -7.519303262233734131e-02 -1.235946193337440491e-01 7.168307155370712280e-02 1.393293291330337524e-01 -1.776737868785858154e-01 1.351254153996706009e-02 -2.505481988191604614e-02 -2.975663356482982635e-02 -3.536023199558258057e-02 1.885075420141220093e-01 2.024568989872932434e-02 -1.162245869636535645e-01 2.006353139877319336e-01 3.001021444797515869e-01 2.342755198478698730e-01 -6.276080757379531860e-02 1.298700459301471710e-03 -1.126577183604240417e-01 6.642721593379974365e-02 -2.651180624961853027e-01 1.202637478709220886e-01 1.428765654563903809e-01 4.966141581535339355e-01 -9.841929376125335693e-02
1.485887318849563599e-01 -2.445359826087951660e-01 5.072558298707008362e-02 -1.474656462669372559e-01 -2.270296402275562286e-02 -8.434897661209106445e-02 1.293476819992065430e-01 -2.337799519300460815e-01 6.639181077480316162e-02 -1.747462749481201172e-01 -9.393087774515151978e-02 -5.177029967308044434e-02 -6.049555912613868713e-02 -1.381097268313169479e-02 3.353037834167480469e-01 1.143564805388450623e-01 2.199421972036361694e-01 -2.295528501272201538e-01 -1.130119785666465759e-01 6.426501274108886719e-02 -1.274074912071228027e-01 4.527989327907562256e-01 -2.732505798339843750e-01 1.155305355787277222e-01 4.874016717076301575e-02 -1.438167691230773926e-01 8.551242947578430176e-02 9.382058680057525635e-02 4.350296407938003540e-02 3.702996373176574707e-01 1.749882698059082031e-01 -5.416863784193992615e-02
5.431697517633438110e-02 -2.530872225761413574e-01 2.655842006206512451e-01 -6.864520162343978882e-02 -6.443874537944793701e-02 7.116150110960006714e-02 6.029300764203071594e-02 4.867456853389739990e-02 1.654286682605743408e-01 2.398777520284056664e-03 4.129731655120849609e-02 -1.602037847042083740e-01 1.291533857583999634e-01 1.968612074851989746e-01 2.539960667490959167e-02 2.299920022487640381e-01 -8.782997727394104004e-02 3.462499678134918213e-01 -1.346443891525268555e-01 -2.095237076282501221e-01 -9.757151454687118530e-02 9.511546045541763306e-02 -3.220510482788085938e-01 8.707698434591293335e-03 -1.222353205084800720e-01 -3.098728358745574951e-01 3.378865122795104980e-01 -2.821936011314392090e-01 -4.595850035548210144e-02 1.809487193822860718e-01 -1.672184653580188751e-02 1.640707254409790039e-01
1.497908234596252441e-01 -4.045547544956207275e-02 9.768746048212051392e-02 -2.494433075189590454e-01 -1.900143176317214966e-01 -1.402009874582290649e-01 3.158557787537574768e-02 -3.567186295986175537e-01 -8.979669213294982910e-02 -3.242688998579978943e-02 -1.866450011730194092e-01 -6.406173110008239746e-02 -9.358204901218414307e-02 2.925988752394914627e-03 6.654229760169982910e-02 9.925494343042373657e-02 9.876768290996551514e-02 -7.305578887462615967e-02 -1.921679377555847168e-01 -1.293130815029144287e-01 4.279537498950958252e-02 1.629302799701690674e-01 -1.681738765910267830e-03 1.324586123228073120e-01 -1.214740574359893799e-01 1.895896159112453461e-02 2.036033570766448975e-01 -2.745731472969055176e-01 2.009466439485549927e-01 3.797849118709564209e-01 5.484788492321968079e-02 4.634651243686676025e-01
5.579463392496109009e-02 -2.144675850868225098e-01 -2.337779663503170013e-02 -4.312826693058013916e-02 -1.806485950946807861e-01 -1.675716042518615723e-01 1.299559175968170166e-01 -8.359219133853912354e-02 -1.168899834156036377e-01 2.543756663799285889e-01 -1.076730638742446899e-01 -2.983760833740234375e-01 1.242106407880783081e-01 -7.835571467876434326e-02 1.441128849983215332e-01 1.468836665153503418e-01 2.037902921438217163e-01 4.304791092872619629e-01 -4.112080484628677368e-02 1.843534708023071289e-01 1.704536825418472290e-01 2.861446440219879150e-01 -1.603758335113525391e-01 -1.075249016284942627e-01 5.018514394760131836e-02 3.942699357867240906e-02 2.810656130313873291e-01 -6.126987561583518982e-02 5.041451752185821533e-02 2.581359446048736572e-01 2.329108566045761108e-01 -2.703448990359902382e-03
2.382635772228240967e-01 -9.783388674259185791e-02 1.132162362337112427e-01 2.621725760400295258e-02 -5.695299431681632996e-02 -1.366317421197891235e-01 -7.584764063358306885e-02 6.727465242147445679e-02 -4.931923374533653259e-02 2.610809542238712311e-02 2.010053955018520355e-03 -6.264453381299972534e-02 -8.864875882863998413e-03 -2.120844647288322449e-02 -2.777016349136829376e-02 3.009425699710845947e-01 1.268271803855895996e-01 -2.065496146678924561e-01 3.695046007633209229e-01 -7.179980725049972534e-02 -4.012932255864143372e-02 3.888711035251617432e-01 -1.224634796380996704e-01 1.384081840515136719e-01 -2.614721357822418213e-01 -7.347311824560165405e-02 2.660442292690277100e-01 -3.876588642597198486e-01 6.564594805240631104e-02 2.759687304496765137e-01 -1.596240848302841187e-01 -2.932585962116718292e-02
3.237719237804412842e-01 -1.898045837879180908e-01 -9.791785478591918945e-02 -2.229152433574199677e-02 8.071776479482650757e-02 -2.232631295919418335e-01 -2.559584677219390869e-01 -2.474715858697891235e-01 -2.124973982572555542e-01 -2.411566972732543945e-01 -2.710304558277130127e-01 7.877144217491149902e-02 3.164581954479217529e-01 -1.680004000663757324e-01 -1.763173341751098633e-01 7.034689933061599731e-02 5.091554485261440277e-03 8.756979554891586304e-02 5.654203519225120544e-02 6.664761155843734741e-02 -1.116377711296081543e-01 3.611698150634765625e-01 7.254581898450851440e-02 5.855006352066993713e-02 1.008261069655418396e-01 1.469884961843490601e-01 1.141199097037315369e-01 -2.407298423349857330e-02 -2.375384978950023651e-02 2.807190716266632080e-01 9.784007817506790161e-02 -1.315919756889343262e-01
3.459197878837585449e-01 -1.857094764709472656e-01 2.172425687313079834e-01 -7.261046022176742554e-02 -2.744411528110504150e-01 -5.287935957312583923e-02 -1.224395334720611572e-01 -1.461410224437713623e-01 -1.845051497220993042e-01 -9.784571826457977295e-02 -2.075875848531723022e-01 1.003186628222465515e-01 -7.794245332479476929e-02 4.135222639888525009e-03 -4.682873189449310303e-01 3.662073984742164612e-02 -1.771790683269500732e-01 -1.754124462604522705e-02 -1.174928024411201477e-01 -1.818580031394958496e-01 -2.039810828864574432e-02 2.328532338142395020e-01 1.196809187531471252e-01 1.233905553817749023e-01 -1.342532932758331299e-01 -3.699885308742523193e-01 1.479731202125549316e-01 -3.273651003837585449e-02 6.424357742071151733e-02 8.065325766801834106e-02 -9.328251704573631287e-03 -6.370784342288970947e-02
1.720949709415435791e-01 -1.182036101818084717e-01 -5.013999342918395996e-02 -1.109224092215299606e-02 -4.456074908375740051e-02 -4.004765301942825317e-03 2.701081335544586182e-01 -1.666100174188613892e-01 -1.691476441919803619e-02 -1.390462219715118408e-01 -2.289901673793792725e-01 2.423272579908370972e-01 2.007438242435455322e-02 1.057397127151489258e-01 -1.235431805253028870e-02 1.412846893072128296e-01 7.935872673988342285e-02 7.254982739686965942e-02 8.428187668323516846e-02 4.341871291399002075e-02 -2.136079967021942139e-01 -3.085573203861713409e-02 -1.270646303892135620e-01 4.033829867839813232e-01 -1.624525897204875946e-02 2.938228286802768707e-02 5.095593333244323730e-01 -2.611675560474395752e-01 1.748327314853668213e-01 2.815492749214172363e-01 -2.155761793255805969e-02 5.742048844695091248e-02
2.692978680133819580e-01 -9.336312860250473022e-02 2.287372499704360962e-01 -2.639516592025756836e-01 -1.903542280197143555e-01 -2.420717328786849976e-01 -6.121849641203880310e-02 -1.014342680573463440e-01 -2.596002519130706787e-01 1.257394552230834961e-01 3.883265256881713867e-01 -2.352577634155750275e-02 8.968569338321685791e-02 -5.236700922250747681e-02 -1.389400959014892578e-01 2.751059830188751221e-02 1.098083704710006714e-01 -4.519270732998847961e-03 -4.825939424335956573e-03 1.257623732089996338e-02 1.796822398900985718e-01 2.024108171463012695e-01 -7.729607634246349335e-03 6.154344230890274048e-02 -3.282418251037597656e-01 1.244446448981761932e-02 3.353087902069091797e-01 -2.471965737640857697e-02 5.848016589879989624e-02 2.839154601097106934e-01 1.021956279873847961e-01 -1.331332325935363770e-01
2.241556942462921143e-01 1.818272918462753296e-01 1.394142806529998779e-01 -6.053029745817184448e-02 -1.913976371288299561e-01 -2.102218121290206909e-01 2.021248191595077515e-01 4.811097402125597000e-03 5.345271527767181396e-02 -1.817682981491088867e-01 -2.160694897174835205e-01 1.832662373781204224e-01 5.003113299608230591e-02 1.501952111721038818e-01 -1.802944093942642212e-01 8.761920779943466187e-02 2.743472456932067871e-01 1.181784942746162415e-01 -2.804335653781890869e-01 -2.509925663471221924e-01 -1.114281192421913147e-01 7.647420465946197510e-02 -8.819029480218887329e-02 1.160194203257560730e-01 -1.168081685900688171e-01 -3.928748145699501038e-02 5.099840164184570312e-01 -6.691516935825347900e-02 1.166461184620857239e-01 1.477081477642059326e-01 1.300084497779607773e-02 -6.897264719009399414e-02
7.868772000074386597e-02 -4.001404047012329102e-01 -4.281446803361177444e-03 1.333002746105194092e-01 -3.169242143630981445e-01 -1.746258139610290527e-01 1.109803654253482819e-02 -5.695417895913124084e-02 2.619234323501586914e-01 -1.597361713647842407e-01 3.507970646023750305e-02 -3.424898535013198853e-02 1.516161859035491943e-01 4.378613829612731934e-02 1.665424704551696777e-01 2.958519160747528076e-01 -1.131430044770240784e-01 2.287085652351379395e-01 4.309662058949470520e-02 -1.729320436716079712e-01 2.071126103401184082e-01 1.932134777307510376e-01 2.969687432050704956e-02 2.561272382736206055e-01 1.648136079311370850e-01 -1.247953251004219055e-01 1.942440271377563477e-01 1.969837397336959839e-02 -1.501491963863372803e-01 1.816331446170806885e-01 -2.376891672611236572e-01 -9.189303219318389893e-02
-6.509049236774444580e-02 -8.294948935508728027e-02 2.447835206985473633e-01 1.321812998503446579e-02 -7.163468003273010254e-02 -3.106627762317657471e-01 -5.146838352084159851e-02 -1.316449195146560669e-01 5.042187497019767761e-02 -2.409985959529876709e-01 3.618907555937767029e-02 5.354730412364006042e-02 9.017241746187210083e-02 2.599487304687500000e-01 -1.657069660723209381e-02 -2.308257669210433960e-01 1.058704480528831482e-01 2.802855968475341797e-01 -7.838186621665954590e-02 3.628384321928024292e-02 -2.798559069633483887e-01 3.496500849723815918e-01 3.935633599758148193e-02 2.055005729198455811e-01 4.148247092962265015e-02 2.429146915674209595e-01 2.301200479269027710e-01 -1.865764730609953403e-03 7.397111505270004272e-03 3.438186943531036377e-01 1.657489240169525146e-01 -1.099958196282386780e-01
4.026349633932113647e-02 -7.345598656684160233e-03 -7.404271513223648071e-02 5.709443613886833191e-02 1.928741782903671265e-01 -2.575441896915435791e-01 5.515506491065025330e-02 1.671810597181320190e-01 -7.565415650606155396e-02 -7.206360995769500732e-02 -2.195310033857822418e-02 2.403325401246547699e-02 -6.661062687635421753e-02 8.257307112216949463e-02 9.913343936204910278e-03 2.641896605491638184e-01 8.056762069463729858e-02 2.733402848243713379e-01 8.513043820858001709e-02 -4.175648093223571777e-02 4.284026101231575012e-02 3.679503798484802246e-01 -2.011356130242347717e-02 1.681438088417053223e-01 -2.561257686465978622e-03 1.263949126005172729e-01 5.564424395561218262e-01 -2.663053274154663086e-01 1.594435721635818481e-01 7.057351619005203247e-02 -1.913725584745407104e-01 -2.056315243244171143e-01
4.329388439655303955e-01 3.510001301765441895e-02 -1.513035297393798828e-01 -2.491410821676254272e-01 -7.535801827907562256e-02 -1.692899465560913086e-01 1.601318567991256714e-01 -1.291291266679763794e-01 -2.406214773654937744e-01 -5.502168834209442139e-02 2.881310321390628815e-02 -2.056473940610885620e-01 2.829587273299694061e-02 1.218201667070388794e-01 6.071010977029800415e-02 1.775443106889724731e-01 6.928209215402603149e-02 1.269938945770263672e-01 -7.065524160861968994e-02 -1.603977940976619720e-02 1.653864234685897827e-01 1.913328617811203003e-01 9.336996078491210938e-02 9.653978049755096436e-02 7.413273304700851440e-02 -9.523063898086547852e-02 2.049413323402404785e-01 -8.435080945491790771e-02 -2.619972229003906250e-01 3.933336436748504639e-01 3.155667185783386230e-01 -5.023967009037733078e-03
3.733172714710235596e-01 -5.843996070325374603e-03 1.181363463401794434e-01 8.857139945030212402e-02 -2.243331223726272583e-01 -1.899885199964046478e-02 1.515876501798629761e-02 -8.177456259727478027e-02 6.657265126705169678e-02 -1.641811877489089966e-01 2.876484990119934082e-01 -7.365609705448150635e-02 -3.795476853847503662e-01 5.246393382549285889e-03 -1.101587936282157898e-01 2.713423781096935272e-02 -9.125616401433944702e-02 2.813616394996643066e-02 -4.805967956781387329e-02 -5.869959294795989990e-02 1.683815382421016693e-02 2.543249726295471191e-01 1.354257762432098389e-01 -8.603770285844802856e-02 2.135673612356185913e-01 -3.648397028446197510e-01 1.996041238307952881e-01 -2.719871997833251953e-01 -4.064877331256866455e-02 2.656726241111755371e-01 1.246009767055511475e-01 -1.371379345655441284e-01
1.347242891788482666e-01 -3.291639089584350586e-01 -1.037174910306930542e-01 6.424619257450103760e-02 -2.214483320713043213e-01 -1.356440335512161255e-01 2.661261856555938721e-01 -1.806874126195907593e-01 -1.532939523458480835e-01 -1.759920082986354828e-02 -1.691347360610961914e-01 1.548314243555068970e-01 -2.611825466156005859e-01 -1.719807833433151245e-02 3.615041449666023254e-02 -1.328614950180053711e-01 -1.292787045240402222e-01 2.187388688325881958e-01 -2.779623866081237793e-01 -1.429593265056610107e-01 9.742925316095352173e-02 2.502181529998779297e-01 -1.257220059633255005e-01 1.887089610099792480e-01 9.915427118539810181e-02 1.687683910131454468e-02 2.166021764278411865e-01 1.744659245014190674e-01 1.271227747201919556e-01 2.099602371454238892e-01 6.453473120927810669e-02 2.935784459114074707e-01
8.404623717069625854e-02 7.287404499948024750e-03 4.157997667789459229e-02 2.642287611961364746e-01 9.170372039079666138e-03 -1.347945928573608398e-01 -1.438968777656555176e-01 -2.264379709959030151e-01 9.575162082910537720e-02 -2.128560990095138550e-01 -6.839603930711746216e-02 8.940634131431579590e-02 2.649058699607849121e-01 1.240486651659011841e-01 -1.028245016932487488e-01 6.175386533141136169e-02 2.311752177774906158e-02 5.286541581153869629e-01 -1.483397185802459717e-01 -2.935563027858734131e-01 1.826373934745788574e-01 2.317701280117034912e-01 -2.469968944787979126e-01 -4.691427946090698242e-02 -1.588243693113327026e-01 -9.970802068710327148e-02 1.936175823211669922e-01 1.403199322521686554e-02 2.913000993430614471e-02 1.928301006555557251e-01 -1.122162565588951111e-01 4.536600783467292786e-02
2.807669639587402344e-01 -1.187048479914665222e-01 1.476501524448394775e-01 1.402921825647354126e-01 -2.555316686630249023e-01 1.737406104803085327e-01 -8.768209815025329590e-02 -1.792360395193099976e-01 1.899638026952743530e-01 -4.054362773895263672e-01 -4.794778302311897278e-02 -1.319044828414916992e-02 -7.241927552968263626e-03 1.409127712249755859e-01 -6.074218079447746277e-02 3.476503193378448486e-01 7.895358651876449585e-02 -1.013468652963638306e-01 -2.362061887979507446e-01 -8.553694188594818115e-02 -3.227109089493751526e-02 3.014271259307861328e-01 4.650217667222023010e-02 3.073661960661411285e-02 -9.855594485998153687e-02 -2.331195473670959473e-01 8.171395212411880493e-02 9.896599687635898590e-03 4.385194182395935059e-02 3.172699511051177979e-01 2.753975428640842438e-02 1.846816241741180420e-01
3.509486019611358643e-01 3.121005743741989136e-02 3.538851812481880188e-02 -1.598764210939407349e-01 -8.676707744598388672e-02 -2.459663748741149902e-01 -6.222731620073318481e-02 -2.700208425521850586e-01 -8.721064776182174683e-02 -2.116697728633880615e-01 -2.408603727817535400e-01 1.803140491247177124e-01 -4.116676747798919678e-01 -5.099447071552276611e-02 5.011386424303054810e-02 6.014497950673103333e-02 5.745633691549301147e-02 8.364848047494888306e-02 -6.697236001491546631e-02 -9.740682691335678101e-02 -1.603965163230895996e-01 2.450418323278427124e-01 3.665883094072341919e-02 -7.699029892683029175e-02 1.925503760576248169e-01 -5.456305667757987976e-02 2.464216202497482300e-01 -8.918555825948715210e-02 -2.901632152497768402e-02 2.213611900806427002e-01 -2.354962378740310669e-01 2.274934500455856323e-01
3.086991012096405029e-01 -9.215231239795684814e-02 1.726098656654357910e-01 1.217491701245307922e-01 1.069894954562187195e-01 -2.322418093681335449e-01 -5.792781710624694824e-02 6.464622914791107178e-02 4.047205671668052673e-02 -1.061126887798309326e-01 1.856719851493835449e-01 -1.424545980989933014e-02 -4.342000484466552734e-01 -1.247853189706802368e-01 -2.940766327083110809e-02 1.926323920488357544e-01 4.425222799181938171e-02 7.511587440967559814e-02 -1.264582723379135132e-01 6.787378340959548950e-02 1.926998421549797058e-02 3.208719193935394287e-01 3.053814172744750977e-02 3.239024430513381958e-02 -1.128234267234802246e-01 -1.737237423658370972e-01 6.823267787694931030e-02 -3.058026731014251709e-01 -1.903663426637649536e-01 4.172321856021881104e-01 -7.108801975846290588e-03 -6.376758962869644165e-02
8.822554349899291992e-02 -1.357922255992889404e-01 4.971452057361602783e-02 -1.495031360536813736e-02 -1.165407449007034302e-01 3.004778176546096802e-02 -9.749747067689895630e-02 -4.744046926498413086e-01 -8.777969330549240112e-02 -2.348410636186599731e-01 1.948195882141590118e-02 1.320188492536544800e-01 -7.667072862386703491e-02 -4.734605550765991211e-02 -8.114870637655258179e-03 1.827847659587860107e-01 -1.267558634281158447e-01 4.224349558353424072e-01 -2.542598843574523926e-01 -2.571758255362510681e-02 9.895730018615722656e-02 1.632927954196929932e-01 -1.444006860256195068e-01 2.481626719236373901e-02 -1.442583352327346802e-01 -1.638032495975494385e-01 2.998057305812835693e-01 3.160096406936645508e-01 -2.265042392536997795e-03 1.400994956493377686e-01 -5.179867148399353027e-02 1.493832468986511230e-01
2.740091085433959961e-01 -1.793242692947387695e-01 2.138796448707580566e-01 -2.706152386963367462e-03 1.629983931779861450e-01 -1.231236085295677185e-01 -2.121035754680633545e-02 -2.313063442707061768e-01 -3.967213910073041916e-03 -1.216486468911170959e-01 -3.308692574501037598e-02 9.240433573722839355e-02 -2.538277506828308105e-01 -1.902325302362442017e-01 -2.255985587835311890e-01 2.768238484859466553e-01 -1.553638577461242676e-01 1.537683010101318359e-01 1.924836449325084686e-02 -1.532013155519962311e-02 -2.261195182800292969e-01 2.456937581300735474e-01 -2.668339312076568604e-01 1.541248857975006104e-01 -2.226043343544006348e-01 -1.378366053104400635e-01 1.851420998573303223e-01 -1.670318990945816040e-01 -2.370326370000839233e-01 6.866076588630676270e-02 2.165577262639999390e-01 -7.332222163677215576e-02
5.886830016970634460e-02 -2.836593091487884521e-01 1.337814927101135254e-01 -3.038821220397949219e-01 -8.210862427949905396e-02 -1.956747472286224365e-01 -1.048131883144378662e-01 -1.111144274473190308e-01 -2.289965599775314331e-01 9.747301228344440460e-03 -5.029084533452987671e-02 -2.436093240976333618e-01 -3.952553495764732361e-02 -8.398990333080291748e-02 -5.120527744293212891e-02 1.027900129556655884e-01 -7.771725207567214966e-02 1.342334747314453125e-01 -4.053544625639915466e-02 6.016777828335762024e-02 2.090020477771759033e-01 2.075294405221939087e-01 -1.530712991952896118e-01 3.451212346553802490e-01 1.802437752485275269e-02 -2.285908758640289307e-01 3.164027631282806396e-01 1.165943369269371033e-01 -1.065023466944694519e-01 1.909955739974975586e-01 1.534585654735565186e-01 3.240172564983367920e-01
1.014598011970520020e-01 -1.900045275688171387e-01 8.125698566436767578e-02 3.069889545440673828e-01 1.161225489340722561e-03 -3.586343228816986084e-01 1.147613823413848877e-01 1.325520724058151245e-01 1.726429313421249390e-01 -2.664480507373809814e-01 -9.885963797569274902e-02 -1.228266879916191101e-01 -2.208184897899627686e-01 8.199270069599151611e-02 2.162657491862773895e-02 2.150663137435913086e-01 2.261953949928283691e-01 7.925746589899063110e-02 -6.630071252584457397e-02 -2.619483172893524170e-01 -9.986222535371780396e-02 2.494748830795288086e-01 -2.499159239232540131e-02 1.475380547344684601e-02 -1.939470171928405762e-01 -3.831299394369125366e-02 4.508319199085235596e-01 -6.274765729904174805e-02 -4.366448149085044861e-02 7.785988599061965942e-02 4.720795550383627415e-04 -8.822928369045257568e-02
4.025738835334777832e-01 -2.559946179389953613e-01 1.671923100948333740e-01 1.753295063972473145e-01 2.127910107374191284e-01 -3.223963081836700439e-02 -1.130197197198867798e-01 -1.473487019538879395e-01 -1.406579185277223587e-02 9.141194075345993042e-02 5.495301634073257446e-02 1.189750432968139648e-01 3.950561583042144775e-02 -1.248418465256690979e-01 -2.274454236030578613e-01 3.032829165458679199e-01 1.468692644266411662e-04 5.753425881266593933e-02 2.018705904483795166e-01 -1.607330888509750366e-01 4.677858576178550720e-02 2.654893994331359863e-01 -4.621676728129386902e-02 5.843789130449295044e-02 -2.000271156430244446e-02 -1.770143210887908936e-02 2.467684000730514526e-01 -4.212227463722229004e-01 1.321402192115783691e-02 1.479900926351547241e-01 -1.600970029830932617e-01 -1.070108711719512939e-01
3.134953081607818604e-01 -1.931214630603790283e-01 2.586994171142578125e-01 2.701193094253540039e-01 -2.020231485366821289e-01 -5.329065024852752686e-02 3.661937639117240906e-02 -2.556493878364562988e-01 -2.322157323360443115e-01 -1.231873705983161926e-01 -1.442113965749740601e-01 5.490306019783020020e-02 -2.151308357715606689e-01 -1.486472040414810181e-01 -5.516849458217620850e-02 3.139198422431945801e-01 -2.428261190652847290e-01 2.224252521991729736e-01 2.436178550124168396e-02 5.341614410281181335e-02 6.528355181217193604e-02 5.622537061572074890e-02 -1.538949310779571533e-01 3.435755893588066101e-02 -4.898080229759216309e-02 -8.247931301593780518e-02 1.203590482473373413e-01 -1.420735865831375122e-01 1.344344764947891235e-01 2.395371645689010620e-01 2.093386799097061157e-01 2.097354084253311157e-01
1.988255083560943604e-01 -2.568321228027343750e-01 7.403734326362609863e-02 -3.062304556369781494e-01 -7.331359386444091797e-02 -8.070072531700134277e-02 2.694008350372314453e-01 -3.427036106586456299e-01 1.194045320153236389e-01 -2.361842542886734009e-01 -5.587049201130867004e-02 -8.604762260802090168e-04 8.913324028253555298e-02 -1.256159096956253052e-01 -1.473865956068038940e-01 9.061861038208007812e-02 -2.840939164161682129e-01 3.285733461380004883e-01 4.746122658252716064e-02 -1.606497764587402344e-01 3.864468261599540710e-02 1.496710479259490967e-01 9.817519783973693848e-02 1.577764749526977539e-01 1.415065024048089981e-02 -9.983307868242263794e-02 4.912532493472099304e-02 -2.039299756288528442e-01 1.166566684842109680e-01 8.934391289949417114e-02 3.394760191440582275e-01 -1.885658875107765198e-02
-6.854236125946044922e-02 -2.983066253364086151e-02 8.182564377784729004e-02 -1.710502356290817261e-01 -1.663149893283843994e-01 -1.626520603895187378e-01 -1.036577671766281128e-01 -4.600275456905364990e-01 9.444738179445266724e-02 -1.507672369480133057e-01 2.050500810146331787e-01 7.004114985466003418e-02 -1.261330544948577881e-01 -3.225032612681388855e-02 -8.649439364671707153e-02 2.060063928365707397e-01 6.095682457089424133e-02 1.503995209932327271e-01 -1.773645132780075073e-01 2.639504075050354004e-01 1.082708965986967087e-02 3.081763684749603271e-01 -1.841557919979095459e-01 -3.936443850398063660e-02 -1.840453147888183594e-01 -4.685104265809059143e-02 3.085035085678100586e-01 1.359661370515823364e-01 -2.166077941656112671e-01 2.721130251884460449e-01 -8.700560778379440308e-02 1.482806447893381119e-02
3.447547852993011475e-01 -1.072614714503288269e-01 1.152516826987266541e-01 -1.444848775863647461e-01 5.070473998785018921e-03 -7.734484970569610596e-02 -1.156206801533699036e-01 -9.829144924879074097e-02 -1.869158633053302765e-02 1.611012220382690430e-01 -1.198410764336585999e-01 -3.464975059032440186e-01 -6.113477796316146851e-02 5.323179811239242554e-02 -1.511579751968383789e-01 -1.125900521874427795e-01 -9.683280950412154198e-04 1.769742555916309357e-02 7.451813668012619019e-03 3.215710446238517761e-02 2.004005946218967438e-02 1.919924914836883545e-01 1.901405304670333862e-01 -3.132072836160659790e-02 -1.560158003121614456e-02 -8.616004139184951782e-02 2.516747117042541504e-01 -8.370848745107650757e-02 2.871692478656768799e-01 5.962091684341430664e-01 -8.402494341135025024e-02 6.938713043928146362e-02
3.790422677993774414e-01 -1.717425999231636524e-03 -7.514958828687667847e-02 -1.347603648900985718e-01 4.032333940267562866e-02 4.305812035454437137e-05 5.797196179628372192e-02 -2.392379790544509888e-01 -4.447161778807640076e-02 -4.499246925115585327e-02 1.041789278388023376e-01 1.477577835321426392e-01 -1.403081975877285004e-02 -1.041316688060760498e-01 3.542167600244283676e-03 2.043846845626831055e-01 -1.918356716632843018e-01 2.073428779840469360e-01 3.292007022537291050e-04 -1.657186308875679970e-03 9.402676671743392944e-02 4.869237244129180908e-01 -1.283529549837112427e-01 8.414348214864730835e-02 3.813152387738227844e-02 -1.960572004318237305e-01 -1.090183183550834656e-01 -1.214594617486000061e-01 6.421814672648906708e-03 4.226949214935302734e-01 -2.934395372867584229e-01 -1.212956756353378296e-02
2.218156903982162476e-01 -2.261234680190682411e-03 1.551375389099121094e-01 1.322106570005416870e-01 -1.324322074651718140e-01 -3.441875576972961426e-01 1.876835227012634277e-01 -1.136521995067596436e-01 6.666775792837142944e-02 -3.902418315410614014e-01 1.171830445528030396e-01 2.944297492504119873e-01 -2.928615510463714600e-01 -2.250779233872890472e-02 8.499461412429809570e-02 1.461023092269897461e-01 -2.854355871677398682e-01 1.051613688468933105e-01 4.377873986959457397e-02 -1.394694000482559204e-01 2.139253914356231689e-01 7.612080127000808716e-02 -8.032943122088909149e-03 6.133519113063812256e-02 -6.867519766092300415e-02 -1.177930980920791626e-01 2.237817794084548950e-01 -1.406462192535400391e-01 2.431349456310272217e-02 2.182856947183609009e-01 1.943506151437759399e-01 9.670990705490112305e-02
2.335345298051834106e-01 -3.121147453784942627e-01 6.894440203905105591e-02 8.051092922687530518e-02 -2.495679855346679688e-01 -6.498745083808898926e-02 3.460202813148498535e-01 -3.015283495187759399e-02 -5.748757719993591309e-02 -2.080826610326766968e-01 8.236795663833618164e-02 -3.577668918296694756e-03 1.127993389964103699e-01 2.798622101545333862e-02 6.690877676010131836e-02 1.755085885524749756e-01 -1.238730251789093018e-01 -4.744416847825050354e-02 -6.669300794601440430e-02 8.001103997230529785e-02 1.645292043685913086e-01 3.651298284530639648e-01 2.923218905925750732e-01 1.611907184123992920e-01 4.063129797577857971e-02 8.388976007699966431e-02 3.498981297016143799e-01 -2.013925760984420776e-01 -1.952817291021347046e-01 -1.858655959367752075e-01 5.297285690903663635e-02 -6.619865074753761292e-03
1.279090344905853271e-01 -1.491007022559642792e-02 -4.991306364536285400e-02 1.378476619720458984e-01 -2.885524332523345947e-01 -2.070087045431137085e-01 2.729330062866210938e-01 -1.216174662113189697e-01 7.240136712789535522e-02 -1.362005621194839478e-01 -3.321834206581115723e-01 4.102917015552520752e-02 2.208350002765655518e-01 1.725080907344818115e-01 1.327554881572723389e-01 -2.256516367197036743e-02 5.845753103494644165e-02 -2.247598916292190552e-01 -1.413886994123458862e-01 -3.941980376839637756e-02 7.638812065124511719e-02 2.714273035526275635e-01 -3.996148705482482910e-01 3.947658836841583252e-02 -3.007511235773563385e-02 -1.105593740940093994e-01 3.256967961788177490e-01 -1.694954186677932739e-01 5.860499292612075806e-02 2.076615393161773682e-01 -3.376436606049537659e-02 -4.661560058593750000e-02
6.411772966384887695e-02 -2.322674393653869629e-01 2.530606389045715332e-01 -6.850440986454486847e-03 -4.347824305295944214e-02 -1.318008750677108765e-01 1.626353263854980469e-01 8.220530301332473755e-02 -7.331073284149169922e-02 1.280928850173950195e-01 -2.112542688846588135e-01 -1.283999532461166382e-01 2.607861533761024475e-02 -2.228646539151668549e-02 -1.295179426670074463e-01 -1.126734390854835510e-01 1.209042966365814209e-01 9.740380942821502686e-02 -3.232885599136352539e-01 -3.392610698938369751e-02 2.484368346631526947e-02 4.311430454254150391e-01 -2.339727878570556641e-01 1.637909263372421265e-01 -1.403561979532241821e-01 1.697199642658233643e-01 1.689488440752029419e-01 -3.980260491371154785e-01 -1.874362379312515259e-01 1.354802697896957397e-01 -1.354287862777709961e-01 -8.182206749916076660e-02
6.189273297786712646e-02 -9.479569271206855774e-03 -1.306019425392150879e-01 6.195049360394477844e-02 1.328168064355850220e-02 8.663136512041091919e-03 2.638929709792137146e-02 -1.865545064210891724e-01 1.790942400693893433e-01 -2.254038453102111816e-01 4.896217025816440582e-03 -6.698878854513168335e-02 1.365552283823490143e-02 -1.233565732836723328e-01 5.273076146841049194e-02 2.715590596199035645e-01 1.237033158540725708e-01 3.970320522785186768e-01 1.187091544270515442e-01 1.906133592128753662e-01 -1.320823282003402710e-01 2.784987986087799072e-01 9.041140228509902954e-02 1.172844767570495605e-01 -4.640132933855056763e-02 1.106394920498132706e-02 3.306713402271270752e-01 -1.028331965208053589e-01 4.248709678649902344e-01 3.061353266239166260e-01 -1.527962535619735718e-01 6.250226404517889023e-03
3.033189475536346436e-01 -2.840449810028076172e-01 -1.780453324317932129e-01 -2.735955715179443359e-01 6.041707471013069153e-02 -5.715208873152732849e-02 -2.547106891870498657e-02 -1.572571992874145508e-01 1.341162808239459991e-02 1.904454827308654785e-01 -2.595610320568084717e-01 -1.491921097040176392e-01 1.579639613628387451e-01 2.087263762950897217e-01 9.056933224201202393e-02 3.935232385993003845e-02 -3.724731504917144775e-03 2.068904638290405273e-01 -1.020595878362655640e-01 1.098979040980339050e-01 1.684007197618484497e-01 3.016057908535003662e-01 1.863974481821060181e-01 -5.782800167798995972e-02 -1.465525478124618530e-03 2.161420434713363647e-01 2.840530574321746826e-01 6.138163805007934570e-02 1.161633655428886414e-01 3.083518445491790771e-01 -2.212485671043395996e-02 -1.454451829195022583e-01
1.563793569803237915e-01 -2.091889381408691406e-01 -9.573923051357269287e-02 -1.280532181262969971e-01 -6.276629865169525146e-02 -1.162349134683609009e-01 2.160190939903259277e-01 8.562083542346954346e-02 -1.734399646520614624e-01 -1.636104285717010498e-02 3.466616272926330566e-01 2.027809619903564453e-01 -7.854232192039489746e-02 4.019548743963241577e-02 -8.895108848810195923e-02 1.818049699068069458e-01 -1.303004026412963867e-01 8.241494745016098022e-02 -1.870616525411605835e-01 1.838557571172714233e-01 1.263978332281112671e-01 3.908090293407440186e-01 -1.541493088006973267e-01 1.159047558903694153e-01 -1.989576965570449829e-02 -2.378754466772079468e-01 1.251972317695617676e-01 4.252950847148895264e-02 3.360164165496826172e-02 2.818605899810791016e-01 -7.719729840755462646e-02 -3.673093914985656738e-01
-6.493809819221496582e-02 -3.905447125434875488e-01 6.798886507749557495e-02 -1.658536493778228760e-01 -1.727704554796218872e-01 -6.397914141416549683e-02 -5.631417036056518555e-02 -2.713837921619415283e-01 6.106219440698623657e-02 2.403776794672012329e-01 2.228603214025497437e-01 9.652002155780792236e-02 -7.226133346557617188e-02 9.724668413400650024e-02 -1.445149779319763184e-01 1.408889591693878174e-01 -7.489280402660369873e-02 1.940166801214218140e-01 1.268539577722549438e-01 -6.751938164234161377e-02 1.942551136016845703e-01 1.346497237682342529e-01 1.842061430215835571e-01 -1.333179026842117310e-01 -1.315347552299499512e-01 -1.614356040954589844e-01 3.413162827491760254e-01 -1.915763616561889648e-01 -5.088325589895248413e-02 2.406896501779556274e-01 2.972478270530700684e-01 -8.687569946050643921e-02
1.150349434465169907e-02 -2.922309935092926025e-01 7.437030225992202759e-02 -4.708337783813476562e-02 5.591625347733497620e-02 -1.323167681694030762e-01 -1.871560933068394661e-03 -1.386255472898483276e-01 5.099625140428543091e-02 -1.560113299638032913e-02 -1.097857132554054260e-01 4.663308709859848022e-02 -2.026577293872833252e-01 3.386099338531494141e-01 1.581713408231735229e-01 4.665055125951766968e-02 8.241172134876251221e-02 3.202295675873756409e-02 -1.581798791885375977e-01 -9.826838970184326172e-02 6.443848460912704468e-02 3.066624402999877930e-01 -9.377896040678024292e-02 -1.774331331253051758e-01 3.341440111398696899e-02 -1.159840449690818787e-01 4.296570420265197754e-01 2.112124711275100708e-01 1.184910833835601807e-01 2.410703748464584351e-01 2.717686593532562256e-01 3.100152611732482910e-01
8.763520978391170502e-03 -1.341953128576278687e-01 1.324725300073623657e-01 7.405690103769302368e-02 -2.077480256557464600e-01 -4.996201395988464355e-02 1.141317710280418396e-01 -6.442221254110336304e-02 1.288792192935943604e-01 -5.921823158860206604e-02 2.333589084446430206e-02 6.477304548025131226e-02 -8.066305518150329590e-02 3.373978435993194580e-01 -6.811825186014175415e-02 8.248793333768844604e-02 6.060054898262023926e-02 1.012200713157653809e-01 1.009700633585453033e-02 -3.228602409362792969e-01 -1.639730930328369141e-01 3.689782619476318359e-01 -2.928490936756134033e-01 4.193223640322685242e-02 1.774052381515502930e-01 -2.888427115976810455e-02 5.094652175903320312e-01 -2.030643820762634277e-01 6.780261546373367310e-02 -6.419769674539566040e-02 -1.617672294378280640e-01 5.109741538763046265e-02
3.044342994689941406e-01 -1.745444536209106445e-01 1.582545638084411621e-01 -2.065966427326202393e-01 -7.096209377050399780e-02 -1.157367676496505737e-01 3.128140792250633240e-02 -1.869882494211196899e-01 8.582857251167297363e-02 -2.619226276874542236e-01 -9.352625161409378052e-02 4.014217853546142578e-01 -3.067269623279571533e-01 1.104350686073303223e-01 -2.313979417085647583e-01 6.090372428297996521e-02 -5.151685327291488647e-03 -3.502318402752280235e-03 -1.689939945936203003e-01 6.995297223329544067e-02 5.384921655058860779e-02 3.389458358287811279e-01 1.586801558732986450e-01 -6.098216865211725235e-03 1.385853737592697144e-01 -1.758869290351867676e-01 1.446423828601837158e-01 -1.832538694143295288e-01 1.177620813250541687e-01 1.757047772407531738e-01 7.173682563006877899e-03 1.394144147634506226e-01
2.438845336437225342e-01 -1.245796009898185730e-01 -2.983731925487518311e-01 7.004246115684509277e-02 -1.217895746231079102e-01 -4.525363445281982422e-02 -9.489428251981735229e-02 -2.004054337739944458e-01 -1.476494688540697098e-02 1.777836680412292480e-01 -1.925269886851310730e-02 1.358032505959272385e-02 2.765741646289825439e-01 -4.746738448739051819e-02 1.919174194335937500e-01 1.545388437807559967e-02 -1.497982740402221680e-01 2.988802790641784668e-01 -1.500660181045532227e-01 -1.170795038342475891e-01 -1.906241774559020996e-01 2.752518355846405029e-01 3.227593377232551575e-02 -1.406052857637405396e-01 -2.176779955625534058e-01 -3.118037246167659760e-02 4.317938387393951416e-01 6.591998785734176636e-02 -3.655899316072463989e-02 2.756776809692382812e-01 -1.149051412940025330e-01 7.891835272312164307e-02
2.233169078826904297e-01 -2.538596391677856445e-01 1.572272479534149170e-01 -2.066435217857360840e-01 -3.766821697354316711e-02 -1.107933893799781799e-01 3.001949191093444824e-01 -2.028421163558959961e-01 8.218655735254287720e-02 4.950539022684097290e-02 -1.109387204051017761e-01 -2.096565961837768555e-01 -4.338538274168968201e-02 -6.234442070126533508e-02 3.090670108795166016e-01 -7.370517402887344360e-02 2.472337484359741211e-01 -4.119012504816055298e-02 -5.225561931729316711e-02 -2.705497853457927704e-02 2.287367917597293854e-02 3.245907425880432129e-01 -2.381530553102493286e-01 1.028761789202690125e-01 5.433203186839818954e-03 1.748583018779754639e-01 6.629452109336853027e-02 1.416568178683519363e-02 2.215047739446163177e-02 4.507255256175994873e-01 -1.318483799695968628e-01 -7.361432909965515137e-02
1.537380814552307129e-01 -6.054230034351348877e-02 -1.453217267990112305e-01 5.075575411319732666e-02 -1.918179839849472046e-01 -2.119179219007492065e-01 2.151247411966323853e-01 -1.204558610916137695e-01 -2.410607337951660156e-01 -2.768024504184722900e-01 -2.593404352664947510e-01 8.255637437105178833e-02 1.009363979101181030e-01 2.659635543823242188e-01 -2.274551056325435638e-02 -5.257995054125785828e-02 3.161833062767982483e-02 -3.173539787530899048e-02 -2.007660567760467529e-01 1.049672290682792664e-01 7.270939648151397705e-02 1.650401502847671509e-01 -9.010149538516998291e-02 2.595133483409881592e-01 -1.168988496065139771e-01 6.594608537852764130e-03 3.542591333389282227e-01 -9.290301799774169922e-02 1.307450234889984131e-01 2.863585948944091797e-01 -3.180829584598541260e-01 -6.379114091396331787e-02
1.126529350876808167e-01 -3.753492236137390137e-01 8.193843066692352295e-03 -8.451367914676666260e-02 -5.981526523828506470e-02 1.611134558916091919e-01 -4.328161105513572693e-02 -1.819493770599365234e-01 -4.706247523427009583e-02 -9.362667798995971680e-02 -2.164365649223327637e-01 -1.500966995954513550e-01 -1.811458170413970947e-01 -1.807762086391448975e-01 1.777486056089401245e-01 -4.315168783068656921e-02 -7.511732168495655060e-03 2.628367766737937927e-02 -1.568708121776580811e-01 -1.002245303243398666e-02 1.966594010591506958e-01 1.169636696577072144e-01 4.568745568394660950e-02 -1.198118180036544800e-01 -1.372907161712646484e-01 -2.190868705511093140e-01 5.565977692604064941e-01 5.797297134995460510e-02 -6.228534132242202759e-02 2.840889990329742432e-01 1.777022927999496460e-01 -7.046671211719512939e-02
3.023400604724884033e-01 -2.626326680183410645e-01 1.108216568827629089e-01 -6.910607963800430298e-02 -1.094655022025108337e-01 -2.213345468044281006e-01 -5.880660936236381531e-02 -2.076251953840255737e-01 9.611380845308303833e-02 -2.081199139356613159e-01 1.349908560514450073e-01 4.839378595352172852e-02 -7.744963467121124268e-02 -1.699742674827575684e-01 4.767264425754547119e-02 -2.468417957425117493e-02 -5.267501994967460632e-02 3.570674359798431396e-01 -1.568681597709655762e-01 2.265078127384185791e-01 -1.261451393365859985e-01 4.128502607345581055e-01 9.815487265586853027e-02 -5.264807492494583130e-02 -2.773280143737792969e-01 -6.257336586713790894e-02 -4.562513157725334167e-02 -9.805902838706970215e-02 -1.108886599540710449e-01 1.840956658124923706e-01 -2.341196238994598389e-01 -7.522628456354141235e-02
1.979250162839889526e-01 -4.588013887405395508e-02 -4.684698954224586487e-02 3.431101515889167786e-02 -9.886081516742706299e-02 -2.315994352102279663e-01 1.670475117862224579e-02 -2.000717520713806152e-01 4.605697467923164368e-02 1.034096851944923401e-01 2.662482261657714844e-01 -8.211099356412887573e-02 1.588861942291259766e-01 1.383828818798065186e-01 5.745995789766311646e-03 3.232926726341247559e-01 1.823552069254219532e-03 -8.253133855760097504e-03 -3.947045281529426575e-02 -1.959228068590164185e-01 -2.433576621115207672e-03 1.215558126568794250e-01 -2.511763945221900940e-02 4.482839405536651611e-01 -9.530477225780487061e-02 -1.879728436470031738e-01 1.256170719861984253e-01 5.105781927704811096e-02 1.330763697624206543e-01 4.456199407577514648e-01 7.266114652156829834e-02 -2.673623263835906982e-01
4.572519063949584961e-01 4.274453967809677124e-02 -1.937423832714557648e-02 9.642328321933746338e-02 -2.140017151832580566e-01 2.002420090138912201e-02 1.750720851123332977e-02 4.272485896944999695e-02 1.473231706768274307e-03 -2.593822479248046875e-01 2.793847322463989258e-01 1.073737069964408875e-02 -2.183675169944763184e-01 9.890469908714294434e-02 -1.472365558147430420e-01 3.966138884425163269e-02 6.039941683411598206e-02 -9.137755259871482849e-03 1.043463051319122314e-01 -1.601234674453735352e-01 9.810729324817657471e-02 2.712509930133819580e-01 1.514117885380983353e-02 -1.582620143890380859e-01 1.828481256961822510e-02 -2.893164753913879395e-01 1.574372798204421997e-01 -2.188144028186798096e-01 2.420072443783283234e-02 4.192877113819122314e-01 1.379550248384475708e-01 -6.371165066957473755e-02
-2.373362518846988678e-02 -2.299645217135548592e-03 7.363200932741165161e-02 -1.127321571111679077e-01 3.103509731590747833e-02 -4.870308563113212585e-02 7.409293204545974731e-02 -6.935569643974304199e-02 -2.231754064559936523e-01 -2.712096571922302246e-01 -1.318257749080657959e-01 9.174653142690658569e-02 1.243833824992179871e-02 1.413756608963012695e-01 -1.200606822967529297e-01 -1.353315412998199463e-01 2.584721148014068604e-01 2.009485065937042236e-01 -1.325562745332717896e-01 -8.437698706984519958e-03 7.182621210813522339e-02 4.494197070598602295e-01 4.774939641356468201e-02 1.728704869747161865e-01 1.001496836543083191e-01 3.457620441913604736e-01 3.690664172172546387e-01 -1.096846610307693481e-01 -6.184951961040496826e-02 2.720177471637725830e-01 -7.412689924240112305e-02 -2.009222656488418579e-01
1.253963559865951538e-01 -4.854469001293182373e-02 2.373591512441635132e-01 1.769945472478866577e-01 -1.649461872875690460e-02 7.168843597173690796e-02 3.455387055873870850e-01 -1.273919492959976196e-01 -1.430222392082214355e-01 3.557474911212921143e-02 -2.542555034160614014e-01 1.907629817724227905e-01 -3.454787889495491982e-03 3.061894178390502930e-01 -2.012974321842193604e-01 7.142902165651321411e-02 7.852929830551147461e-02 1.365096401423215866e-02 1.199214253574609756e-02 -1.601661145687103271e-01 -1.092863157391548157e-01 1.598728299140930176e-01 6.775882560759782791e-03 1.513864398002624512e-01 3.340451046824455261e-02 1.349062751978635788e-02 5.221112966537475586e-01 -1.556095629930496216e-01 1.524223238229751587e-01 2.714862525463104248e-01 5.356419086456298828e-02 -2.315073274075984955e-02
2.607331275939941406e-01 -2.733806967735290527e-01 1.100083589553833008e-01 2.416557818651199341e-01 -5.579569190740585327e-02 -3.317477405071258545e-01 -1.353537142276763916e-01 -2.484352886676788330e-01 1.066391468048095703e-01 1.718580275774002075e-01 -1.329081952571868896e-01 -5.148600414395332336e-02 -1.345824152231216431e-01 -8.490608632564544678e-02 -4.845919087529182434e-02 -2.929533645510673523e-02 -2.807397842407226562e-01 9.098510444164276123e-02 5.452356487512588501e-02 6.448259204626083374e-02 1.177345141768455505e-01 2.484019994735717773e-01 -2.177096456289291382e-01 7.352529466152191162e-02 -1.496201194822788239e-02 2.297769673168659210e-02 2.387168258428573608e-01 -1.822035200893878937e-02 3.131900429725646973e-01 1.132812127470970154e-01 3.006797134876251221e-01 -1.477503925561904907e-01
-2.132632732391357422e-01 -1.784978955984115601e-01 1.799075752496719360e-01 -1.761105060577392578e-01 -6.269175559282302856e-02 -1.518476009368896484e-01 3.095420897006988525e-01 -1.759563572704792023e-02 -1.461482048034667969e-02 -2.712863683700561523e-01 -8.473770576529204845e-04 -5.810778960585594177e-02 -3.236014246940612793e-01 1.643379330635070801e-01 3.374631702899932861e-02 4.950630664825439453e-02 5.310611426830291748e-02 2.416952550411224365e-01 7.762224227190017700e-02 -2.336388640105724335e-02 -2.942492626607418060e-02 4.372215867042541504e-01 1.424264013767242432e-01 3.763327375054359436e-02 1.191921904683113098e-01 -1.177163496613502502e-01 3.123041614890098572e-02 -4.673432931303977966e-02 -9.225373156368732452e-03 3.938644528388977051e-01 2.012347877025604248e-01 1.232450008392333984e-01
1.293203681707382202e-01 2.255148254334926605e-02 -1.067231968045234680e-01 1.451350003480911255e-01 -2.013763636350631714e-01 -1.885235309600830078e-01 2.057507038116455078e-01 -3.844819962978363037e-02 -1.922278851270675659e-01 -3.292323350906372070e-01 -3.134652376174926758e-01 8.497064560651779175e-02 8.671385049819946289e-02 2.830090820789337158e-01 8.073905855417251587e-02 1.229005493223667145e-02 -6.100047007203102112e-02 9.480465203523635864e-02 -9.241035580635070801e-02 -5.271240696310997009e-02 -8.663415908813476562e-02 1.694134026765823364e-01 -1.285308301448822021e-01 2.324744164943695068e-01 -5.743861943483352661e-02 1.996333338320255280e-02 3.133388459682464600e-01 -7.895500957965850830e-02 1.050778776407241821e-01 3.842560350894927979e-01 -2.908640503883361816e-01 5.560816824436187744e-02
2.832258678972721100e-02 -1.655711084604263306e-01 1.478753536939620972e-01 -1.817127615213394165e-01 -7.056564092636108398e-02 -1.941758692264556885e-01 -1.102738082408905029e-01 -4.652758687734603882e-02 6.668071448802947998e-02 -1.276332587003707886e-01 -2.270054668188095093e-01 1.854224503040313721e-01 3.619457408785820007e-02 1.769189685583114624e-01 1.089670732617378235e-01 7.362180948257446289e-02 1.014512330293655396e-01 2.661960721015930176e-01 -8.478143811225891113e-02 1.500467807054519653e-01 -6.480991095304489136e-02 1.464255303144454956e-01 -4.496804177761077881e-01 3.209240734577178955e-02 7.176472246646881104e-02 8.143024146556854248e-02 4.050468206405639648e-01 -9.437017887830734253e-02 -3.262985050678253174e-01 2.315794229507446289e-01 -1.263827681541442871e-01 5.267651006579399109e-02
4.890484809875488281e-01 -1.827289164066314697e-01 1.081810984760522842e-02 4.798260331153869629e-02 -2.450164258480072021e-01 -1.101853605359792709e-02 1.458775103092193604e-01 -8.867544680833816528e-02 1.349982470273971558e-01 -9.548337757587432861e-02 1.686847805976867676e-01 5.316236522048711777e-03 -1.041323095560073853e-01 -2.104280740022659302e-01 -1.894967854022979736e-01 9.088230133056640625e-02 2.545774914324283600e-02 7.424972206354141235e-02 -1.759316027164459229e-02 -1.915133148431777954e-01 8.970680087804794312e-02 3.351385891437530518e-01 1.330322921276092529e-01 2.614437043666839600e-01 -1.178377643227577209e-01 -5.331778526306152344e-02 4.278185218572616577e-02 -1.552082002162933350e-01 -1.945773065090179443e-01 2.405430674552917480e-01 -2.993161976337432861e-01 -5.553629249334335327e-02
-3.306277096271514893e-02 -2.637563347816467285e-01 -9.870538488030433655e-03 6.955849379301071167e-02 7.819636166095733643e-02 -1.963550001382827759e-01 -1.226314678788185120e-01 -2.336802035570144653e-01 -1.061965003609657288e-01 -5.440815538167953491e-02 -8.781395852565765381e-02 4.599779844284057617e-02 4.468062520027160645e-01 2.412138041108846664e-03 9.313766658306121826e-02 -1.982367038726806641e-01 2.594742178916931152e-01 3.896953463554382324e-01 -3.644108073785901070e-05 1.246730983257293701e-02 3.912437334656715393e-02 3.473552465438842773e-01 -4.342551156878471375e-02 5.657406523823738098e-02 -6.758533418178558350e-03 -8.637458831071853638e-02 1.777915507555007935e-01 -2.282669246196746826e-01 -4.632536694407463074e-02 3.068127930164337158e-01 4.104958847165107727e-02 -5.104028433561325073e-02
-3.022320196032524109e-02 -1.923731416463851929e-01 -9.302616864442825317e-02 -1.186057701706886292e-01 -2.024396322667598724e-03 -1.014845594763755798e-01 4.198599606752395630e-02 -3.263769745826721191e-01 -1.263722479343414307e-01 -9.410516358911991119e-03 -1.668031364679336548e-01 2.655953727662563324e-02 -3.702543675899505615e-01 2.462547719478607178e-01 1.374050527811050415e-01 1.534441113471984863e-01 2.282912433147430420e-01 1.989192217588424683e-01 -9.234653413295745850e-02 -2.560475766658782959e-01 -4.938554950058460236e-03 3.599657714366912842e-01 9.936568140983581543e-02 -2.393449693918228149e-01 7.137587666511535645e-02 -1.181047186255455017e-01 1.761078536510467529e-01 -2.310617640614509583e-02 3.587400913238525391e-02 2.412196099758148193e-01 2.485913336277008057e-01 -4.039896652102470398e-02
1.409007757902145386e-01 -2.642018198966979980e-01 7.273749262094497681e-02 -3.642468526959419250e-02 -1.931030452251434326e-01 -2.419722974300384521e-01 2.688135802745819092e-01 -3.921456038951873779e-01 4.533380270004272461e-02 -1.905196458101272583e-01 -1.105514764785766602e-01 -6.240014731884002686e-02 -2.656410038471221924e-01 -2.687877789139747620e-02 -8.893808722496032715e-02 1.700241416692733765e-01 3.382277116179466248e-02 3.694883733987808228e-02 8.262398652732372284e-03 1.332618892192840576e-01 1.820965707302093506e-01 2.057592719793319702e-01 1.707024425268173218e-01 7.464580982923507690e-02 2.534411549568176270e-01 -2.112246602773666382e-01 6.170112639665603638e-02 -9.926334023475646973e-02 3.238403499126434326e-01 1.287412494421005249e-01 4.972331970930099487e-02 2.056773900985717773e-01
-1.145606394857168198e-02 -2.740248739719390869e-01 -1.141996905207633972e-01 -2.690754532814025879e-01 3.881356446072459221e-03 2.113440260291099548e-02 -1.634464859962463379e-01 -4.687280952930450439e-02 7.310431450605392456e-02 5.924418941140174866e-02 -1.097933202981948853e-01 1.754461973905563354e-01 -1.562194824218750000e-01 1.821833103895187378e-01 1.547299232333898544e-02 2.282325774431228638e-01 -2.962127327919006348e-01 5.551477521657943726e-02 8.491334319114685059e-02 -4.036758542060852051e-01 2.174721360206604004e-01 4.208776354789733887e-01 -4.206365346908569336e-02 2.258680313825607300e-01 -1.636751182377338409e-02 -3.723706677556037903e-02 1.571409553289413452e-01 -1.514606922864913940e-01 8.382003009319305420e-02 1.909343749284744263e-01 -2.992799133062362671e-02 -1.283582597970962524e-01
3.156154453754425049e-01 -3.296245336532592773e-01 1.893569976091384888e-01 -1.031780317425727844e-01 -1.029870286583900452e-01 -7.320856302976608276e-02 1.652784943580627441e-01 -1.575349122285842896e-01 -3.019568026065826416e-01 2.811289131641387939e-01 6.483548134565353394e-02 6.207973137497901917e-02 -2.067063748836517334e-01 -2.208394743502140045e-02 -1.912359446287155151e-01 -8.808304555714130402e-03 -1.425649784505367279e-02 1.220283359289169312e-01 -1.496289819478988647e-01 -1.046971455216407776e-01 3.058438003063201904e-01 1.028920710086822510e-01 -5.922868847846984863e-02 2.066986858844757080e-01 1.856561303138732910e-01 -2.167954295873641968e-01 2.030772864818572998e-01 -1.113585159182548523e-01 -2.009372264146804810e-01 1.004240140318870544e-01 1.056553944945335388e-01 -1.531744897365570068e-01
1.586486101150512695e-01 2.444215118885040283e-02 -5.036331340670585632e-02 -4.083967953920364380e-02 -1.912825256586074829e-01 -2.349420078098773956e-02 5.071967840194702148e-02 2.472026050090789795e-01 -1.099150553345680237e-01 -1.878053992986679077e-01 -3.241662308573722839e-02 -2.043358236551284790e-01 -1.435960642993450165e-02 -2.258595451712608337e-02 -7.713573426008224487e-02 2.157807350158691406e-01 1.705906838178634644e-01 4.880646616220474243e-02 -4.012958705425262451e-02 -1.072425320744514465e-01 1.695128828287124634e-01 4.463211596012115479e-01 -2.588979899883270264e-01 1.777728646993637085e-01 -3.599699214100837708e-02 -9.243088960647583008e-02 3.364024162292480469e-01 -5.768233910202980042e-02 9.732059389352798462e-02 1.373988389968872070e-01 -3.042364418506622314e-01 -3.277453482151031494e-01
3.889219164848327637e-01 -7.196756452322006226e-02 -9.168311953544616699e-02 1.485529541969299316e-01 -6.697202473878860474e-02 -2.016990184783935547e-01 2.217039763927459717e-01 -4.787615966051816940e-03 -1.302718073129653931e-01 -2.588967680931091309e-01 -4.927056655287742615e-02 -6.787285953760147095e-02 2.295504808425903320e-01 6.677618622779846191e-02 1.924160420894622803e-01 -1.540358960628509521e-01 -4.515269398689270020e-02 2.747369110584259033e-01 5.515754967927932739e-02 2.789225280284881592e-01 1.680564731359481812e-01 2.843141742050647736e-02 -9.868003427982330322e-02 -1.275903312489390373e-03 -9.713589400053024292e-02 -1.418784856796264648e-01 4.377131462097167969e-01 -1.099244430661201477e-01 -7.552685588598251343e-02 2.698923349380493164e-01 -4.335697740316390991e-03 2.917562611401081085e-02
3.181739449501037598e-01 4.363545402884483337e-02 1.502706408500671387e-01 -1.451113820075988770e-01 1.104452610015869141e-01 -2.117237746715545654e-01 2.236196538433432579e-03 -1.991602033376693726e-01 -2.292298525571823120e-01 -4.163371771574020386e-02 3.566527962684631348e-01 -6.197220087051391602e-02 6.199579685926437378e-02 -2.066804468631744385e-01 -1.815829128026962280e-01 -4.468511790037155151e-02 1.188366338610649109e-01 7.009281963109970093e-02 4.049179702997207642e-02 -1.177383065223693848e-01 1.723738312721252441e-01 7.240904867649078369e-02 -1.723945140838623047e-02 1.770890206098556519e-01 -2.307039648294448853e-01 -5.619547516107559204e-02 3.617432415485382080e-01 -5.407121777534484863e-02 1.692678779363632202e-01 3.741494119167327881e-01 1.209327355027198792e-01 -1.228744536638259888e-01
-1.039718184620141983e-02 -4.402047097682952881e-01 2.727806940674781799e-02 -2.672269344329833984e-01 -1.584413498640060425e-01 1.311372518539428711e-01 -7.106096018105745316e-03 -3.021167218685150146e-01 -3.338651657104492188e-01 -2.159425765275955200e-01 -5.577579885721206665e-02 4.404101148247718811e-02 -1.601512916386127472e-02 -1.526669017039239407e-03 6.765708327293395996e-02 8.898074738681316376e-03 -2.079297006130218506e-01 -3.314047679305076599e-02 -1.894806325435638428e-01 -8.760122209787368774e-02 8.313313126564025879e-02 1.265107244253158569e-01 -2.839461155235767365e-02 -4.567638412117958069e-02 1.241597011685371399e-01 -2.060166746377944946e-01 4.125651121139526367e-01 -1.419034134596586227e-02 -1.222683563828468323e-01 2.334512025117874146e-01 5.680888146162033081e-02 1.326799243688583374e-01
1.648322641849517822e-01 -1.576276868581771851e-01 -2.385927885770797729e-01 -9.402062743902206421e-02 -3.183673620223999023e-01 -1.752235144376754761e-01 -2.338997274637222290e-02 9.619453921914100647e-03 -1.892532221972942352e-02 1.319659650325775146e-01 -8.663009107112884521e-02 -3.051364235579967499e-02 9.228482842445373535e-02 2.631218135356903076e-01 -1.587413996458053589e-01 -3.040040656924247742e-02 -5.380229093134403229e-03 2.698201686143875122e-03 6.683775037527084351e-02 -9.530312567949295044e-02 3.449737727642059326e-01 1.725808084011077881e-01 2.112303525209426880e-01 -8.485477417707443237e-02 -2.143813669681549072e-01 -1.140732616186141968e-01 2.862435579299926758e-01 -1.094507575035095215e-01 -6.426820904016494751e-02 3.869946300983428955e-01 2.963705658912658691e-01 -1.030619889497756958e-01
8.848715573549270630e-02 -8.634127676486968994e-02 -1.013120170682668686e-02 2.325499355792999268e-01 -1.344757154583930969e-02 -4.763170704245567322e-02 3.289660066366195679e-02 -1.097681447863578796e-01 -4.312612488865852356e-02 3.026009798049926758e-01 -1.303261518478393555e-01 -1.817434430122375488e-01 1.115460544824600220e-01 -4.561917483806610107e-02 6.241112947463989258e-02 2.841708483174443245e-03 -1.948917806148529053e-01 4.830017387866973877e-01 1.252316385507583618e-01 -9.470819681882858276e-02 -1.080351509153842926e-02 3.994725942611694336e-01 -2.158292084932327271e-01 5.957401171326637268e-02 3.780134767293930054e-02 -8.560223132371902466e-02 1.979900449514389038e-01 -1.983192414045333862e-01 1.558220088481903076e-01 1.752899140119552612e-01 3.155354559421539307e-01 -7.398291677236557007e-02
1.717506200075149536e-01 -1.320972442626953125e-01 -8.159372955560684204e-02 -3.356371223926544189e-01 -3.194571733474731445e-01 -1.687666326761245728e-01 1.839524507522583008e-02 -3.879643380641937256e-01 5.538519471883773804e-02 -7.801040541380643845e-03 -2.134958207607269287e-01 -5.863947793841362000e-02 -1.887143552303314209e-01 1.168381720781326294e-01 -1.366558670997619629e-01 2.008379697799682617e-01 -3.429762646555900574e-02 4.483372718095779419e-02 -1.897114664316177368e-01 -9.323106706142425537e-02 1.360121965408325195e-01 1.782696992158889771e-01 -4.924755543470382690e-02 1.701233349740505219e-02 -1.311397701501846313e-01 9.933249652385711670e-02 1.093132495880126953e-01 -3.219905495643615723e-01 3.769616782665252686e-02 2.066486030817031860e-01 -3.614265471696853638e-02 3.208492696285247803e-01
3.218983709812164307e-01 -1.209554150700569153e-01 3.329571187496185303e-01 2.828047573566436768e-01 -2.131925821304321289e-01 -5.097247660160064697e-02 -9.040930867195129395e-02 -2.177312076091766357e-01 -8.526236051693558693e-04 -1.905825138092041016e-01 -9.615322947502136230e-02 -1.271747332066297531e-02 1.680576801300048828e-01 -2.635735273361206055e-01 9.072922915220260620e-02 1.720991544425487518e-02 -1.758573055267333984e-01 2.552652060985565186e-01 1.242929026484489441e-01 1.601391471922397614e-02 -1.029146090149879456e-01 3.106764554977416992e-01 5.711394548416137695e-02 2.006064867600798607e-03 1.102133169770240784e-01 1.298889815807342529e-01 3.009351491928100586e-01 -6.127689033746719360e-02 1.412988156080245972e-01 1.299051344394683838e-01 2.299070060253143311e-01 -1.043614465743303299e-02
1.486246734857559204e-01 1.314433664083480835e-02 -7.615846395492553711e-02 -4.581180959939956665e-02 4.021684825420379639e-02 -2.053077965974807739e-01 7.827737927436828613e-02 -4.502982795238494873e-01 7.040561735630035400e-02 -1.807706952095031738e-01 1.403536647558212280e-01 -1.514599621295928955e-01 -6.511694192886352539e-02 -3.154098242521286011e-02 8.813126385211944580e-02 -2.041818574070930481e-02 -1.232192069292068481e-01 1.989215612411499023e-01 -1.983402483165264130e-02 -7.699944078922271729e-02 8.127456903457641602e-02 4.520518481731414795e-01 -2.835227678588125855e-05 2.728103995323181152e-01 -8.685633540153503418e-02 -2.153933346271514893e-01 -4.606295004487037659e-02 -3.497337922453880310e-02 -6.150910630822181702e-02 3.134316802024841309e-01 -3.416970670223236084e-01 -3.100437857210636139e-02
3.620993793010711670e-01 3.611498698592185974e-02 -8.084072917699813843e-02 1.157988682389259338e-01 1.052692607045173645e-01 -1.362131237983703613e-01 3.013162910938262939e-01 -2.269300520420074463e-01 -3.385775089263916016e-01 2.281822450459003448e-02 9.239262342453002930e-02 -7.690104842185974121e-02 -4.202710464596748352e-02 2.766326665878295898e-01 8.023904263973236084e-02 -6.285493820905685425e-02 -1.219137758016586304e-01 2.938724756240844727e-01 -1.418465971946716309e-01 1.802545189857482910e-01 7.123460527509450912e-03 1.344137936830520630e-01 8.224575966596603394e-02 6.116598099470138550e-02 -3.169967606663703918e-02 -1.133633330464363098e-01 2.137388885021209717e-01 -2.555975317955017090e-01 -7.656700909137725830e-02 3.656306564807891846e-01 7.609560340642929077e-02 6.895861774682998657e-02
1.115210950374603271e-01 -2.186534181237220764e-02 2.848177850246429443e-01 3.184736669063568115e-01 2.271807193756103516e-02 -2.647242844104766846e-01 2.036101557314395905e-02 -1.025476753711700439e-01 -9.764139354228973389e-02 2.158225513994693756e-02 -3.611767292022705078e-02 4.718143120408058167e-02 -2.340369075536727905e-01 -1.086012050509452820e-01 -8.070583641529083252e-02 3.326081037521362305e-01 -7.897778600454330444e-02 1.914788484573364258e-01 1.317248344421386719e-01 1.017246395349502563e-02 4.052436724305152893e-02 2.600917518138885498e-01 -1.665720045566558838e-01 -1.730438135564327240e-02 4.970145598053932190e-02 -4.302113354206085205e-01 2.297491580247879028e-01 -2.054369598627090454e-01 2.047249823808670044e-01 1.368122696876525879e-01 1.576711386442184448e-01 7.061994634568691254e-03
9.397310763597488403e-02 -2.549552023410797119e-01 1.078752130270004272e-01 1.115102097392082214e-01 -2.440800070762634277e-01 -2.427284568548202515e-01 8.639589697122573853e-02 -2.051834911108016968e-01 -2.555959224700927734e-01 -6.697943806648254395e-02 -8.378909528255462646e-02 -5.077369511127471924e-02 2.622862532734870911e-02 -1.810564696788787842e-01 -9.808024764060974121e-02 -1.402174085378646851e-01 7.922531664371490479e-02 -1.849920898675918579e-01 -2.257874906063079834e-01 -2.456838786602020264e-01 -1.456355601549148560e-01 4.537008404731750488e-01 2.591145634651184082e-01 -3.706980351125821471e-05 1.225216537714004517e-01 -1.646738499402999878e-02 6.292010098695755005e-02 -8.676102757453918457e-02 8.336631208658218384e-02 2.486991882324218750e-01 -2.206277102231979370e-01 3.992220759391784668e-02
-2.130279317498207092e-02 -3.565037846565246582e-01 6.837815791368484497e-02 -4.919873550534248352e-02 5.147989839315414429e-02 2.354584820568561554e-02 1.126186847686767578e-01 -2.921881973743438721e-01 -1.891331076622009277e-01 1.098744198679924011e-02 4.795830696821212769e-02 -3.012960553169250488e-01 2.140568494796752930e-01 1.436149924993515015e-01 -6.415072083473205566e-02 -3.039099648594856262e-02 2.132491469383239746e-01 1.088044643402099609e-01 8.905556797981262207e-02 -1.403677016496658325e-01 -1.419198978692293167e-02 2.774336636066436768e-01 7.424135506153106689e-02 -6.196011323481798172e-03 -1.748433560132980347e-01 1.262727230787277222e-01 1.927215903997421265e-01 -3.498788774013519287e-01 -2.326682396233081818e-02 3.086713254451751709e-01 1.272912323474884033e-01 -2.790605723857879639e-01
-1.246820911765098572e-01 -5.616711452603340149e-02 -6.255415268242359161e-03 -3.139442298561334610e-03 2.240414619445800781e-01 6.053976342082023621e-02 -6.289806962013244629e-02 -4.002172648906707764e-01 1.236962452530860901e-01 -1.479529142379760742e-01 2.662947401404380798e-02 4.190782085061073303e-02 2.406413257122039795e-01 2.368229255080223083e-02 -4.856483638286590576e-02 2.650910615921020508e-01 4.648916423320770264e-02 3.321070671081542969e-01 -1.181590408086776733e-01 -1.733000278472900391e-01 1.263496726751327515e-01 4.910189509391784668e-01 -4.213156923651695251e-02 -1.026228219270706177e-01 -1.384861394762992859e-02 -6.362604349851608276e-02 1.237770020961761475e-01 -2.843531072139739990e-01 6.684173643589019775e-02 2.309022396802902222e-01 -3.510416671633720398e-02 8.514321595430374146e-02
1.749662309885025024e-01 -2.438694089651107788e-01 2.633306980133056641e-01 2.634419500827789307e-01 -1.872950643301010132e-01 7.874776422977447510e-02 6.514827162027359009e-02 -1.557579785585403442e-01 2.571837417781352997e-02 -3.145067989826202393e-01 1.549897789955139160e-01 -3.838810324668884277e-01 8.071618527173995972e-02 -6.596814095973968506e-02 -1.892496794462203979e-01 6.392434984445571899e-02 1.432424131780862808e-02 3.630309998989105225e-01 -3.962630406022071838e-02 2.042007260024547577e-02 6.312216073274612427e-02 1.070066243410110474e-01 -9.611071087419986725e-03 -6.866289675235748291e-02 -1.072328537702560425e-01 1.050543338060379028e-01 2.372930347919464111e-01 -2.187519893050193787e-02 8.390262722969055176e-02 3.199515938758850098e-01 1.704519838094711304e-01 8.742492645978927612e-02
3.855361044406890869e-01 -2.116345316171646118e-01 9.835326112806797028e-03 7.261451333761215210e-02 -2.858462631702423096e-01 -1.073548570275306702e-01 4.295211657881736755e-02 -6.450455635786056519e-02 2.016410580836236477e-04 3.317730724811553955e-01 1.813583672046661377e-01 6.425017118453979492e-02 9.849182516336441040e-02 -5.479654669761657715e-02 1.268195211887359619e-01 1.113374531269073486e-01 -1.102252975106239319e-01 1.921758204698562622e-01 2.761318162083625793e-02 -3.551664063706994057e-03 4.407511651515960693e-02 4.778274297714233398e-01 9.857650846242904663e-02 6.419729441404342651e-02 -1.595477908849716187e-01 -1.745698451995849609e-01 1.833642423152923584e-01 3.317302092909812927e-02 -1.135284826159477234e-01 1.687212139368057251e-01 -2.954719364643096924e-01 -2.051050961017608643e-02
5.488559976220130920e-02 -3.144494891166687012e-01 6.635851413011550903e-02 -5.035837367177009583e-02 -2.362189292907714844e-01 -2.242382168769836426e-01 1.056214869022369385e-01 -6.303430348634719849e-02 -9.445381909608840942e-02 3.495651781558990479e-01 7.027846574783325195e-02 -2.437983304262161255e-01 -1.177506148815155029e-01 -1.342121977359056473e-02 -1.663797050714492798e-01 -1.208193004131317139e-01 -1.794932186603546143e-01 -7.151427865028381348e-02 -9.756445139646530151e-02 9.050175547599792480e-02 9.282202273607254028e-02 1.982349753379821777e-01 1.644332855939865112e-01 1.530765295028686523e-01 -2.213450968265533447e-01 -1.128274202346801758e-01 3.137248754501342773e-01 -1.383504867553710938e-01 7.218703627586364746e-02 3.681059479713439941e-01 -4.180186986923217773e-02 -2.072823941707611084e-01
1.120414584875106812e-02 -6.181364506483078003e-02 9.017591923475265503e-02 -1.493249833583831787e-01 8.894629031419754028e-02 -1.353217661380767822e-01 3.207197189331054688e-01 -1.588924974203109741e-02 -2.505333423614501953e-01 -3.396164476871490479e-01 -9.409861266613006592e-02 1.119236946105957031e-01 1.934302449226379395e-01 2.812020108103752136e-02 -2.140567451715469360e-01 -7.001505792140960693e-02 1.783702820539474487e-01 9.116380661725997925e-02 -1.458581686019897461e-01 -9.537745267152786255e-02 -1.862554401159286499e-01 2.233201116323471069e-01 -9.299359470605850220e-02 1.265376955270767212e-01 1.367904245853424072e-01 2.319664135575294495e-02 4.783447086811065674e-01 -1.223177686333656311e-01 -9.617697447538375854e-03 3.183196485042572021e-01 -4.464502632617950439e-02 -4.137464240193367004e-02
1.526798158884048462e-01 -9.560158848762512207e-02 -1.008355896919965744e-02 -1.815475821495056152e-01 -1.418443322181701660e-01 7.382234930992126465e-02 -1.795249134302139282e-01 -1.879023760557174683e-02 -1.829580068588256836e-01 -3.539350628852844238e-02 5.649951472878456116e-02 -2.334237396717071533e-01 4.734128713607788086e-02 5.105099081993103027e-02 8.517540246248245239e-02 -9.766615182161331177e-02 -2.265281528234481812e-01 2.367032915353775024e-01 -1.146753728389739990e-01 -2.095592468976974487e-01 1.065642386674880981e-01 3.934889137744903564e-01 1.324851661920547485e-01 -1.692020297050476074e-01 -8.295793086290359497e-02 -1.713476628065109253e-01 3.863174319267272949e-01 8.652852475643157959e-02 3.532945215702056885e-01 1.397899240255355835e-01 7.488851994276046753e-02 -2.063327580690383911e-01
-1.842123121023178101e-01 -2.248482257127761841e-01 2.173851877450942993e-01 -2.395674772560596466e-02 -9.402070194482803345e-02 -1.651830375194549561e-01 9.520603716373443604e-02 -2.721844613552093506e-01 1.603904063813388348e-03 -2.173065543174743652e-01 1.181144043803215027e-01 2.591891586780548096e-01 7.899193465709686279e-02 1.158097460865974426e-01 -1.185788065195083618e-01 -1.278170347213745117e-01 1.289949715137481689e-01 2.179357111454010010e-01 -7.116204500198364258e-02 6.692510098218917847e-02 -1.710809022188186646e-01 3.257797360420227051e-01 -1.028083264827728271e-01 2.340368479490280151e-01 -1.020312495529651642e-02 2.882637083530426025e-01 3.139328658580780029e-01 -2.063490636646747589e-02 -7.458165287971496582e-02 2.854793071746826172e-01 1.495464444160461426e-01 -6.303363293409347534e-02
3.337379992008209229e-01 1.996822468936443329e-02 1.646092683076858521e-01 -2.560095489025115967e-01 1.066916659474372864e-01 -1.008456647396087646e-01 -7.359876483678817749e-02 -2.966524958610534668e-01 -6.218900904059410095e-02 5.761028826236724854e-02 2.826458029448986053e-02 -1.051742676645517349e-02 1.483543217182159424e-01 -9.124132990837097168e-02 1.031406037509441376e-02 9.965644776821136475e-02 -5.883844941854476929e-02 3.657146096229553223e-01 -1.781142316758632660e-02 -9.981829673051834106e-02 5.311838537454605103e-02 2.123712152242660522e-01 -1.048437058925628662e-01 2.730241790413856506e-02 -3.766842931509017944e-02 -2.277954816818237305e-01 -8.771117776632308960e-02 -2.094655036926269531e-01 1.848210953176021576e-02 5.002540946006774902e-01 -2.613274455070495605e-01 3.501319885253906250e-02
3.059984147548675537e-01 -1.370947994291782379e-02 1.091341152787208557e-01 -1.011957004666328430e-01 -7.694290578365325928e-02 -1.039646342396736145e-01 3.053592145442962646e-01 -2.399777024984359741e-01 -8.959338814020156860e-02 -2.149766683578491211e-01 -2.665139436721801758e-01 -9.674698114395141602e-02 -1.391857862472534180e-01 2.612842619419097900e-02 8.767998777329921722e-03 2.080360651016235352e-01 -2.003149837255477905e-01 1.583786010742187500e-01 7.194218039512634277e-02 1.074114143848419189e-01 2.225893884897232056e-01 2.732483446598052979e-01 1.810411810874938965e-01 2.235415875911712646e-01 1.632082015275955200e-01 -3.372465819120407104e-02 4.993046447634696960e-02 -1.972609758377075195e-01 1.813799887895584106e-01 1.993198841810226440e-01 2.421403676271438599e-01 1.705943793058395386e-01
-1.807038486003875732e-01 -2.372620254755020142e-01 4.150819964706897736e-03 2.735108323395252228e-02 -5.062792822718620300e-02 -1.380664557218551636e-01 3.250022530555725098e-01 -1.895197033882141113e-01 -1.273538917303085327e-01 -6.937663257122039795e-02 -2.031002566218376160e-02 6.520589813590049744e-03 -2.735199630260467529e-01 2.735016345977783203e-01 -7.814472913742065430e-02 9.005966037511825562e-02 1.877438127994537354e-01 2.223904877901077271e-01 -1.798105053603649139e-02 -2.623294591903686523e-01 -2.113588899374008179e-02 4.883924722671508789e-01 -4.602854605764150620e-03 -1.593744605779647827e-01 2.681528776884078979e-02 -1.263290457427501678e-02 5.691535770893096924e-02 4.521358758211135864e-02 7.209992408752441406e-02 2.719556391239166260e-01 1.817958652973175049e-01 1.587016433477401733e-01
2.409376949071884155e-02 -7.153594400733709335e-03 -1.213384345173835754e-01 7.324088364839553833e-02 1.414278745651245117e-01 -2.845444902777671814e-02 -5.478677898645401001e-02 -2.689515054225921631e-01 9.185692667961120605e-02 -8.659499883651733398e-02 1.049098558723926544e-02 -4.921116307377815247e-02 2.562714368104934692e-02 -4.545275121927261353e-02 -3.892536461353302002e-02 3.079231977462768555e-01 2.157843708992004395e-01 4.207517802715301514e-01 5.036949738860130310e-02 1.744130104780197144e-01 7.746547460556030273e-02 2.416969537734985352e-01 2.216590940952301025e-02 1.556844264268875122e-01 -1.526058763265609741e-01 2.178156748414039612e-02 4.159142673015594482e-01 -8.400268852710723877e-02 2.826085388660430908e-01 2.825892567634582520e-01 -1.959390342235565186e-01 1.341279000043869019e-01
2.904662191867828369e-01 -3.475119592621922493e-03 1.656117141246795654e-01 9.166605770587921143e-02 -1.201274693012237549e-01 1.647598743438720703e-01 5.549746379256248474e-02 -1.356071233749389648e-01 -1.711194962263107300e-01 -5.354938656091690063e-02 -9.419216960668563843e-02 6.789745390415191650e-02 -2.837477996945381165e-02 2.926011979579925537e-01 8.841063827276229858e-03 -5.132451653480529785e-02 2.611961401998996735e-02 -9.744752198457717896e-02 -2.232708781957626343e-01 -9.195578098297119141e-02 -1.608526408672332764e-01 1.160742044448852539e-01 -1.335376054048538208e-01 2.149871289730072021e-01 -1.116194725036621094e-01 -4.080155864357948303e-02 4.413045942783355713e-01 -2.620547115802764893e-01 4.148048758506774902e-01 2.010776251554489136e-01 1.415392309427261353e-01 4.442638251930475235e-03
1.472968161106109619e-01 -4.328252673149108887e-01 -8.784975111484527588e-02 -1.410019933246076107e-03 1.118870228528976440e-01 -8.450630307197570801e-02 -9.063143283128738403e-02 8.603685349225997925e-02 -1.445024907588958740e-01 1.933043003082275391e-01 -8.904665708541870117e-02 1.579517126083374023e-01 1.966571658849716187e-01 -1.011332403868436813e-02 4.870850220322608948e-02 1.056834235787391663e-01 2.462042495608329773e-02 -4.500503093004226685e-02 1.318444013595581055e-01 -4.367870092391967773e-02 7.037237286567687988e-02 5.220428705215454102e-01 3.683254122734069824e-02 2.387924939393997192e-01 -3.181493654847145081e-02 -2.565964497625827789e-02 3.433158993721008301e-01 -3.131414353847503662e-01 7.665015757083892822e-02 4.899556189775466919e-02 -1.296565532684326172e-01 -6.375006586313247681e-02
7.160188257694244385e-02 -2.094965428113937378e-01 1.910055875778198242e-01 -6.772654596716165543e-03 -3.342898190021514893e-02 -1.031891331076622009e-01 1.173701733350753784e-01 -1.905007809400558472e-01 -8.700550347566604614e-02 -2.039802521467208862e-01 -2.041452378034591675e-01 4.387771710753440857e-02 -8.992712944746017456e-02 2.550948262214660645e-01 -1.823397576808929443e-01 2.475750297307968140e-01 3.017534315586090088e-01 1.634991765022277832e-01 2.068219333887100220e-02 1.805960237979888916e-01 1.134284213185310364e-01 1.089078262448310852e-01 -1.016819030046463013e-01 2.601663768291473389e-01 3.313277661800384521e-01 -2.402578592300415039e-01 3.152578696608543396e-02 -2.410935312509536743e-01 -5.426508933305740356e-02 2.960913479328155518e-01 -1.390864402055740356e-01 -4.449238255620002747e-02
9.159429371356964111e-02 -4.920175671577453613e-02 8.990649878978729248e-02 1.411736607551574707e-01 -7.580871228128671646e-03 -2.156803905963897705e-01 -1.175905764102935791e-01 -2.860384285449981689e-01 -2.751826941967010498e-01 7.759448885917663574e-02 7.341177016496658325e-02 -3.202718496322631836e-02 -1.232484579086303711e-01 -7.810197770595550537e-02 -9.189133346080780029e-02 2.235414832830429077e-01 -2.567116320133209229e-01 -3.977285698056221008e-03 1.849562823772430420e-01 2.621087618172168732e-02 9.114427864551544189e-02 5.225304365158081055e-01 -8.689887821674346924e-02 -1.819192469120025635e-01 -1.160051599144935608e-01 -3.754767403006553650e-02 1.546523272991180420e-01 8.232575841248035431e-03 -8.508214354515075684e-02 3.321405947208404541e-01 4.525864496827125549e-02 -2.642505466938018799e-01
-1.535108089447021484e-01 2.915852889418601990e-02 -8.104207925498485565e-03 6.558935344219207764e-02 -1.191052347421646118e-01 -2.400362864136695862e-02 -3.519097343087196350e-02 -5.443894118070602417e-02 -1.393320709466934204e-01 -6.615660153329372406e-03 3.395303338766098022e-02 -2.172035127878189087e-01 -5.344044417142868042e-02 -3.148819133639335632e-02 -1.012852266430854797e-01 1.856743544340133667e-01 5.590746924281120300e-02 1.116210147738456726e-01 -1.711396127939224243e-01 -1.093428954482078552e-01 9.404875338077545166e-02 4.086911976337432861e-01 -2.347249686717987061e-01 2.765618860721588135e-01 -2.439352124929428101e-02 -1.119762063026428223e-01 3.451291620731353760e-01 -2.525250911712646484e-01 1.712872534990310669e-01 1.172147691249847412e-01 -3.600888252258300781e-01 -3.206854462623596191e-01
8.456891030073165894e-02 2.400093153119087219e-02 -2.269466072320938110e-01 -7.056831568479537964e-02 -1.866097301244735718e-01 -3.235739171504974365e-01 -6.018163636326789856e-03 2.827657200396060944e-02 2.581501938402652740e-02 -1.094323396682739258e-01 -1.536255776882171631e-01 -9.142355620861053467e-02 1.365084648132324219e-01 1.714654266834259033e-02 1.639210879802703857e-01 -1.655149310827255249e-01 -3.893043473362922668e-02 3.891683220863342285e-01 1.104778796434402466e-01 -2.643273770809173584e-01 2.516633272171020508e-01 4.164422452449798584e-01 -9.600913524627685547e-02 9.723600000143051147e-03 -1.213498692959547043e-02 7.434035092592239380e-02 3.048133850097656250e-01 7.241752743721008301e-02 1.767758429050445557e-01 1.642934978008270264e-01 1.173285469412803650e-01 1.438175737857818604e-01
4.556472599506378174e-01 -1.292385309934616089e-01 -1.139748618006706238e-01 -7.879804074764251709e-02 -1.085399836301803589e-01 -1.525557935237884521e-01 -3.525431826710700989e-02 -2.866316139698028564e-01 -2.316766381263732910e-01 -1.668056994676589966e-01 9.251371026039123535e-03 -8.836109936237335205e-02 -1.031631976366043091e-01 2.252376079559326172e-01 1.005345284938812256e-01 6.576710194349288940e-02 9.095114469528198242e-02 5.513369664549827576e-02 -2.387344539165496826e-01 5.491822957992553711e-02 7.740132510662078857e-02 1.144195273518562317e-01 6.356787681579589844e-02 -3.685971722006797791e-02 2.155378162860870361e-01 -1.869041621685028076e-01 2.042296230792999268e-01 -3.769712150096893311e-02 -1.971452385187149048e-01 3.891521990299224854e-01 2.363601028919219971e-01 7.958324253559112549e-02
1.082844510674476624e-01 -4.998484160751104355e-03 1.374999284744262695e-01 -3.088880479335784912e-01 -2.345063686370849609e-01 -1.097617745399475098e-01 -7.158369570970535278e-02 -4.790821969509124756e-01 2.252971753478050232e-02 -3.108947351574897766e-02 -7.277431339025497437e-02 9.506108611822128296e-02 -1.821714639663696289e-01 6.360521167516708374e-02 -1.418981701135635376e-01 1.341733187437057495e-01 6.269852817058563232e-02 1.837388873100280762e-01 -1.749486923217773438e-01 -1.829452365636825562e-01 3.295269608497619629e-02 1.043395176529884338e-01 1.315077990293502808e-01 2.739707231521606445e-01 -1.197690423578023911e-02 -1.465804968029260635e-02 2.404537647962570190e-01 -1.305553317070007324e-01 1.010048016905784607e-01 2.470995336771011353e-01 -1.241742148995399475e-01 3.362674117088317871e-01
1.766310483217239380e-01 -1.256256848573684692e-01 3.661978244781494141e-02 2.067171409726142883e-02 3.754514828324317932e-02 -1.133942529559135437e-01 -1.156043782830238342e-01 6.001173518598079681e-03 -6.054160743951797485e-02 -8.168541640043258667e-02 -2.546960674226284027e-02 7.827927917242050171e-02 9.117610007524490356e-02 7.180555164813995361e-02 -2.487947791814804077e-02 3.731076717376708984e-01 -5.646697431802749634e-02 2.997674942016601562e-01 3.449811637401580811e-01 -2.532049417495727539e-01 1.062308549880981445e-01 4.087831377983093262e-01 2.235500365495681763e-01 1.351916939020156860e-01 -8.852463960647583008e-02 -1.023823977448046207e-03 2.097578197717666626e-01 -2.595392465591430664e-01 1.258525848388671875e-01 1.255927085876464844e-01 -2.585833668708801270e-01 -1.126198023557662964e-01
3.676841733977198601e-04 1.044233515858650208e-02 2.991294302046298981e-02 1.676872223615646362e-01 -1.983660459518432617e-01 -2.020840644836425781e-01 2.071766741573810577e-02 -2.415896952152252197e-01 -2.468730509281158447e-01 -1.589791178703308105e-01 -8.494963496923446655e-02 -5.673657730221748352e-02 -6.409235298633575439e-02 2.853332459926605225e-01 -3.117535635828971863e-02 1.131225600838661194e-01 1.845984756946563721e-01 2.196042053401470184e-02 -2.498469352722167969e-01 -4.952619597315788269e-02 4.136077314615249634e-02 2.433081120252609253e-01 -1.393566131591796875e-01 2.869488894939422607e-01 1.914116442203521729e-01 2.287122011184692383e-01 2.390905916690826416e-01 -3.798319399356842041e-01 2.555768489837646484e-01 3.583547100424766541e-02 5.153143405914306641e-02 -1.191612556576728821e-01
2.582199275493621826e-01 -1.140080094337463379e-01 1.712685972452163696e-01 -4.740022867918014526e-02 -1.522983610630035400e-02 -2.812140583992004395e-01 -9.825886227190494537e-03 -3.160367952659726143e-03 -1.626159846782684326e-01 -3.649140298366546631e-01 -2.860839664936065674e-01 4.490646999329328537e-03 -2.570136450231075287e-02 1.769282966852188110e-01 -3.144147694110870361e-01 2.236498594284057617e-01 -4.840672761201858521e-02 1.464613974094390869e-01 -1.938172429800033569e-01 -2.363948523998260498e-01 -5.948992073535919189e-02 2.246689945459365845e-01 1.648932695388793945e-01 -6.200574710965156555e-02 -7.525219768285751343e-02 -2.504841089248657227e-01 -4.224533960223197937e-02 -1.456473171710968018e-01 1.383858174085617065e-01 2.230660319328308105e-01 1.528838723897933960e-01 -3.220995143055915833e-02
4.777118563652038574e-01 -2.634030282497406006e-01 -1.319764405488967896e-01 -7.726724445819854736e-02 4.528760164976119995e-02 -2.104587107896804810e-01 2.844887077808380127e-01 -2.247505486011505127e-01 2.583341896533966064e-01 4.665911570191383362e-02 8.845320343971252441e-02 5.018813069909811020e-03 3.518684580922126770e-02 -1.444571167230606079e-01 -3.259804099798202515e-02 2.477412223815917969e-01 4.445101693272590637e-02 1.677239090204238892e-01 2.849344015121459961e-01 -2.115920186042785645e-01 -9.784894436597824097e-02 1.109835579991340637e-01 -1.057473793625831604e-01 9.896475821733474731e-02 -1.019969508051872253e-01 -1.574358157813549042e-02 2.836659252643585205e-01 -6.783702224493026733e-02 1.236353591084480286e-01 1.374138146638870239e-02 -1.713683456182479858e-01 -2.071873471140861511e-02
5.445247143507003784e-02 6.517758965492248535e-02 2.122290879487991333e-01 -5.107535049319267273e-02 -2.109937816858291626e-01 -2.755790948867797852e-01 9.872906655073165894e-02 -5.599406957626342773e-01 2.509762719273567200e-02 1.280658245086669922e-01 1.844290196895599365e-01 7.357916235923767090e-02 8.435810357332229614e-02 -2.214713580906391144e-02 -6.375222653150558472e-02 2.048482596874237061e-01 -1.175818592309951782e-02 -9.283893555402755737e-02 -3.755178675055503845e-02 -1.062044873833656311e-01 2.247944176197052002e-01 7.846157252788543701e-02 -7.562375068664550781e-02 7.766443490982055664e-02 2.830230891704559326e-01 -2.194958329200744629e-01 2.811922430992126465e-01 -1.302140653133392334e-01 -3.820490464568138123e-02 1.545975208282470703e-01 2.060565352439880371e-01 -9.638498723506927490e-02
2.634906210005283356e-02 -3.133288919925689697e-01 -2.763485908508300781e-01 8.389001339673995972e-02 -1.080190092325210571e-01 -8.964391797780990601e-02 6.843233853578567505e-02 -3.924160003662109375e-01 -1.174152418971061707e-01 3.462548926472663879e-02 2.237301021814346313e-01 -1.572441756725311279e-01 2.687497437000274658e-01 1.963253617286682129e-01 -9.432013146579265594e-03 -9.616640210151672363e-02 -4.823532700538635254e-02 1.229756399989128113e-01 -2.425541542470455170e-02 -1.163731049746274948e-02 5.886367987841367722e-03 1.168323233723640442e-01 6.485524028539657593e-02 -2.862068265676498413e-02 -1.032928898930549622e-01 -2.309667915105819702e-01 3.542802035808563232e-01 -5.108719319105148315e-02 -1.921570301055908203e-01 3.934110105037689209e-01 4.770534113049507141e-02 -8.049192279577255249e-02
1.216215863823890686e-01 -9.264673292636871338e-02 4.597440734505653381e-02 -1.375094503164291382e-01 1.601352728903293610e-02 9.283643960952758789e-02 -1.980497837066650391e-01 1.638200283050537109e-01 -1.253545135259628296e-01 3.862246870994567871e-02 -6.590045988559722900e-02 3.523104265332221985e-02 -6.634689867496490479e-03 1.079764962196350098e-01 -1.930393092334270477e-02 -1.531751602888107300e-01 3.150582909584045410e-01 3.836283683776855469e-01 -1.667583137750625610e-01 1.413651406764984131e-01 1.404873132705688477e-01 4.207548797130584717e-01 -1.405962407588958740e-01 1.344852149486541748e-01 3.976658731698989868e-02 3.623367846012115479e-02 3.076850771903991699e-01 -3.137981295585632324e-01 -2.071854919195175171e-01 2.307761609554290771e-01 1.688123866915702820e-02 -3.141352161765098572e-02
-2.252309396862983704e-02 -1.256912350654602051e-01 7.265084981918334961e-02 1.596281677484512329e-01 -2.187775820493698120e-01 -1.639125198125839233e-01 -1.744930595159530640e-01 -2.953729033470153809e-01 -2.918880283832550049e-01 1.275029480457305908e-01 1.178613752126693726e-01 -2.139994315803050995e-02 -7.277303189039230347e-02 -2.700842358171939850e-02 -1.780061982572078705e-02 3.071294128894805908e-01 -2.038851976394653320e-01 -5.010532587766647339e-02 1.673764735460281372e-01 -1.712846197187900543e-02 3.447790071368217468e-02 4.204866290092468262e-01 6.048770621418952942e-02 4.546642675995826721e-02 7.407716661691665649e-02 -6.907809525728225708e-02 2.159148156642913818e-01 1.034758910536766052e-01 -7.267875969409942627e-02 3.782679438591003418e-01 5.739412456750869751e-02 -2.620598375797271729e-01
9.733091294765472412e-02 -5.942830443382263184e-01 -5.280940234661102295e-02 6.575182825326919556e-02 4.431788995862007141e-02 -3.163009583950042725e-01 -6.568699330091476440e-02 -9.757508337497711182e-02 -1.077286973595619202e-01 1.962542682886123657e-01 -1.536931842565536499e-01 1.250954717397689819e-02 9.505303949117660522e-02 1.122578531503677368e-01 3.269434720277786255e-02 1.390808224678039551e-01 -8.361182361841201782e-02 -4.968705028295516968e-02 -1.552115827798843384e-01 -8.122085779905319214e-02 -1.008076667785644531e-01 3.091344833374023438e-01 -3.555272892117500305e-02 -1.679232530295848846e-02 -4.869539663195610046e-02 -5.459216237068176270e-02 1.691632866859436035e-01 -1.962942183017730713e-01 1.825072616338729858e-01 4.064395651221275330e-02 -3.786934316158294678e-01 1.263383030891418457e-02
5.061876028776168823e-03 -1.756645292043685913e-01 -2.420902103185653687e-01 -6.696563214063644409e-02 -6.643374264240264893e-02 -1.543086022138595581e-01 -6.952923256903886795e-03 -4.820121824741363525e-01 2.266699681058526039e-03 -1.436059921979904175e-01 5.508913099765777588e-02 -1.927144080400466919e-01 -1.491486430168151855e-01 -1.531071513891220093e-01 3.328856779262423515e-03 1.312859058380126953e-01 1.016136631369590759e-01 1.236423477530479431e-01 -5.396021902561187744e-02 -3.886922448873519897e-02 2.012131214141845703e-01 4.713367521762847900e-01 -6.830549240112304688e-02 1.000170856714248657e-01 -1.594439744949340820e-01 -2.105898261070251465e-01 -1.489895209670066833e-02 -1.603754796087741852e-02 -9.034819900989532471e-02 1.820732206106185913e-01 -1.371748000383377075e-01 -2.897420823574066162e-01
-1.670911312103271484e-01 -6.574666500091552734e-02 2.152800112962722778e-01 -3.702115640044212341e-02 7.637950778007507324e-02 -1.329157650470733643e-01 1.355616468936204910e-02 -1.378956139087677002e-01 5.158621206646785140e-05 -1.248825713992118835e-01 1.899646967649459839e-02 3.263029158115386963e-01 -4.092760756611824036e-02 -1.188992056995630264e-02 -1.686763465404510498e-01 4.886728525161743164e-02 1.875832825899124146e-01 1.752797961235046387e-01 -1.214900016784667969e-01 -8.005015552043914795e-03 3.555764630436897278e-02 3.361334502696990967e-01 -6.110808253288269043e-02 2.074834704399108887e-01 8.619707822799682617e-02 2.661047875881195068e-01 4.851873517036437988e-01 -1.074917912483215332e-01 -1.702024191617965698e-01 3.516738116741180420e-01 -6.329968571662902832e-03 -5.100757256150245667e-02
-1.370201855897903442e-01 -2.732155621051788330e-01 -5.311756953597068787e-02 -8.610185235738754272e-02 -4.224219545722007751e-02 1.467170715332031250e-01 4.989748448133468628e-02 -1.112764030694961548e-01 1.607880592346191406e-01 1.195923313498497009e-01 4.567107558250427246e-02 5.752513557672500610e-02 3.409072756767272949e-02 -1.299210786819458008e-01 1.370603740215301514e-01 -7.588478922843933105e-02 -9.685756266117095947e-02 5.097573995590209961e-01 1.153812035918235779e-01 7.934038341045379639e-02 9.825543314218521118e-02 3.586703836917877197e-01 -4.002035781741142273e-02 2.384762652218341827e-02 -1.096327789127826691e-03 -5.693796277046203613e-02 2.888998687267303467e-01 -3.818927109241485596e-01 1.236541941761970520e-01 2.913751006126403809e-01 7.410794496536254883e-02 4.984686523675918579e-02
1.800777316093444824e-01 -2.833910286426544189e-01 -1.352780312299728394e-01 1.499268263578414917e-01 -8.445499092340469360e-02 -2.573513612151145935e-02 2.956507168710231781e-02 -1.738930344581604004e-01 -2.024802267551422119e-01 -8.832274377346038818e-02 4.626937955617904663e-02 -2.857834398746490479e-01 5.134820565581321716e-02 -6.158067286014556885e-02 1.446991711854934692e-01 2.121128737926483154e-01 -8.635993301868438721e-02 4.189158082008361816e-01 1.281439810991287231e-01 4.460787773132324219e-02 1.915310621261596680e-01 -4.396001994609832764e-02 -5.156682431697845459e-02 -1.038978099822998047e-01 1.517466455698013306e-01 6.401081383228302002e-02 4.245840907096862793e-01 -1.863048523664474487e-01 4.898776113986968994e-02 3.130340576171875000e-01 8.166393637657165527e-02 -3.195673925802111626e-03
-5.111305415630340576e-02 -3.918293714523315430e-01 -4.452398046851158142e-02 1.211000978946685791e-01 -2.682887911796569824e-01 -1.940529942512512207e-01 1.327250301837921143e-01 -2.022474408149719238e-01 2.109270393848419189e-01 -8.816880732774734497e-02 9.267656505107879639e-02 6.374059617519378662e-02 2.083200216293334961e-01 -7.891047000885009766e-02 1.234206929802894592e-01 -5.585051700472831726e-02 -8.349955081939697266e-02 1.949738115072250366e-01 -9.988554567098617554e-02 9.129975922405719757e-03 3.254196345806121826e-01 2.690362930297851562e-01 -3.879465535283088684e-02 -2.169874012470245361e-01 -2.100388705730438232e-01 1.922734454274177551e-02 3.746100962162017822e-01 -1.248396188020706177e-01 1.801997125148773193e-01 1.294485852122306824e-02 9.548792988061904907e-02 -4.568240046501159668e-02
9.451443701982498169e-02 -2.553312480449676514e-01 1.310270577669143677e-01 -1.588147282600402832e-01 -2.867646515369415283e-01 1.803792864084243774e-01 -1.532396376132965088e-01 -3.584630042314529419e-02 2.076917700469493866e-02 -3.250473737716674805e-01 -6.572046875953674316e-02 -6.228613108396530151e-02 2.357292622327804565e-01 -9.956341236829757690e-02 -1.207744702696800232e-01 2.549394667148590088e-01 4.716025292873382568e-02 2.765265107154846191e-02 -1.992731243371963501e-01 -2.240448594093322754e-01 2.583703398704528809e-01 3.994820713996887207e-01 -2.828923463821411133e-01 8.029277622699737549e-02 1.241060197353363037e-01 -9.538555145263671875e-02 9.821002185344696045e-02 -4.624368995428085327e-02 -2.240109257400035858e-02 1.781399399042129517e-01 7.539217174053192139e-02 6.842677295207977295e-02
3.259936869144439697e-01 -5.016295984387397766e-02 -6.797712296247482300e-02 -6.058335676789283752e-02 3.876698762178421021e-02 -4.984591901302337646e-02 -1.053915843367576599e-01 -3.393174111843109131e-01 -1.478178352117538452e-01 1.501647979021072388e-01 -2.892088592052459717e-01 -6.782968342304229736e-02 9.334865957498550415e-02 1.813300848007202148e-01 -7.123021036386489868e-02 8.725731074810028076e-02 -2.033209055662155151e-01 1.147060692310333252e-01 -4.714016243815422058e-02 2.147414833307266235e-01 1.220103539526462555e-02 3.827148377895355225e-01 2.275892794132232666e-01 -1.463925689458847046e-01 -1.831320673227310181e-01 -7.355368882417678833e-02 1.930874288082122803e-01 1.112099364399909973e-01 1.965672671794891357e-01 3.093326687812805176e-01 -9.820780158042907715e-02 -1.025521457195281982e-01
8.741235733032226562e-02 -2.919070422649383545e-01 2.216067314147949219e-01 -8.871386945247650146e-02 -2.507615983486175537e-01 2.940423227846622467e-02 -2.169760465621948242e-01 -5.744462832808494568e-02 1.372610479593276978e-01 -1.009020879864692688e-01 -1.059176474809646606e-01 -1.041097640991210938e-01 -1.285851653665304184e-02 -2.165409177541732788e-01 -1.005154103040695190e-01 3.254000246524810791e-01 -5.141958966851234436e-02 -9.687170386314392090e-03 -1.076244488358497620e-01 -2.199064791202545166e-01 3.458848595619201660e-01 3.492500185966491699e-01 -1.782910376787185669e-01 4.714578017592430115e-02 1.597537249326705933e-01 2.320406138896942139e-01 1.878099441528320312e-01 -1.281264126300811768e-01 -2.828362770378589630e-02 1.556777656078338623e-01 1.135126352310180664e-01 -1.210220530629158020e-01
2.843443751335144043e-01 -1.453425139188766479e-01 3.241452872753143311e-01 5.421132594347000122e-02 -9.533958882093429565e-02 -1.604933291673660278e-01 -1.689246147871017456e-01 -5.466904840432107449e-04 -8.883715420961380005e-02 -2.709151506423950195e-01 -1.831483840942382812e-02 2.349801175296306610e-02 2.690864801406860352e-01 -2.564747035503387451e-01 5.757946893572807312e-02 2.794472128152847290e-02 1.529179215431213379e-01 9.192021191120147705e-02 2.241335213184356689e-01 -2.664415538311004639e-02 -1.214440017938613892e-01 4.316916465759277344e-01 1.144255846738815308e-01 1.287478953599929810e-01 1.584590524435043335e-01 3.755497932434082031e-02 2.594744861125946045e-01 -1.996039450168609619e-01 5.232499912381172180e-02 3.274164721369743347e-02 2.255292832851409912e-01 1.603665202856063843e-02
1.749511063098907471e-01 -5.558455362915992737e-03 1.993483901023864746e-01 9.498517960309982300e-02 2.541363239288330078e-02 -1.556677818298339844e-01 3.308095410466194153e-02 1.163677275180816650e-01 -4.667771514505147934e-03 -1.767826378345489502e-01 -2.695395983755588531e-02 1.688539981842041016e-01 -3.726716041564941406e-01 -6.994591653347015381e-02 3.215600550174713135e-02 1.472306996583938599e-01 1.613829098641872406e-02 1.557134389877319336e-01 -2.085569314658641815e-02 -1.317845433950424194e-01 5.112783312797546387e-01 3.344182968139648438e-01 -1.827487349510192871e-01 7.377482950687408447e-03 8.241724222898483276e-03 -1.892021894454956055e-01 2.041486799716949463e-01 1.851711049675941467e-02 1.853476464748382568e-01 2.666827738285064697e-01 1.246681362390518188e-01 -7.863400876522064209e-02
7.043415307998657227e-02 -3.088288009166717529e-01 -1.324481219053268433e-01 1.262351572513580322e-01 2.202648222446441650e-01 -1.362539827823638916e-01 4.262464493513107300e-02 5.834983289241790771e-02 3.705020248889923096e-02 -5.849527195096015930e-02 6.767177581787109375e-02 -1.296858936548233032e-01 -4.238891601562500000e-02 3.787604868412017822e-01 7.690221536904573441e-03 2.523414790630340576e-01 -2.070266939699649811e-02 6.416580080986022949e-02 -3.215315043926239014e-01 3.474149852991104126e-02 2.892656326293945312e-01 3.774196505546569824e-01 6.498888880014419556e-02 9.966149181127548218e-02 -1.173850707709789276e-02 -2.354922890663146973e-01 1.803594380617141724e-01 -2.178205251693725586e-01 -7.523644715547561646e-02 2.031260132789611816e-01 -1.808968000113964081e-02 -1.626940667629241943e-01
1.329751610755920410e-01 -3.207699060440063477e-01 3.591276705265045166e-02 -5.609318614006042480e-03 -3.894238173961639404e-01 -1.359008103609085083e-01 1.035689339041709900e-01 7.248336076736450195e-02 2.405714988708496094e-01 -4.241413250565528870e-02 1.080053485929965973e-02 -9.502547234296798706e-02 2.055042609572410583e-02 1.330070495605468750e-01 1.997493952512741089e-01 4.057516157627105713e-01 -1.169470623135566711e-01 1.021847575902938843e-01 -1.540232002735137939e-01 2.282038144767284393e-02 2.760052978992462158e-01 1.038985922932624817e-01 4.400232061743736267e-02 1.166374683380126953e-01 9.652763605117797852e-02 -1.490415781736373901e-01 2.881790995597839355e-01 -1.960732191801071167e-01 -9.437442570924758911e-02 2.241395115852355957e-01 -1.913614869117736816e-01 -2.952414192259311676e-02
2.278764098882675171e-01 -1.664098799228668213e-01 1.526805758476257324e-01 -1.056555956602096558e-01 -2.416085451841354370e-01 -5.415520071983337402e-02 -1.261060591787099838e-02 -5.597511306405067444e-02 2.140722274780273438e-01 -1.121054068207740784e-01 -7.671678066253662109e-02 5.849822610616683960e-02 -3.375650346279144287e-01 3.936483338475227356e-02 7.039696723222732544e-02 -8.203151077032089233e-02 -8.804760873317718506e-03 -1.715893298387527466e-02 -1.343460977077484131e-01 8.833353407680988312e-03 3.769183456897735596e-01 3.375570774078369141e-01 -3.584438264369964600e-01 -1.053021773695945740e-01 5.087962374091148376e-02 -2.667853832244873047e-01 3.276900351047515869e-01 -3.306760266423225403e-02 -8.633669465780258179e-02 4.952955618500709534e-02 7.559975236654281616e-02 1.203233748674392700e-01
2.613639831542968750e-01 -3.948837220668792725e-01 -4.419527947902679443e-02 -1.200992390513420105e-01 -9.319813549518585205e-02 6.468744575977325439e-02 -4.849303513765335083e-02 -1.866870075464248657e-01 6.380350142717361450e-02 -2.411032095551490784e-02 2.618556283414363861e-02 -1.473256796598434448e-01 -2.924295067787170410e-01 1.033474728465080261e-01 1.102603599429130554e-01 8.545149862766265869e-02 -3.504257202148437500e-01 -8.049309998750686646e-02 -1.545354127883911133e-01 -2.611526846885681152e-01 5.253563821315765381e-02 2.821310758590698242e-01 -2.205878645181655884e-01 2.435514032840728760e-01 9.027981013059616089e-02 1.484546065330505371e-01 1.503461748361587524e-01 -4.461504518985748291e-02 2.146710902452468872e-01 1.516706198453903198e-01 3.309170901775360107e-02 -1.730525642633438110e-01
-1.026406437158584595e-01 9.528578817844390869e-02 3.093217127025127411e-02 1.191031411290168762e-01 -1.712286472320556641e-01 -3.625374659895896912e-02 3.107562661170959473e-02 -1.068364232778549194e-01 -1.209396347403526306e-01 -3.460349142551422119e-02 -2.298659458756446838e-02 -2.392593771219253540e-01 -8.155178278684616089e-02 -3.295939043164253235e-02 2.643458545207977295e-02 1.809600889682769775e-01 1.125467568635940552e-01 2.642346918582916260e-02 -1.189220994710922241e-01 -1.054427400231361389e-01 1.003620214760303497e-02 4.374545514583587646e-01 -2.935807108879089355e-01 3.086397647857666016e-01 2.698800340294837952e-02 2.031202241778373718e-02 3.396839797496795654e-01 -3.509035408496856689e-01 2.836613357067108154e-01 9.585744887590408325e-02 -1.594731360673904419e-01 -2.028933018445968628e-01
-1.508605293929576874e-02 5.512014497071504593e-03 -4.231836274266242981e-02 3.135271742939949036e-02 -1.141785234212875366e-01 -1.658639609813690186e-01 1.271463930606842041e-01 -8.538358658552169800e-02 3.214445710182189941e-02 -1.461413353681564331e-01 -1.302116066217422485e-01 1.227933615446090698e-01 2.288950979709625244e-01 2.347205728292465210e-01 1.801301389932632446e-01 8.401173353195190430e-02 -3.009638935327529907e-02 3.311066329479217529e-01 1.472879499197006226e-01 -3.662433475255966187e-02 1.346336901187896729e-01 3.115582764148712158e-01 -3.498360812664031982e-01 1.867720931768417358e-01 -1.585496962070465088e-01 -6.472327280789613724e-03 2.352998256683349609e-01 -9.701217710971832275e-02 2.734332382678985596e-01 1.975498646497726440e-01 -1.595228016376495361e-01 3.103477358818054199e-01
1.759620755910873413e-02 -2.378733009099960327e-01 3.431575000286102295e-01 7.606571167707443237e-02 1.207683607935905457e-01 -2.971323728561401367e-01 1.281277984380722046e-01 -2.793180644512176514e-01 3.020614758133888245e-02 -3.849816620349884033e-01 -1.116252020001411438e-01 -1.072249412536621094e-01 -1.663004048168659210e-02 -4.347131028771400452e-02 -1.291461139917373657e-01 1.285134404897689819e-01 -1.458377204835414886e-02 9.203045815229415894e-02 2.152939513325691223e-02 -2.111279666423797607e-01 1.315767061896622181e-03 1.951067894697189331e-01 2.555321156978607178e-02 -1.421627849340438843e-01 1.432145573198795319e-02 -3.763715028762817383e-01 1.917448490858078003e-01 7.407688349485397339e-02 1.528730988502502441e-01 2.264783084392547607e-01 1.326117217540740967e-01 1.574777513742446899e-01
2.160376757383346558e-01 -1.397852152585983276e-01 -1.255920380353927612e-01 -8.575809001922607422e-02 -1.296909600496292114e-01 -5.281946808099746704e-02 1.662920787930488586e-02 2.196633517742156982e-01 -4.665204510092735291e-02 -3.016396760940551758e-01 -7.298835366964340210e-02 -1.366370916366577148e-01 -3.207305911928415298e-03 1.161495149135589600e-01 -8.703941851854324341e-02 2.840871512889862061e-01 -2.054917067289352417e-02 6.346227973699569702e-02 -7.594546675682067871e-02 -2.268223315477371216e-01 -2.068264037370681763e-01 1.580847799777984619e-01 -1.526133269071578979e-01 -2.477187849581241608e-02 -1.017887219786643982e-01 1.209804601967334747e-02 4.427399039268493652e-01 -3.356870710849761963e-01 6.509980559349060059e-02 1.063471138477325439e-01 -2.163672149181365967e-01 -2.977701425552368164e-01
4.759105145931243896e-01 -2.393454462289810181e-01 7.246965914964675903e-02 -1.951108276844024658e-01 -1.502796411514282227e-01 -1.664567738771438599e-02 3.555438295006752014e-02 -1.770019978284835815e-01 -3.924811631441116333e-02 -1.858042925596237183e-02 1.382844746112823486e-01 1.311109066009521484e-01 1.710351109504699707e-01 1.504844129085540771e-01 -2.029632180929183960e-01 1.973466575145721436e-01 1.058317944407463074e-01 2.671791911125183105e-01 7.330463826656341553e-02 3.627889603376388550e-02 3.979811966419219971e-01 1.064724922180175781e-01 -1.390771381556987762e-02 1.529797911643981934e-01 1.695159822702407837e-01 1.200517043471336365e-01 2.635951936244964600e-01 1.481090337038040161e-01 -3.981209738412871957e-05 1.583731323480606079e-01 4.586169123649597168e-02 5.350438132882118225e-02
2.951996922492980957e-01 1.029493100941181183e-02 5.691834539175033569e-02 -1.289539784193038940e-01 -3.432770818471908569e-02 -2.978349030017852783e-01 1.996077299118041992e-01 -3.261617720127105713e-01 1.516103893518447876e-01 1.967086046934127808e-01 3.400229811668395996e-01 -1.837153919041156769e-02 9.664072841405868530e-02 5.238666757941246033e-02 -6.033869460225105286e-02 7.044149190187454224e-02 -5.518384650349617004e-02 -1.546850800514221191e-01 -1.583246886730194092e-02 -1.317766010761260986e-01 6.363099068403244019e-02 1.561435461044311523e-01 -2.820919454097747803e-02 2.338536530733108521e-01 2.030735164880752563e-01 -3.460804224014282227e-01 3.713048696517944336e-01 -2.582453750073909760e-02 3.487908840179443359e-02 1.007855460047721863e-01 1.146568581461906433e-01 -7.672816514968872070e-02
2.595163881778717041e-01 -2.333495914936065674e-01 1.062535494565963745e-01 -3.444570600986480713e-01 -2.019756585359573364e-01 -3.642658889293670654e-02 -1.130170151591300964e-01 -2.693445980548858643e-01 -6.900600343942642212e-02 -1.674599349498748779e-01 -1.769527047872543335e-02 8.495026826858520508e-02 -2.444309890270233154e-01 -2.517387829720973969e-02 1.207785401493310928e-02 -1.206274479627609253e-01 8.194019645452499390e-02 -5.378926545381546021e-02 -2.704199850559234619e-01 -1.513760983943939209e-01 2.413050979375839233e-01 5.368219316005706787e-02 2.461877185851335526e-03 1.991532146930694580e-01 -5.427370592951774597e-02 -1.248559504747390747e-01 3.304318487644195557e-01 -8.430574834346771240e-02 -5.766328796744346619e-02 2.764892578125000000e-01 2.271876037120819092e-01 1.810158938169479370e-01
3.120241463184356689e-01 -1.001400221139192581e-02 8.372058719396591187e-02 -2.121748477220535278e-01 -2.584110796451568604e-01 -9.328725934028625488e-02 -8.508744835853576660e-02 -3.405322730541229248e-01 -6.875774264335632324e-02 1.688420772552490234e-01 3.459782302379608154e-01 -1.166040673851966858e-01 3.437473252415657043e-02 -8.799614757299423218e-02 -9.734590351581573486e-02 3.076711297035217285e-01 1.925964355468750000e-01 2.909527122974395752e-01 -1.308710575103759766e-01 3.359295055270195007e-02 2.116764932870864868e-01 1.223408579826354980e-01 -1.329364627599716187e-01 7.466749846935272217e-02 2.576123364269733429e-02 -2.003017663955688477e-01 9.721112251281738281e-02 -1.413826197385787964e-01 8.900699205696582794e-03 2.752787768840789795e-01 1.709684170782566071e-02 -5.328824371099472046e-02
-9.993023425340652466e-02 -2.868024110794067383e-01 5.794865638017654419e-02 3.254582360386848450e-02 -3.312868624925613403e-02 1.690882444381713867e-02 -6.712038815021514893e-02 -1.396004110574722290e-01 2.844928503036499023e-01 5.150972679257392883e-02 2.305552916368469596e-04 7.612557709217071533e-02 2.006062539294362068e-03 -1.254319995641708374e-01 1.922203898429870605e-01 1.312316954135894775e-01 -1.074073761701583862e-01 4.459031224250793457e-01 -1.218091249465942383e-01 1.873392164707183838e-01 1.360426545143127441e-01 2.651667296886444092e-01 -4.177428036928176880e-02 -1.102555077522993088e-02 -1.399312019348144531e-01 1.018153578042984009e-01 2.341713458299636841e-01 -3.777880072593688965e-01 2.066555768251419067e-01 2.979720830917358398e-01 -4.913958162069320679e-02 -7.917835563421249390e-02
-3.376833396032452583e-03 -1.407635807991027832e-01 1.244291961193084717e-01 -1.582055166363716125e-02 -3.098265454173088074e-02 -7.663486991077661514e-03 -1.489292830228805542e-01 -4.093078374862670898e-01 1.060315314680337906e-02 -1.405839771032333374e-01 7.450976222753524780e-02 -6.331142783164978027e-02 -5.101207271218299866e-02 4.293366894125938416e-02 -1.508547812700271606e-01 2.559312880039215088e-01 -1.009950190782546997e-01 4.866627454757690430e-01 -1.297880560159683228e-01 1.728155463933944702e-01 4.251325502991676331e-02 1.032326593995094299e-01 -1.374052315950393677e-01 6.137799471616744995e-03 -1.098634824156761169e-01 -2.199704945087432861e-01 3.503716289997100830e-01 1.475341320037841797e-01 -1.427833735942840576e-01 2.880248129367828369e-01 3.089020214974880219e-02 1.309725791215896606e-01
2.234127372503280640e-01 -8.674864470958709717e-02 -6.637385580688714981e-03 -2.155604660511016846e-01 2.789530754089355469e-01 -1.876873522996902466e-01 5.290922895073890686e-02 -9.533996880054473877e-02 1.949456036090850830e-01 -6.137731671333312988e-02 -3.769093006849288940e-02 -1.412713318131864071e-03 -1.491004079580307007e-01 -2.719501554965972900e-01 1.568847447633743286e-01 3.012521937489509583e-02 1.305077821016311646e-01 1.617828160524368286e-01 1.460884325206279755e-02 7.471128553152084351e-02 8.403403311967849731e-02 4.332356452941894531e-01 -1.829221993684768677e-01 1.902622729539871216e-01 -1.789239495992660522e-01 -1.032533720135688782e-01 2.326709330081939697e-01 -5.017710104584693909e-02 1.512509584426879883e-01 2.078247368335723877e-01 -6.197905540466308594e-02 -3.515177071094512939e-01
[truncated: 3,270,352 more chars]
