# Supplementary material for: The Language of Innovation
Source: PLoS One. 2020 Apr 30;15(4):e0230107. doi: 10.1371/journal.pone.0230107 (PMC7194493; doi:10.1371/journal.pone.0230107)
Supplement: S2 File — (GZ) [file pone.0230107.s002.tar.gz › 1980-1984/V2Run_13_VS_4500_embeddings1980-1984ED32.txt]

1.838765889406204224e-01 2.285699099302291870e-01 1.506618261337280273e-01 1.897961944341659546e-01 1.943401694297790527e-01 -9.118164330720901489e-02 1.687800139188766479e-02 5.548292398452758789e-02 1.530008316040039062e-01 -2.085077911615371704e-01 -3.350066021084785461e-02 -1.296352893114089966e-01 1.833958774805068970e-01 -3.909797966480255127e-02 2.737519680522382259e-04 -2.952970750629901886e-02 -1.767180711030960083e-01 3.290936648845672607e-01 -2.260315418243408203e-01 2.460795491933822632e-01 -2.390066832304000854e-01 -2.675444632768630981e-02 3.671418428421020508e-01 8.426386862993240356e-02 1.274185329675674438e-01 1.401071250438690186e-01 -5.204929038882255554e-02 -2.950526960194110870e-02 3.017390370368957520e-01 -1.621636003255844116e-01 -2.450225651264190674e-01 1.311313956975936890e-01
7.726320624351501465e-02 1.012612357735633850e-01 2.507304847240447998e-01 -4.768246412277221680e-02 3.761168122291564941e-01 3.361540138721466064e-01 -2.746805250644683838e-01 1.679656356573104858e-01 -8.023955859243869781e-03 -7.792036235332489014e-02 -2.714812457561492920e-01 -1.420631110668182373e-01 -2.204456031322479248e-01 -5.339922383427619934e-02 -1.086610928177833557e-01 2.936201915144920349e-02 -6.308279931545257568e-02 2.522692382335662842e-01 -3.126303553581237793e-01 -2.873512217774987221e-03 -3.002569675445556641e-01 6.795639544725418091e-02 1.683577001094818115e-01 1.433111578226089478e-01 2.777028270065784454e-02 6.215128675103187561e-02 -1.761707291007041931e-02 -1.214095130562782288e-01 -1.865622401237487793e-02 1.561523675918579102e-01 -1.152148544788360596e-01 -1.722332090139389038e-01
-1.247935146093368530e-01 8.995816111564636230e-02 2.739665210247039795e-01 1.419403851032257080e-01 6.271919608116149902e-02 2.701463997364044189e-01 -6.495235860347747803e-02 3.605257254093885422e-03 -1.138981506228446960e-01 -1.307404041290283203e-01 -2.396862804889678955e-01 -1.753327399492263794e-01 1.397015005350112915e-01 8.724372088909149170e-02 -3.012028336524963379e-01 -1.302253305912017822e-01 -1.341829150915145874e-01 2.970589101314544678e-01 -1.088211387395858765e-01 2.785618901252746582e-01 -2.123449593782424927e-01 -5.500803235918283463e-03 1.450205147266387939e-01 -1.269007623195648193e-01 1.388305574655532837e-01 -3.419603705406188965e-01 -1.963850408792495728e-01 -1.008883714675903320e-01 1.344386339187622070e-01 4.689035564661026001e-02 -6.535293161869049072e-02 -2.438750863075256348e-01
-1.274774521589279175e-01 1.492017805576324463e-01 2.561435103416442871e-01 -1.632380783557891846e-01 -6.432038266211748123e-03 3.090858832001686096e-02 -4.910638034343719482e-01 -2.095808088779449463e-02 1.629026681184768677e-01 -1.281669884920120239e-01 -1.193545609712600708e-01 -1.988516449928283691e-01 -6.571584194898605347e-02 5.641898512840270996e-02 -4.088336974382400513e-02 -2.015186101198196411e-01 3.548413887619972229e-02 4.236701428890228271e-01 -1.138408333063125610e-01 7.144902646541595459e-02 2.109939232468605042e-02 -2.738177403807640076e-02 1.033271551132202148e-01 -3.038251399993896484e-01 -2.018520049750804901e-02 -2.547190487384796143e-01 -6.411740928888320923e-02 -1.283944100141525269e-01 6.380068510770797729e-02 2.303652018308639526e-01 -1.629607081413269043e-01 -8.681260794401168823e-02
-5.725878849625587463e-02 4.307374358177185059e-02 2.054200917482376099e-01 9.039968252182006836e-02 3.610528409481048584e-01 2.021165639162063599e-01 -3.917495012283325195e-01 2.140004187822341919e-01 1.821038722991943359e-01 -1.451078355312347412e-01 -1.096652224659919739e-01 -2.305757701396942139e-01 9.981174767017364502e-02 -2.707677483558654785e-01 -9.078780561685562134e-02 -8.641522377729415894e-02 -2.369702421128749847e-02 2.100833505392074585e-01 2.135436423122882843e-02 1.284732818603515625e-01 -7.912687212228775024e-02 8.334145694971084595e-02 6.280719488859176636e-02 -2.921231687068939209e-01 -1.576226353645324707e-01 -7.932355254888534546e-02 6.427983194589614868e-02 -3.372994065284729004e-01 -5.153581500053405762e-02 9.550763666629791260e-02 -5.967830866575241089e-02 -1.646224856376647949e-01
3.305720537900924683e-02 1.290155202150344849e-01 -3.742106631398200989e-02 6.030655652284622192e-02 1.074475571513175964e-01 -2.031825855374336243e-02 -3.801139593124389648e-01 -1.160492300987243652e-01 2.769680917263031006e-01 -1.356024742126464844e-01 4.927909374237060547e-02 -1.961916089057922363e-01 4.450037330389022827e-02 1.751635223627090454e-02 -6.517469882965087891e-02 1.030622869729995728e-01 -1.691442131996154785e-01 5.698714256286621094e-01 -3.228772804141044617e-02 1.335905343294143677e-01 -1.561308652162551880e-01 4.253372177481651306e-02 -1.056599095463752747e-01 6.535893678665161133e-02 -2.636405229568481445e-01 2.002287842333316803e-02 1.856647878885269165e-01 -1.673831343650817871e-01 4.450895637273788452e-02 1.230106949806213379e-01 -2.083458453416824341e-01 -2.175937592983245850e-01
8.244241774082183838e-02 8.791877329349517822e-02 2.810241580009460449e-01 -7.037802040576934814e-02 1.760843843221664429e-01 -2.837375104427337646e-01 -1.196862980723381042e-01 3.224461898207664490e-02 -4.955384880304336548e-02 1.152540668845176697e-01 1.531283110380172729e-01 -3.580255508422851562e-01 1.623858213424682617e-01 -2.682917714118957520e-01 7.154833525419235229e-03 -9.675384312868118286e-02 -1.272619068622589111e-01 3.511223495006561279e-01 -3.038470149040222168e-01 -1.706753857433795929e-02 7.232331484556198120e-02 -6.900585722178220749e-03 2.750315070152282715e-01 -1.322332620620727539e-01 1.690491586923599243e-01 1.572237014770507812e-01 -1.273922473192214966e-01 -2.545316815376281738e-01 1.306777298450469971e-01 5.877646058797836304e-02 -5.979324504733085632e-02 1.030301004648208618e-01
6.179679650813341141e-03 6.229774653911590576e-02 1.870913803577423096e-01 5.295940488576889038e-02 5.101758986711502075e-02 -1.172234266996383667e-01 -2.069068551063537598e-01 3.274391591548919678e-01 -1.029834970831871033e-01 -1.149507462978363037e-01 4.405982047319412231e-02 -4.973580241203308105e-01 -6.831558048725128174e-02 -1.491139978170394897e-01 -3.169512748718261719e-02 -2.252868562936782837e-02 -1.869432032108306885e-01 1.931843012571334839e-01 -3.158325254917144775e-01 -6.517420709133148193e-02 9.114295989274978638e-02 1.761092096567153931e-01 1.869452446699142456e-01 -1.113944426178932190e-01 -9.327962994575500488e-02 1.282227188348770142e-01 -3.234832584857940674e-01 -1.377917528152465820e-01 6.262873858213424683e-02 4.170221090316772461e-02 -2.418823391199111938e-01 -1.203299388289451599e-01
1.294422596693038940e-01 2.294386923313140869e-01 4.438882768154144287e-01 3.575264289975166321e-02 1.287241727113723755e-01 3.544057607650756836e-01 -3.748694360256195068e-01 5.525452643632888794e-02 2.353072166442871094e-01 -8.523932099342346191e-02 -1.219621375203132629e-01 -1.876114606857299805e-01 -1.511937826871871948e-01 -4.589537158608436584e-02 -2.117308676242828369e-01 -4.738484509289264679e-03 -6.342747807502746582e-02 1.755024939775466919e-01 -9.441218525171279907e-02 2.316880226135253906e-01 4.674997553229331970e-02 3.397951135411858559e-03 2.289446592330932617e-01 4.652629047632217407e-02 -3.322143107652664185e-02 1.176040917634963989e-01 6.417004764080047607e-02 -1.190383657813072205e-01 9.019374102354049683e-02 2.055525928735733032e-01 -1.110643595457077026e-01 -1.177647635340690613e-01
8.863960206508636475e-02 1.873143911361694336e-01 3.775278627872467041e-01 4.721283912658691406e-02 2.297890037298202515e-01 3.301558494567871094e-01 -3.275480866432189941e-01 4.670527577400207520e-02 1.086012199521064758e-01 2.897057449445128441e-03 -1.031759455800056458e-01 -3.255852758884429932e-01 -2.226405441761016846e-01 2.854422433301806450e-03 -2.961463294923305511e-02 -7.734533399343490601e-02 -4.715183004736900330e-02 1.206873059272766113e-01 -4.051623046398162842e-01 1.521680653095245361e-01 7.828461378812789917e-02 -9.656103700399398804e-02 1.079867035150527954e-01 1.057421416044235229e-01 -8.322588354349136353e-02 1.666663140058517456e-01 7.488471269607543945e-02 -1.186612397432327271e-01 3.428639844059944153e-02 2.359659075736999512e-01 -3.877656534314155579e-02 -3.144008293747901917e-02
1.964406967163085938e-01 1.607602834701538086e-01 1.743772029876708984e-01 3.826465085148811340e-02 -2.481814920902252197e-01 9.779326617717742920e-03 -2.768983542919158936e-01 6.033229082822799683e-02 -5.074121803045272827e-02 -9.306825697422027588e-02 -1.509324312210083008e-01 -1.920989006757736206e-01 9.091908484697341919e-02 -2.230713665485382080e-01 -4.647613316774368286e-02 -2.841794788837432861e-01 -2.263561040163040161e-01 3.942721486091613770e-01 6.742915511131286621e-02 1.355473250150680542e-01 -9.626766294240951538e-02 -2.873612940311431885e-01 1.787296612747013569e-03 1.928009986877441406e-01 1.759722679853439331e-01 6.561131775379180908e-02 1.350801065564155579e-02 2.174145132303237915e-01 -1.707114428281784058e-01 1.410077810287475586e-01 -9.206724166870117188e-02 2.257826030254364014e-01
2.515665888786315918e-01 9.149162471294403076e-02 3.986742496490478516e-01 -1.058144718408584595e-01 2.241444587707519531e-01 1.522255092859268188e-01 -3.771731257438659668e-01 1.063482910394668579e-01 2.116390615701675415e-01 -2.012563645839691162e-01 -2.709107100963592529e-01 -1.070120334625244141e-01 -1.463398039340972900e-01 -1.875150203704833984e-01 7.581918686628341675e-02 1.459754556417465210e-01 -1.314231902360916138e-01 1.927908211946487427e-01 -2.191413640975952148e-01 9.084544330835342407e-02 -1.001939848065376282e-01 -2.524294257164001465e-01 5.246291309595108032e-02 1.248153001070022583e-01 -1.237832084298133850e-01 1.748790293931961060e-01 1.826169528067111969e-02 -5.797502398490905762e-02 -2.115895226597785950e-02 1.379396170377731323e-01 -1.742103137075901031e-02 -7.255271077156066895e-02
1.269762963056564331e-01 -2.688348852097988129e-02 3.356628417968750000e-01 -1.861447468400001526e-02 1.902260072529315948e-02 9.307576715946197510e-02 -3.064313828945159912e-01 -2.186714112758636475e-02 6.907194852828979492e-02 -2.112962305545806885e-01 -3.608708083629608154e-01 -1.483675688505172729e-01 5.387053266167640686e-02 -9.249810874462127686e-02 -4.276800155639648438e-02 2.500429153442382812e-01 -2.083585597574710846e-02 2.879282236099243164e-01 -1.714064478874206543e-01 -8.519456721842288971e-03 -3.362184762954711914e-01 -1.139697507023811340e-01 2.930693030357360840e-01 7.255208492279052734e-02 -1.227609962224960327e-01 -8.323896676301956177e-02 -1.088189631700515747e-01 1.069200411438941956e-02 -1.212232634425163269e-01 2.816315889358520508e-01 2.548564039170742035e-02 -1.751513630151748657e-01
-8.602893352508544922e-02 2.604909241199493408e-01 3.377212882041931152e-01 7.685560733079910278e-02 1.689035817980766296e-02 3.047349750995635986e-01 -1.366717368364334106e-01 -2.151470817625522614e-02 1.972527951002120972e-01 -2.494138479232788086e-01 -4.067699238657951355e-02 -1.848274469375610352e-01 9.555928409099578857e-02 -9.413449466228485107e-02 -2.174398005008697510e-01 -9.310009330511093140e-02 -4.185285791754722595e-02 2.929695844650268555e-01 1.452701259404420853e-02 3.206027671694755554e-02 -3.802465647459030151e-02 2.399744465947151184e-02 3.209389746189117432e-01 -1.820194721221923828e-01 -5.024600308388471603e-03 -2.377025932073593140e-01 -6.566425412893295288e-02 -1.139702424407005310e-01 1.428310666233301163e-02 7.790059596300125122e-02 -2.480457574129104614e-01 -3.361750245094299316e-01
8.613593876361846924e-02 9.460943937301635742e-02 3.755858242511749268e-01 2.515887841582298279e-02 1.609990000724792480e-01 1.625630632042884827e-02 -1.784158051013946533e-01 4.634261503815650940e-02 3.087401390075683594e-01 -1.932600289583206177e-01 -9.319006651639938354e-02 -4.062741398811340332e-01 7.857789099216461182e-02 8.805157989263534546e-02 -1.087525263428688049e-01 -1.779953688383102417e-01 -5.690064281225204468e-02 2.001993954181671143e-01 -2.164570540189743042e-01 7.040165364742279053e-02 -1.008792035281658173e-02 2.442044913768768311e-01 1.424919366836547852e-01 -8.796638250350952148e-02 -8.312711864709854126e-02 -9.761567413806915283e-02 -2.662134766578674316e-01 -2.870046496391296387e-01 -1.308495253324508667e-01 9.674699604511260986e-02 1.464283168315887451e-01 -1.319355964660644531e-01
2.797093987464904785e-01 1.393358260393142700e-01 3.487504422664642334e-01 -1.522993296384811401e-01 1.373447710648179054e-03 -1.976568637473974377e-05 -4.512580335140228271e-01 1.285236328840255737e-02 2.897390723228454590e-01 -1.783545464277267456e-01 -2.586475312709808350e-01 -9.763161092996597290e-02 6.600509583950042725e-02 4.394389688968658447e-03 -7.452437281608581543e-02 2.072562575340270996e-01 -1.156587228178977966e-01 3.166118562221527100e-01 -7.179051637649536133e-02 1.394663900136947632e-01 -1.384982019662857056e-01 -1.328829973936080933e-01 1.635886281728744507e-01 1.315323710441589355e-01 -9.346685558557510376e-02 -4.039792343974113464e-02 -7.149146497249603271e-02 2.129873819649219513e-02 -1.044911891222000122e-01 2.159430831670761108e-01 -7.563393563032150269e-02 -1.015938892960548401e-01
8.293206244707107544e-02 9.485962241888046265e-02 2.904051840305328369e-01 3.942689299583435059e-02 1.676671579480171204e-02 2.449105978012084961e-01 -1.325952112674713135e-01 -1.194372475147247314e-01 1.364917457103729248e-01 -1.202477440237998962e-01 -5.361232534050941467e-02 -1.700252294540405273e-01 1.790562719106674194e-01 -5.025674030184745789e-02 -2.071985453367233276e-01 -6.880363076925277710e-02 -1.685055494308471680e-01 3.553190827369689941e-01 -1.889567077159881592e-01 4.798468202352523804e-02 -5.750649422407150269e-02 7.571581751108169556e-03 1.334975361824035645e-01 -1.156211048364639282e-01 -3.688789159059524536e-02 -2.108052670955657959e-01 -3.045002520084381104e-01 5.285770818591117859e-02 5.683082714676856995e-02 3.480440080165863037e-01 -2.421349585056304932e-01 -3.278506398200988770e-01
2.996928803622722626e-02 1.002704948186874390e-01 2.142228037118911743e-01 1.897460967302322388e-01 1.145465075969696045e-01 2.652074992656707764e-01 -9.617503732442855835e-02 1.769679225981235504e-02 3.211943209171295166e-01 -2.888667285442352295e-01 -2.363613098859786987e-01 -1.414141654968261719e-01 -5.323269590735435486e-02 -1.550893783569335938e-01 -2.552971541881561279e-01 -1.617493033409118652e-01 -5.152823776006698608e-02 3.823475539684295654e-01 -1.328680366277694702e-01 9.139397740364074707e-02 -1.210989728569984436e-01 1.457090079784393311e-01 1.106764003634452820e-01 7.786313444375991821e-02 -8.639999479055404663e-02 3.374931588768959045e-02 -3.740407228469848633e-01 -5.920155718922615051e-02 -1.367584168910980225e-01 -1.278451681137084961e-01 -6.881656125187873840e-03 1.313927322626113892e-01
1.051195785403251648e-01 2.100901901721954346e-01 1.582984030246734619e-01 1.698935180902481079e-01 1.996869454160332680e-03 -1.411310769617557526e-02 -2.154651880264282227e-01 -1.218635961413383484e-01 -1.954944133758544922e-01 -1.446551680564880371e-01 8.344668149948120117e-02 -1.455591171979904175e-01 -1.014787424355745316e-02 -2.962155938148498535e-01 -2.417864054441452026e-01 -2.917276918888092041e-01 -1.238170862197875977e-01 1.697511970996856689e-01 -4.945945441722869873e-01 9.659510105848312378e-03 -2.487121820449829102e-01 -4.366343095898628235e-02 4.409086331725120544e-02 -1.896251440048217773e-01 2.038016170263290405e-01 1.278582066297531128e-01 -1.185338869690895081e-01 -9.416726976633071899e-02 1.051107514649629593e-02 -7.041416317224502563e-02 4.978727176785469055e-02 -1.784020662307739258e-01
7.294137775897979736e-02 6.508359313011169434e-02 3.604917824268341064e-01 5.209185555577278137e-02 2.258338928222656250e-01 1.184976026415824890e-01 -2.401302307844161987e-01 1.512585729360580444e-01 1.934394985437393188e-01 -1.741121709346771240e-01 -1.811649054288864136e-01 -3.502675890922546387e-01 1.060670837759971619e-01 1.451134234666824341e-01 -1.124881505966186523e-01 -7.983148097991943359e-02 2.294568531215190887e-02 2.963747382164001465e-01 -1.756420880556106567e-01 4.921398311853408813e-02 2.789901569485664368e-02 7.500960677862167358e-02 2.896412312984466553e-01 -2.274334877729415894e-01 -1.541055887937545776e-01 -1.014453694224357605e-01 -2.545306682586669922e-01 -1.632588170468807220e-02 -1.065936386585235596e-01 2.149429619312286377e-01 1.099110394716262817e-01 7.224941253662109375e-02
2.577860355377197266e-01 -2.112779999151825905e-03 3.215753734111785889e-01 -3.820171952247619629e-02 2.565335929393768311e-01 7.068809866905212402e-02 -4.511657059192657471e-01 1.176892966032028198e-01 2.373154759407043457e-01 -4.319524765014648438e-02 -3.676406145095825195e-01 -2.738062851130962372e-02 6.594765931367874146e-02 -1.676232218742370605e-01 -1.870618574321269989e-02 1.102064996957778931e-01 -1.899843066930770874e-01 1.503315567970275879e-01 1.229035556316375732e-01 2.528447508811950684e-01 -1.245539039373397827e-01 -1.844132095575332642e-01 2.757581509649753571e-02 2.330771088600158691e-02 -2.226107008755207062e-02 -1.285326033830642700e-01 -1.210093647241592407e-01 -5.169178918004035950e-02 3.741492331027984619e-02 1.880957186222076416e-01 -1.891230791807174683e-01 7.742585986852645874e-02
-1.520009338855743408e-01 3.086098432540893555e-01 1.899574697017669678e-01 9.908208250999450684e-02 1.965991258621215820e-01 1.802536696195602417e-01 1.251028925180435181e-01 -3.593580052256584167e-02 9.995508939027786255e-02 -1.244580671191215515e-01 -2.505838871002197266e-01 -2.372803688049316406e-01 7.672086358070373535e-02 4.371529445052146912e-02 -2.311770021915435791e-01 -1.213594675064086914e-01 -1.155872941017150879e-01 4.142281413078308105e-01 -2.041787058115005493e-01 2.852896749973297119e-01 -1.315991431474685669e-01 5.098705738782882690e-02 1.888652741909027100e-01 -8.169376105070114136e-02 1.266153752803802490e-01 -2.554716169834136963e-01 3.495490923523902893e-02 -1.616180837154388428e-01 2.100832993164658546e-03 1.355662047863006592e-01 -3.380305692553520203e-02 -1.693383753299713135e-01
2.205210775136947632e-01 4.022457823157310486e-02 5.764048919081687927e-02 2.452987581491470337e-01 2.097162455320358276e-01 -2.849933132529258728e-02 -5.647299289703369141e-01 2.410339266061782837e-01 3.326650261878967285e-01 -6.324333697557449341e-02 -8.713159710168838501e-02 -2.241795063018798828e-01 4.670426994562149048e-02 -9.777345508337020874e-02 3.528143465518951416e-02 1.567069999873638153e-02 -3.207349404692649841e-02 1.322727948427200317e-01 1.317614875733852386e-02 1.099797189235687256e-01 -1.743951439857482910e-01 -4.864614829421043396e-02 1.409491151571273804e-01 -1.465686410665512085e-01 -1.236974522471427917e-01 -5.289163906127214432e-03 -4.642662778496742249e-02 -1.947983950376510620e-01 7.850582711398601532e-03 1.723478734493255615e-02 -3.374205231666564941e-01 -6.432285904884338379e-02
-1.290612220764160156e-01 4.392833635210990906e-02 1.591097712516784668e-01 2.385849654674530029e-01 -4.230149206705391407e-04 7.148982584476470947e-02 -3.967780172824859619e-01 -3.227623179554939270e-02 6.274512410163879395e-02 4.316608607769012451e-02 -5.279412493109703064e-02 -2.134156078100204468e-01 1.452016085386276245e-01 -9.472233802080154419e-02 -1.148550733923912048e-01 6.520515680313110352e-02 1.337225884199142456e-01 3.965109586715698242e-01 9.751906245946884155e-02 3.537104725837707520e-01 -2.238712012767791748e-01 1.392822861671447754e-01 -1.122953295707702637e-01 -3.160443007946014404e-01 -1.149093732237815857e-01 -4.894903302192687988e-02 6.725658476352691650e-02 -1.175905689597129822e-01 1.766503751277923584e-01 1.809473037719726562e-01 -2.038019448518753052e-01 -5.279158428311347961e-02
4.222728312015533447e-02 2.083647251129150391e-01 9.111988544464111328e-02 1.300891339778900146e-01 -2.300386875867843628e-02 1.130468472838401794e-01 -3.059741854667663574e-01 -1.001346260309219360e-01 -1.303904503583908081e-01 -8.217938244342803955e-03 -2.807101011276245117e-01 -5.523528158664703369e-02 -1.189622581005096436e-01 -2.157007604837417603e-01 2.734767794609069824e-01 7.071148604154586792e-02 -1.249154508113861084e-01 1.271638721227645874e-01 -2.306216955184936523e-01 1.396528929471969604e-01 -3.843817412853240967e-01 1.335377991199493408e-02 3.740472495555877686e-01 4.098495468497276306e-02 1.275897324085235596e-01 -2.200181484222412109e-01 1.835009008646011353e-01 -5.194184184074401855e-02 2.990159019827842712e-02 2.313911914825439453e-02 -1.866119652986526489e-01 -2.047890871763229370e-01
1.419999897480010986e-01 9.863586723804473877e-02 7.793657481670379639e-02 -2.045668661594390869e-01 8.161988109350204468e-02 2.160958647727966309e-01 -1.085990816354751587e-01 -1.416241377592086792e-02 3.291426226496696472e-02 -9.700959175825119019e-02 -2.663113474845886230e-01 -2.474481165409088135e-01 -2.317687571048736572e-01 -1.876383870840072632e-01 1.795591264963150024e-01 -2.391255497932434082e-01 1.977297365665435791e-01 5.384078621864318848e-01 -7.187373191118240356e-02 1.631598174571990967e-01 -1.757385730743408203e-01 2.511217594146728516e-01 5.562857165932655334e-02 6.833079457283020020e-02 -1.977040618658065796e-02 -1.168268453329801559e-02 -1.608921885490417480e-01 -4.599893093109130859e-02 7.154435664415359497e-02 1.746452599763870239e-01 8.927846699953079224e-02 -3.523001074790954590e-02
1.047194227576255798e-01 -1.834884136915206909e-01 3.410272300243377686e-01 -7.897187024354934692e-02 -2.273111604154109955e-02 -5.338753014802932739e-02 -1.905242353677749634e-01 1.366762816905975342e-01 6.730272620916366577e-02 -1.665907651185989380e-01 -1.041971296072006226e-01 -3.311983644962310791e-01 -3.970028832554817200e-02 -1.783713400363922119e-01 1.871113479137420654e-02 -2.947168238461017609e-02 -1.264205276966094971e-01 5.013662576675415039e-01 -1.646089404821395874e-01 4.986370354890823364e-02 8.386989682912826538e-02 3.136946558952331543e-01 1.702257245779037476e-01 2.108168601989746094e-01 6.497135758399963379e-02 2.231066524982452393e-01 1.348421424627304077e-01 -1.162302047014236450e-01 1.445936709642410278e-01 -2.558056637644767761e-02 -5.977414548397064209e-02 -2.059504389762878418e-02
6.882531195878982544e-02 9.708328545093536377e-02 1.672245711088180542e-01 2.804644592106342316e-02 9.032028168439865112e-02 -5.485064350068569183e-03 -3.102865815162658691e-01 1.913873255252838135e-01 1.413029581308364868e-01 -1.649368852376937866e-01 -7.382342219352722168e-02 -2.102966792881488800e-02 -2.907857894897460938e-01 3.629786148667335510e-02 2.143744193017482758e-02 -1.565066277980804443e-01 6.646607071161270142e-02 4.948574900627136230e-01 -9.597825258970260620e-02 -3.415451198816299438e-02 7.399272918701171875e-02 -1.282958239316940308e-01 2.701356410980224609e-01 -1.438084095716476440e-01 -1.239731442183256149e-02 -2.674487531185150146e-01 -1.454377919435501099e-01 -2.588806748390197754e-01 2.513084188103675842e-02 1.215618699789047241e-01 -3.120988011360168457e-01 -6.453316658735275269e-02
1.069200113415718079e-01 2.151270657777786255e-01 2.886920273303985596e-01 -3.135728091001510620e-02 2.059837132692337036e-01 4.493506997823715210e-02 -4.040358364582061768e-01 -1.503105461597442627e-01 1.881977021694183350e-01 -7.398170977830886841e-02 -2.131709456443786621e-01 -2.999511919915676117e-02 -3.586702942848205566e-01 1.176997832953929901e-02 -2.223799191415309906e-02 2.191417105495929718e-02 1.051869988441467285e-01 1.979733556509017944e-01 -1.992411017417907715e-01 3.553194999694824219e-01 -2.989044189453125000e-01 -1.263751983642578125e-01 4.571313410997390747e-02 -1.068929955363273621e-01 1.714720875024795532e-01 3.966208174824714661e-02 -2.099379710853099823e-02 -8.964152634143829346e-02 -1.394990980625152588e-01 -4.053876921534538269e-02 -1.159099489450454712e-01 -4.070266336202621460e-02
4.773660004138946533e-02 2.364592105150222778e-01 1.601824462413787842e-01 -1.081252545118331909e-01 7.860866189002990723e-02 5.378858000040054321e-02 -4.418423175811767578e-01 -2.333200573921203613e-01 -1.844195872545242310e-01 -2.651186287403106689e-01 5.567434430122375488e-02 -2.066484093666076660e-01 1.031793188303709030e-03 -2.360510230064392090e-01 -1.491462439298629761e-01 3.568707406520843506e-02 3.128935769200325012e-02 1.378929466009140015e-01 -2.954907417297363281e-01 5.614529922604560852e-02 -2.236142009496688843e-01 -7.333819568157196045e-02 -1.707511097192764282e-01 -1.240697950124740601e-01 2.669166326522827148e-01 3.778764046728610992e-03 -1.594909280538558960e-01 -2.392059266567230225e-01 -7.198751717805862427e-02 -1.355203837156295776e-01 -5.878043826669454575e-03 -1.687974780797958374e-01
-2.466265708208084106e-01 1.261321008205413818e-01 2.029747664928436279e-01 9.898834675550460815e-02 1.883441656827926636e-01 1.899534165859222412e-01 -5.891196802258491516e-02 -7.117333263158798218e-02 -1.074819490313529968e-01 -8.920894563198089600e-02 -1.504395306110382080e-01 -2.352350950241088867e-01 1.205841302871704102e-01 1.522841006517410278e-01 -2.352292239665985107e-01 -1.266125291585922241e-01 -1.308401226997375488e-01 3.245147764682769775e-01 -2.180415838956832886e-01 2.391516268253326416e-01 -2.852756381034851074e-01 -1.845103055238723755e-01 1.037565469741821289e-01 -2.096034586429595947e-02 -3.902743756771087646e-02 -2.493598014116287231e-01 -2.072559148073196411e-01 -1.549776196479797363e-01 1.862375438213348389e-01 -1.891723833978176117e-02 -1.779093444347381592e-01 -1.855738908052444458e-01
-2.792263403534889221e-02 2.229322791099548340e-01 2.315928041934967041e-01 1.057490035891532898e-01 1.177355796098709106e-01 -3.022615313529968262e-01 -9.475434571504592896e-02 2.085074633359909058e-01 -2.779681682586669922e-01 -1.626925319433212280e-01 1.272189170122146606e-01 -3.042109906673431396e-01 -2.857824862003326416e-01 -2.506185136735439301e-02 1.118636224418878555e-02 -2.776053249835968018e-01 2.332930080592632294e-02 4.262619614601135254e-01 -1.430524289608001709e-01 4.981681704521179199e-02 -3.576194122433662415e-02 -4.523747600615024567e-03 -1.503115296363830566e-01 7.416912168264389038e-02 6.176938861608505249e-02 -1.260055880993604660e-02 2.739274501800537109e-02 5.637102760374546051e-03 2.603985071182250977e-01 -5.834470503032207489e-03 -5.224175751209259033e-02 -2.125136107206344604e-01
-4.231283068656921387e-02 2.240836769342422485e-01 1.374015063047409058e-01 -1.369039565324783325e-01 2.123444676399230957e-01 -2.467040903866291046e-02 -3.689950704574584961e-01 -4.123794788029044867e-04 1.398153007030487061e-01 -7.069354504346847534e-02 -1.477750390768051147e-02 -7.264947891235351562e-02 -3.384716212749481201e-01 8.756968379020690918e-02 4.160998761653900146e-02 -1.556615829467773438e-01 1.551241576671600342e-01 4.475026726722717285e-01 -6.016237288713455200e-02 2.281723022460937500e-01 -7.669154554605484009e-02 -2.370671629905700684e-01 2.199459373950958252e-01 -1.269764453172683716e-01 6.115091964602470398e-02 -1.067051887512207031e-01 -1.078505069017410278e-02 -2.877919971942901611e-01 3.969175368547439575e-02 -8.576638996601104736e-02 -1.713956296443939209e-01 -8.557152748107910156e-02
3.053308725357055664e-01 2.090887427330017090e-01 1.430086493492126465e-01 -4.800809919834136963e-02 -4.757627844810485840e-02 3.743983507156372070e-01 -1.524186879396438599e-01 1.953276693820953369e-01 -9.293807297945022583e-02 -2.250033169984817505e-01 8.234851993620395660e-03 -2.040461450815200806e-01 1.252583861351013184e-01 -1.629155576229095459e-01 1.935700327157974243e-02 -2.772921621799468994e-01 -8.342781662940979004e-02 2.854867577552795410e-01 -1.223314851522445679e-01 1.643760204315185547e-01 -1.640067100524902344e-01 -6.184181943535804749e-02 -1.973688416182994843e-02 7.227487862110137939e-02 2.182454615831375122e-01 9.263768792152404785e-02 6.684008985757827759e-02 -1.077438071370124817e-01 -1.713100820779800415e-01 2.770991623401641846e-01 -2.541941218078136444e-02 2.648844718933105469e-01
1.086263284087181091e-01 -7.993379235267639160e-02 1.428980231285095215e-01 1.301027834415435791e-02 -1.534043848514556885e-01 -8.673291653394699097e-02 -2.873795926570892334e-01 1.499261707067489624e-01 -1.672822237014770508e-02 -1.961412280797958374e-01 -2.437295019626617432e-01 -3.068551719188690186e-01 8.540465682744979858e-02 -1.605804562568664551e-01 5.818376690149307251e-02 2.058400586247444153e-02 -4.674104601144790649e-02 5.802735686302185059e-01 -1.140268370509147644e-01 -3.351883590221405029e-02 9.077663719654083252e-02 3.051232397556304932e-01 1.416231691837310791e-01 7.997423410415649414e-02 2.153469473123550415e-01 9.772484004497528076e-02 3.053176775574684143e-02 -1.414183080196380615e-01 1.766793280839920044e-01 -5.973174422979354858e-02 4.496353119611740112e-02 -3.761009126901626587e-02
9.638438373804092407e-02 1.279697120189666748e-01 1.626206189393997192e-01 8.564864844083786011e-02 1.207283958792686462e-01 5.688685178756713867e-02 -4.019387960433959961e-01 2.271849066019058228e-01 -1.706997156143188477e-01 1.062166541814804077e-01 -2.810633182525634766e-01 -1.204642583616077900e-03 4.060511663556098938e-02 -8.055036514997482300e-02 3.342224061489105225e-01 -4.727166146039962769e-02 -2.291160076856613159e-01 3.629518747329711914e-01 -1.113669387996196747e-02 8.731793612241744995e-02 -2.174078673124313354e-01 -7.597480714321136475e-02 1.912847459316253662e-01 8.687225729227066040e-02 -2.297372221946716309e-01 1.720350682735443115e-01 4.499167576432228088e-02 -1.071401163935661316e-01 1.983885467052459717e-01 1.666545867919921875e-01 1.034760922193527222e-01 -7.217674702405929565e-02
-5.898595228791236877e-02 -1.066837087273597717e-01 2.094616740942001343e-01 1.954325586557388306e-01 4.859139025211334229e-02 -1.532985270023345947e-02 -4.289284348487854004e-01 5.651972070336341858e-02 1.956278085708618164e-01 -1.549768745899200439e-01 7.983533293008804321e-02 -1.912194788455963135e-01 -9.572006016969680786e-02 -5.780296400189399719e-02 -6.698276102542877197e-02 -9.950720518827438354e-02 1.911864243447780609e-02 3.883804380893707275e-01 -5.195563286542892456e-02 1.282606422901153564e-01 -1.495934724807739258e-01 -1.726896315813064575e-02 8.985330909490585327e-02 -1.305152177810668945e-01 -3.577282428741455078e-01 -9.200982004404067993e-02 8.123189210891723633e-02 -3.303082883358001709e-01 1.104705110192298889e-01 8.812161535024642944e-02 -2.180014997720718384e-01 -2.083553969860076904e-01
1.058447435498237610e-01 -7.969201356172561646e-02 1.579503118991851807e-01 -2.571666846051812172e-04 -1.242342516779899597e-01 -7.236185669898986816e-02 -3.095420300960540771e-01 1.206465438008308411e-01 -8.577969856560230255e-03 -1.793073862791061401e-01 -1.387068629264831543e-01 -3.211393952369689941e-01 2.808971703052520752e-02 -1.205170974135398865e-01 5.704760178923606873e-02 8.191324025392532349e-02 -4.389978200197219849e-02 6.188873052597045898e-01 -1.299879103899002075e-01 -5.042669922113418579e-02 4.605358093976974487e-02 2.930458486080169678e-01 1.615504473447799683e-01 3.759449720382690430e-02 2.389047741889953613e-01 1.595996469259262085e-01 -6.856809835880994797e-03 -1.405793726444244385e-01 1.464316099882125854e-01 -5.745184607803821564e-03 5.339457094669342041e-02 1.703159185126423836e-03
-3.990541025996208191e-02 1.739640682935714722e-01 1.474071145057678223e-01 -1.269497126340866089e-01 4.243666678667068481e-02 1.258698571473360062e-02 -4.416984319686889648e-01 -1.399903278797864914e-02 1.387879103422164917e-01 -1.348723918199539185e-01 1.914133317768573761e-02 -1.527012139558792114e-02 -1.747193038463592529e-01 -9.629027545452117920e-02 -7.767193019390106201e-02 -1.147537827491760254e-01 -1.256917119026184082e-01 3.297248780727386475e-01 -2.154651880264282227e-01 1.145666986703872681e-01 -1.249969676136970520e-01 -1.607242077589035034e-01 3.555830121040344238e-01 -3.969978392124176025e-01 3.519858047366142273e-02 -9.698662161827087402e-02 -1.878320239484310150e-02 -1.329107135534286499e-01 7.356195151805877686e-02 1.725668460130691528e-01 -2.499245107173919678e-01 1.034313999116420746e-02
-5.648633092641830444e-02 1.058174371719360352e-01 2.167867273092269897e-01 3.717838227748870850e-02 1.762221008539199829e-01 8.349610120058059692e-02 -4.262412786483764648e-01 -2.696456760168075562e-02 1.714291721582412720e-01 -2.096441835165023804e-01 1.317690126597881317e-03 -1.939433515071868896e-01 -1.636027544736862183e-02 4.898667708039283752e-02 8.994609117507934570e-03 -1.945651024580001831e-01 -1.240138709545135498e-01 2.994740009307861328e-01 -2.012531459331512451e-01 1.007493883371353149e-01 7.355444878339767456e-02 -6.115471571683883667e-02 2.776901423931121826e-01 -3.401619493961334229e-01 9.383064508438110352e-02 -2.783876955509185791e-01 8.936620503664016724e-02 5.552446842193603516e-02 2.523540258407592773e-01 1.684077382087707520e-01 -8.371449261903762817e-02 -1.054793819785118103e-01
-1.232771016657352448e-02 3.318214714527130127e-01 2.326329499483108521e-01 -1.583474129438400269e-02 -3.008034452795982361e-02 1.081126090139150620e-02 -2.071570903062820435e-01 4.803152754902839661e-02 2.411524951457977295e-01 -1.109502930194139481e-02 -2.033443748950958252e-02 -2.879360914230346680e-01 -2.523407153785228729e-02 -1.679686605930328369e-01 -1.756660193204879761e-01 -1.625444591045379639e-01 4.626702144742012024e-02 4.308585822582244873e-01 -1.272406429052352905e-02 -6.407359987497329712e-02 -2.549479603767395020e-01 2.561758160591125488e-01 3.798642754554748535e-02 -4.801469668745994568e-02 -3.377623558044433594e-01 5.020820535719394684e-03 5.537271499633789062e-02 -1.040771380066871643e-01 1.731278449296951294e-01 1.272862851619720459e-01 -5.574206262826919556e-02 -2.401958554983139038e-01
-1.234648227691650391e-01 3.318517506122589111e-01 2.534630894660949707e-01 1.675383299589157104e-01 5.696072475984692574e-04 1.270949840545654297e-01 -2.381601482629776001e-01 -7.171098887920379639e-02 -7.814172655344009399e-02 -4.358601272106170654e-01 -8.688824623823165894e-02 -8.416745066642761230e-02 -4.729824140667915344e-02 -2.443716526031494141e-01 -2.144555747509002686e-01 -2.213815152645111084e-01 1.015177741646766663e-01 6.269422918558120728e-02 -3.187462687492370605e-01 1.086124330759048462e-01 -3.916378915309906006e-01 1.528424094431102276e-03 5.845092609524726868e-02 4.239040985703468323e-02 2.716071903705596924e-02 3.104484640061855316e-02 2.808741061016917229e-03 -1.477716863155364990e-01 -1.230434775352478027e-01 2.170492522418498993e-02 1.310532912611961365e-02 -1.052428111433982849e-01
-4.459409415721893311e-02 2.460191845893859863e-01 4.438782036304473877e-01 -1.342971995472908020e-02 2.747706770896911621e-01 3.090079128742218018e-01 -3.250623047351837158e-01 1.001368984580039978e-01 1.644500344991683960e-01 -3.150394186377525330e-02 -2.763753384351730347e-02 -2.214658707380294800e-01 -1.614620536565780640e-01 -4.366930201649665833e-02 -3.445906639099121094e-01 -5.657516047358512878e-02 -2.617186903953552246e-01 2.274703085422515869e-01 1.175717711448669434e-01 1.709875911474227905e-01 -8.544532954692840576e-02 -3.752882825210690498e-03 7.999862730503082275e-02 1.526547521352767944e-01 4.188934713602066040e-02 4.547131061553955078e-02 -6.934089213609695435e-02 -1.258127242326736450e-01 6.166496314108371735e-03 -1.165932696312665939e-02 -2.767219208180904388e-02 -1.075659226626157761e-02
-3.403146937489509583e-02 1.972391754388809204e-01 1.135528460144996643e-01 1.881178468465805054e-01 1.350419521331787109e-01 2.263275384902954102e-01 -1.084829717874526978e-01 1.546736955642700195e-01 2.930967807769775391e-01 -6.911892560310661793e-04 2.445664489641785622e-03 -1.919404864311218262e-01 -2.070946246385574341e-02 -3.317027986049652100e-01 -2.579400539398193359e-01 -2.976115942001342773e-01 -5.629244260489940643e-03 3.470230102539062500e-01 -9.014701843261718750e-02 1.960807293653488159e-01 -1.506522446870803833e-01 2.251138240098953247e-01 7.643516361713409424e-02 3.702976973727345467e-03 -1.025199145078659058e-01 -6.026194989681243896e-02 8.131448179483413696e-02 -2.836922109127044678e-01 2.077542990446090698e-02 2.344496101140975952e-01 1.001300737261772156e-01 -7.259196043014526367e-02
1.758059859275817871e-01 8.288086950778961182e-02 1.868472993373870850e-01 1.844424009323120117e-01 2.692276984453201294e-02 -8.478377014398574829e-02 -3.184048831462860107e-01 7.550629228353500366e-02 -4.968293607234954834e-01 -2.037309855222702026e-01 1.228492632508277893e-01 -2.676875889301300049e-01 2.436215430498123169e-02 -7.757245749235153198e-02 -1.073740422725677490e-01 -1.141633093357086182e-02 -1.758867353200912476e-01 2.891833484172821045e-01 4.647462046705186367e-04 -3.198516368865966797e-02 -1.262107044458389282e-01 -1.330393403768539429e-01 -4.528895020484924316e-02 1.946953237056732178e-01 -1.363936252892017365e-02 -3.762813284993171692e-02 -2.098213434219360352e-01 4.601008258759975433e-04 1.683029234409332275e-01 -2.072557657957077026e-01 -2.448871284723281860e-01 -1.374092102050781250e-01
1.424999684095382690e-01 1.353734433650970459e-01 2.282885015010833740e-01 4.240802302956581116e-02 1.412688195705413818e-01 1.917093396186828613e-01 -3.357008695602416992e-01 1.111282110214233398e-01 1.577350497245788574e-02 -4.896577447652816772e-02 -6.520082801580429077e-02 -8.418536186218261719e-02 -3.622728884220123291e-01 -2.215898782014846802e-02 1.321840845048427582e-02 -2.021383196115493774e-01 -4.415543749928474426e-03 4.344923794269561768e-01 -1.245397627353668213e-01 3.795542567968368530e-02 5.196025967597961426e-02 -2.390151768922805786e-01 2.050769031047821045e-01 -3.071799576282501221e-01 -1.622570306062698364e-01 -1.589962095022201538e-01 3.175697522237896919e-03 -1.881243437528610229e-01 1.492934823036193848e-01 1.051826868206262589e-02 -1.477210372686386108e-01 -7.563769817352294922e-02
1.111462116241455078e-01 -6.276443600654602051e-02 1.137493252754211426e-01 -1.436812132596969604e-01 8.408366888761520386e-02 1.180587857961654663e-01 -8.184663206338882446e-02 2.198234051465988159e-01 -5.445184186100959778e-02 4.453654866665601730e-03 8.129826933145523071e-02 -2.358860373497009277e-01 1.305748592130839825e-03 -4.785989522933959961e-01 -9.521404653787612915e-02 -1.055113971233367920e-01 1.751501709222793579e-01 3.346717059612274170e-01 -5.771920084953308105e-02 2.392669171094894409e-01 -7.775910198688507080e-02 8.831917494535446167e-02 -1.097841709852218628e-01 3.197995722293853760e-01 1.448158472776412964e-01 -2.667978703975677490e-01 -1.105945333838462830e-01 1.374278664588928223e-01 -5.162265151739120483e-02 1.608276069164276123e-01 -2.623110115528106689e-01 8.694598823785781860e-02
4.853247478604316711e-02 1.702865660190582275e-01 -2.883636578917503357e-02 1.449593007564544678e-01 2.807347476482391357e-02 -7.373841851949691772e-02 -4.429499804973602295e-01 -4.844184219837188721e-02 -8.675695955753326416e-02 3.332345187664031982e-02 1.750448495149612427e-01 -3.358266055583953857e-01 2.636259049177169800e-02 -9.304895251989364624e-02 -1.088603958487510681e-01 1.561436802148818970e-01 7.190964370965957642e-02 2.822286486625671387e-01 -2.485951781272888184e-01 3.457445502281188965e-01 3.834712877869606018e-02 -6.823495775461196899e-02 1.429297775030136108e-01 -2.431046515703201294e-01 1.224474608898162842e-01 -2.416161298751831055e-01 -1.325446218252182007e-01 -5.871371552348136902e-02 -2.255629152059555054e-01 -1.998573243618011475e-01 -2.248164452612400055e-02 8.277244120836257935e-02
6.967157125473022461e-02 -8.295037597417831421e-02 1.204308271408081055e-01 1.018053442239761353e-01 -4.243685677647590637e-02 -1.241037026047706604e-01 -2.848502099514007568e-01 3.191627934575080872e-02 1.383571773767471313e-01 -2.167212218046188354e-01 -1.027233526110649109e-01 -4.688429832458496094e-01 1.278777420520782471e-01 6.816391646862030029e-02 -1.898805983364582062e-02 1.386709660291671753e-01 -1.518207043409347534e-01 4.436611533164978027e-01 -2.151678353548049927e-01 1.493818014860153198e-01 -1.677581220865249634e-01 1.085655763745307922e-01 -2.387922257184982300e-02 1.850216388702392578e-01 -9.513485431671142578e-02 2.182060480117797852e-01 3.000178001821041107e-02 1.114381663501262665e-02 -1.622063368558883667e-01 -5.517821386456489563e-02 -2.887670882046222687e-02 -2.754321396350860596e-01
-1.289135962724685669e-01 3.422241806983947754e-01 2.651548981666564941e-01 4.649416357278823853e-02 4.566787555813789368e-02 1.579086780548095703e-01 -5.167226195335388184e-01 2.193422019481658936e-01 1.868818253278732300e-01 1.089970842003822327e-01 -2.710407413542270660e-02 -1.396085172891616821e-01 -2.479270286858081818e-02 7.836157828569412231e-02 -1.547054201364517212e-01 -2.026608586311340332e-02 1.109616532921791077e-01 1.453472524881362915e-01 -1.813552081584930420e-01 3.365950286388397217e-01 -8.779115974903106689e-02 -8.309143781661987305e-02 3.729722648859024048e-02 -3.914063051342964172e-02 -1.120982039719820023e-02 -6.365074962377548218e-02 -7.974468171596527100e-02 -2.718348503112792969e-01 6.385769695043563843e-02 2.554903626441955566e-01 -4.057964682579040527e-02 -3.069097362458705902e-02
9.734216332435607910e-02 -7.821483165025711060e-02 3.027704358100891113e-01 4.964654333889484406e-03 -8.003618568181991577e-02 -1.220661178231239319e-01 -2.655470967292785645e-01 2.345530837774276733e-01 1.922673545777797699e-03 -1.715687215328216553e-01 -2.501167356967926025e-01 -1.971423327922821045e-01 1.798736862838268280e-02 -1.670127511024475098e-01 1.377331912517547607e-01 7.808393985033035278e-02 -6.034268811345100403e-02 5.697843432426452637e-01 -2.265397459268569946e-01 -9.818776696920394897e-02 3.278028219938278198e-02 2.622348070144653320e-01 1.773648262023925781e-01 3.259999305009841919e-02 2.081416994333267212e-01 4.429300129413604736e-02 9.924208372831344604e-02 -5.363694578409194946e-02 4.793798923492431641e-02 -8.234971016645431519e-02 -5.340941995382308960e-02 -1.290003210306167603e-02
2.060399204492568970e-01 -1.547098159790039062e-03 8.659677952527999878e-02 -1.632177978754043579e-01 -5.550190061330795288e-02 -3.914276137948036194e-02 -1.072146371006965637e-01 1.267903596162796021e-01 -8.526068180799484253e-02 -1.445762813091278076e-01 -1.642819941043853760e-01 -6.539224833250045776e-02 -4.921287670731544495e-02 -2.458692938089370728e-01 6.870930641889572144e-02 -5.604318156838417053e-02 -1.790330372750759125e-02 5.081685185432434082e-01 7.532823830842971802e-02 3.064664304256439209e-01 -4.995999634265899658e-01 3.693464770913124084e-02 2.447862923145294189e-01 1.122462563216686249e-02 9.462478011846542358e-02 -3.634737059473991394e-02 -1.128260716795921326e-01 -1.393120437860488892e-01 2.547559142112731934e-02 3.562713786959648132e-02 2.011648565530776978e-01 8.420421183109283447e-02
2.089003473520278931e-02 8.599355071783065796e-02 2.640257477760314941e-01 5.589044094085693359e-02 1.513233929872512817e-01 4.417378827929496765e-02 -4.392295777797698975e-01 1.794720254838466644e-02 1.589550524950027466e-01 -2.335505038499832153e-01 -2.259235270321369171e-02 -2.194590419530868530e-01 1.841871626675128937e-02 -1.975085906451568007e-04 2.521699853241443634e-02 -1.378689408302307129e-01 -1.060228422284126282e-01 3.349322676658630371e-01 -1.260500848293304443e-01 1.033805385231971741e-01 1.670073270797729492e-01 -7.533079385757446289e-02 2.571345865726470947e-01 -3.841629624366760254e-01 7.296832650899887085e-02 -2.889717519283294678e-01 8.714223653078079224e-02 -9.384860284626483917e-03 9.282210469245910645e-02 1.856827735900878906e-01 -3.653649613261222839e-02 -1.207070127129554749e-01
-1.897746175527572632e-01 9.070024639368057251e-02 -1.956695131957530975e-02 1.502375006675720215e-01 2.692126035690307617e-01 -1.275660991668701172e-01 -3.346943259239196777e-01 3.074011206626892090e-02 -1.872774586081504822e-02 -5.576565861701965332e-02 -2.793212831020355225e-01 7.081596180796623230e-03 -3.257445096969604492e-01 -2.140331417322158813e-01 4.238541796803474426e-02 -2.675019018352031708e-02 4.696177691221237183e-02 3.590037822723388672e-01 -2.102336734533309937e-01 2.087693959474563599e-01 -1.268853396177291870e-01 -1.199687421321868896e-01 1.101545915007591248e-01 -2.204298973083496094e-01 -1.138821318745613098e-01 -2.840321958065032959e-01 -9.489876031875610352e-02 -1.377072930335998535e-01 -2.507041953504085541e-02 2.480274140834808350e-01 -3.570836037397384644e-02 2.595220226794481277e-03
1.255872696638107300e-01 -4.980429634451866150e-02 2.688067853450775146e-01 -2.770891226828098297e-02 -9.647133201360702515e-02 -1.075457483530044556e-01 -2.470450252294540405e-01 2.288469225168228149e-01 4.735806211829185486e-02 -1.666484177112579346e-01 -2.256081998348236084e-01 -2.480692863464355469e-01 7.211950421333312988e-02 -1.637794822454452515e-01 1.257021278142929077e-01 7.134801149368286133e-02 -3.256997838616371155e-02 5.965791940689086914e-01 -1.969993412494659424e-01 -8.831720799207687378e-02 -4.379416350275278091e-03 2.685777842998504639e-01 1.071050316095352173e-01 6.526064872741699219e-02 2.388276457786560059e-01 5.317625030875205994e-02 5.824212729930877686e-02 -6.297968327999114990e-02 4.045340791344642639e-02 -7.172016799449920654e-02 -9.211266785860061646e-02 -7.161809504032135010e-02
3.218816220760345459e-01 2.535822056233882904e-02 1.353839635848999023e-01 -4.415663424879312515e-03 2.905081808567047119e-01 2.060790061950683594e-01 -4.995237886905670166e-01 1.927980333566665649e-01 1.384172439575195312e-01 -5.704297125339508057e-02 -2.452951967716217041e-01 9.365285933017730713e-02 1.927235871553421021e-01 -1.035348251461982727e-01 -1.335309818387031555e-02 -8.807594329118728638e-02 3.993108868598937988e-02 3.228394091129302979e-01 9.829882532358169556e-02 1.841437220573425293e-01 -1.529349088668823242e-01 -8.563464879989624023e-02 4.491279833018779755e-03 -5.693536251783370972e-03 -3.914380073547363281e-02 -1.393036991357803345e-01 -9.233854711055755615e-02 -1.334993243217468262e-01 2.687278948724269867e-02 1.336513310670852661e-01 -2.498632073402404785e-01 9.067522734403610229e-02
7.296102494001388550e-02 5.841362103819847107e-02 -1.396669447422027588e-01 2.058871239423751831e-01 1.355318576097488403e-01 1.088043451309204102e-01 -2.750360965728759766e-01 -8.033008128404617310e-02 -1.168095618486404419e-01 -1.765449792146682739e-01 -1.043547540903091431e-01 -4.147514402866363525e-01 2.812543809413909912e-01 -2.525616884231567383e-01 -9.722256660461425781e-02 -1.834062486886978149e-01 -3.866761457175016403e-03 2.793033123016357422e-01 1.975313015282154083e-02 3.029232919216156006e-01 8.709652721881866455e-02 -3.275711461901664734e-02 -9.535037726163864136e-02 -1.011348292231559753e-01 1.978122144937515259e-01 -3.264983892440795898e-01 -1.761167496442794800e-01 2.790820784866809845e-02 1.486232727766036987e-01 -5.818168818950653076e-02 -2.106542885303497314e-02 -4.193981736898422241e-02
1.302220076322555542e-01 1.138310208916664124e-01 2.488113194704055786e-01 -1.177146732807159424e-01 7.747738808393478394e-02 -9.123620111495256424e-05 -4.341489672660827637e-01 1.084176823496818542e-01 6.733224540948867798e-02 3.396993502974510193e-02 -2.068571299314498901e-01 4.100542888045310974e-02 -2.075445204973220825e-01 -4.964651167392730713e-02 -1.143215149641036987e-01 -2.647263109683990479e-01 2.232572436332702637e-02 3.753237724304199219e-01 -1.109786480665206909e-01 3.215391561388969421e-02 4.715843126177787781e-02 -1.360101252794265747e-01 3.093106150627136230e-01 -2.041362524032592773e-01 -6.100325658917427063e-02 -1.640131473541259766e-01 -2.589635550975799561e-01 -2.016026675701141357e-01 -1.741408370435237885e-02 5.410928279161453247e-02 -2.230574339628219604e-01 -7.165107131004333496e-02
1.985726058483123779e-01 1.911909878253936768e-02 1.643629074096679688e-01 -8.542328327894210815e-02 -2.520150244235992432e-01 -4.655034840106964111e-02 -2.757380902767181396e-01 2.155294865369796753e-01 5.531864240765571594e-03 -1.005027219653129578e-01 -2.654098272323608398e-01 -1.715462356805801392e-01 1.491299271583557129e-01 -6.873952597379684448e-02 -8.281245827674865723e-02 -1.279704272747039795e-01 -2.458664029836654663e-01 4.807852506637573242e-01 3.851393982768058777e-02 1.407160162925720215e-01 -3.095297515392303467e-01 1.075435429811477661e-01 1.196931749582290649e-01 2.646725773811340332e-01 -6.299177557229995728e-02 1.604427248239517212e-01 -7.163190096616744995e-02 -1.410596817731857300e-01 1.045422926545143127e-01 4.821449890732765198e-02 5.356778949499130249e-02 4.498380795121192932e-02
-8.117207884788513184e-02 6.053902953863143921e-02 3.723128139972686768e-01 1.047990098595619202e-02 2.017013430595397949e-01 -3.871943056583404541e-02 3.608808293938636780e-02 -5.799176543951034546e-02 6.100077927112579346e-02 -1.849169731140136719e-01 -2.277914732694625854e-01 -2.680759131908416748e-01 -1.060591191053390503e-01 -1.075499411672353745e-02 -2.139774858951568604e-01 -1.798395765945315361e-03 -1.795838624238967896e-01 3.750481605529785156e-01 -2.015955895185470581e-01 1.219298020005226135e-01 -1.719804108142852783e-01 1.044679209589958191e-01 3.061497211456298828e-01 1.544176191091537476e-01 -4.951195418834686279e-02 7.247541099786758423e-02 2.314334660768508911e-01 -5.855631083250045776e-02 -1.616521622054278851e-03 3.599992692470550537e-01 -3.466250747442245483e-02 -5.803733691573143005e-02
-1.738082021474838257e-01 1.073404476046562195e-01 8.935351856052875519e-03 1.485019475221633911e-01 6.535738706588745117e-02 4.124603047966957092e-02 -1.513932049274444580e-01 2.726737558841705322e-01 -1.412573009729385376e-01 -4.806501567363739014e-01 -8.924909681081771851e-02 -2.997612059116363525e-01 -1.367301642894744873e-01 -2.436999231576919556e-01 4.434465244412422180e-02 -2.881956696510314941e-01 -8.723144978284835815e-02 1.576263606548309326e-01 6.989318132400512695e-02 3.686989545822143555e-01 -1.479557156562805176e-02 -1.951018124818801880e-01 1.989455148577690125e-02 2.338114567101001740e-02 3.262236341834068298e-02 -2.083039842545986176e-02 -1.401991397142410278e-01 -2.151677906513214111e-01 1.491582393646240234e-01 -4.747097939252853394e-02 -4.985684156417846680e-02 -1.184915825724601746e-01
2.297716140747070312e-01 3.863231241703033447e-01 1.645036339759826660e-01 1.134362444281578064e-01 8.580558001995086670e-02 1.801744848489761353e-01 -1.433214358985424042e-02 1.313563436269760132e-01 1.882144063711166382e-02 -3.052456378936767578e-01 -5.552128329873085022e-02 -3.995712995529174805e-01 -4.922830685973167419e-02 -3.099683225154876709e-01 -8.815382421016693115e-02 -3.359168767929077148e-01 -1.164297237992286682e-01 1.452267765998840332e-01 2.053595036268234253e-01 2.035200148820877075e-01 -2.093285769224166870e-01 -1.565387099981307983e-01 -6.138003617525100708e-02 5.807616934180259705e-02 -1.048683002591133118e-01 3.718099743127822876e-02 -5.969643127173185349e-03 -2.093489281833171844e-02 8.292247354984283447e-02 -4.398583620786666870e-02 9.815597534179687500e-02 1.894631236791610718e-02
-6.051042582839727402e-03 2.011463493108749390e-01 2.303812056779861450e-01 -3.606603667140007019e-02 4.791811481118202209e-02 2.227778434753417969e-01 -1.513716429471969604e-01 1.762044727802276611e-01 2.202769219875335693e-01 -2.460693717002868652e-01 -7.296478748321533203e-02 -3.777665197849273682e-01 9.513655304908752441e-02 -1.634252369403839111e-01 -2.507636249065399170e-01 -2.205247133970260620e-01 -2.236730456352233887e-01 2.618909478187561035e-01 -4.735350608825683594e-02 1.619611978530883789e-01 -1.145378276705741882e-01 2.045168578624725342e-01 1.111640110611915588e-01 5.759473145008087158e-02 -1.282922327518463135e-01 -1.685816049575805664e-01 1.866777800023555756e-02 -1.487376987934112549e-01 -1.557619422674179077e-01 2.197633683681488037e-01 1.928337663412094116e-01 7.780893705785274506e-03
1.586545705795288086e-01 3.726627305150032043e-02 1.346347779035568237e-01 1.078563928604125977e-01 3.952857106924057007e-02 1.415248066186904907e-01 -2.739998698234558105e-01 1.417811810970306396e-01 -5.888085812330245972e-02 -2.103665024042129517e-01 -7.735966145992279053e-02 -3.828495144844055176e-01 2.426109090447425842e-02 -1.467912178486585617e-02 1.766539067029953003e-01 -3.215660154819488525e-02 -9.877422451972961426e-02 8.999897539615631104e-02 2.658103778958320618e-02 4.198327362537384033e-01 -1.143857464194297791e-01 -3.862240910530090332e-02 -1.190901473164558411e-01 1.530892029404640198e-02 -7.375954836606979370e-02 -5.419523119926452637e-01 -5.558453127741813660e-02 -2.884181449189782143e-03 3.914907574653625488e-02 5.594979226589202881e-02 -1.078572273254394531e-01 2.263292372226715088e-01
2.620976865291595459e-01 1.626692414283752441e-01 1.102007329463958740e-01 2.202615737915039062e-01 2.020706608891487122e-02 1.127362772822380066e-01 -3.489491045475006104e-01 2.947678565979003906e-01 -3.143131434917449951e-01 -7.350383698940277100e-02 -1.156455501914024353e-01 -2.926733195781707764e-01 3.527925908565521240e-02 -1.689638793468475342e-01 2.359479665756225586e-02 -1.581153273582458496e-01 1.359416265040636063e-02 1.897484064102172852e-01 7.230466604232788086e-02 2.273368388414382935e-01 -1.698113530874252319e-01 -2.220127135515213013e-01 -7.621931284666061401e-02 1.015854999423027039e-01 -1.802622973918914795e-01 -2.660842239856719971e-01 8.399520814418792725e-02 4.259996116161346436e-03 -1.529164463281631470e-01 -9.882776439189910889e-02 -1.009391695261001587e-01 1.509084403514862061e-01
6.296543776988983154e-02 1.284750401973724365e-01 9.951703250408172607e-02 -2.444196492433547974e-03 1.500804722309112549e-01 -1.209557875990867615e-01 -2.651858627796173096e-01 1.572130620479583740e-01 2.405068278312683105e-02 9.103083610534667969e-02 -1.295025348663330078e-01 -5.842139571905136108e-02 -4.256872534751892090e-01 3.190514072775840759e-02 -3.509194822981953621e-03 -1.817943751811981201e-01 1.181000377982854843e-02 4.395694136619567871e-01 -1.482695937156677246e-01 1.287245601415634155e-01 -5.841428413987159729e-02 -1.604189723730087280e-01 3.058540821075439453e-01 -3.036378026008605957e-01 -6.653146445751190186e-02 -1.244988068938255310e-01 -7.532410323619842529e-02 -1.964309662580490112e-01 1.595674306154251099e-01 9.970431774854660034e-02 -2.127536833286285400e-01 3.784101828932762146e-02
2.384136170148849487e-01 7.318818569183349609e-02 1.248051971197128296e-01 5.051561072468757629e-02 1.673906743526458740e-01 3.906371816992759705e-02 -3.138206601142883301e-01 -4.725405201315879822e-02 8.171711117029190063e-02 -2.363157570362091064e-01 -2.601822614669799805e-01 5.068426951766014099e-03 2.691190838813781738e-01 6.945735216140747070e-02 -1.264835428446531296e-02 1.644192188978195190e-01 1.418367587029933929e-02 2.852448821067810059e-01 -9.960132092237472534e-02 5.357570648193359375e-01 -3.624804690480232239e-02 3.449182724580168724e-03 -2.346009388566017151e-02 1.403180807828903198e-01 4.460301995277404785e-02 1.902970112860202789e-02 -2.080822736024856567e-01 -8.255149424076080322e-02 -1.143510416150093079e-01 1.506325602531433105e-01 -2.481160759925842285e-01 -6.961546838283538818e-02
6.888960301876068115e-02 -3.879781439900398254e-02 1.540702283382415771e-01 1.301943957805633545e-01 -2.051283419132232666e-01 5.649951472878456116e-02 -1.886868476867675781e-01 -4.104969650506973267e-02 4.733607347588986158e-04 1.149360984563827515e-01 -1.016393527388572693e-01 -9.701941907405853271e-02 1.230929270386695862e-01 -4.044781327247619629e-01 -1.512578278779983521e-01 -1.420345529913902283e-02 -2.965983701869845390e-03 3.183338940143585205e-01 -7.031592726707458496e-02 3.560949265956878662e-01 -1.551073640584945679e-01 -4.085407033562660217e-02 1.782662868499755859e-01 2.040748670697212219e-02 -1.529643684625625610e-01 -1.604725569486618042e-01 -6.977567821741104126e-02 8.952412009239196777e-02 2.524256110191345215e-01 1.004019081592559814e-01 -2.078812569379806519e-01 4.070032835006713867e-01
-2.009268477559089661e-02 -4.598328471183776855e-02 2.474975883960723877e-01 -1.570709981024265289e-02 -7.629891484975814819e-02 -1.907427459955215454e-01 -2.560214400291442871e-01 8.597932755947113037e-02 2.532294392585754395e-02 -2.805074751377105713e-01 -1.961347907781600952e-01 -3.048676550388336182e-01 1.265924982726573944e-02 -1.268395036458969116e-01 9.709862992167472839e-03 1.434297859668731689e-02 -1.545271426439285278e-01 5.989185571670532227e-01 -1.342272609472274780e-01 -1.963074505329132080e-02 1.912644132971763611e-02 2.483620494604110718e-01 1.269192695617675781e-01 9.413897246122360229e-02 2.314681857824325562e-01 7.310820370912551880e-02 2.030344009399414062e-01 9.965599514544010162e-03 2.190106734633445740e-02 5.420664325356483459e-02 2.323753386735916138e-02 -3.663138672709465027e-02
9.016488492488861084e-02 9.808466583490371704e-02 2.052250355482101440e-01 1.385840475559234619e-01 1.979616582393646240e-01 -2.842180430889129639e-01 -9.367774426937103271e-02 2.960430383682250977e-01 -2.409095913171768188e-01 -1.408639401197433472e-01 -6.448049843311309814e-02 -2.004549652338027954e-01 2.303172945976257324e-01 -2.797198295593261719e-01 1.888158768415451050e-01 -2.160697728395462036e-01 -2.236136607825756073e-02 7.545176893472671509e-02 -1.496099680662155151e-01 -1.646739840507507324e-01 -1.946799159049987793e-01 -1.434238348156213760e-02 3.836519420146942139e-01 3.961542621254920959e-02 -1.810243265936151147e-04 3.713919222354888916e-02 -2.611683905124664307e-01 -6.938949227333068848e-02 2.326357876881957054e-03 1.126054674386978149e-01 4.095594864338636398e-03 -1.975631415843963623e-01
3.824595510959625244e-01 3.235036507248878479e-02 2.231669872999191284e-01 -2.053393125534057617e-01 -2.611416578292846680e-01 7.590509206056594849e-02 -2.370806485414505005e-01 -1.039763838052749634e-01 -2.042065113782882690e-01 -1.635587364435195923e-01 -1.322364509105682373e-01 -1.789807528257369995e-01 9.730418026447296143e-02 -1.309110224246978760e-01 4.895172268152236938e-02 -1.386926025152206421e-01 -3.009882569313049316e-01 4.248875081539154053e-01 -8.277664892375469208e-03 1.014485731720924377e-01 -1.404208540916442871e-01 -5.895591154694557190e-02 1.521845459938049316e-01 2.262320071458816528e-01 -4.575976356863975525e-02 1.379021257162094116e-02 -6.041288375854492188e-02 -2.338225580751895905e-02 7.886092364788055420e-02 1.145399361848831177e-01 5.084990989416837692e-04 2.206526100635528564e-01
3.120445907115936279e-01 3.950842097401618958e-02 1.917928308248519897e-01 -7.205922901630401611e-02 -2.430414110422134399e-01 8.255002647638320923e-02 -3.626695275306701660e-01 6.221678853034973145e-02 3.140851855278015137e-02 -1.691158860921859741e-01 -9.561897814273834229e-02 -2.396983653306961060e-01 1.784459650516510010e-01 -1.409654915332794189e-01 -2.689768001437187195e-02 9.154810011386871338e-02 -1.074092760682106018e-01 3.284488618373870850e-01 1.297963410615921021e-01 2.020895928144454956e-01 -3.139992356300354004e-01 1.604000478982925415e-02 2.309545427560806274e-01 2.276405394077301025e-01 -8.563978970050811768e-02 1.138287261128425598e-01 2.174604125320911407e-02 8.680265396833419800e-02 -8.600952103734016418e-03 2.720877826213836670e-01 1.129169464111328125e-01 -6.732338666915893555e-02
-2.201196402311325073e-01 2.788283824920654297e-01 7.620687037706375122e-02 2.688580453395843506e-01 -4.020132590085268021e-03 1.955479085445404053e-01 -3.244622647762298584e-01 -2.192180007696151733e-01 6.900951266288757324e-02 -1.620515882968902588e-01 -7.505695521831512451e-02 -9.884202480316162109e-02 -1.458707302808761597e-01 -2.299744039773941040e-01 -2.584378719329833984e-01 -1.500609368085861206e-01 -6.059018522500991821e-02 2.117309123277664185e-01 -1.520030349493026733e-01 1.163996085524559021e-01 -3.668580353260040283e-01 5.597357824444770813e-02 2.915446758270263672e-01 7.819957286119461060e-02 -2.781361807137727737e-03 4.962559044361114502e-02 -1.322114374488592148e-03 -9.132295101881027222e-02 -5.599170178174972534e-02 2.193251997232437134e-01 -4.081912711262702942e-02 1.285227984189987183e-01
2.869431078433990479e-01 -7.361172139644622803e-02 1.641545593738555908e-01 -1.203871611505746841e-02 -1.489394754171371460e-01 1.041288301348686218e-01 -3.240479826927185059e-01 2.040459215641021729e-01 -1.959364861249923706e-02 5.901943147182464600e-02 1.625551492907106876e-03 -3.988963365554809570e-01 -1.386399660259485245e-02 -2.537051448598504066e-03 2.021176218986511230e-01 -1.218162551522254944e-01 1.076628640294075012e-02 2.867868840694427490e-01 5.574494972825050354e-02 1.306518465280532837e-01 -2.628453969955444336e-01 9.703290462493896484e-02 4.779646173119544983e-02 1.250258088111877441e-01 1.487462818622589111e-01 -2.564346492290496826e-01 -1.282638590782880783e-02 -1.384499818086624146e-01 9.618646651506423950e-02 1.105688363313674927e-01 -1.007904559373855591e-01 3.857406377792358398e-01
5.299282073974609375e-02 4.546646028757095337e-03 1.920353025197982788e-01 -5.147526785731315613e-02 1.195061653852462769e-01 2.286396734416484833e-02 -2.178021222352981567e-01 3.065947890281677246e-01 -1.009793281555175781e-01 -9.716400504112243652e-02 2.536405436694622040e-02 -4.731116592884063721e-01 8.575925603508949280e-03 -7.106126844882965088e-02 5.907662585377693176e-02 2.874600002542138100e-03 -2.882561385631561279e-01 1.856927424669265747e-01 -2.780928611755371094e-01 2.976788021624088287e-02 1.559260189533233643e-01 8.720265328884124756e-02 1.420371532440185547e-01 -2.505247294902801514e-02 8.313422650098800659e-02 1.556595116853713989e-01 -2.007920593023300171e-01 -1.506399810314178467e-01 -3.097506053745746613e-02 1.400575507432222366e-02 -4.375427961349487305e-01 -1.157533675432205200e-01
-1.618493050336837769e-01 1.983283609151840210e-01 2.193201184272766113e-01 1.993297934532165527e-01 1.129544433206319809e-02 9.074187278747558594e-02 -4.297204613685607910e-01 -3.087908327579498291e-01 1.391564309597015381e-01 -4.450537636876106262e-02 1.679493933916091919e-01 -1.778418421745300293e-01 -1.177865117788314819e-01 -1.230939328670501709e-01 -2.280820310115814209e-01 1.462969812564551830e-04 -3.161882981657981873e-02 3.024023473262786865e-01 -8.598589897155761719e-02 1.383796483278274536e-01 -2.660650014877319336e-01 2.637585066258907318e-02 7.990849018096923828e-02 9.191208332777023315e-02 -4.318813607096672058e-02 -1.783137321472167969e-01 -1.698376983404159546e-01 -1.776072680950164795e-01 -1.391409635543823242e-01 2.372350692749023438e-01 5.861581768840551376e-03 1.449230462312698364e-01
2.383417040109634399e-01 3.022667393088340759e-02 2.939378023147583008e-01 2.311908602714538574e-01 1.546855270862579346e-01 9.179810434579849243e-02 -4.724489450454711914e-01 4.030246287584304810e-03 2.082288861274719238e-01 -1.409538686275482178e-01 -2.123339921236038208e-01 -1.218400672078132629e-01 2.821422815322875977e-01 -1.422947496175765991e-01 3.700680658221244812e-02 -1.499246060848236084e-01 -1.450932119041681290e-02 1.936187893152236938e-01 -1.493540853261947632e-01 -8.131751418113708496e-02 -1.510922461748123169e-01 2.384116314351558685e-02 -3.776371106505393982e-02 -6.333620846271514893e-02 -1.045265719294548035e-01 5.143715534359216690e-03 7.754751294851303101e-02 -4.243721812963485718e-02 2.518298923969268799e-01 -5.678069218993186951e-02 -7.149658352136611938e-02 3.376708626747131348e-01
4.167644381523132324e-01 -8.577930182218551636e-02 1.935375332832336426e-01 -1.127076148986816406e-02 9.957282990217208862e-02 1.421497464179992676e-01 -1.843896210193634033e-01 -1.431068629026412964e-01 2.741146087646484375e-02 -1.970985978841781616e-01 -7.101149857044219971e-02 -3.057649135589599609e-01 2.574292197823524475e-02 -2.256414890289306641e-01 -2.492299675941467285e-01 2.000972479581832886e-01 -9.698712825775146484e-02 3.379329144954681396e-01 -1.687653064727783203e-01 1.538517884910106659e-02 6.190129369497299194e-02 -1.009871810674667358e-01 -6.466980278491973877e-02 2.036559432744979858e-01 2.652917504310607910e-01 -1.076230183243751526e-01 -5.268607288599014282e-02 -1.954712904989719391e-02 -5.987352505326271057e-02 -6.635013967752456665e-02 -1.085248365998268127e-01 -2.966531515121459961e-01
2.887956202030181885e-01 1.648115813732147217e-01 9.317831695079803467e-02 -2.276850678026676178e-02 -2.272755205631256104e-01 2.075265347957611084e-01 -2.095241248607635498e-01 4.156791046261787415e-02 -1.318913400173187256e-01 -1.593562662601470947e-01 -2.055256813764572144e-01 -3.854114115238189697e-01 1.581099331378936768e-01 -1.688836216926574707e-01 -4.661883786320686340e-02 -2.355865389108657837e-01 -3.224779665470123291e-01 3.328873515129089355e-01 6.843867152929306030e-02 -7.165125757455825806e-02 -2.663319706916809082e-01 -1.842491626739501953e-01 -6.369683891534805298e-03 1.314926594495773315e-01 1.424130350351333618e-01 -1.908757165074348450e-02 -7.651555817574262619e-03 5.571589618921279907e-02 -8.300823718309402466e-02 5.102631077170372009e-02 -1.164683252573013306e-01 3.760406002402305603e-02
2.153487205505371094e-01 -1.450920850038528442e-01 2.074620425701141357e-01 1.381071284413337708e-02 -4.241134971380233765e-03 6.759272515773773193e-02 -3.091653585433959961e-01 1.568629443645477295e-01 1.479794532060623169e-01 -2.540175914764404297e-01 -5.023626610636711121e-02 -2.652632892131805420e-01 4.686674475669860840e-02 -1.622529178857803345e-01 9.074655175209045410e-02 1.198147460818290710e-01 -5.066100135445594788e-02 5.243023633956909180e-01 -1.948889046907424927e-01 -1.329320222139358521e-01 -2.273161709308624268e-02 2.084406912326812744e-01 3.972038254141807556e-02 2.320605218410491943e-01 1.509012877941131592e-01 1.038388609886169434e-01 1.449383497238159180e-01 -3.498632460832595825e-02 1.850063949823379517e-01 -1.468651276081800461e-02 -1.747108548879623413e-01 -2.973149158060550690e-02
1.733768582344055176e-01 1.068282574415206909e-01 9.122105315327644348e-03 7.971248030662536621e-02 8.446864783763885498e-02 -1.078931242227554321e-01 -3.107686936855316162e-01 3.362442851066589355e-01 -2.254975587129592896e-01 1.071118982508778572e-03 -1.131561025977134705e-01 1.531970351934432983e-01 8.957852423191070557e-02 -1.293558180332183838e-01 1.659846305847167969e-01 -1.667745858430862427e-01 -3.349595069885253906e-01 3.877894282341003418e-01 -4.411716014146804810e-02 1.180010810494422913e-01 -2.494679689407348633e-01 -1.509019881486892700e-01 2.065794616937637329e-01 1.825868636369705200e-01 -3.545121103525161743e-02 1.182165592908859253e-01 -2.086830437183380127e-01 -4.959510266780853271e-02 1.093900799751281738e-01 2.080471217632293701e-01 -1.475940737873315811e-02 -1.600313931703567505e-02
-1.160046234726905823e-01 4.697701707482337952e-02 1.024687439203262329e-01 1.397624611854553223e-01 5.406158044934272766e-02 4.985978454351425171e-02 -2.065746337175369263e-01 2.646139860153198242e-01 -2.495504617691040039e-01 -3.219234645366668701e-01 -1.918658763170242310e-01 -3.423899114131927490e-01 -3.727729618549346924e-02 -3.872950077056884766e-01 9.513045102357864380e-02 -2.549526393413543701e-01 -1.008642720989882946e-03 1.300314962863922119e-01 1.204139813780784607e-01 3.422489464282989502e-01 -2.113934606313705444e-02 -2.256229519844055176e-01 -6.622281670570373535e-02 -2.229081653058528900e-02 5.728119984269142151e-02 1.058101654052734375e-02 -1.372874528169631958e-01 -2.298914045095443726e-01 8.660701662302017212e-02 -2.105249837040901184e-02 3.519798070192337036e-02 -4.192159324884414673e-02
-4.215269163250923157e-02 1.094746142625808716e-01 1.054451316595077515e-01 6.476680189371109009e-02 -8.377960883080959320e-03 -1.283920742571353912e-02 -9.746897220611572266e-02 6.335112452507019043e-02 -1.414492279291152954e-01 9.849593043327331543e-02 -9.873454272747039795e-02 -5.043664574623107910e-01 3.968675062060356140e-02 -6.751371175050735474e-02 2.350335568189620972e-02 3.753996267914772034e-02 2.728309333324432373e-01 3.684629201889038086e-01 -2.441760748624801636e-01 1.126474589109420776e-01 -4.254059400409460068e-03 -4.381059855222702026e-02 1.527615785598754883e-01 -9.149561822414398193e-02 1.318424791097640991e-01 -1.508117914199829102e-01 -1.050918549299240112e-02 6.771345436573028564e-02 2.153801470994949341e-01 1.455279141664505005e-01 -2.657677829265594482e-01 3.950426578521728516e-01
-9.714929759502410889e-02 2.314642965793609619e-01 -3.723682463169097900e-02 1.899693012237548828e-01 5.568907037377357483e-02 5.213238671422004700e-02 2.577161649242043495e-03 2.455251514911651611e-01 -9.515323326922953129e-04 -2.601256594061851501e-02 -7.954964786767959595e-02 -3.892332315444946289e-01 -1.631446648389101028e-03 -8.012689650058746338e-02 -5.120802670717239380e-02 7.039335370063781738e-02 7.686636596918106079e-02 4.403986334800720215e-01 -1.043987721204757690e-01 1.162704005837440491e-01 -1.592722386121749878e-01 -1.030476018786430359e-02 2.643757760524749756e-01 -1.801140904426574707e-01 -2.919434104114770889e-03 -2.597001791000366211e-01 -2.343273162841796875e-01 1.374555677175521851e-01 -7.415869086980819702e-02 1.659945398569107056e-02 -2.814494669437408447e-01 2.873374223709106445e-01
7.556135952472686768e-02 8.211620897054672241e-02 3.074169456958770752e-01 -4.689231514930725098e-02 1.929869949817657471e-01 1.005493253469467163e-01 -4.493937492370605469e-01 2.920936942100524902e-01 6.839808821678161621e-02 1.518888473510742188e-01 -1.475084125995635986e-01 -1.315344776958227158e-02 -1.828985810279846191e-01 5.209250375628471375e-02 -1.133816614747047424e-01 -8.138673007488250732e-02 8.556077373214066029e-04 4.011730551719665527e-01 -4.780878499150276184e-02 2.079396545886993408e-01 -3.770179301500320435e-02 -2.881242632865905762e-01 3.942077234387397766e-02 -2.163842022418975830e-01 -7.660205010324716568e-03 -2.151955813169479370e-01 -4.609347134828567505e-02 -1.542828530073165894e-01 -1.733014918863773346e-02 4.269405081868171692e-02 -1.594991832971572876e-01 -1.084158569574356079e-01
1.558260153979063034e-02 1.282564401626586914e-01 1.919017136096954346e-01 -7.388593256473541260e-02 1.318714469671249390e-01 1.544350087642669678e-01 -2.951608598232269287e-01 9.296290576457977295e-02 -4.487393051385879517e-02 -3.920943439006805420e-01 -1.821873337030410767e-01 -1.765684187412261963e-01 1.070825383067131042e-01 -9.935963153839111328e-02 4.292669892311096191e-02 7.899630069732666016e-02 -1.983247250318527222e-01 2.784229218959808350e-01 2.327793277800083160e-02 1.810340434312820435e-01 4.266339167952537537e-02 -9.237069636583328247e-02 -7.038969546556472778e-02 1.176416426897048950e-01 1.396479159593582153e-01 -1.793809980154037476e-01 -4.238233268260955811e-01 -6.041404791176319122e-03 1.423921287059783936e-01 1.267348378896713257e-01 3.164918720722198486e-01 -8.553991466760635376e-02
1.091604456305503845e-01 1.296535134315490723e-01 2.131302803754806519e-01 -3.712518215179443359e-01 2.442124485969543457e-02 1.640103012323379517e-01 -5.341764166951179504e-02 1.397174876183271408e-02 2.393935248255729675e-02 -1.923868358135223389e-01 -7.623109966516494751e-02 -2.097565233707427979e-01 -9.773450344800949097e-02 -3.097310960292816162e-01 2.289128303527832031e-01 -1.940357238054275513e-01 4.949157009832561016e-04 4.936390817165374756e-01 -7.724620401859283447e-02 1.981310695409774780e-01 -2.335161864757537842e-01 2.326958328485488892e-01 -2.822719514369964600e-03 5.620123445987701416e-02 6.301371008157730103e-02 7.692947983741760254e-03 -1.171105280518531799e-01 -3.534774109721183777e-02 8.024884387850761414e-03 -4.427808150649070740e-02 5.586251243948936462e-02 -2.228444069623947144e-01
1.330525279045104980e-01 -6.700702360831201077e-04 2.630811333656311035e-01 1.128586009144783020e-01 1.610610336065292358e-01 5.122932791709899902e-02 -2.845926880836486816e-01 2.148912400007247925e-01 -2.899868190288543701e-01 -1.495539844036102295e-01 1.465853154659271240e-01 -4.990609884262084961e-01 -3.635940328240394592e-02 -3.395622223615646362e-02 -1.548158377408981323e-01 7.201264053583145142e-02 -8.963914960622787476e-02 2.539217174053192139e-01 -1.448001563549041748e-01 -5.081452801823616028e-02 8.629300445318222046e-02 6.881134584546089172e-03 3.833073005080223083e-02 1.323600672185420990e-02 -5.552626773715019226e-02 1.131487488746643066e-01 -1.242309361696243286e-01 -1.649445593357086182e-01 5.348798632621765137e-02 -1.583020575344562531e-02 -3.957855999469757080e-01 -1.117682904005050659e-01
1.451585739850997925e-01 -9.871155023574829102e-03 -6.944660842418670654e-02 2.498956620693206787e-01 1.772658973932266235e-01 1.766796559095382690e-01 -2.268919795751571655e-01 3.328397125005722046e-02 -4.491953179240226746e-02 -5.689317360520362854e-02 -5.130571126937866211e-02 -1.922762691974639893e-01 -9.250001609325408936e-02 -2.306849509477615356e-01 -1.090747863054275513e-01 1.151511296629905701e-01 4.740187153220176697e-02 3.304565846920013428e-01 -3.465031459927558899e-02 4.053644537925720215e-01 -1.464203596115112305e-01 -1.236793864518404007e-02 4.114921689033508301e-01 -5.103134736418724060e-02 1.339687127619981766e-02 9.462156146764755249e-02 -8.239014446735382080e-02 1.893378347158432007e-01 1.686759889125823975e-01 7.615912705659866333e-02 -2.885582856833934784e-02 -3.274186849594116211e-01
2.446638643741607666e-01 2.066279500722885132e-01 3.895924985408782959e-02 2.323444634675979614e-01 1.264176219701766968e-01 1.333025004714727402e-02 -3.178811967372894287e-01 2.472061961889266968e-01 -2.948614060878753662e-01 -1.484897136688232422e-01 -5.289129912853240967e-02 -1.784710884094238281e-01 1.077724471688270569e-01 -3.207453191280364990e-01 1.074304953217506409e-01 -1.241061016917228699e-01 1.008655503392219543e-02 2.116866707801818848e-01 4.256757907569408417e-03 1.561329066753387451e-01 -1.725765168666839600e-01 -2.909678518772125244e-01 -1.034309566020965576e-01 8.122666180133819580e-02 -2.860746681690216064e-01 -1.730315238237380981e-01 1.503372341394424438e-01 -1.594304852187633514e-02 2.396389842033386230e-02 -1.013382226228713989e-01 -1.623542904853820801e-01 7.523496448993682861e-02
2.034906893968582153e-01 -1.102036237716674805e-01 2.006990164518356323e-01 8.825554698705673218e-02 2.229335904121398926e-01 -2.202718704938888550e-02 -2.540677785873413086e-01 9.888945519924163818e-02 3.798892498016357422e-01 -6.363295018672943115e-02 -4.846834838390350342e-01 -2.898477911949157715e-01 2.589981816709041595e-02 3.080463968217372894e-02 9.973663091659545898e-02 -2.208422496914863586e-02 8.461040258407592773e-02 2.741910219192504883e-01 -5.277268216013908386e-02 1.902727484703063965e-01 -2.061414569616317749e-01 -1.345548331737518311e-01 -1.570111364126205444e-01 5.457518622279167175e-02 9.540987759828567505e-02 -6.146050617098808289e-02 -1.184881031513214111e-01 -1.642951816320419312e-01 9.343808889389038086e-02 5.504230037331581116e-03 -1.408894360065460205e-01 -4.931022226810455322e-02
-2.876655757427215576e-02 6.209515780210494995e-02 1.966515332460403442e-01 1.237079724669456482e-01 4.941631574183702469e-03 -1.583240479230880737e-01 -4.876913726329803467e-01 2.096069008111953735e-01 1.630662381649017334e-01 -2.209158241748809814e-01 -2.512893378734588623e-01 -7.219665497541427612e-02 1.555142924189567566e-02 -1.405466794967651367e-01 1.042006984353065491e-01 -2.229744344949722290e-01 -1.904240697622299194e-01 1.010502651333808899e-01 -7.609556615352630615e-02 3.260661959648132324e-01 6.025731563568115234e-02 -1.364090144634246826e-01 3.913818299770355225e-02 -8.140546083450317383e-02 1.101170480251312256e-01 -9.112416766583919525e-03 -1.536974757909774780e-01 8.976763486862182617e-02 1.459284722805023193e-01 3.289770483970642090e-01 2.034423351287841797e-01 -7.981124520301818848e-02
3.784765005111694336e-01 1.909380406141281128e-02 2.087077349424362183e-01 -1.872133016586303711e-01 -2.042131721973419189e-01 -1.428139507770538330e-01 -1.345879137516021729e-01 1.391264796257019043e-01 -1.040284484624862671e-01 -2.851908504962921143e-01 -1.561488360166549683e-01 -7.166302204132080078e-02 -7.062017917633056641e-02 -1.370625346899032593e-01 -2.230829447507858276e-01 1.731881648302078247e-01 -8.055364340543746948e-02 5.151509642601013184e-01 -1.528427153825759888e-01 1.281801462173461914e-01 -2.753594517707824707e-01 1.260399520397186279e-01 6.764521449804306030e-02 4.302852228283882141e-02 7.893075793981552124e-02 1.051701977849006653e-01 1.869207248091697693e-02 -7.803313434123992920e-02 1.121001094579696655e-01 4.239960014820098877e-02 -7.097677141427993774e-02 -8.903319016098976135e-03
-9.164688736200332642e-02 7.987459190189838409e-03 3.544006049633026123e-01 -1.435045152902603149e-01 -1.671067029237747192e-01 4.849378764629364014e-02 -6.651824712753295898e-02 5.330220982432365417e-02 9.299555420875549316e-02 4.011458158493041992e-02 1.478623151779174805e-01 -2.943058907985687256e-01 1.334941387176513672e-01 -2.759468927979469299e-02 -2.276337146759033203e-01 -1.415669918060302734e-01 -5.069966614246368408e-02 4.031870663166046143e-01 -1.218167170882225037e-01 6.304706633090972900e-02 -1.931263357400894165e-01 3.309689089655876160e-02 1.624369919300079346e-01 2.954554930329322815e-02 -9.873448312282562256e-02 1.471363753080368042e-01 -1.382696628570556641e-01 -1.525936573743820190e-01 7.421061396598815918e-02 2.670173943042755127e-01 -1.532400548458099365e-01 -4.182573854923248291e-01
-1.541556268930435181e-01 2.217984497547149658e-01 2.347867786884307861e-01 7.729914784431457520e-02 1.522820442914962769e-01 2.425341904163360596e-01 9.428555518388748169e-02 -1.356242597103118896e-01 -1.097606346011161804e-01 -1.247598081827163696e-01 -1.881723701953887939e-01 -9.725780040025711060e-02 9.486874938011169434e-02 -1.774895191192626953e-01 1.315978169441223145e-01 -1.257396489381790161e-02 -2.384589165449142456e-01 4.939608871936798096e-01 -1.485570818185806274e-01 3.745877370238304138e-02 -1.557424664497375488e-01 -1.433592140674591064e-01 2.507140636444091797e-01 -1.150412708520889282e-01 1.484788954257965088e-01 -2.738097012042999268e-01 8.565083891153335571e-02 -1.540213823318481445e-01 -9.465868026018142700e-02 -5.175619944930076599e-02 -1.907794624567031860e-01 -6.958351284265518188e-02
-4.155997559428215027e-02 2.106203325092792511e-02 2.013726979494094849e-01 1.057917401194572449e-01 2.278715223073959351e-01 -4.913271218538284302e-02 -2.691569030284881592e-01 -1.084566712379455566e-01 1.208944022655487061e-01 -1.013043746352195740e-01 -3.654883801937103271e-02 -2.112119048833847046e-01 -1.714960858225822449e-02 -2.292675375938415527e-01 -1.369006037712097168e-01 -6.852085888385772705e-02 1.508824080228805542e-01 6.079838871955871582e-01 -4.042159393429756165e-02 4.801144450902938843e-02 -1.648255437612533569e-01 2.901335805654525757e-02 -2.067361176013946533e-01 -1.685911864042282104e-01 -2.402789592742919922e-01 -1.875893324613571167e-01 9.847851097583770752e-02 2.436156384646892548e-02 5.413325130939483643e-02 1.396855413913726807e-01 -4.855799488723278046e-03 -1.980340480804443359e-01
3.273220658302307129e-01 2.360984086990356445e-01 3.198210150003433228e-02 -4.036181047558784485e-02 1.631465405225753784e-01 -1.731531880795955658e-02 -1.050417125225067139e-01 -1.210503559559583664e-02 -2.105316668748855591e-01 -2.331723421812057495e-01 -3.049384951591491699e-01 -2.438623905181884766e-01 -2.018410526216030121e-02 -2.724885046482086182e-01 2.871771901845932007e-02 6.939036538824439049e-04 5.376456305384635925e-02 4.110772013664245605e-01 -1.284790597856044769e-02 4.541653767228126526e-02 -1.984990239143371582e-01 2.865348756313323975e-01 1.653187870979309082e-01 2.614012956619262695e-01 1.533524040132761002e-02 3.630000352859497070e-02 -7.513489574193954468e-02 -4.285803437232971191e-02 4.877819120883941650e-02 -1.373722255229949951e-01 7.099204510450363159e-02 2.077113538980484009e-01
1.546159684658050537e-01 -7.968080788850784302e-02 1.444300264120101929e-01 2.075405567884445190e-01 -3.107288619503378868e-03 -2.635858952999114990e-01 -1.417165845632553101e-01 2.601883709430694580e-01 -7.989042997360229492e-02 5.154016986489295959e-02 3.497020900249481201e-01 -3.087336122989654541e-01 5.580043420195579529e-02 -2.336525321006774902e-01 3.734105825424194336e-02 -1.701498925685882568e-01 -8.725263178348541260e-02 4.156449735164642334e-01 -1.968878358602523804e-01 -1.191217824816703796e-01 6.621892005205154419e-02 -7.549701631069183350e-02 2.938390374183654785e-01 1.162157133221626282e-01 -6.772769242525100708e-02 1.265713870525360107e-01 -5.363238230347633362e-02 -2.090820521116256714e-01 -1.294213086366653442e-01 7.420045323669910431e-03 1.124078780412673950e-02 -8.032753318548202515e-02
-7.815128564834594727e-02 6.825619190931320190e-02 2.032075226306915283e-01 2.859015464782714844e-01 9.150652587413787842e-02 -6.980392336845397949e-02 -3.960982561111450195e-01 -4.438823834061622620e-02 6.918774545192718506e-02 -3.137463331222534180e-02 1.298848688602447510e-01 -1.809993684291839600e-01 4.927024617791175842e-02 -6.211939081549644470e-02 -4.221184924244880676e-02 -1.719969660043716431e-01 3.864432917907834053e-03 4.775817394256591797e-01 6.624318659305572510e-02 6.578522175550460815e-02 -2.450328618288040161e-01 -2.423270791769027710e-02 1.489334180951118469e-02 -3.313069641590118408e-01 -3.119825124740600586e-01 -4.597939550876617432e-02 9.553494304418563843e-02 -1.692627817392349243e-01 -5.489388015121221542e-03 1.680224388837814331e-01 -1.087304949760437012e-01 -1.276696026325225830e-01
-3.824875922873616219e-03 -1.474049501121044159e-02 1.151225268840789795e-01 8.237422443926334381e-03 1.694828718900680542e-01 -2.867853343486785889e-01 2.009288873523473740e-03 9.691566228866577148e-02 4.012427292764186859e-03 -3.081559836864471436e-01 -8.781533688306808472e-02 -1.548300534486770630e-01 1.093853265047073364e-02 -2.233125083148479462e-02 -4.701488092541694641e-02 4.367056302726268768e-03 -3.179547488689422607e-01 5.153151154518127441e-01 -1.068776398897171021e-01 7.453946769237518311e-02 -1.147532686591148376e-01 1.538233608007431030e-01 2.401808202266693115e-01 1.328699290752410889e-01 2.360272705554962158e-01 1.872014105319976807e-01 -1.264387667179107666e-01 -4.030814021825790405e-02 -6.980974576435983181e-04 1.819087564945220947e-01 -1.230445131659507751e-01 -2.901399433612823486e-01
2.199607938528060913e-01 1.235370412468910217e-01 2.051258236169815063e-01 9.012913703918457031e-02 7.260147482156753540e-02 3.427749872207641602e-01 -4.108509719371795654e-01 9.580179303884506226e-02 5.009334534406661987e-03 2.672981237992644310e-03 -1.341665983200073242e-01 -1.608311831951141357e-01 -2.394159436225891113e-01 1.801497936248779297e-01 -1.422849893569946289e-01 -7.605069130659103394e-02 -1.641635596752166748e-02 3.485270142555236816e-01 -2.128727734088897705e-01 1.359454542398452759e-01 -3.572622314095497131e-02 -7.641123980283737183e-02 1.998218744993209839e-01 -2.627211064100265503e-02 -1.982601881027221680e-01 3.312576562166213989e-02 1.435357183218002319e-01 -1.595166623592376709e-01 1.560147553682327271e-01 1.743520498275756836e-01 -1.379837542772293091e-01 -1.794705837965011597e-01
-2.873605675995349884e-02 -1.229504868388175964e-01 -4.974285885691642761e-02 4.333215355873107910e-01 1.946942657232284546e-01 7.661271095275878906e-02 -3.135462701320648193e-01 -1.000826209783554077e-01 -1.780141741037368774e-01 -4.740709438920021057e-02 -1.726009100675582886e-01 3.971616178750991821e-02 -9.420064836740493774e-02 -2.512196898460388184e-01 -8.141013979911804199e-02 1.905505061149597168e-01 -8.367887698113918304e-03 3.004379570484161377e-01 1.958842948079109192e-02 2.799491882324218750e-01 -2.305314540863037109e-01 -4.555664584040641785e-02 1.564003527164459229e-01 2.680323719978332520e-01 -3.706898912787437439e-02 -6.332203280180692673e-03 -1.686521619558334351e-01 -8.838537335395812988e-02 -8.245639503002166748e-02 2.486396282911300659e-01 -1.812951862812042236e-01 4.142485186457633972e-02
-4.062527790665626526e-02 7.883562892675399780e-02 3.526670336723327637e-01 -4.222639370709657669e-03 -3.600101545453071594e-02 1.561123132705688477e-01 -1.878897696733474731e-01 -1.503285318613052368e-01 1.479067802429199219e-01 -9.747325628995895386e-02 -8.024834841489791870e-02 -1.456054300069808960e-01 -1.548375282436609268e-02 -2.638154476881027222e-02 -3.581229969859123230e-02 -1.769685894250869751e-01 -1.385379582643508911e-01 4.038457572460174561e-01 -2.161927521228790283e-01 1.699356138706207275e-01 6.210847571492195129e-02 1.628308673389256001e-03 1.339677125215530396e-01 -3.147876560688018799e-01 3.410808043554425240e-03 -3.158919811248779297e-01 -1.295941621065139771e-01 -9.884216636419296265e-02 2.359063178300857544e-02 2.094534486532211304e-01 -2.369380444288253784e-01 -2.930682301521301270e-01
-3.056770376861095428e-02 3.188020363450050354e-02 3.178043663501739502e-01 -5.018575489521026611e-02 2.050422430038452148e-01 1.272555738687515259e-01 -2.117162495851516724e-01 1.895661056041717529e-01 2.862482666969299316e-01 -2.935741245746612549e-01 5.228453502058982849e-02 -3.596898615360260010e-01 1.550636161118745804e-02 -2.265286743640899658e-01 -8.182065933942794800e-02 -4.057795554399490356e-02 -1.313982903957366943e-01 2.002450078725814819e-01 -9.042980521917343140e-02 2.698215246200561523e-01 -5.489550530910491943e-02 9.872443974018096924e-02 8.627355843782424927e-02 -3.042410016059875488e-01 -1.338801085948944092e-01 -6.010539084672927856e-02 2.517905235290527344e-01 -1.341985017061233521e-01 -4.936927929520606995e-02 7.497515529394149780e-02 -7.948011904954910278e-02 -1.642377674579620361e-01
1.019125431776046753e-01 1.114032641053199768e-01 3.697367757558822632e-02 1.449096389114856720e-02 -4.901693016290664673e-02 -2.508593164384365082e-02 -3.413182497024536133e-01 3.800139725208282471e-01 -5.287542194128036499e-02 8.778969198465347290e-02 -1.233763433992862701e-02 5.429878458380699158e-02 7.742805033922195435e-02 -2.524725794792175293e-01 3.466280400753021240e-01 -1.235221549868583679e-01 -2.343708574771881104e-01 3.964712321758270264e-01 -3.536010906100273132e-02 1.041404902935028076e-01 -2.591462135314941406e-01 -1.203322932124137878e-01 3.276818692684173584e-01 1.180489361286163330e-01 -6.925724446773529053e-02 1.440176218748092651e-01 -1.382281035184860229e-01 -1.133340448141098022e-01 4.625891149044036865e-02 5.983808636665344238e-02 6.957290694117546082e-03 -5.015286803245544434e-02
-5.632892251014709473e-02 3.652730956673622131e-02 1.962791085243225098e-01 3.826462477445602417e-02 -1.492944732308387756e-02 2.187980413436889648e-01 -2.469330132007598877e-01 1.153852492570877075e-01 -7.145351916551589966e-02 2.193501405417919159e-02 -1.428526192903518677e-01 -6.931273639202117920e-02 1.753212660551071167e-01 -1.591296792030334473e-01 7.724879682064056396e-02 7.637590914964675903e-02 -4.424839839339256287e-02 5.442960858345031738e-01 -3.100919770076870918e-03 1.132457852363586426e-01 -2.492770403623580933e-01 8.118096739053726196e-02 5.227523855865001678e-03 -1.964525580406188965e-01 -2.895783483982086182e-01 2.327242642641067505e-01 1.793337762355804443e-01 -2.364114075899124146e-01 1.690952032804489136e-01 2.063736766576766968e-01 -1.256223171949386597e-01 -5.502236634492874146e-02
7.194513082504272461e-02 1.927276104688644409e-01 2.486726492643356323e-01 2.804210186004638672e-01 2.529227435588836670e-01 1.285814940929412842e-01 -3.438722491264343262e-01 1.333791017532348633e-01 1.310363709926605225e-01 4.824736679438501596e-04 -1.691597551107406616e-01 8.901551365852355957e-02 1.348189637064933777e-02 -3.188492357730865479e-02 5.580598488450050354e-03 1.857371926307678223e-01 -4.501912742853164673e-02 2.867877185344696045e-01 -3.210299611091613770e-01 4.053216576576232910e-01 7.153917849063873291e-02 -2.366375625133514404e-01 -4.306824505329132080e-02 6.078373640775680542e-02 1.791936112567782402e-03 -1.167277544736862183e-01 -6.189843406900763512e-04 -2.273502349853515625e-01 -1.356184482574462891e-01 9.426768124103546143e-02 2.707443200051784515e-03 -1.842562854290008545e-02
-6.332220137119293213e-02 1.484119147062301636e-01 3.101566135883331299e-01 1.153830625116825104e-02 1.665458083152770996e-01 1.858184784650802612e-01 -3.598160445690155029e-01 -5.923851951956748962e-02 -4.008888825774192810e-02 5.449723452329635620e-02 -3.933528363704681396e-01 -1.992986537516117096e-02 3.029601462185382843e-02 -1.633761823177337646e-01 1.939321756362915039e-01 2.704850435256958008e-01 -1.342358589172363281e-01 1.977155506610870361e-01 -5.183352530002593994e-02 1.217697188258171082e-01 -4.334096312522888184e-01 -5.250335112214088440e-02 2.696836292743682861e-01 2.458114922046661377e-02 4.504305496811866760e-02 7.474732398986816406e-02 -1.421255711466073990e-02 -1.183876469731330872e-01 1.226246822625398636e-02 7.015269994735717773e-02 -1.288619935512542725e-01 -4.731654375791549683e-02
-1.616903543472290039e-01 -1.651271060109138489e-02 2.383594401180744171e-03 1.489086002111434937e-01 -5.154154449701309204e-02 1.014390587806701660e-01 -4.995895028114318848e-01 -4.334627389907836914e-01 6.559355556964874268e-02 1.304197460412979126e-01 -1.644324325025081635e-02 -2.496473938226699829e-01 -1.006075516343116760e-01 -1.157784238457679749e-01 -1.432691514492034912e-01 -8.704110980033874512e-02 -2.275495557114481926e-03 3.295285999774932861e-01 -2.500125467777252197e-01 1.665462255477905273e-01 -2.236840724945068359e-01 5.634948983788490295e-02 4.273582622408866882e-02 7.029513269662857056e-02 4.669765755534172058e-02 -2.328563779592514038e-01 -6.315033137798309326e-02 -6.078137084841728210e-02 -4.838569089770317078e-02 1.885031163692474365e-01 -6.785959750413894653e-02 -7.934733293950557709e-03
6.961861252784729004e-02 -1.553851068019866943e-01 5.532130599021911621e-02 -4.833308979868888855e-02 -2.630485594272613525e-02 -4.608000814914703369e-02 -3.012980520725250244e-01 1.227503344416618347e-01 5.043112114071846008e-02 -2.701134681701660156e-01 -1.615783423185348511e-01 -3.045992851257324219e-01 -1.486498713493347168e-01 -2.981862239539623260e-02 -1.672950200736522675e-02 2.326488867402076721e-02 -1.676269769668579102e-01 5.768875479698181152e-01 -2.428885102272033691e-01 4.299932345747947693e-02 -1.684956066310405731e-02 2.849502861499786377e-01 1.612274944782257080e-01 1.076147630810737610e-01 -3.959383815526962280e-02 1.213696002960205078e-01 2.049046158790588379e-01 -1.885090023279190063e-01 3.359236288815736771e-03 5.111775174736976624e-02 -3.872530907392501831e-02 2.706260886043310165e-03
-8.545383065938949585e-02 1.319243013858795166e-01 1.360670477151870728e-01 1.788884699344635010e-01 1.992176622152328491e-01 1.011236757040023804e-01 -3.738322854042053223e-01 1.638021767139434814e-01 3.253536820411682129e-01 -3.329125940799713135e-01 -1.300022006034851074e-01 -1.898602843284606934e-01 4.956716299057006836e-02 -1.834019273519515991e-01 -3.864618390798568726e-02 -2.716907560825347900e-01 1.312650274485349655e-02 1.315128058195114136e-01 -3.710032254457473755e-02 3.894159942865371704e-02 -5.362620577216148376e-02 7.100637257099151611e-02 2.646529674530029297e-01 -1.981356292963027954e-01 1.348156034946441650e-01 -7.753767073154449463e-02 1.892487555742263794e-01 -2.435804605484008789e-01 8.385267853736877441e-02 3.631212189793586731e-02 -1.720274388790130615e-01 -1.799791157245635986e-01
3.746788576245307922e-02 7.400391995906829834e-02 5.883460864424705505e-03 1.266818493604660034e-01 -3.405387327075004578e-02 9.530540555715560913e-02 -4.183440208435058594e-01 2.255633473396301270e-01 -2.417484968900680542e-01 3.190748021006584167e-02 -6.176368147134780884e-02 3.651581332087516785e-02 2.551962435245513916e-01 -4.779601935297250748e-03 2.671183347702026367e-01 -1.337849944829940796e-01 1.061508134007453918e-01 5.040624737739562988e-01 1.543744653463363647e-01 1.908469796180725098e-01 -2.392104715108871460e-01 -6.300403922796249390e-02 7.941628247499465942e-02 1.933647394180297852e-01 -7.623668760061264038e-02 1.518749818205833435e-02 -1.333288848400115967e-01 -2.145026028156280518e-01 1.312774717807769775e-01 -3.880789875984191895e-02 -1.380063872784376144e-02 -5.144226923584938049e-02
5.450338125228881836e-02 1.258206814527511597e-01 2.989158332347869873e-01 1.826390773057937622e-01 2.930409312248229980e-01 1.437516510486602783e-01 -5.936878547072410583e-02 1.624154150485992432e-01 -1.911454498767852783e-01 1.170051917433738708e-01 2.296180836856365204e-02 -2.267493307590484619e-01 -5.536630749702453613e-02 -3.143460154533386230e-01 9.148386865854263306e-02 -9.567221254110336304e-02 7.072816044092178345e-02 2.500810027122497559e-01 5.215485580265522003e-03 3.280271887779235840e-01 2.303634025156497955e-02 -2.162427455186843872e-01 -1.446593850851058960e-01 3.175078630447387695e-01 -2.049021124839782715e-01 -1.856930702924728394e-01 -1.615536957979202271e-01 -7.340493798255920410e-02 3.156612440943717957e-02 1.278497576713562012e-01 -4.772885888814926147e-02 1.694214791059494019e-01
3.734435513615608215e-02 -1.684558391571044922e-02 2.123395800590515137e-01 8.309306204319000244e-02 1.881118267774581909e-01 9.339283406734466553e-02 -4.596513807773590088e-01 6.953373551368713379e-02 7.983638346195220947e-02 1.331321299076080322e-01 -1.304845809936523438e-01 -1.241896674036979675e-01 2.073998153209686279e-01 -2.286334186792373657e-01 -1.201956346631050110e-01 -2.907459251582622528e-02 1.153387129306793213e-01 4.262688159942626953e-01 5.844286456704139709e-02 5.869420617818832397e-02 -3.093690872192382812e-01 -8.469533920288085938e-02 -1.686968952417373657e-01 -2.039027363061904907e-01 -2.394450306892395020e-01 2.132981829345226288e-02 -8.234114944934844971e-02 -1.643522083759307861e-01 5.346407741308212280e-02 1.584986001253128052e-01 -1.553256213665008545e-01 2.248725108802318573e-02
1.301455497741699219e-01 -1.873223669826984406e-02 3.954213857650756836e-01 -1.115358434617519379e-02 1.793490499258041382e-01 -1.555806398391723633e-02 -7.257265597581863403e-02 -1.025242283940315247e-01 1.487336158752441406e-01 -7.015636563301086426e-02 -1.536671444773674011e-02 -8.955735713243484497e-02 1.500128060579299927e-01 -2.030002772808074951e-01 2.012006938457489014e-02 3.481018356978893280e-04 3.741237223148345947e-01 3.720352947711944580e-01 -1.661229431629180908e-01 3.897630870342254639e-01 -1.890046596527099609e-01 -1.645696163177490234e-01 -1.781103610992431641e-01 6.013685464859008789e-02 -9.166090749204158783e-03 -1.102691665291786194e-01 -1.230936646461486816e-01 -5.222913250327110291e-02 1.991713792085647583e-01 1.116417273879051208e-01 -1.812407672405242920e-01 8.650594949722290039e-02
1.996369287371635437e-02 1.303218901157379150e-01 8.789747953414916992e-02 -1.304983906447887421e-02 -7.681468129158020020e-02 -2.386770211160182953e-02 -2.934783697128295898e-01 2.842985689640045166e-01 -9.766282886266708374e-02 7.277605589479207993e-03 -6.223222613334655762e-02 4.476593434810638428e-02 9.215853363275527954e-02 -8.385667204856872559e-02 3.547743558883666992e-01 -1.044158264994621277e-01 -2.461579889059066772e-01 4.795642793178558350e-01 6.705991923809051514e-02 1.745885163545608521e-01 -1.696345359086990356e-01 -1.363144516944885254e-01 2.637458145618438721e-01 2.459571324288845062e-02 -5.176308378577232361e-02 2.216148376464843750e-01 -1.242507807910442352e-02 -1.378449648618698120e-01 1.827216744422912598e-01 8.866248279809951782e-02 -2.474391013383865356e-01 -1.305176019668579102e-01
1.792305707931518555e-02 -1.107483357191085815e-02 2.626462876796722412e-01 4.919983074069023132e-02 1.128522492945194244e-02 7.155992835760116577e-02 -4.361626505851745605e-01 -1.494105160236358643e-01 1.074496433138847351e-01 -2.508558630943298340e-01 -3.735252097249031067e-02 -4.936349019408226013e-02 1.727960556745529175e-01 -1.400414556264877319e-01 -2.030432224273681641e-01 -2.214483320713043213e-01 -2.592002414166927338e-02 2.119577825069427490e-01 -3.622637689113616943e-01 2.940487861633300781e-02 -1.508490890264511108e-01 -2.171515524387359619e-01 2.136894464492797852e-01 -8.695657551288604736e-02 1.468821763992309570e-01 -1.068507581949234009e-01 -9.196625649929046631e-02 -2.788546383380889893e-01 7.116578519344329834e-02 -1.733467429876327515e-01 1.908784359693527222e-01 -2.666276134550571442e-02
-7.060232758522033691e-02 -3.462266176939010620e-02 3.122066855430603027e-01 2.225840091705322266e-01 1.123515516519546509e-01 -3.874821588397026062e-02 -3.628199398517608643e-01 3.764581084251403809e-01 3.615851700305938721e-02 -2.255859822034835815e-01 -7.498989254236221313e-02 -1.124851703643798828e-01 1.256987638771533966e-02 -1.581368409097194672e-02 1.863063499331474304e-02 -2.871451377868652344e-01 -9.873543679714202881e-02 2.089043259620666504e-01 -5.271035432815551758e-02 1.835110634565353394e-01 5.416918918490409851e-02 -2.463298738002777100e-01 -6.533804535865783691e-02 5.208009481430053711e-02 1.676015406847000122e-01 4.555938765406608582e-02 -1.522559076547622681e-01 6.685680896043777466e-02 8.071082085371017456e-02 4.105771780014038086e-01 5.749209225177764893e-02 9.479896724224090576e-02
1.328572332859039307e-01 1.957320123910903931e-01 1.270798444747924805e-01 -3.110110014677047729e-02 -4.181445389986038208e-02 2.258368730545043945e-01 -9.176489710807800293e-02 -2.277804166078567505e-02 -1.255094856023788452e-01 -6.170577555894851685e-02 -1.204017028212547302e-01 -2.244718819856643677e-01 9.864803403615951538e-02 -2.349589020013809204e-01 2.588585019111633301e-03 -3.057426214218139648e-01 -2.997927367687225342e-01 4.597247838973999023e-01 -5.001037567853927612e-02 4.445675760507583618e-02 -1.233031824231147766e-01 -3.237722218036651611e-01 -1.191797479987144470e-01 6.819244474172592163e-02 1.846156865358352661e-01 6.015172973275184631e-02 9.870314598083496094e-02 4.604867100715637207e-02 -2.079339027404785156e-01 6.175134703516960144e-02 -2.434998750686645508e-01 1.478922963142395020e-01
1.205918639898300171e-01 1.094285771250724792e-01 2.301052212715148926e-01 -6.224524974822998047e-02 5.131366252899169922e-01 -7.101058959960937500e-03 -2.646523416042327881e-01 -6.144845113158226013e-02 -1.094669327139854431e-01 -2.457380481064319611e-02 4.468638822436332703e-02 -5.748230032622814178e-04 -1.390334665775299072e-01 -9.144634753465652466e-02 -1.924575120210647583e-01 -1.960472017526626587e-01 -1.432705577462911606e-02 1.726761013269424438e-01 -2.074953615665435791e-01 3.000200986862182617e-01 -2.325368970632553101e-01 1.518008112907409668e-01 1.312682032585144043e-01 1.009980291128158569e-01 1.470302492380142212e-01 4.414651170372962952e-02 6.496144831180572510e-02 -1.264567524194717407e-01 -1.514222621917724609e-01 2.041536122560501099e-01 -1.036805808544158936e-01 -2.737883031368255615e-01
2.393491119146347046e-01 -3.294835984706878662e-02 2.530867755413055420e-01 -2.840800583362579346e-02 3.177271187305450439e-01 2.075500786304473877e-02 -1.818225830793380737e-01 -5.611364170908927917e-02 2.533897757530212402e-01 -3.123104870319366455e-01 -3.919374644756317139e-01 -2.696722447872161865e-01 1.640186905860900879e-01 2.788993762806057930e-03 -4.606550559401512146e-02 1.079729571938514709e-01 9.143131226301193237e-02 2.356145083904266357e-01 4.739370569586753845e-02 2.499667555093765259e-01 -2.032184004783630371e-01 -1.351655721664428711e-01 4.306522384285926819e-02 4.973549023270606995e-02 1.474308669567108154e-01 -1.267547905445098877e-01 -2.028766870498657227e-01 -6.684546917676925659e-02 6.008774787187576294e-02 6.390263140201568604e-02 -1.337106674909591675e-01 9.435566514730453491e-02
2.323772013187408447e-02 5.523245781660079956e-02 1.448275446891784668e-01 1.467635482549667358e-01 2.871145308017730713e-01 4.236235469579696655e-02 -1.040947660803794861e-01 -2.944252640008926392e-02 2.899711728096008301e-01 2.817140519618988037e-01 -7.354012876749038696e-02 -1.253766268491744995e-01 1.779907494783401489e-01 -1.495106965303421021e-01 -1.409947127103805542e-01 -3.777872920036315918e-01 -1.224335804581642151e-01 3.061537146568298340e-01 -5.594092234969139099e-02 3.917960226535797119e-01 -1.592662930488586426e-01 1.820482909679412842e-01 2.046130746603012085e-01 -7.473492622375488281e-02 -7.019095867872238159e-02 -1.372809410095214844e-01 1.054495051503181458e-01 -1.907474696636199951e-01 9.645189344882965088e-02 -1.076231338083744049e-02 2.147166244685649872e-02 -6.544412672519683838e-02
3.662888407707214355e-01 1.756510287523269653e-01 7.646521925926208496e-02 -1.258469820022583008e-01 1.395524293184280396e-01 7.034709304571151733e-02 -8.906167000532150269e-02 -1.282029449939727783e-01 -2.523423433303833008e-01 -1.808087676763534546e-01 -2.807311713695526123e-01 -1.382681876420974731e-01 9.582358598709106445e-02 -1.954807192087173462e-01 4.783194884657859802e-02 -8.658802509307861328e-02 1.014303509145975113e-02 4.367576837539672852e-01 -1.278801709413528442e-01 1.224559620022773743e-01 -1.282962858676910400e-01 3.268035352230072021e-01 9.869467467069625854e-02 2.811386287212371826e-01 4.588660784065723419e-03 1.059697344899177551e-01 -1.210413724184036255e-01 1.021668836474418640e-01 6.290473788976669312e-02 1.122443675994873047e-01 -5.355825647711753845e-02 1.517016589641571045e-01
5.265265703201293945e-02 -1.490171439945697784e-02 1.866619735956192017e-01 -4.447764530777931213e-02 3.383857607841491699e-01 -9.952205233275890350e-03 -3.625213503837585449e-01 3.858992829918861389e-02 1.938077807426452637e-01 -9.531179070472717285e-02 6.755986064672470093e-02 -2.738870978355407715e-01 -3.410758078098297119e-02 -9.792443364858627319e-02 -1.793476641178131104e-01 1.048596948385238647e-02 -2.042656987905502319e-01 3.756426274776458740e-01 8.349220454692840576e-02 2.869431078433990479e-01 1.200434565544128418e-01 1.204858273267745972e-01 2.069829553365707397e-01 -2.633327618241310120e-02 1.301275640726089478e-01 -1.074516549706459045e-01 9.139105677604675293e-02 1.346557289361953735e-01 -1.866556107997894287e-01 2.755045592784881592e-01 1.654714718461036682e-02 -1.812055408954620361e-01
2.782594859600067139e-01 -1.017561331391334534e-01 7.282048463821411133e-02 -1.547402441501617432e-01 -5.125710740685462952e-02 7.124824449419975281e-03 -2.327440977096557617e-01 1.594914942979812622e-01 1.040332689881324768e-01 -2.773450314998626709e-02 -8.133212476968765259e-02 -3.752419352531433105e-01 1.383546590805053711e-01 -9.151698648929595947e-02 1.414994150400161743e-01 -1.815413385629653931e-01 -5.179831758141517639e-02 4.201626181602478027e-01 4.061752557754516602e-02 1.724749356508255005e-01 -1.201242357492446899e-01 1.599635034799575806e-01 1.899556219577789307e-01 2.165649086236953735e-01 -4.320117831230163574e-02 -7.599066197872161865e-02 -1.135898567736148834e-02 -8.283618092536926270e-02 -1.594677120447158813e-01 1.830108314752578735e-01 3.852300811558961868e-03 3.924105167388916016e-01
8.029508590698242188e-02 -9.074654430150985718e-02 3.512522578239440918e-01 6.456832587718963623e-02 -9.202661365270614624e-02 -5.050018429756164551e-02 -2.042643576860427856e-01 -6.806455552577972412e-02 3.621970489621162415e-02 -3.574971258640289307e-01 -4.517812654376029968e-02 -1.903836131095886230e-01 1.002530902624130249e-01 -6.238618120551109314e-02 1.057552397251129150e-01 -2.819631993770599365e-02 -3.870262997224926949e-03 5.910623669624328613e-01 -6.176671385765075684e-02 -3.926213830709457397e-02 -2.539881318807601929e-02 2.763818204402923584e-01 8.931389451026916504e-02 9.540696442127227783e-02 1.844083070755004883e-01 1.533957272768020630e-01 1.312405765056610107e-01 -1.836613416671752930e-01 1.595605611801147461e-01 1.165156066417694092e-01 -8.728764951229095459e-02 5.554464086890220642e-02
1.961058676242828369e-01 4.289605915546417236e-01 6.477833539247512817e-02 1.228804141283035278e-01 5.546906590461730957e-02 -2.836058139801025391e-01 -1.834560371935367584e-02 -2.396951429545879364e-03 -1.631087958812713623e-01 -1.010446622967720032e-01 1.045081093907356262e-01 -4.389469325542449951e-01 1.128742843866348267e-02 -2.105154991149902344e-01 -1.838158816099166870e-02 -1.053037047386169434e-01 -1.649250090122222900e-01 1.702071279287338257e-01 -3.172529637813568115e-01 1.259156689047813416e-02 -1.132717132568359375e-01 -1.343484222888946533e-01 2.561238706111907959e-01 -2.362471818923950195e-01 -3.362512961030006409e-02 1.459607183933258057e-01 -5.027416348457336426e-02 -1.103061959147453308e-01 -5.012962594628334045e-02 1.416346728801727295e-01 -7.939215749502182007e-02 -5.318729579448699951e-02
9.967706166207790375e-03 1.793679296970367432e-01 2.594512701034545898e-01 1.665227562189102173e-01 3.555874526500701904e-01 -6.245372071862220764e-02 -3.057095408439636230e-01 1.113283112645149231e-01 2.527428865432739258e-01 -8.590609580278396606e-02 -3.433015197515487671e-02 -1.295706778764724731e-01 8.794397860765457153e-02 1.887725591659545898e-01 -2.167539112269878387e-02 -1.932750791311264038e-01 -9.081451222300529480e-03 2.928319275379180908e-01 -2.901977002620697021e-01 1.471329033374786377e-01 -8.864426054060459137e-03 8.317656069993972778e-02 1.767477095127105713e-01 -2.712635099887847900e-01 -7.168437540531158447e-02 -1.986814737319946289e-01 -2.196159213781356812e-01 -7.796909660100936890e-02 -6.641056388616561890e-02 2.194252163171768188e-01 4.295741021633148193e-02 -9.604534506797790527e-02
4.377289861440658569e-02 2.259308248758316040e-01 -1.002208366990089417e-01 4.505006968975067139e-02 2.614486813545227051e-01 -2.704550325870513916e-02 -3.373990356922149658e-01 5.792447924613952637e-02 -1.425054818391799927e-01 -4.316063523292541504e-01 -1.718333959579467773e-01 -1.001848354935646057e-01 -2.006224542856216431e-02 -2.105377018451690674e-01 -7.791779935359954834e-02 -4.890266433358192444e-02 -4.229622706770896912e-02 2.628847360610961914e-01 1.831120252609252930e-02 2.922108173370361328e-01 -1.757582463324069977e-02 -5.241414159536361694e-02 -9.995579719543457031e-02 -1.890838891267776489e-01 1.059746071696281433e-01 -2.597164511680603027e-01 -3.526566922664642334e-01 5.959806730970740318e-04 1.131001189351081848e-01 4.857761412858963013e-02 1.588171422481536865e-01 -2.222384512424468994e-02
-7.546699047088623047e-02 -9.755561128258705139e-03 1.384200900793075562e-01 7.225605845451354980e-02 -1.527385562658309937e-01 -1.291512399911880493e-01 -2.905544936656951904e-01 2.350541204214096069e-01 -5.488063022494316101e-02 -2.524421513080596924e-01 -2.091073095798492432e-01 -2.006919234991073608e-01 6.918884348124265671e-03 -7.461781613528728485e-03 7.771240919828414917e-02 1.453488022089004517e-01 -1.278968304395675659e-01 5.645287632942199707e-01 -1.487253308296203613e-01 9.510855190455913544e-03 6.345385313034057617e-02 2.310817837715148926e-01 2.029707878828048706e-01 6.989794969558715820e-02 3.134681880474090576e-01 4.811073467135429382e-02 1.069428771734237671e-01 -1.114312261343002319e-01 1.517665088176727295e-01 1.578113622963428497e-02 3.580379125196486712e-04 6.045613437891006470e-02
-7.327686250209808350e-02 1.401058286428451538e-01 2.247317880392074585e-01 2.086576819419860840e-01 2.367520034313201904e-01 1.652999818325042725e-01 -4.054143726825714111e-01 2.495079636573791504e-01 -5.628052353858947754e-02 1.479591429233551025e-01 -8.426532894372940063e-02 3.457347303628921509e-02 -9.063300490379333496e-02 2.709760703146457672e-02 -2.506508231163024902e-01 1.418595016002655029e-01 -9.087775647640228271e-02 2.593943774700164795e-01 -2.996304631233215332e-01 3.305461108684539795e-01 -6.496530026197433472e-02 2.724103443324565887e-02 -1.154065504670143127e-01 6.305995397269725800e-03 6.724895443767309189e-03 -1.974017173051834106e-01 -1.223723888397216797e-01 -1.769264787435531616e-01 -2.932709082961082458e-02 6.835862249135971069e-02 -2.344777882099151611e-01 -8.370313793420791626e-02
2.414864599704742432e-01 -1.455471068620681763e-01 -1.455371379852294922e-01 2.390327304601669312e-01 1.749547421932220459e-01 1.287597119808197021e-01 -2.840793430805206299e-01 5.560237169265747070e-02 8.444266021251678467e-02 -4.647966474294662476e-02 -3.027105145156383514e-02 -3.514597117900848389e-01 -1.976253092288970947e-01 -4.576391726732254028e-02 -8.049973845481872559e-02 5.886749550700187683e-02 1.097528040409088135e-01 4.238453209400177002e-01 -7.222977280616760254e-02 3.173359930515289307e-01 2.333467453718185425e-02 -3.860399872064590454e-02 1.835208386182785034e-01 7.917638123035430908e-02 -3.232496231794357300e-02 5.728933960199356079e-02 9.421531111001968384e-03 1.243212595582008362e-01 1.070664227008819580e-01 2.424612492322921753e-01 4.759355261921882629e-02 -3.072362244129180908e-01
3.466951549053192139e-01 1.452078074216842651e-01 2.782711982727050781e-01 -1.502753980457782745e-02 -1.195736043155193329e-02 2.824403643608093262e-01 -3.341197073459625244e-01 -2.886170148849487305e-02 4.645065963268280029e-02 -3.191052973270416260e-01 -2.170855253934860229e-01 -2.288556694984436035e-01 4.868101701140403748e-02 2.694138884544372559e-02 3.910729661583900452e-02 3.826355040073394775e-01 3.964867442846298218e-02 3.107733130455017090e-01 -1.452358961105346680e-01 8.954627811908721924e-02 3.116768226027488708e-02 9.613827802240848541e-03 -9.630522690713405609e-03 5.444922670722007751e-02 6.036974862217903137e-02 -8.007016032934188843e-03 -8.842717856168746948e-02 -7.448621839284896851e-02 -1.858650296926498413e-01 5.822274461388587952e-02 -2.132479697465896606e-01 -4.772875830531120300e-02
6.990463286638259888e-02 8.059749007225036621e-02 2.340011745691299438e-01 -1.324389129877090454e-01 3.214657604694366455e-01 1.181457787752151489e-01 -3.575999438762664795e-01 -5.216088518500328064e-02 -2.016709297895431519e-01 -1.433970183134078979e-01 -2.704923972487449646e-02 -1.848821043968200684e-01 4.476291686296463013e-02 -7.083843462169170380e-03 -3.292852640151977539e-01 -2.757940813899040222e-02 7.408330589532852173e-02 3.659546077251434326e-01 -5.076884105801582336e-02 2.653335928916931152e-01 -2.287356257438659668e-01 1.477122008800506592e-01 2.078584395349025726e-02 2.560616135597229004e-01 6.120242644101381302e-03 8.381138741970062256e-02 3.134946525096893311e-02 -1.440947949886322021e-01 -8.869062364101409912e-02 1.268485337495803833e-01 1.257231384515762329e-01 -1.998341083526611328e-01
8.500223606824874878e-02 -4.257646203041076660e-02 -1.957414904609322548e-03 2.160169482231140137e-01 2.030661851167678833e-01 1.951717138290405273e-01 -2.742466032505035400e-01 1.257729530334472656e-01 -3.606766462326049805e-02 -1.455589383840560913e-01 -4.292241856455802917e-02 -1.340114325284957886e-01 1.601268886588513851e-03 -2.505811154842376709e-01 -7.136017084121704102e-02 1.354321837425231934e-01 5.834421515464782715e-02 2.567291855812072754e-01 -1.141808629035949707e-01 3.455349206924438477e-01 -1.837111860513687134e-01 -4.969285428524017334e-02 3.764937520027160645e-01 4.441095143556594849e-02 1.055390909314155579e-01 1.020719036459922791e-01 -1.478156298398971558e-01 2.673095166683197021e-01 9.725753217935562134e-02 -2.533695846796035767e-02 4.963438585400581360e-02 -3.692006170749664307e-01
2.313417643308639526e-01 -7.796194404363632202e-02 1.795437484979629517e-01 8.835437707602977753e-03 7.928656786680221558e-02 -4.221878573298454285e-02 -1.787337809801101685e-01 8.597965538501739502e-02 1.526423841714859009e-01 -2.711170725524425507e-02 -1.336551904678344727e-01 -1.680833250284194946e-01 2.046487480401992798e-01 -1.927243620157241821e-01 9.817621856927871704e-02 -1.774497181177139282e-01 -1.213338971138000488e-02 4.866221547126770020e-01 2.059895694255828857e-01 2.674834132194519043e-01 -2.004516720771789551e-01 -1.112195998430252075e-01 2.027922309935092926e-02 9.161565452814102173e-02 1.243243962526321411e-01 -2.120564728975296021e-01 1.481814533472061157e-01 3.791118413209915161e-02 -1.783907562494277954e-01 1.462956070899963379e-01 -4.679287225008010864e-02 3.447654545307159424e-01
-7.478481531143188477e-02 8.092054165899753571e-03 5.826248228549957275e-02 1.662134751677513123e-02 2.362431883811950684e-01 -2.107192762196063995e-02 -3.136053383350372314e-01 1.405412554740905762e-01 1.505741477012634277e-01 -2.807344198226928711e-01 -2.612365186214447021e-01 2.451174147427082062e-02 1.003415808081626892e-01 -1.378899514675140381e-01 4.123842716217041016e-02 -9.077408164739608765e-02 -1.911762207746505737e-01 2.371242642402648926e-01 -1.986993402242660522e-01 4.024189114570617676e-01 3.131975233554840088e-02 -1.088175103068351746e-01 8.339226990938186646e-02 6.248683109879493713e-02 1.542298942804336548e-01 4.831555858254432678e-02 -2.358349710702896118e-01 2.320368885993957520e-01 1.428592503070831299e-01 3.118475675582885742e-01 8.140811324119567871e-02 -1.709339469671249390e-01
1.205209419131278992e-01 2.651580870151519775e-01 2.481835186481475830e-01 1.448462009429931641e-01 1.157593354582786560e-01 3.157436549663543701e-01 -2.310667932033538818e-01 1.833264902234077454e-02 1.926489174365997314e-01 -1.350324414670467377e-02 -7.450515031814575195e-02 -8.939600735902786255e-02 -1.682300865650177002e-01 3.030006587505340576e-02 4.044674336910247803e-02 5.835896730422973633e-02 1.166561245918273926e-02 1.944359838962554932e-01 -3.584759235382080078e-01 4.719095826148986816e-01 -1.693743467330932617e-02 -8.045268803834915161e-02 -2.030933648347854614e-01 -8.801519870758056641e-03 -8.980597369372844696e-03 3.442228585481643677e-02 -9.858173131942749023e-02 -2.569902241230010986e-01 -1.076989527791738510e-02 1.077465713024139404e-01 -2.299568355083465576e-01 4.249652475118637085e-02
3.135659098625183105e-01 1.618002653121948242e-01 1.615808159112930298e-01 1.296418011188507080e-01 -1.342939436435699463e-01 2.758319079875946045e-01 -1.650509387254714966e-01 1.880710572004318237e-01 4.194282367825508118e-02 -1.789557337760925293e-01 9.499340504407882690e-02 -1.544637084007263184e-01 2.183596193790435791e-01 -5.370607599616050720e-02 1.294973939657211304e-01 -3.305044472217559814e-01 -3.485867008566856384e-02 2.635306417942047119e-01 -1.178925335407257080e-01 3.098396062850952148e-01 -8.981359004974365234e-02 3.040738776326179504e-02 -8.283183723688125610e-02 1.916891485452651978e-01 -2.113261818885803223e-02 -3.615694865584373474e-02 3.309357538819313049e-02 5.069818347692489624e-02 -2.562754452228546143e-01 1.188192963600158691e-01 -1.861179918050765991e-01 2.821380198001861572e-01
2.775589525699615479e-01 3.271780908107757568e-01 3.255955278873443604e-01 1.212162226438522339e-01 -6.459568440914154053e-02 2.628559470176696777e-01 -9.112943708896636963e-02 2.193039655685424805e-01 8.290362358093261719e-02 -8.445042371749877930e-02 1.764821633696556091e-02 -2.036737054586410522e-01 -5.671226233243942261e-02 -3.610867857933044434e-01 -1.718229241669178009e-02 -2.151094079017639160e-01 -8.065326511859893799e-02 2.037523090839385986e-01 1.990333497524261475e-01 1.210774704813957214e-01 -1.726626753807067871e-01 -2.580142319202423096e-01 1.133451312780380249e-01 1.151142045855522156e-01 1.329742968082427979e-01 4.389736056327819824e-02 -1.841345131397247314e-01 1.100126504898071289e-01 -6.266422104090452194e-03 9.824155829846858978e-03 1.784873753786087036e-02 1.968006938695907593e-01
9.627138823270797729e-02 4.926721751689910889e-02 2.725780606269836426e-01 -4.711825028061866760e-02 -1.869619339704513550e-01 5.437561497092247009e-02 -1.336595267057418823e-01 -4.304093122482299805e-02 -1.196393668651580811e-01 -1.993657052516937256e-01 -1.487262398004531860e-01 -3.779766857624053955e-01 1.377027034759521484e-01 -8.720485121011734009e-02 -1.079155690968036652e-02 -1.774581968784332275e-01 -1.557845622301101685e-01 4.618600308895111084e-01 2.108495915308594704e-03 2.147369086742401123e-02 -2.007761597633361816e-01 -2.370982617139816284e-01 -7.165215164422988892e-02 1.732395589351654053e-01 2.429373264312744141e-01 3.422800451517105103e-03 -8.096228539943695068e-02 6.864134222269058228e-02 -3.531422019004821777e-01 4.220145195722579956e-02 2.834461256861686707e-02 9.810125827789306641e-02
-1.421062648296356201e-01 3.081391453742980957e-01 3.110619485378265381e-01 1.904597580432891846e-01 1.115548685193061829e-01 5.039763078093528748e-02 -8.191267400979995728e-02 5.501544103026390076e-03 2.508118450641632080e-01 -2.514314353466033936e-01 -1.524178832769393921e-01 -1.783140301704406738e-01 1.197548359632492065e-01 -1.355299502611160278e-01 -2.782145738601684570e-01 -2.937220036983489990e-01 -2.356471121311187744e-02 2.650740742683410645e-01 -1.596098542213439941e-01 2.480003684759140015e-01 -2.404338121414184570e-01 1.987127363681793213e-01 1.697452515363693237e-01 -1.334565132856369019e-01 -9.664582461118698120e-02 2.736634947359561920e-02 -5.036912858486175537e-02 3.080843016505241394e-02 -1.304157450795173645e-02 1.594384163618087769e-01 9.577871114015579224e-02 -5.002136901021003723e-02
-1.293758153915405273e-01 8.224436640739440918e-02 7.026281207799911499e-02 2.787879109382629395e-01 1.852510869503021240e-01 1.920935213565826416e-01 -3.141205012798309326e-01 1.374660879373550415e-01 -1.210775822401046753e-01 -3.393577337265014648e-01 -2.454722486436367035e-02 -4.247016906738281250e-01 9.567301720380783081e-02 -1.353815346956253052e-01 -2.992432378232479095e-02 -7.425128668546676636e-02 5.598247796297073364e-02 4.082814604043960571e-02 3.320370614528656006e-02 3.337551355361938477e-01 -5.432051047682762146e-02 -1.311384737491607666e-01 -9.356769919395446777e-02 -5.415512248873710632e-02 3.571969270706176758e-01 -8.426425978541374207e-03 -8.924268186092376709e-02 -2.104366123676300049e-01 -3.419249504804611206e-02 -7.923903875052928925e-03 -4.060246050357818604e-02 -1.686514765024185181e-01
4.803988710045814514e-02 2.849481999874114990e-01 1.824948787689208984e-01 1.202704757452011108e-01 8.113815635442733765e-02 2.009088844060897827e-01 -5.536982417106628418e-01 1.462827026844024658e-01 2.238532006740570068e-01 -1.498094499111175537e-01 2.163673788309097290e-01 -2.662995755672454834e-01 1.078644767403602600e-01 -2.533355951309204102e-01 -9.377447515726089478e-02 -9.884488582611083984e-02 5.394576117396354675e-03 2.634876593947410583e-02 -1.726007163524627686e-01 3.031842969357967377e-02 -1.802723854780197144e-01 5.393901467323303223e-02 1.773325949907302856e-01 -1.734270006418228149e-01 -7.008172688074409962e-04 -6.769259274005889893e-02 3.845715522766113281e-02 3.768790140748023987e-02 1.902830153703689575e-01 1.240074858069419861e-01 2.548553422093391418e-02 1.451072692871093750e-01
-1.448149830102920532e-01 1.881321966648101807e-01 4.116867482662200928e-01 1.097218766808509827e-01 -1.576092690229415894e-01 4.083012044429779053e-02 -2.649294734001159668e-01 -2.805726788938045502e-02 1.573222577571868896e-01 -2.091284245252609253e-01 -2.732143104076385498e-01 -7.501875609159469604e-02 1.982162520289421082e-02 -2.330741286277770996e-01 -2.426157295703887939e-01 -1.807904988527297974e-01 4.058713838458061218e-02 2.306053340435028076e-01 -8.678819984197616577e-02 3.313022607471793890e-04 -1.669366508722305298e-01 -1.376295089721679688e-01 2.656735479831695557e-01 -2.538368701934814453e-01 6.727637350559234619e-02 -1.007097512483596802e-01 1.137591004371643066e-01 -8.236390352249145508e-02 1.563499867916107178e-01 1.346572041511535645e-01 -2.074601203203201294e-01 -7.355031371116638184e-02
2.001971602439880371e-01 1.539723575115203857e-01 3.891200572252273560e-02 -6.772011518478393555e-02 -4.372214525938034058e-02 2.757367789745330811e-01 -1.793911308050155640e-01 2.693236768245697021e-01 1.893546730279922485e-01 -2.194441854953765869e-01 1.310180574655532837e-01 -3.133392632007598877e-01 7.403667271137237549e-02 -2.656628610566258430e-03 1.793037652969360352e-01 -5.927434540353715420e-04 3.227392584085464478e-02 3.754616677761077881e-01 -6.854880601167678833e-02 2.072645276784896851e-01 -1.978248357772827148e-01 6.384805589914321899e-02 -1.611316390335559845e-02 1.124614700675010681e-01 1.482631564140319824e-01 -2.495420277118682861e-01 1.306959092617034912e-01 -2.011640369892120361e-01 -2.149209529161453247e-01 1.661188602447509766e-01 -1.547889225184917450e-02 2.210002392530441284e-01
1.329468097537755966e-02 7.277509570121765137e-02 2.981706559658050537e-01 -1.137888804078102112e-01 1.017109751701354980e-01 -3.419551551342010498e-01 -8.029878884553909302e-02 -4.206161573529243469e-02 -7.017140835523605347e-02 2.679382741916924715e-04 1.680472940206527710e-01 -1.481742262840270996e-01 6.630021333694458008e-02 -2.200303077697753906e-01 2.109032571315765381e-01 -1.072081476449966431e-01 -3.198163509368896484e-01 4.647696018218994141e-01 -3.533605635166168213e-01 -7.370970398187637329e-02 -2.785882726311683655e-02 -3.464641794562339783e-02 2.593069672584533691e-01 1.421525888144969940e-02 6.122642755508422852e-02 -3.082348965108394623e-03 -1.377393603324890137e-01 -1.935082972049713135e-01 -6.121736951172351837e-03 -5.526197701692581177e-02 1.089673936367034912e-01 1.120738871395587921e-02
5.136534199118614197e-02 6.874757260084152222e-02 1.014960855245590210e-01 1.541027724742889404e-01 8.786579221487045288e-02 5.920473486185073853e-02 -3.215332031250000000e-01 5.876342207193374634e-02 -2.821841835975646973e-01 -1.540516018867492676e-01 -2.154368907213211060e-02 -3.997653722763061523e-03 -9.455343335866928101e-02 -4.185008108615875244e-01 -2.561776638031005859e-01 -3.249399065971374512e-01 1.140845008194446564e-02 1.403471827507019043e-01 -4.088725745677947998e-01 1.026515886187553406e-01 -6.603963673114776611e-02 2.284503728151321411e-02 2.149140462279319763e-02 3.116949088871479034e-02 2.186831831932067871e-01 -1.015496179461479187e-01 -5.273672565817832947e-02 -6.338611990213394165e-02 -3.319299593567848206e-02 -8.629571646451950073e-02 4.054898396134376526e-02 -3.200047910213470459e-01
5.558350682258605957e-02 -1.109860613942146301e-01 2.607736885547637939e-01 6.691798567771911621e-02 -8.624312281608581543e-02 -1.903452873229980469e-01 -2.641734480857849121e-01 -9.811357408761978149e-02 3.005420975387096405e-02 -2.509633898735046387e-01 -4.657169803977012634e-02 -1.958125233650207520e-01 1.466123163700103760e-01 -1.313012391328811646e-01 9.309829026460647583e-02 -8.315546065568923950e-02 -4.570163041353225708e-02 6.011057496070861816e-01 -1.701143085956573486e-01 -5.036949738860130310e-02 -6.278425455093383789e-02 3.075124323368072510e-01 5.844775214791297913e-02 7.073719799518585205e-02 1.333319395780563354e-01 1.426088213920593262e-01 1.810573488473892212e-01 -1.154507249593734741e-01 1.673326045274734497e-01 -3.461072593927383423e-02 -1.223200112581253052e-01 1.048552431166172028e-02
-4.934958647936582565e-03 1.188442632555961609e-01 -4.046506807208061218e-02 3.005335032939910889e-01 -8.753053843975067139e-02 8.648405969142913818e-02 -2.144621312618255615e-01 -8.817066252231597900e-02 -5.211167782545089722e-02 1.137502938508987427e-01 -2.747423350811004639e-01 -2.375481128692626953e-01 -5.388523638248443604e-02 -1.381787210702896118e-01 1.259140223264694214e-01 -2.064961045980453491e-01 -2.194478809833526611e-01 3.986327052116394043e-01 -5.606573075056076050e-02 1.048359870910644531e-01 -1.983203589916229248e-01 -2.875266969203948975e-01 1.671487390995025635e-01 1.754549890756607056e-01 3.218980431556701660e-01 1.376099437475204468e-01 3.422856703400611877e-02 2.110887318849563599e-01 -1.250427365303039551e-01 1.012064889073371887e-01 -2.309072203934192657e-02 1.743688248097896576e-02
-1.142154633998870850e-01 9.928860515356063843e-02 9.251123666763305664e-02 3.027218878269195557e-01 4.033153876662254333e-02 1.230691820383071899e-01 -3.423176705837249756e-01 -4.398372769355773926e-01 -2.870760299265384674e-02 7.711828500032424927e-02 -8.204907923936843872e-02 -1.254406422376632690e-01 -2.199428528547286987e-01 -1.212488710880279541e-01 -1.495972275733947754e-01 -2.692990601062774658e-01 9.206819534301757812e-02 3.672810494899749756e-01 -1.049500703811645508e-01 1.901032775640487671e-02 -2.702609002590179443e-01 2.617071568965911865e-02 2.061894685029983521e-01 9.278999059461057186e-04 9.463146328926086426e-03 -1.260661035776138306e-01 -4.973923042416572571e-02 -2.554109506309032440e-02 3.454132378101348877e-02 1.967453658580780029e-01 -1.331127136945724487e-01 1.206347271800041199e-01
2.820505499839782715e-01 -7.811380177736282349e-02 3.939530625939369202e-02 -6.294571328908205032e-03 -2.293363027274608612e-02 1.858171224594116211e-01 -1.577901244163513184e-01 2.584257721900939941e-01 1.074476540088653564e-01 -7.149337232112884521e-02 -9.958132170140743256e-03 -2.782496809959411621e-01 6.760312616825103760e-02 -2.065628170967102051e-01 1.436214298009872437e-01 -2.308309376239776611e-01 1.339705940335988998e-02 1.966261416673660278e-01 -1.490564197301864624e-01 1.650038957595825195e-01 -3.053262531757354736e-01 1.323608011007308960e-01 1.184922382235527039e-01 4.970242455601692200e-02 1.451158821582794189e-01 -1.822210848331451416e-01 4.543463140726089478e-02 -3.085188865661621094e-01 -1.902616322040557861e-01 4.950715601444244385e-02 -1.280173510313034058e-01 3.854891955852508545e-01
2.267316728830337524e-01 2.295687347650527954e-01 1.787841878831386566e-02 8.361957222223281860e-02 -1.025193557143211365e-01 -1.350143104791641235e-01 -2.845464646816253662e-01 1.166609078645706177e-01 -3.653586804866790771e-01 -1.396214589476585388e-02 -1.630167067050933838e-01 -2.153822407126426697e-02 -3.225568681955337524e-02 -3.869683668017387390e-02 1.742159873247146606e-01 -2.204567193984985352e-01 7.077427208423614502e-02 2.108739465475082397e-01 -1.390783209353685379e-02 2.932683229446411133e-01 -1.929564774036407471e-01 -9.461957961320877075e-02 9.317890554666519165e-02 3.296377062797546387e-01 3.935392200946807861e-01 -1.323781609535217285e-01 -1.018992215394973755e-01 -5.679340660572052002e-02 4.682060331106185913e-02 6.163071095943450928e-02 -1.726637780666351318e-01 -4.515155404806137085e-02
-2.480696514248847961e-02 1.227079331874847412e-01 8.601262420415878296e-02 -1.218900009989738464e-01 1.086037606000900269e-03 -3.897374868392944336e-02 -4.687847793102264404e-01 7.588368654251098633e-02 2.551137804985046387e-01 8.938612043857574463e-02 -3.011358380317687988e-01 -2.225559949874877930e-01 1.823802739381790161e-01 2.761410735547542572e-02 -1.076142191886901855e-01 -7.185043394565582275e-02 -8.114247024059295654e-02 2.082837522029876709e-01 -1.489598751068115234e-01 1.981347203254699707e-01 -2.116093635559082031e-01 2.359312027692794800e-02 5.098469555377960205e-02 -9.478446096181869507e-02 -6.089214980602264404e-02 -2.721526026725769043e-01 -1.945478618144989014e-01 -1.466639488935470581e-01 2.374432235956192017e-01 3.197137415409088135e-01 -6.545241922140121460e-02 5.131972581148147583e-02
2.604806423187255859e-01 1.036306098103523254e-01 2.201392352581024170e-01 -3.406971991062164307e-01 -3.682154044508934021e-02 1.994108855724334717e-01 -4.258115589618682861e-02 -7.268733531236648560e-02 -1.080261915922164917e-02 -2.422958165407180786e-01 -1.499496698379516602e-01 -3.020084798336029053e-01 -8.073342591524124146e-02 -3.566053509712219238e-01 1.143442019820213318e-01 -1.133091077208518982e-01 -2.630586177110671997e-02 4.522115290164947510e-01 -8.292055875062942505e-02 1.223217844963073730e-01 -2.042250186204910278e-01 9.332981705665588379e-02 1.471498459577560425e-01 5.109051242470741272e-02 -1.293616294860839844e-01 3.028537146747112274e-02 1.059760600328445435e-01 -1.224834173917770386e-01 1.418553441762924194e-01 7.998751848936080933e-02 3.246834874153137207e-02 -5.808238685131072998e-02
1.442837417125701904e-01 -5.998305976390838623e-02 2.564483582973480225e-01 3.884444013237953186e-02 1.052171811461448669e-01 6.079321727156639099e-02 5.775022134184837341e-02 5.239816009998321533e-02 4.699489567428827286e-03 4.394922032952308655e-02 1.062062233686447144e-01 -2.500542700290679932e-01 6.815373897552490234e-02 -4.211198091506958008e-01 -1.568938046693801880e-02 1.186245009303092957e-01 3.879627883434295654e-01 5.084746479988098145e-01 -7.533437758684158325e-02 2.572588622570037842e-01 4.367806483060121536e-03 1.242272108793258667e-01 -4.681682586669921875e-02 1.307917982339859009e-01 7.063472876325249672e-04 2.986618131399154663e-02 1.028626263141632080e-01 -7.503014802932739258e-02 1.639185994863510132e-01 2.085282355546951294e-01 -7.853683829307556152e-02 -7.812970876693725586e-02
3.259058594703674316e-01 -2.570101991295814514e-02 3.934263586997985840e-01 -9.685263037681579590e-02 5.164561420679092407e-02 -2.558044493198394775e-01 -6.167372688651084900e-02 1.120810881257057190e-01 -7.533317059278488159e-02 2.681022584438323975e-01 -9.595191478729248047e-02 -4.736695289611816406e-01 -3.559722378849983215e-02 -1.177508682012557983e-01 -5.190382152795791626e-02 -8.054341375827789307e-02 -1.033889204263687134e-01 1.046394780278205872e-01 -2.589907050132751465e-01 2.388760447502136230e-01 -3.759567439556121826e-02 -2.290688222274184227e-03 1.784877926111221313e-01 -8.324043452739715576e-02 -4.689823091030120850e-02 2.934364974498748779e-01 -2.872662153095006943e-03 -5.155799910426139832e-02 8.023329079151153564e-02 4.360358417034149170e-02 -1.511379629373550415e-01 -3.032357059419155121e-02
6.566019356250762939e-02 -3.557126596570014954e-02 2.457699179649353027e-01 9.844397753477096558e-02 6.908993422985076904e-02 4.941820725798606873e-02 -3.521414399147033691e-01 1.490011811256408691e-01 2.325209081172943115e-01 7.499743252992630005e-02 -1.528002619743347168e-01 -2.674838900566101074e-01 -7.109872996807098389e-02 3.401355817914009094e-02 7.017261534929275513e-02 -1.028914563357830048e-02 2.093539834022521973e-01 2.689426839351654053e-01 2.765339985489845276e-02 2.072601914405822754e-01 -1.411041915416717529e-01 -1.450398843735456467e-02 -3.744002059102058411e-02 -4.962526634335517883e-02 1.441437751054763794e-01 -3.437523841857910156e-01 -2.985934019088745117e-01 -2.039304971694946289e-01 6.937554478645324707e-02 -1.470513194799423218e-01 -1.330243945121765137e-01 3.277092278003692627e-01
-1.149000376462936401e-01 1.053116545081138611e-01 -3.339698538184165955e-03 6.140841916203498840e-02 -4.114818945527076721e-02 1.533204503357410431e-02 -3.463182449340820312e-01 2.340807914733886719e-01 5.380577594041824341e-02 -5.036334507167339325e-03 -1.619226783514022827e-01 -4.669297635555267334e-01 1.508958041667938232e-01 -2.303834855556488037e-01 2.595266886055469513e-02 3.071995079517364502e-02 -2.434463938698172569e-03 2.194559574127197266e-01 7.990416139364242554e-02 1.421700865030288696e-01 -2.389534711837768555e-01 3.770663961768150330e-02 1.914040744304656982e-02 -1.720559298992156982e-01 1.604640483856201172e-02 -3.361647129058837891e-01 -9.340170770883560181e-02 4.888977855443954468e-02 -8.681539446115493774e-02 2.607665061950683594e-01 -2.852159142494201660e-01 1.616310179233551025e-01
8.954536169767379761e-02 -6.104097515344619751e-02 1.027852818369865417e-01 1.660228967666625977e-01 -6.159343942999839783e-02 1.631279140710830688e-01 -9.073720872402191162e-02 2.310227006673812866e-01 1.666043847799301147e-01 -5.513790622353553772e-02 -8.214101195335388184e-02 -4.272108376026153564e-01 1.855098158121109009e-01 -3.590128123760223389e-01 -5.626747012138366699e-02 2.549099028110504150e-01 1.958928555250167847e-01 2.218143492937088013e-01 -3.845292925834655762e-01 1.395093053579330444e-01 -1.994303464889526367e-01 -4.786436911672353745e-03 -8.898815512657165527e-02 4.833372309803962708e-02 1.045828834176063538e-01 -8.677006512880325317e-02 5.620275065302848816e-02 7.839550822973251343e-02 1.850708723068237305e-01 8.729800581932067871e-02 -1.587155312299728394e-01 8.264315128326416016e-02
-1.044986769556999207e-01 2.097644954919815063e-01 -5.227092653512954712e-02 1.665836721658706665e-01 -2.785207889974117279e-02 1.201453730463981628e-01 -9.398047626018524170e-02 3.107548356056213379e-01 -3.269916772842407227e-02 1.357054710388183594e-01 -1.407743543386459351e-01 -4.421830177307128906e-01 1.576766371726989746e-02 -1.259455978870391846e-01 2.519371174275875092e-02 1.148336529731750488e-01 8.632209151983261108e-02 4.095373153686523438e-01 -2.257522642612457275e-01 1.392961591482162476e-01 -4.863262921571731567e-02 3.987399861216545105e-02 2.381580770015716553e-01 -1.478744447231292725e-01 -1.083985939621925354e-01 -1.749455630779266357e-01 -1.166050806641578674e-01 8.144662529230117798e-02 -8.942909538745880127e-02 1.145380586385726929e-01 -2.355350404977798462e-01 2.489245086908340454e-01
-2.308199554681777954e-02 -1.612856425344944000e-02 3.346216082572937012e-01 -1.118646785616874695e-01 9.030543267726898193e-02 -1.145013123750686646e-01 -4.512986540794372559e-02 7.515972107648849487e-02 4.335445910692214966e-02 -2.635574340820312500e-02 -6.353902816772460938e-02 -3.542139828205108643e-01 9.827534109354019165e-02 5.408857949078083038e-03 -3.335311114788055420e-01 -1.778531223535537720e-01 -1.370518119074404240e-03 4.060189723968505859e-01 -1.746113151311874390e-01 7.142881304025650024e-02 -1.359299272298812866e-01 1.373572051525115967e-01 3.146694600582122803e-01 8.858015388250350952e-02 -9.087271988391876221e-03 2.166752964258193970e-01 1.356796175241470337e-01 1.005017682909965515e-01 1.377055048942565918e-01 2.804816663265228271e-01 -3.514834120869636536e-02 -2.051080018281936646e-01
1.693855673074722290e-01 2.001132071018218994e-01 1.145148742944002151e-02 2.065844088792800903e-01 -1.188930496573448181e-01 -1.162830814719200134e-01 -2.369642704725265503e-01 2.698702812194824219e-01 -3.496184647083282471e-01 -3.654670715332031250e-02 -2.340140491724014282e-01 -1.061306800693273544e-03 7.127132266759872437e-02 -1.014771834015846252e-01 3.098102211952209473e-01 -1.007587984204292297e-01 -7.153523713350296021e-02 1.564204394817352295e-01 -2.346767298877239227e-02 3.774304091930389404e-01 -8.004087209701538086e-02 -7.017372548580169678e-02 2.225851267576217651e-01 2.507595121860504150e-01 3.015738427639007568e-01 -7.861863821744918823e-02 -7.954876869916915894e-02 -3.374401852488517761e-02 -1.397950015962123871e-02 8.783282339572906494e-02 -1.434631645679473877e-01 -5.040569975972175598e-02
6.448785960674285889e-02 -3.594040498137474060e-02 1.100903749465942383e-01 1.598936878144741058e-02 -1.177824884653091431e-01 -1.583698540925979614e-01 -3.891468346118927002e-01 5.220801010727882385e-02 1.693496108055114746e-02 -1.918257921934127808e-01 -1.289560943841934204e-01 -2.368811368942260742e-01 5.473432131111621857e-03 -1.807601898908615112e-01 4.068495333194732666e-02 2.515602409839630127e-01 -1.813471317291259766e-01 5.076537728309631348e-01 -2.133408337831497192e-01 -6.770339794456958771e-03 -1.820466853678226471e-02 3.461994230747222900e-01 2.663581073284149170e-01 -4.597944766283035278e-02 7.977484911680221558e-02 5.447757244110107422e-02 7.852576673030853271e-02 -1.014938279986381531e-01 1.299979984760284424e-01 -6.431359052658081055e-02 2.100279182195663452e-02 7.006864249706268311e-02
6.023233756422996521e-02 4.175086691975593567e-02 2.129870951175689697e-01 5.861148983240127563e-02 -2.887389063835144043e-02 -4.432488977909088135e-02 -3.083570897579193115e-01 -1.791406720876693726e-01 2.663142979145050049e-01 -2.198740541934967041e-01 -4.065887629985809326e-01 -1.921198070049285889e-01 1.003247722983360291e-01 -8.440960943698883057e-02 4.764499142765998840e-02 9.184356033802032471e-02 1.710781641304492950e-02 3.759161233901977539e-01 -6.557338684797286987e-02 2.858892083168029785e-01 1.485406048595905304e-02 1.453716158866882324e-01 3.852900862693786621e-02 1.971388906240463257e-01 -4.242699965834617615e-02 1.403084397315979004e-01 -2.772335410118103027e-01 -9.649462997913360596e-02 7.010514847934246063e-03 -1.608841717243194580e-01 8.566257357597351074e-02 1.902669668197631836e-01
1.035050675272941589e-01 2.073391526937484741e-01 2.653906345367431641e-01 3.212205767631530762e-01 -4.497204720973968506e-02 2.469413876533508301e-01 -4.042013585567474365e-01 1.506392061710357666e-01 -2.030546516180038452e-01 -8.680391311645507812e-02 -7.648839056491851807e-02 -1.032890453934669495e-01 -3.062205016613006592e-02 -2.310458123683929443e-01 2.197491377592086792e-02 -2.402055412530899048e-01 -1.799484789371490479e-01 7.793693244457244873e-02 1.744376868009567261e-02 1.973271965980529785e-01 -1.157716214656829834e-01 -2.952713072299957275e-01 -9.532557427883148193e-02 1.989654749631881714e-01 -9.124041348695755005e-02 -1.839440613985061646e-01 3.622210770845413208e-02 1.104294136166572571e-01 -1.784179210662841797e-01 3.763141855597496033e-02 -1.168990060687065125e-01 1.275945454835891724e-01
1.913297921419143677e-01 1.613368690013885498e-01 1.444951295852661133e-01 -3.318907916545867920e-01 9.186092764139175415e-03 8.885799907147884369e-03 -7.995810359716415405e-02 -1.010931357741355896e-01 -8.658722043037414551e-02 -3.373323678970336914e-01 -2.202485948801040649e-01 -1.717314571142196655e-01 -1.376780420541763306e-01 -2.001331597566604614e-01 2.019470036029815674e-01 -2.925481274724006653e-02 -2.146605998277664185e-01 4.109308719635009766e-01 -7.767322659492492676e-02 2.333132624626159668e-01 -2.434423565864562988e-01 1.907471567392349243e-01 8.213359862565994263e-02 6.324006617069244385e-02 6.759978830814361572e-02 6.045418605208396912e-02 -1.882663965225219727e-01 -5.017558485269546509e-02 1.415053904056549072e-01 6.723972409963607788e-02 -8.818739652633666992e-02 1.711852699518203735e-01
2.399916052818298340e-01 2.174789309501647949e-01 6.540466845035552979e-02 3.199768066406250000e-01 5.081704258918762207e-02 -4.297735914587974548e-02 -3.588728904724121094e-01 1.269799321889877319e-01 -7.651639729738235474e-02 -3.791612684726715088e-01 -1.014653295278549194e-01 -1.123155206441879272e-01 -1.496925503015518188e-01 -8.719413727521896362e-02 7.814886420965194702e-02 -1.096996068954467773e-01 -2.162794815376400948e-03 8.957348018884658813e-02 -2.891183085739612579e-02 2.332847863435745239e-01 -1.378265023231506348e-01 -1.438167542219161987e-01 -9.258828312158584595e-02 -1.137474030256271362e-01 -1.729431450366973877e-01 -4.200944900512695312e-01 -1.940466463565826416e-01 5.778259411454200745e-02 -1.506128162145614624e-01 1.100937202572822571e-01 -1.083374395966529846e-01 -4.604481160640716553e-03
1.993809640407562256e-01 -5.853568762540817261e-02 -1.048062220215797424e-01 1.629975587129592896e-01 3.689637780189514160e-02 2.004889398813247681e-01 -2.465200424194335938e-01 -1.105951219797134399e-01 1.128067895770072937e-01 -3.291837871074676514e-02 -1.392778009176254272e-02 -7.657653093338012695e-02 3.870749473571777344e-01 -1.624320149421691895e-01 -1.030630469322204590e-01 4.616622626781463623e-02 -1.331953257322311401e-01 2.762165665626525879e-01 -1.662145406007766724e-01 3.429782688617706299e-01 -2.125329822301864624e-01 -2.478113770484924316e-02 -9.945461153984069824e-02 -8.633148670196533203e-02 1.242765933275222778e-01 -3.505735695362091064e-01 -1.213222220540046692e-01 -1.713991612195968628e-01 1.116690933704376221e-01 1.650694608688354492e-01 1.069328747689723969e-02 -2.667847871780395508e-01
2.364282496273517609e-02 -2.361406385898590088e-02 3.679512813687324524e-02 1.598716229200363159e-01 2.188000082969665527e-01 -1.793565228581428528e-03 -5.515180230140686035e-01 -1.387579292058944702e-01 7.895735651254653931e-02 -1.697081178426742554e-01 9.312619268894195557e-02 -1.996964514255523682e-01 9.498631209135055542e-02 -3.183877468109130859e-01 -8.110121637582778931e-02 -2.786237597465515137e-01 1.197206377983093262e-01 1.239866316318511963e-01 -3.599919676780700684e-01 -3.936217352747917175e-02 -3.166610896587371826e-01 8.747808169573545456e-04 3.761619795113801956e-03 1.702751731500029564e-03 8.384835720062255859e-02 -4.225706681609153748e-02 1.138879209756851196e-01 1.770437806844711304e-01 8.082220703363418579e-02 9.020767174661159515e-03 -1.696924865245819092e-02 3.614036366343498230e-02
-5.491312965750694275e-02 2.973328530788421631e-01 2.082356661558151245e-01 2.160699963569641113e-01 -2.612589895725250244e-01 -1.683611571788787842e-01 -7.807614654302597046e-02 1.530039310455322266e-01 -1.342938691377639771e-01 6.538178306072950363e-03 -3.810711205005645752e-02 -1.722024381160736084e-01 -9.551812708377838135e-02 -5.926916375756263733e-02 2.010635435581207275e-01 -4.326342791318893433e-02 7.198032736778259277e-02 5.024969205260276794e-02 -1.891070008277893066e-01 2.908461093902587891e-01 -2.680706977844238281e-01 -2.611003071069717407e-02 2.293489873409271240e-01 2.872239351272583008e-01 7.482109218835830688e-02 -2.104826718568801880e-01 2.325589209794998169e-01 -2.814987301826477051e-01 -9.623263031244277954e-02 -5.848008021712303162e-02 -1.843910664319992065e-01 1.506488472223281860e-01
1.786742918193340302e-02 -5.403693020343780518e-02 2.451563775539398193e-01 1.702115386724472046e-01 -3.110189363360404968e-02 -2.268159836530685425e-01 -2.217236310243606567e-01 2.777208387851715088e-01 2.985573373734951019e-02 -1.432934850454330444e-01 1.254820674657821655e-01 -4.714160263538360596e-01 2.300086319446563721e-01 1.411949470639228821e-02 -8.199657499790191650e-02 -1.054473873227834702e-02 -1.834241598844528198e-01 2.038318216800689697e-01 -3.203937411308288574e-01 7.255048956722021103e-03 3.795948624610900879e-02 8.111657202243804932e-02 1.903923749923706055e-01 -2.464703656733036041e-02 5.588843673467636108e-02 1.747025549411773682e-01 -2.898074388504028320e-01 -1.469420194625854492e-01 -1.218623593449592590e-01 -8.505833894014358521e-02 -1.521099805831909180e-01 -4.920452460646629333e-02
-9.111311286687850952e-03 2.849435806274414062e-02 -3.366125375032424927e-02 2.476354390382766724e-01 -3.162197396159172058e-02 1.298040300607681274e-01 -3.794131800532341003e-02 8.187875896692276001e-02 1.544860452413558960e-01 -9.686353802680969238e-02 6.091699376702308655e-02 -4.312188327312469482e-01 -1.116317063570022583e-01 -1.291962116956710815e-01 2.767561078071594238e-01 -1.861559748649597168e-01 9.009262919425964355e-02 2.519268989562988281e-01 -8.751739561557769775e-02 2.315853238105773926e-01 -3.078917264938354492e-01 2.970005571842193604e-02 8.050645142793655396e-02 -2.105973362922668457e-01 2.588079273700714111e-01 -2.663241028785705566e-01 -1.447740942239761353e-01 5.703317001461982727e-02 1.162339746952056885e-01 2.372807264328002930e-01 -3.918233141303062439e-02 1.857117712497711182e-01
-8.365274220705032349e-02 2.058365792036056519e-01 3.721964359283447266e-01 1.944632977247238159e-01 5.428818613290786743e-02 8.602016419172286987e-02 -3.021832108497619629e-01 -2.549424767494201660e-02 9.347292035818099976e-02 -2.276804745197296143e-01 -1.628458201885223389e-01 -7.599291205406188965e-02 -1.465771198272705078e-01 -2.017761319875717163e-01 -3.014938831329345703e-01 -1.664443612098693848e-01 -6.714381277561187744e-02 2.965508997440338135e-01 -1.111979782581329346e-01 -5.584111064672470093e-02 -1.581092327833175659e-01 -9.971423447132110596e-02 2.266515046358108521e-01 -2.303702086210250854e-01 3.760802000761032104e-02 -1.459760516881942749e-01 1.603900194168090820e-01 -6.716597825288772583e-02 2.242093831300735474e-01 1.108667477965354919e-01 -8.955964446067810059e-02 -1.656728535890579224e-01
1.961138099431991577e-01 2.047944962978363037e-01 1.235410291701555252e-02 3.086312208324670792e-03 9.296520613133907318e-03 2.513607740402221680e-01 -7.092570513486862183e-02 -2.344915568828582764e-01 9.427889250218868256e-03 -1.027485504746437073e-01 -1.377281248569488525e-01 -2.250367552042007446e-01 -1.889919117093086243e-02 -3.995344936847686768e-01 3.402956724166870117e-01 -2.154109627008438110e-02 1.395158469676971436e-01 3.732261657714843750e-01 -2.194570302963256836e-01 3.335408121347427368e-02 6.607389450073242188e-02 -3.624814003705978394e-02 3.384867608547210693e-01 -2.042332291603088379e-02 3.561517223715782166e-02 -1.657305955886840820e-01 -8.938175439834594727e-02 -1.533420979976654053e-01 -8.256531506776809692e-02 -2.909266576170921326e-02 1.534122824668884277e-01 -1.396457552909851074e-01
-2.447277307510375977e-01 2.342161349952220917e-02 -8.572154678404331207e-03 1.984762251377105713e-01 3.111117184162139893e-01 -3.079587779939174652e-02 -2.254308462142944336e-01 -9.368547797203063965e-02 2.517321892082691193e-02 -9.219829738140106201e-02 -1.505733728408813477e-01 -4.630551673471927643e-03 -1.764426827430725098e-01 -3.290160298347473145e-01 1.199753284454345703e-01 1.900530308485031128e-01 -2.044684626162052155e-02 4.491776823997497559e-01 -1.544934809207916260e-01 4.135887324810028076e-02 -2.043356299400329590e-01 -1.800941079854965210e-01 3.048509955406188965e-01 6.181281432509422302e-02 9.443355351686477661e-02 -2.242031544446945190e-01 8.567723631858825684e-02 -6.420301645994186401e-02 1.400514990091323853e-01 1.319461166858673096e-01 -1.006995663046836853e-01 6.724233180284500122e-02
9.964981116354465485e-03 2.474362850189208984e-01 1.710423827171325684e-01 2.462602034211158752e-02 1.405846606940031052e-02 4.479097574949264526e-02 4.872083663940429688e-02 -1.937215626239776611e-01 -1.873806416988372803e-01 -2.158880382776260376e-01 -2.769270837306976318e-01 -2.867669761180877686e-01 1.652078516781330109e-02 -1.304992735385894775e-01 2.787544392049312592e-02 -5.444237217307090759e-02 -1.899501085281372070e-01 2.881564199924468994e-01 -4.728180170059204102e-02 1.448907405138015747e-01 -2.443683296442031860e-01 4.230799525976181030e-02 1.519136279821395874e-01 -1.897849887609481812e-01 1.872306913137435913e-01 -2.028425782918930054e-01 7.760670781135559082e-02 -3.448529541492462158e-01 9.326262772083282471e-02 4.402139689773321152e-03 -2.916559278964996338e-01 -2.171362340450286865e-01
1.258303076028823853e-01 2.146051079034805298e-01 1.807035356760025024e-01 3.054739534854888916e-01 -1.548692286014556885e-01 -4.462788999080657959e-02 -9.969455003738403320e-02 1.282104402780532837e-01 6.648399867117404938e-03 -4.392255842685699463e-01 -4.172050580382347107e-02 -1.513821780681610107e-01 1.103414818644523621e-01 -1.334939599037170410e-01 7.881932705640792847e-02 -2.136905789375305176e-01 -1.205679029226303101e-01 4.207212924957275391e-01 1.987697631120681763e-01 1.052616387605667114e-01 -1.443813443183898926e-01 -1.076555997133255005e-02 1.179397180676460266e-01 -3.237601742148399353e-02 -4.078274127095937729e-03 9.534811228513717651e-02 2.927545011043548584e-01 1.872597634792327881e-01 3.912376612424850464e-02 6.590075045824050903e-02 2.261164784431457520e-02 2.144323736429214478e-01
2.710127830505371094e-01 -9.788914024829864502e-02 2.284661978483200073e-01 -5.037102103233337402e-02 -1.242567896842956543e-01 -8.226229995489120483e-02 4.506586585193872452e-03 2.768708169460296631e-01 1.661408809013664722e-03 -2.112442553043365479e-01 1.629061698913574219e-01 -4.262822568416595459e-01 1.154902726411819458e-01 -1.207845956087112427e-01 -1.278293132781982422e-01 -8.218339830636978149e-02 -2.261367812752723694e-02 4.507409334182739258e-01 -3.126984238624572754e-01 6.017567962408065796e-02 -4.350847750902175903e-02 7.479607313871383667e-02 -3.630073741078376770e-02 1.672808080911636353e-01 1.947173029184341431e-01 1.197739169001579285e-01 -6.119018420577049255e-02 1.850048005580902100e-01 -6.886844523251056671e-03 2.061153575778007507e-02 1.204494461417198181e-01 -1.112094148993492126e-01
3.638507053256034851e-02 -3.514553606510162354e-02 1.601082086563110352e-01 -1.918440908193588257e-01 -7.533666491508483887e-02 -2.014744728803634644e-01 -1.175368875265121460e-01 7.163076847791671753e-02 -5.868496745824813843e-02 -2.324634939432144165e-01 -1.403358727693557739e-01 -3.284518420696258545e-01 -5.686189979314804077e-02 -8.293976634740829468e-02 1.209924966096878052e-01 -4.043171182274818420e-02 -1.264797896146774292e-01 3.868523836135864258e-01 -4.036434292793273926e-01 3.192348778247833252e-02 -1.186973527073860168e-01 1.760444790124893188e-01 5.704163014888763428e-02 2.989978194236755371e-01 -4.479383304715156555e-02 2.629125416278839111e-01 -1.194489523768424988e-01 -1.001953482627868652e-01 -2.154764384031295776e-01 -9.581672400236129761e-02 -1.968687623739242554e-01 -3.473386913537979126e-02
-4.034046083688735962e-02 2.112950980663299561e-01 2.648885846138000488e-01 3.675535917282104492e-01 7.085694372653961182e-02 1.724677532911300659e-01 -2.737434506416320801e-01 -2.256614267826080322e-01 1.481548398733139038e-01 -7.291827350854873657e-02 2.591933906078338623e-01 -1.958014518022537231e-01 -8.119587600231170654e-02 -7.053685933351516724e-02 -1.342044398188591003e-02 8.870682865381240845e-02 8.398090302944183350e-02 3.838374614715576172e-01 -9.740249812602996826e-02 1.213890537619590759e-01 -2.155406922101974487e-01 -6.628597527742385864e-02 1.004915460944175720e-01 -1.648589223623275757e-01 -8.660807460546493530e-02 -1.386921256780624390e-01 -1.487379819154739380e-01 -1.959999650716781616e-01 -7.594924420118331909e-02 1.360614448785781860e-01 9.460637718439102173e-02 2.195353358983993530e-01
3.389387428760528564e-01 -2.486287557985633612e-04 2.963435351848602295e-01 -1.395669579505920410e-01 5.528218671679496765e-02 4.848988726735115051e-03 -2.058130800724029541e-01 -1.286085993051528931e-01 1.255272328853607178e-01 -3.197969198226928711e-01 -2.380063384771347046e-01 -2.890339195728302002e-01 1.480551064014434814e-01 -7.764098048210144043e-02 -1.770776808261871338e-01 8.816311508417129517e-02 -4.051125422120094299e-02 3.789444863796234131e-01 -1.872869580984115601e-01 1.296513676643371582e-01 1.416106373071670532e-01 1.249944865703582764e-01 -6.886485964059829712e-02 1.864074021577835083e-01 8.340045064687728882e-02 1.264225393533706665e-01 -8.637585490942001343e-02 -5.275070294737815857e-02 -7.704916596412658691e-02 -1.504965424537658691e-01 -2.076870948076248169e-01 -1.155686452984809875e-01
5.955612286925315857e-02 -6.496718525886535645e-02 1.585986018180847168e-01 -7.872476242482662201e-03 8.331905305385589600e-02 8.165991306304931641e-02 -2.778580486774444580e-01 1.866821497678756714e-01 1.597324162721633911e-01 -1.348517835140228271e-02 -4.484201967716217041e-01 -1.775973588228225708e-01 -7.034843415021896362e-02 -1.448368877172470093e-01 3.813431132584810257e-03 -9.346804767847061157e-02 1.468713302165269852e-02 3.680914044380187988e-01 7.134018093347549438e-02 1.783851087093353271e-01 -1.110607460141181946e-01 -2.262570559978485107e-01 -1.085582673549652100e-01 1.206314712762832642e-01 2.776526212692260742e-01 1.816042140126228333e-02 -1.688538491725921631e-01 -3.235169500112533569e-02 -2.181753218173980713e-01 -1.423315703868865967e-01 -2.688159346580505371e-01 1.969134956598281860e-01
1.169185489416122437e-01 -3.001296892762184143e-02 4.263822734355926514e-01 1.473316252231597900e-01 7.312509417533874512e-02 2.132137119770050049e-02 -2.325272560119628906e-01 -5.517867207527160645e-02 -7.133097201585769653e-02 4.630433768033981323e-02 -1.920487582683563232e-01 -3.577321469783782959e-01 3.338417783379554749e-02 -9.672340005636215210e-02 2.955284416675567627e-01 -3.732522204518318176e-02 -1.591535806655883789e-01 1.198829486966133118e-01 8.120638132095336914e-02 2.014408409595489502e-01 -2.047237455844879150e-01 9.563149511814117432e-02 1.762646250426769257e-02 -4.914956167340278625e-03 1.837754249572753906e-01 -2.220719605684280396e-01 9.477153420448303223e-02 -2.630990743637084961e-01 2.040031105279922485e-01 3.945582732558250427e-02 1.231296882033348083e-01 2.997068464756011963e-01
-9.465879201889038086e-02 9.570738673210144043e-02 -3.980099689215421677e-03 2.986941039562225342e-01 -3.750260919332504272e-02 -3.002123162150382996e-02 1.352365314960479736e-02 -5.470598489046096802e-02 1.941567286849021912e-02 -8.221308141946792603e-02 1.494237929582595825e-01 -4.138672053813934326e-01 -1.521604061126708984e-01 -8.785489201545715332e-02 3.854230642318725586e-01 -8.822183310985565186e-02 -3.650678694248199463e-02 3.175798058509826660e-01 -6.056652963161468506e-02 2.004552781581878662e-01 -2.744585573673248291e-01 -1.009344309568405151e-02 1.738690286874771118e-01 -8.169325441122055054e-02 2.855946123600006104e-01 -2.316702902317047119e-01 -6.702702492475509644e-02 1.098484918475151062e-01 1.793517172336578369e-01 2.255786061286926270e-01 3.725852444767951965e-02 6.780839711427688599e-02
3.491609543561935425e-02 3.132539689540863037e-01 3.663187026977539062e-01 1.303302794694900513e-01 -2.344631962478160858e-02 -8.063406497240066528e-02 -3.291966617107391357e-01 2.439306974411010742e-01 3.330551683902740479e-01 -1.260406244546175003e-02 -5.033553019165992737e-02 -6.429710425436496735e-03 -8.202802389860153198e-03 -2.889368683099746704e-02 1.747115701436996460e-01 -1.645047962665557861e-01 3.375818952918052673e-02 1.740470677614212036e-01 -1.223375871777534485e-01 1.949529647827148438e-01 1.008710265159606934e-01 3.198650106787681580e-02 2.792534232139587402e-01 -1.103227064013481140e-01 9.171599894762039185e-02 -1.040566563606262207e-01 6.686348468065261841e-02 -1.656295508146286011e-01 -6.586351245641708374e-02 3.452406451106071472e-02 -3.911697864532470703e-01 -8.343546837568283081e-02
-1.056792512536048889e-01 2.283591628074645996e-01 2.220147550106048584e-01 1.688068658113479614e-01 5.948135629296302795e-02 1.413273066282272339e-01 -4.684711992740631104e-01 2.561509013175964355e-01 1.149597987532615662e-01 -5.134419724345207214e-02 1.468800455331802368e-01 -1.786652207374572754e-01 -2.114709317684173584e-01 1.310879290103912354e-01 -7.354959100484848022e-02 -9.636204689741134644e-03 -2.151080407202243805e-02 2.448379546403884888e-01 -1.121059060096740723e-01 2.410037070512771606e-01 -2.689931392669677734e-01 -8.663748204708099365e-02 2.846637740731239319e-02 -9.890419244766235352e-02 -7.627394795417785645e-02 -1.829827129840850830e-01 8.225339651107788086e-02 -2.952373027801513672e-01 -1.272904314100742340e-02 1.318070888519287109e-01 -2.136990800499916077e-02 -2.020317018032073975e-01
3.592298831790685654e-03 2.318214997649192810e-02 -6.338337808847427368e-02 -7.360251992940902710e-02 -6.909720599651336670e-02 1.472700238227844238e-01 -1.463061571121215820e-01 -5.270576477050781250e-02 -2.271394431591033936e-01 -2.206822782754898071e-01 -1.047866642475128174e-01 -5.176113843917846680e-01 1.657739728689193726e-01 -9.290204197168350220e-02 -1.024306863546371460e-01 7.198548316955566406e-02 -1.350928992033004761e-01 3.380390107631683350e-01 -1.831134110689163208e-01 2.464798092842102051e-01 -3.004658818244934082e-01 6.748281419277191162e-02 1.113855913281440735e-01 2.647033929824829102e-01 -4.652501549571752548e-03 2.425391077995300293e-01 -6.433718651533126831e-02 9.377903491258621216e-02 -9.646737575531005859e-02 6.859798729419708252e-02 1.359196007251739502e-01 -3.168407129123806953e-03
2.430786341428756714e-01 1.494413316249847412e-01 3.310130909085273743e-02 9.265112131834030151e-02 2.092291265726089478e-01 2.468269765377044678e-01 -2.739359140396118164e-01 -1.949202120304107666e-01 -5.198945850133895874e-02 -2.895316481590270996e-01 -2.093257904052734375e-01 -9.481675177812576294e-02 1.999004483222961426e-01 1.436102092266082764e-01 5.762737989425659180e-02 1.048818975687026978e-01 1.152465417981147766e-01 4.628496170043945312e-01 -7.210946083068847656e-02 3.467197120189666748e-01 -1.143954023718833923e-01 1.498029977083206177e-01 -4.298925772309303284e-02 2.774564735591411591e-02 -5.140026658773422241e-02 7.920724339783191681e-03 1.113259978592395782e-02 -1.152676567435264587e-01 4.488954320549964905e-02 1.087949052453041077e-01 -2.845058962702751160e-02 -2.346782684326171875e-01
1.870652288198471069e-01 -7.957144826650619507e-02 2.190734297037124634e-01 8.703519403934478760e-02 1.275244057178497314e-01 -3.670832142233848572e-02 -2.991389632225036621e-01 3.253721594810485840e-01 -8.488859236240386963e-02 -1.861051321029663086e-01 8.730039000511169434e-02 -3.816350996494293213e-01 -6.403624080121517181e-03 -7.269120961427688599e-02 1.121634542942047119e-01 6.758989393711090088e-02 -2.647162973880767822e-01 2.248563915491104126e-01 -2.438138276338577271e-01 4.162443056702613831e-02 1.088167950510978699e-01 1.243573352694511414e-01 1.025818958878517151e-01 -1.513442248106002808e-01 9.289670735597610474e-02 1.890617460012435913e-01 -2.381610572338104248e-01 -8.709369599819183350e-02 7.391115278005599976e-02 -1.009884625673294067e-01 -2.708428502082824707e-01 -1.797751784324645996e-01
3.131037810817360878e-03 -2.544119721278548241e-03 1.171001121401786804e-01 1.426188200712203979e-01 3.082202002406120300e-02 -2.650462090969085693e-01 -2.877275943756103516e-01 8.994194865226745605e-02 -2.938869222998619080e-02 5.427676811814308167e-02 1.253324300050735474e-01 -1.248908489942550659e-01 7.041583210229873657e-02 -1.828964948654174805e-01 -1.529179215431213379e-01 2.832047641277313232e-01 1.582870036363601685e-01 2.907272279262542725e-01 -2.002026513218879700e-02 4.013783335685729980e-01 8.404965698719024658e-02 -9.436121582984924316e-02 3.757833540439605713e-01 1.257951259613037109e-01 -1.631585910217836499e-04 -1.252201646566390991e-01 -4.356642812490463257e-02 -1.199867948889732361e-01 1.952130794525146484e-01 -8.418657630681991577e-02 -2.637802362442016602e-01 1.894785463809967041e-01
-7.867323234677314758e-03 -3.925951719284057617e-01 1.109149456024169922e-01 5.841892957687377930e-02 -7.639905810356140137e-02 5.377513542771339417e-02 -3.268915712833404541e-01 1.439626365900039673e-01 -1.250396966934204102e-01 2.199171483516693115e-01 -4.349122568964958191e-02 -2.589586377143859863e-01 8.458514511585235596e-02 -3.918508887290954590e-01 -3.278497233986854553e-02 -8.264690637588500977e-02 7.225303351879119873e-02 3.071271479129791260e-01 -1.492884308099746704e-01 1.825174689292907715e-01 -1.328534185886383057e-01 -3.085878305137157440e-02 1.356700509786605835e-01 -5.770466849207878113e-02 1.239183396100997925e-01 -3.048986196517944336e-01 -1.962559521198272705e-01 4.871049895882606506e-02 7.279547303915023804e-02 1.413590312004089355e-01 1.781806722283363342e-02 1.480912566184997559e-01
3.094463050365447998e-01 1.278376281261444092e-01 1.882607042789459229e-01 4.274373874068260193e-02 3.582917526364326477e-02 4.005001187324523926e-01 -1.428637504577636719e-01 6.286136806011199951e-02 4.426738712936639786e-03 -1.218632012605667114e-01 1.447308659553527832e-01 -2.028147131204605103e-01 1.978870928287506104e-01 -7.700928300619125366e-02 1.993218511343002319e-01 -3.147630095481872559e-01 2.222957089543342590e-02 1.513042747974395752e-01 -1.770872324705123901e-01 2.360298186540603638e-01 -1.656458973884582520e-01 -1.342283785343170166e-01 -6.192618235945701599e-02 3.510651737451553345e-02 2.692726850509643555e-01 -9.620933793485164642e-03 5.692160874605178833e-02 -1.678239256143569946e-01 -1.367234624922275543e-02 1.772100329399108887e-01 -2.201580256223678589e-01 2.422698587179183960e-01
1.678282469511032104e-01 1.533312797546386719e-01 -3.321713581681251526e-02 1.189179196953773499e-01 2.173585295677185059e-01 -8.128754794597625732e-02 -2.797303348779678345e-02 1.920532137155532837e-01 -7.840198278427124023e-02 -4.354892969131469727e-01 -6.523575633764266968e-03 -2.360871434211730957e-01 -9.872692823410034180e-02 -2.193289399147033691e-01 1.906770020723342896e-01 -1.787850558757781982e-01 -1.229512393474578857e-01 1.278374493122100830e-01 -2.096301168203353882e-01 3.641280233860015869e-01 6.439149379730224609e-02 -1.817496567964553833e-01 7.495543360710144043e-02 3.602508828043937683e-02 -1.206875294446945190e-01 -3.943437635898590088e-01 -1.527341362088918686e-02 -1.654889993369579315e-02 1.064636036753654480e-01 -1.672500744462013245e-02 -1.690480709075927734e-01 3.078498877584934235e-02
1.736121922731399536e-01 1.835725009441375732e-01 1.114528849720954895e-01 -6.510113924741744995e-02 1.410617083311080933e-01 -6.082794815301895142e-02 -4.148812890052795410e-01 1.626792596653103828e-03 1.084189563989639282e-01 -2.470334470272064209e-01 5.914685875177383423e-02 -1.765368506312370300e-02 1.644197851419448853e-01 -2.418421208858489990e-01 -2.545843124389648438e-01 -2.494106739759445190e-01 -1.382758617401123047e-01 1.895504444837570190e-01 -3.741500079631805420e-01 -3.460646048188209534e-02 -1.482225805521011353e-01 -7.885282486677169800e-02 8.207035064697265625e-02 -1.142489165067672729e-01 7.982641458511352539e-02 -1.694721728563308716e-01 -4.520078655332326889e-03 -1.274962127208709717e-01 2.999944090843200684e-01 -1.860168129205703735e-01 1.173143684864044189e-01 -2.646120078861713409e-02
-1.005892828106880188e-01 3.414118289947509766e-01 3.347854316234588623e-01 1.664250642061233521e-01 1.248997077345848083e-01 2.196873575448989868e-01 2.696704678237438202e-02 -1.505957990884780884e-01 -1.717612594366073608e-01 -1.298957914113998413e-01 -2.495362609624862671e-01 -1.029116287827491760e-02 1.368818879127502441e-01 -1.840343140065670013e-02 1.845825612545013428e-01 -1.008793041110038757e-01 -1.425563693046569824e-01 3.915356397628784180e-01 -1.708293408155441284e-01 7.831998169422149658e-02 -9.671173244714736938e-02 -1.471907496452331543e-01 2.867825329303741455e-01 -1.917242854833602905e-01 9.806282818317413330e-02 -2.046622037887573242e-01 1.092729344964027405e-01 -1.460418552160263062e-01 -9.706639498472213745e-02 -1.392006687819957733e-02 -1.351535767316818237e-01 -5.086169391870498657e-02
-5.155294016003608704e-02 2.266881316900253296e-01 2.814106047153472900e-01 4.041752964258193970e-02 5.339034760254435241e-05 2.097786664962768555e-01 8.009169250726699829e-02 -2.200942188501358032e-01 -1.223726570606231689e-01 -8.009172976016998291e-02 -2.671562135219573975e-01 -1.725346744060516357e-01 3.620826080441474915e-02 -1.274093687534332275e-01 -1.960418932139873505e-02 7.342969626188278198e-02 -2.186395525932312012e-01 3.706879913806915283e-01 -4.452218860387802124e-02 1.376315355300903320e-01 -1.388264447450637817e-01 -6.771557033061981201e-02 2.487380355596542358e-01 2.494203625246882439e-03 6.363525986671447754e-02 -3.437243700027465820e-01 1.461144536733627319e-01 -2.669941484928131104e-01 5.690257996320724487e-02 -6.467764033004641533e-04 -2.570023238658905029e-01 -2.107675373554229736e-01
-8.793183416128158569e-02 1.003435999155044556e-01 6.541249901056289673e-02 2.059044837951660156e-01 1.333710104227066040e-01 -7.361255586147308350e-02 -4.938295781612396240e-01 1.838423907756805420e-01 2.051683515310287476e-01 -1.840075999498367310e-01 -2.408554079011082649e-03 4.232112690806388855e-02 -1.078429073095321655e-01 -1.909175366163253784e-01 -9.994886815547943115e-02 -1.126543357968330383e-01 4.263597726821899414e-02 2.104624658823013306e-01 5.521845072507858276e-02 2.827765643596649170e-01 -1.788630485534667969e-01 3.800841793417930603e-02 9.630932658910751343e-02 -1.463204175233840942e-01 1.956723257899284363e-02 -2.501316666603088379e-01 -2.048183679580688477e-01 -1.240968704223632812e-01 -6.004049628973007202e-02 2.226548641920089722e-02 -4.045292437076568604e-01 6.965504586696624756e-02
2.482859939336776733e-01 2.391401827335357666e-01 2.712054550647735596e-01 -3.342037200927734375e-01 5.796725302934646606e-02 4.741235077381134033e-02 -1.401380598545074463e-01 -1.293354034423828125e-01 -1.838127709925174713e-02 -1.528685092926025391e-01 -2.393489181995391846e-01 -7.898145914077758789e-02 -9.488902054727077484e-03 -2.039708197116851807e-01 8.975883573293685913e-02 -2.719224393367767334e-01 -9.029351174831390381e-02 4.377638101577758789e-01 -3.620706498622894287e-02 1.586848944425582886e-01 -1.350315213203430176e-01 2.572518885135650635e-01 7.135843858122825623e-03 1.240186467766761780e-01 2.694131433963775635e-02 1.736751347780227661e-01 -1.647582501173019409e-01 1.443557143211364746e-01 9.018272161483764648e-02 1.517855077981948853e-01 -7.260464131832122803e-02 3.975557163357734680e-02
2.328698486089706421e-01 1.885596960783004761e-01 3.910319209098815918e-01 -1.207784339785575867e-01 -1.774943321943283081e-01 2.313026636838912964e-01 -4.398624002933502197e-01 -8.951458334922790527e-02 1.321772038936614990e-01 -1.835667639970779419e-01 -6.483658403158187866e-02 -1.836600601673126221e-01 2.974895946681499481e-02 9.090731851756572723e-03 7.750768959522247314e-02 9.316856414079666138e-02 9.604641795158386230e-02 2.330456972122192383e-01 -2.366833239793777466e-01 8.570577204227447510e-02 8.648492395877838135e-02 -5.722381919622421265e-02 -1.395682841539382935e-01 1.468337327241897583e-02 1.838574409484863281e-01 6.921295076608657837e-02 -2.973423004150390625e-01 2.765296585857868195e-02 -8.908575773239135742e-02 -2.645048871636390686e-02 -2.391085214912891388e-02 -2.390422672033309937e-01
1.599861681461334229e-01 -3.289487212896347046e-02 1.112166121602058411e-01 1.305672228336334229e-01 1.706994920969009399e-01 -1.353317350149154663e-01 -1.744085550308227539e-01 1.107851192355155945e-01 -1.157644987106323242e-01 -1.220165416598320007e-01 -4.630337655544281006e-02 -2.807714641094207764e-01 -6.647049635648727417e-02 -2.824608385562896729e-01 -4.209598526358604431e-02 -1.191670224070549011e-01 1.852481216192245483e-01 7.414371520280838013e-02 -1.631875783205032349e-01 3.766354322433471680e-01 9.380568563938140869e-02 -1.451819092035293579e-01 1.170589625835418701e-01 1.860730499029159546e-01 -1.280836313962936401e-01 -3.465786576271057129e-01 -1.548891961574554443e-01 1.827229112386703491e-01 2.671706378459930420e-01 3.133055195212364197e-02 -2.899291515350341797e-01 8.658159524202346802e-02
2.157684415578842163e-01 2.276691198348999023e-01 1.219961643218994141e-01 1.421877890825271606e-01 2.266243100166320801e-01 6.119876354932785034e-02 -3.471780195832252502e-02 2.632150948047637939e-01 1.724911183118820190e-01 9.080849587917327881e-02 -3.075265586376190186e-01 -4.137932360172271729e-01 1.476085931062698364e-01 -3.970806486904621124e-03 -1.584572494029998779e-01 1.690512523055076599e-02 -3.328334689140319824e-01 3.068712055683135986e-01 -1.637857258319854736e-01 8.869366347789764404e-02 -1.533063501119613647e-01 -1.997566968202590942e-01 -1.741192303597927094e-02 1.939966157078742981e-02 4.784661903977394104e-02 -1.758988350629806519e-01 -3.910763934254646301e-02 -3.000668622553348541e-02 5.702707543969154358e-02 -3.660822287201881409e-02 1.201907247304916382e-01 1.774836480617523193e-01
-1.067110057920217514e-02 1.224500089883804321e-01 3.935620486736297607e-01 -1.086963564157485962e-01 -4.027300514280796051e-03 1.787977516651153564e-01 -2.331492155790328979e-01 -1.178508922457695007e-01 -1.242181807756423950e-01 1.601203694008290768e-04 -6.349831819534301758e-02 -8.586774766445159912e-02 2.113735079765319824e-01 -9.234981983900070190e-02 3.029795177280902863e-02 -9.500967711210250854e-02 -8.184402436017990112e-02 2.989256978034973145e-01 -1.498819738626480103e-01 8.223969489336013794e-02 -9.392584115266799927e-02 -6.934455782175064087e-02 -3.649887815117835999e-02 -2.913892269134521484e-01 -8.027201890945434570e-02 -2.685906887054443359e-01 -2.562910616397857666e-01 -2.108395844697952271e-01 -4.536066949367523193e-02 3.497916162014007568e-01 -2.696309685707092285e-01 -1.302961558103561401e-01
6.997945159673690796e-02 2.194926589727401733e-01 1.523327082395553589e-01 1.640562713146209717e-02 2.215188294649124146e-01 8.468917012214660645e-02 -2.943546175956726074e-01 -1.909508407115936279e-01 -1.944697462022304535e-03 -3.171779811382293701e-01 -2.548989951610565186e-01 -3.527362346649169922e-01 2.413167804479598999e-02 -2.783396095037460327e-02 9.778091311454772949e-02 1.260699778795242310e-01 8.936161547899246216e-02 2.446588575839996338e-01 -1.543009001761674881e-02 2.164847552776336670e-01 -1.413456946611404419e-01 2.386234253644943237e-01 1.512664109468460083e-01 1.814919859170913696e-01 -1.214969307184219360e-01 1.905393451452255249e-01 -2.874450385570526123e-01 -5.514966789633035660e-03 9.298925101757049561e-02 -1.249327659606933594e-01 1.393544226884841919e-01 4.694024100899696350e-02
5.547049269080162048e-02 1.635781824588775635e-01 1.244687009602785110e-02 2.024506777524948120e-01 7.562909275293350220e-02 -6.169454008340835571e-02 -2.755093276500701904e-01 3.007819652557373047e-01 -3.218529978767037392e-03 -2.472117990255355835e-01 -1.359274685382843018e-01 -1.758882552385330200e-01 -3.461736440658569336e-02 -8.318858593702316284e-02 1.907691806554794312e-01 -2.662034630775451660e-01 -6.592378765344619751e-02 2.796716988086700439e-02 -1.582102626562118530e-01 1.502908915281295776e-01 -1.704522967338562012e-01 4.499432630836963654e-03 5.156883597373962402e-02 7.642572373151779175e-02 8.244749158620834351e-02 -3.801625221967697144e-02 -4.106195271015167236e-01 -6.723149120807647705e-02 2.845600545406341553e-01 3.567174673080444336e-01 1.969135552644729614e-01 -9.231245517730712891e-02
2.934894859790802002e-01 3.644370138645172119e-01 1.396210491657257080e-01 1.732738912105560303e-01 -1.120129078626632690e-01 2.232659161090850830e-01 -7.947978377342224121e-02 1.040038317441940308e-01 4.712954163551330566e-02 -2.185018211603164673e-01 4.458596929907798767e-02 -1.771776527166366577e-01 1.757920533418655396e-01 -1.239623650908470154e-01 -2.883505634963512421e-02 -2.685187160968780518e-01 -1.074358541518449783e-02 3.357920646667480469e-01 1.444154139608144760e-02 3.005699515342712402e-01 -1.134519875049591064e-01 -1.424802374094724655e-02 -1.709171757102012634e-02 -3.321333229541778564e-02 1.034071519970893860e-01 2.779067680239677429e-02 1.873006820678710938e-01 -1.834264695644378662e-01 -2.369227856397628784e-01 2.039027065038681030e-01 9.517093002796173096e-02 2.111998647451400757e-01
2.463764250278472900e-01 4.940998554229736328e-02 2.580890059471130371e-01 1.922204717993736267e-02 8.620414137840270996e-02 -8.207812160253524780e-02 -2.282508760690689087e-01 3.069775700569152832e-01 -2.557540833950042725e-01 -2.180184610188007355e-02 1.399371623992919922e-01 -4.345025420188903809e-01 1.652558445930480957e-01 -1.326815187931060791e-01 -4.100751504302024841e-02 -5.039123073220252991e-02 -2.224120050668716431e-01 1.618065834045410156e-01 -2.943968772888183594e-01 4.064581170678138733e-02 2.633511424064636230e-01 6.637702882289886475e-02 1.719042211771011353e-01 -7.026487588882446289e-02 -7.711321115493774414e-02 -1.497521530836820602e-03 -8.174747973680496216e-02 -2.242364585399627686e-01 1.170753166079521179e-01 5.838702991604804993e-02 -1.534053087234497070e-01 -1.009994298219680786e-01
2.150287628173828125e-01 -9.309320151805877686e-02 2.377503216266632080e-01 -9.653890877962112427e-02 -4.960202798247337341e-02 1.443348010070621967e-03 -2.346963882446289062e-01 1.096526533365249634e-01 1.364562958478927612e-01 -2.402378469705581665e-01 -1.667637228965759277e-01 -2.581831514835357666e-01 -1.954647159436717629e-04 -2.385869920253753662e-01 1.158866100013256073e-02 1.633288115262985229e-01 -4.231462776660919189e-01 3.297069966793060303e-01 -3.758085668087005615e-01 2.496377378702163696e-02 -4.993746802210807800e-02 7.900937646627426147e-02 4.125507175922393799e-02 3.285513818264007568e-02 5.740983784198760986e-02 3.045577406883239746e-01 2.842717431485652924e-02 -2.319535240530967712e-02 -5.759952962398529053e-02 3.351941704750061035e-02 -1.011538654565811157e-01 -4.406707361340522766e-02
1.829141676425933838e-01 5.337682738900184631e-02 1.355496942996978760e-01 2.730751037597656250e-01 -1.119374781847000122e-01 -1.969974040985107422e-01 -3.201771378517150879e-01 -5.640818551182746887e-02 -3.713394701480865479e-02 1.126642525196075439e-01 1.997082680463790894e-01 -3.869766294956207275e-01 1.877595931291580200e-01 -7.755678892135620117e-02 -1.342323869466781616e-01 2.329908544197678566e-03 9.850504994392395020e-02 3.538602590560913086e-01 1.963151395320892334e-01 3.426171243190765381e-01 -2.416611835360527039e-02 -8.969553560018539429e-02 -4.180806130170822144e-02 2.449163943529129028e-01 1.008846759796142578e-01 -6.557180732488632202e-02 -3.546304255723953247e-02 3.365489840507507324e-02 -3.423601016402244568e-02 -1.540397256612777710e-01 -1.877435594797134399e-01 1.117763370275497437e-01
9.453999251127243042e-02 2.100017815828323364e-01 1.811924874782562256e-01 1.765247085131704807e-03 4.806409776210784912e-02 -1.114443913102149963e-01 -3.718677461147308350e-01 2.640814781188964844e-01 4.200665056705474854e-01 -5.045330524444580078e-02 -1.227045208215713501e-01 -7.244420796632766724e-02 3.069517314434051514e-01 -8.471339941024780273e-03 5.548830330371856689e-02 -1.571854054927825928e-01 -5.221586301922798157e-02 2.171918898820877075e-01 -1.382392793893814087e-01 -2.006197161972522736e-02 7.666937541216611862e-03 -5.348932370543479919e-02 8.813982456922531128e-02 5.356878414750099182e-02 -7.199908792972564697e-02 -1.809766143560409546e-01 -2.686955407261848450e-02 -1.586364358663558960e-01 1.171366646885871887e-01 1.664047241210937500e-01 -4.262015223503112793e-01 1.170836575329303741e-02
2.452264726161956787e-01 3.029400296509265900e-02 -1.216249838471412659e-01 1.872432827949523926e-01 7.281709462404251099e-02 1.005100458860397339e-01 -2.675825953483581543e-01 -8.322404325008392334e-02 1.301840245723724365e-01 -2.761492431163787842e-01 -6.581948697566986084e-02 -4.282846152782440186e-01 -1.837570592761039734e-02 5.268185958266258240e-02 -5.603919550776481628e-02 1.349811702966690063e-01 4.464252665638923645e-02 4.419476687908172607e-01 -1.377423405647277832e-01 2.930127084255218506e-01 1.144331134855747223e-02 5.142663419246673584e-02 -3.887186944484710693e-02 -3.231727331876754761e-02 1.056041345000267029e-01 1.065328419208526611e-01 7.099088281393051147e-02 8.002306520938873291e-02 1.218664273619651794e-01 3.348567336797714233e-02 5.229001864790916443e-02 -3.599995374679565430e-01
2.085069566965103149e-01 1.315568573772907257e-02 -1.240635663270950317e-01 -2.208862602710723877e-01 -1.082970798015594482e-01 5.936230346560478210e-02 -1.544900983572006226e-02 -2.548501826822757721e-02 -3.185993060469627380e-02 -1.111058741807937622e-01 -2.784128189086914062e-01 -3.959492743015289307e-01 -4.212209209799766541e-02 -2.142273783683776855e-01 5.901067703962326050e-02 -9.588050842285156250e-02 -2.601008117198944092e-01 4.378737807273864746e-01 4.759687557816505432e-02 2.666389048099517822e-01 -2.982186377048492432e-01 -1.118479110300540924e-02 1.903314739465713501e-01 9.593062847852706909e-02 5.811287090182304382e-02 5.803339183330535889e-02 -1.725369989871978760e-01 -1.313956081867218018e-01 1.096499413251876831e-01 1.185858622193336487e-01 1.441138982772827148e-01 -1.294912118464708328e-02
1.549839079380035400e-01 2.068709768354892731e-02 1.332630217075347900e-01 -2.916695773601531982e-01 1.038249060511589050e-01 1.617830395698547363e-01 -1.243773922324180603e-01 5.225059390068054199e-02 -1.880740933120250702e-02 -2.508092820644378662e-01 -1.448908597230911255e-01 -1.600275933742523193e-01 -1.520311180502176285e-02 -2.565181553363800049e-01 1.901849061250686646e-01 -1.437840610742568970e-02 1.365914195775985718e-01 4.600777029991149902e-01 -1.128690540790557861e-01 1.969892233610153198e-01 -3.940653204917907715e-01 3.222168982028961182e-01 9.510517120361328125e-02 -2.200843952596187592e-02 9.172190725803375244e-02 9.446422755718231201e-02 -1.495826244354248047e-01 -4.505377635359764099e-02 1.560930069535970688e-02 -9.291203320026397705e-02 -6.289063394069671631e-02 -1.454770471900701523e-02
2.604166269302368164e-01 -2.738756686449050903e-02 4.126031696796417236e-01 1.169938072562217712e-01 1.680227369070053101e-01 -6.773956120014190674e-02 -1.894785314798355103e-01 -5.977377668023109436e-02 -1.262213140726089478e-01 -8.902290463447570801e-02 -2.803508043289184570e-01 -1.889794468879699707e-01 7.621310651302337646e-02 -1.098756566643714905e-01 3.266004025936126709e-01 -1.313822269439697266e-01 -1.910519003868103027e-01 1.700264066457748413e-01 -9.399476461112499237e-03 2.274937778711318970e-01 -1.035863757133483887e-01 8.122242987155914307e-02 -8.095497637987136841e-02 -3.654385730624198914e-02 8.099308609962463379e-02 -1.578381806612014771e-01 -4.452812019735574722e-03 -2.108168900012969971e-01 1.814646273851394653e-01 8.386161178350448608e-02 1.752882152795791626e-01 3.257906436920166016e-01
7.951099425554275513e-02 2.420360445976257324e-01 2.611842751502990723e-01 5.765212699770927429e-02 1.309065222740173340e-01 5.578044056892395020e-02 -9.460213035345077515e-02 -1.265652030706405640e-01 1.547991484403610229e-01 -1.435749116353690624e-03 9.603967517614364624e-02 -9.305442869663238525e-02 1.487855017185211182e-01 -2.052350491285324097e-01 -8.319816738367080688e-02 8.448401093482971191e-02 1.288886070251464844e-01 4.401302337646484375e-01 -2.286267280578613281e-01 3.421151638031005859e-01 -1.165390983223915100e-01 -7.711941003799438477e-02 -1.279164552688598633e-01 1.943646930158138275e-02 -9.183298051357269287e-02 -2.979297637939453125e-01 1.847927644848823547e-02 8.876370638608932495e-02 2.625214457511901855e-01 3.789633885025978088e-02 -1.963917016983032227e-01 2.606250345706939697e-01
3.100970014929771423e-02 -2.294286340475082397e-02 4.057017341256141663e-02 5.405294522643089294e-02 -8.483701944351196289e-02 -2.933730185031890869e-02 -4.577082693576812744e-01 -1.197435855865478516e-01 -3.330430015921592712e-02 3.484658151865005493e-02 2.028984576463699341e-01 -2.545362114906311035e-01 2.885982394218444824e-02 -2.720008417963981628e-02 9.395676851272583008e-02 -7.345491647720336914e-02 1.939323544502258301e-01 3.986720740795135498e-01 -3.761501610279083252e-02 3.579158186912536621e-01 -6.486663222312927246e-02 -1.454559564590454102e-01 1.595990359783172607e-01 1.480564177036285400e-01 -1.059104055166244507e-01 -2.197324335575103760e-01 -1.788132488727569580e-01 -3.958375751972198486e-02 -1.539898943156003952e-02 -4.667758196592330933e-02 -5.236337706446647644e-02 3.754345476627349854e-01
6.012691184878349304e-02 1.389637887477874756e-01 1.447365134954452515e-01 1.452841311693191528e-01 4.550012946128845215e-02 -1.350139528512954712e-01 -2.149915844202041626e-01 3.137077689170837402e-01 3.005838096141815186e-01 -2.902310788631439209e-01 -1.222392544150352478e-01 -1.762489601969718933e-02 -2.570389807224273682e-01 -5.389814823865890503e-02 3.475838899612426758e-02 -1.675538420677185059e-01 -6.072253361344337463e-02 2.988511323928833008e-01 -1.583130210638046265e-01 2.780094370245933533e-02 -1.787352189421653748e-02 -2.131977379322052002e-01 1.893467307090759277e-01 -1.758980453014373779e-01 9.332124143838882446e-02 -1.169895827770233154e-01 -1.415076702833175659e-01 -1.180889308452606201e-01 -5.996864661574363708e-02 1.195687428116798401e-01 -3.716702461242675781e-01 -1.954325437545776367e-01
2.234719879925251007e-02 4.676825180649757385e-02 2.863902747631072998e-01 1.991948634386062622e-01 5.214791744947433472e-02 8.365909010171890259e-02 -1.644780337810516357e-01 2.038813382387161255e-02 2.450247555971145630e-01 3.751526027917861938e-02 -1.901157759130001068e-02 -1.215514615178108215e-01 -6.442082673311233521e-02 -1.996096372604370117e-01 2.304944582283496857e-02 1.580203510820865631e-02 2.048399895429611206e-01 5.484386682510375977e-01 -1.272086650133132935e-01 1.624548584222793579e-01 -1.729606539011001587e-01 -1.310140639543533325e-01 -1.208141893148422241e-01 -3.617840111255645752e-01 -2.564557790756225586e-01 4.429670982062816620e-03 7.229569554328918457e-02 -7.234577089548110962e-02 1.282396614551544189e-01 7.328964769840240479e-02 -6.456384807825088501e-02 -1.922389566898345947e-01
-1.678021252155303955e-01 7.220272719860076904e-02 3.879462182521820068e-02 3.942877054214477539e-02 1.589748449623584747e-02 3.471108525991439819e-02 -4.213472306728363037e-01 3.516685366630554199e-01 3.305908143520355225e-01 -2.106354981660842896e-01 9.777717292308807373e-02 -2.023926526308059692e-01 -3.096663951873779297e-01 3.231065114960074425e-03 -8.008851855993270874e-02 -1.303627192974090576e-01 -7.341797649860382080e-02 2.775257825851440430e-01 -1.498010158538818359e-01 1.276119649410247803e-01 -2.121851593255996704e-01 -1.854268833994865417e-02 1.932871341705322266e-02 3.902795165777206421e-02 -3.386719897389411926e-02 -2.990262582898139954e-02 -1.364447176456451416e-01 -1.541317403316497803e-01 1.421191170811653137e-02 4.159637913107872009e-02 -2.938266694545745850e-01 -1.906155645847320557e-01
-1.455570459365844727e-01 1.996950358152389526e-01 1.246957331895828247e-01 2.575436793267726898e-02 1.776372641324996948e-01 -3.113305568695068359e-01 2.442957647144794464e-02 6.783088296651840210e-02 -2.836782634258270264e-01 2.295336313545703888e-02 9.397094696760177612e-02 -3.220095336437225342e-01 2.317744493484497070e-02 -3.109128773212432861e-01 -1.423388421535491943e-01 -2.863526940345764160e-01 -2.585858404636383057e-01 3.311431705951690674e-01 -2.662297189235687256e-01 3.814280033111572266e-02 -1.519755423069000244e-01 -5.157784745097160339e-02 2.105071842670440674e-01 -1.678245514631271362e-01 2.168086357414722443e-02 5.038089305162429810e-02 -1.190606355667114258e-01 -1.282906234264373779e-01 -7.723149657249450684e-02 2.224431838840246201e-03 -3.574495017528533936e-02 8.988809585571289062e-02
-8.088073693215847015e-03 2.678053081035614014e-01 3.397743105888366699e-01 8.947009593248367310e-02 2.301781773567199707e-01 2.232228219509124756e-01 -2.924948930740356445e-01 7.717999815940856934e-02 3.695640861988067627e-01 6.099222227931022644e-02 -2.744240164756774902e-01 -2.243425101041793823e-01 -1.769923232495784760e-02 -2.100106328725814819e-02 -1.784098520874977112e-02 -2.779251709580421448e-02 -3.092087805271148682e-01 2.628389894962310791e-01 -7.057628035545349121e-02 1.389746367931365967e-02 -1.926288157701492310e-01 -1.578890718519687653e-02 4.980612429790198803e-04 1.306710243225097656e-01 4.458412993699312210e-03 3.558506257832050323e-03 -1.989205479621887207e-01 1.381797939538955688e-01 -1.475853472948074341e-01 1.244220063090324402e-01 2.047234959900379181e-02 -1.482784152030944824e-01
2.283287048339843750e-01 3.127843141555786133e-02 4.100838303565979004e-01 9.830891340970993042e-02 2.156043201684951782e-01 -8.803388476371765137e-02 -2.607312500476837158e-01 1.613068878650665283e-01 1.201651170849800110e-01 2.378329038619995117e-01 -1.397866755723953247e-01 -1.128662005066871643e-01 9.096004068851470947e-02 7.274090498685836792e-02 -9.352946281433105469e-02 1.408139914274215698e-01 2.291013486683368683e-02 3.036380112171173096e-01 7.098024338483810425e-02 7.937166839838027954e-03 -4.621378779411315918e-01 1.115047000348567963e-02 7.437369972467422485e-02 1.455038040876388550e-01 5.438265576958656311e-02 -1.600156575441360474e-01 -1.322648823261260986e-01 -7.754476368427276611e-02 1.249452233314514160e-01 -2.094234824180603027e-01 -1.551858633756637573e-01 3.938547149300575256e-02
2.741135358810424805e-01 5.080926697701215744e-03 4.048806428909301758e-01 2.730940580368041992e-01 1.244581490755081177e-01 -1.398625690490007401e-02 -1.284187287092208862e-01 3.537914901971817017e-02 1.526064053177833557e-02 1.673348993062973022e-02 2.173552103340625763e-02 -3.328540325164794922e-01 -1.091041043400764465e-01 1.199902221560478210e-02 -8.399791270494461060e-02 3.240073919296264648e-01 8.655505627393722534e-02 3.507101535797119141e-01 -1.235304176807403564e-01 -1.015259623527526855e-01 -3.432005941867828369e-01 4.426638782024383545e-02 1.819779910147190094e-02 7.107859104871749878e-02 8.819536119699478149e-02 -1.765306293964385986e-01 -3.167256712913513184e-02 -1.273877769708633423e-01 3.908694908022880554e-02 -2.241719663143157959e-01 5.413844436407089233e-02 -1.580105721950531006e-01
-8.300200849771499634e-02 1.020408943295478821e-01 2.299789339303970337e-01 1.900950968265533447e-01 5.433556810021400452e-02 1.743942797183990479e-01 -2.809279859066009521e-01 2.312509417533874512e-01 4.220075905323028564e-01 -1.059773564338684082e-01 -1.406793445348739624e-01 -1.701549440622329712e-01 -2.243622243404388428e-01 -1.333054602146148682e-01 -8.450958877801895142e-02 -1.633960306644439697e-01 -1.361553072929382324e-01 1.292508691549301147e-01 -7.872349768877029419e-02 1.251176744699478149e-01 -2.039057463407516479e-01 1.752583980560302734e-01 1.351518034934997559e-01 -2.280631661415100098e-02 -1.331737190485000610e-01 -6.527558714151382446e-02 -2.892171442508697510e-01 -1.612737327814102173e-01 -1.637773066759109497e-01 -5.855376273393630981e-02 -2.748199701309204102e-01 4.785573482513427734e-02
1.742308884859085083e-01 1.238299459218978882e-01 1.149139180779457092e-01 5.979571118950843811e-02 7.586831599473953247e-02 4.492368549108505249e-02 -1.482023298740386963e-01 2.138199806213378906e-01 2.985073924064636230e-01 1.832596659660339355e-01 -1.081463173031806946e-01 -4.292215108871459961e-01 4.877335578203201294e-02 3.443230688571929932e-02 -1.319704353809356689e-01 5.010759457945823669e-03 -1.928143054246902466e-01 2.979330718517303467e-01 -1.430068314075469971e-01 1.097952127456665039e-01 -1.760705113410949707e-01 -1.445964444428682327e-02 4.808492958545684814e-02 -4.049979895353317261e-02 2.089210450649261475e-01 -3.616421818733215332e-01 -8.848705887794494629e-02 -1.788857132196426392e-01 3.996933251619338989e-02 7.863606512546539307e-02 1.103349775075912476e-01 3.076049983501434326e-01
6.165820360183715820e-02 1.700491458177566528e-01 -1.910339482128620148e-02 -5.140146240592002869e-02 -8.469713479280471802e-02 -8.023858070373535156e-03 -3.275061249732971191e-01 8.470533043146133423e-02 2.910241782665252686e-01 4.482555016875267029e-02 -3.354195058345794678e-01 -2.255847752094268799e-01 1.201905682682991028e-01 2.770849317312240601e-02 -1.327869594097137451e-01 -5.238557234406471252e-02 -6.013106554746627808e-03 1.702543646097183228e-01 -2.175519764423370361e-01 3.790650963783264160e-01 -2.113017141819000244e-01 -1.250323951244354248e-01 -6.219435483217239380e-02 1.532288733869791031e-03 -1.897205598652362823e-02 -1.319762468338012695e-01 -2.490187734365463257e-01 -2.348863333463668823e-01 -8.517403155565261841e-03 2.184139490127563477e-01 -2.888740897178649902e-01 8.082681149244308472e-02
-1.856374554336071014e-02 8.367521315813064575e-02 -2.466842979192733765e-01 3.829954266548156738e-01 -4.053450003266334534e-02 1.620701104402542114e-01 -4.561733454465866089e-02 -4.345580935478210449e-03 9.936860203742980957e-02 -7.253836840391159058e-02 -1.395776420831680298e-01 -3.847635090351104736e-01 -4.946267232298851013e-03 -2.244767248630523682e-01 2.514635324478149414e-01 -1.590254902839660645e-01 1.710754632949829102e-01 2.306490689516067505e-01 -1.695429533720016479e-01 2.500351667404174805e-01 -1.188541725277900696e-01 5.266008526086807251e-02 2.589346766471862793e-01 4.511837288737297058e-02 8.806396275758743286e-02 -2.993681728839874268e-01 -2.257672846317291260e-01 4.712967574596405029e-02 7.995314151048660278e-02 -3.808678826317191124e-03 -5.778705701231956482e-02 1.161129847168922424e-01
1.599741876125335693e-01 -8.216278254985809326e-02 3.077301383018493652e-02 2.663971483707427979e-01 8.480604737997055054e-02 1.333192586898803711e-01 -2.542273402214050293e-01 -3.687792122364044189e-01 -6.580206751823425293e-02 9.278212487697601318e-02 -1.104568615555763245e-01 -2.100544422864913940e-01 -1.578422635793685913e-01 -9.456516802310943604e-02 -1.413585394620895386e-01 4.104568064212799072e-02 -2.602387219667434692e-02 2.654687762260437012e-01 -1.253735274076461792e-01 2.159754186868667603e-01 -1.142051666975021362e-01 5.327801778912544250e-02 1.876213252544403076e-01 2.515999972820281982e-01 1.839312165975570679e-01 -2.573150955140590668e-02 -3.223705291748046875e-01 2.726127021014690399e-02 2.857384979724884033e-01 9.270358830690383911e-02 -1.860697939991950989e-02 -2.602227926254272461e-01
1.747906506061553955e-01 -1.044571585953235626e-02 1.493364721536636353e-01 -1.127935349941253662e-01 -2.985249459743499756e-01 7.814056426286697388e-02 -3.131804764270782471e-01 7.596664130687713623e-02 2.007150463759899139e-02 -1.629793643951416016e-01 -2.201698869466781616e-01 -2.244139313697814941e-01 2.341733723878860474e-01 -5.747153237462043762e-02 -1.218294575810432434e-01 -7.601591199636459351e-02 -2.698970139026641846e-01 4.438613355159759521e-01 1.295837312936782837e-01 9.212223440408706665e-02 -1.489168256521224976e-01 3.338774293661117554e-02 3.079978227615356445e-01 1.778255105018615723e-01 -5.935673043131828308e-02 7.046792656183242798e-02 -1.286471784114837646e-01 -1.534036993980407715e-01 9.023042768239974976e-02 5.999334529042243958e-02 1.088403612375259399e-01 1.166479811072349548e-01
3.036959469318389893e-01 -2.474464662373065948e-02 1.793898791074752808e-01 1.367692500352859497e-01 -1.326612830162048340e-01 -1.246055401861667633e-02 -3.418891131877899170e-01 5.755587294697761536e-02 -1.972124278545379639e-01 -5.493996292352676392e-02 2.374123869230970740e-04 -3.305058181285858154e-01 -7.180770486593246460e-02 -3.131366968154907227e-01 -1.375366449356079102e-01 2.098994515836238861e-02 1.642191559076309204e-01 3.048694431781768799e-01 1.776074618101119995e-01 3.206817507743835449e-01 2.371726781129837036e-01 -7.362720370292663574e-02 1.196615397930145264e-02 7.394697517156600952e-02 -1.584847271442413330e-02 4.365456849336624146e-02 4.819811880588531494e-02 -4.526453837752342224e-02 1.043555885553359985e-01 -1.066346392035484314e-01 -1.847728341817855835e-01 2.451388090848922729e-01
1.483451426029205322e-01 2.303030788898468018e-01 -5.142474919557571411e-02 2.170043736696243286e-01 -1.764753758907318115e-01 -7.416488230228424072e-02 -3.137095868587493896e-01 -9.651140123605728149e-02 -5.697217956185340881e-02 1.329469233751296997e-01 1.048519834876060486e-01 -4.917517006397247314e-01 1.203614026308059692e-01 -1.844795942306518555e-01 -1.413601487874984741e-01 1.652975529432296753e-01 7.594738621264696121e-03 2.398406267166137695e-01 6.597308814525604248e-02 2.794145345687866211e-01 4.188432544469833374e-02 -6.780123710632324219e-02 2.328556180000305176e-01 -1.345554292201995850e-01 -4.584200307726860046e-02 -2.157557010650634766e-01 -1.624490320682525635e-01 -5.841049551963806152e-02 -9.273973852396011353e-02 -1.210229396820068359e-01 -1.560674756765365601e-01 1.286265850067138672e-01
6.152968853712081909e-02 5.646314099431037903e-02 -1.393538266420364380e-01 1.203895211219787598e-01 1.643721386790275574e-02 -1.454929113388061523e-01 -3.656809329986572266e-01 8.230374753475189209e-02 -1.533395200967788696e-01 -2.189545333385467529e-02 3.012448549270629883e-01 -3.002548813819885254e-01 -9.228072315454483032e-02 3.624633187428116798e-03 -1.820526458323001862e-02 1.630358099937438965e-01 -1.010399386286735535e-01 2.974793016910552979e-01 -2.567119002342224121e-01 4.809989631175994873e-01 3.604902327060699463e-02 -4.049007594585418701e-02 1.405809074640274048e-01 6.777730584144592285e-02 -1.192173361778259277e-01 -2.558169960975646973e-01 -1.069226115942001343e-01 -7.260169833898544312e-02 5.979483947157859802e-02 -1.334155499935150146e-01 -1.230404749512672424e-01 -2.666337974369525909e-02
-1.053429394960403442e-01 -1.069881767034530640e-01 2.924833595752716064e-01 -1.234521195292472839e-01 -1.006835624575614929e-01 6.563587486743927002e-02 -2.005597501993179321e-01 1.182780042290687561e-01 6.337139010429382324e-02 7.880833745002746582e-02 -2.624914646148681641e-01 -1.850087791681289673e-01 1.856966912746429443e-01 1.524958312511444092e-01 -1.656008362770080566e-01 -1.636418104171752930e-01 -1.009930670261383057e-01 4.732119143009185791e-01 -8.957757055759429932e-02 1.723553240299224854e-01 -6.132101640105247498e-02 -1.947339177131652832e-01 2.173220813274383545e-01 4.244602099061012268e-02 -1.795426905155181885e-01 5.040534958243370056e-02 1.996397040784358978e-02 -2.736644446849822998e-01 -1.119139119982719421e-01 3.363690152764320374e-02 -1.940846741199493408e-01 -2.423821836709976196e-01
-1.268176436424255371e-01 9.523070603609085083e-02 1.272125393152236938e-01 1.025914698839187622e-01 -1.322792470455169678e-02 2.395029924809932709e-02 -4.573506414890289307e-01 2.416446208953857422e-01 3.761712610721588135e-01 -1.668260544538497925e-01 -3.951497375965118408e-02 8.945564739406108856e-03 -5.583037808537483215e-02 -1.599270291626453400e-02 8.255314081907272339e-02 9.053946286439895630e-02 -7.148369401693344116e-02 2.002859115600585938e-01 -2.113021761178970337e-01 3.254550695419311523e-01 -1.655793935060501099e-01 1.302741318941116333e-01 1.530341058969497681e-01 -7.871629297733306885e-02 -3.013175213709473610e-03 7.382015883922576904e-02 -2.028208523988723755e-01 -1.491172611713409424e-01 2.400577440857887268e-02 -4.783556237816810608e-02 -3.639268875122070312e-01 -1.285772919654846191e-01
1.760771572589874268e-01 1.513734459877014160e-01 2.697679102420806885e-01 -2.668768912553787231e-02 7.975340634584426880e-02 -3.982600271701812744e-01 -5.768005922436714172e-02 -9.631083905696868896e-02 9.476819832343608141e-05 -3.759536892175674438e-03 9.149578958749771118e-02 -4.101721048355102539e-01 -4.255806561559438705e-03 -2.980379164218902588e-01 1.055760402232408524e-02 2.984146773815155029e-02 -2.327725440263748169e-01 2.853341400623321533e-01 -1.778231114149093628e-01 5.724142491817474365e-02 3.994595259428024292e-02 -1.571862250566482544e-01 2.496268004179000854e-01 -2.735564410686492920e-01 1.864504069089889526e-01 1.630015075206756592e-01 -7.934562116861343384e-02 -5.419705808162689209e-02 5.139435827732086182e-02 1.058762818574905396e-01 -9.412397444248199463e-02 3.639958426356315613e-02
-9.053485840559005737e-02 2.208871245384216309e-01 1.652683168649673462e-01 1.651699692010879517e-01 1.193481087684631348e-01 1.294619143009185791e-01 -4.709897339344024658e-01 -1.998266875743865967e-01 -1.378891915082931519e-01 -1.650679707527160645e-01 1.344072967767715454e-01 -1.602699309587478638e-01 4.725326597690582275e-02 -1.141601521521806717e-02 5.620416626334190369e-02 -2.424468398094177246e-01 2.443906217813491821e-01 1.496797353029251099e-01 -5.871735513210296631e-02 4.400809109210968018e-02 -1.690887063741683960e-01 -5.305692553520202637e-02 6.691178679466247559e-02 2.716088294982910156e-01 1.654105037450790405e-01 -2.524223029613494873e-01 -3.610527813434600830e-01 -2.241512387990951538e-02 1.111190468072891235e-01 9.440267086029052734e-02 3.102472424507141113e-02 2.283984096720814705e-03
2.078740447759628296e-01 1.515580564737319946e-01 3.840635418891906738e-01 1.337750628590583801e-02 7.999665290117263794e-02 -2.510244771838188171e-02 -2.014688849449157715e-01 -2.842535972595214844e-01 1.462684869766235352e-01 -2.006629258394241333e-01 -6.392938643693923950e-02 -7.796807214617729187e-03 1.670406013727188110e-01 -8.060123026371002197e-02 2.181727886199951172e-01 1.811091154813766479e-01 1.234955713152885437e-01 3.561385571956634521e-01 -1.805912852287292480e-01 3.820459246635437012e-01 -1.144934445619583130e-01 6.296954303979873657e-02 -1.815991699695587158e-01 1.082423776388168335e-01 3.581111133098602295e-02 -6.362958997488021851e-02 -1.723604351282119751e-01 3.650552779436111450e-02 2.205127775669097900e-01 5.441282317042350769e-02 -7.343766093254089355e-02 3.647236153483390808e-02
-2.178395725786685944e-02 -1.045237481594085693e-01 1.208810880780220032e-01 2.439858019351959229e-02 1.354456543922424316e-01 3.600280359387397766e-02 -6.165543198585510254e-01 -1.383797824382781982e-01 4.336702823638916016e-02 -2.636857032775878906e-01 4.521780181676149368e-03 -1.335379183292388916e-01 -1.400799583643674850e-02 -1.220133379101753235e-01 -9.734465181827545166e-02 -6.309091299772262573e-02 -1.675204783678054810e-01 1.326740682125091553e-01 -2.472683191299438477e-01 2.159167677164077759e-01 7.663402706384658813e-02 -1.602911204099655151e-01 5.955391097813844681e-03 -5.511553213000297546e-02 3.033538162708282471e-01 -3.316702321171760559e-02 -3.555952310562133789e-01 -1.265892684459686279e-01 -4.957080632448196411e-02 7.240838557481765747e-02 6.237941607832908630e-02 -3.748187050223350525e-02
6.766346096992492676e-02 4.006694257259368896e-01 2.759556174278259277e-01 6.277885753661394119e-03 9.753473848104476929e-02 2.826705202460289001e-02 -3.654870986938476562e-01 3.088698685169219971e-01 2.767956256866455078e-01 1.525902301073074341e-01 -1.111596673727035522e-01 -2.444997616112232208e-02 -2.534602954983711243e-02 -9.872549027204513550e-02 1.472499072551727295e-01 -1.475089639425277710e-01 6.931442022323608398e-02 2.354699373245239258e-01 -1.342618018388748169e-01 3.731455653905868530e-03 1.152723357081413269e-01 9.279262274503707886e-02 2.419217824935913086e-01 6.310045719146728516e-02 9.005631320178508759e-03 -1.549418866634368896e-01 -5.968526005744934082e-02 -1.732870936393737793e-01 -6.370718590915203094e-03 -4.320571571588516235e-02 -3.240148127079010010e-01 -1.595248132944107056e-01
-9.106938540935516357e-02 1.061058118939399719e-01 1.665055379271507263e-02 -5.376909673213958740e-02 9.861927479505538940e-02 8.231975883245468140e-02 -2.110673487186431885e-01 -7.119248062372207642e-02 -3.622715547680854797e-02 -6.135386973619461060e-02 -3.211981654167175293e-01 -1.000042930245399475e-01 -3.328628093004226685e-02 -3.573913574218750000e-01 1.960279345512390137e-01 1.636385321617126465e-01 -4.552251100540161133e-02 3.337674140930175781e-01 -1.091883927583694458e-01 2.337737530469894409e-01 -4.501487314701080322e-01 -1.900113970041275024e-01 1.731172353029251099e-01 1.422877162694931030e-01 -6.536031514406204224e-02 -1.521798074245452881e-01 2.162943631410598755e-01 2.290180884301662445e-02 -4.073351994156837463e-02 8.592167496681213379e-02 -1.989165991544723511e-01 8.078323304653167725e-02
3.824826776981353760e-01 1.705250889062881470e-02 2.505717873573303223e-01 -3.732970058917999268e-01 -1.306416392326354980e-01 1.194550320506095886e-01 -1.726587116718292236e-02 1.194408759474754333e-01 6.620009243488311768e-02 -1.892572045326232910e-01 -1.563221812248229980e-01 -1.735302805900573730e-01 -1.675639897584915161e-01 -2.425240427255630493e-01 1.855898834764957428e-02 -2.958546206355094910e-02 -5.255224555730819702e-02 3.695804178714752197e-01 -6.813550740480422974e-02 2.525425553321838379e-01 -2.456729561090469360e-01 5.573339015245437622e-02 2.243212610483169556e-01 4.243048280477523804e-02 -1.121633034199476242e-02 -8.929046988487243652e-02 -8.432687073945999146e-02 4.269717633724212646e-02 2.661910355091094971e-01 6.277116388082504272e-02 -5.148057267069816589e-02 6.840115785598754883e-02
-8.259434252977371216e-02 9.251410514116287231e-02 7.684810459613800049e-02 2.392859160900115967e-01 -2.440316230058670044e-02 1.219546273350715637e-01 -1.474091857671737671e-01 -4.149131178855895996e-01 4.042259976267814636e-02 2.074896842241287231e-01 -1.427699923515319824e-01 -1.843503266572952271e-01 -1.505976617336273193e-01 -1.744872033596038818e-01 -1.166017353534698486e-01 -3.171322643756866455e-01 2.324053272604942322e-02 3.926748633384704590e-01 -2.566761374473571777e-01 -1.223445171490311623e-03 -2.756654918193817139e-01 -6.003079470247030258e-03 1.450171619653701782e-01 1.912818849086761475e-01 8.556208759546279907e-02 -3.396811708807945251e-02 -1.041447669267654419e-01 -8.703430742025375366e-02 6.076773628592491150e-02 1.180954053997993469e-01 -2.633761614561080933e-02 2.150900512933731079e-01
5.751334503293037415e-02 5.581673234701156616e-02 -1.981560327112674713e-02 3.629993796348571777e-01 -3.652120381593704224e-02 4.087150841951370239e-02 -6.037760972976684570e-01 7.811405509710311890e-02 -1.258752197027206421e-01 -3.901125863194465637e-02 1.748464107513427734e-01 -1.464923918247222900e-01 3.854383528232574463e-02 -2.252221256494522095e-01 -1.609333455562591553e-01 2.897442877292633057e-02 7.513943314552307129e-02 1.106515452265739441e-01 -1.255617886781692505e-01 1.084206402301788330e-01 -1.917364150285720825e-01 -1.760963201522827148e-01 2.099106162786483765e-01 1.897640898823738098e-02 1.574175059795379639e-01 -1.763150095939636230e-01 -1.484132856130599976e-01 -2.016910761594772339e-01 -1.771803945302963257e-01 -1.154886111617088318e-01 1.262540519237518311e-01 5.066678300499916077e-02
-2.034475654363632202e-02 2.745805084705352783e-01 -6.913041323423385620e-02 2.166311591863632202e-01 2.264033108949661255e-01 8.862683922052383423e-02 -8.136775344610214233e-02 9.633110463619232178e-02 -1.217320412397384644e-01 -2.009391635656356812e-01 -2.685287967324256897e-02 -1.955284029245376587e-01 -1.332276910543441772e-01 -8.114529401063919067e-02 6.852678209543228149e-02 -1.344250440597534180e-01 7.985775917768478394e-02 5.772718414664268494e-02 -3.661665320396423340e-01 3.867943584918975830e-01 -4.994045943021774292e-02 -9.056843072175979614e-02 1.053205132484436035e-01 1.393306106328964233e-01 2.236336283385753632e-02 -4.020372629165649414e-01 -2.819525301456451416e-01 3.601724654436111450e-02 5.510661005973815918e-02 5.478549003601074219e-02 -1.909572631120681763e-01 1.902397722005844116e-01
1.010739281773567200e-01 2.648648992180824280e-02 2.202219069004058838e-01 4.551024734973907471e-02 2.165631763637065887e-02 2.641515992581844330e-02 -3.042899966239929199e-01 -4.916962608695030212e-02 -4.626939818263053894e-02 8.021488785743713379e-02 -1.952917277812957764e-01 -1.367674469947814941e-01 5.763667449355125427e-02 -2.855995297431945801e-01 6.804267875850200653e-03 -4.033041745424270630e-02 1.408369243144989014e-01 5.517030954360961914e-01 -4.408565163612365723e-02 1.340356171131134033e-01 -1.295616477727890015e-01 -1.961419433355331421e-01 -2.083214223384857178e-01 -2.451256364583969116e-01 -2.734202444553375244e-01 -7.788559421896934509e-03 1.060622408986091614e-01 -1.796481609344482422e-01 -7.807016372680664062e-03 1.065496355295181274e-01 8.270330727100372314e-02 -2.256042063236236572e-01
1.257175393402576447e-02 2.574014663696289062e-01 1.030538529157638550e-01 2.529359757900238037e-01 2.316041849553585052e-02 -5.348727572709321976e-03 -1.973389387130737305e-01 6.051316112279891968e-02 -3.098640441894531250e-01 -1.512619107961654663e-01 -1.294806748628616333e-01 -1.204027906060218811e-01 -1.630450412631034851e-02 -1.471597850322723389e-01 3.287424743175506592e-01 -1.163408532738685608e-02 -6.083609908819198608e-02 6.491097807884216309e-02 -1.424826830625534058e-01 2.004857361316680908e-01 -9.951175004243850708e-02 3.801561519503593445e-02 4.060995578765869141e-01 1.516363918781280518e-01 3.764877319335937500e-01 -2.243955582380294800e-01 1.475658118724822998e-01 4.210563376545906067e-02 2.518880926072597504e-02 1.662441343069076538e-01 -4.317102953791618347e-02 -1.486088186502456665e-01
-6.186214834451675415e-02 1.932678520679473877e-01 -1.076635718345642090e-02 6.983800232410430908e-02 1.191529855132102966e-01 1.320476271212100983e-02 -6.285586208105087280e-02 2.647338211536407471e-01 -1.113756746053695679e-01 1.234089583158493042e-01 1.718257926404476166e-02 -2.946330010890960693e-01 1.252487897872924805e-01 -2.076752632856369019e-01 4.592439904808998108e-02 -1.687762513756752014e-02 3.183919489383697510e-01 4.302905499935150146e-01 -1.533069163560867310e-01 1.740560084581375122e-01 -1.115641742944717407e-01 7.779472041875123978e-03 1.610560417175292969e-01 2.293028496205806732e-02 -7.787872105836868286e-02 -2.153943181037902832e-01 1.193638294935226440e-01 5.240694154053926468e-03 2.572865486145019531e-01 3.017358779907226562e-01 -1.578684747219085693e-01 2.475488185882568359e-01
1.160609349608421326e-01 1.628998368978500366e-01 3.984944224357604980e-01 2.109597325325012207e-01 2.240495234727859497e-01 -6.343808025121688843e-02 -2.341979891061782837e-01 -3.681905567646026611e-02 6.582365185022354126e-02 1.144877821207046509e-01 -7.705327868461608887e-02 -1.652661412954330444e-01 -5.992919579148292542e-02 1.512660384178161621e-01 -1.480002701282501221e-01 1.704730391502380371e-01 -4.630402475595474243e-02 3.469876050949096680e-01 -2.949834102764725685e-03 4.993243515491485596e-02 -4.069830179214477539e-01 -1.244150176644325256e-01 -5.528343375772237778e-03 8.041851222515106201e-02 1.350735276937484741e-01 -1.788234114646911621e-01 -1.810144037008285522e-01 -4.569604620337486267e-02 5.214743688702583313e-02 -3.321665227413177490e-01 -3.615623340010643005e-02 -7.771511375904083252e-02
-4.274967312812805176e-02 6.237142905592918396e-02 2.444384992122650146e-01 1.211698427796363831e-01 -3.736910223960876465e-02 -4.927457869052886963e-02 -1.265944391489028931e-01 1.221877411007881165e-01 -1.724881492555141449e-02 -2.005198448896408081e-01 2.858710587024688721e-01 -4.958749413490295410e-01 1.491778641939163208e-01 -1.934314370155334473e-01 -1.035180408507585526e-02 -8.347307890653610229e-02 -7.856561243534088135e-02 2.163434177637100220e-01 -2.120161056518554688e-01 2.274673804640769958e-02 1.764193922281265259e-01 5.717114731669425964e-02 7.177119702100753784e-02 -8.613971620798110962e-02 6.324452161788940430e-02 2.968152761459350586e-01 -2.302813977003097534e-01 -1.101025342941284180e-01 8.817901462316513062e-02 -2.610739879310131073e-02 -3.600527048110961914e-01 -9.721028804779052734e-02
2.164082527160644531e-01 1.578356474637985229e-01 8.108749240636825562e-02 -1.512770950794219971e-01 -2.532016932964324951e-01 9.035428613424301147e-02 -2.727883160114288330e-01 1.330207735300064087e-01 -4.593319818377494812e-02 -2.433132529258728027e-01 -1.656941473484039307e-01 -3.527075946331024170e-01 1.646031290292739868e-01 7.159886881709098816e-03 1.006522681564092636e-02 -2.663103342056274414e-01 -1.912326812744140625e-01 2.344290912151336670e-01 7.750235497951507568e-02 6.542763859033584595e-02 -2.766539454460144043e-01 -1.517769694328308105e-01 2.767417430877685547e-01 1.368257403373718262e-01 1.124194413423538208e-01 4.608173668384552002e-02 8.081416785717010498e-02 -3.267490863800048828e-02 2.330285906791687012e-01 1.152506396174430847e-01 9.630752354860305786e-02 1.648046374320983887e-01
1.844139955937862396e-02 9.575162082910537720e-02 1.642391830682754517e-01 5.844644084572792053e-02 -7.116772979497909546e-02 1.611942946910858154e-01 -2.686506211757659912e-01 3.118205070495605469e-02 1.276945918798446655e-01 -3.162055043503642082e-03 -1.047856435179710388e-01 -1.262467056512832642e-01 -1.914402842521667480e-01 2.704214751720428467e-01 2.793158777058124542e-02 4.769068583846092224e-02 -7.248847186565399170e-02 2.138470262289047241e-01 -3.748227953910827637e-01 5.220890641212463379e-01 -1.601471155881881714e-01 -1.200652495026588440e-01 -7.589265704154968262e-02 -1.262701302766799927e-01 1.979314237833023071e-01 6.195296067744493484e-03 -1.260626167058944702e-01 -2.078512907028198242e-01 -9.651267528533935547e-02 9.922174736857414246e-03 -2.491895854473114014e-01 6.482888013124465942e-02
1.833527088165283203e-01 2.824782766401767731e-02 3.591048717498779297e-01 -3.730798065662384033e-01 5.435075983405113220e-02 5.718020256608724594e-03 4.898202419281005859e-02 4.041696339845657349e-02 -1.812609881162643433e-01 -2.129260599613189697e-01 -1.826009005308151245e-01 -1.540352106094360352e-01 -1.099278479814529419e-01 -1.611774414777755737e-01 1.020190790295600891e-01 -5.079888179898262024e-02 4.020760580897331238e-02 6.126332879066467285e-01 7.440822571516036987e-02 1.270340085029602051e-01 -4.869291558861732483e-02 -1.064349263906478882e-01 2.098680287599563599e-01 1.100187823176383972e-01 8.319348841905593872e-02 -4.300310835242271423e-02 -1.237664222717285156e-01 -4.419583454728126526e-02 7.352138310670852661e-02 -5.250027030706405640e-02 -3.465813025832176208e-02 1.558012422174215317e-02
2.926639914512634277e-01 -2.246800251305103302e-02 3.568675741553306580e-02 -3.264082074165344238e-01 -1.012557595968246460e-01 2.024490945041179657e-02 -1.050276011228561401e-01 -1.073742434382438660e-01 -7.846035063266754150e-02 -2.026719003915786743e-01 -2.582026720046997070e-01 -3.983553051948547363e-01 4.438887163996696472e-02 -1.791698336601257324e-01 4.635294899344444275e-02 -1.453815549612045288e-01 -2.569768130779266357e-01 3.086958527565002441e-01 -1.613739691674709320e-02 1.350504755973815918e-01 -3.004506230354309082e-01 1.237121317535638809e-02 2.878642380237579346e-01 4.277580231428146362e-02 -3.168038651347160339e-02 -1.483553647994995117e-02 -1.066202446818351746e-01 -1.617168635129928589e-01 2.875079214572906494e-02 1.850034594535827637e-01 1.151856854557991028e-01 -2.910913713276386261e-02
5.621246993541717529e-02 3.080190420150756836e-01 -2.822901122272014618e-02 2.782573997974395752e-01 1.563371866941452026e-01 -2.409250475466251373e-02 -2.628886103630065918e-01 3.180363476276397705e-01 4.439370632171630859e-01 -7.078554481267929077e-02 1.009553819894790649e-01 -1.913597285747528076e-01 4.689010605216026306e-02 -2.745000086724758148e-02 8.475304394960403442e-02 -1.767471581697463989e-01 -6.346358358860015869e-02 1.884297579526901245e-01 -1.359391808509826660e-01 1.697710752487182617e-01 -1.355692446231842041e-01 -2.072121016681194305e-02 1.903352439403533936e-01 -1.932520419359207153e-01 -7.552849501371383667e-02 -1.844929647631943226e-03 -1.174024119973182678e-01 -1.145430579781532288e-01 1.001777425408363342e-01 -9.826533496379852295e-02 -3.260425329208374023e-01 1.899684034287929535e-02
6.969855725765228271e-02 1.693696901202201843e-02 3.724067509174346924e-01 3.071697950363159180e-01 2.212848328053951263e-02 1.425408720970153809e-01 -4.924056828022003174e-01 2.257022112607955933e-01 1.603011190891265869e-01 -4.946836829185485840e-02 7.149050012230873108e-03 -8.830295503139495850e-02 -4.487273842096328735e-02 -8.623248338699340820e-02 -1.601366549730300903e-01 2.215388268232345581e-01 8.201370388269424438e-02 1.235918551683425903e-01 -2.648145556449890137e-01 1.787958443164825439e-01 -1.172878742218017578e-01 -6.872795522212982178e-02 1.415257006883621216e-01 -1.161509566009044647e-02 -4.529312252998352051e-02 1.334108114242553711e-01 1.258492022752761841e-01 -2.584846317768096924e-01 -3.892039507627487183e-02 6.075891479849815369e-02 -2.387223690748214722e-01 6.889294600114226341e-04
2.085845218971371651e-03 7.793512940406799316e-02 2.430239170789718628e-01 5.445577204227447510e-02 3.569269478321075439e-01 1.800378551706671715e-03 -4.002348780632019043e-01 -1.460508704185485840e-01 -8.499614149332046509e-02 -1.459079533815383911e-01 -2.268589846789836884e-02 -1.041989997029304504e-01 -9.380221366882324219e-02 -2.624419629573822021e-01 -1.846362799406051636e-01 -3.353101611137390137e-01 -6.378155201673507690e-02 1.858276277780532837e-01 -9.667429327964782715e-02 6.906268000602722168e-02 -1.156238913536071777e-01 1.650647372007369995e-01 8.157557249069213867e-02 -1.435525566339492798e-01 2.606612145900726318e-01 -4.294024780392646790e-02 2.064620852470397949e-01 -1.694435924291610718e-01 1.346684843301773071e-01 1.493753045797348022e-01 7.990280538797378540e-02 -2.243692725896835327e-01
1.504811048507690430e-01 1.400833725929260254e-01 2.572918236255645752e-01 -2.597066201269626617e-02 3.609664738178253174e-01 -5.266132578253746033e-02 -1.122481897473335266e-01 1.440520584583282471e-01 -3.816712200641632080e-01 -3.782709836959838867e-01 3.286289284005761147e-03 -2.530705034732818604e-01 -1.928653940558433533e-02 -1.422008313238620758e-02 -3.316343724727630615e-01 -9.227253496646881104e-02 2.675442956387996674e-02 1.750148534774780273e-01 -9.953296929597854614e-02 1.017728224396705627e-01 -1.239549294114112854e-01 1.310347318649291992e-01 8.710455149412155151e-02 1.728376299142837524e-01 1.105016749352216721e-02 1.249886602163314819e-01 -2.234504520893096924e-01 2.911432646214962006e-02 3.798424825072288513e-02 1.058880463242530823e-01 -1.184994429349899292e-01 -1.942318826913833618e-01
4.740464314818382263e-02 -4.376225918531417847e-02 7.602564245462417603e-02 -5.190801247954368591e-02 4.496090114116668701e-02 -9.612231701612472534e-02 -1.475567370653152466e-01 1.284141689538955688e-01 -2.112544775009155273e-01 -2.606287598609924316e-01 -6.855905055999755859e-02 -3.796626925468444824e-01 -3.180780331604182720e-04 -2.303088456392288208e-01 -6.242257542908191681e-03 9.221142530441284180e-02 -2.259704098105430603e-02 1.439570337533950806e-01 9.278204292058944702e-02 3.730554282665252686e-01 -2.219550907611846924e-01 -3.493627905845642090e-01 -6.467407941818237305e-02 1.789622455835342407e-01 -1.422650273889303207e-02 -5.917253345251083374e-02 -8.175915479660034180e-02 -1.214673668146133423e-01 1.030885875225067139e-01 2.358308285474777222e-01 -3.745697438716888428e-01 8.139348030090332031e-02
1.974242925643920898e-01 1.238879188895225525e-01 -6.659563165158033371e-03 -1.653035432100296021e-01 -8.189808577299118042e-02 -1.266154050827026367e-01 -7.357081025838851929e-02 -7.962772622704505920e-03 -1.737896539270877838e-02 -1.747518926858901978e-01 -1.984793841838836670e-01 -1.346697807312011719e-01 -8.703160285949707031e-02 -1.964413672685623169e-01 -1.301686763763427734e-01 -2.080399915575981140e-02 2.001450769603252411e-02 6.057505011558532715e-01 9.584064036607742310e-02 2.744788229465484619e-01 -3.387838900089263916e-01 2.319893538951873779e-01 5.190389603376388550e-02 8.415550738573074341e-02 4.697229713201522827e-02 7.356496900320053101e-02 6.580784171819686890e-02 -2.579362690448760986e-01 1.098804455250501633e-02 3.528717905282974243e-02 -3.007843531668186188e-02 1.649298220872879028e-01
-8.757521212100982666e-02 2.362800732953473926e-04 2.012291252613067627e-01 -1.026112809777259827e-01 3.445001840591430664e-01 2.784733772277832031e-01 1.629066467285156250e-02 -1.460876464843750000e-01 2.048993110656738281e-02 -1.187997311353683472e-01 9.508221596479415894e-02 -4.920947849750518799e-01 -1.432397365570068359e-01 2.037726901471614838e-02 -1.696398407220840454e-01 -1.370261311531066895e-01 -3.046811521053314209e-01 3.604270815849304199e-01 -1.131085380911827087e-01 -1.125490176491439342e-03 -9.609214961528778076e-02 2.396196685731410980e-02 1.533117890357971191e-01 7.810250669717788696e-02 -6.419590860605239868e-02 1.154932565987110138e-02 -7.385093718767166138e-02 -1.927441656589508057e-01 1.619972288608551025e-01 -7.240271568298339844e-02 1.319307647645473480e-02 -1.891880184412002563e-01
2.484181821346282959e-01 5.522135645151138306e-02 -4.792414605617523193e-02 8.704137802124023438e-02 -8.311059325933456421e-02 2.216833978891372681e-01 -3.014904260635375977e-01 2.129119634628295898e-01 -1.948209851980209351e-02 1.407869905233383179e-02 -9.211252629756927490e-02 -1.158602386713027954e-01 9.881227463483810425e-02 -2.305156290531158447e-01 1.027876138687133789e-01 -2.082960009574890137e-01 -2.017507106065750122e-01 1.418679058551788330e-01 -1.737520992755889893e-01 3.898495435714721680e-01 -2.120433300733566284e-01 2.513524293899536133e-01 -6.111521646380424500e-02 -1.318256855010986328e-01 1.672746539115905762e-01 -1.666467338800430298e-01 8.691322058439254761e-02 -2.242205440998077393e-01 2.470524050295352936e-02 8.132067322731018066e-02 -2.279467582702636719e-01 2.207431942224502563e-01
-3.819420933723449707e-03 2.261156737804412842e-01 1.361843943595886230e-01 5.661276355385780334e-02 5.926460726186633110e-04 -1.539695560932159424e-01 -1.625832915306091309e-01 3.518816828727722168e-02 -3.019700646400451660e-01 -1.769078895449638367e-02 2.083961293101310730e-02 -4.351819455623626709e-01 -6.930133700370788574e-02 -1.801611185073852539e-01 6.738125532865524292e-02 -3.639476001262664795e-01 2.643350958824157715e-01 2.166460156440734863e-01 -1.610262989997863770e-01 2.356175333261489868e-01 9.155443310737609863e-02 -4.111364949494600296e-03 -1.696956604719161987e-01 2.743521034717559814e-01 3.719117864966392517e-02 -1.466917693614959717e-01 2.285063528688624501e-04 -1.448745578527450562e-01 1.918345391750335693e-01 -4.939652606844902039e-02 1.022986844182014465e-01 -1.258479654788970947e-01
1.579691320657730103e-01 8.228477090597152710e-02 1.891977339982986450e-01 6.646402925252914429e-02 8.929187059402465820e-02 2.263963595032691956e-02 -2.667350769042968750e-01 2.999984622001647949e-01 -1.305905729532241821e-01 -1.898342221975326538e-01 1.483575254678726196e-01 -4.175834357738494873e-01 5.518453940749168396e-02 -3.956294804811477661e-02 -4.799132794141769409e-02 -1.662282273173332214e-02 -8.785112947225570679e-02 2.490997761487960815e-01 -1.201701909303665161e-01 -7.334746420383453369e-02 1.779134869575500488e-01 5.377725139260292053e-02 1.924250423908233643e-01 4.345065355300903320e-02 8.683076128363609314e-03 1.798562407493591309e-01 -3.395859599113464355e-01 -2.047758251428604126e-01 1.187437102198600769e-01 9.520723484456539154e-03 -2.875142693519592285e-01 -2.284339368343353271e-01
7.495605945587158203e-02 -5.752974376082420349e-02 9.085620194673538208e-02 4.509278014302253723e-02 6.219856906682252884e-03 -1.900234818458557129e-01 -2.910937070846557617e-01 -5.388938263058662415e-02 -1.156949698925018311e-01 3.652288764715194702e-02 1.514968574047088623e-01 -3.161460161209106445e-01 4.676839336752891541e-02 -2.470947057008743286e-01 9.509538859128952026e-02 1.731480658054351807e-01 8.781131356954574585e-02 3.168329000473022461e-01 -1.825627684593200684e-02 5.330266952514648438e-01 1.142161116003990173e-01 7.003839313983917236e-02 1.737649440765380859e-01 3.723664283752441406e-01 -2.745519205927848816e-02 -9.147316962480545044e-02 -4.203527048230171204e-02 -1.016141325235366821e-01 9.503903798758983612e-03 1.243433728814125061e-01 -1.716587133705615997e-02 2.655458077788352966e-02
3.931946679949760437e-02 1.221961453557014465e-01 2.403597086668014526e-01 -1.539672911167144775e-01 5.049002915620803833e-02 -2.918178215622901917e-02 -2.125946879386901855e-01 1.719920933246612549e-01 -1.613543033599853516e-01 -3.157647848129272461e-01 8.759129792451858521e-03 -2.311371117830276489e-01 1.658146679401397705e-01 -2.743245102465152740e-02 -2.100950032472610474e-01 -6.982308812439441681e-03 -9.286553412675857544e-02 4.532895088195800781e-01 -5.238729715347290039e-02 1.187248378992080688e-01 -3.100994229316711426e-01 2.465604096651077271e-01 7.630138844251632690e-02 2.187184244394302368e-01 1.919072121381759644e-02 2.228978276252746582e-01 -8.564806729555130005e-02 -1.689500063657760620e-01 -9.475999325513839722e-02 -1.730030588805675507e-02 1.188452765345573425e-01 -1.459529399871826172e-01
1.363943070173263550e-01 3.014804124832153320e-01 1.812216788530349731e-01 7.097041606903076172e-02 -1.653554104268550873e-02 2.220880687236785889e-01 -1.259251087903976440e-01 9.216206520795822144e-02 -4.421798512339591980e-02 -2.518774867057800293e-01 6.060922890901565552e-02 -1.264171004295349121e-01 1.537031978368759155e-01 -4.189675301313400269e-02 1.444158703088760376e-01 -3.879638910293579102e-01 -2.530919946730136871e-02 3.840025663375854492e-01 -1.428229063749313354e-01 8.287505060434341431e-02 -2.280585020780563354e-01 -1.282532662153244019e-01 -1.061982586979866028e-01 1.604509800672531128e-01 2.252430170774459839e-01 -5.009774491190910339e-02 3.569154813885688782e-02 -2.988439798355102539e-02 -2.624067664146423340e-01 2.263872921466827393e-01 -9.947733581066131592e-02 1.749670058488845825e-01
-1.700674742460250854e-01 2.012841105461120605e-01 4.977358877658843994e-01 2.337841689586639404e-01 -1.271491795778274536e-01 1.390295773744583130e-01 -8.237955719232559204e-02 6.132942438125610352e-02 3.066644668579101562e-01 -9.115818142890930176e-02 -1.352261938154697418e-02 -1.135803759098052979e-01 3.951456397771835327e-02 -2.277128696441650391e-01 -3.032972216606140137e-01 -1.197379380464553833e-01 -3.015030361711978912e-02 2.481712847948074341e-01 -7.385674864053726196e-02 2.621914446353912354e-01 -7.782489806413650513e-02 6.193994730710983276e-02 1.054904609918594360e-01 4.621508717536926270e-02 -3.184543922543525696e-02 -2.126553952693939209e-01 -1.422784179449081421e-01 -6.670205295085906982e-02 -1.635692082345485687e-02 2.318881601095199585e-01 4.172986000776290894e-02 -1.427595615386962891e-01
-1.032981276512145996e-01 3.154327571392059326e-01 9.934316575527191162e-02 9.808103740215301514e-02 -6.656233966350555420e-02 1.520732641220092773e-01 -9.478995949029922485e-02 -2.879336476325988770e-01 -1.749016642570495605e-01 -1.135712713003158569e-01 -3.416653349995613098e-02 -1.267892718315124512e-01 -6.974644958972930908e-02 -2.677551209926605225e-01 -1.210196837782859802e-01 1.490866541862487793e-01 -1.854660660028457642e-01 4.449534416198730469e-01 1.954075247049331665e-01 2.017572820186614990e-01 -1.209656149148941040e-01 1.456973701715469360e-01 6.985287368297576904e-02 -1.538916230201721191e-01 -1.387095302343368530e-01 1.516154967248439789e-02 -5.392961576581001282e-02 -3.085409402847290039e-01 1.055657863616943359e-01 1.180528551340103149e-01 -2.121510803699493408e-01 -1.156487390398979187e-01
2.592710256576538086e-01 1.663684397935867310e-01 7.856972515583038330e-02 -1.335210651159286499e-01 1.223487704992294312e-01 8.056270331144332886e-02 -2.183698564767837524e-01 1.499111503362655640e-01 -3.241509795188903809e-01 -9.790769219398498535e-02 -1.854745149612426758e-01 -7.222211360931396484e-02 2.188900858163833618e-01 -2.377386242151260376e-01 5.341960862278938293e-02 -4.114528298377990723e-01 -1.104345992207527161e-01 1.033999547362327576e-01 -1.090613007545471191e-01 3.951422274112701416e-01 -8.910836279392242432e-02 -4.771506786346435547e-02 5.423842370510101318e-02 8.701531216502189636e-03 -4.993052035570144653e-02 -7.469856739044189453e-02 -7.567090541124343872e-02 5.890887603163719177e-02 6.921608000993728638e-03 3.011592030525207520e-01 -1.649485081434249878e-01 1.387396603822708130e-01
-1.638478040695190430e-01 1.134901642799377441e-01 3.213553130626678467e-01 5.300598591566085815e-02 3.296681940555572510e-01 -5.081583280116319656e-03 -4.575030505657196045e-01 4.336522892117500305e-03 -9.014289826154708862e-02 -1.297057867050170898e-01 -8.951359987258911133e-02 6.870051147416234016e-04 7.285378128290176392e-02 -2.275496572256088257e-01 -1.377575546503067017e-01 -2.536039352416992188e-01 -2.543142139911651611e-01 2.716388404369354248e-01 -8.028382435441017151e-03 2.429340220987796783e-02 -5.914703384041786194e-02 5.499718338251113892e-02 2.569521665573120117e-01 -1.574527472257614136e-01 1.677439808845520020e-01 -1.100200489163398743e-01 1.511139869689941406e-01 -8.483859896659851074e-02 1.650912463665008545e-01 -6.935208290815353394e-02 1.293841898441314697e-01 -8.533307164907455444e-02
-5.421744659543037415e-02 1.910367421805858612e-02 1.313199251890182495e-01 6.756010651588439941e-02 3.076344132423400879e-01 1.029446721076965332e-01 -2.264320999383926392e-01 3.649096190929412842e-02 -2.929352689534425735e-03 -1.240183115005493164e-01 -4.687507078051567078e-02 -2.233404368162155151e-01 -1.567397564649581909e-01 -7.360031455755233765e-02 -3.492361865937709808e-03 7.167335599660873413e-02 -1.747576743364334106e-01 3.817658722400665283e-01 -1.188469752669334412e-01 3.487739861011505127e-01 2.624772489070892334e-02 6.172585859894752502e-02 3.222582936286926270e-01 -8.406566083431243896e-02 7.033364474773406982e-02 -2.358597703278064728e-03 7.808104157447814941e-02 5.413181707262992859e-02 -4.079330861568450928e-01 1.584131866693496704e-01 1.829076558351516724e-01 -2.191740870475769043e-01
-2.422214951366186142e-03 2.185744643211364746e-01 2.734894491732120514e-02 6.013046950101852417e-02 -2.504060976207256317e-02 9.035409241914749146e-02 -1.670804172754287720e-01 1.067097298800945282e-02 -9.853659570217132568e-02 5.035929381847381592e-02 -5.497559159994125366e-02 -5.445405840873718262e-01 1.884009838104248047e-01 -1.287615858018398285e-02 5.755526944994926453e-02 8.985199779272079468e-02 1.287767142057418823e-01 2.526280879974365234e-01 -2.319050282239913940e-01 1.518010976724326611e-04 -2.194838970899581909e-01 -1.434599980711936951e-02 8.183783292770385742e-02 -2.262087017297744751e-01 5.920095741748809814e-02 -1.841469705104827881e-01 -3.335021063685417175e-02 -1.242151707410812378e-01 1.267233304679393768e-02 1.831991076469421387e-01 -2.949495613574981689e-01 3.702574372291564941e-01
1.148599982261657715e-01 3.917823359370231628e-02 2.763585746288299561e-01 2.593626081943511963e-01 -1.217595711350440979e-01 -1.139316260814666748e-01 -4.579219520092010498e-01 1.030127555131912231e-01 -2.700634300708770752e-01 4.120564833283424377e-02 -4.653534665703773499e-02 -2.293675541877746582e-01 1.850265264511108398e-02 -1.661114692687988281e-01 -1.235804036259651184e-01 -8.178239315748214722e-02 1.678960025310516357e-02 8.818540722131729126e-02 -1.569142192602157593e-01 1.333790421485900879e-01 -2.025104500353336334e-02 -2.327012270689010620e-01 -2.125570178031921387e-01 3.851760625839233398e-01 -3.006050363183021545e-02 -2.016838043928146362e-01 5.746867507696151733e-02 3.813003748655319214e-02 3.532915934920310974e-02 -1.384707838296890259e-01 -2.051474750041961670e-01 -8.246434479951858521e-02
-3.255400657653808594e-01 2.351812571287155151e-01 1.037849634885787964e-01 2.556070089340209961e-01 2.801893949508666992e-01 2.531494013965129852e-02 -2.791394293308258057e-01 -9.901078790426254272e-02 4.808586835861206055e-02 -1.425874382257461548e-01 -1.946916580200195312e-01 -2.362384200096130371e-01 -2.372917532920837402e-01 -1.164561659097671509e-01 1.719441078603267670e-02 4.915919154882431030e-03 1.438514143228530884e-01 4.039746820926666260e-01 -5.868001654744148254e-02 8.997362852096557617e-02 -1.304751932621002197e-01 2.866556681692600250e-02 -3.308123722672462463e-02 3.200202947482466698e-03 -1.220630258321762085e-01 -2.519854605197906494e-01 1.842751950025558472e-01 -9.212426841259002686e-02 -1.021819654852151871e-02 2.682369053363800049e-01 3.941866755485534668e-02 1.911307312548160553e-02
-1.624360084533691406e-01 -5.265586078166961670e-04 2.471202611923217773e-01 1.424688249826431274e-01 2.054511308670043945e-01 3.653349727392196655e-02 -2.004644572734832764e-01 1.140266582369804382e-01 2.260769158601760864e-01 -1.559655964374542236e-01 -7.784912362694740295e-03 -6.207937840372323990e-03 2.177120596170425415e-01 -3.546247780323028564e-01 -1.308898776769638062e-01 -2.629419863224029541e-01 -5.069219693541526794e-02 3.270278573036193848e-01 -2.253308743238449097e-01 1.867926716804504395e-01 -2.145256996154785156e-01 1.008595675230026245e-01 1.175379753112792969e-01 9.456520900130271912e-03 -1.170050278306007385e-01 -1.714600473642349243e-01 1.533826929517090321e-03 1.396448723971843719e-02 1.209954023361206055e-01 -3.602185249328613281e-01 4.308446124196052551e-02 -7.571056485176086426e-02
1.226120144128799438e-01 -9.223317611031234264e-04 2.390691041946411133e-01 -2.358981966972351074e-02 2.051076889038085938e-01 3.042247518897056580e-02 -2.294110655784606934e-01 -1.670550182461738586e-02 -1.535940915346145630e-01 -1.872756630182266235e-01 -1.717255562543869019e-01 -3.529454767704010010e-01 7.794523611664772034e-03 -1.901400685310363770e-01 8.428683876991271973e-02 4.081853926181793213e-01 7.974779605865478516e-02 9.499622136354446411e-02 1.219061948359012604e-02 2.359934598207473755e-01 -2.243052870035171509e-01 -2.904314994812011719e-01 1.891569495201110840e-01 1.663521975278854370e-01 -9.082095697522163391e-03 -1.188342459499835968e-02 -1.783280521631240845e-01 2.601371333003044128e-02 -5.791376903653144836e-02 2.843348085880279541e-01 -1.409397460520267487e-02 -1.491720378398895264e-01
1.398753672838211060e-01 1.994306594133377075e-01 2.562963962554931641e-01 1.248347908258438110e-01 7.443579286336898804e-02 -1.005063429474830627e-01 -1.081682369112968445e-01 -2.471729964017868042e-01 1.151042059063911438e-01 -2.279737293720245361e-01 1.229161247611045837e-01 -4.384405910968780518e-02 2.167171537876129150e-01 -1.399917751550674438e-01 1.999636888504028320e-01 1.641715914011001587e-01 2.006304413080215454e-01 3.813218176364898682e-01 -9.466781467199325562e-02 4.166861176490783691e-01 -3.187184035778045654e-01 -6.074935570359230042e-02 -8.731007575988769531e-02 3.417365020141005516e-03 6.660792231559753418e-02 -1.738107353448867798e-01 -2.611861936748027802e-02 6.400642544031143188e-02 1.301651149988174438e-01 1.021637544035911560e-01 -1.772515848278999329e-02 -8.321693539619445801e-02
1.940025389194488525e-01 1.582649350166320801e-02 -2.361607849597930908e-01 1.854634284973144531e-01 7.224275171756744385e-02 9.315024316310882568e-02 -2.528288066387176514e-01 1.363447029143571854e-02 -1.937889903783798218e-01 -2.894155085086822510e-01 7.718734908849000931e-03 -3.359525799751281738e-01 4.369973763823509216e-02 -2.829427719116210938e-01 2.990314736962318420e-02 -2.758627235889434814e-01 1.889320015907287598e-01 2.215046137571334839e-01 2.747669629752635956e-02 3.324763774871826172e-01 3.530740365386009216e-02 -5.105805397033691406e-02 5.751227587461471558e-02 8.278634399175643921e-03 2.471545934677124023e-01 -1.975285857915878296e-01 -1.878654807806015015e-01 -1.728262603282928467e-01 1.391118466854095459e-01 -6.076360493898391724e-02 -9.563042223453521729e-02 -3.465301706455647945e-04
6.514509022235870361e-02 1.754860281944274902e-01 3.275306224822998047e-01 -7.813987135887145996e-02 1.032492145895957947e-01 -8.937720209360122681e-02 -6.546996831893920898e-01 7.489964365959167480e-03 1.136233732104301453e-01 1.481602042913436890e-01 -2.033465206623077393e-01 -1.745680570602416992e-01 3.094347752630710602e-02 7.626126706600189209e-02 -3.798593208193778992e-02 -2.199618965387344360e-01 -3.910322487354278564e-02 4.419145360589027405e-02 -1.864244639873504639e-01 2.096341252326965332e-01 -9.454420208930969238e-02 -4.441945254802703857e-02 2.793394923210144043e-01 -1.526336371898651123e-01 -6.272780150175094604e-02 4.486353695392608643e-02 -1.911065280437469482e-01 3.615141613408923149e-03 6.812255829572677612e-03 -1.961524412035942078e-02 -1.602207892574369907e-03 6.016178801655769348e-02
2.093541920185089111e-01 5.273843184113502502e-03 2.272899001836776733e-01 -5.888221040368080139e-02 -4.680226091295480728e-03 -7.686604559421539307e-02 -4.304379820823669434e-01 6.174220144748687744e-02 1.536313444375991821e-01 -1.499946564435958862e-01 -6.777197867631912231e-02 -2.759819328784942627e-01 -1.881678961217403412e-02 1.436153054237365723e-01 -8.781304955482482910e-02 2.600555121898651123e-01 1.847069710493087769e-01 3.674202859401702881e-01 -2.347222119569778442e-01 -5.007883161306381226e-02 -1.249917894601821899e-01 1.708520054817199707e-01 9.303666651248931885e-02 2.566122412681579590e-01 1.913706064224243164e-01 1.537179946899414062e-01 -2.221342027187347412e-01 -8.508175611495971680e-02 1.039332970976829529e-01 9.461750090122222900e-02 -3.967112395912408829e-03 -1.326305605471134186e-02
2.124788425862789154e-02 1.403653621673583984e-01 3.801410645246505737e-02 1.292846053838729858e-01 1.954157371073961258e-03 1.702753901481628418e-01 -7.949702441692352295e-02 -2.762566506862640381e-01 -1.220393180847167969e-01 -3.187505528330802917e-02 -2.919122874736785889e-01 -9.769060462713241577e-02 -1.192906647920608521e-01 -3.823654949665069580e-01 1.827258914709091187e-01 5.800282955169677734e-02 3.729992732405662537e-02 4.083819091320037842e-01 -1.380997151136398315e-01 2.311650216579437256e-01 -5.386154726147651672e-02 -8.194574713706970215e-02 4.238104522228240967e-01 -4.242288693785667419e-02 2.874069847166538239e-02 -5.191212520003318787e-02 8.006952702999114990e-03 -2.168462276458740234e-01 -1.510983109474182129e-01 -9.815216809511184692e-02 -3.780276328325271606e-02 -1.612177640199661255e-01
-2.026806026697158813e-02 4.251468926668167114e-02 4.452223330736160278e-02 2.957467138767242432e-01 2.418639138340950012e-02 1.784890592098236084e-01 -3.105618953704833984e-01 1.492751110345125198e-02 -2.404653094708919525e-02 1.447299569845199585e-01 -1.608649343252182007e-01 -2.405891567468643188e-01 7.980705052614212036e-02 -7.658515125513076782e-02 5.005431771278381348e-01 6.479062885046005249e-02 2.928526699542999268e-02 2.854360342025756836e-01 -8.779598027467727661e-02 2.996359393000602722e-02 -2.454970329999923706e-01 -1.057529672980308533e-01 4.619987681508064270e-02 -6.466725468635559082e-02 2.333009839057922363e-01 -2.720163464546203613e-01 -1.452040225267410278e-01 2.451939694583415985e-02 1.196314394474029541e-01 2.355457991361618042e-01 -1.238910481333732605e-01 5.477916821837425232e-02
2.437181770801544189e-01 1.534865051507949829e-01 2.717174887657165527e-01 1.290993858128786087e-02 3.682943880558013916e-01 2.319835573434829712e-01 -1.257088929414749146e-01 5.818127468228340149e-02 -1.747555583715438843e-01 2.477906178683042526e-03 1.648482400923967361e-03 -1.889841407537460327e-01 -1.941475570201873779e-01 -1.557343006134033203e-01 -3.314251899719238281e-01 -9.642120450735092163e-03 1.236819941550493240e-02 3.531985878944396973e-01 -4.658564925193786621e-02 1.613553017377853394e-01 -1.015416085720062256e-01 5.080663412809371948e-02 1.928145140409469604e-01 2.856096625328063965e-01 8.961394429206848145e-02 1.889386475086212158e-01 -5.205322429537773132e-02 -1.364172846078872681e-01 -7.953093945980072021e-02 -2.267287112772464752e-02 1.271379292011260986e-01 -1.531491279602050781e-01
-3.392557054758071899e-02 2.199528664350509644e-01 3.145351707935333252e-01 -1.879778355360031128e-01 1.916082650423049927e-01 -1.538816094398498535e-01 -6.850517820566892624e-03 1.516679972410202026e-01 -1.680104583501815796e-01 1.036620438098907471e-01 1.383966654539108276e-01 -2.820443212985992432e-01 9.593225270509719849e-02 -2.213805317878723145e-01 -3.870830312371253967e-02 -1.348831653594970703e-01 -1.119781807065010071e-01 3.923423886299133301e-01 -2.645748555660247803e-01 7.148347049951553345e-02 2.502755960449576378e-03 6.684828549623489380e-02 1.000839024782180786e-01 -8.446969836950302124e-02 1.712892651557922363e-01 2.039023637771606445e-01 -9.621597081422805786e-02 -2.974595129489898682e-01 1.211567968130111694e-01 9.357336908578872681e-02 -1.932333409786224365e-01 1.566520780324935913e-01
2.010202556848526001e-01 1.169928312301635742e-01 4.356049373745918274e-02 -4.201599396765232086e-03 6.636267900466918945e-02 6.654787063598632812e-02 -1.372513175010681152e-01 1.285514980554580688e-01 -4.881401732563972473e-02 -3.383927643299102783e-01 -2.167531847953796387e-02 -3.655947446823120117e-01 1.035780757665634155e-01 -2.578883469104766846e-01 8.656899631023406982e-02 -9.266738593578338623e-02 -1.325577348470687866e-01 1.383807361125946045e-01 3.566282987594604492e-02 3.397881388664245605e-01 -1.228666529059410095e-01 -3.055748045444488525e-01 8.246512711048126221e-02 1.607178151607513428e-02 -3.234541118144989014e-01 -2.665234506130218506e-01 4.299398139119148254e-02 -2.425980381667613983e-02 1.725511252880096436e-01 1.990656852722167969e-01 -1.922292411327362061e-01 -4.502308741211891174e-02
1.661071777343750000e-01 1.919963210821151733e-01 -1.021131649613380432e-01 1.766353249549865723e-01 1.592144817113876343e-01 -5.176101624965667725e-02 -3.251610994338989258e-01 1.703403741121292114e-01 -5.066758021712303162e-02 1.392302960157394409e-01 3.188853263854980469e-01 -3.301984071731567383e-01 -1.303962152451276779e-02 -6.815764307975769043e-02 1.542236208915710449e-01 -1.216837912797927856e-01 9.285517781972885132e-02 3.644262254238128662e-01 -2.889702282845973969e-02 2.543190121650695801e-01 6.843689084053039551e-02 7.502518128603696823e-03 2.948201075196266174e-02 3.030020296573638916e-01 1.123250871896743774e-01 -2.764110267162322998e-01 -9.095557034015655518e-02 -1.040456891059875488e-01 -9.372439235448837280e-03 -1.942090839147567749e-01 4.809697344899177551e-02 4.968340694904327393e-02
2.028787583112716675e-01 1.772197335958480835e-01 1.529621481895446777e-01 2.053185403347015381e-01 2.368592023849487305e-01 -1.544053107500076294e-01 1.471671760082244873e-01 1.362436413764953613e-01 -1.448368877172470093e-01 -7.694724947214126587e-02 -7.252206653356552124e-02 -1.605516523122787476e-01 -2.239908277988433838e-01 -2.606624960899353027e-01 -6.230259686708450317e-02 1.997434906661510468e-02 -4.414983838796615601e-02 2.070605456829071045e-01 -3.332175686955451965e-02 3.284965157508850098e-01 1.068489849567413330e-01 -8.475787192583084106e-02 3.389320075511932373e-01 1.431989818811416626e-01 -1.221667826175689697e-01 -3.117136955261230469e-01 -5.282464995980262756e-02 -5.945999175310134888e-02 1.854633241891860962e-01 1.715613156557083130e-01 -2.433337569236755371e-01 -1.100086793303489685e-01
1.416379064321517944e-01 3.936264663934707642e-02 -2.806776948273181915e-02 2.372786402702331543e-01 -6.730018556118011475e-02 1.416707132011651993e-02 -3.432993888854980469e-01 -1.032688096165657043e-01 -4.973665252327919006e-02 6.899210810661315918e-02 3.292243182659149170e-01 -3.267140984535217285e-01 2.101261764764785767e-01 -1.089832857251167297e-01 -1.171484887599945068e-01 5.353439971804618835e-02 -1.655181199312210083e-01 3.831977248191833496e-01 -5.791217461228370667e-02 2.466099411249160767e-01 1.145916730165481567e-01 -1.013011038303375244e-01 1.074048653244972229e-01 7.634916901588439941e-02 1.862495839595794678e-01 -1.783545762300491333e-01 -2.459925226867198944e-02 -1.425226628780364990e-01 2.277980148792266846e-01 -2.710661590099334717e-01 -3.338695690035820007e-02 -1.036090194247663021e-03
2.015559375286102295e-02 6.472884863615036011e-02 3.803256452083587646e-01 8.901730924844741821e-02 -1.438016742467880249e-01 -1.844514906406402588e-01 -3.556571304798126221e-01 -3.529274091124534607e-02 2.754918038845062256e-01 -7.353691756725311279e-02 -5.042810738086700439e-02 -1.566697806119918823e-01 8.981899172067642212e-02 -1.868707239627838135e-01 1.416394263505935669e-01 -1.862153857946395874e-01 4.569076001644134521e-02 9.385952353477478027e-02 -8.251730352640151978e-02 1.473748534917831421e-01 -1.202330663800239563e-01 -2.216301262378692627e-01 2.214265912771224976e-01 -3.346049189567565918e-01 -1.189078483730554581e-02 -9.245533496141433716e-02 -5.807271227240562439e-02 -2.936340272426605225e-01 1.291831433773040771e-01 2.521323226392269135e-02 -2.464467585086822510e-01 1.180716529488563538e-01
-4.409470409154891968e-02 2.825037240982055664e-01 3.807816505432128906e-01 1.064473465085029602e-01 1.121210455894470215e-01 1.110450848937034607e-01 -3.262306451797485352e-01 1.525358706712722778e-01 1.141319051384925842e-01 1.197452172636985779e-01 -4.847933351993560791e-02 -7.115391641855239868e-02 5.273491516709327698e-02 1.100035607814788818e-01 -1.628280282020568848e-01 4.342139884829521179e-02 3.696804493665695190e-02 2.958995997905731201e-01 -2.651691734790802002e-01 4.369544684886932373e-01 7.748576998710632324e-02 -7.856009900569915771e-02 -1.539815962314605713e-01 9.787219017744064331e-02 -4.958599805831909180e-02 -1.949485540390014648e-01 -4.845908656716346741e-02 -1.937690377235412598e-01 -1.168721169233322144e-01 1.743749156594276428e-02 -1.083432585000991821e-01 -1.660589873790740967e-01
1.670075058937072754e-01 4.674149751663208008e-01 3.004347681999206543e-01 2.940029799938201904e-01 -7.235974073410034180e-02 -1.443477123975753784e-01 -5.758029595017433167e-02 4.890140891075134277e-02 -2.350980043411254883e-01 -9.644231200218200684e-02 1.377359032630920410e-01 -2.747059762477874756e-01 -9.575944393873214722e-02 -8.859210461378097534e-02 1.375731825828552246e-01 -2.126024812459945679e-01 5.050203949213027954e-02 2.759203612804412842e-01 -7.591733336448669434e-02 9.662314504384994507e-02 4.918073769658803940e-03 1.417153794318437576e-02 -3.940199688076972961e-02 -8.407621830701828003e-02 -1.239907275885343552e-02 6.947664916515350342e-02 -1.293906718492507935e-01 2.743699550628662109e-01 1.419335305690765381e-01 1.406229436397552490e-01 -4.951032623648643494e-02 -2.510008513927459717e-01
-2.196368388831615448e-02 3.331107795238494873e-01 1.157424375414848328e-01 8.553312718868255615e-02 2.047702819108963013e-01 2.376531064510345459e-01 -3.007271587848663330e-01 -3.495548665523529053e-02 -9.996514767408370972e-02 5.387450754642486572e-02 -3.077498674392700195e-01 -4.512733966112136841e-02 1.019481569528579712e-01 -1.524107456207275391e-01 3.331287205219268799e-01 7.576469797641038895e-04 -6.785404682159423828e-02 2.325536459684371948e-01 -1.965467780828475952e-01 -1.682733558118343353e-02 -2.191061824560165405e-01 -1.439705044031143188e-01 7.521293312311172485e-02 -1.169322654604911804e-01 1.968963742256164551e-01 -1.235915869474411011e-01 2.152152210474014282e-01 -2.211899263784289360e-03 1.708324812352657318e-02 2.442316710948944092e-01 -2.668513059616088867e-01 -7.971115410327911377e-02
-2.380748651921749115e-02 -4.091504961252212524e-03 -4.565581306815147400e-02 3.042220473289489746e-01 -4.368837922811508179e-02 2.200098186731338501e-01 -1.127865090966224670e-01 -1.223485544323921204e-01 -7.756082713603973389e-02 1.968617290258407593e-01 -2.834317386150360107e-01 -6.722608208656311035e-02 -6.442822515964508057e-02 -1.825492084026336670e-01 3.501347899436950684e-01 -2.733891271054744720e-02 -1.051641777157783508e-01 5.229083299636840820e-01 -2.109891176223754883e-01 1.595841944217681885e-01 -1.864885091781616211e-01 -4.262515902519226074e-02 3.112837672233581543e-02 -8.020824193954467773e-02 3.285522460937500000e-01 -1.035984456539154053e-01 2.393990010023117065e-02 -1.989067345857620239e-02 2.517251856625080109e-02 7.586884498596191406e-02 1.436022482812404633e-02 -1.077987104654312134e-01
-2.410793006420135498e-01 2.897991240024566650e-01 2.474512904882431030e-01 2.073063403367996216e-01 6.659855693578720093e-02 5.683326348662376404e-02 -3.344598412513732910e-01 -6.149373203516006470e-02 2.721226513385772705e-01 2.525725215673446655e-02 -9.660176932811737061e-02 -4.059126377105712891e-01 -1.369113922119140625e-01 -2.206731140613555908e-01 2.254342734813690186e-01 4.896185826510190964e-03 2.321638399735093117e-03 1.101888790726661682e-01 3.487230837345123291e-02 -1.020594164729118347e-01 -7.374284416437149048e-02 -1.228766739368438721e-01 2.355839014053344727e-01 -8.604335598647594452e-03 4.837575554847717285e-02 -2.807665765285491943e-01 -1.258626878261566162e-01 1.358280144631862640e-02 2.355731725692749023e-01 6.229713326320052147e-04 -1.001308187842369080e-01 2.646652981638908386e-02
-1.947848498821258545e-01 -9.626549668610095978e-03 2.396894805133342743e-02 3.695798516273498535e-01 -2.447300031781196594e-02 3.125076293945312500e-01 -1.694615632295608521e-01 -3.563889488577842712e-02 3.696250170469284058e-02 9.229015558958053589e-02 -2.844793796539306641e-01 -1.093352958559989929e-01 -4.479613900184631348e-02 -7.590399682521820068e-02 2.749476134777069092e-01 -4.144917055964469910e-02 6.253147870302200317e-02 3.489043414592742920e-01 -2.439770251512527466e-01 2.821134924888610840e-01 -1.193379387259483337e-01 -1.432652934454381466e-03 9.225597977638244629e-02 -1.532692611217498779e-01 3.000744879245758057e-01 -8.241877704858779907e-02 -1.278202235698699951e-01 6.221983954310417175e-02 1.209333613514900208e-01 1.443838775157928467e-01 -2.033297568559646606e-01 6.197840347886085510e-02
-6.760593503713607788e-02 8.415772579610347748e-03 1.743045300245285034e-01 -1.184829920530319214e-01 -4.224099591374397278e-02 2.136389315128326416e-01 -4.557349160313606262e-02 -1.065716072916984558e-01 -1.912461966276168823e-01 -3.048176765441894531e-01 -5.610266327857971191e-02 -3.687167167663574219e-01 1.647599041461944580e-01 -1.472931653261184692e-01 -1.063244640827178955e-01 4.060623049736022949e-02 -1.514952778816223145e-01 3.518606424331665039e-01 -3.243977129459381104e-01 2.251025587320327759e-01 -1.747380495071411133e-01 8.990772068500518799e-02 1.255318820476531982e-01 2.576405405998229980e-01 -2.358725108206272125e-02 1.511718332767486572e-01 -4.683268815279006958e-02 1.546000540256500244e-01 -9.658736735582351685e-02 2.412380427122116089e-01 1.356597244739532471e-01 2.910073101520538330e-02
-1.468909978866577148e-01 1.803470999002456665e-01 9.328686445951461792e-02 3.002102673053741455e-01 1.702614277601242065e-01 6.931135803461074829e-02 -1.827120035886764526e-01 1.012788638472557068e-01 2.308989465236663818e-01 -1.408741623163223267e-01 -9.130173921585083008e-02 -1.070065796375274658e-02 2.875555157661437988e-01 -3.767284154891967773e-01 -3.229067921638488770e-01 -3.190107345581054688e-01 4.198905825614929199e-02 2.939587831497192383e-01 -1.447640061378479004e-01 1.956658959388732910e-01 -1.518395096063613892e-01 6.090918555855751038e-02 1.718223541975021362e-01 -3.549054265022277832e-03 -7.554626464843750000e-02 3.163438662886619568e-02 -4.504131153225898743e-02 7.949645631015300751e-03 -1.317228842526674271e-02 -1.899659037590026855e-01 -7.062243670225143433e-02 6.008799001574516296e-02
-3.736348077654838562e-02 -4.156219586730003357e-02 3.374232947826385498e-01 1.907894462347030640e-01 1.590418964624404907e-01 2.361757010221481323e-01 -3.927178084850311279e-01 1.808627843856811523e-01 2.656081020832061768e-01 4.100755602121353149e-02 5.030812323093414307e-02 -2.341761291027069092e-01 -4.955860227346420288e-02 -1.198418671265244484e-03 -8.156818151473999023e-02 1.687539368867874146e-01 9.539806842803955078e-02 1.681018918752670288e-01 -2.719165384769439697e-01 1.880837082862854004e-01 -1.503798663616180420e-01 -1.385576575994491577e-01 9.563324972987174988e-03 5.800789222121238708e-02 -9.762594848871231079e-02 1.054159775376319885e-01 8.705129474401473999e-02 -1.624307185411453247e-01 -3.215971216559410095e-02 1.034357473254203796e-01 -3.826127946376800537e-01 8.215548098087310791e-02
9.830973297357559204e-02 2.610763907432556152e-01 3.473651111125946045e-01 1.092140004038810730e-01 3.279003500938415527e-02 1.443241983652114868e-01 -3.622557520866394043e-01 2.353000342845916748e-01 9.536863863468170166e-02 4.372229054570198059e-02 -7.800816744565963745e-02 -1.245725676417350769e-01 -2.967537641525268555e-01 6.767721474170684814e-02 -9.333099424839019775e-02 3.794783726334571838e-02 1.016788110136985779e-01 1.169257462024688721e-01 -9.901273250579833984e-02 2.322600930929183960e-01 -1.947955489158630371e-01 -1.408900767564773560e-01 1.796388030052185059e-01 -3.259318694472312927e-02 9.537281095981597900e-02 4.218663647770881653e-02 1.133512556552886963e-01 -3.848677277565002441e-01 5.525216460227966309e-03 2.492003291845321655e-01 -1.254352331161499023e-01 -1.306948959827423096e-01
-1.209243014454841614e-01 3.476700782775878906e-01 2.338677048683166504e-01 9.104095399379730225e-02 6.191374734044075012e-02 -2.395497262477874756e-01 -3.386670649051666260e-01 2.233095467090606689e-01 2.137206494808197021e-01 -2.415951639413833618e-01 -6.458054482936859131e-02 3.085960261523723602e-02 4.824501276016235352e-02 -1.108015701174736023e-01 1.016604900360107422e-01 -1.302872151136398315e-01 -1.144484058022499084e-01 1.660280823707580566e-01 -9.742093086242675781e-02 5.083071067929267883e-02 8.349905908107757568e-02 -3.247683122754096985e-02 1.569416970014572144e-01 -9.045301377773284912e-02 1.006643194705247879e-02 -1.332142800092697144e-01 -4.508211836218833923e-02 -2.005288749933242798e-01 -3.142799437046051025e-02 2.104448229074478149e-01 -4.656666815280914307e-01 -9.417643398046493530e-02
7.207362353801727295e-02 2.220258414745330811e-01 2.238445580005645752e-01 1.704213917255401611e-01 -1.338315196335315704e-02 6.968241930007934570e-02 -8.156653493642807007e-02 2.370388507843017578e-01 2.505833804607391357e-01 -1.558053940534591675e-01 -7.443399727344512939e-02 -4.239816367626190186e-01 2.150741815567016602e-01 -8.551759272813796997e-02 -1.125798299908638000e-01 -1.264929920434951782e-01 7.346151769161224365e-02 2.188343256711959839e-01 -3.947881632484495640e-04 2.439818978309631348e-01 -1.590076833963394165e-01 3.570085167884826660e-01 -9.019113332033157349e-02 -1.268028020858764648e-01 8.727461099624633789e-02 -2.529667913913726807e-01 -6.044619251042604446e-03 -1.528475284576416016e-01 6.285256147384643555e-02 1.131504178047180176e-01 1.702296137809753418e-01 1.156201288104057312e-01
-6.039402447640895844e-03 1.944185979664325714e-02 1.573691070079803467e-01 3.095538318157196045e-01 8.832219988107681274e-02 2.781580686569213867e-01 -1.897905617952346802e-01 -8.677290380001068115e-02 -5.776605382561683655e-02 -4.363636486232280731e-03 -3.864051997661590576e-01 3.610907122492790222e-02 6.271268427371978760e-02 -1.482626795768737793e-01 5.447081103920936584e-02 -1.003700569272041321e-01 -1.746815294027328491e-01 4.056575596332550049e-01 1.424763649702072144e-01 3.145840466022491455e-01 -4.701000824570655823e-02 1.119595244526863098e-01 3.541738912463188171e-02 -7.622506469488143921e-02 2.100418880581855774e-02 1.970063149929046631e-01 -7.716409862041473389e-02 -1.809641420841217041e-01 3.378970324993133545e-01 1.104561164975166321e-01 -9.158908575773239136e-02 9.212660044431686401e-02
1.366157233715057373e-01 -8.100593090057373047e-02 1.186416745185852051e-01 1.096980795264244080e-01 6.701740622520446777e-02 -3.006257303059101105e-02 -3.916466832160949707e-01 1.316646337509155273e-01 8.985073119401931763e-02 8.959461003541946411e-02 -3.025604188442230225e-01 -1.944788247346878052e-01 -1.623213887214660645e-01 -4.060748219490051270e-01 3.603501617908477783e-02 3.707352280616760254e-02 -5.879562348127365112e-02 2.851651012897491455e-01 2.780885100364685059e-01 1.870796233415603638e-01 -8.919949829578399658e-02 -2.431632429361343384e-01 -6.660616397857666016e-02 1.423204690217971802e-01 2.639364302158355713e-01 -4.036320745944976807e-02 -4.927409812808036804e-02 -4.410519264638423920e-03 6.244977563619613647e-02 1.560374908149242401e-02 -1.552750766277313232e-01 2.056367546319961548e-01
4.980113357305526733e-02 1.570849865674972534e-01 2.417652904987335205e-01 1.885778605937957764e-01 1.507276147603988647e-01 3.034193627536296844e-02 -4.867188036441802979e-01 2.629614202305674553e-03 1.657420247793197632e-01 -9.461695328354835510e-03 -3.904001088812947273e-03 -1.027699708938598633e-01 -2.014514952898025513e-01 2.495945245027542114e-01 -1.575066242367029190e-03 -6.098253279924392700e-02 -1.373679339885711670e-01 2.569863796234130859e-01 -2.859085202217102051e-01 3.408237993717193604e-01 -2.507650256156921387e-01 -4.282021149992942810e-02 -1.667589247226715088e-01 -1.655296981334686279e-01 4.499956965446472168e-02 3.037323057651519775e-02 6.731399148702621460e-02 -1.491480916738510132e-01 -1.464414000511169434e-01 4.028327018022537231e-02 -1.336182355880737305e-01 -1.284393575042486191e-02
2.054408490657806396e-01 5.843379348516464233e-02 3.347900211811065674e-01 -2.139693358913064003e-03 1.260477155447006226e-01 -3.187115117907524109e-02 -2.790268957614898682e-01 -4.560403898358345032e-02 2.532892227172851562e-01 -1.694935858249664307e-01 -3.854795396327972412e-01 -3.004493117332458496e-01 1.732216477394104004e-01 1.798693090677261353e-01 6.167200580239295959e-02 1.213415116071701050e-01 9.428942576050758362e-03 3.348477184772491455e-01 4.938064143061637878e-02 1.057468540966510773e-02 -2.019057422876358032e-01 -2.166316509246826172e-01 6.652729213237762451e-02 6.985748559236526489e-02 -2.285734750330448151e-02 -1.305131763219833374e-01 -1.486127823591232300e-01 -4.638972505927085876e-02 3.693709895014762878e-02 1.158975362777709961e-01 -2.413036674261093140e-01 -7.896891981363296509e-02
8.512821048498153687e-02 1.791667193174362183e-01 1.789907366037368774e-01 -2.634542584419250488e-01 -5.042354762554168701e-02 -1.368547081947326660e-01 -1.834473162889480591e-01 -1.055090106092393398e-03 -1.887896060943603516e-01 -2.557040750980377197e-01 -1.429303288459777832e-01 -2.715876996517181396e-01 -3.078854270279407501e-02 -9.939787536859512329e-02 1.896134391427040100e-02 -3.605595231056213379e-02 -7.381545752286911011e-02 5.497658252716064453e-01 -5.534336715936660767e-02 -4.964302852749824524e-02 -3.189076110720634460e-02 2.071526646614074707e-02 1.910852938890457153e-01 3.486663997173309326e-01 2.814844250679016113e-02 2.123716920614242554e-01 -9.745385497808456421e-02 7.402773480862379074e-03 6.957954168319702148e-02 -2.125762253999710083e-01 -1.163700893521308899e-01 6.938302516937255859e-02
5.412009358406066895e-02 1.711216568946838379e-01 1.696574836969375610e-01 9.437402337789535522e-02 -7.065706700086593628e-02 8.983509242534637451e-02 -1.283089220523834229e-01 -6.956507265567779541e-02 -1.973195970058441162e-01 -1.086247935891151428e-01 -3.363000750541687012e-01 -7.928299903869628906e-02 2.989474684000015259e-02 5.382683873176574707e-02 1.143865957856178284e-01 -2.877240478992462158e-01 -6.716826558113098145e-02 2.994534075260162354e-01 -2.196035385131835938e-01 1.713807135820388794e-01 -1.868190802633762360e-02 -1.633916348218917847e-01 1.429097801446914673e-01 -1.863647848367691040e-01 1.214032843708992004e-01 -8.538056910037994385e-02 2.157847881317138672e-01 -3.138044774532318115e-01 4.169843718409538269e-02 -5.081976577639579773e-02 -3.862500488758087158e-01 -2.267101854085922241e-01
-1.751735359430313110e-01 2.504274547100067139e-01 3.296689987182617188e-01 1.904463768005371094e-01 1.176649704575538635e-01 1.498628556728363037e-01 -3.136692643165588379e-01 2.193789333105087280e-01 7.352127879858016968e-02 5.709569156169891357e-02 -1.124712154269218445e-01 -2.468925341963768005e-02 9.903591126203536987e-02 9.200980514287948608e-02 -7.975303381681442261e-02 7.187539339065551758e-02 9.927779436111450195e-02 2.640388906002044678e-01 -2.786527574062347412e-01 3.649771809577941895e-01 -8.886450529098510742e-02 -2.009582817554473877e-01 -1.315234303474426270e-01 2.061744928359985352e-01 3.947776742279529572e-03 -8.569185435771942139e-02 -1.234859675168991089e-01 -2.962116003036499023e-01 -2.129370905458927155e-02 1.263175606727600098e-01 -4.243996366858482361e-02 -5.390554200857877731e-03
-1.089580282568931580e-01 4.899224266409873962e-02 3.392017185688018799e-01 1.414287984371185303e-01 -9.918030351400375366e-02 1.560443937778472900e-01 -4.398381710052490234e-02 -1.282771080732345581e-01 -8.735848963260650635e-02 4.747862741351127625e-02 -1.500249505043029785e-01 -9.196946024894714355e-02 1.866530627012252808e-01 -9.316717833280563354e-02 1.819927245378494263e-01 -4.744661599397659302e-02 -1.388435959815979004e-01 3.950900435447692871e-01 -1.104461252689361572e-01 1.955350786447525024e-01 1.848089881241321564e-02 1.003709882497787476e-01 1.989812552928924561e-01 -2.809776365756988525e-01 5.459178984165191650e-02 -1.534426212310791016e-01 -2.221006304025650024e-01 -9.145627170801162720e-02 -9.198617190122604370e-02 2.735185027122497559e-01 -2.707174122333526611e-01 -2.877581715583801270e-01
-1.596744731068611145e-02 2.255441993474960327e-02 2.793901562690734863e-01 3.358794748783111572e-02 3.559384942054748535e-01 -1.799351871013641357e-01 -3.076385855674743652e-01 -2.857293467968702316e-03 1.481636911630630493e-01 -6.194407120347023010e-02 6.587827205657958984e-02 -2.098977267742156982e-01 2.617875859141349792e-02 -1.499440670013427734e-01 -1.448992490768432617e-01 2.154171653091907501e-02 -2.071633338928222656e-01 3.118041455745697021e-01 2.325283363461494446e-02 2.818860411643981934e-01 1.604526489973068237e-01 1.532858461141586304e-01 2.918944358825683594e-01 -7.798600941896438599e-02 1.136411502957344055e-01 -1.602816283702850342e-01 6.959403306245803833e-02 -2.441272325813770294e-02 -1.870497018098831177e-01 2.531514167785644531e-01 1.424782723188400269e-01 -1.530820578336715698e-01
1.486085653305053711e-01 1.699253618717193604e-01 1.854165047407150269e-01 -3.734234869480133057e-01 -3.217612951993942261e-02 1.272160410881042480e-01 -1.923633217811584473e-01 -5.639263615012168884e-02 -2.822727337479591370e-02 -7.125689089298248291e-02 -2.017186731100082397e-01 -1.983245909214019775e-01 -2.520100772380828857e-02 -2.432582974433898926e-01 1.731176227331161499e-01 -5.254937335848808289e-02 -2.595971338450908661e-02 3.509189188480377197e-01 -1.201645880937576294e-01 2.188472151756286621e-01 -3.652905821800231934e-01 2.248287796974182129e-01 1.659882999956607819e-02 1.238034889101982117e-01 4.313942510634660721e-03 1.149539500474929810e-01 -5.410676822066307068e-02 5.520681384950876236e-03 1.722886413335800171e-01 1.393567174673080444e-01 -4.580482840538024902e-02 2.936713099479675293e-01
-5.189041420817375183e-02 1.011766344308853149e-01 2.732694745063781738e-01 2.329310327768325806e-01 1.572975516319274902e-01 7.358327507972717285e-02 -5.474728345870971680e-01 1.588442027568817139e-01 1.642353236675262451e-01 -1.741412580013275146e-01 1.331970691680908203e-01 -1.858160644769668579e-01 5.664076656103134155e-02 -1.288367956876754761e-01 2.016674168407917023e-02 1.660961471498012543e-02 7.395578175783157349e-02 1.053663566708564758e-01 -1.949761956930160522e-01 1.228242963552474976e-01 -1.209051385521888733e-01 1.046320796012878418e-01 1.439253985881805420e-01 5.029639229178428650e-03 -2.852030694484710693e-01 -5.547800101339817047e-03 4.893496632575988770e-02 -2.392766624689102173e-01 -1.004919260740280151e-01 -1.055208034813404083e-02 -3.181967437267303467e-01 6.714044511318206787e-02
9.021211415529251099e-02 4.342269152402877808e-02 1.902741044759750366e-01 3.570980951189994812e-02 -3.882117271423339844e-01 4.890419915318489075e-02 -1.013738736510276794e-01 1.098423525691032410e-01 -1.094503849744796753e-01 -2.173293083906173706e-01 -2.878821790218353271e-01 -3.243832290172576904e-01 3.897044435143470764e-02 -2.124777734279632568e-01 5.999588221311569214e-02 -3.134764730930328369e-01 -2.210099250078201294e-01 3.692930638790130615e-01 3.133777994662523270e-03 -7.173731923103332520e-02 -6.475002318620681763e-02 -2.235367596149444580e-01 5.132564902305603027e-02 8.785329014062881470e-02 1.705221533775329590e-01 -1.994520723819732666e-01 -1.671752333641052246e-01 -5.925990641117095947e-02 -1.541854143142700195e-01 -1.086601987481117249e-02 1.113984454423189163e-02 4.454591497778892517e-02
1.434085238724946976e-02 1.021398678421974182e-01 2.193356603384017944e-01 1.755515038967132568e-01 1.167678833007812500e-01 1.075578331947326660e-01 -6.306713819503784180e-02 5.818221345543861389e-02 3.997247293591499329e-02 1.142234578728675842e-01 -1.773075312376022339e-01 -2.927720844745635986e-01 2.140094935894012451e-01 -3.459609746932983398e-01 1.259013563394546509e-01 -1.311692595481872559e-01 -1.633062213659286499e-01 3.560466468334197998e-01 2.865105569362640381e-01 2.464019358158111572e-01 -2.296862602233886719e-01 -1.183413267135620117e-01 -1.464374456554651260e-02 5.333777889609336853e-02 2.186221927404403687e-01 -7.569598034024238586e-03 1.315118372440338135e-01 7.416853308677673340e-02 -9.907189011573791504e-02 1.631577163934707642e-01 -1.854795217514038086e-01 1.999448239803314209e-01
-8.505315333604812622e-02 2.865423858165740967e-01 2.089551389217376709e-01 3.720203414559364319e-02 7.862634956836700439e-02 -2.631802558898925781e-01 -3.708491474390029907e-02 7.603229582309722900e-02 -3.267160356044769287e-01 3.975690528750419617e-02 9.544945508241653442e-02 -3.423162996768951416e-01 2.979141846299171448e-02 -2.233151644468307495e-01 -2.537283599376678467e-01 -1.954228132963180542e-01 -2.426223009824752808e-01 2.777770757675170898e-01 -3.118141591548919678e-01 7.434452325105667114e-02 -2.008837461471557617e-01 -1.497210264205932617e-01 9.847009181976318359e-02 -1.823811382055282593e-01 6.990972906351089478e-02 1.013568863272666931e-01 -1.361853182315826416e-01 -4.912025108933448792e-02 -5.837965011596679688e-02 4.225791245698928833e-02 -2.845871262252330780e-02 9.184860438108444214e-02
1.104491576552391052e-01 -1.718174666166305542e-01 1.672726869583129883e-01 6.094292178750038147e-02 1.420372426509857178e-01 -1.742785423994064331e-01 1.123330835253000259e-02 1.097732484340667725e-01 4.324272647500038147e-02 -2.209964692592620850e-01 -3.291213884949684143e-02 -2.433021366596221924e-01 -3.144089831039309502e-03 -1.204536035656929016e-01 4.725713282823562622e-02 1.162035316228866577e-01 -4.380377233028411865e-01 4.381183087825775146e-01 -3.288923949003219604e-02 -3.080329112708568573e-02 -2.245745435357093811e-02 1.928294152021408081e-01 1.471241861581802368e-01 4.331631585955619812e-03 2.621625959873199463e-01 -9.558044373989105225e-02 -2.959054112434387207e-01 -9.459412842988967896e-02 -7.038423325866460800e-03 3.326669335365295410e-02 -1.804705411195755005e-01 -2.632714807987213135e-01
2.588375285267829895e-02 7.347369194030761719e-02 1.009764820337295532e-01 9.686861932277679443e-02 1.020269235596060753e-03 -1.422039121389389038e-01 -2.266619205474853516e-01 -2.166619300842285156e-01 -1.081688478589057922e-01 6.979760527610778809e-02 -9.269570559263229370e-02 -4.212269484996795654e-01 3.592614457011222839e-02 -1.176589503884315491e-01 -5.832700803875923157e-02 1.349281221628189087e-01 2.398990988731384277e-01 3.422063589096069336e-01 -4.689211025834083557e-02 3.823083937168121338e-01 -3.068893961608409882e-02 -1.643381863832473755e-01 3.619696497917175293e-01 2.056709527969360352e-01 -1.060948967933654785e-01 -1.914614737033843994e-01 1.300425827503204346e-01 3.904268890619277954e-02 4.763017222285270691e-02 -1.362827122211456299e-01 6.584190577268600464e-02 2.568008750677108765e-02
1.552966833114624023e-01 1.240460127592086792e-01 -3.527470165863633156e-03 -2.729758620262145996e-01 5.326379835605621338e-02 -3.993148449808359146e-03 -6.855788826942443848e-02 6.948973983526229858e-02 -1.201579943299293518e-01 -1.283527314662933350e-01 -1.536170691251754761e-01 -1.292832940816879272e-01 -8.931714296340942383e-02 -1.996816396713256836e-01 2.471387945115566254e-02 -1.920384317636489868e-01 5.001216754317283630e-02 4.321714341640472412e-01 8.209189027547836304e-02 3.976727426052093506e-01 -3.927040398120880127e-01 4.558917507529258728e-02 3.573857843875885010e-01 -9.950073063373565674e-02 -4.860892519354820251e-02 4.287375882267951965e-02 -9.886480867862701416e-02 -3.391597419977188110e-02 1.692987382411956787e-01 6.352827418595552444e-03 6.580360978841781616e-02 1.441767513751983643e-01
9.509805589914321899e-02 2.194675505161285400e-01 4.145111441612243652e-01 2.711885869503021240e-01 8.552964776754379272e-02 2.887038588523864746e-01 -2.400658577680587769e-01 3.138145804405212402e-02 2.206092178821563721e-01 1.067173201590776443e-02 -1.114073470234870911e-01 -8.658020943403244019e-02 -2.556082606315612793e-01 -5.474666878581047058e-02 -2.895997837185859680e-02 -2.046143710613250732e-01 -1.468322128057479858e-01 1.964845061302185059e-01 -9.014900773763656616e-02 9.639227390289306641e-02 -1.818650364875793457e-01 1.697330474853515625e-01 2.401117794215679169e-02 1.476504653692245483e-01 -2.391210347414016724e-01 -5.672232247889041901e-03 -2.180895805358886719e-01 3.889531269669532776e-02 7.296578492969274521e-03 1.954499781131744385e-01 -2.657718397676944733e-02 -2.476382851600646973e-01
-2.359213493764400482e-02 2.529845237731933594e-01 1.570882499217987061e-01 2.974257804453372955e-02 1.203077808022499084e-01 2.912226878106594086e-02 -2.569589912891387939e-01 1.185679212212562561e-01 3.320777714252471924e-01 -1.004936918616294861e-01 -1.403847485780715942e-01 -3.378583192825317383e-01 2.159828692674636841e-01 1.468487232923507690e-01 -4.649352282285690308e-02 -1.947071105241775513e-01 -1.852215677499771118e-01 4.005366265773773193e-01 -5.542175844311714172e-02 1.143612992018461227e-02 -1.227827742695808411e-01 -9.654848277568817139e-02 8.625674992799758911e-02 -2.543571963906288147e-02 -9.939855337142944336e-02 -1.324625313282012939e-01 -1.736206263303756714e-01 5.632849410176277161e-02 -3.032791316509246826e-01 2.000803351402282715e-01 2.170415222644805908e-02 1.682495623826980591e-01
1.345643550157546997e-01 4.656771942973136902e-02 2.473809868097305298e-01 3.080700151622295380e-02 1.396061033010482788e-01 7.420246303081512451e-02 -4.759477078914642334e-01 5.153167247772216797e-02 1.091346070170402527e-01 -2.353570461273193359e-01 1.235892698168754578e-01 -1.829712241888046265e-01 7.792065292596817017e-02 -3.351892232894897461e-01 -2.072099298238754272e-01 -2.385919839143753052e-01 -2.405802020803093910e-03 2.593258917331695557e-01 -2.056224197149276733e-01 -8.733189105987548828e-02 -7.600581645965576172e-02 -1.629941724240779877e-02 1.012307181954383850e-01 -2.032445371150970459e-01 -5.003801081329584122e-03 -1.641004681587219238e-01 9.917215257883071899e-02 3.119075298309326172e-02 2.207386791706085205e-01 -1.146078556776046753e-01 1.676823943853378296e-01 1.629620492458343506e-01
9.739587455987930298e-02 2.833402454853057861e-01 9.312045574188232422e-02 1.486147940158843994e-01 -4.880882799625396729e-02 -1.666504144668579102e-01 -2.233054041862487793e-01 1.578648537397384644e-01 -2.158973664045333862e-01 -1.256925016641616821e-01 1.717447340488433838e-01 -1.690299361944198608e-01 -3.663472132757306099e-03 -1.337375640869140625e-01 -1.962397843599319458e-01 -4.057078063488006592e-02 -2.968116402626037598e-01 4.166909456253051758e-01 -1.923828274011611938e-01 -2.479916512966156006e-01 -9.331056475639343262e-02 2.496222220361232758e-02 -1.507979780435562134e-01 2.038964927196502686e-01 1.713465452194213867e-01 6.224354356527328491e-02 -1.104134321212768555e-01 -1.459755450487136841e-01 1.364905536174774170e-01 -1.626908592879772186e-02 -1.911019235849380493e-01 -1.999226361513137817e-01
3.481208384037017822e-01 1.514133065938949585e-01 8.615574240684509277e-02 -5.840311199426651001e-02 1.384170949459075928e-01 -7.197514921426773071e-02 -2.802191078662872314e-01 3.173140808939933777e-02 -3.184459805488586426e-01 -2.036173343658447266e-01 -1.336951181292533875e-02 -2.660684585571289062e-01 1.624965369701385498e-01 -8.690613508224487305e-02 5.136357992887496948e-02 -2.364246696233749390e-01 -9.160563349723815918e-02 8.145058155059814453e-02 -1.015838831663131714e-01 3.350372314453125000e-01 -2.380563765764236450e-01 -2.401211112737655640e-01 -1.411870568990707397e-01 -2.707908675074577332e-02 -1.824447810649871826e-01 -2.701585590839385986e-01 1.234977394342422485e-01 -1.233878806233406067e-01 9.306374192237854004e-02 8.151006698608398438e-02 -9.217994660139083862e-02 4.135590046644210815e-02
2.162583321332931519e-01 5.351889133453369141e-02 7.214955985546112061e-02 1.291411370038986206e-01 -6.468213349580764771e-02 6.662762165069580078e-02 -3.231397569179534912e-01 4.497748240828514099e-02 7.956214249134063721e-03 -2.715872824192047119e-01 -2.999714910984039307e-01 -1.536421775817871094e-01 -1.357102673500776291e-02 -1.377341337502002716e-02 -6.401607394218444824e-02 -7.171515375375747681e-02 2.499854117631912231e-01 1.542633622884750366e-01 -2.165467441082000732e-01 3.837792575359344482e-01 9.075833112001419067e-02 -1.378480046987533569e-01 -7.739499956369400024e-02 -1.527795344591140747e-01 9.256679564714431763e-02 8.113265037536621094e-02 -3.971053361892700195e-01 -1.101998984813690186e-01 1.104408502578735352e-01 2.733183801174163818e-01 -9.931758977472782135e-03 8.583097904920578003e-02
-9.661544114351272583e-03 -8.537769317626953125e-02 2.243690341711044312e-01 -8.334754407405853271e-02 2.774164080619812012e-01 -1.045391261577606201e-01 3.262973623350262642e-03 1.112814620137214661e-01 -3.834339231252670288e-02 8.403663337230682373e-02 8.118383586406707764e-02 -3.320542275905609131e-01 1.646442115306854248e-01 -3.219547569751739502e-01 -3.814790397882461548e-02 -1.609800457954406738e-01 -1.569286137819290161e-01 3.598802685737609863e-01 -3.110227584838867188e-01 3.275861218571662903e-02 -3.486375138163566589e-02 -6.910985801368951797e-03 4.022329300642013550e-02 -1.439170986413955688e-01 1.840933114290237427e-01 1.740796267986297607e-01 -2.790790498256683350e-01 -2.714175581932067871e-01 1.181885004043579102e-01 1.602382212877273560e-01 -9.832418709993362427e-02 1.045450791716575623e-01
-1.318699717521667480e-01 1.740071177482604980e-01 -2.573216706514358521e-02 7.826913893222808838e-02 -1.799844503402709961e-01 1.841438561677932739e-02 -7.420849800109863281e-02 2.555318474769592285e-01 7.965108752250671387e-02 9.586357325315475464e-02 -1.780235767364501953e-01 -4.875976145267486572e-01 7.533462485298514366e-05 -6.139363348484039307e-02 2.703186823055148125e-03 -5.887269601225852966e-02 8.887251466512680054e-02 3.891866207122802734e-01 -1.307722628116607666e-01 1.413494050502777100e-01 -2.144741564989089966e-01 1.838900744915008545e-01 1.215167194604873657e-01 -6.322236359119415283e-02 4.922003298997879028e-02 -1.955453455448150635e-01 -5.765856802463531494e-02 -5.698931869119405746e-03 -5.658861994743347168e-02 5.332763865590095520e-02 -3.402886986732482910e-01 2.981652319431304932e-01
-7.187876105308532715e-02 3.795666992664337158e-02 1.505034714937210083e-01 1.121653020381927490e-01 3.803567960858345032e-02 9.352107532322406769e-03 -1.333966404199600220e-01 -1.183541491627693176e-01 6.211426854133605957e-02 1.573808491230010986e-01 -4.338254034519195557e-01 -1.736026555299758911e-01 -1.243789196014404297e-01 -4.243887960910797119e-01 1.397018134593963623e-01 8.648473769426345825e-02 -1.842546761035919189e-01 3.254833817481994629e-01 -2.897012829780578613e-01 4.440628364682197571e-02 -1.934128552675247192e-01 -3.734580799937248230e-02 -1.110429968684911728e-02 1.797790378332138062e-01 -1.720007956027984619e-01 -9.886366128921508789e-02 -4.968391731381416321e-02 -1.478988081216812134e-01 -1.393378674983978271e-01 2.060119956731796265e-01 -7.987779378890991211e-02 -1.622035801410675049e-01
1.973267197608947754e-01 -4.493935406208038330e-02 2.315805107355117798e-01 1.176275238394737244e-01 6.658235192298889160e-02 -9.214659035205841064e-02 -1.376665681600570679e-01 -1.396386474370956421e-01 7.960142195224761963e-02 -2.335110753774642944e-01 1.231881454586982727e-01 -1.507458928972482681e-02 1.308666821569204330e-02 -2.499518692493438721e-01 1.211837455630302429e-01 4.810121655464172363e-02 1.433520168066024780e-01 3.455067873001098633e-01 -1.408219188451766968e-01 4.147666990756988525e-01 -2.379340380430221558e-01 -5.704213306307792664e-02 -2.831528186798095703e-01 9.681136906147003174e-02 -3.375680744647979736e-02 -2.355155348777770996e-01 -9.651032090187072754e-02 -1.244658306241035461e-01 2.413230240345001221e-01 2.227564342319965363e-02 -2.160992175340652466e-01 1.274461895227432251e-01
1.703516095876693726e-01 1.729531288146972656e-01 -4.198954626917839050e-02 -1.470413058996200562e-01 -1.174385547637939453e-01 -1.809901595115661621e-01 -3.776430785655975342e-01 1.800909265875816345e-02 3.503159880638122559e-01 -1.420589089393615723e-01 -1.799832582473754883e-01 -3.860712349414825439e-01 -4.542724415659904480e-02 -2.480937540531158447e-02 -1.171436831355094910e-01 1.100236997008323669e-01 1.131193712353706360e-01 1.007793694734573364e-01 -2.865873575210571289e-01 2.449491769075393677e-01 -2.189463824033737183e-01 -8.400812000036239624e-02 -1.754181808792054653e-03 1.882834881544113159e-01 9.896473586559295654e-02 -1.586408168077468872e-01 -3.117211535573005676e-02 -2.084394246339797974e-01 1.229541227221488953e-01 1.545060276985168457e-01 -2.507834695279598236e-02 -2.845229394733905792e-02
2.611732780933380127e-01 -1.315834075212478638e-01 -2.056023031473159790e-01 8.634572476148605347e-02 2.571704424917697906e-02 6.350412219762802124e-02 -1.867553144693374634e-01 5.359335243701934814e-02 -1.744296252727508545e-01 -5.347034335136413574e-02 -9.187515079975128174e-02 -3.537485301494598389e-01 -9.160414338111877441e-02 -3.496848940849304199e-01 -6.434977799654006958e-02 -1.912468224763870239e-01 7.279144972562789917e-02 2.833979129791259766e-01 -1.148309633135795593e-01 2.079973518848419189e-01 -2.102608382701873779e-01 -2.475714236497879028e-01 -6.136468425393104553e-02 3.371787667274475098e-01 1.438373625278472900e-01 9.728153795003890991e-02 -1.189012229442596436e-01 -5.198225751519203186e-02 1.914614289999008179e-01 -8.690928667783737183e-02 -6.070934236049652100e-02 1.553841233253479004e-01
1.797725409269332886e-01 2.925704419612884521e-02 1.594589352607727051e-01 2.072748690843582153e-01 1.771349608898162842e-01 -2.536756992340087891e-01 7.605522871017456055e-02 1.537384092807769775e-01 -1.406382173299789429e-01 -4.623012617230415344e-02 -1.064333021640777588e-01 -1.509627997875213623e-01 -1.377904415130615234e-01 -3.389922380447387695e-01 -5.497773736715316772e-02 -5.428659915924072266e-02 7.359980046749114990e-02 1.889947503805160522e-01 -7.946532219648361206e-02 3.845049142837524414e-01 2.986438386142253876e-02 -2.189064025878906250e-01 2.269798517227172852e-01 1.024114862084388733e-01 1.317043509334325790e-02 -3.189774155616760254e-01 -9.353202581405639648e-02 4.358563572168350220e-02 2.777188718318939209e-01 1.223719045519828796e-01 -2.446979731321334839e-01 -8.197388052940368652e-02
4.004826769232749939e-02 4.535732790827751160e-02 -1.285716798156499863e-02 6.335255503654479980e-02 1.104062646627426147e-01 -4.758487269282341003e-02 -3.581671118736267090e-01 -2.571132220327854156e-02 -2.198111563920974731e-01 1.823396421968936920e-03 1.441769450902938843e-01 -4.610131978988647461e-01 -1.099962219595909119e-01 -1.182514131069183350e-01 -9.293899871408939362e-03 2.317400574684143066e-01 -2.168106287717819214e-02 3.158837854862213135e-01 -2.163173258304595947e-01 2.058212906122207642e-01 -5.514251068234443665e-02 1.143678277730941772e-01 7.551892846822738647e-02 -1.494226306676864624e-01 -9.383929893374443054e-03 -3.777431845664978027e-01 -1.124993339180946350e-01 1.747775124385952950e-03 9.959333389997482300e-02 -1.893493235111236572e-01 -4.708838462829589844e-02 2.241941988468170166e-01
2.593253850936889648e-01 1.585083603858947754e-01 3.456020355224609375e-02 -2.098930925130844116e-01 5.794965848326683044e-02 2.667414769530296326e-02 -1.321011129766702652e-02 1.021115109324455261e-01 1.402804106473922729e-01 -1.661738008260726929e-01 -2.224215269088745117e-01 -8.153674006462097168e-02 -5.079545453190803528e-02 -2.214451432228088379e-01 -1.362357884645462036e-01 -2.291593402624130249e-01 -4.566999617964029312e-03 5.819674134254455566e-01 1.929242722690105438e-02 3.187561333179473877e-01 -2.266875505447387695e-01 1.777973771095275879e-01 8.530545979738235474e-02 -4.677132517099380493e-02 -5.864518880844116211e-02 1.478946208953857422e-01 -4.732095822691917419e-02 -1.293928325176239014e-01 1.940081417560577393e-01 7.208750396966934204e-02 3.635923564434051514e-02 -8.286263910122215748e-04
-2.834280207753181458e-02 7.365021109580993652e-02 2.494700849056243896e-01 2.071470171213150024e-01 1.343424767255783081e-01 -5.225270241498947144e-02 -1.822109967470169067e-01 7.114035636186599731e-02 -6.080719456076622009e-02 -5.308883264660835266e-02 -1.540891267359256744e-02 3.801796585321426392e-02 2.982036471366882324e-01 -4.128624200820922852e-01 -1.087417155504226685e-01 -9.776324033737182617e-02 -8.191332966089248657e-02 4.005490243434906006e-01 -2.355493754148483276e-01 -1.244533061981201172e-01 -2.217269688844680786e-01 4.871211200952529907e-02 2.627460956573486328e-01 -1.075695082545280457e-01 -1.319546550512313843e-01 -1.780691593885421753e-01 5.276959389448165894e-03 -8.706622570753097534e-02 -4.329271614551544189e-02 -2.466494590044021606e-01 3.967510536313056946e-02 2.221439778804779053e-01
1.244942620396614075e-01 7.305841892957687378e-02 8.598822355270385742e-02 2.123938202857971191e-01 3.504325449466705322e-02 5.326338857412338257e-02 -3.456331193447113037e-01 2.224221974611282349e-01 -5.791401863098144531e-02 8.278159797191619873e-02 -2.268521338701248169e-01 -1.518974751234054565e-01 1.350539028644561768e-01 7.315088063478469849e-02 3.698695600032806396e-01 -2.167807072401046753e-01 4.788438975811004639e-02 1.461859792470932007e-01 -1.173639371991157532e-01 2.553740441799163818e-01 -7.250116020441055298e-02 7.286995649337768555e-02 1.618267446756362915e-01 4.243848845362663269e-02 3.907723128795623779e-01 -8.316011726856231689e-02 -4.298898950219154358e-02 2.286021709442138672e-01 1.749004125595092773e-01 1.442138254642486572e-01 -1.681231111288070679e-01 1.641417443752288818e-01
-1.472775936126708984e-01 1.985423266887664795e-01 3.238745629787445068e-01 7.919676601886749268e-02 -2.380371093750000000e-01 6.766901165246963501e-02 -2.886192500591278076e-01 7.222903892397880554e-03 2.389328777790069580e-01 -5.778408609330654144e-03 -2.977174818515777588e-01 -1.508103013038635254e-01 -2.493916312232613564e-03 -1.748644262552261353e-01 -1.869360059499740601e-01 -2.007891833782196045e-01 -8.394832839258015156e-04 3.675885498523712158e-01 -6.668760627508163452e-02 8.575028926134109497e-02 -2.523428499698638916e-01 -3.110659494996070862e-02 1.181293837726116180e-02 -2.156398743391036987e-01 -6.079154089093208313e-02 -5.318745225667953491e-02 1.129265129566192627e-01 -1.237675920128822327e-01 -4.793683066964149475e-02 1.860132615547627211e-04 -1.338682174682617188e-01 -3.094535171985626221e-01
2.232966721057891846e-01 3.778222501277923584e-01 3.500627279281616211e-01 8.259367942810058594e-02 -9.135638922452926636e-02 6.842961162328720093e-02 -1.036318689584732056e-01 6.337986141443252563e-02 -1.144423931837081909e-01 -8.854626864194869995e-02 -2.376677095890045166e-01 -1.705880165100097656e-01 6.833283603191375732e-02 -2.028634548187255859e-01 7.654772698879241943e-02 -3.524991273880004883e-01 -1.497974991798400879e-01 1.897818595170974731e-01 -9.237979352474212646e-02 1.766531467437744141e-01 -2.577088028192520142e-02 -2.353392094373703003e-01 -6.321554630994796753e-02 -5.218353122472763062e-03 2.103158235549926758e-01 3.038144111633300781e-02 -3.864735737442970276e-02 1.555292308330535889e-01 -1.928957253694534302e-01 -2.817479707300662994e-02 -1.457957774400711060e-01 2.817972898483276367e-01
-8.126949891448020935e-03 -3.820115700364112854e-02 -3.569984808564186096e-02 3.914752900600433350e-01 -1.691058725118637085e-01 1.390193402767181396e-01 -2.321623712778091431e-01 1.581874117255210876e-02 1.055902913212776184e-01 4.335993155837059021e-02 -9.393627941608428955e-02 -2.063668817281723022e-01 -8.238102495670318604e-02 -9.399311244487762451e-02 3.312155902385711670e-01 -1.378725171089172363e-01 9.743586927652359009e-02 3.268355131149291992e-01 -8.563248068094253540e-02 1.933267861604690552e-01 -1.222033202648162842e-01 -1.226722076535224915e-01 2.113993018865585327e-01 -1.688498854637145996e-01 3.470712304115295410e-01 -6.816969066858291626e-02 -7.813196629285812378e-02 5.553300678730010986e-02 1.333164274692535400e-01 2.418396472930908203e-01 -2.376378476619720459e-01 4.323222488164901733e-02
1.176784187555313110e-01 6.626557558774948120e-02 2.367794215679168701e-01 9.828505665063858032e-02 9.802322089672088623e-02 8.643286675214767456e-02 -1.104741543531417847e-02 -3.303768634796142578e-01 4.057220369577407837e-02 -2.358136773109436035e-01 -6.624586135149002075e-02 -4.991818591952323914e-02 1.100461855530738831e-01 -2.164032310247421265e-01 1.129156202077865601e-01 1.857795715332031250e-01 9.939638525247573853e-02 3.877205550670623779e-01 -1.971197873353958130e-01 5.429106354713439941e-01 -2.552421092987060547e-01 5.829722434282302856e-02 -6.137884035706520081e-02 6.551019847393035889e-02 1.201845239847898483e-02 -5.351329594850540161e-02 -8.464690297842025757e-02 7.409393042325973511e-02 7.137583196163177490e-02 1.328279078006744385e-01 -9.493970870971679688e-02 -3.887889906764030457e-02
-4.844328388571739197e-02 6.937338411808013916e-02 1.557917594909667969e-01 2.151524871587753296e-01 -5.988322943449020386e-02 3.391350805759429932e-01 -1.434210389852523804e-01 2.266061156988143921e-01 -2.023883759975433350e-01 2.946732752025127411e-02 -7.213159650564193726e-02 5.293295532464981079e-02 2.211623340845108032e-01 5.615879781544208527e-03 2.423913925886154175e-01 -2.182796150445938110e-01 -1.639916002750396729e-01 4.749659895896911621e-01 -1.213033497333526611e-01 1.015077456831932068e-01 -1.409037113189697266e-01 -4.676575958728790283e-02 2.743316888809204102e-01 1.421451121568679810e-01 8.212953060865402222e-02 7.940072566270828247e-02 -1.240725219249725342e-01 -1.373764276504516602e-01 2.403800040483474731e-01 -1.099510267376899719e-01 4.403335601091384888e-02 -1.115678101778030396e-01
5.876160413026809692e-02 2.648179531097412109e-01 2.065572738647460938e-01 1.907365396618843079e-02 -4.780580475926399231e-02 1.162716187536716461e-02 -1.731252521276473999e-01 -3.443810716271400452e-02 -1.546455733478069305e-02 7.504121214151382446e-02 -3.870193064212799072e-01 -1.777656674385070801e-01 -1.182435527443885803e-01 -1.794856190681457520e-01 2.103281468152999878e-01 8.804748952388763428e-02 4.365963861346244812e-03 1.357223391532897949e-01 -2.896004319190979004e-01 2.377070933580398560e-01 -3.160504996776580811e-01 4.070457443594932556e-02 2.182183265686035156e-01 -4.465046152472496033e-02 2.080771327018737793e-01 -9.353283047676086426e-02 1.718559563159942627e-01 1.446977555751800537e-01 2.304172068834304810e-01 1.742133498191833496e-01 -8.029997348785400391e-02 -2.489796578884124756e-01
-3.252146020531654358e-02 -3.595584258437156677e-02 2.388915121555328369e-01 1.490852683782577515e-01 7.852020114660263062e-02 -1.835230439901351929e-01 7.441324740648269653e-02 -2.348693013191223145e-01 -6.572207808494567871e-02 -6.110148131847381592e-02 -3.974185585975646973e-01 -1.923624575138092041e-01 2.843983285129070282e-02 -1.830984205007553101e-01 2.343382686376571655e-01 -1.402716785669326782e-01 1.406977418810129166e-02 2.359801083803176880e-01 -2.899548970162868500e-02 2.181831896305084229e-01 -2.312842607498168945e-01 1.825578212738037109e-01 3.635575771331787109e-01 -5.912315472960472107e-02 -5.015372484922409058e-02 -1.096755415201187134e-01 -2.130389213562011719e-01 -2.642688155174255371e-01 -4.249626654200255871e-04 1.056547686457633972e-01 -1.266127973794937134e-01 -1.486767530441284180e-01
-1.065665949136018753e-02 -3.163051232695579529e-02 1.390441413968801498e-02 -6.979483645409345627e-03 2.888337336480617523e-02 -2.407312691211700439e-01 -1.641440540552139282e-01 6.545271724462509155e-02 -1.249968037009239197e-01 -1.637922078371047974e-01 5.753774568438529968e-02 -4.042104482650756836e-01 1.236307322978973389e-01 -1.373641043901443481e-01 8.896543830633163452e-02 8.508505672216415405e-02 -2.941003069281578064e-02 3.190702795982360840e-01 2.262469977140426636e-01 4.575042724609375000e-01 2.058104798197746277e-02 -1.075790300965309143e-01 -1.689542271196842194e-02 2.372220903635025024e-01 -6.995996087789535522e-02 -1.769988238811492920e-01 -1.436056643724441528e-01 -2.808952033519744873e-01 1.795830130577087402e-01 5.934976786375045776e-02 -1.961226165294647217e-01 9.200369566679000854e-02
-2.148981094360351562e-01 1.812606304883956909e-01 8.146741241216659546e-02 1.291321069002151489e-01 2.256676703691482544e-01 -1.641927063465118408e-01 -3.810154795646667480e-01 -1.284622251987457275e-01 1.419995911419391632e-02 -1.479651480913162231e-01 -1.266508549451828003e-01 -1.485453825443983078e-02 -1.671916842460632324e-01 -2.486286684870719910e-03 5.854238942265510559e-02 -1.228729560971260071e-01 2.010164260864257812e-01 2.910212576389312744e-01 -1.287638843059539795e-01 3.671377599239349365e-01 -1.223066970705986023e-01 -2.110627889633178711e-01 1.459209918975830078e-01 -3.256644606590270996e-01 8.736370503902435303e-02 -1.464239954948425293e-01 -1.776738762855529785e-01 4.065142199397087097e-02 4.288541525602340698e-02 3.608930110931396484e-02 -2.073598206043243408e-01 3.859673440456390381e-02
2.859495878219604492e-01 -1.246249079704284668e-01 8.920378237962722778e-02 -1.558125019073486328e-02 9.086353331804275513e-02 2.816554903984069824e-01 -5.242872238159179688e-01 2.083807736635208130e-01 1.940492838621139526e-01 -2.205334007740020752e-01 -2.332153767347335815e-01 -1.100623309612274170e-01 2.054666131734848022e-01 -2.528984472155570984e-02 -1.671588271856307983e-01 1.261006444692611694e-01 -1.593669652938842773e-01 3.335151672363281250e-01 7.523042708635330200e-02 1.271897256374359131e-01 -1.923020780086517334e-01 8.033358491957187653e-03 1.345400214195251465e-01 -9.190475940704345703e-02 1.816734299063682556e-02 1.299161557108163834e-02 -1.169936433434486389e-01 2.219382114708423615e-02 7.146292179822921753e-02 4.402758553624153137e-02 -4.462604969739913940e-02 5.786307528614997864e-02
-2.741368673741817474e-02 1.676230281591415405e-01 3.542595207691192627e-01 -2.557179145514965057e-02 1.616311818361282349e-01 1.095752343535423279e-01 -1.563834697008132935e-01 -8.610386401414871216e-02 3.834438696503639221e-02 -1.965327262878417969e-01 -7.969321310520172119e-02 -1.919145509600639343e-02 -4.274806939065456390e-03 -5.686194822192192078e-02 -2.722735106945037842e-01 -1.512194722890853882e-01 -7.821205258369445801e-02 2.874465584754943848e-01 -1.289850473403930664e-01 1.956092193722724915e-02 -3.202723860740661621e-01 -1.325975172221660614e-03 3.969343304634094238e-01 1.218513846397399902e-01 2.970871282741427422e-03 6.046166643500328064e-02 1.616568863391876221e-01 1.149233579635620117e-01 -1.162108182907104492e-01 2.825918495655059814e-01 -3.258550763130187988e-01 -6.809696555137634277e-02
8.455958217382431030e-02 3.189847767353057861e-01 4.641683995723724365e-01 1.691670566797256470e-01 -2.472742646932601929e-02 -1.893663108348846436e-01 -1.392490416765213013e-01 3.555403277277946472e-02 -2.167395949363708496e-01 -1.808290779590606689e-01 -3.198382630944252014e-02 -2.606813013553619385e-01 -1.356449723243713379e-01 -5.590166896581649780e-02 1.764459460973739624e-01 -1.867532283067703247e-01 -4.040296003222465515e-02 1.684795022010803223e-01 -1.456734985113143921e-01 5.089323222637176514e-02 1.336521208286285400e-01 -1.468184441328048706e-01 -4.459511116147041321e-02 6.455918401479721069e-02 1.644373089075088501e-01 -3.298150748014450073e-02 8.622173964977264404e-02 2.564889788627624512e-01 7.885238528251647949e-02 1.802839189767837524e-01 -1.925077885389328003e-01 -2.778210341930389404e-01
1.289450526237487793e-01 2.269930243492126465e-01 3.511811494827270508e-01 1.165950596332550049e-01 2.643061578273773193e-01 1.361079812049865723e-01 -2.259701788425445557e-01 1.063032373785972595e-01 1.050268337130546570e-01 9.637282043695449829e-02 -1.088719218969345093e-01 -8.031938970088958740e-02 -6.505365669727325439e-02 1.878968030214309692e-01 -8.850053697824478149e-02 9.042579680681228638e-02 5.069182440638542175e-02 3.481194674968719482e-01 -2.170729786157608032e-01 2.557739913463592529e-01 -2.474792301654815674e-01 -1.510929316282272339e-01 -7.338012009859085083e-02 -9.047841280698776245e-02 -2.732707373797893524e-02 -2.527773082256317139e-01 -9.696393460035324097e-02 -8.329609036445617676e-02 2.999424701556563377e-03 -3.325567841529846191e-01 -1.171375885605812073e-01 1.037215739488601685e-01
8.294605463743209839e-02 9.467665106058120728e-03 1.496668308973312378e-01 1.994619891047477722e-02 -1.516290158033370972e-01 8.935864269733428955e-02 -6.125043630599975586e-01 -2.471406385302543640e-02 9.053127467632293701e-02 -1.355453431606292725e-01 4.543272312730550766e-03 -2.905878424644470215e-01 2.088839709758758545e-01 -1.842075437307357788e-01 -1.338658928871154785e-01 -2.567188143730163574e-01 -7.137099653482437134e-02 1.486125588417053223e-01 2.877176180481910706e-02 1.237672120332717896e-01 -1.805980354547500610e-01 -1.532930433750152588e-01 5.630332231521606445e-02 6.399146467447280884e-02 -1.177362725138664246e-01 7.921873591840267181e-03 1.691025942564010620e-01 1.641593128442764282e-01 5.938836187124252319e-02 -9.575693309307098389e-02 -7.505401968955993652e-02 3.107417821884155273e-01
4.980337247252464294e-02 3.572212159633636475e-01 3.434103429317474365e-01 -8.492510020732879639e-02 -1.479028463363647461e-01 -1.626618206501007080e-01 -1.265022158622741699e-01 -7.093217223882675171e-02 -1.966598480939865112e-01 -2.125936746597290039e-01 -6.960962899029254913e-03 -3.572596609592437744e-01 7.474874611943960190e-03 -1.689382195472717285e-01 -1.794334650039672852e-01 -1.342539638280868530e-01 -7.318258285522460938e-02 2.646482549607753754e-02 -3.724007010459899902e-01 -1.289984118193387985e-02 -2.741900086402893066e-01 -6.157406792044639587e-02 7.942213118076324463e-02 -1.455564647912979126e-01 1.571641117334365845e-01 2.214793860912322998e-01 -9.490947425365447998e-02 -1.367450505495071411e-01 -3.420846909284591675e-02 -4.420284926891326904e-02 -1.064999029040336609e-01 -1.331649869680404663e-01
2.046746388077735901e-02 -4.015173763036727905e-02 2.488983608782291412e-02 1.284085065126419067e-01 2.269390970468521118e-01 -2.829384431242942810e-02 -6.762125343084335327e-02 2.075074911117553711e-01 7.344792783260345459e-02 -8.703881502151489258e-02 2.324637398123741150e-02 -3.052373528480529785e-01 2.105027586221694946e-01 -1.774623543024063110e-01 1.088388562202453613e-01 4.385574162006378174e-02 -2.750384062528610229e-02 4.550117850303649902e-01 -2.496973425149917603e-01 2.618924379348754883e-01 -3.855625540018081665e-02 2.037466317415237427e-01 -1.676908880472183228e-01 9.867318719625473022e-02 -1.139566823840141296e-01 2.489342689514160156e-01 -2.259223163127899170e-02 -1.581720262765884399e-01 -5.992402881383895874e-02 -1.593147218227386475e-01 -1.976051777601242065e-01 -3.107814192771911621e-01
1.947005540132522583e-01 1.585860401391983032e-01 4.053435921669006348e-01 7.350034266710281372e-02 -1.140454933047294617e-01 1.395292431116104126e-01 -2.310192910954356194e-03 7.525970786809921265e-02 3.015275858342647552e-02 -2.211547791957855225e-01 1.396111678332090378e-02 -1.822208762168884277e-01 4.352494329214096069e-02 -3.078181445598602295e-01 -6.031808629631996155e-02 -2.380930334329605103e-01 7.522639632225036621e-02 3.733332753181457520e-01 1.901608705520629883e-01 -7.755071390420198441e-03 -1.562470793724060059e-01 -2.225724756717681885e-01 2.251075655221939087e-01 2.118674963712692261e-01 2.022251486778259277e-01 4.780793562531471252e-02 -5.003865808248519897e-02 1.227699965238571167e-01 -1.809644699096679688e-01 9.256208688020706177e-02 -4.395894706249237061e-02 1.847303211688995361e-01
7.187523692846298218e-02 -1.103284768760204315e-02 -6.484941393136978149e-02 2.250300049781799316e-01 2.443134319037199020e-03 2.162348330020904541e-01 -2.317426502704620361e-01 -1.654850095510482788e-01 1.290855258703231812e-01 1.015712916851043701e-01 -1.020618434995412827e-02 -3.131093084812164307e-01 -6.765490770339965820e-02 -2.775650322437286377e-01 -3.987659513950347900e-02 -7.715927809476852417e-02 9.572338312864303589e-02 3.227291107177734375e-01 -2.524057868868112564e-03 7.027997821569442749e-02 -5.881832912564277649e-03 1.723090559244155884e-02 4.067550897598266602e-01 1.336282640695571899e-01 -1.086865831166505814e-02 2.760070860385894775e-01 -2.822197973728179932e-01 -4.835682734847068787e-02 2.539770901203155518e-01 2.272532694041728973e-02 -1.393844783306121826e-01 -2.304268926382064819e-01
2.802356779575347900e-01 1.194640770554542542e-01 3.012618236243724823e-02 1.830213367938995361e-01 -1.603372842073440552e-01 -4.748767532873898745e-04 -2.060992717742919922e-01 -3.911675140261650085e-02 4.733937606215476990e-02 -5.894786119461059570e-02 2.405153959989547729e-02 -2.864168882369995117e-01 6.048343703150749207e-02 -1.217144448310136795e-02 -1.232065707445144653e-01 -8.590972423553466797e-02 -2.876360118389129639e-01 3.968960940837860107e-01 -1.245393753051757812e-01 -1.094391644001007080e-01 -8.711187541484832764e-02 -7.975612580776214600e-02 1.464815288782119751e-01 3.116882145404815674e-01 1.655054539442062378e-01 -8.774203062057495117e-02 1.744626497384160757e-04 3.411702215671539307e-01 -1.225944012403488159e-01 6.618047505617141724e-02 -2.757749259471893311e-01 -2.028006464242935181e-01
4.590627551078796387e-02 2.852247655391693115e-01 -8.888919837772846222e-03 2.192206382751464844e-01 1.863384544849395752e-01 3.776856232434511185e-03 -1.887979507446289062e-01 1.061729155480861664e-03 2.707541584968566895e-01 4.898732900619506836e-02 3.190579637885093689e-02 -1.693616360425949097e-01 1.263864189386367798e-01 -3.109636902809143066e-01 -1.604228913784027100e-01 -2.726666927337646484e-01 -2.902212552726268768e-03 3.036885857582092285e-01 -9.009382873773574829e-02 2.224634289741516113e-01 -7.156693190336227417e-02 3.775091469287872314e-01 2.892873585224151611e-01 2.126513980329036713e-02 -3.545061126351356506e-02 -9.405248612165451050e-02 1.143826842308044434e-01 -1.864844262599945068e-01 6.775065511465072632e-02 1.173010542988777161e-01 1.083014979958534241e-01 -1.009921729564666748e-01
2.301312386989593506e-01 3.041706681251525879e-01 3.930820152163505554e-03 -3.019959032535552979e-01 -1.314323395490646362e-01 1.767090559005737305e-01 -1.168455556035041809e-01 1.087423115968704224e-01 -1.148473098874092102e-01 -1.526983678340911865e-01 -1.282322555780410767e-01 -1.717698574066162109e-01 -2.895555645227432251e-02 -1.845554709434509277e-01 1.411994397640228271e-01 -9.652302414178848267e-02 1.981027722358703613e-01 4.655867218971252441e-01 -2.031170874834060669e-01 1.550265997648239136e-01 -1.832200288772583008e-01 2.474548816680908203e-01 8.664613589644432068e-03 4.430830478668212891e-02 5.579372867941856384e-02 7.157398760318756104e-02 -2.548227310180664062e-01 -7.034847978502511978e-03 6.173206120729446411e-02 1.059222221374511719e-01 -5.902615934610366821e-02 -1.812029927968978882e-01
-3.778890147805213928e-02 6.609103083610534668e-02 -7.689438015222549438e-02 2.948842942714691162e-01 3.065143525600433350e-01 1.906249970197677612e-01 -6.140420213341712952e-02 1.396558433771133423e-01 -2.889477908611297607e-01 -3.046814203262329102e-01 -4.674561694264411926e-02 -4.007116258144378662e-01 9.907355904579162598e-02 -1.609815061092376709e-01 5.775163695216178894e-02 -2.754292450845241547e-02 -1.105523630976676941e-01 2.059300541877746582e-01 -6.926886271685361862e-03 3.289305865764617920e-01 3.690392244607210159e-03 -8.783912658691406250e-02 -6.347838044166564941e-02 3.533000499010086060e-02 3.488450050354003906e-01 7.899465039372444153e-03 -1.219888776540756226e-01 -1.935212910175323486e-01 9.878945350646972656e-02 5.963401868939399719e-02 2.971201576292514801e-02 -6.859734654426574707e-02
9.256977587938308716e-02 2.252792380750179291e-02 -5.617355927824974060e-03 2.057553827762603760e-02 -5.962648242712020874e-02 7.780957221984863281e-02 -2.477622330188751221e-01 3.461510837078094482e-01 -1.450700312852859497e-01 -1.642348915338516235e-01 -1.253312379121780396e-01 1.234807968139648438e-01 -2.404015511274337769e-02 -1.482879668474197388e-01 2.818283140659332275e-01 -1.367831230163574219e-01 -9.795896708965301514e-02 5.133618116378784180e-01 -8.770550787448883057e-02 6.824439764022827148e-02 -3.644944429397583008e-01 8.048321120440959930e-03 6.857238709926605225e-02 2.435308545827865601e-01 -1.373270303010940552e-01 5.937860533595085144e-02 -7.903309166431427002e-02 -2.777526080608367920e-01 2.498525567352771759e-02 8.505571633577346802e-02 3.281623870134353638e-02 -5.333719775080680847e-02
2.451287955045700073e-01 1.074338890612125397e-02 2.758725881576538086e-01 -6.116686761379241943e-02 5.674283951520919800e-02 1.352705955505371094e-01 -2.420403808355331421e-01 -5.153655260801315308e-02 -1.351004838943481445e-01 -5.813137441873550415e-02 -7.736680656671524048e-02 -3.601326346397399902e-01 4.195751622319221497e-02 -3.434194251894950867e-02 -1.553825587034225464e-01 7.100453972816467285e-02 -7.723614573478698730e-02 3.467558622360229492e-01 -1.005856692790985107e-01 -3.796361014246940613e-02 -1.851959824562072754e-01 -6.265778839588165283e-02 1.274721026420593262e-01 3.755594193935394287e-01 2.201276272535324097e-01 5.590112507343292236e-02 -1.615609973669052124e-01 7.881415635347366333e-02 -2.742561399936676025e-01 3.150296630337834358e-03 4.119212180376052856e-02 -3.060308992862701416e-01
2.753821313381195068e-01 -2.538820207118988037e-01 2.015819549560546875e-01 4.814361035823822021e-02 -1.661857664585113525e-01 1.144604757428169250e-01 -2.779099047183990479e-01 -5.429848656058311462e-02 -1.006959155201911926e-01 8.462506532669067383e-02 -1.938774734735488892e-01 -1.571129262447357178e-01 4.184374958276748657e-02 -3.524929285049438477e-01 -7.993208616971969604e-02 -9.281522594392299652e-03 -4.542533308267593384e-02 2.594380080699920654e-01 -7.377922534942626953e-02 2.343278378248214722e-01 -1.464897096157073975e-01 5.023861676454544067e-02 6.624546647071838379e-02 -9.720643609762191772e-02 4.451519995927810669e-02 -1.913834363222122192e-01 1.309485174715518951e-02 7.898791134357452393e-02 3.210054039955139160e-01 2.731536924839019775e-01 -1.368507742881774902e-01 2.735916674137115479e-01
-1.043671742081642151e-01 6.859405338764190674e-02 3.769190013408660889e-01 -1.394027657806873322e-02 1.694397330284118652e-01 -4.990483820438385010e-02 -5.193110704421997070e-01 -8.662825077772140503e-02 -4.340849071741104126e-02 -6.957835704088211060e-02 -3.583415970206260681e-02 -8.707015216350555420e-02 -1.679962724447250366e-01 -2.596530616283416748e-01 -1.834626793861389160e-01 -2.981501519680023193e-01 -2.191421240568161011e-01 1.058659404516220093e-01 7.400038838386535645e-02 2.108989059925079346e-01 -9.371720999479293823e-02 1.372536271810531616e-01 1.531750559806823730e-01 2.498333156108856201e-02 1.923023611307144165e-01 -2.673371322453022003e-02 1.090068519115447998e-01 -1.364462673664093018e-01 -3.811956942081451416e-02 -2.850066870450973511e-02 7.155061233788728714e-03 -2.618418335914611816e-01
1.252270489931106567e-01 7.091011106967926025e-02 4.969030618667602539e-02 4.243703931570053101e-02 4.848881810903549194e-02 1.066826805472373962e-01 -1.114829704165458679e-01 1.629278510808944702e-01 -1.596536189317703247e-01 -3.896140754222869873e-01 -7.523791864514350891e-03 -3.514859974384307861e-01 -1.534487865865230560e-02 -2.382183223962783813e-01 -7.767081260681152344e-02 2.514616586267948151e-02 -1.043964028358459473e-01 -4.720243811607360840e-02 6.246569380164146423e-02 4.075023233890533447e-01 -2.298023253679275513e-01 -2.525197267532348633e-01 1.568873375654220581e-01 2.616330087184906006e-01 -1.214841380715370178e-01 1.055934950709342957e-01 -2.899256534874439240e-02 -1.608307808637619019e-01 9.634178131818771362e-02 2.322331368923187256e-01 -2.142529785633087158e-01 5.758664757013320923e-02
2.143781334161758423e-01 1.615867912769317627e-01 1.474183648824691772e-01 4.528018832206726074e-02 -2.984530292451381683e-02 -3.513951599597930908e-02 -2.092329971492290497e-02 2.714100182056427002e-01 -6.280007213354110718e-02 -2.628359794616699219e-01 -5.731360521167516708e-03 -1.719344556331634521e-01 6.726783514022827148e-02 -1.160164475440979004e-01 -1.525926440954208374e-01 2.661298587918281555e-02 -1.986900120973587036e-01 5.641998648643493652e-01 -1.454002708196640015e-01 -1.210333853960037231e-01 -2.980466745793819427e-02 1.956334412097930908e-01 1.546362787485122681e-01 -6.915841251611709595e-02 1.454342603683471680e-01 1.725975722074508667e-01 -6.616395711898803711e-02 -2.324591130018234253e-01 -4.310680925846099854e-02 -6.829912960529327393e-02 -6.510968506336212158e-02 -3.189987242221832275e-01
-1.205100268125534058e-01 2.192842066287994385e-01 2.128754258155822754e-01 2.940755784511566162e-01 1.361728161573410034e-01 1.349449008703231812e-01 -9.523181617259979248e-02 5.801282078027725220e-02 1.126895621418952942e-01 -9.543797373771667480e-02 -8.930718898773193359e-02 -1.839925497770309448e-01 -2.135179936885833740e-02 -7.191786170005798340e-02 1.485832929611206055e-01 9.141726791858673096e-02 2.557747066020965576e-01 3.396189212799072266e-01 -2.561132609844207764e-01 3.627376258373260498e-01 -3.667428344488143921e-02 -8.788882941007614136e-02 -2.097793072462081909e-01 -1.516068577766418457e-01 -2.081024944782257080e-01 -2.276495546102523804e-01 -1.245314106345176697e-01 -2.602354884147644043e-01 -1.052112132310867310e-01 1.048456653952598572e-01 -3.288947790861129761e-02 3.475531935691833496e-02
-2.587664723396301270e-01 2.231399863958358765e-01 3.095184862613677979e-01 1.927698105573654175e-01 -6.318461149930953979e-03 2.446073442697525024e-01 4.256390035152435303e-03 -2.272585779428482056e-01 -1.185979992151260376e-01 -6.709503382444381714e-02 -2.704634964466094971e-01 -1.986175626516342163e-01 7.008819282054901123e-02 -9.440668672323226929e-02 1.883028075098991394e-02 -8.929409086704254150e-02 -2.184810787439346313e-01 3.021533489227294922e-01 -2.313318848609924316e-01 4.847368970513343811e-02 -2.286627888679504395e-01 -1.012580394744873047e-01 9.456156194210052490e-02 -1.704099029302597046e-01 1.516973227262496948e-01 -1.697866916656494141e-01 2.402743883430957794e-02 -2.814224958419799805e-01 -6.983463466167449951e-02 -8.578337728977203369e-03 -2.139285653829574585e-01 -8.764781057834625244e-02
1.040321663022041321e-01 1.403973158448934555e-02 3.680932223796844482e-01 3.611759841442108154e-01 1.730532497167587280e-01 -2.117121778428554535e-02 -1.560194641351699829e-01 2.649864740669727325e-02 6.775818020105361938e-02 -3.759294450283050537e-01 -1.345031559467315674e-01 -1.036131009459495544e-01 -1.590794324874877930e-01 -9.784766286611557007e-02 -1.943860501050949097e-01 -1.286940127611160278e-01 2.258773334324359894e-02 2.650609314441680908e-01 -9.998264163732528687e-02 2.285315543413162231e-01 1.756167970597743988e-02 1.862955093383789062e-01 1.897540241479873657e-01 3.303229212760925293e-01 5.145197734236717224e-03 -5.119726434350013733e-02 -1.616127938032150269e-01 2.674787119030952454e-02 -9.244479238986968994e-02 -1.885103434324264526e-01 1.295728385448455811e-01 1.233449857681989670e-02
-2.613320574164390564e-02 1.861262321472167969e-01 4.238883778452873230e-02 1.440770328044891357e-01 9.979617595672607422e-02 4.968599751009605825e-05 -2.798862457275390625e-01 3.275033235549926758e-01 3.231789767742156982e-01 -1.513125002384185791e-01 -8.292137831449508667e-02 1.410350902006030083e-03 -2.093763202428817749e-01 -1.145008653402328491e-01 1.497482508420944214e-02 -1.596990525722503662e-01 -1.316576451063156128e-02 3.657700419425964355e-01 -6.134733557701110840e-02 1.889197155833244324e-03 -7.066060602664947510e-02 -2.249296382069587708e-02 3.116146326065063477e-01 -9.883388131856918335e-02 1.433354914188385010e-01 -2.898385282605886459e-03 -1.539601832628250122e-01 -1.608696877956390381e-01 -1.393791586160659790e-01 1.159282252192497253e-01 -4.185886681079864502e-01 -3.677856549620628357e-02
3.453540802001953125e-02 1.035247817635536194e-01 -1.337677687406539917e-01 1.284300237894058228e-01 1.419952511787414551e-01 6.045039370656013489e-02 -7.207815349102020264e-02 1.192152947187423706e-01 -7.111231982707977295e-02 -2.953337728977203369e-01 -1.790539026260375977e-01 -4.794840812683105469e-01 1.177617162466049194e-01 -2.449022531509399414e-01 -7.552591711282730103e-02 -2.721859514713287354e-01 6.450756639242172241e-02 2.751797139644622803e-01 -3.859984874725341797e-02 1.803253144025802612e-01 5.258952453732490540e-02 1.498090848326683044e-02 7.293679565191268921e-02 2.302376553416252136e-02 2.781216800212860107e-01 -2.952567338943481445e-01 -1.650884449481964111e-01 1.353268027305603027e-01 1.644008010625839233e-01 -2.018531113862991333e-01 4.418330639600753784e-02 6.820463109761476517e-03
1.086150109767913818e-01 1.062663868069648743e-01 -9.356554597616195679e-02 -5.276660621166229248e-02 -5.343425273895263672e-02 -1.622374355792999268e-02 -1.565892249345779419e-01 8.488931506872177124e-02 -1.454395055770874023e-01 -1.934252679347991943e-01 -2.040156424045562744e-01 -6.072055920958518982e-02 -1.768179833889007568e-01 -7.729164510965347290e-02 1.313395351171493530e-01 -2.888670004904270172e-02 2.024025283753871918e-02 6.034613847732543945e-01 2.756938338279724121e-02 1.822403967380523682e-01 -4.257746338844299316e-01 1.848599165678024292e-01 6.400199979543685913e-02 1.953369379043579102e-01 -1.201289705932140350e-03 -2.268129959702491760e-02 1.217905152589082718e-02 -3.082036972045898438e-01 1.114630699157714844e-02 -1.161400675773620605e-01 1.301538106054067612e-02 7.506921887397766113e-02
1.810922920703887939e-01 4.068416059017181396e-01 -2.910090144723653793e-03 4.070860743522644043e-01 -1.788743734359741211e-01 -3.955066949129104614e-02 -5.347760021686553955e-02 1.311592310667037964e-01 -8.353424258530139923e-03 7.113908231258392334e-02 -6.783842295408248901e-02 -2.286632806062698364e-01 -1.631309986114501953e-01 -6.709563732147216797e-02 2.774133980274200439e-01 -4.826801270246505737e-02 -1.347203552722930908e-01 4.455803036689758301e-01 1.053523272275924683e-01 1.633951812982559204e-01 7.793896645307540894e-02 3.187472373247146606e-02 -8.341734856367111206e-02 -3.979411441832780838e-03 9.526903927326202393e-02 -1.720584630966186523e-01 -3.335781395435333252e-02 -1.796523332595825195e-01 1.806899905204772949e-01 1.158798951655626297e-02 -1.855281144380569458e-01 -4.570421949028968811e-02
1.375956386327743530e-01 3.055052161216735840e-01 1.480870693922042847e-01 1.473024636507034302e-01 7.908080518245697021e-02 2.514299750328063965e-01 -3.414286375045776367e-01 1.588742285966873169e-01 3.452697098255157471e-01 4.454951360821723938e-02 2.930238842964172363e-03 -3.514412641525268555e-01 2.416499704122543335e-01 -1.486337184906005859e-01 1.530401855707168579e-01 -1.254703551530838013e-01 -8.125876076519489288e-03 2.971571125090122223e-02 1.792475432157516479e-01 3.238517940044403076e-01 -2.068930417299270630e-01 1.412634155713021755e-04 1.576127707958221436e-01 -3.937461972236633301e-02 -7.284536957740783691e-02 8.469065278768539429e-02 -1.371567100286483765e-01 4.213812574744224548e-02 6.099977064877748489e-03 -5.911995470523834229e-02 -1.524288207292556763e-01 3.828218951821327209e-02
1.523133069276809692e-01 4.303688928484916687e-02 3.518029153347015381e-01 -2.610607817769050598e-02 -2.748962678015232086e-02 -1.558104157447814941e-01 -1.391580402851104736e-01 2.452664375305175781e-01 -1.473767757415771484e-01 1.689041554927825928e-01 9.141236543655395508e-02 -4.358552396297454834e-01 1.509411484003067017e-01 -2.288023531436920166e-01 -1.032619625329971313e-01 2.860991517081856728e-03 -1.452719569206237793e-01 1.413853317499160767e-01 -1.122650280594825745e-01 -9.907439351081848145e-02 -4.957398027181625366e-02 1.168622970581054688e-01 2.794554531574249268e-01 1.012569740414619446e-01 7.435730099678039551e-02 2.357970625162124634e-01 -1.759715080261230469e-01 -2.113086283206939697e-01 -3.561480203643441200e-03 5.890577659010887146e-02 -3.185104429721832275e-01 -4.376439750194549561e-02
1.097449753433465958e-02 -9.196325391530990601e-02 4.918796196579933167e-02 1.421427428722381592e-01 -2.193825989961624146e-01 2.046062946319580078e-01 -3.336932361125946045e-01 2.227694392204284668e-01 1.886899769306182861e-02 2.106097340583801270e-01 -8.426416665315628052e-02 -3.549675941467285156e-01 1.945480555295944214e-01 -1.341852843761444092e-01 1.721947789192199707e-01 -2.117481976747512817e-01 4.140959680080413818e-02 1.785560250282287598e-01 -9.501319378614425659e-02 2.551312446594238281e-01 -1.052851676940917969e-01 1.541526764631271362e-01 1.399569809436798096e-01 9.380097687244415283e-02 3.465607762336730957e-01 -1.272316128015518188e-01 1.307293623685836792e-01 -1.025878861546516418e-01 3.529447689652442932e-02 7.306622713804244995e-02 -1.674303561449050903e-01 2.004882246255874634e-01
2.679094672203063965e-01 7.545546442270278931e-02 3.800294399261474609e-01 3.577264025807380676e-02 1.179941147565841675e-01 -2.869690656661987305e-01 -1.767125278711318970e-01 1.349705308675765991e-01 -8.947680145502090454e-02 -1.236285716295242310e-01 2.666658721864223480e-02 -3.896930217742919922e-01 1.817470192909240723e-01 -1.021532788872718811e-01 2.555064670741558075e-02 2.772119268774986267e-02 -1.250746250152587891e-01 2.989208996295928955e-01 -1.247634738683700562e-01 5.048941075801849365e-02 8.063004165887832642e-02 1.561939418315887451e-01 1.836429238319396973e-01 -2.352565079927444458e-01 1.840506345033645630e-01 2.719715833663940430e-01 9.825178235769271851e-02 -5.811632052063941956e-02 1.463066041469573975e-01 -1.129590123891830444e-01 -3.076124936342239380e-02 -1.062732860445976257e-01
4.612864255905151367e-01 7.841185480356216431e-02 8.626430481672286987e-02 1.922707557678222656e-01 3.686737269163131714e-02 1.314488351345062256e-01 -1.068048700690269470e-01 -1.414559632539749146e-01 1.345584839582443237e-01 -1.733409911394119263e-01 1.308563724160194397e-02 -1.834932118654251099e-01 -8.919870853424072266e-02 -2.725301086902618408e-01 1.088687777519226074e-01 1.837480962276458740e-01 1.658940017223358154e-01 3.734078705310821533e-01 -2.018922567367553711e-01 2.601269483566284180e-01 -5.381128564476966858e-02 -8.509162068367004395e-02 1.122340783476829529e-01 1.737084388732910156e-01 7.500284165143966675e-02 -4.137566313147544861e-02 4.215797036886215210e-02 3.377078846096992493e-02 3.651462495326995850e-02 -1.302821934223175049e-01 1.607712209224700928e-01 -3.067007958889007568e-01
9.499578922986984253e-02 5.570111870765686035e-01 2.651297152042388916e-01 2.310421466827392578e-01 -5.191311240196228027e-02 -1.877346634864807129e-01 1.557688117027282715e-01 2.515078708529472351e-02 -1.107531562447547913e-01 -3.657051920890808105e-02 7.359816133975982666e-02 -2.768593728542327881e-01 -1.871751248836517334e-02 -7.422165572643280029e-02 9.656217694282531738e-02 -1.300899386405944824e-01 -1.771408617496490479e-01 1.534262001514434814e-01 -3.443768024444580078e-01 5.819034948945045471e-02 -1.821889579296112061e-01 -2.118743509054183960e-01 2.258431315422058105e-01 8.813207969069480896e-03 -1.112542077898979187e-01 1.685072630643844604e-01 -2.302548103034496307e-02 1.019657496362924576e-02 7.992749661207199097e-02 1.033366397023200989e-01 -4.214560613036155701e-02 -1.048978231847286224e-02
2.349408119916915894e-01 2.264381945133209229e-02 1.490151584148406982e-01 -7.523080706596374512e-02 8.455267548561096191e-02 -1.405880451202392578e-01 -1.479187160730361938e-01 1.248736027628183365e-02 -2.010825276374816895e-01 -2.523684203624725342e-01 2.878421917557716370e-02 -2.259337455034255981e-01 1.002148352563381195e-02 -1.687889695167541504e-01 1.252127289772033691e-01 4.506500437855720520e-02 -1.069232374429702759e-01 5.556256771087646484e-01 -1.987327039241790771e-01 1.256903260946273804e-02 -1.416300833225250244e-01 4.091275334358215332e-01 1.787273287773132324e-01 1.137397438287734985e-01 1.567223072052001953e-01 1.891188919544219971e-01 2.154778875410556793e-02 2.396876923739910126e-02 2.802511304616928101e-02 7.760656997561454773e-03 9.952917462214827538e-04 -1.040868535637855530e-01
2.305579185485839844e-02 3.460721373558044434e-01 3.972519189119338989e-02 2.061642855405807495e-01 -9.228430688381195068e-02 -1.480805501341819763e-02 -2.175062000751495361e-01 -6.246623583137989044e-03 -1.597901992499828339e-02 2.972242236137390137e-02 8.000934123992919922e-02 -3.153450191020965576e-01 5.531785264611244202e-02 -5.851494148373603821e-02 5.026775598526000977e-02 1.162529215216636658e-01 -3.161087632179260254e-02 2.496441900730133057e-01 -1.247078031301498413e-01 3.659390807151794434e-01 -4.625900462269783020e-02 7.892798632383346558e-02 7.626736909151077271e-02 -2.355716079473495483e-01 5.510722473263740540e-02 -3.276419341564178467e-01 -3.123021721839904785e-01 7.848308980464935303e-02 7.968901842832565308e-02 -2.122900635004043579e-01 -1.432942152023315430e-01 2.855427563190460205e-01
-2.822269313037395477e-02 -1.170408055186271667e-01 1.545855402946472168e-01 -7.589706778526306152e-02 1.557087302207946777e-01 -7.379122823476791382e-02 -2.729397416114807129e-01 -4.894475266337394714e-02 1.436278820037841797e-01 -1.265212893486022949e-01 -8.023000508546829224e-02 -2.237933725118637085e-01 1.122041605412960052e-02 9.497321397066116333e-02 2.817272208631038666e-02 1.388121545314788818e-01 1.939457058906555176e-01 3.723039329051971436e-01 -2.997327744960784912e-01 3.836161494255065918e-01 -2.785849571228027344e-01 -1.493124216794967651e-01 -1.543778628110885620e-01 1.261104941368103027e-01 1.867312192916870117e-01 -6.082388013601303101e-02 -7.562754303216934204e-02 7.498816400766372681e-02 2.533406615257263184e-01 2.151100635528564453e-01 -5.635678768157958984e-02 1.024385839700698853e-01
7.971759140491485596e-02 4.981336370110511780e-02 3.019109070301055908e-01 8.429034054279327393e-02 -1.655085980892181396e-01 -1.396190375089645386e-01 -3.860273361206054688e-01 9.788799285888671875e-02 3.151158094406127930e-01 -1.074686720967292786e-01 -6.040225550532341003e-02 -9.873776882886886597e-02 5.895023420453071594e-02 -2.379469722509384155e-01 6.401693075895309448e-02 -2.113165557384490967e-01 1.433885935693979263e-02 2.585080265998840332e-02 -1.127435564994812012e-01 2.143740057945251465e-01 -6.979946047067642212e-02 -1.310013681650161743e-01 2.879400551319122314e-01 -3.050800263881683350e-01 -4.914865270256996155e-02 -1.802436262369155884e-01 -5.666973441839218140e-02 -2.538579106330871582e-01 1.943272948265075684e-01 1.221680864691734314e-01 -1.330666691064834595e-01 1.543360650539398193e-01
-7.719369232654571533e-02 1.149293631315231323e-01 1.914370059967041016e-01 1.172295585274696350e-01 1.115560010075569153e-01 -3.009462356567382812e-01 -3.089052140712738037e-01 8.082007616758346558e-02 -1.960439085960388184e-01 -9.569889307022094727e-02 1.326724421232938766e-02 2.426068112254142761e-02 -1.982827186584472656e-01 -1.921666860580444336e-01 2.768470160663127899e-02 -1.854620128870010376e-01 9.711042791604995728e-02 3.336576223373413086e-01 -1.119090691208839417e-01 1.076119244098663330e-01 -2.645362615585327148e-01 -2.526494860649108887e-01 -3.044501133263111115e-02 3.019835352897644043e-01 2.149767279624938965e-01 -3.061293391510844231e-03 -2.162669599056243896e-02 1.431078463792800903e-01 4.210776835680007935e-02 1.679239049553871155e-02 -8.103340864181518555e-02 -3.451428711414337158e-01
-1.516524795442819595e-02 -6.827714294195175171e-02 2.820644974708557129e-01 5.221957713365554810e-02 2.212902754545211792e-01 6.445871293544769287e-02 -4.914436936378479004e-01 -6.389170885086059570e-02 1.020968034863471985e-01 -2.698695361614227295e-01 -5.103379860520362854e-02 -3.604410588741302490e-01 1.230372339487075806e-01 5.455401167273521423e-02 -1.673376560211181641e-01 -5.308081954717636108e-02 -2.011423259973526001e-01 -2.746066637337207794e-02 -2.936784923076629639e-01 1.709885299205780029e-01 -8.652839809656143188e-02 -1.616534739732742310e-01 1.436878591775894165e-01 1.931206285953521729e-01 -1.245547086000442505e-01 -1.337232887744903564e-01 1.391208022832870483e-01 7.662434130907058716e-02 -8.065009117126464844e-02 6.342660635709762573e-02 -1.637399941682815552e-01 7.191128283739089966e-02
1.122217476367950439e-01 1.013902425765991211e-01 1.352164000272750854e-01 5.996786989271640778e-03 5.243732035160064697e-02 -5.711763352155685425e-02 -3.489499092102050781e-01 8.260806649923324585e-02 8.177387528121471405e-03 -9.341947734355926514e-02 2.463629283010959625e-02 -6.591184437274932861e-02 -3.745416700839996338e-01 6.503623723983764648e-02 -1.384608596563339233e-01 -2.078145742416381836e-01 -1.565326303243637085e-01 2.002794444561004639e-01 -2.094302922487258911e-01 1.291527599096298218e-01 -2.926568984985351562e-01 -2.007628381252288818e-01 2.738029062747955322e-01 -2.397656738758087158e-01 -2.634525112807750702e-02 -7.725377380847930908e-02 1.489146500825881958e-01 -2.311484962701797485e-01 1.107177287340164185e-01 1.669123768806457520e-01 -3.098069429397583008e-01 4.072616621851921082e-02
-2.788140811026096344e-02 -6.482411175966262817e-02 1.794150471687316895e-01 -1.201350465416908264e-01 2.233395129442214966e-01 1.109172478318214417e-01 -2.245035320520401001e-01 -1.530140042304992676e-01 2.446972578763961792e-01 -2.663085460662841797e-01 -3.292874395847320557e-01 -3.836423158645629883e-01 -6.339140236377716064e-02 -5.909855291247367859e-02 2.625907659530639648e-01 1.860663294792175293e-01 4.922224953770637512e-02 2.408916354179382324e-01 -8.651115931570529938e-04 2.626192271709442139e-01 -3.408744633197784424e-01 -9.477818757295608521e-02 1.134336143732070923e-01 8.226113766431808472e-02 4.184688627719879150e-02 -5.989439319819211960e-03 -1.513979882001876831e-01 -1.789537630975246429e-02 1.011846438050270081e-01 3.173454850912094116e-02 -6.144078448414802551e-02 2.496048621833324432e-02
-2.235274612903594971e-01 3.044828400015830994e-02 1.108439713716506958e-01 -2.413218468427658081e-02 1.557170897722244263e-01 -9.408612549304962158e-02 -4.824381768703460693e-01 -1.480290591716766357e-01 6.667597591876983643e-02 -2.138689160346984863e-02 -4.027387127280235291e-02 -1.053107380867004395e-01 -9.278196096420288086e-02 -3.152001798152923584e-01 -6.131011992692947388e-02 -3.081323802471160889e-01 1.947876960039138794e-01 1.072419285774230957e-01 -1.677927821874618530e-01 2.884210348129272461e-01 -2.847402691841125488e-01 -2.256653159856796265e-01 9.943883121013641357e-02 1.361456662416458130e-01 2.138247340917587280e-01 1.482106000185012817e-02 -6.448858976364135742e-02 1.050139516592025757e-01 -8.356841281056404114e-03 -1.114688441157341003e-01 -1.034346520900726318e-01 -1.366376131772994995e-01
2.929478324949741364e-02 6.512374430894851685e-02 9.129652380943298340e-02 1.351806372404098511e-01 3.158232942223548889e-02 2.682686746120452881e-01 -1.263302117586135864e-01 -2.820366621017456055e-01 2.780628502368927002e-01 -1.445300281047821045e-01 -3.534851372241973877e-01 -2.819227278232574463e-01 -1.766934394836425781e-01 -1.014770269393920898e-01 1.802025586366653442e-01 -1.117001548409461975e-01 -9.744283556938171387e-02 3.169148266315460205e-01 1.011463627219200134e-01 2.627657055854797363e-01 -2.259146720170974731e-01 1.132988631725311279e-01 -7.005743682384490967e-03 8.857562392950057983e-02 1.380517780780792236e-01 6.931906193494796753e-02 -1.712849438190460205e-01 -7.735127955675125122e-02 1.259522885084152222e-01 -2.231332063674926758e-01 -5.932746827602386475e-02 1.462247669696807861e-01
4.417321458458900452e-02 2.679809629917144775e-01 4.783970862627029419e-02 2.558761537075042725e-01 5.834930390119552612e-02 -8.159969002008438110e-02 -4.409748911857604980e-01 -1.421207794919610023e-03 8.374220132827758789e-02 -2.082170695066452026e-01 4.230956733226776123e-02 -2.145147025585174561e-01 1.367506831884384155e-01 5.526753142476081848e-02 1.598359197378158569e-01 -2.467336654663085938e-01 1.478549838066101074e-01 7.275436073541641235e-02 -2.442590743303298950e-01 1.465433090925216675e-01 -3.040513098239898682e-01 -1.130196601152420044e-01 -1.302851587533950806e-01 -1.575244069099426270e-01 3.336500823497772217e-01 -1.203927993774414062e-01 -1.025016978383064270e-01 -1.564211100339889526e-01 -6.288998760282993317e-03 -9.686318039894104004e-02 -1.144346073269844055e-01 9.479877352714538574e-02
2.214416712522506714e-01 -1.509711444377899170e-01 2.280606478452682495e-01 -4.833802580833435059e-02 -6.124601140618324280e-02 -1.623185537755489349e-02 -3.186734914779663086e-01 3.917914628982543945e-02 8.794841915369033813e-02 -3.354362845420837402e-01 -1.908890008926391602e-01 -1.929548233747482300e-01 -2.868738025426864624e-02 -4.338517785072326660e-02 4.483608528971672058e-02 1.540638357400894165e-01 -3.483484983444213867e-01 3.354848623275756836e-01 -3.904781043529510498e-01 9.989796578884124756e-02 6.922847125679254532e-03 -1.796379126608371735e-02 2.189204245805740356e-01 1.075734719634056091e-01 5.729370936751365662e-02 1.665518134832382202e-01 2.035746574401855469e-01 2.985505200922489166e-02 -8.096607029438018799e-02 -8.062057197093963623e-02 2.771738171577453613e-02 -3.081099875271320343e-02
1.457107216119766235e-01 6.386664509773254395e-02 -1.472571939229965210e-01 -2.584562003612518311e-01 9.634154289960861206e-02 1.265520602464675903e-01 -9.310473687946796417e-03 5.965004861354827881e-02 -1.341955084353685379e-02 -8.177690953016281128e-02 -2.155888080596923828e-01 -3.754305541515350342e-01 -1.310561895370483398e-01 -1.869918256998062134e-01 2.157803773880004883e-01 -1.211184114217758179e-01 -1.978046447038650513e-01 4.911828935146331787e-01 4.870634526014328003e-02 1.355477869510650635e-01 -3.007756173610687256e-01 5.274100229144096375e-02 1.708933562040328979e-01 9.709124267101287842e-02 -6.199020147323608398e-02 2.775926142930984497e-03 -1.052248105406761169e-01 -1.945900470018386841e-01 1.323206275701522827e-01 1.977827548980712891e-01 8.220731467008590698e-02 -2.029748819768428802e-02
2.611268758773803711e-01 2.087852358818054199e-01 3.670557588338851929e-02 4.530301317572593689e-02 1.118871867656707764e-01 1.834362149238586426e-01 -3.143634796142578125e-01 -4.800006002187728882e-02 1.343763917684555054e-01 -1.039097160100936890e-01 -3.480067253112792969e-01 4.990758679923601449e-05 1.061603724956512451e-01 -1.874950826168060303e-01 -2.136822231113910675e-02 -5.939397960901260376e-02 -1.510294377803802490e-01 2.400207966566085815e-01 -5.071091651916503906e-02 2.282971441745758057e-01 -2.611314691603183746e-02 -2.032793611288070679e-01 -1.010962724685668945e-01 1.029341965913772583e-01 1.745477169752120972e-01 -7.429644465446472168e-02 -1.715667247772216797e-01 -2.867951691150665283e-01 -4.628719016909599304e-02 7.421782612800598145e-02 -3.695563971996307373e-01 2.175466716289520264e-01
1.192749291658401489e-01 3.711085915565490723e-01 1.608477085828781128e-01 2.930046021938323975e-01 2.099784016609191895e-01 1.643188893795013428e-01 -1.941785663366317749e-01 1.889903098344802856e-02 -1.516824811697006226e-01 1.055707689374685287e-02 -7.677027583122253418e-02 5.072567239403724670e-02 -3.076480003073811531e-03 -2.441772818565368652e-01 1.946133524179458618e-01 1.605139076709747314e-01 6.769046187400817871e-02 2.411049157381057739e-01 -4.087094068527221680e-01 2.384792566299438477e-01 2.019275352358818054e-02 -2.353543788194656372e-01 -1.106382459402084351e-01 -5.382651463150978088e-02 -5.882171168923377991e-02 -1.546931564807891846e-01 -7.681951671838760376e-02 -2.170506268739700317e-01 -1.706320606172084808e-02 1.605041474103927612e-01 8.310847729444503784e-02 3.726305440068244934e-02
9.429403394460678101e-02 -4.824821650981903076e-02 -1.838857494294643402e-02 2.767131626605987549e-01 -5.089857056736946106e-02 5.827107280492782593e-02 -1.724242568016052246e-01 -2.355564534664154053e-01 1.179596129804849625e-02 -5.104985833168029785e-02 -5.435319989919662476e-02 -1.392905265092849731e-01 -2.197760194540023804e-01 -3.118499815464019775e-01 -3.118212223052978516e-01 -3.419460952281951904e-01 4.206554219126701355e-02 2.060287147760391235e-01 -4.287446439266204834e-01 1.926521360874176025e-01 -3.290163576602935791e-01 -9.843330085277557373e-02 -6.960758566856384277e-02 1.117543876171112061e-02 6.566246598958969116e-02 -2.989861182868480682e-02 -1.538459360599517822e-01 -6.682448834180831909e-02 9.369405359029769897e-02 -7.995164953172206879e-03 -7.489455491304397583e-02 4.004664151580072939e-05
3.064796626567840576e-01 2.534426152706146240e-01 6.796917319297790527e-02 -2.230536891147494316e-03 2.786723673343658447e-01 -5.193730443716049194e-02 -1.892115920782089233e-01 2.340151816606521606e-01 -1.639727950096130371e-01 -1.390389502048492432e-01 -8.369698375463485718e-02 -1.112519875168800354e-01 2.779554389417171478e-02 -7.453281432390213013e-02 2.436163723468780518e-01 -3.745077550411224365e-01 -1.890642046928405762e-01 1.438492983579635620e-01 -5.546339973807334900e-02 3.556886017322540283e-01 2.600578963756561279e-02 -8.661082386970520020e-02 4.988990724086761475e-02 -2.192001491785049438e-01 -1.494416892528533936e-01 -2.378233075141906738e-01 -1.052048057317733765e-01 -1.245991513133049011e-01 1.648530662059783936e-01 1.235044971108436584e-01 -3.273184597492218018e-02 -3.205668181180953979e-02
-1.196606904268264771e-01 2.259758068248629570e-03 1.678501628339290619e-02 9.774201363325119019e-02 8.257042616605758667e-02 -1.290062814950942993e-01 -1.084411144256591797e-01 -1.766113042831420898e-01 1.139933541417121887e-01 1.327188760042190552e-01 -2.972730100154876709e-01 -1.493291109800338745e-01 -4.768889769911766052e-02 -5.182037353515625000e-01 7.487254589796066284e-02 -2.992568723857402802e-02 -6.744667887687683105e-02 4.087664484977722168e-01 -2.699768245220184326e-01 6.953599303960800171e-02 5.692329257726669312e-03 5.102726444602012634e-02 7.026178389787673950e-02 1.733054071664810181e-01 -5.020747333765029907e-02 -1.424807161092758179e-01 1.131926923990249634e-01 -1.483777910470962524e-01 -1.416781693696975708e-01 3.384931981563568115e-01 -9.943939000368118286e-02 -4.100473225116729736e-02
1.175487972795963287e-02 -7.808851660229265690e-04 1.278549730777740479e-01 1.039731726050376892e-01 1.786783188581466675e-01 -1.318840831518173218e-01 -2.823252081871032715e-01 -2.487755194306373596e-02 1.182394474744796753e-01 -2.308679670095443726e-01 -1.348935514688491821e-01 5.951138213276863098e-02 8.841091394424438477e-02 7.659804821014404297e-02 -1.939465999603271484e-01 5.949172750115394592e-02 6.216727197170257568e-02 4.454135000705718994e-01 -1.518954336643218994e-01 5.272865295410156250e-01 -9.265188127756118774e-03 -5.070674791932106018e-02 -1.306948214769363403e-01 5.215622112154960632e-02 4.045901447534561157e-02 4.862035438418388367e-02 -2.214274927973747253e-02 -2.712354362010955811e-01 -2.228117138147354126e-01 1.368507891893386841e-01 -1.616266369819641113e-01 2.873041853308677673e-02
3.265079557895660400e-01 -1.101799011230468750e-01 -2.225916534662246704e-01 2.985128760337829590e-01 1.628066897392272949e-01 1.695411801338195801e-01 -2.571999430656433105e-01 2.997642196714878082e-02 8.870460093021392822e-02 -7.409179955720901489e-02 2.060289261862635612e-03 -3.553868532180786133e-01 -1.433730870485305786e-01 -1.262413710355758667e-01 1.198221929371356964e-02 7.380356639623641968e-02 6.396859418600797653e-03 2.792328298091888428e-01 -8.351863175630569458e-02 2.802711427211761475e-01 -8.208845555782318115e-02 5.353292077779769897e-02 3.288565874099731445e-01 -5.812266469001770020e-02 1.340483576059341431e-01 1.658729314804077148e-01 -3.835729137063026428e-02 9.965388476848602295e-02 4.777202382683753967e-02 2.465735673904418945e-01 9.711483493447303772e-03 -1.839062720537185669e-01
7.443185150623321533e-02 1.348113864660263062e-01 2.206431627273559570e-01 9.638858586549758911e-02 2.293570488691329956e-01 -1.454189699143171310e-02 -1.514135450124740601e-01 3.318324983119964600e-01 -8.791820704936981201e-02 -2.295857109129428864e-02 9.833154082298278809e-02 -3.722346127033233643e-01 -5.919185653328895569e-02 8.328598737716674805e-02 4.418326169252395630e-02 -4.075916483998298645e-03 -1.623857021331787109e-01 2.126854509115219116e-01 -1.938720643520355225e-01 -1.065834704786539078e-02 2.133018895983695984e-02 2.676878869533538818e-01 7.227018475532531738e-02 1.066955775022506714e-01 2.918898500502109528e-02 -1.311921328306198120e-01 -3.651871383190155029e-01 -2.583597786724567413e-02 6.758463382720947266e-02 2.124057896435260773e-02 -4.206193089485168457e-01 -1.775061935186386108e-01
2.304748445749282837e-01 -2.517538703978061676e-02 3.233399093151092529e-01 -4.477800801396369934e-02 -6.015088409185409546e-02 -1.768136918544769287e-01 -1.255031228065490723e-01 -1.288117915391921997e-01 -8.601092547178268433e-02 -1.505669206380844116e-01 -1.925338432192802429e-02 4.127345979213714600e-02 -2.805548533797264099e-02 -1.975100189447402954e-01 4.595827683806419373e-02 -3.001632392406463623e-01 -3.321006000041961670e-01 3.962495028972625732e-01 -1.680349707603454590e-01 3.717145323753356934e-02 -1.709008812904357910e-01 -1.492417007684707642e-01 9.920913726091384888e-02 1.006210371851921082e-01 -1.178086772561073303e-01 5.735699459910392761e-02 -4.296183213591575623e-02 -3.940082490444183350e-01 -2.183604426681995392e-02 -2.229924947023391724e-01 4.361213371157646179e-02 -1.165705099701881409e-01
2.859644293785095215e-01 1.545215100049972534e-01 1.736266911029815674e-01 2.452450841665267944e-01 1.531852632761001587e-01 -8.146672695875167847e-02 1.826202310621738434e-02 -1.225467845797538757e-01 -2.500917017459869385e-01 -6.992451846599578857e-02 -1.390764713287353516e-01 -1.900135129690170288e-01 8.172502368688583374e-02 -6.850532442331314087e-02 2.671829164028167725e-01 -2.864629030227661133e-01 9.366308338940143585e-03 2.721742093563079834e-01 -1.868421137332916260e-01 2.122576534748077393e-01 -4.739203490316867828e-03 3.242640197277069092e-01 7.689704746007919312e-02 1.673491448163986206e-01 6.485461443662643433e-02 2.374753967160359025e-04 -1.539524197578430176e-01 2.399463057518005371e-01 8.264902979135513306e-02 2.395865917205810547e-01 -5.885534361004829407e-02 -1.565360128879547119e-01
4.903351888060569763e-02 1.982680261135101318e-01 -1.413332819938659668e-01 4.300536215305328369e-02 6.205623224377632141e-02 -1.624936908483505249e-01 -2.749302089214324951e-01 7.154658436775207520e-02 -2.782163582742214203e-02 -4.628248512744903564e-01 -4.636383056640625000e-02 -3.413802385330200195e-01 -7.955828309059143066e-02 -2.193902283906936646e-01 1.346359550952911377e-01 -1.855953037738800049e-01 -5.380704998970031738e-02 1.092707216739654541e-01 -2.113994807004928589e-01 3.201701939105987549e-01 -5.767606943845748901e-02 -1.167120859026908875e-01 -3.906757570803165436e-03 6.958544999361038208e-02 -1.340250372886657715e-01 -3.349877595901489258e-01 1.396541893482208252e-01 1.737312078475952148e-01 4.348438233137130737e-02 3.917437791824340820e-02 -1.273925006389617920e-01 -3.789288550615310669e-02
1.090939119458198547e-01 1.236774101853370667e-01 -3.154069185256958008e-02 1.221397221088409424e-01 -4.520209878683090210e-02 1.217471137642860413e-01 -6.794321537017822266e-02 9.845795482397079468e-02 1.407786756753921509e-01 3.426730632781982422e-02 -8.905692398548126221e-02 -1.092635914683341980e-01 2.648575045168399811e-02 -1.167432218790054321e-01 -1.325603425502777100e-01 4.913683515042066574e-03 3.270569145679473877e-01 5.158347487449645996e-01 1.250259112566709518e-02 2.483971565961837769e-01 -1.404572278261184692e-01 -1.053375527262687683e-01 4.257124364376068115e-01 1.447188016027212143e-02 -1.546840518712997437e-01 -1.937013268470764160e-01 8.685551583766937256e-02 -1.365443132817745209e-02 2.751904726028442383e-01 1.605336070060729980e-01 -1.383949369192123413e-01 1.261692196130752563e-01
4.171605035662651062e-02 4.673348367214202881e-02 3.027707636356353760e-01 1.338131129741668701e-01 -5.167503654956817627e-02 2.722311615943908691e-01 -1.513760983943939209e-01 2.582613527774810791e-01 -3.210603073239326477e-02 -1.635390669107437134e-01 -1.191717013716697693e-01 -3.297739028930664062e-01 9.992818534374237061e-02 1.319289486855268478e-02 -1.599672064185142517e-02 -1.213284488767385483e-02 2.031650245189666748e-01 2.655598819255828857e-01 -5.099863931536674500e-02 3.237208425998687744e-01 -1.816646754741668701e-01 1.133828088641166687e-01 -2.175511717796325684e-01 5.175013095140457153e-02 8.620811277069151402e-04 -3.490988016128540039e-01 -3.910282254219055176e-02 -1.117284521460533142e-01 5.558295547962188721e-02 8.122608810663223267e-02 2.232740372419357300e-01 2.198514789342880249e-01
-8.891624212265014648e-02 3.088842630386352539e-01 2.040685117244720459e-01 8.152703940868377686e-02 2.445155531167984009e-01 2.867515087127685547e-01 -2.957216501235961914e-01 -4.470795392990112305e-02 1.341840177774429321e-01 -1.949174851179122925e-01 4.999553784728050232e-02 -1.139872223138809204e-01 -4.298197105526924133e-02 -2.951033115386962891e-01 -1.490462422370910645e-01 -2.899392843246459961e-01 -2.003177553415298462e-01 3.346103802323341370e-02 -1.252767294645309448e-01 3.399832248687744141e-01 -1.293939799070358276e-01 1.611799448728561401e-01 -3.105586394667625427e-02 -1.909938268363475800e-02 5.910699442028999329e-02 -2.861892059445381165e-02 -1.470137685537338257e-01 -2.342827469110488892e-01 -2.069198340177536011e-01 7.657624781131744385e-02 -5.568714812397956848e-02 -3.240289539098739624e-02
-5.125483125448226929e-02 2.341594360768795013e-02 1.596290320158004761e-01 9.055837243795394897e-02 -4.337798058986663818e-02 -3.590563833713531494e-01 -8.480257540941238403e-02 9.442529827356338501e-02 8.756797015666961670e-02 -8.555657416582107544e-02 -3.809251263737678528e-02 -2.636498808860778809e-01 -4.757516831159591675e-02 -9.355087578296661377e-02 -2.788463234901428223e-01 -2.516997605562210083e-02 -3.164154887199401855e-01 5.400833487510681152e-01 -2.081778496503829956e-01 -7.456601131707429886e-03 -4.541925620287656784e-03 1.200489178299903870e-01 7.745621353387832642e-02 4.827746748924255371e-02 8.924037963151931763e-02 1.554848104715347290e-01 -1.357557773590087891e-01 -7.291941344738006592e-02 -1.443028599023818970e-01 2.492589205503463745e-01 -4.080198705196380615e-02 -2.059325575828552246e-01
1.016937270760536194e-01 3.704108595848083496e-01 3.644523024559020996e-01 2.181874364614486694e-01 5.614908039569854736e-02 1.670145690441131592e-01 -4.125331044197082520e-01 1.739892661571502686e-01 1.369873881340026855e-01 -2.661680430173873901e-02 1.426814943552017212e-01 -1.243397146463394165e-01 -5.761090666055679321e-02 2.009655684232711792e-01 -9.759406745433807373e-02 -3.773973137140274048e-02 1.781772449612617493e-02 1.304725706577301025e-01 -9.615272283554077148e-02 2.556367218494415283e-01 -1.513393819332122803e-01 -1.940085142850875854e-01 9.939160197973251343e-02 7.625017780810594559e-03 -7.079400867223739624e-02 -9.928995370864868164e-02 1.296043843030929565e-01 -2.629452347755432129e-01 4.888471588492393494e-02 1.674481183290481567e-01 -8.017791062593460083e-02 -1.746207922697067261e-01
-1.020745187997817993e-01 7.469774782657623291e-02 1.666432172060012817e-01 -1.303404271602630615e-01 7.268206030130386353e-02 -5.914687737822532654e-02 -1.631268411874771118e-01 1.698539555072784424e-01 -1.546513289213180542e-01 -3.643444180488586426e-01 5.949028208851814270e-02 -3.968119025230407715e-01 -3.469617664813995361e-02 -1.909369379281997681e-01 -2.923266962170600891e-02 -4.147202894091606140e-02 -1.059614270925521851e-01 1.004978939890861511e-01 6.843711435794830322e-02 3.805906772613525391e-01 -1.538807749748229980e-01 -2.841150164604187012e-01 -3.171355277299880981e-02 1.983250379562377930e-01 -4.531497508287429810e-02 1.985860243439674377e-02 -3.508868068456649780e-02 -5.581807717680931091e-02 2.673667669296264648e-01 1.688271015882492065e-01 -3.076773285865783691e-01 7.467014715075492859e-03
1.415290590375661850e-02 3.148999810218811035e-01 1.819551289081573486e-01 1.587610840797424316e-01 1.850288361310958862e-03 5.526738613843917847e-02 5.159480497241020203e-02 -9.023620188236236572e-02 -1.864124387502670288e-01 -2.421768605709075928e-01 -3.007429242134094238e-01 -3.079933822154998779e-01 1.408790647983551025e-01 1.594734750688076019e-02 1.210597008466720581e-01 -9.932521730661392212e-02 -1.890144199132919312e-01 2.439988255500793457e-01 -1.317519694566726685e-01 1.214984655380249023e-01 -1.196010783314704895e-01 5.905839055776596069e-02 1.872508525848388672e-01 -3.206307590007781982e-01 1.737415194511413574e-01 -1.969795376062393188e-01 1.338946670293807983e-01 -1.838933527469635010e-01 4.627437889575958252e-02 3.132544225081801414e-03 -1.654171496629714966e-01 -2.680436372756958008e-01
2.588343620300292969e-01 -1.334063112735748291e-01 1.345493942499160767e-01 2.623727358877658844e-02 4.931396245956420898e-02 -2.506279349327087402e-01 -2.427611649036407471e-01 2.617272436618804932e-01 -1.728987991809844971e-01 -1.465540826320648193e-01 1.690187007188796997e-01 -4.106752872467041016e-01 -1.122566014528274536e-01 -1.268547475337982178e-01 -2.344341948628425598e-02 -1.138440072536468506e-01 -1.471966505050659180e-01 1.486185640096664429e-01 -3.088558018207550049e-01 7.172638177871704102e-02 9.046528488397598267e-02 4.147782176733016968e-02 -8.974014967679977417e-02 6.255937274545431137e-03 4.578872397541999817e-02 1.120141819119453430e-01 -2.233145534992218018e-01 -1.682066470384597778e-01 -7.848687469959259033e-02 1.307549625635147095e-01 -3.277646303176879883e-01 -1.647940874099731445e-01
6.562554091215133667e-02 -1.040603294968605042e-01 1.233681365847587585e-01 4.949909076094627380e-02 9.628215432167053223e-02 2.741613611578941345e-02 -4.912984371185302734e-01 -1.123307645320892334e-01 6.204799190163612366e-02 -2.154566496610641479e-01 3.579623252153396606e-02 -3.828163817524909973e-02 3.793697431683540344e-02 -2.299027889966964722e-01 -6.934543699026107788e-02 -3.028441965579986572e-01 -8.990126848220825195e-02 1.488036215305328369e-01 -1.709304153919219971e-01 3.448792099952697754e-01 2.928474545478820801e-02 -2.351107746362686157e-01 6.171954050660133362e-02 -3.637756407260894775e-02 1.922784596681594849e-01 -5.253683030605316162e-02 -4.194332957267761230e-01 -9.275884926319122314e-02 -1.471914649009704590e-01 7.157821208238601685e-02 9.286238998174667358e-02 4.662035964429378510e-03
-1.521392613649368286e-01 2.081729285418987274e-02 1.174636650830507278e-02 2.869691848754882812e-01 1.103467792272567749e-01 -7.665024697780609131e-02 -1.920822560787200928e-01 -1.357148438692092896e-01 -2.169084846973419189e-01 1.015481352806091309e-01 -2.537449002265930176e-01 -2.310760319232940674e-01 -4.138579592108726501e-02 -3.904196023941040039e-01 1.366961598396301270e-01 1.496605724096298218e-01 -1.135708391666412354e-01 5.643026903271675110e-02 -1.277292221784591675e-01 2.185772359371185303e-01 -3.503196835517883301e-01 -5.959806963801383972e-02 1.355872154235839844e-01 2.736412286758422852e-01 2.420971170067787170e-02 1.461199820041656494e-01 -2.210450470447540283e-01 -4.348777234554290771e-02 -9.824108332395553589e-02 1.892147958278656006e-01 -1.666459143161773682e-01 6.760628521442413330e-02
-6.465329974889755249e-02 4.408960044384002686e-02 1.566215306520462036e-01 2.405514866113662720e-01 5.193828791379928589e-02 7.185731083154678345e-02 -2.473170869052410126e-02 1.732075512409210205e-01 1.581135541200637817e-01 -8.691942691802978516e-02 -5.952884256839752197e-02 -4.021254181861877441e-01 2.579284012317657471e-01 -4.121738076210021973e-01 -2.036441862583160400e-02 2.871587574481964111e-01 1.755395680665969849e-01 2.394462227821350098e-01 -3.076478540897369385e-01 5.884538590908050537e-02 -1.638508290052413940e-01 -1.286634057760238647e-01 -3.059847094118595123e-02 6.003475561738014221e-02 1.311941146850585938e-01 -7.918116636574268341e-03 1.171939149498939514e-01 1.192542612552642822e-01 5.396040529012680054e-02 1.214928328990936279e-01 -1.492994725704193115e-01 1.911047250032424927e-01
7.763830572366714478e-02 -3.420056775212287903e-03 2.845113277435302734e-01 -1.078095138072967529e-01 6.680192798376083374e-02 -2.357785031199455261e-02 -2.304377555847167969e-01 -1.977511197328567505e-01 1.523742079734802246e-01 -1.869426071643829346e-01 7.607542723417282104e-02 -2.616364955902099609e-01 3.507680445909500122e-02 3.710788674652576447e-03 8.199581503868103027e-02 1.868846565485000610e-01 1.198046430945396423e-01 2.442865222692489624e-01 -2.611990571022033691e-01 3.220438063144683838e-01 -2.772397696971893311e-01 -2.096809148788452148e-01 -1.749177128076553345e-01 1.753173470497131348e-01 1.416417956352233887e-01 -8.352523436769843102e-04 -1.195520311594009399e-01 1.200067102909088135e-01 2.815058827400207520e-01 1.338875889778137207e-01 -1.933550685644149780e-01 1.320000290870666504e-01
-5.095268040895462036e-02 3.254748582839965820e-01 1.761679649353027344e-01 5.651215091347694397e-02 1.862741447985172272e-02 -3.420036435127258301e-01 -8.589260280132293701e-02 -2.496257051825523376e-02 -1.003092825412750244e-01 4.551836289465427399e-03 2.152726948261260986e-01 -3.820964097976684570e-01 3.380589932203292847e-02 -2.770417034626007080e-01 -1.082099303603172302e-01 -2.624713778495788574e-01 -1.784331500530242920e-01 3.012817502021789551e-01 -3.150214850902557373e-01 -6.817872822284698486e-02 -3.947236761450767517e-02 -1.598830819129943848e-01 2.254815697669982910e-01 -8.794981986284255981e-02 6.898289918899536133e-02 -8.163594454526901245e-02 -5.418627709150314331e-02 -9.089450538158416748e-02 -1.013765707612037659e-01 -1.232992559671401978e-01 9.063210338354110718e-02 -5.000033602118492126e-02
5.632789805531501770e-02 -2.961941435933113098e-02 3.763739764690399170e-01 -1.312446445226669312e-01 2.693812847137451172e-01 -5.621676519513130188e-02 -1.017552688717842102e-01 2.672221064567565918e-01 -6.935242563486099243e-02 1.605036705732345581e-01 1.375703364610671997e-01 -3.854984343051910400e-01 -1.520454324781894684e-02 -6.832498311996459961e-02 6.584503222256898880e-03 -1.651294827461242676e-01 -2.861019968986511230e-02 2.669457793235778809e-01 -3.662501275539398193e-01 1.244028285145759583e-01 9.453390538692474365e-02 1.428323537111282349e-01 3.704906702041625977e-01 -1.393380463123321533e-01 2.890208177268505096e-02 1.401588320732116699e-01 -6.861397624015808105e-02 -5.648665502667427063e-02 -5.079453065991401672e-02 -3.769539669156074524e-02 -9.554705768823623657e-02 6.615733727812767029e-03
1.461666375398635864e-01 1.257118880748748779e-01 2.151334732770919800e-01 -6.959619373083114624e-02 -2.528602443635463715e-02 2.212190479040145874e-01 -2.543504834175109863e-01 1.752466559410095215e-01 -7.165978848934173584e-02 -1.023036539554595947e-01 -2.725849747657775879e-01 -2.126351147890090942e-01 2.198741883039474487e-01 -4.304519295692443848e-02 1.459591537714004517e-01 -3.073795735836029053e-01 -1.279404759407043457e-01 3.506399393081665039e-01 -1.411025077104568481e-01 6.796475499868392944e-02 -2.052299119532108307e-02 -2.616797089576721191e-01 -2.110940217971801758e-01 1.580327749252319336e-01 2.510631680488586426e-01 -9.854445606470108032e-02 -4.622565954923629761e-02 6.424843519926071167e-02 -2.631110846996307373e-01 6.010833755135536194e-02 -9.233178943395614624e-02 5.448951944708824158e-02
4.375066980719566345e-02 3.203620910644531250e-01 -3.596644848585128784e-02 1.270241886377334595e-01 2.821637988090515137e-01 2.018731236457824707e-01 -1.708845198154449463e-01 6.976418197154998779e-02 1.075651496648788452e-01 1.844407245516777039e-02 -1.970223188400268555e-01 -7.895662635564804077e-02 1.949765086174011230e-01 1.761459559202194214e-02 -1.834612786769866943e-01 6.746826320886611938e-02 -3.253303468227386475e-01 1.961169093847274780e-01 -3.641348779201507568e-01 4.409423768520355225e-01 9.078629314899444580e-03 -9.183529019355773926e-02 1.960797458887100220e-01 5.665007513016462326e-03 -4.770347103476524353e-02 -1.091958582401275635e-01 -1.082540582865476608e-02 -2.235853075981140137e-01 -6.502968817949295044e-02 -2.770461514592170715e-02 3.710339218378067017e-02 -3.297822177410125732e-02
2.129035890102386475e-01 2.276690863072872162e-02 2.464867532253265381e-01 1.559705659747123718e-02 1.259334236383438110e-01 -3.202399015426635742e-01 -2.372651547193527222e-01 3.161218464374542236e-01 -2.396118938922882080e-01 -2.009687423706054688e-01 1.953111290931701660e-01 -3.338505625724792480e-01 -7.180476933717727661e-02 -3.903182689100503922e-03 5.886042118072509766e-02 -4.367247968912124634e-02 -1.977556496858596802e-01 1.743381470441818237e-01 -3.181496560573577881e-01 1.252867728471755981e-01 1.179080680012702942e-01 8.619321510195732117e-03 5.281664896756410599e-03 -1.013819202780723572e-01 1.337796170264482498e-02 2.135149389505386353e-02 -1.641831994056701660e-01 -1.645921170711517334e-02 -1.061912626028060913e-01 1.032998412847518921e-01 -3.080357909202575684e-01 -7.190880924463272095e-02
2.055275626480579376e-02 3.314740955829620361e-01 -7.217484712600708008e-02 1.016384512186050415e-01 -3.527025505900382996e-02 3.625913523137569427e-03 -2.457837015390396118e-01 1.604786142706871033e-02 -2.742322087287902832e-01 -3.142229318618774414e-01 2.100783586502075195e-01 -1.198001429438591003e-01 -3.376581147313117981e-02 -2.616861164569854736e-01 -1.379897147417068481e-01 -7.457797229290008545e-02 6.318208575248718262e-02 2.513978779315948486e-01 -3.987200558185577393e-01 9.425073117017745972e-02 -1.068897023797035217e-01 1.360282301902770996e-01 -1.580230891704559326e-01 -3.084608353674411774e-02 1.723452955484390259e-01 1.921299248933792114e-01 -8.898575603961944580e-02 -2.235446274280548096e-01 -8.204614371061325073e-02 -3.029637783765792847e-02 -2.325649112462997437e-01 -9.188335388898849487e-02
-9.188825264573097229e-03 2.501067891716957092e-02 2.223884761333465576e-01 6.275375932455062866e-02 -2.557147853076457977e-02 1.484326422214508057e-01 8.340582135133445263e-04 -3.332366049289703369e-01 3.250059857964515686e-02 -1.962430626153945923e-01 -1.872220188379287720e-01 -3.005019426345825195e-01 -5.732022970914840698e-02 -2.346575111150741577e-01 3.267532289028167725e-01 -6.819940358400344849e-02 1.230579540133476257e-01 1.486433744430541992e-01 -7.224992662668228149e-02 3.274937570095062256e-01 -5.249354615807533264e-02 -3.218882903456687927e-02 3.298358917236328125e-01 1.574426889419555664e-01 -1.299452632665634155e-01 8.587069064378738403e-02 -1.001851931214332581e-01 -3.157897591590881348e-01 -1.096013784408569336e-01 4.143806174397468567e-02 -1.117068082094192505e-01 -1.736733615398406982e-01
2.181644178926944733e-02 1.902797520160675049e-01 2.599301040172576904e-01 -9.446623735129833221e-03 -1.238624081015586853e-01 -6.965258717536926270e-02 -1.568537801504135132e-01 7.149881124496459961e-02 -1.891663074493408203e-01 5.176354199647903442e-02 5.011812224984169006e-02 -4.193528890609741211e-01 -1.381982415914535522e-01 -3.144215643405914307e-01 9.742514044046401978e-02 -2.827964425086975098e-01 3.969920054078102112e-02 2.107399404048919678e-01 -1.610851585865020752e-01 5.729115754365921021e-02 6.227798387408256531e-02 -4.978211224079132080e-02 -1.170136854052543640e-01 3.825438618659973145e-01 4.250384494662284851e-02 -2.327194660902023315e-01 -4.557248950004577637e-02 -6.334348022937774658e-02 2.331978380680084229e-01 -1.110183298587799072e-01 6.188143789768218994e-02 -2.174909859895706177e-01
-2.749017253518104553e-02 2.196466922760009766e-01 2.287263125181198120e-01 6.078599765896797180e-02 2.036746740341186523e-01 9.388694912195205688e-02 -1.739462167024612427e-01 -7.293308619409799576e-03 2.780781388282775879e-01 1.852376013994216919e-01 1.021735835820436478e-02 -2.990319579839706421e-02 9.182815253734588623e-02 -2.102249115705490112e-01 -2.181897610425949097e-01 -1.839511245489120483e-01 -8.777725696563720703e-02 1.458121836185455322e-01 -1.342744827270507812e-01 5.200198292732238770e-01 -2.186705768108367920e-01 1.186016350984573364e-01 1.515728682279586792e-01 -5.642920586979016662e-05 5.042428150773048401e-02 -1.881814561784267426e-02 9.019224345684051514e-02 -3.562286496162414551e-01 4.606126248836517334e-02 -6.362868100404739380e-02 -4.877443984150886536e-02 -1.375378966331481934e-01
-3.145000338554382324e-02 2.449938952922821045e-01 2.534745335578918457e-01 7.748369127511978149e-02 1.033633351325988770e-01 1.439503580331802368e-01 -3.860526084899902344e-01 1.288149803876876831e-01 1.125120371580123901e-01 1.356495022773742676e-01 -1.335714310407638550e-01 -8.961457759141921997e-03 -6.462252140045166016e-02 1.119415685534477234e-01 -2.292984127998352051e-01 6.424055248498916626e-02 3.716239705681800842e-02 4.864867329597473145e-01 -1.996598690748214722e-01 1.842795312404632568e-01 4.710840433835983276e-02 -2.498322278261184692e-01 5.792863201349973679e-03 2.067814022302627563e-02 -8.844581246376037598e-02 -8.403582870960235596e-02 -2.072722464799880981e-01 -1.517994105815887451e-01 -6.221992522478103638e-02 -1.195558235049247742e-01 -2.701156139373779297e-01 1.790010742843151093e-02
6.421831250190734863e-02 8.609208464622497559e-02 2.489539533853530884e-01 -4.475987330079078674e-02 1.224108561873435974e-01 3.406631946563720703e-02 -2.317707985639572144e-01 7.507053762674331665e-02 1.062845140695571899e-01 -2.155125737190246582e-01 -1.380035877227783203e-01 -9.426740556955337524e-02 2.880791947245597839e-02 -2.446055710315704346e-01 1.623291708528995514e-02 -1.126882284879684448e-01 2.321860045194625854e-01 4.812278151512145996e-01 -8.009393513202667236e-02 2.415284700691699982e-02 -2.374060302972793579e-01 8.113806694746017456e-02 -7.771993428468704224e-02 -9.837441891431808472e-02 -4.859568774700164795e-01 -4.211449250578880310e-02 2.378034032881259918e-02 -3.437140583992004395e-02 2.254986912012100220e-01 6.125016883015632629e-02 -7.165001332759857178e-02 -1.382955312728881836e-01
-4.846598953008651733e-02 1.444203406572341919e-01 3.320935368537902832e-01 -3.975021094083786011e-02 -5.267478153109550476e-02 1.471116542816162109e-01 -2.651027143001556396e-01 -3.365848213434219360e-02 2.005820721387863159e-01 9.763430804014205933e-02 -2.317632436752319336e-01 -3.513973355293273926e-01 -1.169422641396522522e-01 -1.279283910989761353e-01 4.841636866331100464e-02 -6.617041677236557007e-02 7.299705594778060913e-02 1.342254728078842163e-01 1.103319525718688965e-01 2.463587187230587006e-02 -1.563448011875152588e-01 1.046935915946960449e-01 1.288629174232482910e-01 1.079359948635101318e-01 1.285943686962127686e-01 -3.446151018142700195e-01 -1.644668579101562500e-01 -1.889401078224182129e-01 2.392835021018981934e-01 6.696297973394393921e-02 -2.408464848995208740e-01 2.963077425956726074e-01
2.645924985408782959e-01 7.672329246997833252e-02 1.411134600639343262e-01 3.083346225321292877e-02 -6.175027787685394287e-02 -1.844474077224731445e-01 -3.311581015586853027e-01 5.235968157649040222e-02 2.362788654863834381e-02 -2.233422547578811646e-01 1.246895715594291687e-01 -1.145809814333915710e-01 -2.124136537313461304e-01 -1.022702381014823914e-01 -5.847062915563583374e-02 -8.236921578645706177e-02 -3.130943775177001953e-01 4.412569403648376465e-01 1.982202194631099701e-02 1.430782675743103027e-01 -7.280482351779937744e-02 4.154863059520721436e-01 3.189727663993835449e-02 1.438362151384353638e-01 -8.195094764232635498e-02 -5.195318534970283508e-02 4.278689622879028320e-02 -1.385774612426757812e-01 8.957895636558532715e-02 -1.399364173412322998e-01 -1.694534271955490112e-01 8.996841311454772949e-02
1.357168108224868774e-01 6.507226079702377319e-02 9.531174600124359131e-02 1.641193330287933350e-01 -1.222120970487594604e-01 2.388699539005756378e-02 -4.262825846672058105e-01 -2.840190567076206207e-02 -2.464410364627838135e-01 -6.986127048730850220e-02 1.885523647069931030e-01 -3.788875639438629150e-01 -1.103301867842674255e-01 -1.980372369289398193e-01 -1.622700393199920654e-01 1.313531994819641113e-01 -2.805852517485618591e-02 2.925778925418853760e-01 -8.714988827705383301e-03 2.152968943119049072e-01 2.881464660167694092e-01 -1.268314421176910400e-01 -5.063314735889434814e-02 1.295276433229446411e-01 -1.096740067005157471e-01 -1.588820666074752808e-01 -1.330821067094802856e-01 -2.585482597351074219e-02 7.895517349243164062e-02 -2.237745970487594604e-01 -1.949220150709152222e-01 4.868754372000694275e-02
-5.016779899597167969e-02 -1.339132804423570633e-02 -3.995412588119506836e-02 1.663992851972579956e-01 -1.642721891403198242e-01 -3.545305225998163223e-03 -3.344844877719879150e-01 1.976964175701141357e-01 -8.162555098533630371e-02 1.520648300647735596e-01 -6.353833526372909546e-02 -3.408961892127990723e-01 1.691868007183074951e-01 -7.930041849613189697e-02 2.640163302421569824e-01 -1.583574861288070679e-01 1.626225411891937256e-01 1.499885171651840210e-01 -7.965770363807678223e-02 2.880962789058685303e-01 -7.220905274152755737e-02 6.798731535673141479e-02 2.544988989830017090e-01 -4.975229967385530472e-03 4.192275702953338623e-01 -1.173657476902008057e-01 1.712417304515838623e-01 -1.810186356306076050e-02 7.195709645748138428e-02 7.522733509540557861e-02 -2.560784816741943359e-01 -4.265535995364189148e-02
-7.799907028675079346e-02 4.520877450704574585e-02 2.236981391906738281e-01 2.277324497699737549e-01 1.211091950535774231e-01 3.624657168984413147e-02 -5.133488774299621582e-01 -1.609604060649871826e-01 8.139672130346298218e-02 -1.037169396877288818e-01 -5.428569391369819641e-02 -2.939561009407043457e-01 2.741932310163974762e-02 1.100572049617767334e-01 7.849941402673721313e-02 -2.957020401954650879e-01 9.401374310255050659e-02 2.099417448043823242e-01 -8.811042457818984985e-02 1.667979732155799866e-02 -1.174687668681144714e-01 -4.386425018310546875e-02 1.567416489124298096e-01 -2.473299801349639893e-01 4.586435109376907349e-02 -1.310656964778900146e-01 -3.200202584266662598e-01 -4.377140477299690247e-02 -2.461778968572616577e-01 1.284985542297363281e-01 9.037574380636215210e-02 -5.833743605762720108e-03
2.221789583563804626e-02 4.967162385582923889e-03 1.615579575300216675e-01 2.628245651721954346e-01 -2.874944545328617096e-02 -2.044285461306571960e-02 -2.676259279251098633e-01 2.660532891750335693e-01 -2.156869769096374512e-01 -1.533405631780624390e-01 -1.190156266093254089e-01 -2.548911273479461670e-01 6.801871955394744873e-02 1.518043968826532364e-02 1.010004058480262756e-01 -9.898036718368530273e-02 -8.734148740768432617e-02 1.721399724483489990e-01 4.203487187623977661e-02 2.825878560543060303e-01 -2.801011204719543457e-01 1.550475209951400757e-01 -1.235547065734863281e-01 -2.865628525614738464e-02 -1.790711730718612671e-01 -4.952384233474731445e-01 -1.208075955510139465e-01 6.464260816574096680e-02 -1.356857270002365112e-01 -6.352348625659942627e-02 -1.475775092840194702e-01 9.399634599685668945e-02
1.880750209093093872e-01 8.016919344663619995e-02 1.288140714168548584e-01 6.512333452701568604e-02 9.231234341859817505e-02 9.353571385145187378e-02 1.883080415427684784e-02 2.981564700603485107e-01 -1.257157623767852783e-01 -5.329877510666847229e-02 -2.536488473415374756e-01 -2.743284106254577637e-01 1.024195179343223572e-01 -1.853428781032562256e-01 8.482102304697036743e-02 -4.007445871829986572e-01 1.541865617036819458e-01 3.247847557067871094e-01 -5.630625784397125244e-02 1.846861690282821655e-01 -3.092844039201736450e-02 -1.976614296436309814e-01 -2.314205281436443329e-02 -1.040303334593772888e-01 3.434732556343078613e-01 5.249110609292984009e-02 -1.133324056863784790e-01 1.170185580849647522e-01 1.784298866987228394e-01 -2.182317078113555908e-01 1.237291768193244934e-01 3.460544859990477562e-03
2.240274101495742798e-02 7.521009445190429688e-02 1.153186634182929993e-01 1.480735838413238525e-01 1.660641282796859741e-01 -1.087791025638580322e-01 -2.863350212574005127e-01 1.866471618413925171e-01 3.173605203628540039e-01 -3.039214313030242920e-01 5.844529345631599426e-02 -6.884825974702835083e-02 -2.710828781127929688e-01 9.303364157676696777e-02 -1.319926232099533081e-02 -1.362138688564300537e-01 1.276555657386779785e-02 2.949872314929962158e-01 -5.836658924818038940e-02 1.740150153636932373e-01 -1.728058308362960815e-01 -8.724787831306457520e-02 2.713477611541748047e-01 -1.034558936953544617e-02 -1.178481057286262512e-01 -1.458199322223663330e-01 -1.115307807922363281e-01 -2.147501707077026367e-01 7.205590140074491501e-03 -8.373016864061355591e-02 -3.839336037635803223e-01 -1.414770185947418213e-01
2.872079908847808838e-01 3.418039679527282715e-01 -3.901773318648338318e-02 8.877047151327133179e-02 2.548477379605174065e-03 8.387260884046554565e-02 -9.402738511562347412e-02 2.166008017957210541e-02 -2.983075380325317383e-01 9.780716150999069214e-02 -8.487820625305175781e-02 -2.296288311481475830e-01 -1.368055492639541626e-01 -2.685534656047821045e-01 2.577561438083648682e-01 -2.490384578704833984e-01 -2.145160734653472900e-01 3.546633422374725342e-01 -9.385658428072929382e-03 1.770066171884536743e-01 2.347022108733654022e-02 -1.556644588708877563e-01 4.327625408768653870e-02 -1.093139573931694031e-01 3.274256289005279541e-01 -4.342947155237197876e-02 -7.830580323934555054e-02 3.609205037355422974e-02 -1.240808889269828796e-01 8.349637687206268311e-02 -1.069948635995388031e-02 1.277013570070266724e-01
-6.734534632414579391e-03 1.394913494586944580e-01 -5.293101817369461060e-02 1.455019041895866394e-02 1.549881696701049805e-01 1.979524642229080200e-02 -1.582438498735427856e-01 -1.562091112136840820e-01 2.837070450186729431e-02 4.859608411788940430e-02 -3.025240898132324219e-01 -7.365856319665908813e-03 -2.004143446683883667e-01 -3.883112668991088867e-01 2.587172985076904297e-01 6.486384570598602295e-02 -2.483250051736831665e-01 3.042293787002563477e-01 -3.637699484825134277e-01 6.045232340693473816e-02 -2.298886328935623169e-01 -1.945728994905948639e-02 1.968995928764343262e-01 1.183027327060699463e-01 -8.058941923081874847e-03 -2.607249617576599121e-01 -4.336674511432647705e-02 -4.700817912817001343e-02 -4.787198454141616821e-02 1.204003468155860901e-01 -2.155649960041046143e-01 -1.233183369040489197e-01
2.661868631839752197e-01 7.071001082658767700e-02 1.545760184526443481e-01 2.176823765039443970e-01 1.535700075328350067e-02 3.236553072929382324e-02 -1.129307299852371216e-01 -2.197336964309215546e-02 -6.419158726930618286e-02 1.069423928856849670e-01 3.370777517557144165e-02 -3.232583403587341309e-01 6.928157806396484375e-02 -1.660688668489456177e-01 -2.165328152477741241e-02 3.796563670039176941e-02 3.347116708755493164e-02 3.069901764392852783e-01 -4.624950513243675232e-02 4.045574963092803955e-01 2.749417722225189209e-01 -2.143452912569046021e-01 1.099548861384391785e-01 2.899312786757946014e-02 -1.713526435196399689e-02 -2.194169759750366211e-01 -1.301840692758560181e-01 -2.266190499067306519e-01 -5.626448616385459900e-02 -2.316546440124511719e-01 -2.734381258487701416e-01 1.972087025642395020e-01
2.931234836578369141e-01 -3.583112359046936035e-02 1.618964970111846924e-01 -3.817326202988624573e-02 -6.399239599704742432e-02 6.538204103708267212e-02 -1.642779260873794556e-01 -2.882682718336582184e-03 2.348031699657440186e-01 -1.686467826366424561e-01 -3.676990270614624023e-01 -3.529969602823257446e-02 3.281803335994482040e-03 -1.665239334106445312e-01 -2.084462344646453857e-01 -1.281310617923736572e-02 -5.963702872395515442e-02 4.025520682334899902e-01 -3.635929152369499207e-02 3.376225233078002930e-01 -2.845460548996925354e-02 -1.068738251924514771e-01 -1.399828791618347168e-01 2.665334343910217285e-01 1.288602352142333984e-01 1.565334945917129517e-01 -2.228574752807617188e-01 -1.996733844280242920e-01 3.456467017531394958e-02 9.831769019365310669e-02 -1.770564168691635132e-01 4.181516170501708984e-02
-1.477078348398208618e-02 -2.811094522476196289e-01 1.816904544830322266e-01 2.623433470726013184e-01 -4.156385362148284912e-02 2.358617261052131653e-03 -2.354976683855056763e-01 -9.215308725833892822e-02 1.261706054210662842e-01 -1.483710855245590210e-01 -1.930374950170516968e-01 -2.257204055786132812e-01 -3.043399751186370850e-02 4.580208286643028259e-02 8.022267371416091919e-02 -3.881641626358032227e-01 -4.940891638398170471e-02 2.384645640850067139e-01 -2.279714643955230713e-01 2.044802606105804443e-01 1.767184212803840637e-02 -2.508877217769622803e-01 3.944933712482452393e-01 -1.208058521151542664e-01 -5.285947397351264954e-02 1.560042053461074829e-01 4.634159803390502930e-02 -2.393806166946887970e-02 -3.451572358608245850e-02 -2.312259050086140633e-03 -2.075324058532714844e-01 -7.923435419797897339e-02
1.544266045093536377e-01 4.663474112749099731e-02 -7.342273741960525513e-02 -4.285233560949563980e-03 -7.349142432212829590e-02 1.623611152172088623e-01 -2.910382747650146484e-01 2.075516134500503540e-01 -2.696487903594970703e-01 3.340111672878265381e-02 1.424325555562973022e-01 -2.691380307078361511e-02 2.837371528148651123e-01 -2.037648856639862061e-01 3.311002254486083984e-01 -8.050119876861572266e-02 3.311504609882831573e-03 3.701165020465850830e-01 -2.179245203733444214e-01 2.004379406571388245e-02 -1.486730128526687622e-01 -1.341239213943481445e-01 3.866341337561607361e-02 3.429630398750305176e-01 -6.070147827267646790e-02 -7.768306136131286621e-02 -1.579193174839019775e-01 -1.749208122491836548e-01 1.854202896356582642e-01 1.546902060508728027e-01 -7.532887905836105347e-02 -5.208043381571769714e-02
-1.878967583179473877e-01 8.154266327619552612e-02 4.072762429714202881e-01 6.618653982877731323e-02 1.439456641674041748e-01 5.371190235018730164e-02 -7.858883589506149292e-02 2.232147902250289917e-01 -1.703184843063354492e-01 -1.888718083500862122e-02 -2.232535034418106079e-01 -2.045629024505615234e-01 -2.134702950716018677e-01 -1.773359924554824829e-01 -1.792095229029655457e-02 -1.356320232152938843e-01 8.998832106590270996e-02 1.664963364601135254e-01 -2.708715796470642090e-01 1.571129709482192993e-01 -3.835011422634124756e-01 -9.692911058664321899e-02 4.216040298342704773e-02 1.282014250755310059e-01 -1.162316352128982544e-01 -4.613639041781425476e-02 7.574096322059631348e-02 2.160737365484237671e-01 1.124410107731819153e-01 -2.775134518742561340e-02 1.487811356782913208e-01 -2.814755737781524658e-01
3.125764429569244385e-01 1.834485977888107300e-01 1.884798146784305573e-02 2.055778652429580688e-01 3.841885179281234741e-02 1.344595104455947876e-01 -1.978157311677932739e-01 3.550303354859352112e-02 -1.112709417939186096e-01 -1.058446839451789856e-01 -8.414298295974731445e-02 -3.496808186173439026e-02 8.076319098472595215e-02 -6.178109720349311829e-02 1.333365738391876221e-01 -2.963992953300476074e-01 1.413288898766040802e-02 1.614006012678146362e-01 1.444434821605682373e-01 2.147023081779479980e-01 -2.102719806134700775e-02 -9.734222292900085449e-02 9.924652427434921265e-02 3.221761584281921387e-01 3.524480760097503662e-01 -1.625817567110061646e-01 -3.600220382213592529e-01 -1.919903904199600220e-01 -4.060230404138565063e-02 -4.661003767978399992e-04 -1.960705518722534180e-01 -2.102933675050735474e-01
7.378564774990081787e-02 1.145296543836593628e-01 1.324519217014312744e-01 -2.799283154308795929e-02 -1.304460968822240829e-02 2.716308832168579102e-01 -5.236274097114801407e-03 -4.424496146384626627e-04 -7.807554304599761963e-02 -1.973633319139480591e-01 -3.574604168534278870e-02 -2.412285804748535156e-01 4.849917814135551453e-02 -3.290903270244598389e-01 -7.467010617256164551e-02 -4.173345491290092468e-02 2.355918884277343750e-01 2.070209383964538574e-01 1.812336146831512451e-01 3.202591240406036377e-01 -2.092067897319793701e-01 -1.744199693202972412e-01 2.867561876773834229e-01 2.096920013427734375e-01 -1.073192879557609558e-01 1.294643133878707886e-01 1.195559650659561157e-02 -2.114367187023162842e-01 2.280655503273010254e-02 2.750468552112579346e-01 -2.748586535453796387e-01 8.738347887992858887e-02
8.470425754785537720e-02 -2.334500662982463837e-02 2.124205678701400757e-01 5.582763697020709515e-04 7.812647148966789246e-03 2.086477726697921753e-02 -1.981901973485946655e-01 3.478236794471740723e-01 -8.013624697923660278e-02 -6.901238113641738892e-02 -1.247396543622016907e-01 -2.796171307563781738e-01 1.956427991390228271e-01 7.270072400569915771e-02 2.479224056005477905e-01 -2.639483213424682617e-01 -2.757125496864318848e-01 1.598104238510131836e-01 6.948102265596389771e-02 2.773405313491821289e-01 -2.497049421072006226e-01 1.817208975553512573e-01 8.656041324138641357e-02 2.374210394918918610e-03 6.551939249038696289e-02 -2.684560418128967285e-01 -1.342948973178863525e-01 -2.351929843425750732e-01 3.451486676931381226e-02 -1.612899899482727051e-01 1.791687868535518646e-02 2.082302570343017578e-01
6.658772472292184830e-03 1.988498568534851074e-01 3.508571982383728027e-01 6.781687587499618530e-02 -5.842060595750808716e-02 -1.946279555559158325e-01 -2.695792913436889648e-02 -1.403918564319610596e-01 -2.225886099040508270e-02 -3.027010941877961159e-03 2.166866511106491089e-01 -4.491452574729919434e-01 -1.116622146219015121e-02 -2.883399724960327148e-01 -1.087715756148099899e-02 -4.390678182244300842e-02 -2.332726567983627319e-01 2.359360307455062866e-01 -2.800894379615783691e-01 -8.320224471390247345e-03 7.535180449485778809e-02 1.030754446983337402e-01 2.099974453449249268e-01 -2.178982049226760864e-01 2.476623207330703735e-01 1.264355927705764771e-01 -2.213686518371105194e-02 -2.180968225002288818e-01 -1.045874506235122681e-02 9.736023843288421631e-02 -6.382837146520614624e-02 3.100731037557125092e-02
-1.293985545635223389e-01 -2.015391178429126740e-02 2.100120782852172852e-01 2.455641329288482666e-01 1.349772214889526367e-01 2.898244420066475868e-03 -3.241968750953674316e-01 3.432183563709259033e-01 -2.013516724109649658e-01 -2.473143637180328369e-01 -1.098402217030525208e-01 -2.838518023490905762e-01 -2.110918797552585602e-02 -3.695087134838104248e-01 2.203395664691925049e-01 2.908159606158733368e-02 -1.576560139656066895e-01 1.041121557354927063e-01 5.836637690663337708e-02 2.082650959491729736e-01 -6.271488219499588013e-02 -3.485509753227233887e-01 -8.052086830139160156e-02 -3.241732344031333923e-02 6.258153822273015976e-03 5.071164667606353760e-02 -5.155767127871513367e-02 2.300635352730751038e-02 4.838856309652328491e-02 6.119680590927600861e-03 1.810349673032760620e-01 -1.449655275791883469e-02
1.415267586708068848e-01 4.366127848625183105e-01 1.673343032598495483e-01 8.200391381978988647e-02 6.121309101581573486e-02 -1.561723649501800537e-01 7.966348528861999512e-02 3.353016451001167297e-02 -2.655314803123474121e-01 2.276677452027797699e-02 -8.096545934677124023e-03 -3.064055442810058594e-01 -4.671684280037879944e-02 -1.546467393636703491e-01 -1.293753832578659058e-01 -2.052527070045471191e-01 -1.220505610108375549e-01 1.463450342416763306e-01 -3.810539841651916504e-01 5.536208301782608032e-02 -2.939288914203643799e-01 -2.446456998586654663e-01 1.235750913619995117e-01 -1.870978623628616333e-01 3.476834681350737810e-04 1.388498395681381226e-01 -5.356390029191970825e-02 -1.852565705776214600e-01 8.688785135746002197e-02 1.388093531131744385e-01 -4.610237479209899902e-02 -5.052518099546432495e-02
-1.645952314138412476e-01 6.899476051330566406e-02 1.231799498200416565e-01 1.711265742778778076e-01 -3.975597023963928223e-02 -1.437771916389465332e-01 -1.303940266370773315e-01 -4.316857084631919861e-02 -2.407492324709892273e-02 1.207894012331962585e-01 -4.494184553623199463e-01 -1.454104632139205933e-01 -1.815283149480819702e-01 -4.701831936836242676e-01 5.489042773842811584e-02 -1.161400973796844482e-01 1.048970147967338562e-01 2.367455214262008667e-01 -3.190152645111083984e-01 2.922235131263732910e-01 8.096954971551895142e-02 -5.373335629701614380e-02 5.173594504594802856e-02 1.908454298973083496e-01 -1.155709028244018555e-01 -1.818184405565261841e-01 3.257693722844123840e-02 -8.582754433155059814e-02 6.806585192680358887e-02 1.830211258493363857e-03 -5.928787216544151306e-02 -8.945541083812713623e-02
-5.128999426960945129e-02 1.366012841463088989e-01 7.078024744987487793e-02 2.625018060207366943e-01 1.498905420303344727e-01 5.188753828406333923e-02 -3.109222948551177979e-01 9.418673068284988403e-02 3.524364437907934189e-03 -1.384790707379579544e-02 -2.543679177761077881e-01 5.274685472249984741e-02 -9.016129374504089355e-02 5.724718049168586731e-02 -1.262557357549667358e-01 1.135395616292953491e-01 -1.184051185846328735e-01 3.314282000064849854e-01 -3.835983872413635254e-01 3.487305343151092529e-01 1.009010896086692810e-01 -1.063171997666358948e-01 -1.484989225864410400e-01 -1.207664012908935547e-01 1.496208161115646362e-01 -1.478635519742965698e-01 -1.072123199701309204e-01 -2.178810238838195801e-01 4.172351956367492676e-02 -4.362497106194496155e-02 -2.937384843826293945e-01 1.492406278848648071e-01
2.760341856628656387e-03 2.236631959676742554e-01 1.286206841468811035e-01 2.197847962379455566e-01 2.719565927982330322e-01 1.229233816266059875e-01 -6.663116067647933960e-02 5.221802368760108948e-02 3.059587776660919189e-01 1.053653359413146973e-01 -1.592338979244232178e-01 -1.123642176389694214e-01 2.060863673686981201e-01 -1.032737344503402710e-01 -1.772886812686920166e-01 -2.028260678052902222e-01 -1.532071530818939209e-01 1.540233939886093140e-01 -3.042491972446441650e-01 4.294485449790954590e-01 -7.316248863935470581e-02 3.172495868057012558e-03 2.301804572343826294e-01 1.805164106190204620e-02 8.799861371517181396e-02 -7.202676683664321899e-02 1.802619397640228271e-01 -2.020633667707443237e-01 1.035584416240453720e-02 -1.424871981143951416e-01 -1.075811590999364853e-02 -1.756101548671722412e-01
2.312382161617279053e-01 1.433022022247314453e-01 1.153622120618820190e-01 2.468340247869491577e-01 1.518965661525726318e-01 -1.701888069510459900e-02 -1.032912805676460266e-01 6.416665762662887573e-02 -4.029070734977722168e-01 -5.897847563028335571e-02 -7.536563277244567871e-02 -1.042906492948532104e-01 4.970784485340118408e-02 -1.397067457437515259e-01 2.591678798198699951e-01 -2.486277073621749878e-01 1.730584800243377686e-01 3.170470297336578369e-01 -2.359475642442703247e-01 1.574012786149978638e-01 -6.893770396709442139e-02 3.064527213573455811e-01 6.818372011184692383e-02 1.180925667285919189e-01 9.478668868541717529e-02 -5.811737850308418274e-03 -1.601821780204772949e-01 2.779096662998199463e-01 -3.626169636845588684e-02 1.479944586753845215e-01 3.510859608650207520e-02 -1.254284828901290894e-01
2.302633523941040039e-01 7.628342509269714355e-02 4.299015104770660400e-01 -5.489909648895263672e-02 -3.610903397202491760e-02 -2.256603837013244629e-01 -4.162195324897766113e-02 2.174079418182373047e-01 -8.425661176443099976e-02 2.318573296070098877e-01 -2.149669229984283447e-01 -4.749609529972076416e-01 -1.804924309253692627e-01 1.228500157594680786e-02 -5.628595501184463501e-02 -1.899422258138656616e-01 5.591066926717758179e-02 1.785027235746383667e-01 -2.080764472484588623e-01 2.464639768004417419e-02 7.720848172903060913e-02 6.629643589258193970e-02 2.533119320869445801e-01 -3.326908126473426819e-02 -3.314621374011039734e-02 1.748601645231246948e-01 -4.897813126444816589e-02 -1.809951383620500565e-03 4.451063275337219238e-02 6.065515801310539246e-02 -2.217861562967300415e-01 6.345163285732269287e-02
1.043029427528381348e-01 1.423984318971633911e-01 2.522992491722106934e-01 -4.286393225193023682e-01 1.472584307193756104e-01 3.056796733289957047e-03 4.448630288243293762e-02 -1.070946361869573593e-02 -2.290054410696029663e-01 -2.583951950073242188e-01 -7.772704958915710449e-02 -1.879070401191711426e-01 9.038876742124557495e-02 -8.139759302139282227e-02 6.614273041486740112e-02 -1.850990206003189087e-01 -5.027581006288528442e-02 4.524392187595367432e-01 -2.388123981654644012e-02 1.944503039121627808e-01 -2.757045030593872070e-01 6.154261529445648193e-03 1.546152979135513306e-01 2.393771260976791382e-01 5.523813422769308090e-03 2.930976636707782745e-02 -9.931236505508422852e-02 -2.597640156745910645e-01 1.194199919700622559e-02 -2.148957736790180206e-02 -8.980073034763336182e-03 -4.348973184823989868e-02
1.726045012474060059e-01 8.457650989294052124e-02 4.639394879341125488e-01 3.249860405921936035e-01 1.413291096687316895e-01 -7.142537087202072144e-02 -1.912598460912704468e-01 1.444743722677230835e-01 1.272193342447280884e-01 8.135553449392318726e-02 1.889311149716377258e-02 -1.263634562492370605e-01 -9.763600677251815796e-02 5.730941891670227051e-02 -3.021811321377754211e-02 3.039623498916625977e-01 -4.111971706151962280e-02 3.997180461883544922e-01 2.141187712550163269e-02 -1.098603289574384689e-02 -3.508444726467132568e-01 8.752369880676269531e-02 1.118712648749351501e-01 1.176543384790420532e-01 1.064748317003250122e-01 -1.539689004421234131e-01 -3.153463453054428101e-02 4.776651412248611450e-02 1.317598670721054077e-01 -1.210519894957542419e-01 7.756435126066207886e-02 -1.375299990177154541e-01
2.004879564046859741e-01 2.872623689472675323e-02 1.073727011680603027e-01 3.069787621498107910e-01 -8.627927862107753754e-03 1.435472071170806885e-01 -8.206122368574142456e-02 1.408605370670557022e-02 1.786794960498809814e-01 1.034612581133842468e-01 -2.786908447742462158e-01 -8.973876386880874634e-02 1.998879760503768921e-01 -4.049309194087982178e-01 1.292106360197067261e-01 -9.132494218647480011e-03 -9.448085725307464600e-02 5.428658723831176758e-01 2.003988325595855713e-01 1.288043856620788574e-01 -1.242272034287452698e-01 -1.980884186923503876e-02 -7.884524017572402954e-02 1.703277975320816040e-01 5.889252945780754089e-02 -7.516303658485412598e-02 2.159208618104457855e-02 -1.544074714183807373e-01 -7.322597503662109375e-02 5.235798889771103859e-04 -4.732673242688179016e-02 1.551954597234725952e-01
2.019971609115600586e-01 -1.497803181409835815e-01 3.172695040702819824e-01 -4.317805171012878418e-03 -1.512036174535751343e-01 -4.058821126818656921e-02 -1.399171948432922363e-01 6.473311781883239746e-02 -9.821826219558715820e-02 -2.430351227521896362e-01 3.290702700614929199e-01 -7.507728785276412964e-02 -1.880890727043151855e-01 -1.047914922237396240e-01 -2.839917503297328949e-02 -2.886800467967987061e-02 -1.825178563594818115e-01 4.843154251575469971e-01 -7.745613157749176025e-02 1.760898381471633911e-01 -2.585317492485046387e-01 2.442321330308914185e-01 1.291817575693130493e-01 5.023413151502609253e-02 -5.356684327125549316e-02 2.305836096638813615e-04 -2.650268077850341797e-01 -6.555783748626708984e-02 -1.047603785991668701e-01 -7.548815011978149414e-02 -4.821365699172019958e-02 1.009311005473136902e-01
1.534709520637989044e-02 6.218264997005462646e-02 2.243247032165527344e-01 2.302363067865371704e-01 1.054319515824317932e-01 -3.385167103260755539e-03 -1.238841339945793152e-01 1.510302275419235229e-01 -2.235539704561233521e-01 -4.350390434265136719e-01 4.019210860133171082e-02 -2.097234725952148438e-01 -1.731169670820236206e-01 -5.736219882965087891e-02 1.336053311824798584e-01 -1.551360338926315308e-01 -1.542063951492309570e-01 1.546611040830612183e-01 2.730537019670009613e-02 3.607740998268127441e-01 -3.164263814687728882e-02 -1.839366853237152100e-01 1.466503292322158813e-01 6.131389737129211426e-02 3.545808494091033936e-01 1.787404567003250122e-01 7.776020467281341553e-02 5.280708149075508118e-02 4.684612900018692017e-02 4.670165106654167175e-02 -1.170606464147567749e-01 -2.449034899473190308e-01
-6.680724024772644043e-02 2.541855275630950928e-01 4.641843587160110474e-02 1.151666194200515747e-01 1.139837279915809631e-01 6.213478744029998779e-02 -4.099121391773223877e-01 -8.272717893123626709e-02 -1.124149709939956665e-01 1.366987079381942749e-01 2.707431316375732422e-01 -2.137438207864761353e-01 -8.141348510980606079e-02 4.934081062674522400e-02 -9.312579780817031860e-02 5.084859579801559448e-02 -3.826584294438362122e-02 3.697573840618133545e-01 -1.310410201549530029e-01 3.362227976322174072e-01 1.335701439529657364e-02 -1.729298233985900879e-01 1.834175437688827515e-01 -9.272601455450057983e-02 3.425829857587814331e-02 -2.809134125709533691e-01 -2.047890424728393555e-01 -1.108608767390251160e-01 -4.298667237162590027e-02 -1.426359415054321289e-01 -4.978595301508903503e-02 2.311700880527496338e-01
1.212392151355743408e-01 2.749798893928527832e-01 2.952469885349273682e-02 1.860317140817642212e-01 3.938102349638938904e-02 -5.160303786396980286e-02 -3.366137444972991943e-01 3.416332900524139404e-01 3.148044347763061523e-01 -1.213778033852577209e-01 6.098615378141403198e-02 -1.351197659969329834e-01 -2.000867277383804321e-01 -3.750406205654144287e-02 1.983560994267463684e-02 -1.227281540632247925e-01 -5.700418259948492050e-03 2.829819023609161377e-01 -3.832470253109931946e-02 -3.015371412038803101e-02 -2.302416265010833740e-01 1.619159430265426636e-01 2.078777551651000977e-01 -2.107547223567962646e-01 1.185923516750335693e-01 -1.065138801932334900e-01 -5.675399303436279297e-02 -1.472536921501159668e-01 9.581001847982406616e-02 -8.338916301727294922e-02 -3.455050885677337646e-01 -1.099758222699165344e-01
9.794339537620544434e-02 2.712439298629760742e-01 1.241549253463745117e-01 -2.311035543680191040e-01 1.773207187652587891e-01 7.640972733497619629e-02 -2.330823056399822235e-02 1.050319075584411621e-01 -2.202690094709396362e-01 -8.967327326536178589e-02 -2.356774508953094482e-01 -2.628664970397949219e-01 -1.182759553194046021e-01 -3.016977906227111816e-01 2.458978444337844849e-01 -2.443743497133255005e-02 6.395741552114486694e-02 3.971688449382781982e-01 -9.038502722978591919e-02 2.415013760328292847e-01 -1.550740003585815430e-01 2.956383228302001953e-01 -4.128189757466316223e-02 7.343384623527526855e-02 7.886527478694915771e-02 8.650854229927062988e-02 -2.291922830045223236e-02 -5.467011779546737671e-02 1.587399654090404510e-02 6.856355071067810059e-02 1.255918294191360474e-01 -2.589632272720336914e-01
1.150990352034568787e-01 2.517679706215858459e-02 2.884801924228668213e-01 2.111376076936721802e-01 3.286623209714889526e-02 -2.460399270057678223e-01 -9.424306452274322510e-02 3.770321011543273926e-01 -1.081535816192626953e-01 -3.742335736751556396e-02 2.441545575857162476e-01 -1.707003638148307800e-02 -1.475860029458999634e-01 -2.987453341484069824e-01 3.811649605631828308e-02 6.892891228199005127e-02 -6.294226646423339844e-02 3.666693270206451416e-01 -2.976502478122711182e-01 1.123508531600236893e-02 -8.956046402454376221e-02 5.367276072502136230e-02 3.064917325973510742e-01 5.402190983295440674e-02 -4.359123483300209045e-02 1.797446608543395996e-01 -1.261120587587356567e-01 4.563539847731590271e-02 -1.980649083852767944e-01 3.310396277811378241e-05 -5.977101996541023254e-02 -1.598370224237442017e-01
1.887744516134262085e-01 1.055117174983024597e-01 1.476223468780517578e-01 1.386909931898117065e-01 1.531610190868377686e-01 2.375895082950592041e-01 -3.163223564624786377e-01 2.057427465915679932e-01 3.229466378688812256e-01 -9.788255393505096436e-02 1.347761973738670349e-02 -3.131631612777709961e-01 2.872958481311798096e-01 -1.642228513956069946e-01 -9.786130487918853760e-02 1.359155029058456421e-01 8.238140493631362915e-03 -3.406968712806701660e-02 -1.264615654945373535e-01 2.682664394378662109e-01 -8.821924775838851929e-02 -1.463654041290283203e-01 2.080539017915725708e-01 1.002796143293380737e-01 6.417439132928848267e-02 1.209025010466575623e-01 -1.402803957462310791e-01 -1.378671526908874512e-01 -1.234253272414207458e-01 -2.197634987533092499e-02 -2.546996474266052246e-01 -1.745690405368804932e-01
2.189383804798126221e-01 4.449877515435218811e-02 1.544141322374343872e-01 1.741102337837219238e-01 1.652407348155975342e-01 -1.247410699725151062e-01 1.489882171154022217e-01 -2.172552943229675293e-01 -9.523207694292068481e-02 -1.934596449136734009e-01 -3.644420206546783447e-01 -1.395323574542999268e-01 1.180637776851654053e-01 -2.668380439281463623e-01 1.446374952793121338e-01 -2.029034346342086792e-01 -1.666789650917053223e-01 2.206419408321380615e-01 -3.403767198324203491e-02 2.033460289239883423e-01 -2.291135638952255249e-01 2.454376965761184692e-01 2.628003060817718506e-01 -5.036669597029685974e-02 -5.266430974006652832e-02 -1.237893104553222656e-01 -1.463391184806823730e-01 -1.805203706026077271e-01 1.103457137942314148e-01 9.917932748794555664e-02 -6.332861632108688354e-02 -1.903192102909088135e-01
-1.739396005868911743e-01 2.239264398813247681e-01 -1.448179967701435089e-02 1.386522799730300903e-01 4.817428439855575562e-02 -1.485554873943328857e-01 -1.954070925712585449e-01 -1.133852973580360413e-01 1.487912237644195557e-01 -1.167352795600891113e-01 -4.932532086968421936e-02 -5.802165269851684570e-01 -1.294478494673967361e-02 -1.258612424135208130e-01 3.014465272426605225e-01 -1.962745338678359985e-01 2.355160117149353027e-01 3.699570298194885254e-01 -2.959054522216320038e-02 -8.841196447610855103e-02 -1.665726117789745331e-02 -2.366138808429241180e-02 4.807728156447410583e-02 3.288220241665840149e-02 7.285734266042709351e-02 -1.787128001451492310e-01 1.039686612784862518e-02 -4.341108724474906921e-03 7.050999999046325684e-02 8.819554746150970459e-02 -1.185767166316509247e-02 2.212766408920288086e-01
1.576942205429077148e-02 6.223041564226150513e-02 2.806277573108673096e-02 1.176101621240377426e-02 -9.523502085357904434e-04 -6.944493204355239868e-02 -2.597867548465728760e-01 1.081090122461318970e-01 -1.873135417699813843e-01 -7.136888056993484497e-02 1.471320390701293945e-01 -3.240241706371307373e-01 1.365597844123840332e-01 -3.180940821766853333e-02 1.465249210596084595e-01 1.084196567535400391e-01 1.330642611719667912e-03 3.188940882682800293e-01 8.621411025524139404e-02 3.111983537673950195e-01 -1.482250392436981201e-01 -2.316329777240753174e-01 -9.476182609796524048e-02 3.314406871795654297e-01 2.034819871187210083e-02 -1.503367125988006592e-01 -9.320084005594253540e-02 -3.581213951110839844e-01 2.088700085878372192e-01 1.179830059409141541e-01 -1.136421561241149902e-01 2.457747757434844971e-01
-1.351071000099182129e-01 2.550647258758544922e-01 5.610088631510734558e-02 -5.265993997454643250e-03 8.013512939214706421e-02 -1.683700680732727051e-01 -1.815322786569595337e-01 7.412508875131607056e-02 -1.501919031143188477e-01 -2.233469635248184204e-01 1.530571281909942627e-01 -8.595532923936843872e-02 -1.620855927467346191e-02 -1.270900815725326538e-01 -1.450809538364410400e-01 -1.312527507543563843e-01 -1.190712302923202515e-01 4.746153056621551514e-01 -3.423517346382141113e-01 -4.795657843351364136e-02 -1.945902258157730103e-01 -2.113900631666183472e-01 6.651670485734939575e-02 1.594244837760925293e-01 1.176860481500625610e-01 -1.373800784349441528e-01 -1.628470569849014282e-01 -5.137669295072555542e-02 6.472808122634887695e-02 -2.590220570564270020e-01 2.389890700578689575e-01 1.439923942089080811e-01
2.590817809104919434e-01 -5.713858455419540405e-02 1.876165866851806641e-01 1.158728972077369690e-01 3.436582162976264954e-02 -4.751534759998321533e-02 -8.514100685715675354e-03 1.457429677248001099e-01 3.079088926315307617e-01 1.022941991686820984e-01 -2.114143371582031250e-01 -3.171840012073516846e-01 2.003549188375473022e-01 -3.062648177146911621e-01 1.813237667083740234e-01 -6.487890332937240601e-02 5.527628213167190552e-02 3.949774801731109619e-01 1.028011441230773926e-01 1.167055368423461914e-01 -2.448524385690689087e-01 -9.818527102470397949e-02 6.610305979847908020e-03 -1.135272979736328125e-01 1.388098299503326416e-01 -2.868714928627014160e-01 5.585730820894241333e-02 3.169748559594154358e-02 -1.201005131006240845e-01 2.041216641664505005e-01 7.818654179573059082e-03 8.376347273588180542e-02
1.040155589580535889e-01 7.437903434038162231e-02 7.190731167793273926e-02 -3.106891512870788574e-01 -2.975157648324966431e-02 1.608408540487289429e-01 -1.399684697389602661e-01 2.041023597121238708e-02 -1.986385881900787354e-02 -1.614379510283470154e-02 5.742225423455238342e-02 -2.999615669250488281e-01 2.227523028850555420e-01 7.484321296215057373e-02 2.732222154736518860e-02 -2.962266802787780762e-01 -1.087947711348533630e-01 3.802182972431182861e-01 -2.423642277717590332e-01 1.036834642291069031e-01 -3.728702962398529053e-01 -6.233518570661544800e-02 2.447116076946258545e-01 2.100660800933837891e-01 -6.897189468145370483e-02 8.224353939294815063e-02 -1.735410392284393311e-01 -9.526881389319896698e-03 -2.255601435899734497e-01 1.443428546190261841e-01 -2.997791953384876251e-02 -1.018800586462020874e-01
-2.719153761863708496e-01 -3.721578419208526611e-02 6.227528676390647888e-02 1.243743449449539185e-01 1.303213834762573242e-01 2.070436924695968628e-01 -1.419411450624465942e-01 -1.196824014186859131e-02 -2.264000102877616882e-02 -4.590294137597084045e-02 -2.195845097303390503e-01 -1.228028684854507446e-01 -1.993816345930099487e-01 -3.278122246265411377e-01 2.965337634086608887e-01 1.305384188890457153e-01 -1.726728826761245728e-01 4.472023546695709229e-01 -1.928782463073730469e-01 -2.307307673618197441e-03 -2.572142481803894043e-01 -4.110209271311759949e-02 1.590837091207504272e-01 8.594051003456115723e-02 1.126737669110298157e-01 -2.421138882637023926e-01 1.188124716281890869e-01 -2.633881382644176483e-02 -1.254374533891677856e-01 1.116530075669288635e-01 -9.770177304744720459e-02 -1.251327544450759888e-01
1.417493671178817749e-01 2.214264124631881714e-01 1.914239227771759033e-01 -1.666904613375663757e-02 -7.852271944284439087e-02 -2.655558884143829346e-01 8.182287216186523438e-02 -1.395266056060791016e-01 -2.126012295484542847e-01 -7.176426798105239868e-02 1.066506952047348022e-01 -3.114902973175048828e-01 -3.965967893600463867e-02 -2.772122919559478760e-01 -2.331565469503402710e-01 -1.574732363224029541e-01 -1.985257565975189209e-01 2.782043814659118652e-01 -4.503196477890014648e-01 2.711081691086292267e-02 -2.427295893430709839e-01 -8.994688838720321655e-02 2.121735513210296631e-01 -1.268373280763626099e-01 2.886760048568248749e-02 -2.568780072033405304e-02 -7.727266103029251099e-02 -7.373044639825820923e-02 2.314295992255210876e-02 -1.023407578468322754e-01 -4.858634620904922485e-02 -7.873619906604290009e-03
-9.387909621000289917e-02 1.569641679525375366e-01 2.660134136676788330e-01 1.815839856863021851e-01 5.674404650926589966e-02 3.139276504516601562e-01 -6.387227773666381836e-02 1.558728069067001343e-01 -3.269498646259307861e-01 -1.555790305137634277e-01 -7.263945788145065308e-02 -2.925530970096588135e-01 1.946681886911392212e-01 -1.157866716384887695e-01 -1.984901539981365204e-02 -6.129484623670578003e-02 5.534315481781959534e-02 3.136863708496093750e-01 -6.535917054861783981e-03 2.618404328823089600e-01 -7.623047381639480591e-02 4.379936680197715759e-02 7.889722287654876709e-02 2.645561099052429199e-02 3.032176382839679718e-02 -9.314950555562973022e-02 -9.016864001750946045e-02 2.924346029758453369e-01 3.184873163700103760e-01 -1.370252221822738647e-01 1.896583884954452515e-01 -1.053761392831802368e-01
2.836358547210693359e-01 -1.621792837977409363e-02 -1.163432076573371887e-01 9.135781228542327881e-02 2.327823936939239502e-01 1.221488267183303833e-01 -1.697265654802322388e-01 3.873219713568687439e-02 -1.838415563106536865e-01 -2.240944281220436096e-02 -8.210376650094985962e-02 -3.865929841995239258e-01 3.465785086154937744e-02 -1.531403958797454834e-01 -1.105077713727951050e-01 -1.864475011825561523e-01 -9.444654919207096100e-03 2.868681252002716064e-01 1.202987506985664368e-01 2.761479616165161133e-01 -7.486157119274139404e-02 -9.841846674680709839e-02 4.882373288273811340e-02 8.677262067794799805e-02 2.949456274509429932e-01 -3.940214514732360840e-01 -1.731636077165603638e-01 -1.385649293661117554e-02 4.800923541188240051e-02 -1.764415204524993896e-01 -1.329343616962432861e-01 -1.184082254767417908e-01
1.425846666097640991e-01 1.650343462824821472e-02 1.799446046352386475e-01 5.123358592391014099e-02 6.392010301351547241e-02 2.604871690273284912e-01 -8.716980367898941040e-02 -5.503609031438827515e-02 -4.029107093811035156e-02 -2.585308849811553955e-01 3.119705431163311005e-02 -2.220860570669174194e-01 -9.001433104276657104e-02 -1.833819597959518433e-01 -8.767680823802947998e-02 1.066527441143989563e-01 -2.343244850635528564e-01 3.259431123733520508e-01 -1.743275076150894165e-01 2.277554273605346680e-01 3.551096841692924500e-02 -2.891637682914733887e-01 2.232504785060882568e-01 2.352665364742279053e-01 3.036533296108245850e-01 -1.763097010552883148e-02 -1.049411073327064514e-01 3.481482863426208496e-01 1.342165172100067139e-01 -1.232668198645114899e-02 -2.070228382945060730e-02 -7.393707334995269775e-02
2.487608194351196289e-01 1.438445150852203369e-01 2.928172051906585693e-01 1.436153948307037354e-01 2.063538730144500732e-01 -5.019212514162063599e-02 -3.819022178649902344e-01 -1.045954301953315735e-01 1.861882805824279785e-01 -1.921431571245193481e-01 6.425143033266067505e-02 -3.193843662738800049e-01 1.991069763898849487e-01 -9.766546636819839478e-02 -1.078844144940376282e-01 -1.496848762035369873e-01 1.275831926614046097e-02 1.559256613254547119e-01 -3.071414232254028320e-01 -5.326766893267631531e-02 -9.460971504449844360e-02 -4.068034887313842773e-02 -8.166876435279846191e-02 -9.206583350896835327e-02 9.292954346165060997e-04 -5.324960872530937195e-02 2.071381211280822754e-01 6.592576205730438232e-02 2.211762517690658569e-01 1.225042715668678284e-01 5.437081679701805115e-02 2.895694673061370850e-01
2.525655329227447510e-01 2.328357398509979248e-01 2.088454216718673706e-01 1.022494807839393616e-01 -1.494335290044546127e-02 1.730095408856868744e-02 -2.147725075483322144e-01 6.717737764120101929e-02 5.206819251179695129e-02 -2.487793564796447754e-01 -1.666402369737625122e-01 -2.407092750072479248e-01 -5.011044442653656006e-02 -3.161015510559082031e-01 1.970896273851394653e-01 -9.843944013118743896e-02 -1.747241169214248657e-01 4.608676955103874207e-02 4.923062026500701904e-02 3.494357764720916748e-01 -4.177363961935043335e-02 -2.439364194869995117e-01 -1.167678274214267731e-02 7.223535329103469849e-02 -3.223152458667755127e-01 -1.517559140920639038e-01 8.221478015184402466e-02 1.890270411968231201e-01 1.193222403526306152e-01 2.466335706412792206e-02 -2.489186972379684448e-01 7.406818866729736328e-02
6.853560358285903931e-02 -6.398691982030868530e-02 1.478732079267501831e-01 1.257591694593429565e-01 3.076449930667877197e-01 -1.602135002613067627e-01 -3.550946116447448730e-01 -6.627330929040908813e-02 -1.066221110522747040e-02 -8.942078799009323120e-02 -3.141647577285766602e-01 -1.695144623517990112e-01 3.134831488132476807e-01 1.102535519748926163e-02 -1.135171875357627869e-01 -5.848531797528266907e-02 9.317354857921600342e-02 2.229250818490982056e-01 -2.948931157588958740e-01 1.083321720361709595e-01 -1.276706457138061523e-01 1.674408167600631714e-01 -1.979762502014636993e-02 1.025771051645278931e-01 2.952048368752002716e-02 -1.544630061835050583e-02 1.286308765411376953e-01 -2.334165200591087341e-02 2.577551603317260742e-01 2.658013403415679932e-01 -8.839912712574005127e-02 2.775898873805999756e-01
1.078009530901908875e-01 2.780654132366180420e-01 -9.432382136583328247e-02 7.970567047595977783e-02 -1.416050642728805542e-01 -2.125210687518119812e-02 -1.580255031585693359e-01 2.207497321069240570e-02 -1.636466532945632935e-01 1.648139059543609619e-01 -1.853515394032001495e-03 -2.669030427932739258e-01 -1.122401356697082520e-01 -1.935830563306808472e-01 2.175730913877487183e-01 -1.246187239885330200e-01 -2.979371249675750732e-01 5.648607611656188965e-01 1.018627509474754333e-01 -3.036080859601497650e-02 1.391045749187469482e-01 -8.015967905521392822e-02 7.962824404239654541e-02 -1.124891545623540878e-02 2.222909033298492432e-01 -1.617318391799926758e-01 -1.390346884727478027e-01 6.141378730535507202e-02 9.579023346304893494e-03 2.330659329891204834e-01 6.534332782030105591e-02 -5.470025539398193359e-02
1.924123913049697876e-01 4.382784664630889893e-02 1.723986715078353882e-01 1.279346942901611328e-01 5.048171430826187134e-02 9.784545004367828369e-02 -3.090266287326812744e-01 -1.994919478893280029e-01 1.469567418098449707e-01 -3.875143229961395264e-01 -1.286961883306503296e-01 6.536383926868438721e-02 4.267265200614929199e-01 3.281477093696594238e-02 -1.557785179466009140e-02 9.463737159967422485e-02 -8.022262714803218842e-03 3.848827779293060303e-01 -2.092853635549545288e-01 3.418500423431396484e-01 2.149529010057449341e-02 8.092260919511318207e-03 -2.446421794593334198e-02 4.453939199447631836e-02 1.783093996345996857e-02 1.820793189108371735e-02 -2.038491666316986084e-01 -2.869842015206813812e-02 1.091715544462203979e-01 1.015776321291923523e-01 -7.286097854375839233e-02 6.172810681164264679e-03
2.118814289569854736e-01 -1.003077626228332520e-01 1.851737052202224731e-01 -5.284566059708595276e-02 8.712639659643173218e-02 1.848686635494232178e-01 -2.907926738262176514e-01 6.690100580453872681e-02 -1.280317902565002441e-01 -1.287605762481689453e-01 3.799554333090782166e-02 -3.950090706348419189e-01 -8.739827573299407959e-02 8.835674822330474854e-02 1.977422982454299927e-01 2.045256495475769043e-01 3.451522439718246460e-02 1.917214393615722656e-01 -1.871011108160018921e-01 1.367486715316772461e-01 -3.358024656772613525e-01 1.344521939754486084e-01 2.565858066082000732e-01 1.203631907701492310e-01 7.494667917490005493e-02 -2.528028376400470734e-02 -6.859238445758819580e-02 -1.864556074142456055e-01 3.048830665647983551e-02 2.436807900667190552e-01 1.874038279056549072e-01 -2.153071016073226929e-01
3.021999299526214600e-01 2.056648880243301392e-01 5.015943199396133423e-02 4.729340225458145142e-02 1.113732531666755676e-01 -4.615105222910642624e-03 -2.500077784061431885e-01 -1.532094273716211319e-02 8.956796675920486450e-02 -1.044291779398918152e-01 4.034126643091440201e-03 -3.279913067817687988e-01 -2.300583422183990479e-01 -7.994978129863739014e-02 -2.099672704935073853e-01 2.375741302967071533e-01 1.236766949295997620e-01 2.719330191612243652e-01 -2.825424969196319580e-01 2.664127647876739502e-01 -2.823668532073497772e-02 4.569924250245094299e-02 7.998627424240112305e-02 2.029071450233459473e-01 8.156724274158477783e-02 -8.352392911911010742e-02 -1.267251819372177124e-01 3.061247058212757111e-02 3.217903375625610352e-01 2.772464416921138763e-02 9.079423546791076660e-02 -2.576824128627777100e-01
1.077727451920509338e-01 9.798251092433929443e-02 1.485493034124374390e-01 6.662878394126892090e-02 -6.047363951802253723e-02 1.379880905151367188e-01 -5.169916152954101562e-01 -1.824826002120971680e-01 8.110633492469787598e-02 -1.888220310211181641e-01 1.115504056215286255e-01 -3.101983107626438141e-02 1.423425227403640747e-01 -7.344777695834636688e-03 -1.734777688980102539e-01 -1.001268848776817322e-01 -3.029168955981731415e-02 2.881434559822082520e-01 -3.625434637069702148e-01 1.642997860908508301e-01 -2.199416607618331909e-01 1.036104857921600342e-01 -9.774528443813323975e-02 -1.035196632146835327e-01 3.576853126287460327e-02 -1.086369156837463379e-01 -6.481481343507766724e-02 -3.172924220561981201e-01 1.587025374174118042e-01 1.346445828676223755e-02 1.785492300987243652e-01 -1.263583749532699585e-01
1.996301300823688507e-02 9.534411132335662842e-03 2.788396775722503662e-01 1.698466539382934570e-01 -7.945032417774200439e-02 9.160847216844558716e-02 -3.181439638137817383e-01 -3.746833279728889465e-02 4.107464477419853210e-02 6.230556173250079155e-04 -2.684157192707061768e-01 -5.410776287317276001e-02 7.373050600290298462e-02 -2.974347174167633057e-01 -8.741733431816101074e-02 5.177134647965431213e-03 1.852234452962875366e-02 4.889079332351684570e-01 -5.364635959267616272e-02 1.401622295379638672e-01 -1.320435255765914917e-01 -1.980400979518890381e-01 -1.927337050437927246e-01 -1.814909875392913818e-01 -3.017688393592834473e-01 -1.513106748461723328e-02 1.316526532173156738e-01 -1.277138590812683105e-01 2.132685482501983643e-01 2.956890501081943512e-02 -9.280250221490859985e-02 -1.697292327880859375e-01
1.155089661478996277e-01 -1.095653027296066284e-01 3.004222214221954346e-01 -5.926544312387704849e-03 -1.515160053968429565e-01 -6.980977207422256470e-02 -8.991769701242446899e-02 2.040419429540634155e-01 -1.024974435567855835e-01 -2.581458985805511475e-01 2.387363910675048828e-01 -1.137702241539955139e-01 -1.399664729833602905e-01 -2.791463434696197510e-01 -8.267769217491149902e-02 -3.440769389271736145e-02 -1.662795841693878174e-01 4.881837964057922363e-01 -1.491737067699432373e-01 1.658184230327606201e-01 -1.022813245654106140e-01 2.465101927518844604e-01 1.034115254878997803e-01 1.126928720623254776e-02 -2.760762348771095276e-03 9.871783852577209473e-02 -2.860501706600189209e-01 3.967462107539176941e-03 -1.919760555028915405e-01 -1.214919686317443848e-01 -5.139294639229774475e-02 1.028533503413200378e-01
1.116576790809631348e-01 1.878982931375503540e-01 1.329324692487716675e-01 1.556308865547180176e-01 2.358767390251159668e-01 -1.123922094702720642e-01 -1.605421006679534912e-01 1.690272390842437744e-01 -4.602653980255126953e-01 -3.077809810638427734e-01 1.222522556781768799e-02 -1.627073884010314941e-01 -3.567942604422569275e-02 -3.042632900178432465e-02 -5.688992887735366821e-02 -2.289714757353067398e-03 -1.267132163047790527e-01 1.980378031730651855e-01 -1.818306371569633484e-02 1.472872495651245117e-01 -1.155100688338279724e-01 1.808049082756042480e-01 1.365995407104492188e-01 4.143986105918884277e-02 2.506239712238311768e-01 2.751701883971691132e-02 -7.801317423582077026e-02 1.721785515546798706e-01 9.090351872146129608e-03 -7.052489370107650757e-02 -4.131206870079040527e-01 -1.742090731859207153e-01
1.998031139373779297e-01 2.652208805084228516e-01 3.818829953670501709e-01 -5.566174909472465515e-02 2.739730775356292725e-01 1.494423151016235352e-01 -3.854278028011322021e-01 1.412395834922790527e-01 2.652686834335327148e-01 -4.275137558579444885e-02 -1.083905398845672607e-01 -9.501662105321884155e-02 -2.321039792150259018e-03 -5.538599193096160889e-02 -6.158773228526115417e-02 9.322800487279891968e-02 -2.508414685726165771e-01 2.233315408229827881e-01 -3.996222279965877533e-03 2.013388127088546753e-01 -4.161538556218147278e-02 -2.910822927951812744e-01 5.275887623429298401e-02 1.693904846906661987e-01 1.736047118902206421e-01 5.219434946775436401e-02 -2.035206882283091545e-03 -8.261547237634658813e-02 -1.169865354895591736e-01 1.166148409247398376e-01 1.035589873790740967e-01 -1.318575888872146606e-01
1.120269224047660828e-01 -4.140540957450866699e-02 -4.647261649370193481e-02 -4.276950657367706299e-02 4.258307628333568573e-03 -1.104754433035850525e-01 -2.815349698066711426e-01 1.932525448501110077e-02 -6.907431036233901978e-02 -2.918348014354705811e-01 4.882918298244476318e-02 -2.806484699249267578e-01 -7.565540820360183716e-02 -2.232428044080734253e-01 -4.432773590087890625e-02 -2.776626683771610260e-02 -3.185810446739196777e-01 3.446523845195770264e-01 -2.367544174194335938e-01 2.302988246083259583e-02 4.692699760198593140e-02 3.318889141082763672e-01 2.354858219623565674e-01 2.540825903415679932e-01 -9.614840894937515259e-02 1.051336079835891724e-01 1.010828688740730286e-01 -2.916269004344940186e-01 -8.362463116645812988e-02 1.510654389858245850e-01 -7.681018114089965820e-02 -1.835310598835349083e-03
-6.958928704261779785e-02 -1.812428086996078491e-01 2.256575971841812134e-01 2.933404445648193359e-01 -8.817105740308761597e-02 1.989549994468688965e-01 -3.355013132095336914e-01 5.825459584593772888e-02 -1.400642842054367065e-01 2.053323537111282349e-01 2.538438886404037476e-02 -4.263346493244171143e-01 -2.984825335443019867e-02 -1.249728351831436157e-01 -6.430701166391372681e-02 -1.486147940158843994e-01 6.927010416984558105e-02 1.604816913604736328e-01 -2.186760306358337402e-01 3.331019729375839233e-02 -8.159472793340682983e-02 -1.459283083677291870e-01 1.290364712476730347e-01 -7.551916688680648804e-02 7.553927600383758545e-02 -3.379467427730560303e-01 -1.542132496833801270e-01 1.217112466692924500e-01 2.267015725374221802e-01 1.132826879620552063e-01 5.823154002428054810e-03 1.501760929822921753e-01
-1.383735537528991699e-01 2.110282629728317261e-01 1.674670428037643433e-01 2.320104688405990601e-01 -1.339560598134994507e-01 -2.755245268344879150e-01 -1.780152618885040283e-01 -1.318541616201400757e-01 1.864233762025833130e-01 -1.232060417532920837e-01 2.508772723376750946e-02 -4.678596258163452148e-01 2.647864073514938354e-02 -1.753319799900054932e-01 2.636469304561614990e-01 -1.234077289700508118e-02 2.419140785932540894e-01 2.044191509485244751e-01 -6.932074669748544693e-03 1.638109683990478516e-01 -2.540414631366729736e-01 8.103767037391662598e-02 3.095834143459796906e-02 -2.256784122437238693e-03 -7.134538143873214722e-02 -6.181599944829940796e-02 6.299617141485214233e-02 -3.535316884517669678e-02 1.951219737529754639e-01 -3.945249319076538086e-02 -1.953213214874267578e-01 2.231237590312957764e-01
-1.350400298833847046e-01 3.839879110455513000e-02 1.643472462892532349e-01 2.161484360694885254e-01 8.198568969964981079e-02 -4.628880694508552551e-02 -4.806203246116638184e-01 -5.008840933442115784e-02 1.640583723783493042e-01 -1.239279508590698242e-01 1.926305145025253296e-01 -2.002740651369094849e-02 -1.890376396477222443e-02 -4.754737019538879395e-03 -1.460625678300857544e-01 -4.062144458293914795e-02 3.418808430433273315e-02 1.928441971540451050e-01 -1.429207026958465576e-01 6.448043882846832275e-02 -2.690430879592895508e-01 -1.513658910989761353e-01 1.536944359540939331e-01 3.131499141454696655e-02 1.808125823736190796e-01 -2.390727773308753967e-02 -4.134285151958465576e-01 -2.222817242145538330e-01 -8.349824696779251099e-02 1.444089710712432861e-01 -2.827405035495758057e-01 1.297688633203506470e-01
-2.126338928937911987e-01 -9.536916762590408325e-02 -2.212450057268142700e-01 1.639589369297027588e-01 -8.754518628120422363e-02 9.929782152175903320e-02 -2.486876547336578369e-01 -9.802237153053283691e-03 1.687848418951034546e-01 1.427288502454757690e-01 -8.416497148573398590e-03 -2.875690460205078125e-01 7.066641002893447876e-02 -2.769502103328704834e-01 -3.218405647203326225e-03 -1.283933371305465698e-01 -1.742582954466342926e-02 3.584648072719573975e-01 -1.314553469419479370e-01 2.672596573829650879e-01 -9.841942787170410156e-02 2.804956585168838501e-02 1.616588979959487915e-01 1.963016092777252197e-01 1.571745574474334717e-01 -4.135140776634216309e-01 -1.771376729011535645e-01 5.909004062414169312e-02 -1.369872316718101501e-02 1.366009563207626343e-01 -1.260446757078170776e-01 -5.123602226376533508e-02
-3.691625967621803284e-02 1.648046374320983887e-01 2.413484305143356323e-01 2.841688692569732666e-01 5.389705300331115723e-02 3.190264999866485596e-01 1.920370757579803467e-02 3.844997659325599670e-02 -3.180392682552337646e-01 -1.847250014543533325e-01 2.586944494396448135e-03 -1.963049322366714478e-01 1.425020545721054077e-01 -1.605260223150253296e-01 -3.517883270978927612e-02 -1.831392571330070496e-02 -8.112773299217224121e-02 3.261968791484832764e-01 -1.843624264001846313e-01 2.545803487300872803e-01 -5.729862302541732788e-02 2.393758110702037811e-02 1.166384220123291016e-01 2.854001820087432861e-01 5.491391196846961975e-02 8.031406253576278687e-02 -1.993092447519302368e-01 2.659999132156372070e-01 1.406777650117874146e-01 1.060618087649345398e-01 1.687756627798080444e-01 1.196301802992820740e-01
3.366322442889213562e-02 -1.322548487223684788e-03 -1.861044205725193024e-02 6.066754460334777832e-02 -2.361768158152699471e-03 1.065829470753669739e-01 -4.152888059616088867e-01 -1.081373393535614014e-01 3.938442468643188477e-02 -1.215070709586143494e-01 -7.270466536283493042e-02 -1.683328151702880859e-01 -6.239177286624908447e-02 -2.578805387020111084e-01 -7.082294672727584839e-02 -3.318748474121093750e-01 1.757231801748275757e-01 8.940397948026657104e-02 -2.378792017698287964e-01 2.711597979068756104e-01 -3.319890499114990234e-01 -1.945475190877914429e-01 -1.045320406556129456e-01 2.851734757423400879e-01 2.375980764627456665e-01 -2.780425362288951874e-02 -1.546069085597991943e-01 -8.562126196920871735e-03 -8.061566948890686035e-02 -2.053344398736953735e-01 -1.239750534296035767e-01 -9.638304263353347778e-02
6.613572686910629272e-02 3.071934282779693604e-01 1.685030758380889893e-01 -1.154663935303688049e-01 -1.603068113327026367e-01 -8.100356161594390869e-02 -1.343368887901306152e-01 -1.905717253684997559e-01 -1.250403970479965210e-01 -4.425744339823722839e-02 -2.880708575248718262e-01 -1.316289156675338745e-01 -1.392183899879455566e-01 -1.002515703439712524e-01 1.669402569532394409e-01 3.631357848644256592e-02 -8.346622437238693237e-02 2.463034540414810181e-01 -1.567046791315078735e-01 3.179661035537719727e-01 -1.939402073621749878e-01 8.591571450233459473e-02 2.938868403434753418e-01 -1.598118431866168976e-02 1.572000086307525635e-01 -3.552289009094238281e-01 1.659263074398040771e-01 -4.800314828753471375e-02 2.256480902433395386e-01 -5.166092514991760254e-02 2.718621864914894104e-02 -1.908236891031265259e-01
[truncated: 3,272,990 more chars]
