# Supplementary material for: The Language of Innovation
Source: PLoS One. 2020 Apr 30;15(4):e0230107. doi: 10.1371/journal.pone.0230107 (PMC7194493; doi:10.1371/journal.pone.0230107)
Supplement: S2 File — (GZ) [file pone.0230107.s002.tar.gz › 1980-1984/V2Run_0_VS_4500_embeddings1980-1984ED32.txt]

-1.013796702027320862e-01 3.174120485782623291e-01 1.950084231793880463e-02 -1.698894947767257690e-01 9.176083654165267944e-02 -1.162842586636543274e-01 -2.560138106346130371e-01 1.870924979448318481e-01 -8.531012386083602905e-02 -1.646072715520858765e-01 -1.389578133821487427e-01 -2.950657308101654053e-01 2.490831352770328522e-02 7.818495482206344604e-02 9.810302406549453735e-02 -1.896696686744689941e-01 -1.791990995407104492e-01 1.166177466511726379e-01 1.688103936612606049e-02 3.422194123268127441e-01 1.865061521530151367e-01 -1.309615969657897949e-01 2.184026539325714111e-01 2.747388482093811035e-01 2.938233315944671631e-01 7.193590514361858368e-03 -9.655411541461944580e-02 -6.210501492023468018e-02 -1.041291952133178711e-01 9.858669340610504150e-02 -2.107749432325363159e-01 -2.034255862236022949e-01
1.675897836685180664e-02 -2.123166769742965698e-01 -4.506420716643333435e-02 -2.555201351642608643e-01 -7.382930815219879150e-02 -4.211493954062461853e-02 -9.614583849906921387e-02 1.227174252271652222e-01 1.402122676372528076e-01 -1.898766756057739258e-01 7.501158863306045532e-02 -1.839685142040252686e-01 9.996145963668823242e-02 7.012483477592468262e-02 6.045135483145713806e-02 -7.085783034563064575e-02 6.884252279996871948e-02 -1.214052215218544006e-01 7.541791349649429321e-02 -6.373917311429977417e-02 2.609027624130249023e-01 1.444253027439117432e-01 3.881272971630096436e-01 1.200473681092262268e-02 4.163138866424560547e-01 -3.779023587703704834e-01 8.190941810607910156e-02 -1.969294250011444092e-01 -1.745635271072387695e-01 -2.555997967720031738e-01 -9.421236068010330200e-02 -4.219495505094528198e-02
2.405613660812377930e-02 1.332331448793411255e-02 -8.693137019872665405e-02 1.066368594765663147e-01 -1.485607177019119263e-01 6.196074187755584717e-02 1.834553107619285583e-02 3.994988799095153809e-01 -1.779694706201553345e-01 -1.760587245225906372e-01 4.266993701457977295e-02 -1.543439924716949463e-01 3.323429822921752930e-02 2.335972934961318970e-01 2.664774283766746521e-02 6.860964000225067139e-02 -1.466037034988403320e-01 -2.047211490571498871e-02 -1.832869350910186768e-01 -1.085816547274589539e-01 3.725961744785308838e-01 1.767360488884150982e-03 1.727751195430755615e-01 2.490656636655330658e-02 4.100681543350219727e-01 7.395703345537185669e-02 -1.325899921357631683e-02 9.974371641874313354e-02 -1.536512523889541626e-01 -4.028620719909667969e-01 -5.393813550472259521e-02 -1.894822418689727783e-01
5.776922032237052917e-02 2.177362516522407532e-02 -2.181654274463653564e-01 -1.179612576961517334e-01 -2.691286802291870117e-02 -9.633188694715499878e-02 -2.121556252241134644e-01 2.008063644170761108e-01 2.806804329156875610e-02 -5.777267739176750183e-02 -9.865576028823852539e-02 -2.506157755851745605e-01 4.869922250509262085e-02 1.982653439044952393e-01 -1.952730417251586914e-01 1.427724212408065796e-01 -2.415308207273483276e-01 4.965065792202949524e-02 -9.083602577447891235e-02 -1.066711023449897766e-01 1.889636553823947906e-02 3.074475191533565521e-02 2.060237228870391846e-01 -2.431010454893112183e-01 4.979433715343475342e-01 -2.924228645861148834e-02 1.831114292144775391e-01 -1.563868224620819092e-01 -2.607523798942565918e-01 -7.192810624837875366e-02 -9.677027165889739990e-02 -2.997991442680358887e-01
-8.001131564378738403e-02 2.269922047853469849e-01 -2.798472344875335693e-01 -2.468606382608413696e-01 5.783769488334655762e-02 -9.422127902507781982e-02 -1.222101524472236633e-01 1.954031735658645630e-02 1.233274210244417191e-02 -2.538931965827941895e-01 1.085869316011667252e-02 -1.035169139504432678e-01 6.218053773045539856e-02 1.928399056196212769e-01 -1.327622532844543457e-01 -2.386918067932128906e-01 -8.272752910852432251e-02 -6.629754602909088135e-02 -3.020026683807373047e-01 -1.985484510660171509e-01 2.676083147525787354e-01 1.244114860892295837e-01 2.929356396198272705e-01 -2.134890705347061157e-01 3.986574411392211914e-01 -1.158211305737495422e-01 -1.184540018439292908e-01 7.349515706300735474e-02 -1.221634969115257263e-01 2.889091335237026215e-02 -1.234560087323188782e-01 -3.247591480612754822e-02
2.003506571054458618e-01 1.123541668057441711e-01 -4.206124693155288696e-02 -1.405130624771118164e-01 2.370930165052413940e-01 -1.363443285226821899e-01 -8.656323701143264771e-02 1.455646157264709473e-01 1.752073913812637329e-01 -1.898467391729354858e-01 3.874618094414472580e-03 -4.668873548507690430e-02 2.293274104595184326e-01 2.953429147601127625e-02 1.402793079614639282e-01 1.954397000372409821e-02 -1.839863210916519165e-01 -1.775562763214111328e-01 -1.108516529202461243e-01 3.366724774241447449e-02 1.358618736267089844e-01 -1.041975617408752441e-01 2.847633957862854004e-01 -2.290454357862472534e-01 5.204893350601196289e-01 -1.506528817117214203e-02 3.335356712341308594e-01 -1.498470269143581390e-02 6.586612761020660400e-02 3.352450206875801086e-02 -1.167735755443572998e-01 1.908107250928878784e-01
-2.415543347597122192e-01 5.980891361832618713e-02 1.090457662940025330e-01 -4.504286348819732666e-01 -3.297696635127067566e-02 5.920106545090675354e-02 -1.108216270804405212e-01 -4.988086409866809845e-03 -1.371498554944992065e-01 -2.939433045685291290e-02 -1.139591559767723083e-01 -2.708186209201812744e-01 -4.024242982268333435e-02 1.050476431846618652e-01 1.455852836370468140e-01 2.412555217742919922e-01 -2.827557325363159180e-01 3.882485628128051758e-01 1.305516362190246582e-01 2.025431692600250244e-01 9.553357958793640137e-02 -2.444222122430801392e-01 2.328511923551559448e-01 -5.364006385207176208e-02 1.739975363016128540e-01 -1.595926731824874878e-01 2.382212877273559570e-02 -1.541632860898971558e-01 7.097657769918441772e-02 -5.086738243699073792e-02 -5.407011881470680237e-02 5.471030250191688538e-02
3.499230742454528809e-02 1.524229943752288818e-01 -4.501434043049812317e-02 -4.422625601291656494e-01 -1.119361631572246552e-02 -4.018723964691162109e-02 -1.880847662687301636e-01 2.962346673011779785e-01 -2.317098230123519897e-01 -6.846817582845687866e-02 -9.256385266780853271e-02 -2.793121933937072754e-01 -8.863820880651473999e-02 -1.163687650114297867e-02 2.076951116323471069e-01 2.744792699813842773e-01 -2.000229209661483765e-01 1.391766220331192017e-01 1.711060851812362671e-01 1.054030731320381165e-01 3.157983422279357910e-01 -1.674037724733352661e-01 9.182558208703994751e-02 -8.270706236362457275e-02 2.290397286415100098e-01 -3.244050592184066772e-02 -6.630802154541015625e-02 -6.506583839654922485e-02 9.890719503164291382e-02 -2.570978403091430664e-01 -2.679095044732093811e-02 -9.334864094853401184e-03
3.381618112325668335e-02 -1.834494061768054962e-02 -1.135688722133636475e-01 -2.449284493923187256e-01 -1.233147457242012024e-01 -5.153509229421615601e-02 -1.452468931674957275e-01 2.937980890274047852e-01 5.838809162378311157e-02 -2.296249866485595703e-01 2.320342659950256348e-01 -3.109639286994934082e-01 9.581108391284942627e-02 6.407416611909866333e-02 1.914309337735176086e-02 -2.088267952203750610e-01 9.315209463238716125e-03 1.155038643628358841e-02 4.015208408236503601e-02 3.525786101818084717e-02 2.506359517574310303e-01 1.767991185188293457e-01 2.698740065097808838e-01 -2.553158700466156006e-01 4.499292671680450439e-01 -2.503522038459777832e-01 -3.957287222146987915e-02 -1.372189521789550781e-01 -6.468077003955841064e-02 1.593153923749923706e-02 -5.183477699756622314e-02 9.283494204282760620e-02
-7.210924476385116577e-02 -1.648035347461700439e-01 -1.610733121633529663e-01 -2.585039436817169189e-01 3.594423411414027214e-03 -1.805360466241836548e-01 -2.026525139808654785e-01 3.196033835411071777e-01 9.255742281675338745e-02 -1.613036543130874634e-01 1.430190205574035645e-01 -2.688586711883544922e-01 2.017382346093654633e-02 8.810561150312423706e-02 -6.981454044580459595e-02 1.907424442470073700e-02 7.208044826984405518e-02 8.708085119724273682e-02 3.740634396672248840e-02 8.135423809289932251e-02 1.346119344234466553e-01 1.615969985723495483e-01 2.360784262418746948e-01 -1.881283670663833618e-01 4.225680828094482422e-01 -4.331527948379516602e-01 -1.511603891849517822e-01 -1.289668679237365723e-02 -3.660976886749267578e-02 -6.950193643569946289e-02 -8.056319504976272583e-02 1.732720620930194855e-02
-6.472525745630264282e-02 2.826664447784423828e-01 2.285909205675125122e-01 -3.651346778497099876e-04 1.726607531309127808e-01 5.698714777827262878e-02 -2.025206387042999268e-01 -2.370363175868988037e-01 -8.280266076326370239e-02 -5.348953977227210999e-02 2.925927042961120605e-01 -2.322288304567337036e-01 -1.784165501594543457e-01 2.268859297037124634e-01 4.081501066684722900e-01 -1.013743951916694641e-01 -1.087425500154495239e-01 6.243195757269859314e-02 -8.789430558681488037e-02 1.123165339231491089e-01 5.706763640046119690e-02 2.039493620395660400e-01 3.248618245124816895e-01 -1.410852093249559402e-02 2.436381578445434570e-01 -1.569859832525253296e-01 5.765454098582267761e-02 -8.553107082843780518e-02 -7.300261408090591431e-03 -1.688422262668609619e-01 -1.176332831382751465e-01 -1.653590612113475800e-02
-3.992266207933425903e-02 -6.543522328138351440e-02 -9.679381549358367920e-02 -3.328298330307006836e-01 -1.248238682746887207e-01 -1.240717619657516479e-01 9.115371853113174438e-02 1.525673419237136841e-01 2.917378842830657959e-01 1.368793472647666931e-02 1.675166040658950806e-01 -4.308566749095916748e-01 5.115176085382699966e-03 6.052102521061897278e-02 9.491417557001113892e-02 -1.363108307123184204e-01 -6.755752861499786377e-02 -1.958434283733367920e-01 -8.189640194177627563e-02 6.966959685087203979e-02 1.222188323736190796e-01 9.983706474304199219e-02 3.556508943438529968e-02 -1.377067267894744873e-01 3.918361961841583252e-01 -3.156370520591735840e-01 -5.002103000879287720e-02 -8.451581746339797974e-02 -2.877083420753479004e-01 -1.161962673068046570e-01 -1.143055856227874756e-01 9.685035794973373413e-02
-6.752248853445053101e-02 -8.130837231874465942e-03 1.503230035305023193e-01 -2.892364859580993652e-01 -1.771831065416336060e-01 8.677455782890319824e-02 -2.141574397683143616e-02 7.186432182788848877e-02 3.012725114822387695e-01 1.389662474393844604e-01 1.335101127624511719e-01 -2.865601480007171631e-01 3.029957711696624756e-01 2.382139861583709717e-01 1.274934858083724976e-01 -1.544380486011505127e-01 -2.526530027389526367e-01 -1.013011038303375244e-01 -4.950069263577461243e-02 -1.300663352012634277e-01 2.827280461788177490e-01 8.287821710109710693e-02 3.018862307071685791e-01 -1.463432610034942627e-01 2.768497467041015625e-01 -1.657108515501022339e-01 -9.243670105934143066e-02 -1.096642091870307922e-01 -1.356354951858520508e-01 -5.498437210917472839e-02 -7.313939929008483887e-02 -4.039288684725761414e-02
-1.157440766692161560e-01 1.867100298404693604e-01 -2.377756834030151367e-01 9.116557240486145020e-02 -2.134870290756225586e-01 6.637571752071380615e-02 -9.286823682487010956e-03 2.166899591684341431e-01 -6.388749182224273682e-02 -2.973195612430572510e-01 1.704310327768325806e-01 -1.308296024799346924e-01 2.079360932111740112e-02 1.841381043195724487e-01 -3.783664107322692871e-02 3.166495636105537415e-02 -1.996444016695022583e-01 -7.854938507080078125e-02 -1.573233306407928467e-01 -1.034323275089263916e-01 3.334781527519226074e-01 -6.623490154743194580e-02 3.119846582412719727e-01 -7.520155608654022217e-02 4.257915616035461426e-01 -1.025659218430519104e-01 -3.123762086033821106e-02 -2.093153297901153564e-01 -2.183625996112823486e-01 -4.751563817262649536e-02 -1.367134451866149902e-01 -9.568227827548980713e-02
1.256867796182632446e-01 1.921864748001098633e-01 -2.095321267843246460e-01 -9.436579793691635132e-02 -1.666417866945266724e-01 1.288552135229110718e-01 -1.221865192055702209e-01 2.476144433021545410e-01 -7.480044662952423096e-02 -3.743655979633331299e-02 -8.836827427148818970e-02 -3.491566181182861328e-01 1.473645865917205811e-01 6.600800156593322754e-02 -8.091145753860473633e-02 1.808713078498840332e-01 -9.115267544984817505e-02 2.073616832494735718e-01 -1.309640426188707352e-02 -1.189290657639503479e-01 3.515613675117492676e-01 2.167219519615173340e-01 1.117127835750579834e-01 -1.140623390674591064e-01 4.167363345623016357e-01 -3.120732009410858154e-01 2.769907750189304352e-02 1.475740224123001099e-02 -1.519954670220613480e-02 8.388526737689971924e-03 -1.277265548706054688e-01 1.464793682098388672e-01
-8.481042832136154175e-02 1.063561141490936279e-01 6.955245882272720337e-02 -1.387241929769515991e-01 -1.430085599422454834e-01 2.931342832744121552e-02 -1.185109019279479980e-01 1.967364549636840820e-01 3.195243775844573975e-01 1.895227283239364624e-01 1.262635737657546997e-01 -3.552221059799194336e-01 2.412206977605819702e-01 1.490165591239929199e-01 6.169958040118217468e-02 -1.118596047163009644e-01 -2.974185645580291748e-01 -6.872805953025817871e-02 -4.430155083537101746e-02 -7.808368653059005737e-02 2.339093238115310669e-01 1.560482680797576904e-01 1.735318154096603394e-01 -1.683668941259384155e-01 3.127987980842590332e-01 -2.747724354267120361e-01 7.088494300842285156e-02 8.449947834014892578e-02 -2.648710310459136963e-01 -8.896761573851108551e-03 -3.728958219289779663e-02 1.029537320137023926e-01
-1.615757346153259277e-01 8.026708662509918213e-02 -9.231781959533691406e-02 1.047333925962448120e-01 -2.722111046314239502e-01 1.128193512558937073e-01 -4.697228968143463135e-02 3.530039191246032715e-01 -7.273641228675842285e-02 4.961315076798200607e-03 -2.428756654262542725e-02 -4.736217483878135681e-02 1.595113724470138550e-01 1.467783451080322266e-01 -3.250366821885108948e-02 7.641644030809402466e-02 -3.663985133171081543e-01 1.259938161820173264e-02 -4.524032771587371826e-02 -2.236784622073173523e-02 1.108056008815765381e-01 6.072887405753135681e-02 2.344053983688354492e-01 -2.692894339561462402e-01 4.998470544815063477e-01 -1.161523237824440002e-01 -1.333230137825012207e-01 9.465527720749378204e-03 -2.660986781120300293e-01 -1.839367300271987915e-01 -6.432537734508514404e-02 -4.378792643547058105e-02
4.228321090340614319e-02 2.551150321960449219e-01 -6.260225083678960800e-03 3.585176914930343628e-02 -2.570910453796386719e-01 1.593475788831710815e-01 -1.078426912426948547e-01 7.162397354841232300e-02 1.516060680150985718e-01 -1.166412755846977234e-01 1.427291184663772583e-01 -1.867381185293197632e-01 -9.453472495079040527e-02 7.673712819814682007e-02 -3.350338339805603027e-02 -3.541108453646302223e-03 7.008213549852371216e-02 1.745807975530624390e-01 2.607916295528411865e-01 3.003131132572889328e-03 2.980555593967437744e-01 1.076771616935729980e-01 1.849154531955718994e-01 1.524105947464704514e-02 5.024846196174621582e-01 -1.246550083160400391e-01 3.705912828445434570e-02 -3.172779455780982971e-02 -4.235860332846641541e-02 -1.029482781887054443e-01 -3.928840458393096924e-01 2.008353620767593384e-01
-1.833082586526870728e-01 6.952033936977386475e-02 1.010310947895050049e-01 -1.581792384386062622e-01 -8.338006585836410522e-02 9.458853304386138916e-02 -1.800455003976821899e-01 -9.931388311088085175e-03 1.777404248714447021e-01 -3.695048987865447998e-01 -1.517002731561660767e-01 -1.785418540239334106e-01 4.761242493987083435e-02 2.956640124320983887e-01 1.287811398506164551e-01 1.458891481161117554e-01 -4.849534109234809875e-02 1.896236985921859741e-01 -3.310050815343856812e-02 -1.846011430025100708e-01 1.563116610050201416e-01 -2.327864766120910645e-01 1.985441446304321289e-01 1.871211379766464233e-01 3.409978449344635010e-01 -1.237494796514511108e-01 -2.122264504432678223e-01 -1.592227816581726074e-01 1.676170271821320057e-03 -3.103961944580078125e-01 -4.373020026832818985e-03 4.962195828557014465e-02
3.868513274937868118e-03 1.122451871633529663e-01 -2.358568161725997925e-01 -2.782241702079772949e-01 -8.382192254066467285e-02 1.801623851060867310e-01 -2.315950095653533936e-01 8.933467417955398560e-02 -2.081158608198165894e-01 6.564422696828842163e-02 -3.470938280224800110e-02 -2.182119190692901611e-01 2.284968346357345581e-01 9.702721238136291504e-02 -6.368018686771392822e-02 7.320247590541839600e-02 -7.130876183509826660e-02 1.666052937507629395e-01 -1.162776537239551544e-02 -7.750067859888076782e-02 3.183371722698211670e-01 2.307239174842834473e-01 3.937169909477233887e-02 -2.980011105537414551e-01 4.255982041358947754e-01 -2.659454643726348877e-01 1.189024820923805237e-01 -3.161387890577316284e-02 -1.452112048864364624e-01 -1.025200486183166504e-01 -5.094674602150917053e-02 2.578894048929214478e-02
-9.542509913444519043e-02 7.841341197490692139e-02 -9.080576151609420776e-02 -1.504208743572235107e-01 -3.790518268942832947e-02 4.369160160422325134e-02 -6.550993770360946655e-02 -9.454393386840820312e-02 3.159453570842742920e-01 4.828085377812385559e-02 2.156175822019577026e-01 -3.838005661964416504e-01 -3.241538628935813904e-02 1.191237270832061768e-01 -4.828333389014005661e-03 -2.851266860961914062e-01 -1.833834201097488403e-01 -4.700634256005287170e-02 -6.420823931694030762e-02 -4.505860060453414917e-02 2.616114616394042969e-01 1.084431335330009460e-01 -1.625592005439102650e-03 -2.925651669502258301e-01 3.812433779239654541e-01 -1.097961068153381348e-01 1.160251572728157043e-01 -4.864308610558509827e-02 -2.299410998821258545e-01 -2.966742217540740967e-01 8.563487231731414795e-02 1.246927827596664429e-01
5.830970592796802521e-03 -1.230382919311523438e-01 -1.368829756975173950e-01 8.455906063318252563e-02 -2.366471737623214722e-01 3.094582818448543549e-02 -5.707239359617233276e-02 1.062736958265304565e-01 -2.634852230548858643e-01 -1.700469404458999634e-01 -7.078360021114349365e-02 -2.632492780685424805e-01 1.141905561089515686e-01 2.042523920536041260e-01 4.226475208997726440e-02 1.331513747572898865e-02 -1.310780793428421021e-01 -1.243178769946098328e-01 -2.246283888816833496e-01 -9.000454097986221313e-02 4.831998050212860107e-01 -7.950363680720329285e-03 1.440611183643341064e-01 -7.466060575097799301e-03 4.112371206283569336e-01 -1.434666812419891357e-01 -6.064790487289428711e-02 4.395724460482597351e-02 -1.196757778525352478e-01 -1.756738424301147461e-01 -1.312827765941619873e-01 -2.340492159128189087e-01
-1.785200685262680054e-01 2.164530009031295776e-01 -3.325251638889312744e-01 -2.736063897609710693e-01 1.162530705332756042e-01 -1.733667552471160889e-01 -2.760669887065887451e-01 5.631921812891960144e-03 2.155609279870986938e-01 -1.064094081521034241e-01 9.622671455144882202e-02 -3.414756655693054199e-01 -6.236569955945014954e-02 5.655731260776519775e-02 1.142421066761016846e-01 -1.779477857053279877e-02 -1.229986846446990967e-01 1.207396481186151505e-02 -1.384537816047668457e-01 -2.263699918985366821e-01 2.435822933912277222e-01 1.083160284906625748e-02 2.500047981739044189e-01 -2.779146730899810791e-01 2.949207127094268799e-01 6.219962611794471741e-02 1.124903038144111633e-01 4.077707231044769287e-02 -1.111324429512023926e-01 5.244449526071548462e-02 -6.463843397796154022e-03 8.207601308822631836e-02
-1.010471284389495850e-01 1.249189227819442749e-01 4.476919304579496384e-03 -7.542710751295089722e-02 3.096442222595214844e-01 9.879114478826522827e-02 -3.063146173954010010e-01 3.547886759042739868e-02 6.161241326481103897e-03 -1.422580778598785400e-01 -2.581886053085327148e-01 -1.608944684267044067e-02 4.083372652530670166e-02 1.279394421726465225e-02 1.697824709117412567e-02 -7.312993705272674561e-02 -5.915432423353195190e-02 -2.407595515251159668e-01 -1.159974709153175354e-01 -9.061054140329360962e-02 2.077219784259796143e-01 -4.077556729316711426e-02 2.355591207742691040e-01 -2.490533888339996338e-01 6.149046421051025391e-01 1.424307823181152344e-01 7.642229646444320679e-02 -7.872091978788375854e-02 -3.627676516771316528e-02 -8.360605686902999878e-02 8.078667335212230682e-03 -9.394910186529159546e-02
-2.033263817429542542e-02 -4.191805720329284668e-01 1.249941810965538025e-01 -2.827004492282867432e-01 -6.418120115995407104e-02 -2.324379235506057739e-02 -8.149468898773193359e-02 -1.049267798662185669e-01 -4.000785574316978455e-02 4.104835912585258484e-02 1.105890870094299316e-01 -1.969741582870483398e-01 3.059458322240971029e-05 7.527558505535125732e-02 7.126515358686447144e-02 -7.080908119678497314e-02 -1.401842534542083740e-01 1.992412470281124115e-02 3.218727558851242065e-02 -1.453476548194885254e-01 1.951141506433486938e-01 -2.598315179347991943e-01 4.671884477138519287e-01 6.126952543854713440e-02 3.790078759193420410e-01 -1.389917265623807907e-02 -6.436990201473236084e-02 1.041404306888580322e-01 -4.262028634548187256e-02 -3.413622826337814331e-02 -1.062980517745018005e-01 -3.050012588500976562e-01
4.202421009540557861e-02 9.459269791841506958e-02 5.863468348979949951e-02 -7.244255393743515015e-03 2.131271511316299438e-01 -7.377588003873825073e-02 7.375668734312057495e-03 1.411212701350450516e-02 1.511437147855758667e-01 1.225110292434692383e-01 1.091021969914436340e-01 -2.337498962879180908e-01 3.822402283549308777e-02 -3.140058368444442749e-02 -1.530016660690307617e-01 -6.885693222284317017e-02 -1.074910834431648254e-01 -1.407115459442138672e-01 2.277657017111778259e-02 -7.700332254171371460e-02 1.580943167209625244e-01 1.078257337212562561e-01 2.948950827121734619e-01 2.356514781713485718e-01 6.068451404571533203e-01 -1.552574485540390015e-01 -9.558199346065521240e-02 2.171263284981250763e-02 -1.594288647174835205e-01 -2.019853144884109497e-01 -3.031080663204193115e-01 -1.506714075803756714e-01
-8.525837212800979614e-02 1.787592321634292603e-01 2.140947431325912476e-01 -2.080337852239608765e-01 3.067020513117313385e-02 -2.167505174875259399e-01 1.212182044982910156e-01 2.614601850509643555e-01 -5.572804063558578491e-02 -2.283976227045059204e-02 3.301295638084411621e-02 -4.369124174118041992e-01 1.041982248425483704e-01 9.864087402820587158e-02 2.174182832241058350e-01 2.740063369274139404e-01 -8.091190457344055176e-02 5.697141960263252258e-02 -4.298123717308044434e-02 5.416074395179748535e-02 1.176600158214569092e-01 -4.232791066169738770e-02 2.768978849053382874e-02 -8.471433073282241821e-03 3.303384482860565186e-01 -2.412492781877517700e-01 1.379100978374481201e-01 1.914259791374206543e-02 1.302350461483001709e-01 -1.767111420631408691e-01 -3.669395148754119873e-01 -3.933760151267051697e-02
1.043558269739151001e-01 8.640756458044052124e-02 -1.115268170833587646e-01 -9.888966381549835205e-02 -5.123144388198852539e-02 -2.838562726974487305e-01 -1.130435094237327576e-01 1.076185628771781921e-01 -1.030578166246414185e-01 -1.703846640884876251e-02 1.046564877033233643e-01 -3.438654243946075439e-01 2.454951778054237366e-02 1.517011374235153198e-01 3.805842623114585876e-02 -2.928778296336531639e-03 -2.445062398910522461e-01 9.745181351900100708e-02 -1.255560517311096191e-01 -1.296032685786485672e-02 6.978216022253036499e-02 3.131599351763725281e-02 2.281981706619262695e-01 -1.783007830381393433e-01 3.420449793338775635e-01 1.453234106302261353e-01 2.448605746030807495e-01 -2.693500518798828125e-01 -3.752554655075073242e-01 -1.400342490524053574e-02 -2.666775882244110107e-01 -1.703178882598876953e-01
4.466193169355392456e-02 -2.144961953163146973e-01 1.309463102370500565e-02 -1.025870740413665771e-01 -7.945506274700164795e-02 -8.963529765605926514e-02 -2.445146441459655762e-01 1.516568809747695923e-01 1.888114511966705322e-01 -6.724826991558074951e-03 3.379912301898002625e-02 -4.109995365142822266e-01 9.246452152729034424e-02 5.120002031326293945e-01 1.166993528604507446e-01 -1.484773606061935425e-01 7.062288373708724976e-02 6.655946373939514160e-02 -2.720953710377216339e-02 2.514947904273867607e-03 1.525951474905014038e-01 4.678843542933464050e-02 1.424674242734909058e-01 -3.100707754492759705e-02 3.981992602348327637e-01 5.407652352005243301e-03 9.205283224582672119e-02 -1.170802190899848938e-01 -2.208966016769409180e-01 -8.089134842157363892e-02 -1.051357388496398926e-01 1.672940999269485474e-01
-1.382001042366027832e-01 1.388838980346918106e-02 2.221752144396305084e-02 -1.685526221990585327e-01 1.404792536050081253e-02 1.891528815031051636e-02 -3.008246421813964844e-01 7.105968892574310303e-02 1.096537187695503235e-01 -1.478960812091827393e-01 -1.478886604309082031e-01 -8.044067770242691040e-02 2.372478395700454712e-01 3.533496260643005371e-01 3.208236992359161377e-01 -4.173538088798522949e-02 2.267006337642669678e-01 1.820799857378005981e-01 -1.558794379234313965e-01 5.036258697509765625e-02 5.420071259140968323e-02 -1.241660211235284805e-02 4.207093641161918640e-02 1.009231954813003540e-01 4.961581826210021973e-01 -5.404886603355407715e-02 -1.505591422319412231e-01 -1.284306794404983521e-01 -2.769263647496700287e-02 -3.027725815773010254e-01 1.915850676596164703e-02 1.275046076625585556e-02
4.458326473832130432e-02 -9.953727573156356812e-02 -1.549225747585296631e-01 1.385661363601684570e-01 -1.247301176190376282e-01 -5.438625067472457886e-02 6.405517458915710449e-02 2.864769995212554932e-01 -2.648723125457763672e-01 -1.181785166263580322e-01 -4.428925365209579468e-02 -2.155205458402633667e-01 1.547105759382247925e-01 3.017687797546386719e-01 1.255855560302734375e-01 -3.552481159567832947e-02 -2.049974352121353149e-01 4.626066237688064575e-02 -1.564997434616088867e-01 -7.094230502843856812e-02 4.033517241477966309e-01 -7.303504645824432373e-02 8.277443051338195801e-02 -4.099375754594802856e-02 4.081368148326873779e-01 5.504468921571969986e-03 5.488520115613937378e-02 1.322005223482847214e-02 -1.848729699850082397e-01 -3.380722105503082275e-01 3.718728199601173401e-02 -7.584918290376663208e-02
-3.614578023552894592e-02 8.353552222251892090e-02 7.874640822410583496e-02 -2.375818192958831787e-01 -1.137048378586769104e-02 -3.146644830703735352e-01 -9.857255220413208008e-02 -3.072078898549079895e-02 -1.376196891069412231e-01 7.265626918524503708e-03 -1.979205012321472168e-01 -1.701849699020385742e-01 -4.360784217715263367e-02 -6.761357188224792480e-02 4.035582542419433594e-01 -2.660599648952484131e-01 -1.513352394104003906e-01 -3.660826757550239563e-02 7.613638043403625488e-02 -1.737980917096138000e-02 1.135210320353507996e-01 -1.878378242254257202e-01 1.998434215784072876e-01 1.144003719091415405e-01 2.844546437263488770e-01 -1.808822154998779297e-01 -1.656216531991958618e-01 -1.483537852764129639e-01 1.810802370309829712e-01 -3.654554486274719238e-01 1.303930878639221191e-01 1.185724064707756042e-01
1.104863137006759644e-01 -1.772672683000564575e-02 -9.858473390340805054e-02 -1.512989848852157593e-01 9.230180084705352783e-02 -2.953152060508728027e-01 -1.149415671825408936e-01 6.568238884210586548e-02 -7.067179679870605469e-02 -5.745945498347282410e-02 -1.107674930244684219e-02 -4.039233326911926270e-01 1.039553135633468628e-01 3.168587386608123779e-01 4.270575474947690964e-03 1.038768887519836426e-02 -1.170650422573089600e-01 3.642475232481956482e-02 -1.193649992346763611e-01 -8.203789591789245605e-02 -7.974530570209026337e-03 4.643410444259643555e-02 3.325310349464416504e-01 -7.757748663425445557e-02 3.383685648441314697e-01 4.282517731189727783e-02 1.544763892889022827e-01 -3.855530321598052979e-01 -3.280110955238342285e-01 -7.875684648752212524e-02 -3.464218229055404663e-02 -6.881449837237596512e-03
6.701043248176574707e-02 1.385577321052551270e-01 2.241231352090835571e-01 -4.500934854149818420e-02 2.971982210874557495e-02 1.452981960028409958e-02 -2.139525674283504486e-02 -8.588314801454544067e-02 -1.246500015258789062e-01 1.500888913869857788e-01 1.074345335364341736e-01 -2.978074550628662109e-01 -2.228760570287704468e-01 2.932418584823608398e-01 1.047138422727584839e-01 -1.673651486635208130e-01 -2.641164064407348633e-01 -7.881444692611694336e-02 -5.758318677544593811e-02 6.052289903163909912e-02 6.740657985210418701e-02 2.186270654201507568e-01 1.246366426348686218e-01 -2.908949851989746094e-01 4.248978197574615479e-01 -2.668479681015014648e-01 6.509223487228155136e-03 -1.541598439216613770e-01 2.585094571113586426e-01 -1.049966067075729370e-01 -3.981672693043947220e-03 -1.154355034232139587e-01
-2.756425440311431885e-01 1.531995832920074463e-01 1.920935511589050293e-01 -1.452197879552841187e-01 1.344876885414123535e-01 -2.290906161069869995e-01 -1.805802341550588608e-03 2.124828547239303589e-01 9.740535914897918701e-02 2.400501072406768799e-02 -5.588304251432418823e-03 -3.461500704288482666e-01 7.882843166589736938e-02 2.694084048271179199e-01 2.184783369302749634e-01 1.978236883878707886e-01 -2.491528540849685669e-01 -7.084694504737854004e-02 4.812830686569213867e-02 1.001569628715515137e-01 7.460401952266693115e-02 -1.768405549228191376e-03 3.836463019251823425e-02 8.492970466613769531e-02 3.699806928634643555e-01 -2.422110885381698608e-01 2.313852310180664062e-01 1.128147467970848083e-01 -2.329002879559993744e-02 -2.014089524745941162e-01 -1.745522767305374146e-01 -6.458259373903274536e-02
-5.712984129786491394e-02 -1.886905878782272339e-01 3.186060115694999695e-02 -4.367311894893646240e-01 2.366794347763061523e-01 2.853855676949024200e-02 -1.106021776795387268e-01 -4.161994531750679016e-02 1.175380893982946873e-03 -5.102670937776565552e-02 3.211259245872497559e-01 -1.396877914667129517e-01 -1.141066253185272217e-01 5.758643895387649536e-02 2.655610628426074982e-02 -7.001989334821701050e-02 -2.909318208694458008e-01 -1.250555366277694702e-01 -2.222918346524238586e-02 -7.564799487590789795e-02 5.927584692835807800e-02 -5.205897148698568344e-03 3.269280493259429932e-02 1.219386160373687744e-01 6.154311299324035645e-01 -1.054464429616928101e-01 2.404831175226718187e-04 1.261950135231018066e-01 -4.602189734578132629e-02 -1.048836484551429749e-01 -5.019394680857658386e-03 8.051742613315582275e-02
9.167856723070144653e-02 8.066264539957046509e-02 -1.844225525856018066e-01 -8.162678778171539307e-02 1.847754418849945068e-01 -1.140958517789840698e-01 -4.033881053328514099e-02 -3.084197826683521271e-02 2.327532134950160980e-02 -3.437860012054443359e-01 4.218971822410821915e-03 -7.754971086978912354e-02 8.285079151391983032e-02 1.678171455860137939e-01 1.116649135947227478e-01 -3.058683127164840698e-02 -2.548747658729553223e-01 1.472068727016448975e-01 -1.507309377193450928e-01 -1.669946871697902679e-02 1.007957607507705688e-01 2.435048110783100128e-02 3.108552694320678711e-01 -3.825179934501647949e-01 5.145049095153808594e-01 7.394744455814361572e-02 1.728845983743667603e-01 -2.117524109780788422e-02 -1.803979724645614624e-01 4.638964310288429260e-02 -9.709217399358749390e-02 1.162115484476089478e-01
-1.981628090143203735e-01 1.793644279241561890e-01 1.906592100858688354e-01 -1.313059926033020020e-01 1.144384890794754028e-01 -2.533829808235168457e-01 1.337224524468183517e-02 2.166564613580703735e-01 7.066851854324340820e-02 3.311844542622566223e-02 -2.974329702556133270e-02 -3.017319142818450928e-01 2.056748420000076294e-02 2.623006403446197510e-01 2.706502377986907959e-01 2.010641694068908691e-01 -2.953484654426574707e-01 -1.533740200102329254e-02 -3.587899357080459595e-02 9.810318797826766968e-02 1.336825732141733170e-02 4.760742932558059692e-02 1.656987518072128296e-02 1.271071135997772217e-01 3.792825341224670410e-01 -2.394500672817230225e-01 2.250072807073593140e-01 1.006936505436897278e-01 -5.453615635633468628e-02 -1.846991032361984253e-01 -2.256366908550262451e-01 -4.915958642959594727e-02
3.228151798248291016e-02 2.297759987413883209e-02 -2.182402014732360840e-01 -8.009417355060577393e-02 -1.766514480113983154e-01 -3.208708465099334717e-01 -1.702573597431182861e-01 9.655825793743133545e-02 6.742382794618606567e-02 -1.135734021663665771e-01 -1.198517531156539917e-01 -1.587448716163635254e-01 3.871553763747215271e-02 3.657454550266265869e-01 -8.742946386337280273e-02 -1.194484084844589233e-01 -2.318990528583526611e-01 -6.506665609776973724e-03 -4.310555756092071533e-02 -6.040563806891441345e-02 3.047387860715389252e-02 -1.506786793470382690e-02 2.306966781616210938e-01 -5.010740831494331360e-02 4.736073911190032959e-01 -6.681293249130249023e-03 1.448770314455032349e-01 -2.184691727161407471e-01 -2.221390008926391602e-01 -3.607692196965217590e-02 -5.958396196365356445e-02 -3.069911301136016846e-01
-4.792848229408264160e-02 1.013857871294021606e-01 -2.946293354034423828e-01 -6.757531315088272095e-02 -1.505256593227386475e-01 -1.452528238296508789e-01 -2.274594753980636597e-01 1.523358374834060669e-01 -1.247096136212348938e-01 -1.501570791006088257e-01 1.072071045637130737e-01 -1.328381896018981934e-01 2.718586921691894531e-01 2.006220072507858276e-01 -1.555562019348144531e-01 -7.141097635030746460e-02 -3.320713937282562256e-01 1.893777847290039062e-01 -8.250393904745578766e-03 -2.458341233432292938e-02 1.429411172866821289e-01 -3.058155812323093414e-02 3.401015400886535645e-01 -1.699735373258590698e-01 2.954950332641601562e-01 -1.135025173425674438e-01 2.727964222431182861e-01 -1.044548153877258301e-01 -9.390656650066375732e-02 -4.775846004486083984e-02 -6.789426505565643311e-02 -2.295322567224502563e-01
1.541312038898468018e-01 4.705436155200004578e-02 -2.822441514581441879e-03 -9.880211949348449707e-02 -4.821706563234329224e-03 -2.227789610624313354e-01 2.621439285576343536e-03 1.243944093585014343e-01 2.662651054561138153e-02 -2.769887447357177734e-01 -6.337219476699829102e-02 4.544046241790056229e-03 -9.343786537647247314e-02 1.007180754095315933e-02 -2.522454857826232910e-01 1.911151409149169922e-01 -2.838206589221954346e-01 -1.234554201364517212e-01 -6.143810600042343140e-02 -8.919157087802886963e-02 3.187965452671051025e-01 4.130392894148826599e-02 3.293025791645050049e-01 -6.277108937501907349e-02 4.739457964897155762e-01 -1.439163684844970703e-01 6.977298855781555176e-02 -1.140836104750633240e-01 1.742432713508605957e-01 -1.165920943021774292e-01 -1.843555420637130737e-01 2.103991806507110596e-01
-3.962045907974243164e-02 8.726134896278381348e-03 -5.287880450487136841e-02 -1.751432120800018311e-01 -1.644122898578643799e-01 2.440592646598815918e-02 -1.308956295251846313e-01 -6.864268332719802856e-02 7.758016139268875122e-02 -1.770805418491363525e-01 -4.845531284809112549e-02 -1.246847361326217651e-01 1.686824411153793335e-01 3.365245759487152100e-01 7.272183150053024292e-02 -2.849672734737396240e-02 3.918071463704109192e-02 1.284151375293731689e-01 1.550241708755493164e-01 -2.284884303808212280e-01 2.495254576206207275e-01 -4.752765968441963196e-02 1.433914005756378174e-01 6.984998285770416260e-02 5.577594041824340820e-01 -2.557991817593574524e-02 -3.837515413761138916e-01 -1.225562319159507751e-01 -7.727265357971191406e-02 -1.982134580612182617e-01 -9.387334436178207397e-02 1.616824767552316189e-03
3.007661551237106323e-02 1.454369574785232544e-01 -7.467994838953018188e-02 -1.416724622249603271e-01 -2.994910180568695068e-01 -2.313071042299270630e-01 -4.989090934395790100e-02 2.131149321794509888e-01 -6.197876855731010437e-02 -2.339543700218200684e-01 2.594241127371788025e-02 -2.760461866855621338e-01 2.444262988865375519e-02 1.128464862704277039e-01 1.067271307110786438e-01 -3.485589921474456787e-01 1.319719851016998291e-01 2.673436701297760010e-02 -8.773587644100189209e-02 -8.574318885803222656e-02 1.672266572713851929e-01 1.799447834491729736e-01 9.272619336843490601e-02 -1.476236730813980103e-01 4.547283053398132324e-01 -2.656113505363464355e-01 6.090945377945899963e-02 6.607509404420852661e-02 -3.448970243334770203e-02 -4.815342277288436890e-02 -1.524204164743423462e-01 2.084808349609375000e-01
1.712615191936492920e-01 6.561939418315887451e-02 -9.769639372825622559e-02 1.997736096382141113e-01 -8.177740871906280518e-02 -3.839553147554397583e-02 -3.785182908177375793e-02 -1.439013630151748657e-01 4.856622964143753052e-02 -2.409011274576187134e-01 3.500008210539817810e-02 -1.949185132980346680e-01 3.417552262544631958e-02 2.451471984386444092e-02 -1.199450641870498657e-01 -4.994409903883934021e-02 -2.070395201444625854e-01 1.037777662277221680e-01 -2.914549708366394043e-01 -1.152890250086784363e-01 3.906230032444000244e-01 1.995321065187454224e-01 4.096102416515350342e-01 -4.221137613058090210e-02 4.182391166687011719e-01 -2.220050692558288574e-01 -2.231211401522159576e-02 3.018677234649658203e-02 7.864791899919509888e-02 -4.017562419176101685e-02 -1.102858260273933411e-01 9.450262784957885742e-02
1.666663438081741333e-01 2.132835239171981812e-01 -6.004790961742401123e-02 -8.496823906898498535e-02 7.004072517156600952e-02 -2.340625226497650146e-01 -2.510772347450256348e-01 6.472549587488174438e-02 -3.896911442279815674e-02 -6.327408552169799805e-02 6.976687908172607422e-02 -1.486214250326156616e-01 -8.801427483558654785e-02 -1.406677067279815674e-01 2.697631418704986572e-01 -1.222138181328773499e-01 -2.872143127024173737e-02 1.648429781198501587e-01 1.476481407880783081e-01 1.073418185114860535e-01 1.090248301625251770e-02 -1.315492540597915649e-01 -1.784776747226715088e-01 -3.868267312645912170e-02 4.486882686614990234e-01 -3.240015804767608643e-01 -1.652401238679885864e-01 -8.921949565410614014e-02 -2.200759761035442352e-02 -4.071159660816192627e-01 -7.553850859403610229e-02 1.252008676528930664e-01
1.144795641303062439e-01 -5.228251591324806213e-02 -1.056481078267097473e-01 -1.389228850603103638e-01 -1.800291985273361206e-02 -2.854744791984558105e-01 -1.540002375841140747e-01 1.775666475296020508e-01 -8.276542276144027710e-02 -2.365896999835968018e-01 -3.144170716404914856e-02 -3.845127820968627930e-01 1.160818617790937424e-02 1.918607503175735474e-01 -4.869128763675689697e-02 -1.216641068458557129e-01 -2.927169203758239746e-01 4.838851094245910645e-02 -2.038775384426116943e-01 4.154980927705764771e-02 7.087933272123336792e-02 7.113721966743469238e-02 1.650002747774124146e-01 -1.290933191776275635e-01 3.075957000255584717e-01 -1.172946691513061523e-01 1.844000220298767090e-01 -3.353851139545440674e-01 -2.162448316812515259e-01 1.027126908302307129e-01 -1.866619139909744263e-01 -1.361860781908035278e-01
-2.946981228888034821e-02 2.561817765235900879e-01 7.950711250305175781e-02 6.020556762814521790e-02 -1.624297201633453369e-01 7.323712110519409180e-02 -9.411685168743133545e-02 -1.010525599122047424e-01 7.032303512096405029e-02 -7.960585644468665123e-04 -6.870836019515991211e-02 -3.812776505947113037e-01 -4.773929249495267868e-03 -8.615952730178833008e-02 2.521216273307800293e-01 -1.154282242059707642e-01 2.137910574674606323e-01 -8.420097827911376953e-02 -4.891635105013847351e-02 2.672345638275146484e-01 5.343590676784515381e-02 3.787076473236083984e-02 2.393309921026229858e-01 1.110907196998596191e-01 4.103929698467254639e-01 -3.936985135078430176e-02 1.105677932500839233e-01 1.877979636192321777e-01 2.200669646263122559e-01 -3.870495557785034180e-01 -1.158159822225570679e-01 -6.111909449100494385e-02
-9.132755547761917114e-02 -6.841429322957992554e-02 -1.253700256347656250e-01 1.002382673323154449e-02 1.869252175092697144e-01 -2.384238243103027344e-01 -2.882715761661529541e-01 9.845821559429168701e-02 2.130485698580741882e-02 6.263580918312072754e-02 -1.053867489099502563e-01 -2.748103439807891846e-01 5.798139050602912903e-02 6.454584002494812012e-02 1.154479011893272400e-02 5.853680893778800964e-02 -2.727641537785530090e-02 3.136005997657775879e-01 -2.744264900684356689e-01 2.698763012886047363e-01 -6.306797266006469727e-02 -1.871793717145919800e-01 8.929023169912397861e-04 -4.711597040295600891e-02 3.933051228523254395e-01 2.112326212227344513e-02 7.197886705398559570e-02 -8.444929122924804688e-02 -2.248776406049728394e-01 -2.975864112377166748e-01 -2.858354151248931885e-01 8.799427747726440430e-02
4.655749723315238953e-02 2.616583406925201416e-01 1.500065326690673828e-01 -2.331903576850891113e-01 8.075277321040630341e-03 -1.155252084136009216e-01 -1.190215647220611572e-01 1.132563427090644836e-01 1.004872545599937439e-01 -1.902573741972446442e-02 -3.856575861573219299e-02 -1.857618540525436401e-01 1.671096384525299072e-01 3.960052505135536194e-02 5.153355598449707031e-01 2.182429730892181396e-01 -1.396769583225250244e-01 -9.136283397674560547e-02 -2.157417125999927521e-02 -3.811925277113914490e-02 1.501396112143993378e-02 2.708044648170471191e-02 2.122304141521453857e-01 -1.804881542921066284e-01 4.543235599994659424e-01 -6.829531490802764893e-02 1.202177107334136963e-01 1.179343275725841522e-02 3.290761087555438280e-04 3.276127204298973083e-02 -2.427671998739242554e-01 1.700220406055450439e-01
-3.433600440621376038e-02 -7.266261149197816849e-03 -1.886884719133377075e-01 6.572315003722906113e-03 1.142703071236610413e-01 -4.695598408579826355e-02 -3.495335578918457031e-01 2.835982441902160645e-01 1.467645317316055298e-01 -5.288010835647583008e-02 -1.393247097730636597e-01 -2.524105310440063477e-01 1.114615332335233688e-02 8.459252864122390747e-02 -4.621152766048908234e-03 -2.233261466026306152e-01 -1.850381493568420410e-02 2.500178217887878418e-01 1.067152023315429688e-01 -9.476286917924880981e-02 8.935387432575225830e-02 1.718642264604568481e-01 2.233760207891464233e-01 -3.015812635421752930e-01 4.391920268535614014e-01 -7.512448728084564209e-02 -3.262678394094109535e-03 -1.049613207578659058e-01 -2.818069458007812500e-01 -9.577255696058273315e-02 -1.390133649110794067e-01 -3.950668126344680786e-02
-2.363763600587844849e-01 1.558821648359298706e-01 2.726914584636688232e-01 -8.165606856346130371e-02 -5.571217089891433716e-02 -2.013814151287078857e-01 2.141423709690570831e-02 2.182658314704895020e-01 2.378174476325511932e-02 -5.553776025772094727e-02 2.734785526990890503e-02 -4.467562139034271240e-01 1.355597227811813354e-01 1.389008313417434692e-01 2.243795841932296753e-01 2.174338698387145996e-01 -3.003991842269897461e-01 2.770835720002651215e-02 9.577898308634757996e-04 1.760917305946350098e-01 -1.141554908826947212e-03 9.537317790091037750e-03 2.724117413163185120e-02 7.002154737710952759e-02 3.663749694824218750e-01 -2.001320123672485352e-01 1.926087886095046997e-01 4.296655207872390747e-02 2.790004201233386993e-02 -1.333083063364028931e-01 -1.225528866052627563e-01 -1.822322010993957520e-01
1.598334759473800659e-01 1.721858829259872437e-01 4.921794310212135315e-02 -1.868166774511337280e-01 1.355067938566207886e-01 2.973886206746101379e-02 7.993607223033905029e-02 -1.670913845300674438e-01 6.094594672322273254e-02 2.015299499034881592e-01 6.851612031459808350e-02 -1.312799453735351562e-01 1.417881548404693604e-01 1.059133782982826233e-01 2.037357836961746216e-01 -7.298012077808380127e-02 -3.475359678268432617e-01 -1.561033818870782852e-02 6.755214929580688477e-02 1.117247268557548523e-01 3.245582282543182373e-01 6.256170570850372314e-02 -4.152974486351013184e-02 1.444349586963653564e-01 3.912533521652221680e-01 -1.104549095034599304e-01 -1.575105823576450348e-02 1.389759182929992676e-01 4.028894379734992981e-02 -3.544563055038452148e-01 -2.244946360588073730e-01 -2.776724994182586670e-01
-2.804629132151603699e-02 1.692384034395217896e-01 -3.196125328540802002e-01 -1.736371815204620361e-01 -6.347420066595077515e-02 -1.252064704895019531e-01 -1.548795104026794434e-01 8.470296114683151245e-02 -1.557916998863220215e-01 -9.266626089811325073e-02 5.955513939261436462e-02 -1.209473460912704468e-01 3.003723919391632080e-01 2.189302444458007812e-01 -2.283193618059158325e-01 -7.776622474193572998e-02 -3.617002964019775391e-01 1.752206236124038696e-01 9.050576947629451752e-03 -6.921183317899703979e-02 1.220051646232604980e-01 1.841235905885696411e-02 3.206689655780792236e-01 -1.946450471878051758e-01 2.714715600013732910e-01 -1.104997694492340088e-01 2.268145680427551270e-01 -4.019573330879211426e-02 -1.737554073333740234e-01 -1.058778837323188782e-01 -6.451839953660964966e-02 -1.821127235889434814e-01
1.520392000675201416e-01 -1.673800051212310791e-01 -1.465805470943450928e-01 -3.523032367229461670e-02 1.254564821720123291e-01 -1.485190354287624359e-02 -8.171842247247695923e-02 3.824466839432716370e-03 6.531284749507904053e-02 1.356318444013595581e-01 1.024260669946670532e-01 -2.598934471607208252e-01 2.608455121517181396e-01 1.190992146730422974e-01 -3.520574793219566345e-02 -3.385297954082489014e-01 -6.398140639066696167e-02 1.051389798521995544e-01 -9.080294519662857056e-02 6.216152384877204895e-02 3.383836522698402405e-02 -1.176409199833869934e-01 2.738515436649322510e-01 -1.978808790445327759e-01 4.998711049556732178e-01 3.340163826942443848e-02 1.196051463484764099e-01 -3.103518486022949219e-01 -5.460885167121887207e-02 -6.280632223933935165e-04 -1.531006097793579102e-01 -2.455571591854095459e-01
-2.299778610467910767e-01 2.350784689188003540e-01 2.825712263584136963e-01 -8.290849626064300537e-02 -3.147984296083450317e-02 -2.155857831239700317e-01 -1.838617958128452301e-02 2.503760457038879395e-01 7.999476790428161621e-02 -5.341223254799842834e-02 4.446299001574516296e-02 -3.911307454109191895e-01 1.021262779831886292e-01 1.673745065927505493e-01 2.008620351552963257e-01 2.171817719936370850e-01 -2.554826438426971436e-01 -3.031273186206817627e-02 7.516843080520629883e-02 1.078036874532699585e-01 -2.009312249720096588e-02 3.077118098735809326e-02 7.782927155494689941e-02 5.482303351163864136e-02 3.437955975532531738e-01 -1.985955983400344849e-01 2.335692346096038818e-01 8.410664647817611694e-02 1.873059570789337158e-02 -1.931441575288772583e-01 -1.671061664819717407e-01 -1.604494303464889526e-01
-1.091341897845268250e-01 2.023614495992660522e-01 -2.103798836469650269e-01 -2.367422878742218018e-01 3.524364903569221497e-02 2.454119175672531128e-02 -2.418415844440460205e-01 -3.040895424783229828e-02 2.133315056562423706e-01 -2.048123162239789963e-03 1.993144005537033081e-01 -3.315119445323944092e-01 -1.125766038894653320e-01 1.722481548786163330e-01 -3.942022472620010376e-02 -2.300676554441452026e-01 -2.065815031528472900e-01 -1.756842732429504395e-01 3.248103335499763489e-02 -9.467414021492004395e-02 1.217268332839012146e-01 2.624978423118591309e-01 7.040853053331375122e-02 -1.618393063545227051e-01 4.346719980239868164e-01 1.124517060816287994e-02 1.009432598948478699e-01 6.854079663753509521e-02 -1.220887973904609680e-01 -2.308135777711868286e-01 1.481072157621383667e-01 -3.326609730720520020e-02
-1.882898062467575073e-01 1.508563011884689331e-01 -1.018434613943099976e-01 -1.286527421325445175e-02 8.442303165793418884e-03 -2.038353234529495239e-01 -1.531931310892105103e-01 8.467331528663635254e-02 -1.644838973879814148e-02 -3.464405611157417297e-02 -2.309276908636093140e-02 -2.197149991989135742e-01 -1.191737055778503418e-01 1.260543316602706909e-01 -1.132134795188903809e-01 -3.651610612869262695e-01 9.918624162673950195e-02 2.230747342109680176e-01 -1.553358882665634155e-01 3.058823943138122559e-01 -1.500977724790573120e-01 -3.256615251302719116e-02 2.202722281217575073e-01 -2.518710792064666748e-01 3.013385534286499023e-01 -1.301408279687166214e-02 -2.190530300140380859e-01 6.370606273412704468e-02 4.736212268471717834e-02 -3.306530117988586426e-01 -1.588381230831146240e-01 -1.994991004467010498e-01
9.514915943145751953e-02 1.266898810863494873e-01 -2.348433285951614380e-01 -1.749828606843948364e-01 -1.800968796014785767e-01 -1.707124561071395874e-01 -1.491551995277404785e-01 5.368116870522499084e-02 3.091572783887386322e-02 5.597328022122383118e-02 -5.696536228060722351e-02 -4.125786721706390381e-01 7.939955592155456543e-02 2.098476439714431763e-01 8.362983167171478271e-02 -5.661341920495033264e-02 -2.407972514629364014e-01 8.135892450809478760e-02 -2.052128165960311890e-01 -1.910053007304668427e-02 -2.224298752844333649e-02 1.885575950145721436e-01 1.109510213136672974e-01 -4.302477464079856873e-02 3.831960260868072510e-01 5.247544124722480774e-02 1.989479809999465942e-01 -2.363930642604827881e-01 -3.349197804927825928e-01 3.774596005678176880e-02 -9.876778721809387207e-02 -1.965430378913879395e-01
-1.171854883432388306e-01 2.445972263813018799e-01 1.639540642499923706e-01 -2.178013324737548828e-01 2.097434103488922119e-01 -1.688832342624664307e-01 -1.521221995353698730e-01 -2.643137983977794647e-02 -1.742355972528457642e-01 1.489233225584030151e-01 3.300191462039947510e-01 -4.618697986006736755e-02 1.172252818942070007e-01 6.668904423713684082e-02 1.746532917022705078e-01 -9.403026103973388672e-02 -2.563047409057617188e-01 -6.494221091270446777e-02 1.410315334796905518e-01 2.221656218171119690e-02 1.733001619577407837e-01 1.392156034708023071e-01 1.337076071649789810e-02 -2.597992308437824249e-02 4.658447504043579102e-01 -2.868326604366302490e-01 2.950985170900821686e-02 1.605734974145889282e-01 -3.769082576036453247e-02 -1.878071874380111694e-01 -1.702159494161605835e-01 4.985868185758590698e-02
-5.934967100620269775e-02 -1.969577819108963013e-01 3.906527534127235413e-02 -2.930273860692977905e-02 -1.430020481348037720e-01 -2.090970724821090698e-01 -1.080047059804201126e-02 7.249452918767929077e-02 -6.530260294675827026e-02 -9.358229488134384155e-02 -6.793097406625747681e-02 -3.048707544803619385e-01 2.920906543731689453e-01 2.035056352615356445e-01 1.553291529417037964e-01 1.588275581598281860e-01 -1.646029502153396606e-01 -1.148972362279891968e-01 1.394761800765991211e-01 8.540724217891693115e-02 4.040920734405517578e-01 1.299145072698593140e-01 1.470361202955245972e-01 -6.167981773614883423e-02 3.557970225811004639e-01 -3.052176833152770996e-01 -1.687552183866500854e-01 -1.824666745960712433e-02 -4.581876471638679504e-02 2.364588156342506409e-02 -2.583763897418975830e-01 9.206783771514892578e-02
-7.040890306234359741e-02 2.843989729881286621e-01 -8.719272166490554810e-02 -4.427973926067352295e-02 -2.467522770166397095e-01 -1.854843795299530029e-01 7.231465727090835571e-02 6.243123486638069153e-02 1.281482279300689697e-01 7.598641328513622284e-03 2.081063240766525269e-01 -2.218444198369979858e-01 -2.132168263196945190e-01 -2.713033743202686310e-02 1.154604554176330566e-01 -1.249002739787101746e-01 -1.462018191814422607e-01 3.265971839427947998e-01 -6.310318410396575928e-02 4.023937508463859558e-02 -1.070756316184997559e-01 -1.243098825216293335e-01 2.049722075462341309e-01 -9.309827536344528198e-02 4.580810070037841797e-01 1.662747710943222046e-01 -1.532471030950546265e-01 3.645675722509622574e-03 -6.112000718712806702e-02 -3.008622527122497559e-01 1.343426704406738281e-01 -1.775410175323486328e-01
9.098998457193374634e-02 3.070618808269500732e-01 -3.860304132103919983e-02 -1.601927727460861206e-01 -2.493274658918380737e-01 -1.514083296060562134e-01 9.769097715616226196e-02 -2.938517034053802490e-01 -6.708861142396926880e-02 -1.691251099109649658e-01 1.058015823364257812e-01 -6.261783838272094727e-02 -2.567886412143707275e-01 -1.404292974621057510e-02 1.738384813070297241e-01 -3.402869701385498047e-01 -1.373300850391387939e-01 8.762044459581375122e-02 -7.035581767559051514e-02 -9.482793509960174561e-02 9.676932543516159058e-02 1.293760836124420166e-01 2.338863760232925415e-01 -1.317739039659500122e-01 4.454280734062194824e-01 -9.420924633741378784e-02 -7.836677879095077515e-02 6.811038404703140259e-02 4.598408564925193787e-02 -2.595708966255187988e-01 5.188338458538055420e-03 5.196021124720573425e-02
2.349520102143287659e-02 2.769927382469177246e-01 1.068378146737813950e-02 3.371709585189819336e-02 -2.668645977973937988e-01 2.498114854097366333e-02 -6.253821402788162231e-02 -7.500446587800979614e-02 -2.109434306621551514e-01 -7.864845544099807739e-02 5.601241718977689743e-03 -2.432704567909240723e-01 1.913753747940063477e-01 1.541476324200630188e-02 -9.087074548006057739e-02 -1.548995226621627808e-01 -9.005823731422424316e-02 2.909656986594200134e-02 -1.166797503829002380e-01 -1.762185420375317335e-04 3.788491189479827881e-01 2.893697321414947510e-01 2.164228260517120361e-01 -6.290037184953689575e-02 4.944487214088439941e-01 -2.389584034681320190e-01 1.321188989095389843e-03 -1.262868642807006836e-01 -1.555107440799474716e-02 -2.392265386879444122e-02 -1.167097464203834534e-01 1.687967628240585327e-01
4.971137270331382751e-02 7.150720059871673584e-02 -6.183127686381340027e-02 1.358074247837066650e-01 1.954880729317665100e-02 -1.314373910427093506e-01 -8.351830393075942993e-02 -1.204522550106048584e-01 -1.191506609320640564e-01 1.237735003232955933e-01 1.326313018798828125e-01 -3.793873190879821777e-01 -1.277980208396911621e-01 -8.256968110799789429e-02 -1.359280496835708618e-01 -1.197052299976348877e-01 -5.442486330866813660e-02 1.702917218208312988e-01 -3.355189561843872070e-01 2.999224700033664703e-02 1.295178234577178955e-01 2.255898341536521912e-02 -4.570126906037330627e-02 -2.422683686017990112e-01 5.189214944839477539e-01 -1.085799410939216614e-01 -3.762187063694000244e-02 1.206299569457769394e-02 -5.289356037974357605e-02 -3.835480213165283203e-01 1.445641517639160156e-01 -8.409826457500457764e-02
-1.545656844973564148e-02 1.485974043607711792e-01 -1.099137961864471436e-01 1.193210631608963013e-01 1.051082462072372437e-01 -1.706566847860813141e-02 -1.705877929925918579e-01 -7.473193854093551636e-02 -1.974440664052963257e-01 5.690082162618637085e-02 2.067004144191741943e-01 -3.674918711185455322e-01 -1.546132117509841919e-01 5.515277758240699768e-02 2.186069488525390625e-01 -1.508924216032028198e-01 5.637624114751815796e-02 6.732099503278732300e-02 -1.905976682901382446e-01 2.371717244386672974e-03 1.981804613023996353e-03 1.192874684929847717e-01 8.894870430231094360e-02 -2.630284130573272705e-01 4.005435705184936523e-01 -2.480131685733795166e-01 -3.524160683155059814e-01 7.734860479831695557e-02 -1.315849721431732178e-01 -2.380496114492416382e-01 8.641315996646881104e-02 -1.374325305223464966e-01
1.565490514039993286e-01 -1.762073859572410583e-02 -1.478680223226547241e-01 -1.607565432786941528e-01 7.493146229535341263e-03 -2.595757544040679932e-01 -1.652284711599349976e-01 1.226769760251045227e-01 -7.464805990457534790e-02 4.255401436239480972e-03 3.898394061252474785e-03 -3.829628825187683105e-01 1.205248683691024780e-01 1.241264417767524719e-01 2.622966840863227844e-02 -9.942277520895004272e-02 -2.987910807132720947e-01 9.867743402719497681e-02 -1.906555444002151489e-01 9.859619289636611938e-02 -5.280911177396774292e-02 2.847352623939514160e-02 3.001799285411834717e-01 1.924007385969161987e-02 3.392893075942993164e-01 2.988999150693416595e-02 1.201660186052322388e-01 -3.860112130641937256e-01 -2.686649262905120850e-01 6.521843373775482178e-02 -3.318975493311882019e-02 -1.695965826511383057e-01
-1.015985757112503052e-01 1.538798958063125610e-01 2.164980024099349976e-02 -1.482350286096334457e-02 3.464880585670471191e-02 1.325294077396392822e-01 -1.279105395078659058e-01 3.208793401718139648e-01 4.798019230365753174e-01 -1.048387065529823303e-01 7.524462044239044189e-02 -2.556605637073516846e-01 -1.449372619390487671e-01 2.028051465749740601e-01 1.282890588045120239e-01 -1.776574701070785522e-01 -2.719728946685791016e-01 -6.965202093124389648e-02 -7.593405246734619141e-02 -4.561076313257217407e-02 1.293512284755706787e-01 -3.816149756312370300e-02 2.443746477365493774e-01 -8.793140202760696411e-02 2.345227450132369995e-01 -1.245594844222068787e-01 1.047268584370613098e-01 2.076391726732254028e-01 -4.944469779729843140e-02 -2.535142898559570312e-01 -4.885268583893775940e-02 1.970647871494293213e-01
-1.654408723115921021e-01 2.085804939270019531e-01 4.997303709387779236e-02 1.477005928754806519e-01 2.452486306428909302e-01 7.845783233642578125e-02 -2.040817290544509888e-01 -1.307599842548370361e-01 8.068630471825599670e-03 -1.085963398218154907e-01 5.730358883738517761e-02 -3.594528734683990479e-01 1.415505856275558472e-01 1.124215647578239441e-01 -3.855599462985992432e-02 -1.128158420324325562e-01 -9.581651538610458374e-02 -1.231838241219520569e-01 -3.770078420639038086e-01 1.177078112959861755e-01 1.319483816623687744e-01 7.769928872585296631e-02 4.377313852310180664e-01 7.401533424854278564e-02 2.991992533206939697e-01 -8.770852535963058472e-02 1.716797500848770142e-01 2.024086713790893555e-01 -9.929298609495162964e-02 -7.774048298597335815e-02 -1.181272976100444794e-02 -6.281185895204544067e-02
-2.095601260662078857e-01 1.833789646625518799e-01 2.349751144647598267e-01 -8.257805556058883667e-02 3.577496856451034546e-02 -3.257242441177368164e-01 3.588920086622238159e-02 8.301221579313278198e-02 3.305837512016296387e-02 -6.709424406290054321e-02 5.622494220733642578e-02 -2.894909083843231201e-01 1.836149096488952637e-01 2.004651129245758057e-01 3.299466371536254883e-01 2.227547913789749146e-01 -1.927662491798400879e-01 -2.462590113282203674e-03 1.051719039678573608e-01 8.696751296520233154e-02 1.034934446215629578e-01 6.953819841146469116e-02 1.342630088329315186e-01 1.453298516571521759e-02 4.357867538928985596e-01 -1.486116349697113037e-01 2.089242935180664062e-01 -1.430651843547821045e-01 -2.901770547032356262e-02 -1.784768998622894287e-01 -1.420479267835617065e-01 -3.692539408802986145e-02
-2.823131717741489410e-02 -2.186103463172912598e-01 8.754374831914901733e-02 -2.557618618011474609e-01 9.818576276302337646e-02 -3.690409660339355469e-02 5.516130104660987854e-02 2.240431457757949829e-01 -1.194007694721221924e-01 7.768725045025348663e-04 5.808237195014953613e-02 -3.265784382820129395e-01 5.762417241930961609e-02 -4.801309853792190552e-02 1.341020762920379639e-01 7.068054378032684326e-02 -2.951258420944213867e-01 2.833464145660400391e-01 -2.295483648777008057e-02 9.383557736873626709e-02 5.197918042540550232e-02 -2.371792495250701904e-01 9.315489977598190308e-02 2.674206793308258057e-01 4.995243251323699951e-01 9.242288023233413696e-02 -2.431380450725555420e-01 -2.417912706732749939e-02 1.057660877704620361e-01 3.250269219279289246e-02 6.481460481882095337e-02 1.054976284503936768e-01
-2.127261459827423096e-02 3.019707202911376953e-01 1.764338910579681396e-01 -7.507501542568206787e-02 1.509972512722015381e-01 8.131841570138931274e-02 -1.062747240066528320e-01 -8.880206197500228882e-02 -9.463043510913848877e-02 8.423232287168502808e-02 2.492508888244628906e-01 -1.969767510890960693e-01 -2.875722479075193405e-03 -3.595302999019622803e-02 1.434928476810455322e-01 -1.200435087084770203e-01 -3.940300345420837402e-01 1.057622730731964111e-01 1.563885658979415894e-01 -2.288365364074707031e-02 1.150182485580444336e-01 1.870360821485519409e-01 1.459125727415084839e-01 -3.626162651926279068e-04 2.506943643093109131e-01 -4.545164704322814941e-01 1.236575841903686523e-01 1.460489183664321899e-01 8.353471755981445312e-02 -2.353329211473464966e-01 -2.001610249280929565e-01 -1.784410141408443451e-02
-2.044035680592060089e-02 2.178149819374084473e-01 1.815657615661621094e-01 -2.721613943576812744e-01 3.628191305324435234e-03 1.808877587318420410e-01 -2.675542142242193222e-03 -8.436599746346473694e-03 2.487002685666084290e-02 1.935160905122756958e-01 1.892909854650497437e-01 -1.505719125270843506e-01 2.378701567649841309e-01 2.154371291399002075e-01 2.877799570560455322e-01 -8.218137919902801514e-02 -3.356036543846130371e-01 -6.322445720434188843e-02 -1.121437773108482361e-01 3.699900209903717041e-02 3.164187446236610413e-02 2.360496968030929565e-01 2.815194427967071533e-01 -4.112207517027854919e-02 2.906607985496520996e-01 -2.715649604797363281e-01 7.364562898874282837e-02 2.042595446109771729e-01 -4.011400416493415833e-02 -1.760679930448532104e-01 -4.086953774094581604e-02 1.235287114977836609e-01
7.048156112432479858e-02 -7.974487543106079102e-02 -3.047862946987152100e-01 -1.104820743203163147e-01 -2.285092324018478394e-01 -3.007326833903789520e-02 3.888285905122756958e-02 -1.698946654796600342e-01 2.112535089254379272e-01 -6.022261083126068115e-02 -1.228571161627769470e-01 -3.005133271217346191e-01 1.757382452487945557e-01 2.559958994388580322e-01 -9.213792532682418823e-02 -6.636873632669448853e-02 4.061537981033325195e-02 8.008106052875518799e-02 2.474622242152690887e-02 -7.942834496498107910e-02 2.232785522937774658e-01 -4.111189022660255432e-02 2.924193441867828369e-01 -3.075846657156944275e-02 5.321441888809204102e-01 4.954269900918006897e-02 -1.953808963298797607e-01 1.374314818531274796e-02 9.874289482831954956e-02 -1.221890840679407120e-02 -2.238696664571762085e-01 -1.058804243803024292e-02
-2.234978973865509033e-02 2.391089200973510742e-01 5.533216148614883423e-02 1.299435943365097046e-01 -2.219506539404392242e-03 -1.325262058526277542e-02 -2.630352079868316650e-01 -3.230724036693572998e-01 2.933043614029884338e-02 2.752894461154937744e-01 2.241817712783813477e-01 -3.955309689044952393e-01 4.211344197392463684e-02 5.739300698041915894e-02 -1.556821018457412720e-01 5.752851068973541260e-02 -3.031336963176727295e-01 2.444186247885227203e-02 -1.436001360416412354e-01 3.100192546844482422e-02 -3.720950707793235779e-02 7.098973542451858521e-02 1.122105568647384644e-01 -4.549017921090126038e-02 4.130553007125854492e-01 -2.046950310468673706e-01 7.154063135385513306e-02 8.754631504416465759e-03 1.757979094982147217e-01 -1.763142049312591553e-01 -8.256684243679046631e-02 -1.048963591456413269e-01
1.411392688751220703e-01 1.274987757205963135e-01 2.253459580242633820e-02 -3.009918332099914551e-01 -1.477230489253997803e-01 -6.410461664199829102e-02 -2.458006739616394043e-01 3.625019490718841553e-01 -8.965891599655151367e-02 9.581840038299560547e-02 -1.112818121910095215e-01 -2.763327956199645996e-01 -2.019693106412887573e-01 -1.472587790340185165e-02 1.758551597595214844e-01 1.978489905595779419e-01 -2.606185078620910645e-01 1.608950495719909668e-01 1.861618757247924805e-01 1.446571946144104004e-01 2.898063361644744873e-01 -2.010090351104736328e-01 2.713521011173725128e-02 -1.381937861442565918e-01 3.138127923011779785e-01 -7.550007104873657227e-02 -5.976455658674240112e-02 3.908992186188697815e-02 1.279890239238739014e-01 -1.302233338356018066e-01 4.328715614974498749e-03 -4.084084928035736084e-02
3.278791531920433044e-02 1.214126870036125183e-02 -3.235583901405334473e-01 4.655090719461441040e-02 -1.005596965551376343e-01 -7.469424605369567871e-02 -8.134295791387557983e-02 7.147823274135589600e-02 2.438585758209228516e-01 -1.191636640578508377e-02 -2.085066735744476318e-01 -2.754789292812347412e-01 5.859132856130599976e-02 2.939051985740661621e-01 -1.479907631874084473e-01 6.513177603483200073e-02 1.040081307291984558e-01 1.202541366219520569e-01 -2.419318445026874542e-02 1.504196971654891968e-01 7.365760207176208496e-02 -2.508712187409400940e-02 3.239477872848510742e-01 -1.806343048810958862e-01 5.669153928756713867e-01 1.547737978398799896e-02 2.089350018650293350e-03 6.680253148078918457e-02 1.487312316894531250e-01 -5.117219313979148865e-02 -1.345914006233215332e-01 9.221802651882171631e-02
-5.865516141057014465e-02 1.673507839441299438e-01 -1.554920710623264313e-02 -1.132605969905853271e-01 2.884537875652313232e-01 1.207778304815292358e-01 -4.137303233146667480e-01 -1.301111131906509399e-01 2.258871048688888550e-01 -2.283672392368316650e-01 7.902619987726211548e-02 -2.910721600055694580e-01 1.290603131055831909e-01 1.448616981506347656e-01 6.084267050027847290e-03 -2.723563462495803833e-02 -2.705315947532653809e-01 2.208042591810226440e-01 -1.147426199167966843e-03 -1.083709523081779480e-01 2.539127767086029053e-01 2.071664184331893921e-01 1.105655804276466370e-01 -3.946450725197792053e-02 3.227226436138153076e-01 7.349774986505508423e-02 -1.582022756338119507e-02 1.779210120439529419e-01 -3.466673195362091064e-02 -1.447880268096923828e-01 8.703722059726715088e-02 -1.047189980745315552e-01
1.438914686441421509e-01 2.087244093418121338e-01 1.751866340637207031e-01 -4.244579374790191650e-02 -4.261512309312820435e-02 2.279871553182601929e-01 -2.352223694324493408e-01 2.140032202005386353e-01 2.260349690914154053e-01 -7.258818950504064560e-03 -1.772526949644088745e-01 -1.673801988363265991e-01 5.217505618929862976e-02 3.104443894699215889e-04 4.563388526439666748e-01 -6.910780072212219238e-02 7.195773720741271973e-02 2.179396338760852814e-02 -1.404276341199874878e-01 -4.938643425703048706e-02 8.347802795469760895e-04 -1.053464710712432861e-01 1.403931379318237305e-01 6.709079444408416748e-02 4.574930965900421143e-01 -3.313858807086944580e-01 2.031695656478404999e-02 2.541913092136383057e-02 -9.967362880706787109e-02 1.042051333934068680e-02 -1.153889149427413940e-01 -1.238484680652618408e-01
-3.227840736508369446e-02 2.953214645385742188e-01 3.929893970489501953e-01 2.608755230903625488e-02 2.304419875144958496e-03 1.186135504394769669e-02 -1.440142840147018433e-01 -1.287376433610916138e-01 -7.543034106492996216e-02 -7.304078433662652969e-03 3.016961514949798584e-01 -1.273673027753829956e-01 -1.861483305692672729e-01 7.881842553615570068e-02 3.433049619197845459e-01 -1.127529293298721313e-01 -2.961579859256744385e-01 2.548538381233811378e-03 -4.501751437783241272e-02 -4.716001823544502258e-02 1.078260466456413269e-01 1.149653121829032898e-01 2.699487209320068359e-01 -8.607168495655059814e-02 3.635107576847076416e-01 -2.819958627223968506e-01 -6.973889470100402832e-02 2.283063717186450958e-02 2.858116524294018745e-03 -7.837224751710891724e-02 -5.858977511525154114e-02 -1.049809679388999939e-01
-7.745636161416769028e-03 2.571352720260620117e-01 1.351357847452163696e-01 -1.859685033559799194e-01 -2.392269298434257507e-02 -1.954584419727325439e-01 4.584812000393867493e-02 2.722839117050170898e-01 1.181180104613304138e-01 9.536218643188476562e-02 -6.487581878900527954e-02 -3.468854129314422607e-01 8.668208122253417969e-02 1.336410194635391235e-01 3.181222975254058838e-01 1.554685384035110474e-01 -1.672417521476745605e-01 -6.544042378664016724e-02 -2.182146906852722168e-01 4.428678005933761597e-02 7.202073186635971069e-02 8.802910149097442627e-02 -5.444737896323204041e-02 9.860670566558837891e-02 3.817212581634521484e-01 -2.100989818572998047e-01 2.626968920230865479e-01 4.704571515321731567e-02 1.101753190159797668e-01 -2.564093768596649170e-01 -1.409504711627960205e-01 3.668990731239318848e-02
-1.029431745409965515e-01 2.628961764276027679e-02 1.138670593500137329e-01 -3.453534245491027832e-01 1.646777838468551636e-01 3.797350451350212097e-02 -1.617890596389770508e-01 -1.475673634558916092e-02 -9.252658486366271973e-02 1.283325403928756714e-01 3.517364561557769775e-01 -1.359694153070449829e-01 -5.055689439177513123e-02 -1.378391403704881668e-02 1.308606266975402832e-01 -1.505262255668640137e-01 -2.931826710700988770e-01 1.486608982086181641e-01 2.395934611558914185e-02 -1.317980736494064331e-01 1.896720007061958313e-02 6.230052933096885681e-02 3.449276462197303772e-02 2.569746971130371094e-01 5.471131205558776855e-01 5.663280840963125229e-03 -1.326203644275665283e-01 7.595197111368179321e-02 4.985352605581283569e-02 -1.973143517971038818e-01 -7.175743579864501953e-02 1.581156253814697266e-01
-6.574098020792007446e-02 3.397658169269561768e-01 -1.270539909601211548e-01 -2.591339126229286194e-02 -2.291593700647354126e-01 -5.682195350527763367e-02 -1.213366817682981491e-02 6.366278976202011108e-02 8.373813331127166748e-02 2.276889234781265259e-02 2.677893042564392090e-01 -3.509486317634582520e-01 -2.179590910673141479e-01 1.919335871934890747e-02 1.250374913215637207e-01 -1.735455393791198730e-01 -7.277628034353256226e-02 2.411141097545623779e-01 3.224169090390205383e-02 -1.100279623642563820e-03 -1.317242830991744995e-01 -1.418349295854568481e-01 1.394933164119720459e-01 -1.442718803882598877e-01 4.225308299064636230e-01 7.739169895648956299e-02 -1.920537054538726807e-01 5.138448625802993774e-02 3.959597274661064148e-02 -2.308841496706008911e-01 1.486700177192687988e-01 -2.533920109272003174e-01
-2.600394487380981445e-01 1.954451948404312134e-01 2.552048563957214355e-01 -4.106984287500381470e-02 3.877099975943565369e-02 -1.177182346582412720e-01 -3.411243557929992676e-01 -4.487824440002441406e-02 -1.083399280905723572e-01 2.432520389556884766e-01 -1.193171367049217224e-01 -4.065087139606475830e-01 1.285355538129806519e-01 -9.273880720138549805e-02 -1.121237576007843018e-01 2.882968075573444366e-02 -1.318028420209884644e-01 4.060344770550727844e-02 -1.994383335113525391e-01 1.828780919313430786e-01 -6.228451803326606750e-02 -1.189251691102981567e-01 3.741836845874786377e-01 -1.472696810960769653e-01 2.720728516578674316e-01 7.168929278850555420e-02 4.315704479813575745e-02 9.075643122196197510e-02 4.544092342257499695e-02 -1.065436899662017822e-01 4.176668077707290649e-02 -1.682732999324798584e-01
-1.248398050665855408e-02 8.744994550943374634e-02 6.352437287569046021e-02 -1.188368871808052063e-01 -2.967268228530883789e-02 -2.554472088813781738e-01 -3.834124803543090820e-01 2.324040234088897705e-02 -1.893070936203002930e-01 8.239875733852386475e-02 -1.610627472400665283e-01 -3.190059959888458252e-01 8.088929951190948486e-02 -1.326934695243835449e-01 -8.699514716863632202e-02 7.863365113735198975e-02 4.940582811832427979e-02 1.575987190008163452e-01 -3.162666559219360352e-01 2.116300761699676514e-01 1.045759916305541992e-01 -1.559367775917053223e-01 2.016673833131790161e-01 -7.779015600681304932e-02 4.317645132541656494e-01 1.971821635961532593e-01 -9.966605901718139648e-02 1.148361042141914368e-01 2.681476436555385590e-02 -1.192395836114883423e-01 -4.813299048691987991e-03 -1.862239837646484375e-01
1.782389730215072632e-01 -2.445606328547000885e-02 -3.271120786666870117e-01 -4.997024685144424438e-02 6.369320675730705261e-03 -9.007369726896286011e-02 -2.413136512041091919e-01 6.195482239127159119e-02 4.137510433793067932e-02 -2.920208126306533813e-02 8.293513953685760498e-02 -4.883200824260711670e-01 -1.915479265153408051e-02 1.882590502500534058e-01 6.791674345731735229e-02 -1.621281951665878296e-01 -2.386612743139266968e-01 -1.456091273576021194e-02 -1.493436843156814575e-01 -6.788971275091171265e-02 1.960486918687820435e-02 2.240477502346038818e-01 2.617175281047821045e-01 -1.562323421239852905e-01 1.851479113101959229e-01 -2.530929818749427795e-02 1.593359410762786865e-01 -1.293887943029403687e-01 -3.788901567459106445e-01 -7.618204504251480103e-02 7.333366200327873230e-03 -1.388081163167953491e-01
2.635596096515655518e-01 2.458334118127822876e-01 6.879620254039764404e-02 1.437185052782297134e-02 -1.958438940346240997e-02 2.103530913591384888e-01 9.908727556467056274e-02 2.693281471729278564e-01 4.182275757193565369e-02 1.605169475078582764e-02 8.053556829690933228e-02 -3.064265549182891846e-01 3.990525845438241959e-03 1.167076639831066132e-02 1.589641273021697998e-01 -1.948615908622741699e-01 -1.036037504673004150e-01 2.013605982065200806e-01 -1.645053029060363770e-01 -9.800075739622116089e-02 7.415243238210678101e-02 1.092009767889976501e-01 -7.147917896509170532e-02 7.627527695149183273e-03 5.009168386459350586e-01 1.114922668784856796e-02 4.703561216592788696e-02 -2.495986223220825195e-02 -2.088487595319747925e-01 -3.637701570987701416e-01 5.677339807152748108e-02 -1.697300374507904053e-01
1.681709438562393188e-01 1.855502575635910034e-01 1.361285150051116943e-01 -9.654143452644348145e-02 1.422581076622009277e-01 -1.211062632501125336e-02 9.305411577224731445e-02 -9.355774521827697754e-02 -3.113956935703754425e-02 1.304561942815780640e-01 -2.268967032432556152e-02 -1.991643458604812622e-01 2.332994528114795685e-02 -6.036670133471488953e-02 -1.054223701357841492e-01 1.359126418828964233e-01 -2.361922264099121094e-01 -4.571492224931716919e-02 6.018262729048728943e-02 -9.366764873266220093e-02 1.226620748639106750e-01 4.591624811291694641e-02 3.019005060195922852e-01 2.233817726373672485e-01 5.697919726371765137e-01 -2.041988670825958252e-01 4.447443410754203796e-02 1.114612445235252380e-02 -1.416128575801849365e-01 -2.022680640220642090e-01 -1.702631264925003052e-01 -3.046469390392303467e-01
1.702545434236526489e-01 1.138875186443328857e-01 -9.945283085107803345e-02 -3.054268062114715576e-01 -1.483362466096878052e-01 -1.309198588132858276e-01 -2.605380713939666748e-01 3.511125743389129639e-01 -1.354732215404510498e-01 5.206547677516937256e-02 -4.510886222124099731e-02 -1.553574651479721069e-01 -2.011497318744659424e-01 -9.178937226533889771e-02 1.275285035371780396e-01 6.212070956826210022e-02 -1.968739926815032959e-01 1.309300363063812256e-01 1.326746791601181030e-01 1.871969699859619141e-01 1.605725884437561035e-01 -2.885918021202087402e-01 -4.036016389727592468e-02 -1.512556970119476318e-01 3.562218546867370605e-01 -2.807857990264892578e-01 -5.089486017823219299e-02 7.889389991760253906e-02 4.793022572994232178e-02 -2.035384327173233032e-01 -5.089424923062324524e-02 7.301611453294754028e-02
2.274952381849288940e-01 7.010207325220108032e-02 -1.364084482192993164e-01 -3.183856606483459473e-01 -2.289699576795101166e-02 1.290133893489837646e-01 1.449044346809387207e-01 5.016372352838516235e-02 1.445224285125732422e-01 -6.288417614996433258e-03 5.194768309593200684e-02 -7.101022452116012573e-02 -1.850421428680419922e-01 4.239766672253608704e-02 9.080067276954650879e-02 -5.138651467859745026e-03 -5.916031543165445328e-03 2.117158025503158569e-01 -5.621434003114700317e-02 1.477212309837341309e-01 -2.171109803020954132e-02 -1.757989525794982910e-01 6.317845582962036133e-01 6.267702579498291016e-02 3.409003913402557373e-01 -9.023474901914596558e-02 3.804066032171249390e-02 1.011012941598892212e-01 -1.773229241371154785e-01 -1.303064674139022827e-01 -7.308653742074966431e-02 -1.249399259686470032e-01
-1.403466463088989258e-01 1.722811013460159302e-01 -7.370111346244812012e-02 1.414030641317367554e-01 8.779902756214141846e-02 -6.310737878084182739e-02 -2.159441355615854263e-03 -5.658229440450668335e-02 -1.237356811761856079e-01 -1.398230195045471191e-01 4.458251222968101501e-02 -4.115069210529327393e-01 -1.945561319589614868e-01 1.280969977378845215e-01 2.638498246669769287e-01 -2.178273648023605347e-01 -5.744913592934608459e-03 4.839887470006942749e-02 -2.078395634889602661e-01 3.245187550783157349e-02 5.946364253759384155e-02 3.640363737940788269e-02 7.837721146643161774e-03 -2.101326882839202881e-01 3.683213889598846436e-01 -2.023039460182189941e-01 -3.518080711364746094e-01 2.314550615847110748e-02 -2.324810177087783813e-01 -2.123190462589263916e-01 1.679478138685226440e-01 -9.410373121500015259e-02
1.086646318435668945e-01 1.052789390087127686e-01 4.252837598323822021e-02 -2.431338727474212646e-01 4.570217803120613098e-02 8.855310827493667603e-02 -2.749848961830139160e-01 -1.212044879794120789e-01 3.607218563556671143e-01 8.665060251951217651e-02 5.096183717250823975e-02 -4.106836915016174316e-01 -1.085192188620567322e-01 1.923627853393554688e-01 6.827554851770401001e-02 -1.145566552877426147e-01 -1.014256402850151062e-01 1.661460697650909424e-01 3.725066035985946655e-02 1.098102107644081116e-01 2.797143459320068359e-01 8.785880357027053833e-02 -8.137327432632446289e-02 -9.482616186141967773e-02 3.456924259662628174e-01 6.516085565090179443e-02 -1.091405469924211502e-02 -3.254199028015136719e-02 -3.394286036491394043e-01 -1.109720617532730103e-01 -1.773503273725509644e-01 6.065602600574493408e-02
2.458323240280151367e-01 1.775694489479064941e-01 1.044870838522911072e-01 -1.680109500885009766e-01 3.864162042737007141e-02 1.595688909292221069e-01 -2.848408930003643036e-02 1.415932029485702515e-01 6.492652930319309235e-03 -4.070797562599182129e-02 2.171751484274864197e-02 -3.234825134277343750e-01 -2.696359343826770782e-02 1.430865079164505005e-01 -1.530821025371551514e-01 -2.799746990203857422e-01 -2.966553866863250732e-01 3.027684688568115234e-01 -8.897938579320907593e-02 -1.759052127599716187e-01 1.707705669105052948e-02 -1.503112614154815674e-01 3.708392754197120667e-02 -1.288289576768875122e-01 4.427528381347656250e-01 6.079896911978721619e-02 9.094775468111038208e-02 -1.157587245106697083e-01 -7.145619392395019531e-02 -2.589750885963439941e-01 1.949187964200973511e-01 1.692648790776729584e-02
-6.433622539043426514e-02 4.383415877819061279e-01 1.312817782163619995e-01 -1.826507449150085449e-01 2.810255810618400574e-02 -1.540469974279403687e-01 2.426120266318321228e-02 8.974169939756393433e-02 7.421831041574478149e-02 3.235107958316802979e-01 8.639439940452575684e-03 -1.561453044414520264e-01 2.763971686363220215e-01 -1.785752363502979279e-02 1.855355948209762573e-01 -1.052672192454338074e-01 -2.786667346954345703e-01 -3.735705092549324036e-02 1.329198628664016724e-01 8.444386720657348633e-02 2.467271834611892700e-01 -1.092314645648002625e-01 1.148805618286132812e-01 2.454213611781597137e-02 2.820232212543487549e-01 -2.658958137035369873e-01 7.896483689546585083e-02 6.795470137149095535e-03 -3.650590032339096069e-02 -2.906860709190368652e-01 -1.738630533218383789e-01 -9.103714488446712494e-03
-1.908135861158370972e-01 1.789569971151649952e-03 -2.907205140218138695e-03 -1.886572390794754028e-01 -1.775555461645126343e-01 -8.271397650241851807e-02 3.084953315556049347e-02 2.431231588125228882e-01 -1.516495943069458008e-01 -1.222758740186691284e-02 3.643328696489334106e-02 5.706903990358114243e-03 -6.221699528396129608e-03 1.278105676174163818e-01 6.058545410633087158e-02 3.742769956588745117e-01 -3.789786994457244873e-01 1.810494810342788696e-02 -3.563242778182029724e-02 -6.389600038528442383e-02 2.074264734983444214e-01 2.533775568008422852e-01 3.669219315052032471e-01 -5.170613527297973633e-02 4.092812538146972656e-01 -9.572106599807739258e-02 9.726749360561370850e-02 1.887562721967697144e-01 6.290020048618316650e-02 6.951754540205001831e-02 -1.028990894556045532e-01 9.973361343145370483e-02
5.106596648693084717e-02 -2.401475757360458374e-01 -7.609198987483978271e-02 7.640798389911651611e-02 -7.221126556396484375e-02 1.430115997791290283e-01 -1.136213690042495728e-01 1.106900870800018311e-01 -1.656732410192489624e-01 -4.394711926579475403e-02 1.061143577098846436e-01 -2.735464572906494141e-01 5.335557460784912109e-02 2.636193633079528809e-01 2.489599399268627167e-02 1.665623188018798828e-01 -2.744665443897247314e-01 -1.660415232181549072e-01 -4.409413039684295654e-02 -2.801289223134517670e-02 2.989169657230377197e-01 -3.354932367801666260e-01 4.012906551361083984e-02 3.541284054517745972e-02 4.556695818901062012e-01 -9.645528346300125122e-02 9.924879297614097595e-03 8.121394366025924683e-02 -1.349872052669525146e-01 -1.485929489135742188e-01 -1.023979857563972473e-01 -2.761723101139068604e-01
4.936955124139785767e-02 -1.596491970121860504e-02 -1.421969234943389893e-01 -4.224792355671525002e-04 1.375722885131835938e-01 -1.615154594182968140e-01 -5.363092944025993347e-02 -9.012548625469207764e-02 7.808280736207962036e-02 -2.998333871364593506e-01 -3.111363388597965240e-02 -6.957899034023284912e-02 1.298955082893371582e-01 1.228145584464073181e-01 -9.902233630418777466e-02 -6.979772448539733887e-02 -3.224103450775146484e-01 -1.269439905881881714e-01 -2.097694128751754761e-01 1.984614878892898560e-01 1.069515570998191833e-02 1.101408675312995911e-01 3.495664000511169434e-01 -1.602818816900253296e-01 5.550823211669921875e-01 1.105592474341392517e-01 2.212576009333133698e-02 1.044589132070541382e-01 9.283968061208724976e-02 -1.349412053823471069e-01 -2.115772664546966553e-01 7.560279965400695801e-02
2.641789242625236511e-02 1.294813454151153564e-01 7.464435696601867676e-02 1.728479936718940735e-02 1.170690432190895081e-01 -2.176444977521896362e-01 1.984001994132995605e-01 1.159177497029304504e-01 9.591633826494216919e-02 2.698902487754821777e-01 4.463617131114006042e-02 -1.514150798320770264e-01 -1.156393215060234070e-01 1.097606196999549866e-01 1.139996722340583801e-01 -2.300102263689041138e-02 -3.778097778558731079e-02 4.459838941693305969e-02 7.446790486574172974e-02 7.381723076105117798e-02 1.764394640922546387e-01 7.170231640338897705e-02 1.575354635715484619e-01 2.196390777826309204e-01 4.528796970844268799e-01 -3.449693322181701660e-01 -5.033170431852340698e-02 3.876942768692970276e-02 2.394030988216400146e-01 -2.794151306152343750e-01 -3.469005227088928223e-01 -9.632984548807144165e-02
6.015609577298164368e-02 -1.186806336045265198e-01 7.981584221124649048e-02 -3.404395878314971924e-01 9.959842264652252197e-02 -1.102951541543006897e-02 -3.964646160602569580e-02 -1.206523459404706955e-02 -2.351393252611160278e-01 -2.387022674083709717e-01 -1.281608641147613525e-01 -3.816812336444854736e-01 3.919434919953346252e-02 -6.057197600603103638e-02 2.575077712535858154e-01 2.885226607322692871e-01 -2.609688043594360352e-01 3.285702168941497803e-01 -3.728853166103363037e-02 3.612852096557617188e-02 1.040574628859758377e-02 -1.842229068279266357e-02 1.235913559794425964e-01 1.630130857229232788e-01 3.157036304473876953e-01 8.938801474869251251e-03 1.100266724824905396e-01 1.233237311244010925e-01 4.123869910836219788e-02 -9.129709005355834961e-02 -1.638283282518386841e-01 1.847656369209289551e-01
5.440817773342132568e-02 9.987186640501022339e-02 -2.326185405254364014e-01 -1.547208577394485474e-01 2.654805481433868408e-01 -9.665777534246444702e-02 -1.765333861112594604e-01 3.337931632995605469e-02 -7.429664582014083862e-02 -1.753438711166381836e-01 -1.102867946028709412e-01 1.981893181800842285e-02 5.443719401955604553e-02 2.691471874713897705e-01 -4.093557223677635193e-02 -1.153792738914489746e-01 -2.966618537902832031e-01 4.469682171475142241e-04 -2.219720929861068726e-01 -2.062503248453140259e-02 2.130833864212036133e-01 7.142278552055358887e-02 2.034305483102798462e-01 -1.100930050015449524e-01 5.931751728057861328e-01 8.305332809686660767e-02 5.175925791263580322e-02 -1.163936182856559753e-01 2.667916193604469299e-02 5.596320331096649170e-02 -8.242502808570861816e-02 1.742611676454544067e-01
2.937795966863632202e-02 2.443631365895271301e-02 1.768355518579483032e-01 1.379725430160760880e-02 -1.670845299959182739e-01 -2.846500873565673828e-01 -9.492138028144836426e-02 1.373227089643478394e-01 -1.779029704630374908e-02 -9.840896725654602051e-02 -1.284862756729125977e-01 -2.559835910797119141e-01 6.473027169704437256e-02 7.320942729711532593e-02 3.499677479267120361e-01 1.081749424338340759e-01 -4.136824309825897217e-01 -1.217755749821662903e-01 2.802053689956665039e-01 -2.431770041584968567e-02 1.780642718076705933e-01 -2.291123941540718079e-02 2.409829944372177124e-01 6.395799666643142700e-02 2.423406392335891724e-01 -1.554121375083923340e-01 3.690271079540252686e-02 -1.321638748049736023e-02 -1.488518118858337402e-01 -1.250480413436889648e-01 -3.031103312969207764e-01 1.447411030530929565e-01
3.653688356280326843e-02 -7.582440972328186035e-02 -8.077463507652282715e-02 -1.764721721410751343e-01 8.968733996152877808e-02 -1.468579173088073730e-01 -6.003481522202491760e-02 3.211965858936309814e-01 7.339055091142654419e-02 -1.917625516653060913e-01 1.334026902914047241e-01 -2.739919424057006836e-01 -6.018564850091934204e-02 1.020996198058128357e-01 -2.814289473462849855e-04 -1.164675727486610413e-01 -1.840633153915405273e-01 1.370894312858581543e-01 -2.200124552473425865e-03 1.690487414598464966e-01 1.912030018866062164e-02 3.342140614986419678e-01 3.893946707248687744e-01 -1.979878693819046021e-01 3.238001763820648193e-01 -2.056321054697036743e-01 1.241363286972045898e-01 -1.376636177301406860e-01 -2.164303511381149292e-01 1.144382804632186890e-01 -1.578880995512008667e-01 -7.564218342304229736e-02
2.423251569271087646e-01 -1.000685542821884155e-01 -1.665317863225936890e-01 3.535115718841552734e-02 8.619039505720138550e-02 1.692006587982177734e-01 -1.179992631077766418e-01 -2.187016420066356659e-02 3.419584035873413086e-01 1.392279416322708130e-01 2.230024635791778564e-01 -7.516741752624511719e-02 1.822509989142417908e-02 -1.064762286841869354e-02 1.777141094207763672e-01 -2.511880993843078613e-01 -8.682166039943695068e-02 2.279992997646331787e-01 -2.366535961627960205e-01 1.538876444101333618e-01 2.813625335693359375e-01 -6.140876933932304382e-02 3.308798372745513916e-01 -8.981034159660339355e-02 3.586217761039733887e-01 -3.916540741920471191e-02 9.769432246685028076e-03 6.920810043811798096e-02 1.289065927267074585e-01 -1.872251480817794800e-01 -1.844149678945541382e-01 -6.782318651676177979e-02
-6.184533983469009399e-02 -3.522153571248054504e-02 -2.459337860345840454e-01 5.814791843295097351e-02 -2.034716308116912842e-01 -5.023517832159996033e-02 -1.425507515668869019e-01 1.851276606321334839e-01 -1.013283431529998779e-01 -1.167534589767456055e-01 -1.456110775470733643e-01 -1.588180512189865112e-01 8.032696694135665894e-02 1.170462295413017273e-01 -1.286152899265289307e-01 1.700920015573501587e-01 -4.298267662525177002e-01 -4.521613195538520813e-02 1.005471311509609222e-02 5.227811262011528015e-02 1.503956764936447144e-01 3.064198791980743408e-02 3.318732380867004395e-01 -1.723432689905166626e-01 4.275273978710174561e-01 -1.592224091291427612e-02 1.342397332191467285e-01 -4.437713325023651123e-02 -2.503970861434936523e-01 -1.941567957401275635e-01 -6.309670954942703247e-02 -1.901941746473312378e-01
-8.707491308450698853e-02 2.340172380208969116e-01 -2.415225505828857422e-01 -2.108353823423385620e-01 -2.312657050788402557e-02 -1.741861999034881592e-01 7.766441442072391510e-03 2.348245307803153992e-02 -1.213071197271347046e-01 -3.205385506153106689e-01 -7.110425829887390137e-02 -5.048215389251708984e-02 1.271911412477493286e-01 1.663513183593750000e-01 -8.342945575714111328e-02 -1.963080614805221558e-01 -1.602424383163452148e-01 4.040132090449333191e-02 -9.361329674720764160e-02 1.138531323522329330e-02 2.790187299251556396e-01 1.214346364140510559e-01 3.766593635082244873e-01 -3.499129712581634521e-01 3.201982378959655762e-01 -1.666765809059143066e-01 -5.343188345432281494e-02 -2.342026308178901672e-02 -1.316615790128707886e-01 5.173701047897338867e-02 -2.043877094984054565e-01 1.896987482905387878e-02
-8.632026612758636475e-02 1.820512115955352783e-02 -4.521524533629417419e-02 -4.157211482524871826e-01 1.131228506565093994e-01 3.560976590961217880e-03 -1.383037418127059937e-01 9.188996255397796631e-02 -1.718771606683731079e-01 1.777121871709823608e-01 3.375727236270904541e-01 -1.215783208608627319e-01 7.508827745914459229e-02 -7.171446084976196289e-02 2.398341149091720581e-01 -2.754911780357360840e-02 -2.929176986217498779e-01 -1.888797990977764130e-02 -9.776711463928222656e-02 8.155776560306549072e-02 -2.040747925639152527e-02 -3.379720076918601990e-02 3.819736838340759277e-02 1.794742792844772339e-01 5.296314954757690430e-01 8.500007539987564087e-02 -1.315254867076873779e-01 2.026315629482269287e-01 1.638005115091800690e-02 -1.800155341625213623e-01 -3.473882749676704407e-02 2.184508740901947021e-02
-1.030764915049076080e-02 4.003740847110748291e-02 -3.927042335271835327e-02 -2.716817557811737061e-01 3.531908690929412842e-01 5.284770950675010681e-02 -3.665732452645897865e-03 -4.897779598832130432e-02 -2.672882936894893646e-02 -1.464935094118118286e-01 1.260440796613693237e-01 -2.205469273030757904e-02 -4.435773938894271851e-02 1.254828274250030518e-01 1.632838696241378784e-02 1.163046285510063171e-01 -1.292091608047485352e-01 -1.839983463287353516e-01 -1.974951922893524170e-01 7.270886097103357315e-03 1.913523823022842407e-01 2.709854952991008759e-02 1.310297995805740356e-01 7.611929625272750854e-02 7.072344422340393066e-01 -1.224365434609353542e-03 1.387162208557128906e-01 -2.858966216444969177e-02 -8.184743672609329224e-02 4.449211433529853821e-02 -1.290070712566375732e-01 1.656793355941772461e-01
8.056404441595077515e-02 -1.311442703008651733e-01 -2.711321115493774414e-01 -1.083639934659004211e-01 1.692891567945480347e-01 3.328888909891247749e-03 -2.039808630943298340e-01 2.237970829010009766e-01 6.273213028907775879e-02 -3.275667130947113037e-02 1.727304607629776001e-02 -3.352992534637451172e-01 -5.458174273371696472e-02 2.159536033868789673e-01 6.141718104481697083e-02 -3.931994140148162842e-01 -1.896255910396575928e-01 -7.361052185297012329e-02 3.812508285045623779e-02 -1.038829535245895386e-01 1.829404532909393311e-01 -8.823908120393753052e-02 2.033414840698242188e-01 -1.782173216342926025e-01 1.181076169013977051e-01 -1.854432672262191772e-01 1.454133838415145874e-01 1.325277686119079590e-01 -1.775643974542617798e-01 -3.231488764286041260e-01 -6.623669713735580444e-02 2.226966172456741333e-01
-2.318662405014038086e-01 -3.033225536346435547e-01 2.620462141931056976e-02 -3.609545528888702393e-01 4.458156973123550415e-02 1.876491606235504150e-01 -5.645901709794998169e-02 -5.627534911036491394e-02 2.414940446615219116e-01 6.161898374557495117e-02 1.650357991456985474e-01 -2.894194424152374268e-01 1.528624594211578369e-01 1.697903573513031006e-01 7.004901021718978882e-02 -1.035603955388069153e-01 -9.019158035516738892e-02 -1.030924320220947266e-01 4.635738953948020935e-02 -1.366422921419143677e-01 3.578960597515106201e-01 5.762681737542152405e-02 2.793017625808715820e-01 -7.694984972476959229e-02 3.701326847076416016e-01 1.893498562276363373e-02 -3.543919324874877930e-02 -9.621641039848327637e-02 -7.022507488727569580e-02 -1.175450533628463745e-01 -1.088138818740844727e-01 -7.332915812730789185e-02
1.150758117437362671e-01 -8.193352073431015015e-02 -2.686429917812347412e-01 9.072016179561614990e-02 4.081846028566360474e-02 3.559801727533340454e-02 -1.709206700325012207e-01 6.436870433390140533e-03 2.331099808216094971e-01 4.509831592440605164e-02 -1.677303612232208252e-01 -1.779779940843582153e-01 2.102123051881790161e-01 3.800033330917358398e-01 1.040511764585971832e-02 1.340718567371368408e-01 3.155183792114257812e-02 8.762427419424057007e-02 -1.401523500680923462e-01 1.043001785874366760e-01 4.537527449429035187e-03 -1.548100262880325317e-01 3.550993502140045166e-01 -1.645162552595138550e-01 4.401611983776092529e-01 -4.154669493436813354e-02 7.578215003013610840e-02 2.212403109297156334e-03 1.220252886414527893e-01 -2.245363891124725342e-01 -2.418737113475799561e-01 -5.682861804962158203e-02
-1.848530620336532593e-01 2.403449565172195435e-01 -2.363171055912971497e-02 -9.745825827121734619e-02 1.225306615233421326e-01 -2.575505971908569336e-01 -3.783852234482765198e-02 2.114986479282379150e-01 8.916687965393066406e-02 -8.311931975185871124e-03 -2.007394097745418549e-02 -2.525658607482910156e-01 2.397359162569046021e-01 -3.254184871912002563e-02 2.273832112550735474e-01 1.837897598743438721e-01 -2.672671079635620117e-01 -1.157894134521484375e-01 4.849425022257491946e-05 1.500110179185867310e-01 1.614294350147247314e-01 7.854798436164855957e-02 -6.794254481792449951e-02 -4.866950213909149170e-02 4.915923476219177246e-01 -1.068390756845474243e-01 1.249796301126480103e-01 2.516232058405876160e-02 7.422643154859542847e-02 -1.051748171448707581e-01 -3.487832844257354736e-01 -1.277612987905740738e-02
-1.549791637808084488e-02 2.303847372531890869e-01 -1.793023943901062012e-01 -2.056281827390193939e-02 -1.438201218843460083e-01 -1.689291596412658691e-01 -2.383816242218017578e-01 -7.572638802230358124e-03 -7.549617439508438110e-02 -3.313855230808258057e-01 2.601912915706634521e-01 -1.603905111551284790e-01 2.320071607828140259e-01 2.043124586343765259e-01 -7.002805173397064209e-02 -1.756722331047058105e-01 -1.266473531723022461e-01 1.512165069580078125e-01 -7.203475385904312134e-02 -1.711758077144622803e-01 2.314899563789367676e-01 -1.196807324886322021e-01 3.060700893402099609e-01 -2.274955958127975464e-01 3.830828070640563965e-01 -1.790731027722358704e-02 7.958424277603626251e-03 -1.082190498709678650e-01 -6.827916204929351807e-02 1.151697635650634766e-01 9.757244028151035309e-03 -6.419157236814498901e-02
-2.906009256839752197e-01 -5.221159756183624268e-02 -1.674658060073852539e-01 -1.524779796600341797e-01 1.487023532390594482e-01 1.348893493413925171e-01 -1.206888779997825623e-01 5.989487841725349426e-02 -6.457810848951339722e-02 1.319386512041091919e-01 2.561923265457153320e-01 -2.135937511920928955e-01 -2.341194637119770050e-02 1.550291776657104492e-01 3.646082431077957153e-02 -1.651567667722702026e-01 -2.765379250049591064e-01 4.299267660826444626e-03 -1.081035435199737549e-01 3.207636252045631409e-02 -2.069606073200702667e-02 1.781342923641204834e-01 -1.932952925562858582e-02 9.699365496635437012e-02 5.093302726745605469e-01 5.266461893916130066e-02 -1.318446546792984009e-01 2.798612117767333984e-01 9.760160930454730988e-03 -3.283485472202301025e-01 -1.369962394237518311e-01 3.641489148139953613e-02
-1.646445244550704956e-01 2.587873314041644335e-05 -3.548854589462280273e-02 2.007326334714889526e-01 -1.001014485955238342e-01 -4.294873028993606567e-02 -4.575449600815773010e-02 8.120820671319961548e-02 -9.041435271501541138e-02 4.285939782857894897e-02 1.988081187009811401e-01 -3.727492690086364746e-01 -8.232436329126358032e-02 -9.800408035516738892e-02 3.130949735641479492e-01 -2.929778397083282471e-01 3.961811959743499756e-02 -2.060769200325012207e-01 -1.564245074987411499e-01 1.349469274282455444e-01 6.270028650760650635e-02 -1.389350146055221558e-01 2.048878818750381470e-01 -8.677753061056137085e-02 4.630554616451263428e-01 -7.958012633025646210e-03 -1.866830699145793915e-02 1.404734253883361816e-01 -9.982773661613464355e-02 -3.061356544494628906e-01 9.147870540618896484e-02 1.264231353998184204e-01
-4.798192996531724930e-03 1.094263941049575806e-01 -1.421148031949996948e-01 -3.232294321060180664e-01 2.599580287933349609e-01 7.450633496046066284e-02 -1.922253221273422241e-01 -1.496654748916625977e-01 5.070414021611213684e-02 -9.936793893575668335e-02 -5.485507845878601074e-02 -2.662332355976104736e-01 7.670006743865087628e-05 2.051212936639785767e-01 -8.019081503152847290e-02 -5.878381803631782532e-02 -2.270897924900054932e-01 -1.797375530004501343e-01 -2.598060965538024902e-01 -1.264546662569046021e-01 2.082679122686386108e-01 1.947285532951354980e-01 2.077053785324096680e-01 -9.380862861871719360e-02 4.793675243854522705e-01 1.055331379175186157e-01 1.096896007657051086e-01 3.771474957466125488e-02 -2.036655321717262268e-02 -1.131603866815567017e-01 -5.496304947882890701e-03 1.559418439865112305e-01
-6.213811784982681274e-02 4.466123878955841064e-02 1.761254072189331055e-01 9.514971077442169189e-02 6.218915805220603943e-02 7.118222117424011230e-02 -1.011750698089599609e-01 9.456112235784530640e-02 7.362291216850280762e-02 8.324631303548812866e-02 -1.748114973306655884e-01 -3.084086477756500244e-01 -2.068567574024200439e-01 5.943987518548965454e-02 -6.097043678164482117e-02 -5.657197535037994385e-02 -5.656546354293823242e-02 -6.483761221170425415e-02 -1.896573416888713837e-02 3.337896168231964111e-01 9.303629398345947266e-02 1.102033928036689758e-01 3.471837043762207031e-01 -2.153659611940383911e-01 5.173487663269042969e-01 -5.462809931486845016e-04 -8.020121604204177856e-02 2.186397910118103027e-01 -1.681816130876541138e-01 -1.697321832180023193e-01 3.041491657495498657e-02 2.188355177640914917e-01
-3.274979442358016968e-02 -1.720762997865676880e-01 -4.326871410012245178e-02 -3.208086490631103516e-01 6.858167052268981934e-02 1.343578994274139404e-01 -1.340251564979553223e-01 8.336125314235687256e-02 -1.436321735382080078e-01 6.547354161739349365e-02 3.331082761287689209e-01 -9.947223961353302002e-02 -1.186252236366271973e-01 4.963392391800880432e-03 2.201176732778549194e-01 -1.034935787320137024e-01 -3.914197683334350586e-01 -1.037174277007579803e-02 -1.378850489854812622e-01 8.143597841262817383e-02 4.566938057541847229e-02 -6.470720469951629639e-02 -6.574141979217529297e-02 2.209046334028244019e-01 5.060786604881286621e-01 -9.701476246118545532e-02 4.492457583546638489e-02 1.736383587121963501e-01 -1.498654484748840332e-01 -1.795122325420379639e-01 -7.614450901746749878e-02 -3.598044812679290771e-02
-1.560990065336227417e-01 1.080917045474052429e-01 -1.161647513508796692e-01 -1.991002261638641357e-01 -2.902808785438537598e-01 9.872288256883621216e-02 -3.172938525676727295e-01 -4.606615006923675537e-02 2.259041815996170044e-01 -3.074372410774230957e-01 -1.612363457679748535e-01 -1.859548538923263550e-01 2.246299013495445251e-02 4.665614366531372070e-01 3.241593018174171448e-03 -7.418062537908554077e-02 -2.223163843154907227e-01 2.425801306962966919e-01 8.924590423703193665e-03 -2.891486138105392456e-02 -9.757310897111892700e-02 -7.767048478126525879e-02 3.864460065960884094e-02 -3.513813391327857971e-02 2.996574938297271729e-01 -8.958362787961959839e-02 -1.279754191637039185e-02 4.798107221722602844e-02 -7.987120747566223145e-02 -1.815749257802963257e-01 -1.161368042230606079e-01 -5.995091795921325684e-02
2.353419512510299683e-01 9.954103082418441772e-02 1.166722252964973450e-01 -1.622008979320526123e-01 -1.401320379227399826e-02 -2.352028526365756989e-02 -6.010956317186355591e-02 1.426550596952438354e-01 -1.525766402482986450e-01 3.115741722285747528e-02 2.325787544250488281e-01 -3.545881509780883789e-01 -3.032122738659381866e-02 1.195814833045005798e-01 -5.189152434468269348e-02 -3.438481688499450684e-01 -2.656724452972412109e-01 3.442835509777069092e-01 -6.791736185550689697e-02 -1.268109232187271118e-01 -1.178025230765342712e-01 2.275264821946620941e-02 1.206431463360786438e-01 -1.507161855697631836e-01 3.449327051639556885e-01 -8.893770724534988403e-02 7.356291264295578003e-02 -2.114495635032653809e-02 -4.559240117669105530e-02 -2.251532524824142456e-01 2.776912748813629150e-01 7.581193745136260986e-02
-1.394270062446594238e-01 1.107188239693641663e-01 3.327511847019195557e-01 7.772147655487060547e-02 -2.628439478576183319e-02 -1.218621246516704559e-02 -1.609449982643127441e-01 -1.719067394733428955e-01 -5.603226274251937866e-02 5.771099403500556946e-02 2.119278758764266968e-01 -1.775219142436981201e-01 -4.149972796440124512e-01 1.933350265026092529e-01 2.597740292549133301e-01 2.348002232611179352e-02 -2.711816132068634033e-01 8.182524144649505615e-02 -1.879401803016662598e-01 3.723730891942977905e-02 5.924706533551216125e-02 1.429326981306076050e-01 2.749677598476409912e-01 -1.807871758937835693e-01 2.894012928009033203e-01 -2.337227314710617065e-01 8.230469375848770142e-02 -1.049162447452545166e-01 -6.383970379829406738e-02 -1.414975672960281372e-01 -6.894521415233612061e-02 2.290196344256401062e-02
1.423056572675704956e-01 -1.406341940164566040e-01 -2.307739853858947754e-01 -1.988918632268905640e-01 -2.120180577039718628e-01 -2.174766957759857178e-01 -1.276071518659591675e-01 1.163230314850807190e-01 7.932930439710617065e-02 -1.975730955600738525e-01 4.824462160468101501e-02 -1.540069878101348877e-01 3.919279277324676514e-01 2.135184407234191895e-01 1.113793626427650452e-01 -9.413272887468338013e-02 -4.913502931594848633e-02 7.658938318490982056e-02 -6.354991346597671509e-02 8.271100372076034546e-02 1.417666822671890259e-01 2.351834438741207123e-02 2.925258576869964600e-01 2.699828147888183594e-01 3.109278678894042969e-01 -2.488455921411514282e-01 3.901466354727745056e-02 1.919676661491394043e-01 -1.027262508869171143e-01 -2.149139791727066040e-01 -1.077562198042869568e-02 -3.394870087504386902e-02
5.890312418341636658e-02 2.331317812204360962e-01 -1.863269694149494171e-02 -1.935678869485855103e-01 -1.477189809083938599e-01 8.843457698822021484e-02 -1.386287957429885864e-01 -2.294725738465785980e-02 4.390664100646972656e-01 7.130073010921478271e-02 9.418814443051815033e-03 -2.165851294994354248e-01 -7.932206243276596069e-02 2.543608248233795166e-01 1.189466565847396851e-01 -8.512623608112335205e-03 -2.036828994750976562e-01 4.513777792453765869e-02 -7.245177030563354492e-02 2.333309352397918701e-01 4.023984372615814209e-01 1.316217929124832153e-01 7.748232781887054443e-02 -6.742835789918899536e-02 2.605725824832916260e-01 7.261210680007934570e-02 2.839040942490100861e-02 1.385931521654129028e-01 -2.374044805765151978e-01 -2.838627099990844727e-01 -3.016865625977516174e-02 2.925429120659828186e-02
-9.536153078079223633e-02 1.004229560494422913e-01 -1.008551046252250671e-01 7.102667540311813354e-02 -3.469173610210418701e-02 7.826041430234909058e-02 -2.574560940265655518e-01 -1.330249160528182983e-01 -1.118326559662818909e-01 -1.832518428564071655e-01 -2.255503833293914795e-01 -1.690064668655395508e-01 1.109013929963111877e-01 1.071049571037292480e-01 -3.774867206811904907e-02 -3.157811462879180908e-01 -2.232922166585922241e-01 2.457537129521369934e-02 -2.119604051113128662e-01 -3.874509036540985107e-02 4.764932394027709961e-01 3.991315141320228577e-02 1.415924876928329468e-01 -2.096809297800064087e-01 3.127553164958953857e-01 -1.819059252738952637e-01 -2.176181375980377197e-01 1.707958728075027466e-01 -5.371654778718948364e-02 5.735730752348899841e-02 -6.978743523359298706e-02 -1.258373707532882690e-01
-1.203750353306531906e-02 1.616907715797424316e-01 1.146732866764068604e-01 1.277736127376556396e-01 1.087534651160240173e-01 -1.070502176880836487e-01 1.104825213551521301e-01 1.566857844591140747e-01 1.181194484233856201e-01 1.609926521778106689e-01 2.622343041002750397e-02 -2.026743590831756592e-01 -1.882604062557220459e-01 -5.118301510810852051e-02 5.059357732534408569e-02 1.029441952705383301e-01 -1.905151009559631348e-01 4.739704541862010956e-03 1.435281783342361450e-01 2.257985994219779968e-02 1.367156058549880981e-01 2.186319828033447266e-01 2.931943535804748535e-01 1.080593541264533997e-01 4.520446658134460449e-01 -3.077597618103027344e-01 -1.269079297780990601e-01 3.631179779767990112e-02 1.619639247655868530e-01 -3.355452418327331543e-01 -2.727333903312683105e-01 -9.295877069234848022e-03
4.251469392329454422e-03 2.598626017570495605e-01 -6.976480782032012939e-02 -3.050906062126159668e-01 -1.127606183290481567e-01 -3.281613811850547791e-02 -1.846071183681488037e-01 -5.783540010452270508e-02 -5.655058473348617554e-02 -8.767475932836532593e-02 -4.952037706971168518e-02 4.529051855206489563e-02 1.777944266796112061e-01 1.767392009496688843e-01 -1.526703983545303345e-01 -1.031870096921920776e-01 -9.251430630683898926e-02 2.078236546367406845e-03 6.170782726258039474e-03 1.139295846223831177e-01 2.472474277019500732e-01 -8.822102099657058716e-02 3.549930453300476074e-01 -1.778223663568496704e-01 2.778002023696899414e-01 -2.683270573616027832e-01 9.775902330875396729e-02 7.160838693380355835e-02 -3.277465999126434326e-01 -1.931667178869247437e-01 -3.005052208900451660e-01 1.551440805196762085e-01
2.186343818902969360e-02 2.239231467247009277e-01 1.110694557428359985e-01 1.399868279695510864e-01 1.675006300210952759e-01 6.241965107619762421e-03 -1.682668775320053101e-01 -1.998425126075744629e-01 -1.179568246006965637e-01 2.309275716543197632e-01 1.189570501446723938e-01 -2.245527654886245728e-01 9.814597666263580322e-03 8.113201707601547241e-02 -1.406468749046325684e-01 -1.153635382652282715e-01 -2.887234091758728027e-01 -3.012760542333126068e-02 -1.459224075078964233e-01 9.763642400503158569e-02 6.092617288231849670e-02 2.026303261518478394e-01 3.485627844929695129e-02 7.554505486041307449e-03 5.198715329170227051e-01 -2.592703402042388916e-01 1.080736294388771057e-01 5.578465014696121216e-02 1.088558733463287354e-01 -2.099267840385437012e-01 -2.821333706378936768e-01 2.409971505403518677e-02
-1.264917552471160889e-01 2.961221635341644287e-01 1.803823113441467285e-01 -2.344292998313903809e-01 4.446554929018020630e-03 -2.793168127536773682e-01 1.489226222038269043e-01 1.924745738506317139e-01 8.662749826908111572e-02 4.677031654864549637e-03 4.864015057682991028e-02 -3.158437311649322510e-01 4.534160345792770386e-02 2.631956338882446289e-01 3.047844469547271729e-01 2.216118574142456055e-01 -1.775541752576828003e-01 9.929941594600677490e-02 2.023644186556339264e-02 -6.180847063660621643e-02 7.101274281740188599e-02 4.590981081128120422e-02 6.018510460853576660e-02 2.501342818140983582e-02 3.584318161010742188e-01 3.861640579998493195e-04 2.386367917060852051e-01 4.987014457583427429e-02 1.193700209259986877e-01 -1.679768711328506470e-01 -1.904311627149581909e-01 -1.578619182109832764e-01
-1.759103536605834961e-01 5.752677842974662781e-02 1.240279525518417358e-01 -2.583020925521850586e-01 4.721745476126670837e-02 -9.664417058229446411e-02 -5.542011931538581848e-02 2.640451490879058838e-02 -5.277797952294349670e-02 -2.842757403850555420e-01 -1.131541505455970764e-01 -2.204032689332962036e-01 -8.371254801750183105e-02 -3.637567907571792603e-02 -4.522755742073059082e-03 8.326286077499389648e-02 -2.444479167461395264e-01 3.769219219684600830e-01 -1.249345391988754272e-01 2.823800444602966309e-01 3.616385459899902344e-01 -1.392119824886322021e-01 7.680658251047134399e-02 1.520815789699554443e-01 2.943161129951477051e-01 -6.601046770811080933e-02 -1.824065297842025757e-01 -1.969553977251052856e-01 -8.018083870410919189e-02 -2.186996489763259888e-01 8.484843373298645020e-02 8.472453802824020386e-02
2.024597860872745514e-02 2.017233818769454956e-01 -2.960225343704223633e-01 -1.081331372261047363e-01 -7.844369113445281982e-02 2.116167992353439331e-01 -3.221205472946166992e-01 1.369464993476867676e-01 -3.195064365863800049e-01 -1.205526739358901978e-01 -1.057973951101303101e-01 -1.363920867443084717e-01 1.027386412024497986e-01 1.153057664632797241e-01 -1.262148618698120117e-01 -1.029586186632514000e-03 -1.389566957950592041e-01 1.860826462507247925e-01 -5.117059871554374695e-02 -4.429412633180618286e-02 2.116545587778091431e-01 8.338711410760879517e-02 1.721081584692001343e-01 -2.724643945693969727e-01 3.576451241970062256e-01 -8.654452115297317505e-02 1.200675144791603088e-01 -2.005845308303833008e-01 -2.159792333841323853e-01 -2.022274434566497803e-01 -8.798285573720932007e-02 2.167601138353347778e-02
3.864870965480804443e-02 2.084698677062988281e-01 -1.381419748067855835e-01 -7.691326737403869629e-02 1.690331846475601196e-02 -8.848728984594345093e-02 7.576059550046920776e-02 1.678417026996612549e-01 -4.416946321725845337e-02 -3.158662701025605202e-03 3.425074042752385139e-03 -1.483316272497177124e-01 -2.313475823029875755e-03 9.448929131031036377e-02 -2.894416823983192444e-02 -2.882774770259857178e-01 1.737797111272811890e-01 2.045676559209823608e-01 -1.377502530813217163e-01 -3.693384304642677307e-02 2.056640386581420898e-02 1.137494016438722610e-02 1.056013628840446472e-01 4.324264451861381531e-02 6.038454174995422363e-01 3.572725504636764526e-02 -7.967010885477066040e-02 -1.714640408754348755e-01 -1.820724010467529297e-01 -3.773050308227539062e-01 8.057958632707595825e-02 -2.855790853500366211e-01
-1.110672801733016968e-01 1.936393082141876221e-01 1.601600795984268188e-01 -6.622078269720077515e-02 2.365753240883350372e-02 -2.941204309463500977e-01 -7.808445394039154053e-02 2.148021459579467773e-01 -1.609481126070022583e-02 -6.201194599270820618e-02 7.009670138359069824e-02 -3.032206892967224121e-01 7.616395503282546997e-02 2.985257208347320557e-01 2.034008800983428955e-01 1.200110688805580139e-01 -3.258456289768218994e-01 -1.016578599810600281e-01 9.859170019626617432e-02 6.536401063203811646e-02 -2.291560545563697815e-02 3.703830391168594360e-02 3.096842952072620392e-02 9.027610719203948975e-02 4.141035676002502441e-01 -1.130599975585937500e-01 2.623582184314727783e-01 9.110444225370883942e-03 -1.178218424320220947e-02 -2.705404460430145264e-01 -2.364722788333892822e-01 -7.236257195472717285e-02
2.519592046737670898e-01 -1.476152390241622925e-01 -2.232926487922668457e-01 -4.816685616970062256e-02 4.031498357653617859e-02 -9.019396454095840454e-02 -2.777898609638214111e-01 1.405365467071533203e-01 2.620904147624969482e-02 -1.685525476932525635e-01 -1.277019232511520386e-01 -2.248013466596603394e-01 -1.615972816944122314e-01 2.661234140396118164e-01 -5.373921710997819901e-03 -3.084169626235961914e-01 -1.722001135349273682e-01 8.726021647453308105e-02 6.003740802407264709e-02 2.241356670856475830e-02 2.012228816747665405e-01 4.753618314862251282e-02 3.072984516620635986e-01 -1.709545105695724487e-01 1.806180626153945923e-01 -1.206939071416854858e-01 -1.822923682630062103e-02 4.560178145766258240e-03 -2.946785390377044678e-01 -3.079014122486114502e-01 2.361442521214485168e-02 1.741306036710739136e-01
1.695667803287506104e-01 2.177632004022598267e-01 -8.552537113428115845e-02 -2.354673743247985840e-01 -1.175926327705383301e-01 -4.142283275723457336e-02 -5.841325223445892334e-02 1.008985638618469238e-01 1.639081537723541260e-01 1.217454522848129272e-01 3.385561332106590271e-02 4.049227759242057800e-02 -2.420650981366634369e-02 4.064270760864019394e-03 1.093265861272811890e-01 2.320736646652221680e-02 -1.376262456178665161e-01 3.646287322044372559e-02 -2.110419571399688721e-01 1.515999883413314819e-01 -8.249413967132568359e-02 -1.388361454010009766e-01 6.474232673645019531e-01 -8.587899804115295410e-02 2.437056154012680054e-01 -1.685739308595657349e-01 3.581455722451210022e-02 1.623354554176330566e-01 -1.511482447385787964e-01 -1.668711006641387939e-01 -2.603885233402252197e-01 -4.425195977091789246e-03
-6.875599920749664307e-02 1.160773113369941711e-01 1.210637465119361877e-01 -3.190139234066009521e-01 -3.515583649277687073e-02 7.446164637804031372e-02 -1.925854086875915527e-01 3.213281929492950439e-01 4.744460284709930420e-01 -1.886071823537349701e-02 -3.703064471483230591e-02 -3.230263590812683105e-01 6.337592378258705139e-03 -1.857175678014755249e-02 7.456971704959869385e-02 -8.684364706277847290e-02 -9.836150705814361572e-02 -7.810016721487045288e-02 -3.255536034703254700e-02 3.342099860310554504e-02 2.690508663654327393e-01 4.995038732886314392e-02 1.743353456258773804e-01 1.252645999193191528e-01 3.779009878635406494e-01 -2.505988776683807373e-01 1.285151764750480652e-02 1.329137980937957764e-01 -4.300302267074584961e-02 6.285148113965988159e-02 7.366480678319931030e-02 -2.501380397006869316e-03
1.947247684001922607e-01 3.907828405499458313e-02 2.308008261024951935e-02 -2.143702507019042969e-01 -1.313298344612121582e-01 -1.012476012110710144e-01 6.896918267011642456e-02 1.584653109312057495e-01 1.578495055437088013e-01 -1.970418393611907959e-01 -1.020559296011924744e-01 -5.156776309013366699e-02 3.007056415081024170e-01 1.277565956115722656e-01 2.092962712049484253e-01 -2.497999519109725952e-01 -8.956687897443771362e-02 3.425377607345581055e-02 -9.657689929008483887e-02 1.540539264678955078e-01 1.080413386225700378e-01 2.012734711170196533e-01 2.492706775665283203e-01 1.124531552195549011e-01 5.358195304870605469e-01 -2.285235971212387085e-01 2.949502132833003998e-02 2.101131975650787354e-01 3.506141901016235352e-02 -7.012365758419036865e-02 -8.329471945762634277e-02 1.689854450523853302e-02
2.992004454135894775e-01 5.442843958735466003e-02 -4.408992454409599304e-02 -3.562241792678833008e-01 -3.414233773946762085e-02 1.404513716697692871e-01 1.503559947013854980e-01 1.040321961045265198e-01 1.798420548439025879e-01 -1.049698442220687866e-01 1.475849300622940063e-01 -1.772104948759078979e-01 -1.409080326557159424e-01 3.982621431350708008e-02 8.659516274929046631e-02 -3.150200843811035156e-02 -4.572928324341773987e-02 3.140111863613128662e-01 -6.995433568954467773e-02 8.629437536001205444e-02 -8.920484781265258789e-02 -1.379441171884536743e-01 5.357548594474792480e-01 9.299657493829727173e-02 2.970642447471618652e-01 -1.055754646658897400e-01 5.596772581338882446e-02 6.885804235935211182e-02 -1.342993080615997314e-01 -9.141047298908233643e-02 -4.882880602963268757e-04 -1.688612401485443115e-01
-5.409123003482818604e-02 1.775709241628646851e-01 7.612315565347671509e-02 4.312856867909431458e-02 6.220621988177299500e-02 -5.543084070086479187e-02 -1.986810966627672315e-04 -4.141267836093902588e-01 -3.947347402572631836e-02 9.933308511972427368e-02 3.424302441999316216e-03 -3.393213450908660889e-01 -1.260547339916229248e-01 1.512747406959533691e-01 6.722773611545562744e-02 -1.779056042432785034e-01 -3.277590274810791016e-01 -6.256455183029174805e-02 -2.249338775873184204e-01 1.644488722085952759e-01 1.659313291311264038e-01 2.510821521282196045e-01 1.919453404843807220e-02 -7.411803305149078369e-02 4.199834764003753662e-01 -1.012077555060386658e-02 7.793823629617691040e-02 4.075679555535316467e-02 -1.023671254515647888e-01 -2.375446408987045288e-01 -1.998728811740875244e-01 3.780378773808479309e-02
2.962281703948974609e-01 5.925529450178146362e-02 6.507151294499635696e-03 -1.565692722797393799e-01 4.509096592664718628e-02 9.607668220996856689e-02 1.622753590345382690e-01 1.892394125461578369e-01 1.598095446825027466e-01 1.164178997278213501e-01 8.047355338931083679e-03 -1.406430751085281372e-01 -1.045797169208526611e-01 1.965590417385101318e-01 -4.816746339201927185e-02 -3.186192512512207031e-01 -2.811585962772369385e-01 3.412892818450927734e-01 4.950940236449241638e-02 -2.187237441539764404e-01 1.395988464355468750e-01 -5.724357068538665771e-02 2.026660442352294922e-01 2.254715748131275177e-02 4.242088794708251953e-01 -2.459521964192390442e-02 2.374474890530109406e-02 -1.220368295907974243e-01 -1.556888371706008911e-01 -2.077571600675582886e-01 1.223083809018135071e-01 9.940859675407409668e-02
-1.956595666706562042e-02 -1.500894725322723389e-01 -1.695810109376907349e-01 -6.649230420589447021e-02 2.106758803129196167e-01 -6.888003647327423096e-02 -2.323241978883743286e-01 3.638945221900939941e-01 7.525800168514251709e-02 4.527621343731880188e-02 3.015331365168094635e-02 -2.984931170940399170e-01 -1.170471012592315674e-01 2.846720814704895020e-01 7.275971025228500366e-02 -2.252239137887954712e-01 5.510554462671279907e-02 1.343859285116195679e-01 -7.824900746345520020e-02 1.685210503637790680e-02 2.269989848136901855e-01 2.231407761573791504e-01 3.446868956089019775e-01 -1.196165904402732849e-01 2.431933730840682983e-01 -7.035882771015167236e-02 -1.909173652529716492e-02 6.897615641355514526e-02 -8.975267410278320312e-02 -3.089262545108795166e-01 1.174590066075325012e-01 1.070795580744743347e-01
7.490957155823707581e-03 1.736578047275543213e-01 1.783649623394012451e-01 6.666955351829528809e-02 1.585948616266250610e-01 2.345466800034046173e-02 -9.792613796889781952e-03 -8.169170469045639038e-03 -2.024467140436172485e-01 4.522733017802238464e-02 1.032454669475555420e-01 -3.229996263980865479e-01 -3.453124463558197021e-01 1.779093295335769653e-01 6.175396218895912170e-02 -9.616196155548095703e-02 -1.406329423189163208e-01 -7.013306766748428345e-02 -2.056326568126678467e-01 7.190451957285404205e-03 -1.354557722806930542e-01 2.059586197137832642e-01 1.064532846212387085e-01 -2.755796909332275391e-01 4.834226071834564209e-01 -2.146119922399520874e-01 9.569106251001358032e-02 -4.108215495944023132e-02 1.596213430166244507e-01 -2.288193702697753906e-01 -4.136197641491889954e-02 -2.159365825355052948e-02
1.567145287990570068e-01 2.752997577190399170e-01 1.148358546197414398e-02 -1.424794048070907593e-01 -2.831502817571163177e-02 -1.385507732629776001e-01 -4.471286386251449585e-02 -2.915517389774322510e-01 -7.279936969280242920e-02 4.815497994422912598e-02 2.199886441230773926e-01 -2.813635170459747314e-01 -2.591461837291717529e-01 -2.519633434712886810e-02 1.579708307981491089e-01 -2.921490967273712158e-01 -4.596079513430595398e-02 1.277360469102859497e-01 -5.029290914535522461e-02 -5.812457576394081116e-02 3.954429924488067627e-02 2.516901791095733643e-01 4.379511475563049316e-01 -1.458370536565780640e-01 2.258898913860321045e-01 -1.689624637365341187e-01 1.091182976961135864e-01 1.303697228431701660e-01 1.250477135181427002e-01 -1.235479265451431274e-01 -1.716201566159725189e-02 -1.301956325769424438e-01
6.127759441733360291e-02 1.079895272850990295e-01 3.802135884761810303e-01 6.020739302039146423e-02 1.260728538036346436e-01 5.294441804289817810e-02 -8.867162466049194336e-02 -1.760615706443786621e-01 -1.643147170543670654e-01 1.371604353189468384e-01 3.007141649723052979e-01 -2.428619712591171265e-01 -1.260175108909606934e-01 1.198191312141716480e-03 4.128293097019195557e-01 3.250176459550857544e-02 -2.159138917922973633e-01 4.139068350195884705e-02 -1.671131351031363010e-03 3.003525920212268829e-02 1.571834832429885864e-01 1.702912896871566772e-01 3.213365077972412109e-01 -1.161041483283042908e-01 3.865430057048797607e-01 -9.563992917537689209e-02 7.767155021429061890e-02 -4.966008290648460388e-02 3.431386314332485199e-03 -7.886449247598648071e-02 -5.388488993048667908e-02 1.929719559848308563e-02
1.930982172489166260e-01 3.863159939646720886e-02 -2.777212858200073242e-01 1.731513440608978271e-02 -3.215870261192321777e-01 5.021229386329650879e-02 -1.368860304355621338e-01 -1.554184127599000931e-02 -7.885845750570297241e-02 -2.148631364107131958e-01 -6.312137842178344727e-02 -1.754073351621627808e-01 1.351571828126907349e-01 1.345010194927453995e-02 1.138970907777547836e-02 -1.341873139608651400e-04 -1.773128807544708252e-01 1.514998972415924072e-01 -5.079763755202293396e-02 -1.149038672447204590e-01 3.488537073135375977e-01 1.862297952175140381e-01 1.681196689605712891e-01 1.174702420830726624e-01 5.743699669837951660e-01 -8.678739517927169800e-02 -2.233964763581752777e-02 1.078552231192588806e-01 -5.803254619240760803e-02 -8.905942551791667938e-03 -1.426926255226135254e-01 1.056681573390960693e-01
2.183585427701473236e-02 2.658364176750183105e-01 -1.411312371492385864e-01 -4.019984975457191467e-02 -1.355769634246826172e-01 -1.545543670654296875e-01 -1.703991442918777466e-01 2.387139499187469482e-01 5.959722399711608887e-02 2.441184595227241516e-02 3.283823132514953613e-01 -2.374584525823593140e-01 1.168766710907220840e-02 4.982226341962814331e-02 5.317607149481773376e-02 -1.257471740245819092e-01 1.260624974966049194e-01 4.228320419788360596e-01 -1.512209773063659668e-01 2.298101782798767090e-02 -8.412546478211879730e-03 -8.860779553651809692e-02 2.062991261482238770e-01 -2.059855610132217407e-01 3.382986187934875488e-01 8.219310641288757324e-02 -2.155952006578445435e-01 -1.616270542144775391e-01 1.183640882372856140e-01 -2.654247283935546875e-01 8.238099515438079834e-03 9.120440110564231873e-03
-3.705067932605743408e-01 3.805461525917053223e-02 -2.140696793794631958e-01 1.269403845071792603e-01 4.572618007659912109e-02 -1.735938787460327148e-01 -2.543604373931884766e-01 -8.879846334457397461e-02 1.387844532728195190e-01 -1.667529940605163574e-01 -8.997072582133114338e-04 -1.506751626729965210e-01 1.799454092979431152e-01 2.003415971994400024e-01 -8.932654559612274170e-02 -2.708926238119602203e-02 -1.895377933979034424e-01 3.829785287380218506e-01 2.823158912360668182e-02 -1.450672000646591187e-01 2.302188873291015625e-01 2.124321758747100830e-01 3.214222192764282227e-01 -2.363718673586845398e-02 3.456006944179534912e-01 1.059722341597080231e-02 -5.984294041991233826e-02 1.216676644980907440e-02 -7.041405886411666870e-02 -3.822829201817512512e-02 -7.938152551651000977e-02 -3.293720632791519165e-02
1.660039275884628296e-01 1.107828691601753235e-02 -2.222037762403488159e-01 -1.028639376163482666e-01 -3.051069974899291992e-01 4.132532700896263123e-02 -1.554210484027862549e-01 -7.322517037391662598e-02 3.661623923107981682e-03 -3.013994693756103516e-01 1.854535192251205444e-02 -3.595541715621948242e-01 1.006019338965415955e-01 1.498708277940750122e-01 -1.577124595642089844e-01 -6.481612473726272583e-02 -2.389714419841766357e-01 -8.794746361672878265e-03 4.013193771243095398e-02 -3.116353414952754974e-02 5.838217330165207386e-04 -1.463015973567962646e-01 1.770425140857696533e-01 -4.615503549575805664e-02 5.104072690010070801e-01 -6.208298355340957642e-02 -4.707332327961921692e-02 -1.587944179773330688e-01 -1.391354650259017944e-01 1.166581586003303528e-01 -3.571308404207229614e-02 -2.553905546665191650e-01
-3.074142709374427795e-02 1.789909154176712036e-01 1.714773476123809814e-01 1.299318671226501465e-01 5.403808504343032837e-02 7.220460474491119385e-02 7.578594237565994263e-02 -7.113242894411087036e-02 -1.506476290524005890e-02 1.723242700099945068e-01 -7.511910516768693924e-03 -3.883284032344818115e-01 4.182655364274978638e-03 5.255139246582984924e-02 3.859290620312094688e-03 -1.639549881219863892e-01 -1.725760251283645630e-01 8.803188055753707886e-02 -1.797637492418289185e-01 -5.001218989491462708e-02 1.682706177234649658e-01 1.177916154265403748e-01 -1.598642207682132721e-02 -3.933289349079132080e-01 5.188447833061218262e-01 -1.410332471132278442e-01 2.078205496072769165e-01 -6.477119028568267822e-02 2.337901145219802856e-01 -6.160720437765121460e-02 -1.340207457542419434e-01 -9.459872543811798096e-02
-1.097841560840606689e-01 1.126119866967201233e-01 1.933183223009109497e-01 -3.228386342525482178e-01 2.427141219377517700e-01 1.384129226207733154e-01 -1.608009189367294312e-01 -1.086053550243377686e-01 -1.529736369848251343e-01 -1.354961395263671875e-01 -8.734458684921264648e-02 -2.495439797639846802e-01 1.111427918076515198e-01 1.301380395889282227e-01 2.402938753366470337e-01 1.699006110429763794e-01 -2.575332224369049072e-01 4.184752702713012695e-01 6.464072316884994507e-02 3.917058184742927551e-02 -1.156071946024894714e-01 -1.900590360164642334e-01 1.111089065670967102e-01 4.882762208580970764e-02 2.943485081195831299e-01 -1.734813004732131958e-01 -2.433743141591548920e-02 -5.997878685593605042e-02 2.517657727003097534e-02 6.057043559849262238e-03 -2.164897620677947998e-01 1.027229055762290955e-01
-5.182463675737380981e-02 6.526721268892288208e-02 -4.373326152563095093e-02 -1.203832328319549561e-01 -1.363591700792312622e-01 7.259131409227848053e-03 -1.539775282144546509e-01 -2.059257030487060547e-02 3.731466829776763916e-02 -2.954830229282379150e-01 -4.484007507562637329e-02 -1.924894750118255615e-02 1.312773227691650391e-01 2.804299294948577881e-01 1.539526134729385376e-01 -8.729910105466842651e-02 -6.327281147241592407e-02 1.705459356307983398e-01 -7.621784508228302002e-02 -2.056353241205215454e-01 -2.789410576224327087e-02 -2.651757895946502686e-01 2.713671624660491943e-01 3.186244070529937744e-01 3.549515008926391602e-01 -2.370600551366806030e-01 -1.516313999891281128e-01 4.905818402767181396e-02 -1.812678016722202301e-02 -4.218240380287170410e-01 3.363070636987686157e-02 -3.412925451993942261e-02
-9.917934238910675049e-02 3.257319629192352295e-01 1.645496338605880737e-01 -1.993521749973297119e-01 6.463398784399032593e-02 -2.669023871421813965e-01 4.642279818654060364e-02 1.510036438703536987e-01 7.695350795984268188e-02 -2.649900875985622406e-02 1.741902902722358704e-02 -2.581917345523834229e-01 5.015900358557701111e-02 2.127097100019454956e-01 2.971464991569519043e-01 3.279538154602050781e-01 -1.694921851158142090e-01 1.249493956565856934e-01 8.146226406097412109e-02 -2.062582224607467651e-02 2.190858311951160431e-02 1.569219119846820831e-02 5.151401832699775696e-02 5.652205646038055420e-02 4.402557015419006348e-01 -3.176415711641311646e-02 2.188980430364608765e-01 3.032432682812213898e-02 1.289004087448120117e-01 -1.488241255283355713e-01 -1.774335950613021851e-01 -1.666684448719024658e-01
1.576313972473144531e-01 1.197830308228731155e-02 3.915817663073539734e-02 1.450534313917160034e-01 2.074408680200576782e-01 6.560726463794708252e-02 -2.146442532539367676e-01 -2.280615866184234619e-01 -1.013475880026817322e-01 1.089949533343315125e-02 2.297024726867675781e-01 -2.006214112043380737e-01 -3.287789821624755859e-01 2.410525679588317871e-01 3.276554644107818604e-01 2.775465883314609528e-02 -9.922824800014495850e-02 3.976266831159591675e-02 -8.258470147848129272e-02 -1.098146364092826843e-01 1.668764203786849976e-01 -3.924530465155839920e-03 3.845105767250061035e-01 7.028978317975997925e-02 2.124848663806915283e-01 6.951926741749048233e-03 -5.835915356874465942e-02 8.211608976125717163e-02 1.441487818956375122e-01 -2.527662515640258789e-01 -2.764676809310913086e-01 4.326786845922470093e-02
4.762405157089233398e-02 -1.005595102906227112e-01 -2.646834254264831543e-01 8.884712308645248413e-02 -2.100780233740806580e-02 1.060748696327209473e-01 -6.613300740718841553e-02 -1.470422297716140747e-01 1.489526331424713135e-01 4.778091795742511749e-03 -1.770339906215667725e-01 -3.483309745788574219e-01 2.632437348365783691e-01 3.507845699787139893e-01 -5.444221943616867065e-02 3.028529696166515350e-02 1.449390593916177750e-02 -6.726368330419063568e-03 -2.268677949905395508e-02 -5.560677871108055115e-02 -1.323848217725753784e-02 -2.280683666467666626e-01 3.939582705497741699e-01 -3.721217438578605652e-02 4.628740251064300537e-01 -3.387031704187393188e-02 5.184527486562728882e-03 -2.453944645822048187e-02 1.777610480785369873e-01 -9.985463321208953857e-02 -1.282594949007034302e-01 -1.190692260861396790e-01
9.791457653045654297e-02 1.374999284744262695e-01 6.829137355089187622e-02 8.325716480612754822e-03 1.803983300924301147e-01 4.734324663877487183e-02 -6.413271278142929077e-02 -1.962605565786361694e-01 -7.945164293050765991e-02 1.997722238302230835e-01 3.689071163535118103e-02 -4.909542500972747803e-01 -2.543675713241100311e-02 9.707890450954437256e-02 -2.052859514951705933e-01 -5.952771753072738647e-02 -2.809015810489654541e-01 9.200847148895263672e-02 -9.270637482404708862e-02 1.285598129034042358e-01 4.245225340127944946e-02 2.390161007642745972e-01 1.098977550864219666e-01 -2.498805075883865356e-01 3.747079074382781982e-01 -1.645352542400360107e-01 -3.761472553014755249e-02 -1.007029265165328979e-01 2.668783962726593018e-01 -4.242568090558052063e-02 -1.965996623039245605e-01 -9.127130359411239624e-02
-1.994955241680145264e-01 -3.700930392369627953e-03 -4.123394936323165894e-02 1.805937662720680237e-02 4.864615947008132935e-02 -8.944319561123847961e-03 -2.415427416563034058e-01 -1.586206704378128052e-01 5.195436626672744751e-02 2.690090537071228027e-01 1.737123876810073853e-01 -1.565313786268234253e-01 -1.174790337681770325e-01 8.880394697189331055e-02 3.985117077827453613e-01 -2.204491943120956421e-01 -1.707580834627151489e-01 1.947334855794906616e-01 4.652627930045127869e-02 -9.108149260282516479e-02 -6.066829711198806763e-02 -4.229924455285072327e-02 3.207875192165374756e-01 2.575480937957763672e-01 3.062230646610260010e-01 1.243603229522705078e-01 1.050249673426151276e-03 6.895171105861663818e-02 1.407009959220886230e-01 -3.261153101921081543e-01 -9.324924647808074951e-02 -1.108562797307968140e-01
5.309307202696800232e-02 3.956916928291320801e-02 1.048215106129646301e-01 -6.097543612122535706e-02 3.394289314746856689e-02 4.882289469242095947e-02 -3.722285628318786621e-01 7.802435010671615601e-02 1.991553902626037598e-01 1.653177887201309204e-01 -1.547171641141176224e-02 -1.941219121217727661e-01 3.190284967422485352e-02 6.455301493406295776e-02 -2.033159285783767700e-01 2.480013109743595123e-02 -1.982210129499435425e-01 9.358440339565277100e-02 -1.111256480216979980e-01 -1.117789000272750854e-01 1.972175985574722290e-01 8.955391496419906616e-02 1.186202317476272583e-01 -4.022431671619415283e-01 4.990988969802856445e-01 -3.866104176267981529e-03 1.567029207944869995e-01 -5.617163330316543579e-02 -1.332517564296722412e-01 -1.992464661598205566e-01 6.314339488744735718e-02 -2.161789834499359131e-01
1.426228731870651245e-01 2.176852375268936157e-01 4.847425222396850586e-02 2.769511006772518158e-02 1.227913051843643188e-01 -9.878631681203842163e-02 1.520306318998336792e-01 -1.754541136324405670e-02 2.452436275780200958e-02 2.111035399138927460e-02 1.082058548927307129e-01 -1.971102952957153320e-01 2.334443926811218262e-01 1.169968862086534500e-03 -1.033724769949913025e-01 1.333058997988700867e-02 -2.944431006908416748e-01 -1.540408283472061157e-01 1.843181811273097992e-02 9.283856302499771118e-02 4.474566504359245300e-02 3.078616410493850708e-02 3.636623919010162354e-01 1.754487603902816772e-01 4.429435133934020996e-01 -3.485024571418762207e-01 -2.759676612913608551e-02 9.794660657644271851e-02 -1.609299182891845703e-01 -1.046699658036231995e-01 -2.512776851654052734e-01 -2.248531430959701538e-01
7.597416639328002930e-02 2.007916122674942017e-01 2.171020805835723877e-01 7.329155504703521729e-02 -6.945556402206420898e-02 9.165772795677185059e-02 -3.880223957821726799e-03 7.942200452089309692e-02 1.358779426664113998e-02 -1.972405984997749329e-02 -1.603775322437286377e-01 -2.754182815551757812e-01 8.663787692785263062e-02 1.037616208195686340e-01 9.610599279403686523e-02 1.576170623302459717e-01 1.152240112423896790e-01 -1.511561423540115356e-01 -1.107753738760948181e-01 3.685834407806396484e-01 4.518107324838638306e-02 -3.763907402753829956e-02 4.160681962966918945e-01 -1.088668406009674072e-01 3.784447312355041504e-01 -1.896165907382965088e-01 -5.243559367954730988e-03 2.622887492179870605e-01 2.616393938660621643e-02 -3.217248022556304932e-01 -4.623198136687278748e-02 1.888476684689521790e-02
-1.163059324026107788e-01 -4.844411835074424744e-02 9.800066053867340088e-02 -3.899486362934112549e-01 6.992536783218383789e-02 -1.413978934288024902e-01 -1.751275956630706787e-01 1.131355240941047668e-01 -6.214999035000801086e-02 7.914949953556060791e-02 -1.799091696739196777e-02 -2.774206995964050293e-01 -2.076470665633678436e-02 -1.891918778419494629e-01 2.584446072578430176e-01 5.640269815921783447e-02 -2.258105874061584473e-01 2.973898053169250488e-01 -1.187344565987586975e-01 5.942625552415847778e-02 3.281405270099639893e-01 -2.122783809900283813e-01 1.603534221649169922e-01 -1.166165694594383240e-01 3.888853127136826515e-03 -2.775364816188812256e-01 1.182171180844306946e-01 -1.798614412546157837e-01 -1.641101837158203125e-01 -5.202741175889968872e-02 -1.914986595511436462e-02 -2.408583611249923706e-01
2.670338004827499390e-02 2.099424600601196289e-01 -6.880386918783187866e-02 4.453602060675621033e-02 4.069988802075386047e-02 -2.170592844486236572e-01 -3.263176083564758301e-01 -5.056927725672721863e-02 9.594114869832992554e-02 2.378370761871337891e-01 3.910830989480018616e-02 -5.814808607101440430e-01 6.238146126270294189e-02 1.339255422353744507e-01 -2.051014006137847900e-01 -2.369402945041656494e-01 -8.689464628696441650e-02 1.242446750402450562e-01 -2.104797400534152985e-02 -3.882397338747978210e-02 2.003653943538665771e-01 9.109240956604480743e-03 -2.302800863981246948e-02 -1.793455928564071655e-01 2.743102312088012695e-01 2.296708524227142334e-02 2.109699994325637817e-01 1.130836009979248047e-01 -3.432793542742729187e-02 -1.816537529230117798e-01 -2.696695039048790932e-03 1.053007878363132477e-02
2.828489243984222412e-02 2.101795822381973267e-01 -6.559750437736511230e-02 -1.669011265039443970e-01 -1.228452101349830627e-02 -3.565033897757530212e-02 -3.380162715911865234e-01 -5.276273563504219055e-02 9.323377907276153564e-02 1.203450113534927368e-01 1.965445093810558319e-02 -2.830513417720794678e-01 -6.099355220794677734e-02 -9.101227670907974243e-02 -5.418351292610168457e-02 -4.541112575680017471e-03 1.094582118093967438e-02 -5.632564052939414978e-02 -3.823048472404479980e-01 1.360734403133392334e-01 2.472216933965682983e-01 -1.435925513505935669e-01 -3.112349193543195724e-03 -3.402563631534576416e-01 4.138667881488800049e-01 9.636909514665603638e-02 8.838398009538650513e-02 1.532196253538131714e-01 1.228023022413253784e-01 -1.884061992168426514e-01 -3.488890454173088074e-02 -2.379559576511383057e-01
-4.239253327250480652e-02 2.427849173545837402e-01 2.138341367244720459e-01 -1.472064256668090820e-01 -6.236099451780319214e-02 -6.986545771360397339e-02 8.087959885597229004e-02 1.554350834339857101e-02 -1.641660630702972412e-01 2.937445417046546936e-02 -1.727934181690216064e-01 -2.224175482988357544e-01 1.058428958058357239e-01 6.849932670593261719e-02 -2.087566256523132324e-02 -2.927381396293640137e-01 -1.217737272381782532e-01 1.660472899675369263e-01 -2.506849765777587891e-01 2.738614380359649658e-01 2.096932828426361084e-01 1.959129795432090759e-02 3.834556639194488525e-01 1.661956310272216797e-02 2.763559222221374512e-01 1.558014750480651855e-01 2.170500159263610840e-01 1.343808770179748535e-01 2.034635096788406372e-01 -1.941465586423873901e-01 -6.233358010649681091e-02 1.626006811857223511e-01
3.981090337038040161e-02 1.401303857564926147e-01 1.746812313795089722e-01 4.251539334654808044e-02 -4.405089840292930603e-02 -3.275036215782165527e-01 -3.147751390933990479e-01 4.407859593629837036e-02 -1.465472728013992310e-01 6.674370169639587402e-02 -1.806066930294036865e-01 -2.924756109714508057e-01 9.888258576393127441e-02 -1.098058279603719711e-02 -5.524502694606781006e-02 1.152365431189537048e-01 -1.155439615249633789e-01 1.518024802207946777e-01 -3.487047851085662842e-01 2.560939192771911621e-01 1.894005089998245239e-01 -1.076548919081687927e-01 1.539894938468933105e-01 -1.258960664272308350e-01 3.651880919933319092e-01 1.954053193330764771e-01 -4.710992798209190369e-02 8.174471557140350342e-02 -1.383877545595169067e-02 -2.251159101724624634e-01 -4.044209141284227371e-03 -1.548557132482528687e-01
-1.305281072854995728e-01 -6.016424298286437988e-02 9.560821205377578735e-02 -2.651974856853485107e-01 -6.168541684746742249e-02 -2.249493747949600220e-01 7.785160839557647705e-02 4.310866817831993103e-02 -1.003386676311492920e-01 -1.060989275574684143e-01 -1.336330324411392212e-01 -1.009217202663421631e-01 1.246556639671325684e-01 1.226166188716888428e-01 7.462489604949951172e-02 3.476577401161193848e-01 -1.975604742765426636e-01 9.404113143682479858e-02 -2.868733182549476624e-02 -5.276140198111534119e-02 4.159887135028839111e-01 2.381396442651748657e-01 2.408555001020431519e-01 -1.669949740171432495e-01 3.197009861469268799e-01 -3.497995138168334961e-01 -1.193643063306808472e-01 -2.080870233476161957e-02 9.719696640968322754e-02 4.401165246963500977e-02 -1.127693057060241699e-01 2.611946873366832733e-02
-1.645318567752838135e-01 -1.300955265760421753e-01 -1.340169161558151245e-01 -1.138282790780067444e-01 6.711991876363754272e-02 1.433996949344873428e-02 -2.667542994022369385e-01 -1.285406500101089478e-01 -5.000317096710205078e-02 2.648309171199798584e-01 2.846732437610626221e-01 -1.785641163587570190e-01 -2.805142998695373535e-01 -5.439409241080284119e-02 2.795715332031250000e-01 -1.640620231628417969e-01 -3.127319216728210449e-01 2.091814428567886353e-01 -7.797391153872013092e-03 -1.199462041258811951e-01 -2.468024566769599915e-02 -1.938868314027786255e-02 3.060795068740844727e-01 1.920965164899826050e-01 2.430461794137954712e-01 4.250707849860191345e-02 -9.638702124357223511e-02 1.194863673299551010e-02 1.770861297845840454e-01 -2.160200327634811401e-01 -9.272930026054382324e-02 -1.261010617017745972e-01
-2.802547812461853027e-01 2.436782419681549072e-01 1.202944517135620117e-01 -1.076463460922241211e-01 -8.633900433778762817e-03 -1.119117587804794312e-01 -8.095440268516540527e-02 2.057877480983734131e-01 1.187808513641357422e-01 9.822458028793334961e-02 6.736998260021209717e-02 -2.604062259197235107e-01 2.020915597677230835e-01 2.266017645597457886e-01 2.338503152132034302e-01 2.246752083301544189e-01 -2.803897261619567871e-01 1.580880582332611084e-02 3.306316956877708435e-02 1.598458588123321533e-01 -6.886631250381469727e-02 -1.956392079591751099e-03 -1.581375487148761749e-02 6.652278453111648560e-02 4.059278368949890137e-01 -1.217989027500152588e-01 2.141985744237899780e-01 -3.898664191365242004e-02 1.848236471414566040e-02 -2.224760055541992188e-01 -2.940595149993896484e-01 -5.293144658207893372e-02
-1.646307408809661865e-01 1.469663530588150024e-01 1.360880434513092041e-01 -7.139900326728820801e-02 -7.845462858676910400e-02 3.186961635947227478e-02 -6.228395923972129822e-02 1.667638309299945831e-02 3.774721026420593262e-01 9.761322289705276489e-02 1.159717664122581482e-01 -2.772452831268310547e-01 -3.335252404212951660e-02 2.791687846183776855e-01 1.404100283980369568e-02 5.948017351329326630e-03 -5.304221808910369873e-02 2.458254694938659668e-01 -2.102518640458583832e-02 7.510133832693099976e-02 2.618815004825592041e-01 1.739665716886520386e-01 3.099048510193824768e-02 -5.653317645192146301e-02 3.734214305877685547e-01 -1.084072068333625793e-01 9.457512944936752319e-02 1.778867691755294800e-01 4.938673973083496094e-02 -7.724875956773757935e-02 -4.492595195770263672e-01 1.427955925464630127e-01
4.919503629207611084e-02 -3.955749794840812683e-02 8.666014671325683594e-02 -5.715565755963325500e-03 -7.639965042471885681e-03 -4.518595710396766663e-02 -2.806970179080963135e-01 -1.454930752515792847e-03 -1.627736985683441162e-01 -4.531791433691978455e-02 2.767906785011291504e-01 -2.046652585268020630e-01 -2.930634915828704834e-01 1.171738058328628540e-01 2.899800240993499756e-01 -2.740378081798553467e-01 8.034367114305496216e-02 1.638441085815429688e-01 -5.624276772141456604e-02 -5.618357658386230469e-02 -5.717706307768821716e-02 1.609034389257431030e-01 1.673333793878555298e-01 -2.325140386819839478e-01 3.420293033123016357e-01 -2.082088887691497803e-01 -1.002311985939741135e-02 1.769365072250366211e-01 -5.447470396757125854e-02 -3.436510860919952393e-01 1.645873486995697021e-01 -1.048401668667793274e-01
-1.059626489877700806e-01 2.582078874111175537e-01 5.174360424280166626e-02 -3.138833492994308472e-02 1.356922537088394165e-01 3.871474415063858032e-02 2.886270731687545776e-02 9.892021864652633667e-02 8.329417556524276733e-02 1.591266989707946777e-01 5.369468778371810913e-02 -1.770039945840835571e-01 5.836866050958633423e-02 -4.588064178824424744e-02 -3.960911184549331665e-02 4.667790606617927551e-02 -2.023138850927352905e-01 9.447738528251647949e-02 2.305281162261962891e-02 1.116736605763435364e-02 3.013200461864471436e-01 1.492535769939422607e-01 1.658797115087509155e-01 1.398947238922119141e-01 3.355213403701782227e-01 -4.922416210174560547e-01 5.935546010732650757e-02 -5.889493227005004883e-02 -1.625857874751091003e-02 -3.400376141071319580e-01 -1.880437880754470825e-01 -2.973006963729858398e-01
5.500859767198562622e-02 -3.075108118355274200e-02 -1.939176619052886963e-01 -2.008940465748310089e-02 1.302670240402221680e-01 -1.918214857578277588e-01 -5.509584024548530579e-02 -9.634212404489517212e-02 -1.558069512248039246e-02 1.043627187609672546e-01 3.088097088038921356e-02 -2.790937423706054688e-01 -2.018439173698425293e-01 5.335217341780662537e-02 6.176008284091949463e-02 -9.337598830461502075e-02 1.673042625188827515e-01 2.172486186027526855e-01 -1.871900707483291626e-01 -1.330785006284713745e-01 9.391874074935913086e-02 5.057078227400779724e-02 8.667501807212829590e-02 -2.199506014585494995e-01 5.870573520660400391e-01 2.101653814315795898e-02 -1.339312940835952759e-01 -1.340218484401702881e-01 -2.308891266584396362e-01 -2.945312559604644775e-01 1.547355353832244873e-01 -7.517176121473312378e-02
-1.689801961183547974e-01 5.880513042211532593e-02 -8.459869027137756348e-02 5.241571739315986633e-02 -8.084117621183395386e-02 -7.687516976147890091e-03 2.151213958859443665e-02 2.779633402824401855e-01 5.990926921367645264e-02 -7.702273875474929810e-02 -8.163585513830184937e-02 -1.269937753677368164e-01 4.893565550446510315e-02 3.711272776126861572e-01 -1.641891449689865112e-01 -4.444957673549652100e-01 -2.840264737606048584e-01 1.338356267660856247e-02 -3.556123375892639160e-01 1.968950629234313965e-01 6.000887975096702576e-02 9.836357086896896362e-02 9.460387378931045532e-02 -9.113629162311553955e-02 2.563794851303100586e-01 -5.658784508705139160e-02 -1.223657131195068359e-01 2.180565446615219116e-01 -9.675759822130203247e-03 -9.133706241846084595e-02 -2.321368902921676636e-01 -7.997450977563858032e-02
-9.473786503076553345e-02 -3.199182450771331787e-03 -1.245883665978908539e-02 7.782494276762008667e-02 6.716975569725036621e-02 1.214957237243652344e-01 -3.603404462337493896e-01 -6.167629361152648926e-02 2.100532054901123047e-01 -2.332926243543624878e-01 2.198068499565124512e-01 -1.081955134868621826e-01 3.077647984027862549e-01 2.894981503486633301e-01 -2.380806021392345428e-02 7.436082512140274048e-02 -9.996615350246429443e-02 3.047659397125244141e-01 -6.588627398014068604e-02 -6.609126180410385132e-02 1.224253848195075989e-01 -3.894465789198875427e-02 3.336350321769714355e-01 -1.805767789483070374e-02 3.163053095340728760e-01 3.862411156296730042e-02 -2.012853324413299561e-01 3.296730667352676392e-02 1.250590384006500244e-01 -2.932949066162109375e-01 -2.915285527706146240e-02 5.747816339135169983e-02
-2.908793091773986816e-01 -2.645325660705566406e-01 -7.261820882558822632e-02 4.345217347145080566e-02 -4.154517501592636108e-02 -1.311474591493606567e-01 -1.555039733648300171e-01 -1.487326472997665405e-01 -5.155563727021217346e-02 3.814014196395874023e-01 1.808902435004711151e-02 -2.036843150854110718e-01 2.968692779541015625e-02 1.475596129894256592e-01 2.626207172870635986e-01 1.638146042823791504e-01 -9.443581104278564453e-02 7.450386136770248413e-02 -2.563100159168243408e-01 -1.182323098182678223e-01 -8.857393264770507812e-02 -8.602624386548995972e-02 1.987528949975967407e-01 -6.794610619544982910e-02 4.549678564071655273e-01 -8.208036422729492188e-02 -4.395516961812973022e-02 2.370721697807312012e-01 -1.015208195894956589e-02 -9.241046011447906494e-02 -7.775358110666275024e-02 -1.567088514566421509e-01
3.676635026931762695e-02 1.648818701505661011e-01 -1.311140209436416626e-01 -2.276350706815719604e-01 4.247133620083332062e-03 -9.967690333724021912e-03 -2.215563356876373291e-01 2.298658043146133423e-01 -2.334691733121871948e-01 -5.534149333834648132e-02 -3.121793083846569061e-02 -3.039926588535308838e-01 3.782458975911140442e-02 -1.901632696390151978e-01 1.562763601541519165e-01 3.209627270698547363e-01 -4.289804399013519287e-01 2.406480163335800171e-01 1.594730764627456665e-01 9.005265682935714722e-02 2.297966182231903076e-01 -5.733260139822959900e-02 1.130849868059158325e-01 -4.303554445505142212e-02 2.159227281808853149e-01 -3.047995641827583313e-02 6.777172535657882690e-02 -8.710561692714691162e-02 8.019985258579254150e-02 -1.416412293910980225e-01 -1.438254863023757935e-01 1.769157052040100098e-01
6.372940540313720703e-02 7.006273418664932251e-02 -9.137175977230072021e-02 5.106477811932563782e-02 1.626826077699661255e-01 5.011253990232944489e-03 -2.581861913204193115e-01 -3.104645609855651855e-01 -1.456770598888397217e-01 1.006163507699966431e-01 -6.065409630537033081e-02 -2.238384932279586792e-01 -6.465124338865280151e-02 1.192492712289094925e-02 -4.549202695488929749e-02 5.173449218273162842e-02 -4.498386383056640625e-02 1.787255555391311646e-01 -2.067068666219711304e-01 1.026047468185424805e-01 1.938428431749343872e-01 -1.944797188043594360e-01 2.793319821357727051e-01 -3.280162513256072998e-01 2.420806735754013062e-01 -8.359182626008987427e-02 4.375303909182548523e-02 8.547042310237884521e-02 3.472440838813781738e-01 -3.746795952320098877e-01 4.597279056906700134e-02 -1.010517030954360962e-01
5.903427675366401672e-02 9.608422406017780304e-03 -1.521114259958267212e-01 -2.403131127357482910e-02 -2.605623602867126465e-01 -3.826357424259185791e-02 -1.370879560708999634e-01 1.580002345144748688e-02 -2.715613692998886108e-02 -3.991033136844635010e-01 2.669947408139705658e-02 -2.994038760662078857e-01 1.775559037923812866e-01 2.348279654979705811e-01 -8.967832475900650024e-02 -9.986300021409988403e-02 -1.943752914667129517e-01 -1.335676852613687515e-02 1.701208017766475677e-02 -5.729519203305244446e-02 4.568404331803321838e-02 -3.124591149389743805e-02 3.001275658607482910e-01 -2.460520900785923004e-02 5.051335692405700684e-01 -2.912497147917747498e-02 -3.699057269841432571e-03 -2.424944341182708740e-01 -9.818053990602493286e-02 4.203751683235168457e-02 -1.672134846448898315e-01 -1.994403898715972900e-01
1.161967813968658447e-01 -1.322266273200511932e-02 2.827575802803039551e-01 1.095955842174589634e-03 1.969933211803436279e-01 6.975334882736206055e-02 -6.080216169357299805e-02 1.140671670436859131e-01 -1.790936738252639771e-01 1.592954695224761963e-01 1.000062450766563416e-01 -2.327757179737091064e-01 1.770454347133636475e-01 7.988311350345611572e-02 -1.180801987648010254e-01 2.319501154124736786e-02 -1.150675192475318909e-01 -1.025095283985137939e-01 -1.951035857200622559e-01 -2.834677882492542267e-02 1.151329129934310913e-01 -4.468189775943756104e-01 2.895936071872711182e-01 5.737917497754096985e-02 3.563022911548614502e-01 -1.402819603681564331e-01 -2.293168753385543823e-01 -8.955966681241989136e-02 -8.612632006406784058e-02 -1.909111887216567993e-01 -2.199218869209289551e-01 -1.000112071633338928e-01
2.018501609563827515e-01 -2.621117830276489258e-01 -4.771612118929624557e-03 2.328108996152877808e-02 1.050370037555694580e-01 9.137605130672454834e-02 -3.308505192399024963e-02 -5.844585597515106201e-02 1.470768004655838013e-01 3.861730173230171204e-02 1.581846177577972412e-01 -4.349738359451293945e-01 1.697394102811813354e-01 -1.491588167846202850e-02 5.295390263199806213e-02 -1.350857615470886230e-01 5.120849236845970154e-02 1.317896097898483276e-01 -2.812559716403484344e-02 1.131172627210617065e-01 1.896819472312927246e-01 -1.463637053966522217e-01 3.334011435508728027e-01 -9.432914108037948608e-02 3.739564418792724609e-01 7.358827441930770874e-02 1.938786804676055908e-01 -1.694909036159515381e-01 3.984112292528152466e-02 -1.409655809402465820e-01 -2.397539317607879639e-01 -2.776941955089569092e-01
-8.898080140352249146e-02 -3.079459257423877716e-02 -1.271699070930480957e-01 -3.942173346877098083e-02 -7.274653762578964233e-02 1.964840292930603027e-02 1.416889429092407227e-01 -1.056070998311042786e-02 -2.459380775690078735e-01 -8.266497403383255005e-02 -4.710821667686104774e-04 -1.319594085216522217e-01 5.066462978720664978e-02 3.018523752689361572e-01 2.057921588420867920e-01 2.892744028940796852e-03 -3.045001924037933350e-01 -2.617470026016235352e-01 -2.520098164677619934e-02 -4.790195077657699585e-02 3.283264636993408203e-01 -2.077512443065643311e-01 3.522545993328094482e-01 1.008982136845588684e-01 3.491669595241546631e-01 -1.417713165283203125e-01 8.794259279966354370e-03 8.695983886718750000e-02 -2.773548476397991180e-02 -3.932697325944900513e-02 4.631452634930610657e-02 -3.510957658290863037e-01
-1.195955201983451843e-01 1.303231567144393921e-01 2.126488983631134033e-01 -2.119182348251342773e-01 1.077076122164726257e-01 -3.707577884197235107e-01 2.823491580784320831e-02 -2.716471850872039795e-01 6.614086776971817017e-02 -3.964978083968162537e-02 1.147584840655326843e-01 -2.694733440876007080e-01 -9.727142006158828735e-02 5.279447138309478760e-02 3.713739514350891113e-01 -2.632817625999450684e-01 -2.017819136381149292e-01 4.690988361835479736e-02 -2.140996903181076050e-01 9.968712180852890015e-02 1.120728906244039536e-03 2.308309823274612427e-01 3.384718671441078186e-02 -1.505664829164743423e-02 3.463476002216339111e-01 -5.333954840898513794e-02 7.246270775794982910e-02 -8.885160833597183228e-02 6.626372784376144409e-02 -1.159689296036958694e-02 -1.477367710322141647e-02 -2.228788882493972778e-01
-1.319980621337890625e-01 2.918267250061035156e-01 2.720542252063751221e-01 -2.135771811008453369e-01 -9.087881445884704590e-02 -2.081807889044284821e-02 1.517442613840103149e-02 9.238535165786743164e-02 -1.595102399587631226e-01 -1.673100739717483521e-01 -1.277965009212493896e-01 -2.218196392059326172e-01 1.282180845737457275e-01 3.212497103959321976e-03 5.194645524024963379e-01 8.612163364887237549e-02 5.246295034885406494e-02 1.065774187445640564e-01 -1.329715456813573837e-02 5.969668924808502197e-02 1.506979912519454956e-01 7.801899220794439316e-03 1.409121304750442505e-01 5.242000892758369446e-02 2.738117873668670654e-01 -1.842123717069625854e-01 1.121371090412139893e-01 1.387040764093399048e-01 1.787757128477096558e-01 -3.252113461494445801e-01 -3.211689740419387817e-02 7.030744105577468872e-02
7.829048484563827515e-02 3.348824977874755859e-01 1.216580420732498169e-01 -3.615950420498847961e-02 -2.514526434242725372e-02 2.402274310588836670e-02 -2.815087698400020599e-02 1.147971302270889282e-01 3.402356803417205811e-02 -9.686570614576339722e-02 7.966515421867370605e-02 -3.213696777820587158e-01 1.328003257513046265e-01 2.551181614398956299e-02 3.438326120376586914e-01 1.845519989728927612e-01 -2.611151337623596191e-01 -6.345638632774353027e-02 2.902772426605224609e-01 -4.430709406733512878e-02 1.548610925674438477e-01 -1.395702511072158813e-01 1.210280582308769226e-01 -1.578319817781448364e-01 2.276369929313659668e-01 -2.575605213642120361e-01 4.398815333843231201e-02 -1.025268137454986572e-01 2.397372275590896606e-01 -1.914319992065429688e-01 -3.058010637760162354e-01 -3.723942441865801811e-03
-1.723728179931640625e-01 -1.052783504128456116e-01 -2.509129643440246582e-01 3.634026646614074707e-02 6.033649295568466187e-02 -9.539636969566345215e-02 -1.968244761228561401e-01 1.084831282496452332e-01 9.887006133794784546e-02 -1.026932224631309509e-01 -3.761647045612335205e-01 -2.328617721796035767e-01 -4.693965241312980652e-02 1.950626373291015625e-01 -1.440250724554061890e-01 -1.179879717528820038e-02 8.019876480102539062e-02 1.665713638067245483e-01 -1.713767051696777344e-01 1.484473198652267456e-01 1.678399741649627686e-01 -6.863265484571456909e-02 2.793448865413665771e-01 -5.785021930932998657e-02 5.376788377761840820e-01 8.030685037374496460e-02 3.353222832083702087e-02 -1.721237413585186005e-02 1.295593082904815674e-01 6.317827850580215454e-02 -1.075238734483718872e-01 1.591968983411788940e-01
-3.893155232071876526e-02 1.481291800737380981e-01 1.255059093236923218e-01 -1.041419506072998047e-01 3.668408095836639404e-02 1.209954768419265747e-01 -1.140020266175270081e-01 2.006230056285858154e-01 3.827046155929565430e-01 9.515684843063354492e-02 -1.031350940465927124e-01 -2.812114357948303223e-01 -1.599417999386787415e-03 -5.479082465171813965e-03 2.449841201305389404e-01 1.572085320949554443e-01 -6.066697463393211365e-02 1.678765937685966492e-02 5.718296021223068237e-02 5.373636633157730103e-02 2.201841175556182861e-01 5.186860263347625732e-02 4.564682394266128540e-02 5.932253971695899963e-02 4.763358831405639648e-01 -4.006950557231903076e-01 2.170263826847076416e-01 1.024360656738281250e-01 9.043480455875396729e-02 1.085777394473552704e-02 -1.292100399732589722e-01 1.174004673957824707e-01
-8.610418438911437988e-02 2.493535578250885010e-01 2.396439313888549805e-01 -3.867019340395927429e-02 9.737549722194671631e-02 -9.836474061012268066e-02 -1.608319133520126343e-01 -2.073303610086441040e-01 2.414683997631072998e-01 1.738326400518417358e-01 3.071594238281250000e-01 -4.489931762218475342e-01 -3.019648194313049316e-01 2.158367335796356201e-01 2.089894376695156097e-02 -1.215255931019783020e-01 -2.856927178800106049e-02 1.140064448118209839e-01 -1.486017648130655289e-02 1.808026805520057678e-02 2.490570098161697388e-01 -1.243872009217739105e-02 8.976189792156219482e-02 -1.264141649007797241e-01 1.542136818170547485e-01 -1.000071018934249878e-01 5.379074439406394958e-02 1.754866391420364380e-01 -1.786736696958541870e-01 -1.799244433641433716e-01 -1.169434711337089539e-01 -2.326837740838527679e-03
-6.189171224832534790e-03 2.654078900814056396e-01 -1.049004197120666504e-01 -6.460830569267272949e-02 -1.737798005342483521e-02 -3.331424295902252197e-02 -1.940606087446212769e-01 -5.790576711297035217e-02 -1.927265971899032593e-01 -9.127014130353927612e-02 3.094571875408291817e-03 -4.041441679000854492e-01 -1.081318110227584839e-01 -9.237100183963775635e-02 -1.646168678998947144e-01 -8.399606496095657349e-02 -3.204993009567260742e-01 4.782641306519508362e-02 -2.692108452320098877e-01 4.463391005992889404e-02 3.124896287918090820e-01 5.852174013853073120e-02 -4.842245578765869141e-02 -4.723266884684562683e-02 1.663034707307815552e-01 -1.257981806993484497e-01 7.426843792200088501e-02 -1.036915555596351624e-01 1.850798428058624268e-01 -3.087215125560760498e-01 1.654080487787723541e-02 -3.660762012004852295e-01
-5.061231553554534912e-02 -7.445596158504486084e-02 -9.196965396404266357e-02 -1.074126549065113068e-02 1.877195984125137329e-01 -5.175753310322761536e-02 -3.345813751220703125e-01 -3.649727106094360352e-01 -1.768643707036972046e-01 -3.488274291157722473e-02 -8.948598057031631470e-02 -7.069056481122970581e-02 -1.119411438703536987e-01 -1.152416691184043884e-02 2.547859548940323293e-05 6.806561350822448730e-02 -8.838949352502822876e-02 1.907358914613723755e-01 -7.011511921882629395e-02 1.330998092889785767e-01 1.461394727230072021e-01 -1.934927850961685181e-01 4.166627526283264160e-01 -1.129790917038917542e-01 2.969233691692352295e-01 -1.144835725426673889e-01 1.865959540009498596e-02 2.203961089253425598e-02 3.262620270252227783e-01 -2.590562999248504639e-01 1.152612864971160889e-01 -1.910897791385650635e-01
-4.116783663630485535e-02 2.871733009815216064e-01 -1.716802865266799927e-01 -2.946330420672893524e-02 1.363175958395004272e-01 -1.931942701339721680e-01 -4.762291908264160156e-02 1.328523606061935425e-01 -2.302845120429992676e-01 -1.079892292618751526e-01 6.128318235278129578e-02 -4.988884925842285156e-01 7.019317895174026489e-02 2.078707516193389893e-01 -1.440045330673456192e-02 1.856328360736370087e-02 -1.231400072574615479e-01 1.109229475259780884e-01 2.010221034288406372e-01 -2.091469243168830872e-02 2.142203748226165771e-01 -3.004319150932133198e-04 1.522828191518783569e-01 -1.900349110364913940e-01 3.877223432064056396e-01 1.279892921447753906e-01 5.402614828199148178e-03 -1.717050373554229736e-01 -2.418949007987976074e-01 3.117432631552219391e-02 1.187336966395378113e-01 1.816647686064243317e-02
-1.047804057598114014e-01 -9.685018658638000488e-02 -2.352623343467712402e-01 -2.039703540503978729e-03 6.316819041967391968e-02 -1.760275065898895264e-01 -3.913741409778594971e-01 2.014039754867553711e-01 3.116811253130435944e-02 -2.696553170680999756e-01 -9.767600335180759430e-03 -2.432730793952941895e-01 1.539820283651351929e-01 6.812958046793937683e-03 1.285289376974105835e-01 -1.117552295327186584e-01 -5.114191770553588867e-02 9.191024303436279297e-02 1.425292808562517166e-02 8.493351936340332031e-02 3.432125225663185120e-02 8.277148753404617310e-02 3.665725290775299072e-01 -2.433603852987289429e-01 3.719390034675598145e-01 1.860239058732986450e-01 -2.191403135657310486e-02 -5.902554467320442200e-02 -2.028721570968627930e-01 6.171551346778869629e-02 -2.487773150205612183e-01 7.729434221982955933e-02
8.221416175365447998e-02 2.499865591526031494e-01 1.683958321809768677e-01 -1.707177907228469849e-01 1.070694774389266968e-01 2.350891008973121643e-02 4.826620593667030334e-02 -4.442330822348594666e-02 1.007252000272274017e-02 2.357036992907524109e-02 1.080581620335578918e-01 -2.213617861270904541e-01 2.062783688306808472e-01 -7.482093572616577148e-02 3.734242320060729980e-01 5.601471289992332458e-02 -1.163465622812509537e-02 8.754078298807144165e-02 1.648798286914825439e-01 3.132312744855880737e-02 1.233691573143005371e-01 2.638761699199676514e-01 3.679139018058776855e-01 -1.786052435636520386e-01 4.251600205898284912e-01 -8.181023597717285156e-02 -1.790326237678527832e-01 1.999685764312744141e-01 7.979382574558258057e-02 -6.503201276063919067e-02 -2.150697261095046997e-01 2.092730812728404999e-02
-7.863233238458633423e-02 5.386358126997947693e-02 1.638599485158920288e-01 -1.504288911819458008e-01 6.029075384140014648e-02 1.469694525003433228e-01 1.519716680049896240e-01 2.579173743724822998e-01 3.526799082756042480e-01 -2.492004036903381348e-01 -1.087217256426811218e-01 -4.066479578614234924e-02 -4.477448016405105591e-02 1.908692866563796997e-01 7.207313179969787598e-02 -1.218649744987487793e-01 -2.546012103557586670e-01 -7.509461045265197754e-02 -1.864038705825805664e-01 7.706064730882644653e-02 1.033378764986991882e-01 5.259886756539344788e-02 3.598813712596893311e-01 -3.823849186301231384e-02 3.376006782054901123e-01 -2.142511159181594849e-01 6.311266869306564331e-02 1.389271169900894165e-01 -1.318226605653762817e-01 -1.714764833450317383e-01 -2.781054079532623291e-01 7.274502515792846680e-02
1.342087686061859131e-01 2.593082562088966370e-02 1.651590317487716675e-01 -2.362289130687713623e-01 -1.173130124807357788e-01 -1.369420439004898071e-01 -1.784828156232833862e-01 4.204090833663940430e-01 -6.262545287609100342e-02 4.827466793358325958e-03 -1.105426326394081116e-01 -2.784227728843688965e-01 -1.165981069207191467e-01 7.882075011730194092e-02 9.521386027336120605e-02 1.388167738914489746e-01 -4.050061106681823730e-01 1.690993458032608032e-01 1.823488324880599976e-01 2.249968349933624268e-01 3.073609173297882080e-01 -2.649292647838592529e-01 9.246877580881118774e-02 -4.867674037814140320e-02 1.382908225059509277e-01 -7.698663324117660522e-02 8.156420662999153137e-03 2.393878996372222900e-02 2.124598808586597443e-02 -1.715900450944900513e-01 -5.111606419086456299e-02 7.081823796033859253e-02
-2.380665838718414307e-01 2.525975108146667480e-01 -2.415665984153747559e-01 1.521298587322235107e-01 1.348082274198532104e-01 -2.568143233656883240e-02 -3.521722853183746338e-01 1.509953588247299194e-01 -1.110151410102844238e-01 4.941780865192413330e-02 4.056927934288978577e-02 -2.190480232238769531e-01 6.480358541011810303e-02 -9.517790377140045166e-02 -9.506521373987197876e-02 -4.766658321022987366e-02 -1.709180921316146851e-01 6.727556139230728149e-02 -1.801456809043884277e-01 2.411734759807586670e-01 2.233298681676387787e-02 -1.600165069103240967e-01 4.358283877372741699e-01 1.583006680011749268e-01 2.147316187620162964e-01 -1.739419698715209961e-01 2.051151394844055176e-01 4.656238853931427002e-02 -2.210700213909149170e-01 -4.114272072911262512e-02 -5.867650732398033142e-02 5.763647332787513733e-02
-5.071915686130523682e-02 2.902181148529052734e-01 -4.276902601122856140e-02 1.332544535398483276e-02 1.808788031339645386e-01 -2.293929085135459900e-02 -3.313474357128143311e-01 4.246178641915321350e-02 3.203172981739044189e-02 -3.042524307966232300e-02 -1.164119318127632141e-02 -4.608722031116485596e-01 -1.072088815271854401e-02 1.495669186115264893e-01 1.303999871015548706e-02 -1.998103559017181396e-01 3.833105787634849548e-02 -2.351293414831161499e-01 -2.369432747364044189e-01 1.273500323295593262e-01 6.215807795524597168e-02 2.575113205239176750e-03 4.192016422748565674e-01 -1.013024430721998215e-02 7.996588945388793945e-02 -1.670219302177429199e-01 -5.108883976936340332e-02 -9.492609649896621704e-02 3.159834146499633789e-01 -1.113492101430892944e-01 -1.401845663785934448e-01 -5.158700421452522278e-02
-7.064155302941799164e-03 4.318222030997276306e-02 1.537643224000930786e-01 -3.622023016214370728e-02 1.573731601238250732e-01 2.842303365468978882e-02 -6.532878428697586060e-02 -1.599226742982864380e-01 -1.299139112234115601e-01 1.124457567930221558e-01 8.275029808282852173e-02 -4.807794988155364990e-01 -2.088856697082519531e-01 2.867837250232696533e-01 5.661703646183013916e-02 -7.141540944576263428e-02 -2.478546947240829468e-01 6.088487431406974792e-02 -6.891476362943649292e-02 -8.453849703073501587e-02 -2.459802664816379547e-02 7.407657802104949951e-02 1.604079902172088623e-01 -3.741767108440399170e-01 3.122282028198242188e-01 -2.268817573785781860e-01 7.924260199069976807e-02 -1.489529758691787720e-01 2.863309085369110107e-01 -5.262240767478942871e-02 3.603434190154075623e-02 -6.052726507186889648e-02
-2.353850305080413818e-01 -9.267231449484825134e-03 -2.932001464068889618e-02 -1.284447312355041504e-01 -8.093849569559097290e-02 -2.495701611042022705e-01 3.988779615610837936e-03 -1.416189670562744141e-01 -7.555256783962249756e-02 -3.671643137931823730e-02 9.564805030822753906e-02 -2.830326557159423828e-01 -2.225763648748397827e-01 -2.830014228820800781e-01 -7.434349507093429565e-02 -9.755592793226242065e-02 -3.084310702979564667e-02 1.568077653646469116e-01 -7.141168415546417236e-02 4.041174426674842834e-02 2.694526873528957367e-02 -9.101872146129608154e-02 2.373430877923965454e-01 -2.325267195701599121e-01 4.460839033126831055e-01 -1.000400856137275696e-01 -1.826862394809722900e-01 -1.729553043842315674e-01 -2.017083019018173218e-01 -3.244730532169342041e-01 6.568153947591781616e-02 -1.516653150320053101e-01
-2.058095484972000122e-01 3.145515546202659607e-02 6.595301628112792969e-02 -1.768421232700347900e-01 -2.140038758516311646e-01 1.576202660799026489e-01 -3.532008528709411621e-01 2.783220447599887848e-02 1.469107568264007568e-01 -4.210072159767150879e-01 -1.375788301229476929e-01 -2.213571667671203613e-01 1.087545752525329590e-01 2.362410426139831543e-01 -6.925705075263977051e-02 -4.502603039145469666e-02 -3.122686147689819336e-01 3.063571751117706299e-01 -8.240806311368942261e-02 -1.466796696186065674e-01 -6.079766526818275452e-02 -2.928928658366203308e-02 2.290279865264892578e-01 1.207639500498771667e-01 2.192904949188232422e-01 2.611146122217178345e-02 2.173075638711452484e-02 1.220120787620544434e-01 7.117589004337787628e-03 -1.336987316608428955e-01 -5.057979840785264969e-03 -1.014867350459098816e-01
-1.263877153396606445e-01 -1.982116401195526123e-01 -8.996439725160598755e-02 1.841876469552516937e-02 -7.557308673858642578e-02 1.766613125801086426e-01 -2.099495232105255127e-01 7.746277749538421631e-02 -2.807132601737976074e-01 9.789259638637304306e-04 9.441745281219482422e-02 -2.797872126102447510e-01 3.686042502522468567e-02 2.782668769359588623e-01 1.152774542570114136e-01 1.379482001066207886e-01 -1.743022948503494263e-01 -2.504052221775054932e-01 4.089208692312240601e-02 -2.685001492500305176e-02 1.936847865581512451e-01 -2.832850813865661621e-01 1.576904393732547760e-02 7.501296699047088623e-02 4.530082345008850098e-01 -2.748538926243782043e-02 -1.939932256937026978e-02 8.899001777172088623e-02 -2.247901260852813721e-01 -1.577643305063247681e-01 -8.812572062015533447e-02 -2.358578294515609741e-01
-6.774052511900663376e-03 -2.578997611999511719e-01 -6.350112706422805786e-02 -1.779358088970184326e-02 -6.906304508447647095e-02 6.571094691753387451e-02 1.422726064920425415e-01 2.807147800922393799e-02 -2.316702902317047119e-01 -3.283192589879035950e-02 7.332362979650497437e-02 -2.639620602130889893e-01 1.437026262283325195e-01 1.711862236261367798e-01 1.416747923940420151e-02 9.415628015995025635e-02 -2.840427458286285400e-01 -1.146584302186965942e-01 -1.135313808917999268e-01 -4.545860365033149719e-02 4.192163944244384766e-01 -2.183719277381896973e-01 2.388901859521865845e-01 1.647963188588619232e-03 4.175491333007812500e-01 -1.213216111063957214e-01 2.903211396187543869e-03 1.713894158601760864e-01 -1.809744536876678467e-01 -7.208769768476486206e-02 1.015292704105377197e-01 -2.327334433794021606e-01
-1.400019880384206772e-02 1.777004301548004150e-01 -2.156198322772979736e-01 -1.908572018146514893e-01 1.403561085462570190e-01 -1.797717958688735962e-01 -1.986917555332183838e-01 1.082219332456588745e-01 -6.825459748506546021e-02 4.151261225342750549e-02 1.373948901891708374e-01 -2.977022826671600342e-01 -1.783599108457565308e-01 1.866094321012496948e-01 -1.237208545207977295e-01 -2.101670801639556885e-01 1.157280430197715759e-01 -2.397042931988835335e-03 -3.429522365331649780e-02 -1.855637431144714355e-01 2.094541043043136597e-01 -1.343336254358291626e-01 1.599037647247314453e-01 -3.297309577465057373e-01 3.895951509475708008e-01 2.057826966047286987e-01 6.191347539424896240e-02 -1.144898012280464172e-01 -6.865045428276062012e-02 -9.914808906614780426e-03 -2.652017474174499512e-01 -1.032920777797698975e-01
-3.255047649145126343e-02 2.578163743019104004e-01 1.658721715211868286e-01 6.031471118330955505e-02 8.308488130569458008e-02 -3.060623444616794586e-02 2.631959319114685059e-02 6.696575880050659180e-02 5.524439364671707153e-02 -7.442141324281692505e-02 9.319515526294708252e-02 -1.488561928272247314e-01 -1.372627913951873779e-01 -6.990247219800949097e-02 -6.928721070289611816e-02 3.023359179496765137e-02 -3.195154368877410889e-01 -9.248382598161697388e-02 1.423902958631515503e-01 -1.195900812745094299e-01 1.879406422376632690e-01 2.516387403011322021e-01 2.529875040054321289e-01 9.187903255224227905e-02 4.108354449272155762e-01 -3.466065526008605957e-01 -3.598126024007797241e-02 -3.144796565175056458e-02 -1.246225982904434204e-01 -3.833502829074859619e-01 -1.991672366857528687e-01 -9.877613931894302368e-02
-9.509174560662358999e-05 4.940869286656379700e-02 6.818589568138122559e-02 -8.716198801994323730e-02 -2.561448514461517334e-01 2.164416015148162842e-01 -2.934969663619995117e-01 4.836724698543548584e-01 2.954995036125183105e-01 4.517302289605140686e-02 7.207119464874267578e-02 -1.283476799726486206e-01 1.732008345425128937e-02 1.598057150840759277e-01 1.242983266711235046e-01 8.999425917863845825e-02 -6.910179555416107178e-02 5.357984919100999832e-03 -1.413703262805938721e-01 5.854063853621482849e-02 4.405652731657028198e-02 2.998529002070426941e-02 1.353024542331695557e-01 1.023757532238960266e-01 5.038779377937316895e-01 -1.411223709583282471e-01 3.584096580743789673e-02 -1.155571788549423218e-01 -6.529098749160766602e-02 -1.107545047998428345e-01 1.623757332563400269e-01 -3.427354618906974792e-02
-1.516670137643814087e-01 1.489315330982208252e-01 5.361665412783622742e-02 -3.440128872171044350e-03 9.081774204969406128e-02 -1.175243556499481201e-01 -2.822221955284476280e-03 -8.056657761335372925e-02 -9.065852314233779907e-02 -2.157556265592575073e-01 -1.878080889582633972e-02 -3.391691148281097412e-01 1.132712047547101974e-02 -1.630810946226119995e-01 -1.381122320890426636e-01 -2.363541275262832642e-01 3.447956591844558716e-02 -8.538765460252761841e-02 -1.255913674831390381e-01 9.455623477697372437e-02 1.309086233377456665e-01 -8.053950220346450806e-02 3.258936107158660889e-01 -2.038520062342286110e-03 2.921206057071685791e-01 -2.811447978019714355e-01 4.896115139126777649e-02 4.740691930055618286e-02 -1.719768047332763672e-01 -5.101185441017150879e-01 1.100450605154037476e-01 1.326436847448348999e-01
-1.942459046840667725e-01 -5.152566358447074890e-02 4.241641983389854431e-02 -7.463837414979934692e-02 -1.297547966241836548e-01 -6.207410991191864014e-02 -4.108327031135559082e-01 -3.231947496533393860e-02 -4.208614304661750793e-02 1.078645884990692139e-01 3.263119235634803772e-02 -3.391099572181701660e-01 -1.205079704523086548e-01 -1.268688887357711792e-01 7.834548503160476685e-02 -4.446838051080703735e-02 -2.462139911949634552e-02 4.542307183146476746e-02 -2.108621746301651001e-01 1.612112484872341156e-02 4.383899867534637451e-01 2.910186052322387695e-01 1.019226387143135071e-01 4.706083610653877258e-02 3.882855772972106934e-01 -6.309931725263595581e-02 -3.831784799695014954e-02 -6.832386553287506104e-02 -4.457838088274002075e-02 2.452376857399940491e-02 -3.044967055320739746e-01 2.152505889534950256e-02
-1.561116427183151245e-01 -5.822610482573509216e-02 -2.963502407073974609e-01 1.331737637519836426e-01 -9.381952881813049316e-02 3.167863190174102783e-02 -2.900191023945808411e-02 1.877868026494979858e-01 1.956927776336669922e-02 1.196847185492515564e-01 5.008665099740028381e-02 -1.169085726141929626e-01 -5.572021752595901489e-02 2.759060263633728027e-01 -5.658707767724990845e-02 4.898788034915924072e-02 -4.086123406887054443e-01 1.232645660638809204e-02 4.381932318210601807e-02 8.853139728307723999e-02 2.187298387289047241e-01 5.450510978698730469e-02 1.379772722721099854e-01 -2.442493736743927002e-01 5.074862241744995117e-01 1.787451468408107758e-02 -8.441051468253135681e-03 -9.649664908647537231e-02 -2.481380254030227661e-01 -1.960150301456451416e-01 2.071857079863548279e-02 -1.760788559913635254e-01
-5.311425030231475830e-02 1.356008052825927734e-01 1.145380437374114990e-01 -1.667555421590805054e-01 -2.841720357537269592e-02 1.923728361725807190e-02 2.146203219890594482e-01 1.475293338298797607e-01 2.566698193550109863e-01 1.065880432724952698e-01 -1.016816124320030212e-01 -3.860314842313528061e-03 -1.932334527373313904e-02 1.394096761941909790e-01 9.844663739204406738e-02 1.639285683631896973e-02 4.708164930343627930e-02 2.502045333385467529e-01 1.666150783421471715e-04 2.807299792766571045e-02 3.492156863212585449e-01 1.392422020435333252e-01 3.058718442916870117e-01 -7.772491872310638428e-02 3.434600532054901123e-01 -1.703687608242034912e-01 -3.823013976216316223e-02 2.244947254657745361e-01 7.424735277891159058e-02 -2.780183553695678711e-01 -4.040657281875610352e-01 5.055062938481569290e-03
1.029397994279861450e-01 1.344192922115325928e-01 1.741397082805633545e-01 -1.906777620315551758e-01 1.681837290525436401e-01 -6.272745784372091293e-03 -4.720828682184219360e-02 2.788355052471160889e-01 1.003180518746376038e-01 7.068330794572830200e-02 7.106878608465194702e-02 -3.163015246391296387e-01 3.420928493142127991e-02 -5.226761475205421448e-02 -4.381753131747245789e-02 -2.204129397869110107e-01 -1.862726211547851562e-01 4.161370992660522461e-01 -1.554780900478363037e-01 -5.081839114427566528e-02 2.009434066712856293e-02 -1.011541709303855896e-01 6.814084202051162720e-02 1.011088490486145020e-01 4.591230750083923340e-01 1.792798638343811035e-01 -2.388704717159271240e-01 1.399107724428176880e-01 2.005166606977581978e-03 -1.320066750049591064e-01 1.348380893468856812e-01 -8.051124960184097290e-02
-1.440704800188541412e-02 2.677536606788635254e-01 -5.299982056021690369e-02 -6.603848189115524292e-02 6.097608804702758789e-02 7.455211132764816284e-02 6.876372732222080231e-03 3.134281933307647705e-02 -2.324590981006622314e-01 5.066961795091629028e-02 3.281071409583091736e-02 -2.382564395666122437e-01 -3.230459690093994141e-01 1.406942307949066162e-01 1.972813606262207031e-01 -2.688362896442413330e-01 -1.104788407683372498e-01 -1.178516969084739685e-01 -2.174696326255798340e-01 -5.065668374300003052e-02 3.432774171233177185e-02 1.859515458345413208e-01 1.925609856843948364e-01 -2.709600329399108887e-01 4.489231407642364502e-01 -1.540545523166656494e-01 1.341673880815505981e-01 -4.991235584020614624e-02 2.624647617340087891e-01 4.439571872353553772e-02 5.923721008002758026e-03 -1.482260227203369141e-01
-3.304557502269744873e-02 7.089570630341768265e-03 1.168669462203979492e-01 -4.469210505485534668e-01 -1.041411608457565308e-01 -3.851343318819999695e-02 -1.798118352890014648e-01 2.700632512569427490e-01 -2.409464418888092041e-01 -8.631362020969390869e-02 -1.822368055582046509e-01 -2.947961688041687012e-01 -1.746176481246948242e-01 -1.510957181453704834e-01 1.260062307119369507e-01 4.051503911614418030e-02 -3.284378945827484131e-01 2.379356026649475098e-01 7.082550972700119019e-02 1.647654026746749878e-01 2.093409746885299683e-01 -1.633635610342025757e-01 1.584513187408447266e-01 -2.107540667057037354e-01 1.503531187772750854e-01 -1.146633028984069824e-01 2.542107738554477692e-02 1.475948989391326904e-01 3.600400313735008240e-02 -1.120281592011451721e-01 5.183361098170280457e-02 2.041680505499243736e-03
-1.317994743585586548e-01 2.030626684427261353e-01 1.097187176346778870e-01 -2.320645153522491455e-01 -1.275779157876968384e-01 -1.085553690791130066e-01 -1.185029968619346619e-01 9.263471513986587524e-02 1.671520918607711792e-01 1.360619068145751953e-01 -1.283060945570468903e-02 -3.523870706558227539e-01 1.079434081912040710e-01 -1.316567659378051758e-01 3.510727286338806152e-01 2.401650696992874146e-01 -1.443940401077270508e-01 -1.871286332607269287e-01 7.323087751865386963e-02 -9.858609177172183990e-03 1.786141693592071533e-01 3.923164680600166321e-02 8.980731666088104248e-02 -1.778207719326019287e-01 3.119608461856842041e-01 -3.260381519794464111e-01 6.131767481565475464e-02 -1.017370969057083130e-01 -3.130762279033660889e-02 -1.889393627643585205e-01 -1.674935370683670044e-01 1.648932099342346191e-01
-1.970033645629882812e-01 5.758770927786827087e-02 -3.039893805980682373e-01 9.762823581695556641e-02 2.632876336574554443e-01 -1.511618793010711670e-01 -2.533470392227172852e-01 -1.681281998753547668e-02 3.491349983960390091e-03 7.973492890596389771e-02 1.590895056724548340e-01 -1.778061836957931519e-01 -9.815937280654907227e-02 9.023403376340866089e-02 5.162132903933525085e-03 -7.795748859643936157e-02 -2.272547408938407898e-02 5.679665505886077881e-02 -2.082887142896652222e-01 2.500503659248352051e-01 -1.423299610614776611e-01 1.241711806505918503e-02 1.948623657226562500e-01 6.635459512472152710e-02 3.756623566150665283e-01 -4.775039553642272949e-01 4.363798722624778748e-02 1.018235906958580017e-01 1.685192994773387909e-02 -2.363361269235610962e-01 -4.464294016361236572e-02 1.203313842415809631e-02
-3.595335409045219421e-02 3.611103296279907227e-01 -1.376150548458099365e-01 -5.144152417778968811e-02 1.962331235408782959e-01 -2.248967811465263367e-02 -2.367076277732849121e-01 2.928095404058694839e-03 7.450090348720550537e-02 2.039356902241706848e-02 4.342631623148918152e-02 -4.330767989158630371e-01 3.060643933713436127e-02 6.226366385817527771e-02 -6.892541795969009399e-02 1.531580537557601929e-01 -2.155712991952896118e-01 7.096847891807556152e-02 3.856437280774116516e-02 -1.349567156285047531e-02 2.993108928203582764e-01 8.950679749250411987e-02 1.064036265015602112e-01 -2.056679278612136841e-01 3.894286453723907471e-01 1.356858015060424805e-01 -1.808722317218780518e-01 -1.234497278928756714e-01 -2.553888857364654541e-01 1.474177092313766479e-01 8.110799640417098999e-02 -8.538633584976196289e-02
2.722478285431861877e-02 1.693740934133529663e-01 6.625006347894668579e-02 -2.593935430049896240e-01 6.350202858448028564e-02 3.020591661334037781e-02 -6.505717337131500244e-02 2.423290610313415527e-01 2.415012419223785400e-01 4.441715404391288757e-02 -1.401357352733612061e-01 5.590307060629129410e-03 -8.224379271268844604e-02 1.450065225362777710e-01 2.701819241046905518e-01 6.322183459997177124e-02 -2.249660640954971313e-01 -3.764761984348297119e-02 -1.854385286569595337e-01 6.232001259922981262e-02 -2.106825262308120728e-01 -1.454140692949295044e-01 4.331879913806915283e-01 7.241133600473403931e-02 4.358667731285095215e-01 -1.625437736511230469e-01 3.664898127317428589e-02 1.287480443716049194e-01 -9.166318178176879883e-02 1.672185584902763367e-02 -1.465182751417160034e-01 1.817974895238876343e-01
-3.856816142797470093e-02 3.000140190124511719e-01 4.362561926245689392e-02 -1.930646747350692749e-01 1.707214117050170898e-01 1.310784816741943359e-01 1.394566893577575684e-01 -1.472422927618026733e-01 -8.892893791198730469e-02 1.459281593561172485e-01 2.064927816390991211e-01 -1.080779880285263062e-01 3.344071656465530396e-02 4.398237913846969604e-02 1.477118283510208130e-01 -5.108891427516937256e-02 -1.302610933780670166e-01 -6.010847911238670349e-02 8.077561110258102417e-02 1.598393172025680542e-01 3.650057017803192139e-01 7.779226452112197876e-02 1.855005323886871338e-01 3.211524710059165955e-02 4.055220782756805420e-01 -3.638644218444824219e-01 -2.323132455348968506e-01 1.531356573104858398e-01 1.193350087851285934e-02 -7.931657135486602783e-02 -1.774057596921920776e-01 -1.769667118787765503e-01
5.533875524997711182e-02 1.345807611942291260e-01 2.004847303032875061e-02 -3.639732301235198975e-02 8.457656949758529663e-02 -7.710229605436325073e-02 1.328384429216384888e-01 -5.690157786011695862e-02 2.095957845449447632e-01 2.052343934774398804e-01 -5.804982036352157593e-02 -2.648600041866302490e-01 1.581167131662368774e-01 4.228673502802848816e-02 -6.734989583492279053e-02 1.368711888790130615e-01 -1.565922945737838745e-01 4.529657587409019470e-02 -8.389469236135482788e-02 -1.263674050569534302e-01 1.868264228105545044e-01 1.069628819823265076e-01 2.221509367227554321e-01 2.340009659528732300e-01 5.190547108650207520e-01 -2.211744636297225952e-01 -1.078286208212375641e-02 1.253429353237152100e-01 -3.476473689079284668e-02 -1.414887011051177979e-01 -2.614890336990356445e-01 -3.311894536018371582e-01
-6.178094446659088135e-02 2.595281898975372314e-01 -6.905564665794372559e-02 -1.345547288656234741e-01 1.599085479974746704e-01 6.217906996607780457e-02 -1.658352762460708618e-01 -1.980374334380030632e-03 -1.881536096334457397e-01 -1.553654670715332031e-01 7.652592658996582031e-02 -3.349377810955047607e-01 -9.926017373800277710e-02 -3.917028382420539856e-02 -1.307441145181655884e-01 3.338137874379754066e-03 -3.076892495155334473e-01 1.765227168798446655e-01 -2.022722363471984863e-01 2.014679275453090668e-02 2.653861939907073975e-01 2.039059847593307495e-01 -1.677249558269977570e-02 -2.406975999474525452e-02 1.035615205764770508e-01 -1.841848939657211304e-01 -4.902886226773262024e-02 -3.340664505958557129e-02 -1.798773370683193207e-02 -4.373462498188018799e-01 -4.348816350102424622e-02 -3.482300639152526855e-01
-9.888306260108947754e-03 -1.023584790527820587e-02 8.862240612506866455e-02 1.212135255336761475e-01 1.245301403105258942e-02 -6.740292068570852280e-03 -2.199386805295944214e-01 9.017910808324813843e-02 -5.541703850030899048e-02 -4.666406661272048950e-02 -2.520227432250976562e-01 -3.151510953903198242e-01 -1.034788116812705994e-01 5.955020710825920105e-02 -9.540067613124847412e-02 -2.857677638530731201e-01 -1.415148973464965820e-01 -1.105902269482612610e-01 -1.533112823963165283e-01 2.266234010457992554e-01 -1.964481174945831299e-02 -3.652743622660636902e-02 3.690928518772125244e-01 -1.953203231096267700e-01 4.657632410526275635e-01 3.360702842473983765e-02 1.113809272646903992e-01 2.806714475154876709e-01 -2.164272069931030273e-01 -1.421263627707958221e-02 8.502309769392013550e-02 2.654583752155303955e-02
-1.095078140497207642e-01 1.941869854927062988e-01 -2.048423886299133301e-01 1.814571917057037354e-01 1.468102931976318359e-01 5.156752094626426697e-02 -2.320517748594284058e-01 -8.732199668884277344e-02 -4.250625148415565491e-03 1.497665047645568848e-01 -9.454003535211086273e-03 -2.960640788078308105e-01 1.293913424015045166e-01 2.047413289546966553e-01 -2.087606638669967651e-01 5.081713944673538208e-02 -4.525009170174598694e-02 1.512554287910461426e-01 -2.371521890163421631e-01 1.980128884315490723e-01 -2.881050482392311096e-02 2.917142212390899658e-02 2.259325236082077026e-01 1.612282097339630127e-01 4.459300339221954346e-01 -1.063409596681594849e-01 9.572263807058334351e-02 1.681605428457260132e-01 -7.489360123872756958e-02 -3.200654089450836182e-01 -4.418994486331939697e-02 1.341913491487503052e-01
4.280797019600868225e-02 2.028542906045913696e-01 -5.020147562026977539e-02 -3.126553818583488464e-02 -1.021151319146156311e-01 -2.118949741125106812e-01 -8.061047643423080444e-02 6.466647237539291382e-02 -1.850791722536087036e-01 -6.958108395338058472e-02 1.740899980068206787e-01 -3.453881442546844482e-01 -7.396642118692398071e-02 1.590704470872879028e-01 1.479311846196651459e-02 1.236846297979354858e-02 -1.914898455142974854e-01 -2.180196531116962433e-02 -1.615988910198211670e-01 -1.640019863843917847e-01 1.408310532569885254e-01 -1.153979822993278503e-01 3.621102273464202881e-01 -1.448997408151626587e-01 3.388141393661499023e-01 2.131799608469009399e-01 1.810771822929382324e-01 -1.107094734907150269e-01 -4.062197804450988770e-01 6.307753734290599823e-03 -1.114614158868789673e-01 -9.737666696310043335e-02
7.851692289113998413e-02 -1.284154504537582397e-01 -8.370633423328399658e-02 -1.018026024103164673e-01 1.513992697000503540e-01 -1.727825589478015900e-02 -8.501195907592773438e-02 -2.844692021608352661e-02 -2.456583455204963684e-02 -3.332752585411071777e-01 -1.842491179704666138e-01 -1.209530010819435120e-01 -7.632695883512496948e-02 1.963550746440887451e-01 -2.255516685545444489e-02 -3.421215340495109558e-02 -2.119741290807723999e-01 -6.705851107835769653e-02 -3.163827061653137207e-01 2.683067508041858673e-02 9.321349114179611206e-02 8.055188506841659546e-02 3.279705941677093506e-01 -1.284264922142028809e-01 5.418661832809448242e-01 1.637804508209228516e-01 2.395535409450531006e-01 1.064395606517791748e-01 -6.098837777972221375e-02 -1.826642006635665894e-01 -6.044474896043539047e-03 8.148719370365142822e-02
-1.271196268498897552e-02 4.856321960687637329e-02 -1.634199172258377075e-01 2.634798362851142883e-02 6.535807624459266663e-03 -2.909901440143585205e-01 -8.896452933549880981e-02 1.414787620306015015e-01 6.338282674551010132e-02 -3.060716986656188965e-01 1.825419664382934570e-01 -3.119305372238159180e-01 -1.604752987623214722e-01 1.309118866920471191e-01 1.068649664521217346e-01 3.281076252460479736e-02 -3.103329800069332123e-02 4.422580078244209290e-02 -7.497723400592803955e-02 -1.422168761491775513e-01 4.778768867254257202e-02 -1.635266393423080444e-01 2.721883952617645264e-01 -2.910086214542388916e-01 3.751699924468994141e-01 1.391980946063995361e-01 8.259917795658111572e-02 -5.299063026905059814e-02 -2.271660268306732178e-01 -5.052676051855087280e-02 -3.467185795307159424e-01 1.141522452235221863e-01
-2.573532760143280029e-01 8.684619516134262085e-02 1.177954226732254028e-01 -3.825637102127075195e-01 2.817449569702148438e-01 7.282999157905578613e-02 7.150173187255859375e-02 -5.098714679479598999e-02 7.238643709570169449e-03 -2.792872786521911621e-01 -1.216303408145904541e-01 -3.446192145347595215e-01 5.931871477514505386e-03 3.638966381549835205e-02 6.070764362812042236e-02 1.022330597043037415e-01 -2.150621265172958374e-01 2.604729533195495605e-01 1.850066781044006348e-01 8.067857474088668823e-03 2.126488387584686279e-01 -1.941294819116592407e-01 1.653504669666290283e-01 -3.705265372991561890e-02 2.912121713161468506e-01 -9.517809748649597168e-02 -1.870710104703903198e-01 -8.967072516679763794e-02 -9.916670620441436768e-02 -1.349303871393203735e-01 2.443982847034931183e-02 1.447267383337020874e-01
-3.947042673826217651e-02 -1.071497425436973572e-01 -4.442979767918586731e-02 -1.720579117536544800e-01 -2.953246533870697021e-01 5.613085813820362091e-03 -1.407913565635681152e-01 1.741787344217300415e-01 -5.526839569211006165e-02 5.687059834599494934e-02 -1.200887025333940983e-03 -2.921062707901000977e-01 -1.601577848196029663e-01 8.380372822284698486e-02 -1.286931931972503662e-01 -1.444077491760253906e-01 -7.547191530466079712e-02 -5.870689824223518372e-02 5.726686865091323853e-02 -1.584653705358505249e-01 2.469087541103363037e-01 7.895851135253906250e-02 4.284935444593429565e-02 -2.004221230745315552e-01 4.746555387973785400e-01 -3.433229625225067139e-01 1.427187770605087280e-01 -1.348199881613254547e-02 -1.385916173458099365e-01 -1.604639366269111633e-02 -2.769596874713897705e-01 2.228039354085922241e-01
1.544583290815353394e-01 -4.955260083079338074e-02 -2.354540303349494934e-02 -3.014467954635620117e-01 -1.553820222616195679e-01 -1.144787594676017761e-01 -4.832077622413635254e-01 -1.849923878908157349e-01 7.427122443914413452e-02 2.423425316810607910e-01 -6.285116076469421387e-02 -3.320582807064056396e-01 1.198981627821922302e-01 1.812469363212585449e-01 1.050420254468917847e-01 -2.527472376823425293e-01 -1.859062016010284424e-01 7.304911315441131592e-02 1.231091003865003586e-02 -3.378207795321941376e-03 1.945397853851318359e-01 1.636679470539093018e-01 -2.461091056466102600e-02 2.463867329061031342e-02 1.684243381023406982e-01 -1.630828678607940674e-01 1.936742663383483887e-01 1.840618103742599487e-01 1.520425360649824142e-02 -2.026395499706268311e-01 -4.584155976772308350e-02 -3.238816186785697937e-02
2.341677993535995483e-01 -4.409811273217201233e-02 1.155353188514709473e-01 -3.790432512760162354e-01 -3.241205513477325439e-01 -1.687525361776351929e-01 -2.835718095302581787e-01 -4.154063388705253601e-02 -2.286350540816783905e-02 3.611898720264434814e-01 -1.531152427196502686e-01 -1.788840740919113159e-01 1.553758792579174042e-02 2.481639385223388672e-01 2.147735953330993652e-01 -1.513880863785743713e-02 -9.235182404518127441e-02 5.596356838941574097e-02 -3.628525510430335999e-02 1.252824440598487854e-02 -5.370750650763511658e-02 -1.943290233612060547e-02 6.028230488300323486e-02 -4.048384726047515869e-02 2.653028964996337891e-01 -3.081929385662078857e-01 -5.083510279655456543e-02 -1.306963339447975159e-02 1.137535497546195984e-01 -2.387821972370147705e-01 -1.255013197660446167e-01 -2.048827335238456726e-02
-1.270537916570901871e-02 1.602112203836441040e-01 -2.181171923875808716e-01 -1.263683289289474487e-02 -1.020948588848114014e-01 -8.834359049797058105e-02 -9.343112260103225708e-02 6.394082680344581604e-03 4.292157292366027832e-02 -1.342252045869827271e-01 2.005132585763931274e-01 -3.574840128421783447e-01 -1.658857464790344238e-01 7.070743292570114136e-02 -1.360390186309814453e-01 3.272121399641036987e-02 1.558713465929031372e-01 2.060655951499938965e-01 -3.007006831467151642e-02 -9.895072132349014282e-02 2.392391860485076904e-01 -5.723346769809722900e-02 1.472116112709045410e-01 -3.313337564468383789e-01 4.606303572654724121e-01 -6.462966650724411011e-02 5.274721980094909668e-02 1.232935301959514618e-02 -1.860498636960983276e-01 4.782267659902572632e-02 -2.945835292339324951e-01 2.170087546110153198e-01
-1.040249094367027283e-01 2.202577516436576843e-02 3.709256276488304138e-02 1.303350627422332764e-01 1.519827637821435928e-02 -9.859844297170639038e-02 -4.298744201660156250e-01 -4.442167282104492188e-02 -4.023055359721183777e-02 1.875972449779510498e-01 -7.717803865671157837e-02 -3.447555601596832275e-01 -4.861065372824668884e-02 -7.627634704113006592e-02 -1.182315498590469360e-01 -2.377899363636970520e-02 -8.086040616035461426e-02 8.575897663831710815e-02 -5.006026476621627808e-02 -4.197061806917190552e-02 4.497554004192352295e-01 1.865561008453369141e-01 6.073185428977012634e-02 -6.349476426839828491e-02 4.357098937034606934e-01 -6.730620563030242920e-02 1.096303015947341919e-01 -2.094188034534454346e-01 1.754657477140426636e-01 -9.558959305286407471e-02 -1.281034797430038452e-01 1.404116600751876831e-01
2.044451795518398285e-02 2.093590423464775085e-02 -2.740887179970741272e-02 4.601525887846946716e-02 6.385657191276550293e-02 -7.372862100601196289e-02 -4.706604182720184326e-01 2.013451606035232544e-01 2.852329611778259277e-01 2.833034992218017578e-01 9.668249636888504028e-02 -2.411801218986511230e-01 -1.041304394602775574e-01 1.564538180828094482e-01 -1.327870190143585205e-01 -2.136367112398147583e-01 -1.949174255132675171e-01 1.541787385940551758e-01 -3.024678863584995270e-02 -4.287317395210266113e-02 2.363682687282562256e-01 -4.375915601849555969e-02 2.406766638159751892e-02 -1.840376853942871094e-01 3.597559630870819092e-01 -2.924006804823875427e-02 -1.064962241798639297e-02 -3.239901736378669739e-02 -2.476709634065628052e-01 -1.395239830017089844e-01 6.899925647303462029e-04 -1.672445684671401978e-01
-2.645963057875633240e-02 1.889569684863090515e-02 2.102104388177394867e-02 -4.119855165481567383e-02 2.091574221849441528e-01 -1.067790687084197998e-01 -1.660157740116119385e-01 -2.481909543275833130e-01 -9.535912424325942993e-02 1.253818124532699585e-01 -8.326928317546844482e-02 -2.494835853576660156e-01 1.481430381536483765e-01 -7.800956070423126221e-02 -5.085628479719161987e-02 -2.082671225070953369e-01 3.686860948801040649e-02 9.342495352029800415e-02 -1.309997141361236572e-01 4.128223657608032227e-02 1.138401255011558533e-01 -4.254040718078613281e-01 3.050421178340911865e-01 -3.141692578792572021e-01 2.224078476428985596e-01 3.696753457188606262e-02 -7.480011135339736938e-02 9.947670251131057739e-02 1.792817562818527222e-01 -2.924370467662811279e-01 -2.536540329456329346e-01 -1.468121260404586792e-01
2.618581354618072510e-01 1.007348150014877319e-01 -8.570528030395507812e-02 4.262129217386245728e-02 8.489883691072463989e-02 1.380043476819992065e-01 -5.666055157780647278e-02 1.851383596658706665e-01 -1.996202953159809113e-02 9.783647209405899048e-02 -9.962645173072814941e-02 7.836396805942058563e-03 3.960220888257026672e-02 1.970285475254058838e-01 1.173868551850318909e-01 1.514125522226095200e-02 3.568822145462036133e-02 3.246366977691650391e-01 -1.644859462976455688e-01 -3.557502105832099915e-02 6.093040108680725098e-02 -1.989653706550598145e-01 5.279099941253662109e-01 1.151907593011856079e-01 3.560333549976348877e-01 -1.513494551181793213e-01 -1.284015029668807983e-01 3.023200035095214844e-01 1.560547202825546265e-01 -1.057698354125022888e-01 -7.446527481079101562e-02 7.175488770008087158e-02
-3.900881856679916382e-02 3.819293975830078125e-01 9.306217730045318604e-02 -2.657404541969299316e-01 1.728739440441131592e-01 5.579766258597373962e-02 -2.860417589545249939e-02 8.474332094192504883e-02 -1.583841145038604736e-01 2.680156007409095764e-02 2.714452445507049561e-01 -6.123176217079162598e-02 2.625549957156181335e-02 2.792314291000366211e-01 1.701399385929107666e-01 -1.220411509275436401e-01 -1.750247329473495483e-01 -4.626632481813430786e-02 -2.519034408032894135e-02 -2.303754724562168121e-02 2.359921634197235107e-01 2.028674036264419556e-01 8.860258385539054871e-03 3.064609132707118988e-02 3.728347420692443848e-01 -2.810642123222351074e-01 1.624799519777297974e-01 2.225784212350845337e-01 7.933404296636581421e-02 -2.004296481609344482e-01 -1.837954968214035034e-01 2.448074705898761749e-02
-1.646194905042648315e-01 2.332445383071899414e-01 -2.620059549808502197e-01 7.479671388864517212e-02 -2.331426367163658142e-02 -1.304737329483032227e-01 -2.996482551097869873e-01 -1.145633384585380554e-01 1.529743671417236328e-01 7.016808539628982544e-02 1.767381727695465088e-01 -3.187324702739715576e-01 8.722770214080810547e-02 -1.544190496206283569e-01 1.491408348083496094e-01 -2.504477649927139282e-02 -9.855429083108901978e-02 9.483899921178817749e-02 -4.566816613078117371e-02 2.736501991748809814e-01 -6.660564988851547241e-02 9.184497594833374023e-02 2.361878603696823120e-01 -1.436741948127746582e-01 1.877726763486862183e-01 -3.317020833492279053e-01 8.104435354471206665e-02 2.200089991092681885e-01 -4.116264730691909790e-02 -3.450587987899780273e-01 3.276264294981956482e-02 3.511365875601768494e-02
-7.247210294008255005e-02 -3.481433913111686707e-02 -2.619776427745819092e-01 5.882493406534194946e-02 1.339245736598968506e-01 -2.569834887981414795e-01 -2.974014878273010254e-01 2.741166949272155762e-02 -2.294856458902359009e-01 1.771311461925506592e-01 -8.251113817095756531e-03 -2.254380136728286743e-01 1.967725008726119995e-01 4.288488253951072693e-02 1.349223107099533081e-01 3.409473970532417297e-02 4.362599551677703857e-02 1.892745196819305420e-01 -3.352098166942596436e-01 3.287242054939270020e-01 -1.098381206393241882e-01 -4.267427325248718262e-02 1.429718136787414551e-01 -1.201131492853164673e-01 3.898173570632934570e-01 -1.646035611629486084e-01 4.421374201774597168e-02 5.543605424463748932e-03 -3.640318661928176880e-02 -1.746077388525009155e-01 -1.804012954235076904e-01 3.333616629242897034e-02
1.240213662385940552e-01 2.956359386444091797e-01 -1.529547870159149170e-01 2.046405225992202759e-01 7.921958714723587036e-02 -1.629744172096252441e-01 -1.488813012838363647e-01 1.089012846350669861e-01 4.699583165347576141e-03 2.013830002397298813e-03 -1.904852241277694702e-01 -3.373230695724487305e-01 -1.230139955878257751e-01 -1.314164847135543823e-01 3.639182448387145996e-02 -5.351791158318519592e-02 -1.429449766874313354e-01 3.368920981884002686e-01 -2.070359736680984497e-01 2.471680492162704468e-01 -7.362136989831924438e-02 -1.945355236530303955e-01 1.344740092754364014e-01 6.296010315418243408e-02 2.927030622959136963e-01 -5.642737075686454773e-02 1.141309663653373718e-01 1.380631774663925171e-01 -1.479425579309463501e-01 -2.495352774858474731e-01 -1.856689006090164185e-01 1.887425482273101807e-01
1.928760111331939697e-01 -4.490119591355323792e-02 -1.342962086200714111e-01 -1.330821067094802856e-01 -1.353492587804794312e-01 -1.112073957920074463e-01 -2.327813953161239624e-01 1.984195969998836517e-02 -6.301965564489364624e-02 -4.331083595752716064e-02 2.271949499845504761e-01 5.553267896175384521e-03 -3.533861413598060608e-02 1.884324401617050171e-01 1.143014580011367798e-01 1.637547612190246582e-01 -5.104717612266540527e-01 -1.890408545732498169e-01 3.580327704548835754e-02 2.182045280933380127e-01 1.505069136619567871e-01 1.327785253524780273e-01 7.569471746683120728e-02 -1.704028993844985962e-01 4.860220253467559814e-01 -1.848422549664974213e-02 -2.020199410617351532e-02 -6.887438893318176270e-02 -1.007773354649543762e-01 3.722299262881278992e-02 -1.488987654447555542e-01 9.975836426019668579e-02
-5.387535318732261658e-02 2.182435393333435059e-01 -1.542431712150573730e-01 -5.095875635743141174e-02 1.480076760053634644e-01 -2.424784600734710693e-01 -1.265922039747238159e-01 1.964128315448760986e-01 2.267911285161972046e-01 -1.527370959520339966e-01 2.365136891603469849e-01 -3.096065521240234375e-01 -1.586268097162246704e-01 2.911956310272216797e-01 -1.018467023968696594e-01 1.794791035354137421e-02 -4.145376384258270264e-02 7.758820801973342896e-02 1.544831544160842896e-01 -4.051839187741279602e-02 2.981426119804382324e-01 -1.965564340353012085e-01 2.484290599822998047e-01 -2.454812377691268921e-01 2.243004292249679565e-01 1.080463975667953491e-01 1.628845930099487305e-02 -2.287616580724716187e-02 -2.178606539964675903e-01 9.410373866558074951e-03 -2.175028920173645020e-01 1.358572207391262054e-02
-1.443655490875244141e-01 5.961548537015914917e-02 2.048046886920928955e-01 -4.015395939350128174e-01 -2.709449268877506256e-02 -3.950544819235801697e-02 -6.685468554496765137e-02 2.088418841594830155e-04 -6.756186485290527344e-02 -1.108541116118431091e-01 -8.355101943016052246e-02 -3.271269798278808594e-01 6.220605224370956421e-03 4.971604421734809875e-02 -6.179748848080635071e-02 2.632655948400497437e-02 -1.403685808181762695e-01 4.583819806575775146e-01 8.891003578901290894e-02 1.515548080205917358e-01 2.356488555669784546e-01 -2.363183498382568359e-01 2.686415016651153564e-01 9.225205518305301666e-03 6.570734083652496338e-02 -2.309880405664443970e-01 7.765489816665649414e-02 -2.179101407527923584e-01 2.719710953533649445e-02 -2.032090127468109131e-01 -7.334498316049575806e-02 1.577033847570419312e-01
-1.612713783979415894e-01 1.724745631217956543e-01 -1.674345433712005615e-01 1.139767095446586609e-01 -9.020667523145675659e-02 -4.706904292106628418e-02 -2.481963336467742920e-01 2.826076187193393707e-02 5.065910518169403076e-02 3.188443481922149658e-01 -1.477711498737335205e-01 -1.962958425283432007e-01 1.234860718250274658e-01 2.951512932777404785e-01 9.765221923589706421e-02 -1.298070102930068970e-01 1.133955363184213638e-02 2.584481537342071533e-01 1.039455756545066833e-01 -9.929560869932174683e-02 -2.022279612720012665e-02 -7.386334985494613647e-02 2.085173577070236206e-01 1.397754251956939697e-01 4.250730574131011963e-01 1.770752668380737305e-01 -2.305144071578979492e-01 9.763024002313613892e-02 7.072920352220535278e-02 -2.976191639900207520e-01 -1.167570799589157104e-02 1.105619072914123535e-01
-9.411288052797317505e-02 1.601141318678855896e-02 1.321092844009399414e-01 7.290186733007431030e-02 1.198639273643493652e-01 6.735632568597793579e-02 -2.173903957009315491e-02 1.341477781534194946e-01 3.305436372756958008e-01 7.702990621328353882e-02 -2.854530513286590576e-01 -3.143579959869384766e-01 -2.551414072513580322e-01 7.797773927450180054e-02 -1.038699038326740265e-02 -1.451154798269271851e-01 -2.385979294776916504e-01 9.733112156391143799e-02 6.681019067764282227e-02 1.901856213808059692e-01 1.152684539556503296e-01 1.672032624483108521e-01 3.693732619285583496e-01 -5.376991629600524902e-02 3.612036705017089844e-01 -2.331165224313735962e-01 1.467316895723342896e-01 8.197139948606491089e-02 -6.142053287476301193e-03 2.435382775729522109e-04 -7.393088657408952713e-03 2.052893340587615967e-01
-3.935500606894493103e-02 2.792979478836059570e-01 -6.527371704578399658e-02 -7.229839265346527100e-02 -9.917180985212326050e-02 1.122118458151817322e-01 -1.332361847162246704e-01 2.818635702133178711e-01 1.147856190800666809e-01 -4.725319147109985352e-02 -3.734331950545310974e-02 -1.109798476099967957e-01 -2.764397114515304565e-02 4.820853471755981445e-01 -3.378012403845787048e-02 -8.695885539054870605e-02 5.564787238836288452e-02 2.225931733846664429e-01 -2.060443162918090820e-01 6.344670802354812622e-02 -1.141845434904098511e-01 -1.251725107431411743e-01 1.089772135019302368e-01 -1.019802019000053406e-01 5.092662572860717773e-01 -6.721335649490356445e-02 -5.797174945473670959e-02 -1.820547729730606079e-01 -7.227784395217895508e-02 -2.028347402811050415e-01 1.356089115142822266e-01 7.142069190740585327e-02
-4.359861090779304504e-02 2.855572700500488281e-01 -1.479813158512115479e-01 -8.725450932979583740e-02 4.840356856584548950e-02 -9.135702252388000488e-02 -1.007025912404060364e-01 5.712799355387687683e-02 -1.611727625131607056e-01 -2.080220356583595276e-02 7.077769190073013306e-02 -5.744119286537170410e-01 1.157681867480278015e-01 5.635928828269243240e-04 -2.358863130211830139e-02 -7.140145450830459595e-02 -1.984851360321044922e-01 3.819407895207405090e-02 2.685889005661010742e-01 -3.660683333873748779e-02 5.687449499964714050e-02 4.936262965202331543e-03 1.724097281694412231e-01 -8.924239873886108398e-02 3.363303542137145996e-01 1.381509304046630859e-01 1.183727756142616272e-02 -1.024290025234222412e-01 -4.209165573120117188e-01 3.667712211608886719e-02 1.527878805063664913e-03 7.673531770706176758e-02
-1.461420655250549316e-01 -2.349302172660827637e-01 1.296000182628631592e-01 -1.571184545755386353e-01 -8.860061317682266235e-02 3.094387650489807129e-01 -5.141370370984077454e-02 -2.346456050872802734e-01 1.317411661148071289e-01 7.701375335454940796e-02 3.837835416197776794e-02 -3.544619381427764893e-01 1.146329045295715332e-01 4.063465073704719543e-02 7.685353606939315796e-02 -2.388117015361785889e-01 -6.895312666893005371e-02 -1.231932118535041809e-01 5.475025251507759094e-02 1.225890740752220154e-01 1.045734062790870667e-01 -2.352378331124782562e-02 4.006448388099670410e-01 -6.483086198568344116e-02 2.970998287200927734e-01 -1.390848755836486816e-01 1.222379654645919800e-01 -4.639385733753442764e-03 -6.644724402576684952e-03 -1.507592797279357910e-01 -2.765359580516815186e-01 -2.377917319536209106e-01
2.939216978847980499e-02 3.630167543888092041e-01 -1.806939207017421722e-02 4.119779448956251144e-03 3.302925080060958862e-02 1.079124137759208679e-01 -3.096587583422660828e-02 -1.196570619940757751e-01 1.540821194648742676e-01 2.178050428628921509e-01 7.479589432477951050e-02 -2.090667933225631714e-01 1.506711691617965698e-01 -1.301764510571956635e-02 5.700084194540977478e-02 -1.563499569892883301e-01 -3.488221466541290283e-01 -6.694442033767700195e-02 1.706523001194000244e-01 1.739115417003631592e-01 1.434566378593444824e-01 5.623999238014221191e-02 3.091454505920410156e-01 1.785189062356948853e-01 2.819943726062774658e-01 -2.946931421756744385e-01 1.367447525262832642e-01 1.356950774788856506e-02 -1.305211186408996582e-01 -1.900567412376403809e-01 -1.906189471483230591e-01 -2.376970946788787842e-01
7.381097972393035889e-02 7.321650534868240356e-02 -1.927681118249893188e-01 1.660857498645782471e-01 3.031864203512668610e-02 1.524003893136978149e-01 5.965533480048179626e-02 -2.274264842271804810e-01 1.154393181204795837e-01 5.935657024383544922e-02 -1.033161953091621399e-01 -3.302053511142730713e-01 1.723433583974838257e-01 5.252282023429870605e-01 4.454729612916707993e-03 2.595352008938789368e-02 -7.170800864696502686e-02 5.320358648896217346e-02 -7.632695604115724564e-03 -3.105358779430389404e-02 4.735782742500305176e-02 -1.555829048156738281e-01 3.989247381687164307e-01 -1.881987974047660828e-02 3.281867504119873047e-01 -1.220945119857788086e-01 7.689099293202161789e-03 7.213743031024932861e-02 1.314150840044021606e-01 -9.091422706842422485e-02 -2.319226264953613281e-01 7.864331826567649841e-03
-3.660981059074401855e-01 2.131813019514083862e-02 -1.981962174177169800e-01 -3.526515886187553406e-02 2.352166548371315002e-02 -3.781773746013641357e-01 -2.329568713903427124e-01 5.546347051858901978e-02 2.536198198795318604e-01 -4.761867970228195190e-02 2.114635519683361053e-02 -8.555150777101516724e-02 7.552140951156616211e-02 2.560360133647918701e-01 -1.282732039690017700e-01 5.934832990169525146e-02 1.521150232292711735e-03 1.946365237236022949e-01 4.231840372085571289e-02 8.290900290012359619e-02 -2.171146869659423828e-02 -1.887851059436798096e-01 1.936693787574768066e-01 4.716646671295166016e-02 3.987787067890167236e-01 3.545778244733810425e-02 -1.186180561780929565e-01 1.178317796438932419e-02 -6.725923717021942139e-02 -3.622294068336486816e-01 -1.539744883775711060e-01 4.645335301756858826e-02
-1.327044516801834106e-01 -9.144984930753707886e-02 -6.799533963203430176e-02 -9.209834784269332886e-02 1.389226764440536499e-01 -1.881820559501647949e-01 -6.637801229953765869e-02 1.964122289791703224e-03 -2.828792668879032135e-02 8.234228938817977905e-02 -7.632920145988464355e-02 -4.113028049468994141e-01 -1.916035078465938568e-02 -1.847478300333023071e-01 -1.034697070717811584e-01 -1.241984963417053223e-01 1.421670317649841309e-01 3.554078564047813416e-02 -8.259554207324981689e-02 -8.377470821142196655e-02 9.556135535240173340e-02 -2.673308849334716797e-01 2.341923415660858154e-01 -1.672766655683517456e-01 3.573757410049438477e-01 4.877562820911407471e-02 1.422592322342097759e-03 3.342510014772415161e-02 -1.505016833543777466e-01 -5.446385145187377930e-01 8.394460380077362061e-02 4.803927242755889893e-02
8.058044314384460449e-02 -1.893725991249084473e-02 -1.113183498382568359e-01 -2.866353690624237061e-01 8.052717149257659912e-02 -3.167749941349029541e-02 5.387792363762855530e-02 -1.328680664300918579e-01 1.304849795997142792e-02 -2.263900637626647949e-01 -9.311771392822265625e-02 -2.099037319421768188e-01 -1.623202231712639332e-03 9.970928728580474854e-02 -5.722868815064430237e-02 -3.684499487280845642e-02 -3.427544534206390381e-01 -1.561721265316009521e-01 -3.567287325859069824e-01 2.621592022478580475e-02 1.562474668025970459e-01 -3.918190672993659973e-02 1.402911990880966187e-01 1.389424689114093781e-02 5.327529311180114746e-01 1.680843532085418701e-01 2.059978246688842773e-01 1.535634696483612061e-01 2.351220883429050446e-02 -9.526231139898300171e-02 -2.114243656396865845e-01 6.133823841810226440e-02
-4.752496257424354553e-02 -3.577643930912017822e-01 -1.044201571494340897e-02 -1.098336800932884216e-01 -5.373514443635940552e-02 -1.173803508281707764e-01 -2.313486188650131226e-01 -9.977807849645614624e-02 -1.227854937314987183e-01 1.408231556415557861e-01 4.872440546751022339e-02 -1.642430573701858521e-01 -1.870486289262771606e-01 5.449775489978492260e-04 2.390152812004089355e-01 -6.170642003417015076e-02 -1.626806557178497314e-01 2.004066407680511475e-01 -2.491789311170578003e-02 -3.197941780090332031e-01 1.436975039541721344e-02 -2.391767650842666626e-01 3.881683051586151123e-01 8.732475340366363525e-02 2.763043642044067383e-01 -2.623192034661769867e-02 -4.948126897215843201e-02 1.249518021941184998e-01 1.078509911894798279e-01 -2.051772922277450562e-01 -1.241393685340881348e-01 -2.603580355644226074e-01
-2.321281880140304565e-01 1.949734091758728027e-01 1.834842562675476074e-01 1.341551393270492554e-01 -2.223543971776962280e-01 -8.524832874536514282e-02 -2.324644774198532104e-01 -4.408835247159004211e-02 -1.402283459901809692e-01 1.802795976400375366e-01 -2.485117167234420776e-01 -2.791601121425628662e-01 3.650601208209991455e-02 -1.344700343906879425e-02 -6.261831521987915039e-02 -3.224271908402442932e-02 -5.851775780320167542e-02 -4.163534566760063171e-02 -1.663098186254501343e-01 2.605696618556976318e-01 4.086933657526969910e-02 -1.016840711236000061e-01 3.869399726390838623e-01 -4.972743242979049683e-02 3.441499471664428711e-01 -2.384854108095169067e-02 9.889630973339080811e-02 6.579922884702682495e-02 -8.337589353322982788e-02 -2.460483610630035400e-01 -1.217458862811326981e-02 -2.823860645294189453e-01
2.456023916602134705e-02 -1.498122960329055786e-01 -2.579447813332080841e-02 -1.696857213973999023e-01 -2.633740007877349854e-01 -1.885579228401184082e-01 -3.698356747627258301e-01 7.810464128851890564e-03 2.018542587757110596e-02 2.613053321838378906e-01 -1.199096962809562683e-01 -3.885059356689453125e-01 1.071933284401893616e-01 3.956354856491088867e-01 2.577429115772247314e-01 -2.200888395309448242e-01 -4.163802415132522583e-02 9.926660358905792236e-02 -2.165485918521881104e-02 -1.488520111888647079e-02 1.502057611942291260e-01 6.554919481277465820e-02 1.047708652913570404e-02 6.017028540372848511e-02 1.516244858503341675e-01 -2.506897449493408203e-01 1.393305659294128418e-01 6.585168838500976562e-02 -1.157101429998874664e-02 -1.750243753194808960e-01 2.088771760463714600e-02 7.202917337417602539e-02
-6.538438051939010620e-02 1.239090859889984131e-01 -1.172805055975914001e-01 -1.758842766284942627e-01 -3.398702293634414673e-02 7.239432632923126221e-02 -7.573515176773071289e-02 1.843750029802322388e-01 -1.332491189241409302e-01 -2.643002942204475403e-02 -2.162016034126281738e-01 -1.679728627204895020e-01 -2.397250384092330933e-01 -1.229911670088768005e-01 3.721528649330139160e-01 2.178449034690856934e-01 -3.604927361011505127e-01 1.118873804807662964e-01 1.806428134441375732e-01 2.510288953781127930e-01 2.819264829158782959e-01 -2.278610765933990479e-01 1.544065624475479126e-01 -6.457912176847457886e-02 2.352860420942306519e-01 -7.139299809932708740e-02 4.138212278485298157e-02 -1.975922472774982452e-02 1.533586829900741577e-01 -1.883886754512786865e-01 -6.434236466884613037e-02 1.197900399565696716e-01
4.026656970381736755e-02 2.652895748615264893e-01 2.616825699806213379e-01 -6.268811970949172974e-02 1.613259911537170410e-01 5.738591775298118591e-02 -1.246846765279769897e-01 -2.004323750734329224e-01 -1.267209053039550781e-01 6.986992061138153076e-02 2.504019141197204590e-01 -4.537855461239814758e-02 3.682782873511314392e-02 1.912725865840911865e-01 1.302782595157623291e-01 -1.869817823171615601e-01 -4.048930108547210693e-01 -1.037745736539363861e-02 3.442088142037391663e-02 4.975481331348419189e-02 2.069309204816818237e-01 4.765503481030464172e-02 7.478840649127960205e-02 8.929684758186340332e-02 4.348926246166229248e-01 -3.149736523628234863e-01 -6.533069536089897156e-03 7.259191572666168213e-02 4.219460114836692810e-02 -2.172374725341796875e-01 1.352631151676177979e-01 -8.770137280225753784e-02
1.295325458049774170e-01 1.234560832381248474e-02 -1.391803920269012451e-01 -1.615943014621734619e-02 1.719721704721450806e-01 -2.263656109571456909e-01 -3.429634571075439453e-01 2.893094718456268311e-01 3.562741354107856750e-02 2.894235774874687195e-02 1.062710806727409363e-01 -3.342716395854949951e-01 -5.586534366011619568e-02 4.362912476062774658e-01 1.782247237861156464e-02 -8.392549306154251099e-02 4.463442414999008179e-02 1.179987117648124695e-01 -4.112763796001672745e-03 1.574568450450897217e-01 2.635423839092254639e-01 4.201499745249748230e-02 2.458873838186264038e-01 -2.392709255218505859e-02 1.244182065129280090e-01 -2.048741653561592102e-02 -8.820219337940216064e-02 -1.056868582963943481e-01 -2.176490575075149536e-01 -2.997528910636901855e-01 6.379400938749313354e-02 7.878272235393524170e-02
7.438953965902328491e-02 2.657864689826965332e-01 -1.523744314908981323e-02 2.216050028800964355e-02 8.361444622278213501e-02 6.962300837039947510e-02 3.428747132420539856e-02 -3.516181930899620056e-02 1.050379350781440735e-01 2.444821447134017944e-01 -4.386898130178451538e-02 -3.051435351371765137e-01 6.026208028197288513e-02 5.280239507555961609e-02 1.034563332796096802e-01 -9.955658018589019775e-02 -4.159417152404785156e-01 1.289825304411351681e-03 2.986699342727661133e-01 -7.519194483757019043e-02 1.108966618776321411e-01 1.145950630307197571e-01 2.870097160339355469e-01 2.131166160106658936e-01 2.633670866489410400e-01 -3.413828015327453613e-01 -1.245623221620917320e-03 1.404031366109848022e-02 4.595151916146278381e-02 -1.178943589329719543e-01 -1.742117106914520264e-01 -2.498406767845153809e-01
-6.223555654287338257e-03 1.598721593618392944e-01 1.870752722024917603e-01 -7.367072999477386475e-02 1.795006394386291504e-01 5.172909051179885864e-02 4.964730143547058105e-02 2.290358953177928925e-02 -5.335219576954841614e-02 2.314663827419281006e-01 1.709977835416793823e-01 -8.671127259731292725e-02 1.004979610443115234e-01 3.715954720973968506e-02 1.116957664489746094e-01 -1.275270432233810425e-01 -3.388473093509674072e-01 -7.741753011941909790e-02 2.581472881138324738e-02 1.778169721364974976e-01 3.056140542030334473e-01 1.020722240209579468e-01 1.988660842180252075e-01 -2.516350895166397095e-02 4.080008864402770996e-01 -4.710176885128021240e-01 -1.573630720376968384e-01 1.353167593479156494e-01 2.005597762763500214e-02 9.558244608342647552e-03 -1.139039769768714905e-01 -1.439798623323440552e-01
-1.313752233982086182e-01 3.075428307056427002e-01 -2.168447524309158325e-01 1.055291444063186646e-01 6.483729183673858643e-02 -3.177142441272735596e-01 -2.866284251213073730e-01 3.817953635007143021e-03 6.127675995230674744e-02 -4.390109330415725708e-02 1.571535170078277588e-01 -3.223300278186798096e-01 -3.726160386577248573e-03 1.503938585519790649e-01 1.963973343372344971e-01 9.631311148405075073e-02 -9.229396283626556396e-02 2.350445836782455444e-01 -6.018372252583503723e-02 -2.344974279403686523e-01 2.909993827342987061e-01 -2.625547535717487335e-02 2.458280175924301147e-01 -2.769644260406494141e-01 2.025068700313568115e-01 4.858122766017913818e-02 3.602636232972145081e-02 8.634706027805805206e-03 -1.953669041395187378e-01 8.846500515937805176e-02 3.278075531125068665e-02 -3.507992625236511230e-02
-1.262419223785400391e-01 -1.889604702591896057e-02 -1.657595336437225342e-01 -2.170556634664535522e-01 1.299388259649276733e-01 -8.937156200408935547e-02 -3.087894320487976074e-01 7.684448361396789551e-02 8.934696018695831299e-02 -1.802178919315338135e-01 8.512868732213973999e-02 -2.242791205644607544e-01 -2.385197766125202179e-02 2.527783513069152832e-01 1.344922184944152832e-01 -4.844980686902999878e-02 7.291788607835769653e-02 5.914103239774703979e-02 1.690819114446640015e-01 3.127608820796012878e-02 1.523582488298416138e-01 -8.582796156406402588e-02 3.222777843475341797e-01 -4.089338183403015137e-01 2.930688858032226562e-01 -1.568706482648849487e-01 2.369768172502517700e-02 1.197496801614761353e-01 -3.142467439174652100e-01 6.812465935945510864e-02 -2.566991001367568970e-02 1.748635023832321167e-01
-4.744527116417884827e-02 -5.698869004845619202e-03 -6.470178812742233276e-02 -1.370730102062225342e-01 -1.966379284858703613e-01 -1.681518107652664185e-01 -2.882224917411804199e-01 -8.046433795243501663e-04 -7.099189609289169312e-02 -3.665296137332916260e-01 6.730875372886657715e-02 -1.778671890497207642e-01 3.874399662017822266e-01 3.161354660987854004e-01 -9.946916252374649048e-02 -8.559825830161571503e-03 -9.248828887939453125e-02 -7.590087479911744595e-04 -1.096563488245010376e-01 -1.284493058919906616e-01 2.780942246317863464e-02 -1.213003993034362793e-01 2.929697632789611816e-01 2.109661102294921875e-01 3.453523516654968262e-01 -2.138913720846176147e-01 4.843847081065177917e-02 5.681718513369560242e-02 6.152117252349853516e-02 -1.762800365686416626e-01 -7.731620222330093384e-03 2.723877876996994019e-02
1.681976020336151123e-01 3.022187389433383942e-02 -8.454383909702301025e-02 -1.876447945833206177e-01 -3.152143657207489014e-01 -1.487804949283599854e-01 3.616038011386990547e-03 2.293823510408401489e-01 6.230298057198524475e-02 -2.606315314769744873e-01 -6.714066863059997559e-02 -7.400308549404144287e-02 -1.404517795890569687e-02 -1.622191220521926880e-01 2.866391539573669434e-01 -1.616911962628364563e-02 -1.939307898283004761e-01 1.513124853372573853e-01 1.472645550966262817e-01 1.370592415332794189e-01 1.367952376604080200e-01 8.963403850793838501e-02 1.315324157476425171e-01 2.226232290267944336e-01 3.484285771846771240e-01 -1.890546381473541260e-01 -8.253802359104156494e-02 1.664863973855972290e-01 -9.247418493032455444e-02 -4.052553474903106689e-01 -6.464872509241104126e-02 1.896094530820846558e-02
-3.778792545199394226e-02 6.002714857459068298e-02 -1.548610180616378784e-01 -1.234941780567169189e-01 -2.296455353498458862e-01 1.909194737672805786e-01 -9.659456461668014526e-02 -2.072011232376098633e-01 1.093377321958541870e-01 2.219532430171966553e-02 2.311313152313232422e-01 -4.113443195819854736e-01 -2.808284163475036621e-01 -3.043961524963378906e-02 1.431865543127059937e-01 -1.296733915805816650e-01 -9.115934371948242188e-02 8.793863654136657715e-02 -3.748934864997863770e-01 1.462300419807434082e-01 -1.925912499427795410e-02 -2.181619256734848022e-01 8.335321396589279175e-02 8.674968779087066650e-02 2.888160049915313721e-01 -1.882207691669464111e-01 -9.835386276245117188e-02 4.350117221474647522e-02 -8.855833113193511963e-02 -2.642185091972351074e-01 1.083463877439498901e-01 -4.350767657160758972e-02
4.085515625774860382e-03 3.013923764228820801e-01 -8.136798441410064697e-02 -7.047645747661590576e-02 3.271891176700592041e-01 -1.247609928250312805e-01 1.494533121585845947e-01 8.030006289482116699e-02 6.927806138992309570e-02 1.611216217279434204e-01 3.370855748653411865e-02 -2.001381665468215942e-01 1.307477802038192749e-01 9.156361222267150879e-02 1.689601093530654907e-01 -5.500745400786399841e-02 -2.054862678050994873e-01 -9.037776291370391846e-02 1.133120730519294739e-01 2.197767049074172974e-01 4.148811995983123779e-01 2.055295929312705994e-02 1.516377925872802734e-02 9.038194268941879272e-02 4.110059440135955811e-01 -7.386905699968338013e-02 1.083498448133468628e-01 1.089218556880950928e-01 5.764969810843467712e-02 -2.393082678318023682e-01 -2.150411307811737061e-01 -1.408892869949340820e-01
6.146962940692901611e-02 -5.764051899313926697e-02 -2.150937467813491821e-01 -1.180057525634765625e-01 -1.050542071461677551e-01 -9.363146126270294189e-02 1.703524142503738403e-01 4.111112952232360840e-01 -2.262084782123565674e-01 -1.520631015300750732e-01 -9.085746854543685913e-02 -9.153046458959579468e-02 3.696749731898307800e-02 2.617222070693969727e-01 3.797834813594818115e-01 -7.618748396635055542e-02 -6.550389807671308517e-03 4.719884693622589111e-02 -1.249762475490570068e-01 -3.512248769402503967e-02 2.908714413642883301e-01 -4.088541492819786072e-02 1.413554400205612183e-01 -1.435372978448867798e-01 2.744582593441009521e-01 -3.801440000534057617e-01 1.159520298242568970e-01 9.367468953132629395e-02 2.628452703356742859e-02 -1.052438281476497650e-03 -1.108298227190971375e-01 5.499045923352241516e-02
-8.525107800960540771e-02 2.065936923027038574e-01 3.067820146679878235e-02 -1.204941570758819580e-01 -1.083471700549125671e-01 -1.723589003086090088e-02 -1.426649242639541626e-01 -1.209057196974754333e-01 -9.567286074161529541e-02 2.349148876965045929e-02 -5.251220613718032837e-02 -3.454320430755615234e-01 -3.162440955638885498e-01 2.951647043228149414e-01 -2.420612722635269165e-01 1.152446866035461426e-02 -2.928466498851776123e-01 1.987803280353546143e-01 -9.355476498603820801e-02 1.626193970441818237e-01 -7.929961429908871651e-04 1.990272104740142822e-01 7.275361567735671997e-02 -1.998619139194488525e-01 3.792302012443542480e-01 1.534404307603836060e-01 -8.163607120513916016e-02 5.435006320476531982e-02 2.366584986448287964e-01 -8.310844004154205322e-02 -2.127607725560665131e-02 -1.557986736297607422e-01
-1.760214865207672119e-01 1.299057602882385254e-01 -3.364815190434455872e-02 1.005568578839302063e-01 -4.344973340630531311e-02 -1.739140897989273071e-01 -9.385869652032852173e-02 -1.709704287350177765e-02 -5.743038654327392578e-02 -1.237856876105070114e-02 5.689556710422039032e-03 -1.693710982799530029e-01 -1.062525361776351929e-01 8.700086176395416260e-02 6.132353097200393677e-02 -2.507337331771850586e-01 -2.305894941091537476e-01 -7.164470851421356201e-02 1.775941699743270874e-01 1.251259297132492065e-01 -6.172166392207145691e-02 -2.989411056041717529e-01 3.184615969657897949e-01 1.753072589635848999e-01 2.928797006607055664e-01 -3.026235997676849365e-01 -2.540440261363983154e-01 9.748559445142745972e-02 1.190803721547126770e-01 -3.962157666683197021e-01 1.421765983104705811e-01 9.162401407957077026e-02
1.524593085050582886e-01 -1.881209027487784624e-04 -7.860281318426132202e-02 -3.278622329235076904e-01 -1.755552738904953003e-01 -3.525707125663757324e-02 -2.384837716817855835e-01 2.773457169532775879e-01 -1.140755414962768555e-01 -5.860473960638046265e-02 -9.642300009727478027e-02 -2.566421926021575928e-01 -2.095018774271011353e-01 -3.971068933606147766e-02 2.442704439163208008e-01 7.561581581830978394e-02 -3.191586434841156006e-01 4.152225703001022339e-02 1.947626024484634399e-01 2.662348747253417969e-01 2.737614810466766357e-01 -2.410984486341476440e-01 -4.269986599683761597e-02 -1.167412698268890381e-01 2.737142145633697510e-01 -2.050644904375076294e-01 6.547793000936508179e-02 -2.325280010700225830e-02 5.665953084826469421e-02 -8.141819387674331665e-02 -1.049003843218088150e-02 4.569965600967407227e-02
3.007450606673955917e-03 1.865708231925964355e-01 -2.126826196908950806e-01 1.204656437039375305e-01 1.534915622323751450e-02 9.184909611940383911e-02 -2.814548313617706299e-01 7.692499458789825439e-02 -6.372389942407608032e-02 2.260644435882568359e-01 8.169595152139663696e-02 -2.415805757045745850e-01 3.443818539381027222e-02 -1.880237609148025513e-01 1.404690742492675781e-01 -4.528132081031799316e-02 -4.416305944323539734e-02 1.582818627357482910e-01 -1.506637334823608398e-01 2.754634618759155273e-01 -1.104656904935836792e-01 5.669163540005683899e-03 4.055154919624328613e-01 2.245621234178543091e-01 4.024302065372467041e-01 -1.372721791267395020e-01 1.491128802299499512e-01 1.478405892848968506e-01 -6.525165587663650513e-02 -8.921001106500625610e-02 -5.662647262215614319e-02 2.002779096364974976e-01
1.230885237455368042e-01 2.430416047573089600e-01 1.060636639595031738e-01 -2.057649791240692139e-01 8.759876340627670288e-02 -2.153252214193344116e-01 7.564088702201843262e-02 1.967283198609948158e-03 1.212051138281822205e-03 -2.765977056697010994e-03 -3.081508912146091461e-02 -1.361174881458282471e-01 4.242627620697021484e-01 2.350381761789321899e-02 2.023046761751174927e-01 -6.124542653560638428e-02 -2.397062778472900391e-01 2.882766351103782654e-02 1.375337243080139160e-01 -5.042846780270338058e-03 1.640258878469467163e-01 1.478532105684280396e-01 8.643756061792373657e-02 4.639780893921852112e-02 5.198013782501220703e-01 -1.802221685647964478e-01 -8.596360683441162109e-02 2.151070982217788696e-01 1.912133581936359406e-02 -1.621173471212387085e-01 -1.798975467681884766e-01 1.294055134057998657e-01
-8.049526065587997437e-02 1.304078251123428345e-01 1.271708309650421143e-01 3.926694393157958984e-02 4.828735068440437317e-02 1.059273257851600647e-02 9.493831545114517212e-03 -4.559480771422386169e-02 -1.558158546686172485e-01 2.040785253047943115e-01 1.377567946910858154e-01 -2.349755465984344482e-01 -2.332355827093124390e-01 2.954869270324707031e-01 2.766694426536560059e-01 -3.032861649990081787e-02 -2.300887852907180786e-01 -1.194292902946472168e-01 -1.531510204076766968e-01 1.053920537233352661e-01 4.870535433292388916e-02 1.195932626724243164e-01 2.789709270000457764e-01 -2.442440539598464966e-01 3.931549191474914551e-01 -9.979159384965896606e-02 2.250284329056739807e-02 -1.840233355760574341e-01 1.922819316387176514e-01 -1.853705048561096191e-01 2.307201027870178223e-01 -1.245184019207954407e-01
8.173242211341857910e-02 1.025816574692726135e-01 -1.844178289175033569e-01 1.314619481563568115e-01 -3.096897304058074951e-01 1.074735671281814575e-01 1.438574679195880890e-02 9.014546126127243042e-02 -1.330042928457260132e-01 -1.362362802028656006e-01 -8.669345825910568237e-02 -3.588426709175109863e-01 1.020392552018165588e-01 -3.031352721154689789e-02 -2.146567255258560181e-01 -4.097292572259902954e-02 -1.407381147146224976e-01 6.786315888166427612e-02 -8.866463787853717804e-03 -9.374944865703582764e-02 1.086012497544288635e-01 1.574147641658782959e-01 3.824171423912048340e-01 -7.628504186868667603e-02 5.278703570365905762e-01 9.752446785569190979e-03 -1.124080549925565720e-02 1.428020596504211426e-01 -8.646115660667419434e-02 -3.659921884536743164e-02 -1.581984609365463257e-01 1.705070286989212036e-01
-6.391264498233795166e-02 9.361836314201354980e-02 -2.307934761047363281e-01 -1.451805140823125839e-02 2.428186684846878052e-01 1.990867555141448975e-01 2.205086350440979004e-01 5.134079605340957642e-02 -1.282465364784002304e-02 7.373140193521976471e-03 -1.446635276079177856e-01 -2.982628718018531799e-02 1.812320947647094727e-02 6.104610487818717957e-02 1.407375484704971313e-01 -3.661112859845161438e-02 -1.048698797821998596e-01 -7.846697419881820679e-02 -2.062276937067508698e-02 2.131550572812557220e-02 3.859655261039733887e-01 -1.684039086103439331e-01 3.318053185939788818e-01 1.094257924705743790e-02 6.328652501106262207e-01 9.418000280857086182e-02 -3.007225878536701202e-02 1.842557080090045929e-02 -6.452225148677825928e-02 -1.067217346280813217e-02 3.784974664449691772e-02 -1.210765168070793152e-01
-1.588870882987976074e-01 -6.241131946444511414e-02 2.342200577259063721e-01 -6.160338595509529114e-02 1.044393852353096008e-01 -7.179558277130126953e-02 1.593424379825592041e-02 -1.197332665324211121e-01 -9.141659736633300781e-02 2.996966056525707245e-02 2.495554536581039429e-01 -2.998155653476715088e-01 -8.400423824787139893e-02 2.366205304861068726e-01 4.461481235921382904e-03 -1.094258725643157959e-01 -1.489363908767700195e-01 1.993612796068191528e-01 -9.222666919231414795e-02 -1.026663854718208313e-01 6.747331470251083374e-02 2.558802068233489990e-01 3.286488726735115051e-02 -1.378707122057676315e-02 3.647893369197845459e-01 -1.991955339908599854e-01 -1.761847436428070068e-01 -2.820610404014587402e-01 1.480596363544464111e-01 -4.145053625106811523e-01 -1.248116567730903625e-01 -1.251955796033143997e-02
-8.094377815723419189e-02 1.698819100856781006e-01 -1.379363685846328735e-01 -5.745546147227287292e-02 -2.245683073997497559e-01 -1.009033992886543274e-01 -3.931968510150909424e-01 -2.164327539503574371e-02 -1.171488538384437561e-01 -4.018051624298095703e-01 1.518857926130294800e-01 -1.642015874385833740e-01 3.309401571750640869e-01 2.778224945068359375e-01 -4.738491028547286987e-02 -2.587163075804710388e-02 -2.797964811325073242e-01 -5.400501191616058350e-03 -2.299771644175052643e-02 -4.938397929072380066e-02 1.143490076065063477e-01 -1.702682077884674072e-01 7.062055915594100952e-02 -6.739781051874160767e-02 3.081313073635101318e-01 -1.946896016597747803e-01 -2.266562916338443756e-02 2.461167611181735992e-02 5.183296650648117065e-02 -8.784567564725875854e-02 -1.515634655952453613e-01 -1.073739007115364075e-01
1.690616905689239502e-01 7.300549000501632690e-02 5.346069112420082092e-02 -3.895318806171417236e-01 -2.652708254754543304e-02 -5.184336751699447632e-02 -4.219283536076545715e-02 -1.013049483299255371e-01 -1.460753828287124634e-01 -8.008357137441635132e-02 -5.744982883334159851e-02 1.048748381435871124e-02 1.315794587135314941e-01 2.149800062179565430e-01 -5.983713548630475998e-03 -8.952891081571578979e-02 9.354972094297409058e-02 8.459776639938354492e-02 -1.525847017765045166e-01 -4.548644647002220154e-02 3.625870645046234131e-01 -3.472881391644477844e-02 2.557699382305145264e-01 -1.072358563542366028e-01 2.574743330478668213e-01 -2.864988446235656738e-01 -2.226784080266952515e-02 7.576847821474075317e-02 -3.480035662651062012e-01 -2.390782386064529419e-01 -3.279336988925933838e-01 -4.526525363326072693e-02
-1.598477065563201904e-01 3.038826286792755127e-01 5.567425861954689026e-02 -1.265661865472793579e-01 1.371281445026397705e-01 -1.612979620695114136e-01 -2.687611877918243408e-01 8.649851381778717041e-02 -8.202394843101501465e-02 2.481141388416290283e-01 -1.098645627498626709e-01 -3.595327436923980713e-01 3.445906564593315125e-02 1.259310245513916016e-01 -2.052047550678253174e-01 1.501619815826416016e-01 -1.808134466409683228e-01 9.164183586835861206e-02 -3.474674522876739502e-01 1.003674417734146118e-01 8.742802590131759644e-02 -1.481215208768844604e-01 2.035294622182846069e-01 -1.960745751857757568e-01 2.583322823047637939e-01 1.046928465366363525e-01 5.374597385525703430e-02 1.040802225470542908e-01 1.423425376415252686e-01 -1.553864181041717529e-01 3.923974558711051941e-02 -1.685463041067123413e-01
7.011792063713073730e-02 8.601314574480056763e-02 -5.796297267079353333e-02 1.574300825595855713e-01 1.250182986259460449e-01 -1.244629248976707458e-01 -4.250112473964691162e-01 -3.114506788551807404e-02 -6.256294902414083481e-03 -2.506526000797748566e-02 8.269349485635757446e-02 -1.210339739918708801e-01 -1.378427445888519287e-01 -6.451613269746303558e-03 1.112842559814453125e-01 -2.140502780675888062e-01 9.996365755796432495e-03 4.349085036665201187e-03 5.677657201886177063e-02 6.075070425868034363e-02 -6.055908277630805969e-02 -1.004086434841156006e-01 2.317313570529222488e-03 6.561902165412902832e-02 4.633833169937133789e-01 -4.002082049846649170e-01 -3.341645598411560059e-01 1.861083805561065674e-01 -1.378125250339508057e-01 -2.598744630813598633e-01 7.393637299537658691e-02 -9.558703750371932983e-02
6.762412190437316895e-02 -1.920203715562820435e-01 -2.372200340032577515e-01 -2.561220526695251465e-02 1.400254517793655396e-01 -2.304335683584213257e-01 -6.143559888005256653e-02 -1.208950206637382507e-01 1.421035379171371460e-01 -3.178780525922775269e-02 4.030228406190872192e-02 -1.433144658803939819e-01 2.076887041330337524e-01 1.220351755619049072e-01 3.948997706174850464e-02 -1.990738064050674438e-01 9.671429544687271118e-02 -1.250116229057312012e-01 -1.415173858404159546e-01 6.266070157289505005e-02 1.082595363259315491e-01 1.459717303514480591e-01 3.607901036739349365e-01 -1.658885329961776733e-01 5.601947903633117676e-01 5.591585766524076462e-03 1.141176465898752213e-02 -2.139244973659515381e-02 1.719937771558761597e-01 -1.431988924741744995e-01 -5.733294412493705750e-02 -2.459291964769363403e-01
4.178128205239772797e-03 3.094319067895412445e-02 1.280709654092788696e-01 -3.446291759610176086e-02 -2.755909562110900879e-01 1.110713407397270203e-01 -3.049306869506835938e-01 -1.460290700197219849e-01 9.742834419012069702e-02 -3.368760049343109131e-01 -6.080884113907814026e-02 -1.640621274709701538e-01 1.250555813312530518e-01 2.816947549581527710e-02 3.530573099851608276e-02 -3.530123829841613770e-01 -1.798310130834579468e-01 3.046646118164062500e-01 3.742138296365737915e-02 -1.780196875333786011e-01 2.170367985963821411e-01 -4.470705520361661911e-03 1.155325472354888916e-01 -2.040455192327499390e-01 3.017119765281677246e-01 -8.295531570911407471e-02 -4.896066710352897644e-02 1.976238787174224854e-01 -3.030869178473949432e-02 -4.551714286208152771e-02 -2.424612790346145630e-01 -1.464647501707077026e-01
1.407199203968048096e-01 -1.179525479674339294e-01 7.328327745199203491e-02 -2.149927467107772827e-01 -1.746116578578948975e-01 8.748609572649002075e-02 9.101437777280807495e-02 3.139603510499000549e-02 3.022050559520721436e-01 1.115197017788887024e-01 1.315031498670578003e-01 -3.387506902217864990e-01 1.367118060588836670e-01 1.852499507367610931e-02 2.050082385540008545e-01 -1.195547729730606079e-01 -1.406258791685104370e-01 5.641610175371170044e-02 -3.285277485847473145e-01 8.659698814153671265e-02 2.203934192657470703e-01 1.959044672548770905e-02 2.464473247528076172e-01 -1.602608859539031982e-01 2.059249877929687500e-01 -1.931318044662475586e-01 -2.604969739913940430e-01 2.337935417890548706e-01 -6.036748364567756653e-02 -2.492360472679138184e-01 5.357775464653968811e-02 -1.072125732898712158e-01
-9.523529559373855591e-02 -1.237769871950149536e-01 1.140832751989364624e-01 1.275477260351181030e-01 1.599967330694198608e-01 1.039920002222061157e-01 -1.570957340300083160e-02 1.744099259376525879e-01 8.176390826702117920e-02 5.992700159549713135e-02 -3.058557212352752686e-01 -2.864086031913757324e-01 -2.391962707042694092e-01 3.747968003153800964e-02 -7.386263459920883179e-03 -1.793764382600784302e-01 -2.225717902183532715e-01 9.231141954660415649e-02 -2.069434225559234619e-01 8.758753538131713867e-02 6.680646538734436035e-02 9.838543087244033813e-02 3.703911304473876953e-01 -6.162895262241363525e-02 4.219476878643035889e-01 -2.204499095678329468e-01 3.546493127942085266e-02 2.902197539806365967e-01 2.121368981897830963e-02 7.008132338523864746e-02 -3.517676517367362976e-02 1.418932974338531494e-01
-2.794100642204284668e-01 2.303537726402282715e-01 -2.084972523152828217e-02 -7.705648243427276611e-02 4.359016194939613342e-02 -1.398585140705108643e-01 -1.968748122453689575e-01 1.695653237402439117e-02 -9.470879286527633667e-02 -5.934339016675949097e-03 1.246294975280761719e-01 -1.983931213617324829e-01 8.522361516952514648e-03 2.426319755613803864e-02 -4.353360831737518311e-02 -2.812554240226745605e-01 1.687643080949783325e-01 3.439057171344757080e-01 -2.779941633343696594e-02 8.358877897262573242e-02 -1.125833615660667419e-01 -1.000835970044136047e-01 2.781755626201629639e-01 -1.396323889493942261e-01 3.021029233932495117e-01 -1.059985812753438950e-02 -7.845818996429443359e-02 1.038787513971328735e-02 5.485112592577934265e-02 -4.904670119285583496e-01 -1.642001271247863770e-01 -1.190600767731666565e-01
2.344241179525852203e-02 2.088103592395782471e-01 -2.366145253181457520e-01 -2.140292376279830933e-01 -2.315011322498321533e-01 2.059305086731910706e-02 -3.654403984546661377e-01 5.967563018202781677e-02 1.987036317586898804e-01 2.192405611276626587e-02 -2.509591281414031982e-01 -2.982421219348907471e-01 2.266252227127552032e-02 1.227080076932907104e-01 6.780421733856201172e-02 8.388396352529525757e-03 -2.545166909694671631e-01 1.570019423961639404e-01 -2.206804007291793823e-01 -9.326960891485214233e-02 5.806391593068838120e-03 2.017121911048889160e-01 1.973266452550888062e-01 -2.913035452365875244e-01 2.674113214015960693e-01 -1.461227536201477051e-01 1.265397518873214722e-01 -1.528017520904541016e-01 -1.511721778661012650e-02 -5.635762214660644531e-02 4.995355755090713501e-02 -3.649472817778587341e-02
1.311574280261993408e-01 1.490450203418731689e-01 1.644145697355270386e-01 -2.142703831195831299e-01 -2.666628360748291016e-02 -2.414171099662780762e-01 -1.996972560882568359e-01 3.840743601322174072e-01 2.546565532684326172e-01 2.462602853775024414e-01 -7.047497481107711792e-02 -1.878884583711624146e-01 1.056766510009765625e-01 3.206377625465393066e-01 1.634170264005661011e-01 1.213721111416816711e-01 -1.574147492647171021e-01 5.002415552735328674e-02 -1.140777021646499634e-01 1.158735454082489014e-01 1.233671084046363831e-01 1.147042885422706604e-01 1.304303258657455444e-01 5.286843515932559967e-03 2.773535251617431641e-01 -3.131938576698303223e-01 3.158150613307952881e-02 -2.192742936313152313e-02 -1.902895234525203705e-02 -2.156349271535873413e-02 -1.647920757532119751e-01 1.283080279827117920e-01
1.345251686871051788e-02 -1.026545763015747070e-01 1.538583338260650635e-01 1.836786419153213501e-02 2.201518118381500244e-01 2.324990332126617432e-01 1.317319646477699280e-02 1.197931095957756042e-01 -1.433442831039428711e-01 1.005237996578216553e-01 1.506517231464385986e-01 -1.245567649602890015e-01 6.893093138933181763e-02 1.719636023044586182e-01 2.516244351863861084e-02 -6.626421213150024414e-02 -9.956168383359909058e-02 -7.585412357002496719e-03 -9.376717358827590942e-02 -2.070760726928710938e-02 2.528272569179534912e-01 -3.811273276805877686e-01 3.860979378223419189e-01 -1.218804493546485901e-01 2.972462773323059082e-01 -1.450231224298477173e-01 -1.127476617693901062e-01 -1.086683645844459534e-01 -1.676067113876342773e-01 -1.138870716094970703e-01 -2.911609113216400146e-01 -2.966021597385406494e-01
5.902889370918273926e-02 -1.314647793769836426e-01 2.167594060301780701e-02 -1.120260916650295258e-02 8.517713285982608795e-03 -6.810358166694641113e-02 -3.017990589141845703e-01 -3.372531533241271973e-01 -1.417352110147476196e-01 1.393457949161529541e-01 1.769242137670516968e-01 -3.308970332145690918e-01 -4.618079215288162231e-02 2.298588156700134277e-01 -8.587410300970077515e-02 -9.372433274984359741e-02 -1.580573618412017822e-01 5.426031723618507385e-02 -1.161161735653877258e-01 9.338833391666412354e-02 1.853809803724288940e-01 -1.657363623380661011e-01 2.770487368106842041e-01 4.312739893794059753e-02 1.783818155527114868e-01 5.190591886639595032e-02 2.475902736186981201e-01 -1.831568032503128052e-02 1.174904182553291321e-01 -3.522008061408996582e-01 -1.819070130586624146e-01 -2.449597418308258057e-01
2.187665551900863647e-01 4.253946989774703979e-02 6.280491501092910767e-02 -2.188265770673751831e-01 -2.145327031612396240e-01 -1.358705908060073853e-01 1.008215695619583130e-01 2.821643948554992676e-01 -2.136518619954586029e-02 -1.583676785230636597e-01 -3.627089783549308777e-02 -1.923900544643402100e-01 2.718315459787845612e-02 6.816226243972778320e-02 2.090673297643661499e-01 -2.511426806449890137e-01 1.594530791044235229e-01 8.034232258796691895e-02 4.253743961453437805e-02 1.639769226312637329e-01 2.011579573154449463e-01 1.290247142314910889e-01 2.638940513134002686e-01 1.084562167525291443e-01 4.151961207389831543e-01 -3.487114906311035156e-01 7.517336308956146240e-02 2.161436676979064941e-01 -8.874563127756118774e-02 -1.021936610341072083e-01 -3.979538753628730774e-02 -5.338322743773460388e-02
-3.075840473175048828e-01 1.496204547584056854e-02 -9.426265954971313477e-02 -3.688009083271026611e-01 5.298457294702529907e-02 5.669102445244789124e-02 -7.985775917768478394e-02 4.602403566241264343e-02 -4.513600468635559082e-02 2.288376726210117340e-02 -1.979147195816040039e-01 -4.418266117572784424e-01 -1.994894146919250488e-01 1.490108519792556763e-01 1.019726917147636414e-01 1.833077967166900635e-01 -2.802710831165313721e-01 1.563182175159454346e-01 1.172687858343124390e-01 8.299668878316879272e-02 1.226801276206970215e-01 -2.390298545360565186e-01 9.387341886758804321e-02 -3.302353620529174805e-02 2.233421802520751953e-01 -1.962187588214874268e-01 -8.812594413757324219e-02 -2.779572904109954834e-01 -4.528183862566947937e-02 7.899249345064163208e-02 -1.149697974324226379e-01 4.663933441042900085e-02
-1.666251271963119507e-01 -5.216201394796371460e-02 -4.511121287941932678e-02 4.113049432635307312e-02 -2.423661947250366211e-01 -2.729537151753902435e-02 7.276706397533416748e-02 -3.047362864017486572e-01 9.062920510768890381e-02 5.727770039811730385e-04 -4.033827036619186401e-02 -3.665711879730224609e-01 -1.953678280115127563e-01 -6.779232621192932129e-02 2.200813293457031250e-01 -5.286007374525070190e-02 -1.694229394197463989e-01 1.387862116098403931e-01 -2.862659990787506104e-01 1.662941277027130127e-02 -2.653005346655845642e-02 -2.019050344824790955e-02 1.123670395463705063e-02 -1.980984807014465332e-01 3.983172774314880371e-01 -2.327966988086700439e-01 -1.552253216505050659e-01 -1.002809256315231323e-01 -2.110828906297683716e-01 -3.196392357349395752e-01 1.039129775017499924e-02 -7.366196811199188232e-02
-2.765862047672271729e-01 1.062480434775352478e-01 -2.456489503383636475e-01 2.980472147464752197e-02 8.699873089790344238e-02 -2.075736969709396362e-01 4.645259305834770203e-02 3.685450181365013123e-02 -1.451550126075744629e-01 1.713299900293350220e-01 -3.879485279321670532e-02 -2.758308053016662598e-01 -2.634524106979370117e-01 1.202337965369224548e-01 -1.042295917868614197e-01 -5.267234146595001221e-02 -1.711677312850952148e-01 6.253317743539810181e-02 2.103959582746028900e-02 2.402189522981643677e-01 -1.263187378644943237e-01 -1.367898732423782349e-01 1.939510405063629150e-01 6.564662605524063110e-02 3.491944372653961182e-01 -8.031510561704635620e-02 -1.189698874950408936e-01 2.266850024461746216e-01 1.591261103749275208e-02 -3.477516174316406250e-01 -9.722492098808288574e-02 2.806770205497741699e-01
-2.550983428955078125e-01 2.350368350744247437e-01 4.544701054692268372e-02 -1.720196455717086792e-01 1.276293545961380005e-01 -2.503282949328422546e-02 1.296201050281524658e-01 -2.992356754839420319e-02 -4.108101129531860352e-02 -1.276985853910446167e-01 -8.926019817590713501e-02 -2.942509949207305908e-01 -1.046596318483352661e-01 -1.913281977176666260e-01 -1.498221158981323242e-01 -2.445802651345729828e-02 1.571508049964904785e-01 9.589883685111999512e-02 -9.943962097167968750e-02 -3.901082556694746017e-03 9.487753361463546753e-02 -2.397939413785934448e-01 3.695270419120788574e-01 -1.722548604011535645e-01 4.670679569244384766e-01 -2.444973737001419067e-01 -8.188422024250030518e-02 1.685900241136550903e-01 -1.641418486833572388e-01 -2.876077778637409210e-02 7.158133387565612793e-02 -8.825571089982986450e-02
-6.265810132026672363e-02 2.377994954586029053e-01 -1.887465864419937134e-01 1.268759816884994507e-01 1.938402205705642700e-01 -1.936900466680526733e-01 -3.423345088958740234e-01 4.083533957600593567e-02 -2.315008193254470825e-01 -8.083362877368927002e-02 5.637716036289930344e-03 -2.290653586387634277e-01 -1.770395636558532715e-01 1.033976376056671143e-01 -7.953755557537078857e-03 -1.387932747602462769e-01 -2.741346508264541626e-02 3.051653504371643066e-01 -3.517238795757293701e-02 2.497202455997467041e-01 -2.714197933673858643e-01 -1.646435409784317017e-01 6.514538824558258057e-02 -2.098399959504604340e-02 3.666957616806030273e-01 -1.940053552389144897e-01 2.901936136186122894e-02 8.445609360933303833e-02 -1.015684306621551514e-01 -1.556771695613861084e-01 -1.721107661724090576e-01 1.125801578164100647e-01
-5.819346755743026733e-03 1.428730189800262451e-01 -1.867261677980422974e-01 -4.530167952179908752e-02 9.012249112129211426e-02 -1.325811594724655151e-01 -2.365085035562515259e-01 -1.525002121925354004e-01 1.135726924985647202e-03 -8.698723465204238892e-02 -1.601339578628540039e-01 -3.544590473175048828e-01 -1.428169780410826206e-03 1.952752023935317993e-01 -1.016578823328018188e-01 -1.552625000476837158e-01 -2.758890390396118164e-01 1.450776159763336182e-01 1.196054369211196899e-01 -1.548572480678558350e-01 -3.570052981376647949e-02 -1.805801838636398315e-01 -8.875381201505661011e-03 -2.288284450769424438e-01 5.299086570739746094e-01 1.251597423106431961e-02 7.326114922761917114e-02 -1.640504598617553711e-01 -1.446342319250106812e-01 1.522288173437118530e-01 1.268431395292282104e-01 -1.054499745368957520e-01
5.610929802060127258e-02 -1.664911955595016479e-01 -2.711063027381896973e-01 -3.373034298419952393e-02 1.980461031198501587e-01 7.826831191778182983e-02 -3.341706991195678711e-01 2.572706639766693115e-01 6.305770576000213623e-02 -1.317718029022216797e-01 -1.668171584606170654e-01 -2.430518120527267456e-01 5.005321465432643890e-03 2.432847768068313599e-01 -1.704828999936580658e-02 -1.609683781862258911e-01 -2.373965829610824585e-01 3.521583974361419678e-03 1.298819035291671753e-01 4.370734468102455139e-02 2.388742715120315552e-01 2.204117737710475922e-02 2.717300951480865479e-01 -1.998066753149032593e-01 8.921395987272262573e-02 -2.814379632472991943e-01 9.199334681034088135e-02 4.672747850418090820e-02 -2.036146074533462524e-01 -2.988954782485961914e-01 -8.556518703699111938e-03 4.994275793433189392e-02
-1.289497464895248413e-01 -6.431009620428085327e-02 -8.677841164171695709e-03 -9.982695430517196655e-02 8.712226897478103638e-02 -4.006347358226776123e-01 -1.138784065842628479e-01 1.891070418059825897e-02 -1.659586653113365173e-02 -1.691626161336898804e-01 -1.622477620840072632e-01 -1.132520660758018494e-01 -1.079749464988708496e-01 -7.019089162349700928e-02 2.395257800817489624e-01 -3.580508008599281311e-02 -9.806085377931594849e-02 5.661914497613906860e-02 7.559473812580108643e-02 4.066444933414459229e-02 1.212445497512817383e-01 -2.817045152187347412e-02 2.735018432140350342e-01 2.001576721668243408e-01 2.766461372375488281e-01 -2.275350093841552734e-01 -1.337040513753890991e-01 -2.478732466697692871e-01 2.219045758247375488e-01 -4.376430213451385498e-01 6.588596105575561523e-02 -2.029830962419509888e-01
-1.495584994554519653e-01 -3.386937081813812256e-01 1.288357377052307129e-01 -1.825634986162185669e-01 -2.066881954669952393e-02 -1.124144792556762695e-01 -1.449293792247772217e-01 -2.901905477046966553e-01 -2.496143281459808350e-01 -1.190970465540885925e-02 2.441543638706207275e-01 -2.639797329902648926e-01 -2.221542596817016602e-02 2.762019634246826172e-01 -5.669954698532819748e-03 -5.487433820962905884e-02 1.240117102861404419e-02 -4.909382387995719910e-02 -3.670132160186767578e-02 -8.671779185533523560e-02 2.185560911893844604e-01 -6.297761201858520508e-02 2.555418908596038818e-01 -7.518718391656875610e-02 3.971090018749237061e-01 1.036521121859550476e-01 2.019768208265304565e-01 -9.620632976293563843e-02 -1.013503819704055786e-01 -1.378346830606460571e-01 -2.283741347491741180e-02 -2.018445432186126709e-01
1.127863954752683640e-02 -2.104733586311340332e-01 1.600106954574584961e-01 5.543136969208717346e-02 1.788346469402313232e-01 1.566698104143142700e-01 -3.227942064404487610e-02 -2.867197394371032715e-01 -5.768728256225585938e-02 -1.457586735486984253e-01 1.064531579613685608e-01 -1.339873522520065308e-01 -1.707781553268432617e-01 2.994948923587799072e-01 1.859010779298841953e-03 -7.286255806684494019e-02 -2.041235566139221191e-01 1.031528040766716003e-01 -1.753377467393875122e-01 1.909170597791671753e-01 2.125811129808425903e-01 -2.526927292346954346e-01 2.768862545490264893e-01 1.415755152702331543e-01 2.580851018428802490e-01 2.173060085624456406e-03 1.648452132940292358e-01 3.251442685723304749e-02 1.044861748814582825e-01 -3.214149475097656250e-01 -1.872977912425994873e-01 -1.992101222276687622e-01
-9.456506371498107910e-02 1.904135569930076599e-02 -1.751338988542556763e-01 -4.142499342560768127e-02 -6.895120721310377121e-03 -3.601832985877990723e-01 -1.880724281072616577e-01 -8.690826594829559326e-02 6.697177141904830933e-02 3.618691116571426392e-02 4.666385427117347717e-02 -3.781990110874176025e-01 3.086396306753158569e-02 1.139327064156532288e-01 -7.200451195240020752e-02 -9.763570129871368408e-02 1.275096982717514038e-01 -5.723197385668754578e-02 2.438635192811489105e-02 -1.093955412507057190e-01 2.684781551361083984e-01 -1.318337321281433105e-01 4.635341465473175049e-01 2.945972979068756104e-02 2.721216678619384766e-01 9.591361135244369507e-02 3.032610416412353516e-01 -7.719622924923896790e-03 1.926066726446151733e-01 -1.474136207252740860e-02 4.539396148175001144e-03 -2.367388159036636353e-01
1.263486146926879883e-01 -1.919157654047012329e-01 9.850313514471054077e-02 3.584405034780502319e-02 -1.120674330741167068e-02 7.578235585242509842e-03 -2.044174969196319580e-01 -1.976786851882934570e-01 -3.265317156910896301e-02 4.951856657862663269e-02 -1.306364387273788452e-01 -1.824000626802444458e-01 -3.158439397811889648e-01 1.520512849092483521e-01 -1.011500656604766846e-01 -1.251796782016754150e-01 -7.897734642028808594e-03 1.528427898883819580e-01 -1.552022695541381836e-01 1.242367103695869446e-01 3.698570430278778076e-01 -3.594303131103515625e-01 2.088758945465087891e-01 -9.573434293270111084e-02 2.908562719821929932e-01 5.418506264686584473e-02 1.738263070583343506e-01 -2.832025848329067230e-02 9.850888699293136597e-02 -2.813204526901245117e-01 -2.161615043878555298e-01 -1.291959732770919800e-01
2.155482918024063110e-01 9.767381101846694946e-02 1.219697520136833191e-01 -4.152802005410194397e-02 7.676124572753906250e-02 9.548768401145935059e-03 -2.392964379396289587e-04 1.647946089506149292e-01 -5.249859765172004700e-02 2.898085489869117737e-02 2.525885030627250671e-02 -1.767249107360839844e-01 2.060733288526535034e-01 -9.340212494134902954e-02 4.069830179214477539e-01 -7.823899388313293457e-02 -1.360874176025390625e-01 1.094673201441764832e-01 1.481133103370666504e-01 -8.169502764940261841e-02 2.302815467119216919e-01 2.633224427700042725e-01 2.875229120254516602e-01 -1.842651963233947754e-01 4.182150363922119141e-01 -1.447829157114028931e-01 -1.593605875968933105e-01 3.939125314354896545e-02 6.493429094552993774e-02 -1.284509152173995972e-01 -3.052979111671447754e-01 -3.165923058986663818e-02
7.741820067167282104e-02 1.122396439313888550e-01 -1.095757707953453064e-01 -5.463172495365142822e-02 -2.971628606319427490e-01 1.686666905879974365e-01 -2.921562194824218750e-01 -1.717844158411026001e-01 6.472708284854888916e-02 -2.323240935802459717e-01 3.743725363165140152e-03 -2.620133757591247559e-01 3.538078395649790764e-03 -7.525458186864852905e-02 -1.052009016275405884e-01 -3.691774308681488037e-01 -6.799392402172088623e-02 2.315183728933334351e-01 -1.461463514715433121e-02 -2.232900261878967285e-01 2.387500703334808350e-01 -6.153580918908119202e-02 2.407637238502502441e-01 6.768435239791870117e-02 3.731423020362854004e-01 -6.208351999521255493e-02 -2.804666198790073395e-02 1.779948770999908447e-01 4.843398928642272949e-02 -2.341057732701301575e-02 -1.864718645811080933e-01 -1.003863811492919922e-01
-9.889402985572814941e-02 5.672857165336608887e-02 -2.688910365104675293e-01 -1.778659522533416748e-01 2.625934481620788574e-01 -8.900239318609237671e-02 -3.177549242973327637e-01 5.326237529516220093e-02 1.174774989485740662e-01 -2.033973336219787598e-01 9.227295219898223877e-02 -2.095529586076736450e-01 -1.463357657194137573e-01 2.126028388738632202e-01 1.337815821170806885e-01 3.208408504724502563e-02 1.130640506744384766e-01 -7.104938477277755737e-02 1.460670828819274902e-01 2.358699962496757507e-02 1.920724213123321533e-01 5.107380822300910950e-02 3.913820087909698486e-01 -3.177687227725982666e-01 2.911506295204162598e-01 -8.140144497156143188e-02 -1.123047396540641785e-01 5.208921805024147034e-02 -2.112362980842590332e-01 -1.424613893032073975e-01 4.530964884907007217e-03 6.484127789735794067e-02
-4.833813011646270752e-02 -1.262565422803163528e-02 -9.880361706018447876e-02 -2.337635457515716553e-01 -3.971502929925918579e-02 -1.773809045553207397e-01 -2.388208657503128052e-01 3.376599848270416260e-01 3.244827687740325928e-02 -1.842248588800430298e-01 -4.160267114639282227e-02 -3.077014386653900146e-01 1.190227270126342773e-02 6.958922743797302246e-02 9.724143892526626587e-02 -1.241759359836578369e-01 9.098947048187255859e-02 1.894939690828323364e-01 1.159338802099227905e-01 3.873017057776451111e-02 -3.100997768342494965e-02 1.409227102994918823e-01 3.756438791751861572e-01 -1.964869648218154907e-01 3.019742369651794434e-01 -3.511858358979225159e-02 -6.466685980558395386e-02 -8.583396673202514648e-02 -4.188833534717559814e-01 6.750495638698339462e-03 -1.041391417384147644e-01 -1.332446783781051636e-01
-1.054881960153579712e-01 3.563178479671478271e-01 -1.867944300174713135e-01 -9.580381214618682861e-02 1.214535981416702271e-01 -1.677577048540115356e-01 -9.466648101806640625e-02 2.006259113550186157e-01 -2.175044268369674683e-01 -1.185213178396224976e-01 7.783974707126617432e-02 -3.983678519725799561e-01 5.940822418779134750e-03 1.259311735630035400e-01 -7.567715644836425781e-02 8.133220672607421875e-02 -2.263502627611160278e-01 -2.479272708296775818e-02 -1.337773539125919342e-02 -1.981074810028076172e-01 2.254862487316131592e-01 -6.159404665231704712e-02 9.612785279750823975e-02 -1.349083930253982544e-01 4.104238152503967285e-01 1.987916231155395508e-01 -7.462242990732192993e-02 -1.755966991186141968e-01 -1.599084287881851196e-01 3.567925095558166504e-02 2.314229495823383331e-02 -1.621255576610565186e-01
-1.486314740031957626e-02 2.987392842769622803e-01 -1.114571318030357361e-01 1.548063606023788452e-01 -1.021822318434715271e-01 -5.208765156567096710e-03 -9.726521372795104980e-02 -5.778048187494277954e-02 -1.544949710369110107e-01 -5.246756598353385925e-02 6.777787953615188599e-02 -2.970109581947326660e-01 1.476286798715591431e-01 -1.110365241765975952e-01 -1.783516854047775269e-01 -1.388478279113769531e-01 -1.846441477537155151e-01 1.517931967973709106e-01 -9.763366729021072388e-02 8.015490323305130005e-02 3.983839750289916992e-01 1.147227734327316284e-01 5.857484042644500732e-02 -1.061647385358810425e-01 4.567562639713287354e-01 -3.538208082318305969e-02 -5.480868369340896606e-02 -1.220206543803215027e-01 2.925426065921783447e-01 -1.748625487089157104e-01 -3.175332397222518921e-02 2.040444314479827881e-01
-1.438052803277969360e-01 -1.804326660931110382e-02 3.777870163321495056e-02 -4.043438285589218140e-02 1.703992486000061035e-01 2.837657034397125244e-01 1.660668663680553436e-02 -1.364068835973739624e-01 1.699527055025100708e-01 -5.915142595767974854e-02 8.846432715654373169e-02 -4.605892300605773926e-02 -3.874720335006713867e-01 4.495012760162353516e-02 6.038754060864448547e-02 -1.234721541404724121e-01 -2.436027824878692627e-01 2.328772097826004028e-02 -1.250298619270324707e-01 -9.588971734046936035e-02 3.064945042133331299e-01 -1.501944810152053833e-01 -1.076412200927734375e-02 -1.455994993448257446e-01 5.600448250770568848e-01 1.803454011678695679e-02 3.599959239363670349e-02 2.221378087997436523e-01 1.292902417480945587e-02 -1.045943275094032288e-01 -1.849249303340911865e-01 -4.084677621722221375e-02
-1.630059331655502319e-01 2.498590052127838135e-01 7.931452989578247070e-02 -5.496308580040931702e-02 6.188079714775085449e-02 -9.656010568141937256e-02 -5.860868841409683228e-02 -3.595865964889526367e-01 2.836325466632843018e-01 4.929045587778091431e-02 3.371979296207427979e-01 -3.802509605884552002e-01 -3.768387064337730408e-02 1.809897422790527344e-01 3.093812614679336548e-02 -3.109278678894042969e-01 -6.597173959016799927e-02 2.244660817086696625e-02 -2.668929994106292725e-01 9.937336295843124390e-02 2.396195232868194580e-01 -3.374198079109191895e-02 1.828771978616714478e-01 4.355990514159202576e-02 1.292092949151992798e-01 -8.942801505327224731e-02 -3.733443468809127808e-02 -2.594782784581184387e-02 -4.439891129732131958e-02 -2.377095371484756470e-01 -1.135110557079315186e-01 6.952879577875137329e-02
1.971103250980377197e-01 4.271035641431808472e-02 -2.382886409759521484e-01 -2.954258210957050323e-02 1.178487166762351990e-01 -9.946998208761215210e-02 -4.392640292644500732e-01 1.555098742246627808e-01 -1.349033322185277939e-02 -1.091486439108848572e-01 -3.146184375509619713e-03 -2.495197057723999023e-01 2.082360982894897461e-01 3.907265067100524902e-01 1.738491505384445190e-01 -1.391633599996566772e-01 2.465990744531154633e-02 7.833539694547653198e-02 2.022814564406871796e-02 1.083653494715690613e-01 1.952692866325378418e-01 1.487007550895214081e-02 2.100161761045455933e-01 -1.791166663169860840e-01 2.648024857044219971e-01 9.476426988840103149e-02 -4.383867606520652771e-02 -1.471888273954391479e-01 -1.630688309669494629e-01 -1.276400834321975708e-01 -1.272589117288589478e-01 2.134541869163513184e-01
-5.852814763784408569e-02 1.113641262054443359e-01 4.206466302275657654e-02 -2.974127233028411865e-01 -1.046571433544158936e-01 1.160735413432121277e-01 -9.508780390024185181e-02 9.520532190799713135e-02 2.554117143154144287e-01 1.860257387161254883e-01 7.357878983020782471e-02 -3.213320970535278320e-01 7.098346948623657227e-03 2.377584427595138550e-01 6.017405167222023010e-02 1.507667638361454010e-02 -3.064663112163543701e-01 1.563565582036972046e-01 -1.457550376653671265e-02 -1.750348508358001709e-02 3.882074058055877686e-01 1.376735568046569824e-01 1.229576915502548218e-01 -1.759418845176696777e-01 2.581928968429565430e-01 1.140510216355323792e-01 -7.117968052625656128e-02 9.512043744325637817e-02 -3.727308809757232666e-01 -5.264118686318397522e-02 -1.105228438973426819e-01 1.260960567742586136e-02
3.160696476697921753e-02 3.748496472835540771e-01 1.242964044213294983e-01 -9.534504264593124390e-02 1.593769937753677368e-01 -1.413514912128448486e-01 -8.961397409439086914e-02 9.120322018861770630e-02 -1.989479496842250228e-04 5.943895503878593445e-02 9.347600862383842468e-03 -2.512677609920501709e-01 7.250427454710006714e-02 5.560290813446044922e-02 2.009741216897964478e-01 7.027446478605270386e-02 -2.612546682357788086e-01 -6.107087247073650360e-04 2.426556497812271118e-01 -1.874665021896362305e-01 7.491241395473480225e-02 1.843369379639625549e-02 1.250046789646148682e-01 6.043699383735656738e-02 2.764725387096405029e-01 -4.620874822139739990e-01 4.243794456124305725e-02 -5.872383341193199158e-02 1.835161149501800537e-01 -2.772939205169677734e-01 -2.157209366559982300e-01 -1.093514114618301392e-01
-3.787614777684211731e-02 -7.611125707626342773e-02 -1.917123049497604370e-01 -2.866584360599517822e-01 6.786746438592672348e-03 -3.156221285462379456e-02 -7.795509696006774902e-02 -1.276338249444961548e-01 -2.156267762184143066e-01 -9.644158929586410522e-02 -1.354689430445432663e-02 -2.153962403535842896e-01 -6.967375427484512329e-02 4.448259770870208740e-01 7.169809192419052124e-02 1.579769998788833618e-01 -2.636817395687103271e-01 -8.264455944299697876e-02 6.798844039440155029e-02 7.126317173242568970e-02 1.509396582841873169e-01 -1.601706743240356445e-01 1.208093613386154175e-01 -1.170183271169662476e-01 3.487649559974670410e-01 5.039587616920471191e-02 -5.492632463574409485e-02 3.351708501577377319e-02 -2.350392341613769531e-01 -6.071991100907325745e-02 4.072142764925956726e-02 -4.044119119644165039e-01
1.105086505413055420e-01 -1.316605955362319946e-01 -2.587671875953674316e-01 4.843580722808837891e-02 2.630544304847717285e-01 4.873056337237358093e-02 -3.591938614845275879e-01 2.660426795482635498e-01 1.299757361412048340e-01 -3.869828954339027405e-02 -6.139611452817916870e-02 -2.640311121940612793e-01 -5.239992961287498474e-02 5.841666832566261292e-02 3.231364116072654724e-02 -2.666116058826446533e-01 -1.238975450396537781e-01 1.386701315641403198e-01 1.459137648344039917e-01 4.823565483093261719e-03 1.546303778886795044e-01 -7.354400306940078735e-02 2.083256393671035767e-01 -1.300696432590484619e-01 2.521341443061828613e-01 -2.561009824275970459e-01 8.153010904788970947e-02 -4.590147733688354492e-02 -2.689849436283111572e-01 -2.245389074087142944e-01 -1.739017367362976074e-01 1.521886587142944336e-01
-2.585418224334716797e-01 -8.906393498182296753e-02 -3.113507628440856934e-01 1.135521158576011658e-01 -9.982386231422424316e-02 4.964660480618476868e-02 6.932272017002105713e-02 2.139814198017120361e-02 -1.217328291386365891e-02 2.903040498495101929e-02 -9.019891917705535889e-02 -1.409112662076950073e-01 -6.369111686944961548e-02 1.575985699892044067e-01 -1.444167690351605415e-03 2.059315294027328491e-01 -3.452323675155639648e-01 -5.241604149341583252e-02 1.129665225744247437e-01 1.758046299219131470e-01 3.025932312011718750e-01 -5.401400104165077209e-02 3.014353215694427490e-01 -9.868097305297851562e-02 4.830393791198730469e-01 -2.637001313269138336e-02 -2.255276963114738464e-02 -1.606966853141784668e-01 -9.090058505535125732e-02 -4.497459530830383301e-02 -9.194004535675048828e-02 -2.400724440813064575e-01
1.631516218185424805e-01 2.652244865894317627e-01 -1.790937632322311401e-01 -1.846603602170944214e-01 -2.419607527554035187e-02 -1.071505621075630188e-01 -1.097682714462280273e-01 -2.600904554128646851e-02 -2.445243299007415771e-01 -1.599474102258682251e-01 -4.619308561086654663e-02 2.476773411035537720e-02 1.777221560478210449e-01 2.167219668626785278e-01 -1.599549204111099243e-01 -2.985360659658908844e-02 -9.645478427410125732e-02 1.512504965066909790e-01 -5.379115790128707886e-02 -8.647783845663070679e-02 1.663853675127029419e-01 -1.436931490898132324e-01 2.887407243251800537e-01 -2.160497456789016724e-01 2.781466543674468994e-01 -3.207708001136779785e-01 -2.342707850039005280e-02 1.244201362133026123e-01 -2.109993547201156616e-01 -2.243598997592926025e-01 -3.208309710025787354e-01 6.250128895044326782e-02
-7.304230332374572754e-02 2.078492641448974609e-01 1.475412547588348389e-01 -2.966305240988731384e-02 1.645852327346801758e-01 3.163423016667366028e-02 -6.391480565071105957e-02 8.134330064058303833e-02 1.525442600250244141e-01 2.262382023036479950e-02 8.395320177078247070e-02 -2.585852444171905518e-01 3.439495339989662170e-02 -3.681308031082153320e-02 -1.500358879566192627e-01 -4.187953472137451172e-02 -9.679844230413436890e-02 -5.064464733004570007e-02 6.119881570339202881e-02 1.392284184694290161e-01 2.503110766410827637e-01 2.741047143936157227e-01 1.797942072153091431e-01 1.025309637188911438e-01 4.689388275146484375e-01 -2.842181921005249023e-01 1.552576664835214615e-02 3.062090836465358734e-02 1.105919666588306427e-02 -2.839385867118835449e-01 -2.232013046741485596e-01 -3.426492512226104736e-01
-1.068770810961723328e-01 1.186237409710884094e-01 -2.166123539209365845e-01 -1.142712235450744629e-01 1.863678693771362305e-01 -1.274506896734237671e-01 -2.473662793636322021e-01 -8.103334158658981323e-02 1.702050715684890747e-01 -3.312206566333770752e-01 1.022734027355909348e-02 -2.046234011650085449e-01 1.625605113804340363e-02 1.368659734725952148e-01 8.455333858728408813e-02 9.778352081775665283e-02 -9.354417212307453156e-03 1.243255287408828735e-01 1.647502481937408447e-01 -1.051974371075630188e-01 2.555277943611145020e-01 -2.039257436990737915e-01 2.008692771196365356e-01 -4.356539845466613770e-01 3.494306802749633789e-01 1.955745741724967957e-02 6.164106354117393494e-02 1.064325943589210510e-01 -2.118848264217376709e-01 -7.440687716007232666e-02 -2.114689908921718597e-02 -1.291970908641815186e-02
-3.182406723499298096e-02 3.056517541408538818e-01 2.404530942440032959e-01 5.367316305637359619e-02 1.717504300177097321e-02 1.133130714297294617e-01 -2.935235202312469482e-02 -8.174889534711837769e-02 -2.258717268705368042e-01 -1.542646586894989014e-01 3.823656737804412842e-01 -1.594525128602981567e-01 -1.002030074596405029e-01 -4.185161739587783813e-02 3.829692006111145020e-01 -2.954861894249916077e-02 -2.446501106023788452e-01 8.542040735483169556e-02 3.085986524820327759e-02 -6.011624634265899658e-02 9.074661880731582642e-02 1.116104237735271454e-02 2.227433472871780396e-01 -1.165071949362754822e-01 3.374356925487518311e-01 -6.582706421613693237e-02 7.752540707588195801e-02 5.725248903036117554e-02 -6.443630903959274292e-02 -1.910391598939895630e-01 -1.790306568145751953e-01 -2.737931311130523682e-01
-1.063039377331733704e-01 1.393129229545593262e-01 -1.044648736715316772e-01 -1.064645573496818542e-01 6.494794040918350220e-02 5.160805769264698029e-03 -1.722595840692520142e-01 -3.145613372325897217e-01 -4.565735533833503723e-02 1.859053410589694977e-02 1.815252602100372314e-01 -3.143101930618286133e-01 -1.611428260803222656e-01 1.916411072015762329e-01 3.377604484558105469e-01 -3.046683967113494873e-01 -1.197962835431098938e-01 -1.544180512428283691e-01 -1.686466336250305176e-01 3.232142031192779541e-01 2.615414261817932129e-01 6.924294680356979370e-02 9.788958728313446045e-02 -1.828298717737197876e-01 2.240268886089324951e-01 7.190724369138479233e-03 1.014251261949539185e-02 8.442769199609756470e-02 5.623701214790344238e-02 -1.077295392751693726e-01 -1.439092457294464111e-01 -1.736214607954025269e-01
-1.972142606973648071e-01 1.046477109193801880e-01 1.778534948825836182e-01 -3.719686567783355713e-01 2.541181445121765137e-01 -7.395243644714355469e-02 5.426448769867420197e-03 -2.310081152245402336e-03 7.160458713769912720e-02 -3.069460690021514893e-01 -1.790618747472763062e-01 -2.727924585342407227e-01 -8.056154102087020874e-02 4.382811114192008972e-02 7.185083627700805664e-02 3.311461210250854492e-02 -1.837845891714096069e-01 2.525593340396881104e-01 3.208381310105323792e-02 -2.719012461602687836e-02 3.074637353420257568e-01 -1.328121125698089600e-01 1.914032548666000366e-01 5.585345625877380371e-02 3.364998996257781982e-01 -1.426792144775390625e-01 -1.446156054735183716e-01 -1.922726035118103027e-01 2.135948510840535164e-03 -1.344332993030548096e-01 5.750064924359321594e-02 1.596126854419708252e-01
-1.864719763398170471e-02 3.437163308262825012e-02 2.782037854194641113e-01 1.082084476947784424e-01 -1.319039165973663330e-01 -1.558717787265777588e-01 -2.866377532482147217e-01 3.068383038043975830e-01 -1.007742434740066528e-01 -1.225772965699434280e-02 -1.674076616764068604e-01 -3.465799391269683838e-01 -7.957281172275543213e-02 9.666135162115097046e-02 2.219418883323669434e-01 1.166088804602622986e-01 -4.386674463748931885e-01 -6.000228971242904663e-02 1.370094716548919678e-01 6.741009652614593506e-02 1.000481322407722473e-01 -6.316832453012466431e-02 1.315983086824417114e-01 6.787738949060440063e-02 1.613625288009643555e-01 -7.323014736175537109e-02 -9.404779970645904541e-02 -2.331018447875976562e-02 -2.207502722740173340e-01 -1.502871364355087280e-01 -2.443049103021621704e-01 1.652806997299194336e-01
-1.250933557748794556e-01 1.515786498785018921e-01 -7.555168122053146362e-02 -3.518720716238021851e-02 1.020237952470779419e-01 4.895223304629325867e-02 -1.996002495288848877e-01 -8.041569590568542480e-02 3.126201778650283813e-02 2.968813478946685791e-01 -1.125831604003906250e-01 -3.152316212654113770e-01 1.033070906996726990e-01 -4.283946380019187927e-02 5.554266646504402161e-02 -2.931164018809795380e-02 3.222675994038581848e-02 1.633781194686889648e-02 -3.378370404243469238e-01 1.546179950237274170e-01 -6.876388192176818848e-02 -1.628951430320739746e-01 3.726138472557067871e-01 9.521337598562240601e-02 2.649651467800140381e-01 -3.220567703247070312e-01 5.876258015632629395e-02 -9.799223393201828003e-02 -2.680795192718505859e-01 -7.593674957752227783e-02 -1.845696568489074707e-01 2.459799349308013916e-01
1.338465958833694458e-01 1.815102696418762207e-01 -1.285408437252044678e-01 -1.129742190241813660e-01 1.682883799076080322e-01 1.574862599372863770e-01 3.728163242340087891e-02 -1.419850885868072510e-01 1.263087689876556396e-01 1.130962967872619629e-01 2.584826573729515076e-02 -4.205663502216339111e-02 -1.392683293670415878e-02 8.631172031164169312e-02 1.386183202266693115e-01 -1.073620989918708801e-01 -3.187626600265502930e-01 -2.577691711485385895e-02 5.744767934083938599e-02 1.912956684827804565e-01 2.306185960769653320e-01 2.883643098175525665e-02 1.078212037682533264e-01 2.484419047832489014e-01 3.860475718975067139e-01 -2.154220938682556152e-01 -4.707288742065429688e-02 1.836012303829193115e-01 -3.284364938735961914e-02 -3.662104606628417969e-01 -2.391610890626907349e-01 -2.869296073913574219e-01
3.515879437327384949e-02 -1.138432398438453674e-01 -7.872316986322402954e-02 -6.504467874765396118e-02 -2.527261674404144287e-01 2.822685986757278442e-02 -1.058302298188209534e-01 1.167757883667945862e-01 1.847021281719207764e-02 -1.737641543149948120e-01 7.783296704292297363e-02 -1.841520369052886963e-01 -1.327681988477706909e-01 -5.969997122883796692e-02 -1.010326370596885681e-01 9.776134788990020752e-02 2.526114135980606079e-02 8.782897144556045532e-02 4.303181543946266174e-02 -1.577047109603881836e-01 7.808563113212585449e-02 5.002926662564277649e-02 3.304427564144134521e-01 -2.069630026817321777e-01 5.972219705581665039e-01 -2.401084452867507935e-01 4.153628367930650711e-03 3.353555127978324890e-02 -1.332186311483383179e-01 -6.023254618048667908e-02 -2.850105464458465576e-01 2.462417632341384888e-01
-6.169589236378669739e-03 9.474414587020874023e-02 -7.461190968751907349e-02 -1.294077485799789429e-01 -1.127925962209701538e-01 1.361390650272369385e-01 -3.926082253456115723e-01 3.319505974650382996e-02 -2.742489278316497803e-01 1.853681206703186035e-01 7.630904763936996460e-02 -1.441748291254043579e-01 -3.584521263837814331e-02 7.538597285747528076e-02 -5.625755339860916138e-02 -1.644485890865325928e-01 -1.704847663640975952e-01 6.401126086711883545e-02 -4.075508192181587219e-02 -2.887654304504394531e-01 3.034803867340087891e-01 1.075356751680374146e-01 7.121930364519357681e-03 -1.853682845830917358e-01 4.598660171031951904e-01 -9.518845379352569580e-02 2.437690496444702148e-01 3.747349604964256287e-02 -9.296447038650512695e-02 -1.001093387603759766e-01 -1.453338712453842163e-01 1.771349459886550903e-01
-2.707360982894897461e-01 1.328555960208177567e-02 -1.247439458966255188e-01 -4.688142985105514526e-02 7.072468753904104233e-03 3.860745579004287720e-02 -3.318885564804077148e-01 -1.581269130110740662e-02 2.158351093530654907e-01 -2.860224843025207520e-01 1.563560068607330322e-01 -1.341857165098190308e-01 2.446146160364151001e-01 1.735971271991729736e-01 -1.765821874141693115e-01 5.147628858685493469e-02 -2.877701520919799805e-01 3.985944688320159912e-01 -4.868015646934509277e-02 -1.155819520354270935e-01 7.963462918996810913e-02 -1.365474704653024673e-02 2.400545477867126465e-01 -3.812194615602493286e-02 2.535315454006195068e-01 -1.066200211644172668e-01 -6.849529221653938293e-03 1.807404756546020508e-01 1.464967895299196243e-02 -1.585468053817749023e-01 -1.678820997476577759e-01 -1.313541382551193237e-01
9.063121676445007324e-02 1.653099507093429565e-01 2.232686430215835571e-01 -1.626657992601394653e-01 1.145137026906013489e-01 -6.819647550582885742e-02 -2.372900396585464478e-01 1.448279917240142822e-01 -1.556175053119659424e-01 -6.766549497842788696e-02 -1.822033226490020752e-01 -1.365386545658111572e-01 -5.294495448470115662e-02 7.898410409688949585e-02 2.798255681991577148e-01 -8.539917320013046265e-02 -1.140704751014709473e-01 8.592403680086135864e-02 1.482083946466445923e-01 -5.671416223049163818e-02 1.415697783231735229e-01 -1.245867758989334106e-01 -1.353900730609893799e-01 1.411001235246658325e-01 4.358057677745819092e-01 -3.622065186500549316e-01 1.669432595372200012e-02 -1.051745712757110596e-01 1.500654965639114380e-02 -3.517873585224151611e-01 9.767116606235504150e-02 1.801938861608505249e-01
-2.453193217515945435e-01 -3.300129994750022888e-02 -1.869054138660430908e-02 1.882633715867996216e-01 -6.277685612440109253e-02 -1.967330463230609894e-02 1.011768281459808350e-01 -1.824568808078765869e-01 -1.090570837259292603e-01 -1.387080699205398560e-01 1.058397591114044189e-01 -4.499997496604919434e-01 -1.492528170347213745e-01 1.172630637884140015e-01 1.641959995031356812e-01 -1.079364772886037827e-02 4.011732991784811020e-03 2.315384596586227417e-01 -8.419196307659149170e-02 -2.263946458697319031e-02 1.211409792304039001e-01 6.440393626689910889e-02 -1.180360317230224609e-01 -1.378424763679504395e-01 4.831159710884094238e-01 -1.908199936151504517e-01 -2.088884860277175903e-01 -1.415443122386932373e-01 -1.001982837915420532e-01 -2.610754370689392090e-01 -4.251019656658172607e-02 -1.437697112560272217e-01
-9.796099364757537842e-02 1.278941482305526733e-01 1.050221323966979980e-01 -2.688106596469879150e-01 7.255934178829193115e-02 -1.860026828944683075e-02 -4.105448722839355469e-02 3.247906863689422607e-01 2.213858664035797119e-01 1.034531816840171814e-01 -2.995484136044979095e-02 -3.736004829406738281e-01 -1.499865502119064331e-01 2.175885140895843506e-01 -1.477280259132385254e-01 -1.639277189970016479e-01 1.194843873381614685e-01 2.309715300798416138e-01 -2.579503655433654785e-01 2.392012439668178558e-02 1.041240394115447998e-01 5.419376306235790253e-03 5.413061007857322693e-03 -1.091574318706989288e-02 3.624737262725830078e-01 -1.210375279188156128e-01 5.850610788911581039e-03 4.268320742994546890e-03 -2.460492253303527832e-01 -2.267574518918991089e-01 1.481963545083999634e-01 -1.829796433448791504e-01
-2.883781492710113525e-01 5.190588533878326416e-02 1.395952887833118439e-02 -4.244750440120697021e-01 8.793427050113677979e-02 9.647030383348464966e-03 -3.538883104920387268e-02 8.644510805606842041e-02 -1.277262717485427856e-01 7.269120216369628906e-02 -3.427055105566978455e-02 -3.140743970870971680e-01 -2.193221449851989746e-01 2.148689031600952148e-01 7.749278843402862549e-02 1.718821674585342407e-01 -2.461816221475601196e-01 3.941641151905059814e-01 2.069595158100128174e-01 1.514016538858413696e-01 9.182576090097427368e-02 -1.644640266895294189e-01 1.491357982158660889e-01 -9.799095988273620605e-02 1.817677021026611328e-01 -2.392748594284057617e-01 -1.374596059322357178e-01 4.636998847126960754e-02 -3.937312960624694824e-02 2.299687266349792480e-02 -4.169474169611930847e-02 -4.219135269522666931e-02
8.042322099208831787e-02 2.127112299203872681e-01 1.198086440563201904e-01 -3.231099620461463928e-02 -5.558526143431663513e-02 -2.650898098945617676e-01 -3.834269642829895020e-01 -7.680138945579528809e-02 -1.957231014966964722e-02 1.837783604860305786e-01 -1.588022708892822266e-02 -3.312140703201293945e-01 1.280954387038946152e-02 -3.873144090175628662e-02 -7.967341691255569458e-02 1.473994553089141846e-01 -1.142840608954429626e-01 8.699914067983627319e-02 -3.529691398143768311e-01 1.451392322778701782e-01 1.015417501330375671e-01 -1.454586535692214966e-01 1.275158077478408813e-01 -1.005591303110122681e-01 3.964603245258331299e-01 1.886000633239746094e-01 2.045990113401785493e-04 1.835282742977142334e-01 8.572892844676971436e-02 -1.457169950008392334e-01 -2.358935587108135223e-02 -2.303551882505416870e-01
8.954410254955291748e-02 -7.040273398160934448e-02 3.372379392385482788e-02 4.292951524257659912e-02 2.644666098058223724e-02 1.694989353418350220e-01 -1.393901854753494263e-01 8.780816197395324707e-02 5.561444908380508423e-02 5.524658990907482803e-05 2.818269431591033936e-01 -2.196625024080276489e-01 2.689112909138202667e-02 3.086881041526794434e-01 4.452244937419891357e-02 -2.961766123771667480e-01 -6.580290198326110840e-02 -8.227968215942382812e-02 2.498415708541870117e-01 1.431948691606521606e-01 4.539277404546737671e-03 -1.992962658405303955e-01 3.228679597377777100e-01 -2.255141139030456543e-01 4.249387979507446289e-01 -1.743263304233551025e-01 -9.047018736600875854e-02 8.364379405975341797e-02 2.081937901675701141e-02 8.204764872789382935e-02 -2.314930260181427002e-01 -1.876886636018753052e-01
7.359127700328826904e-02 -9.031017124652862549e-02 4.880425333976745605e-02 2.202891707420349121e-01 -2.214672788977622986e-02 -7.660292088985443115e-02 -3.458384051918983459e-02 8.128406107425689697e-02 1.099756881594657898e-01 1.386760920286178589e-01 -1.843472421169281006e-01 -2.433745712041854858e-01 -2.695316970348358154e-01 -1.032609492540359497e-03 2.933179214596748352e-02 -2.655797898769378662e-01 -9.889983385801315308e-02 9.127435088157653809e-02 -1.140415370464324951e-01 3.082077503204345703e-01 4.721675813198089600e-02 1.288291513919830322e-01 3.609818518161773682e-01 -8.877294138073921204e-03 4.850840866565704346e-01 -1.542338877916336060e-01 2.870411425828933716e-02 1.560407727956771851e-01 -4.364859685301780701e-02 -2.203570455312728882e-01 1.900759190320968628e-01 8.120397478342056274e-02
2.085581868886947632e-01 5.783662199974060059e-02 7.978878170251846313e-02 -8.386614173650741577e-02 4.265027493238449097e-02 -1.433651745319366455e-01 -3.824343085289001465e-01 1.974948346614837646e-01 3.085627257823944092e-01 3.449253439903259277e-01 -1.119459345936775208e-01 -5.350609868764877319e-02 -2.411731146275997162e-02 2.697860896587371826e-01 -1.013260260224342346e-01 -8.907037228345870972e-02 -2.271460145711898804e-01 9.606896340847015381e-02 -2.628694176673889160e-01 -4.077706485986709595e-02 2.301427572965621948e-01 -1.289619952440261841e-01 7.460042834281921387e-02 -6.184311583638191223e-02 3.273990154266357422e-01 -2.094353139400482178e-01 -1.029516682028770447e-01 -1.394725590944290161e-02 -1.448628455400466919e-01 -9.178926050662994385e-02 -6.029394268989562988e-02 7.424845546483993530e-02
-2.190208137035369873e-01 2.144323140382766724e-01 -7.076592743396759033e-02 2.201460665673948824e-05 1.109469383955001831e-01 3.421181812882423401e-02 -2.210360765457153320e-02 -1.913042813539505005e-01 4.404651746153831482e-02 -3.587886318564414978e-02 3.652965724468231201e-01 -2.859637439250946045e-01 2.094641625881195068e-01 -1.489456277340650558e-03 1.773660480976104736e-01 -1.536472886800765991e-01 9.946451336145401001e-02 3.921456262469291687e-02 -1.274703592061996460e-01 1.859996467828750610e-02 7.105147093534469604e-02 -1.237683668732643127e-01 2.427539229393005371e-01 -6.667011417448520660e-03 2.253500223159790039e-01 -1.989552229642868042e-01 -2.697646319866180420e-01 1.177833005785942078e-01 1.160203889012336731e-01 -4.213505685329437256e-01 -2.274384796619415283e-01 7.735559344291687012e-02
-2.941066026687622070e-01 1.688969582319259644e-01 1.328311264514923096e-01 -2.622083760797977448e-02 1.554128676652908325e-01 -1.344246268272399902e-01 1.066909283399581909e-01 -3.600509837269783020e-02 -6.190583482384681702e-02 -2.215721160173416138e-01 -1.901266351342201233e-02 -1.890497803688049316e-01 -6.895631551742553711e-02 -1.377079039812088013e-01 -1.615480780601501465e-01 -1.232320964336395264e-01 7.651513069868087769e-02 4.638334736227989197e-03 -1.633035689592361450e-01 1.136549264192581177e-01 1.629899144172668457e-01 -1.778732240200042725e-01 4.255732893943786621e-01 -1.984587609767913818e-01 3.663786351680755615e-01 -2.966522574424743652e-01 -9.074261039495468140e-02 1.337947249412536621e-01 -1.602953821420669556e-01 -2.245380729436874390e-01 8.895661681890487671e-02 3.390998765826225281e-02
-1.334354877471923828e-01 5.374989286065101624e-02 -1.254202574491500854e-01 4.855625703930854797e-02 2.800568044185638428e-01 -1.457350105047225952e-01 -3.151226043701171875e-02 -2.636814862489700317e-02 1.995029486715793610e-02 3.539521619677543640e-02 -1.696250438690185547e-01 -4.136206805706024170e-01 -4.233330860733985901e-02 -3.438966348767280579e-02 -3.387748450040817261e-02 1.329435259103775024e-01 -1.150314360857009888e-01 2.030860483646392822e-01 -4.289568960666656494e-01 1.721691638231277466e-01 -3.298751264810562134e-02 -1.791992336511611938e-01 6.626575440168380737e-02 -1.068007126450538635e-01 3.858166933059692383e-01 3.869982808828353882e-02 -3.635919094085693359e-02 2.358226478099822998e-02 -1.219663247466087341e-01 -1.168057695031166077e-01 -3.405275940895080566e-01 1.507581174373626709e-01
5.401747301220893860e-02 3.355397582054138184e-01 -4.460918158292770386e-02 -9.572423249483108521e-02 1.214960813522338867e-01 -1.430888287723064423e-02 1.381077766418457031e-01 -7.035578787326812744e-02 1.424337029457092285e-01 1.543600764125585556e-02 2.169237285852432251e-01 -1.277120411396026611e-01 2.602380886673927307e-02 -1.469018170610070229e-03 -5.052302032709121704e-02 1.759137809276580811e-01 -2.904755771160125732e-01 -8.703049272298812866e-02 4.148842766880989075e-02 6.789944320917129517e-02 3.934414386749267578e-01 1.643415391445159912e-01 1.812561154365539551e-01 2.603224515914916992e-01 5.033391714096069336e-01 -1.013677492737770081e-01 -3.458487242460250854e-02 8.976276963949203491e-02 -6.313948333263397217e-02 -2.296909838914871216e-01 -7.477590441703796387e-02 1.896693930029869080e-02
-1.843628287315368652e-01 -2.646812051534652710e-02 2.499256283044815063e-01 -1.102601364254951477e-01 -9.947475790977478027e-02 2.335073798894882202e-01 -3.051917552947998047e-01 -1.964724510908126831e-01 6.635311990976333618e-02 -3.286686241626739502e-01 -3.956001251935958862e-03 -2.824109792709350586e-01 1.973064094781875610e-01 1.470654755830764771e-01 5.046799406409263611e-02 -1.309113800525665283e-01 -3.524986207485198975e-01 2.740980982780456543e-01 9.351918101310729980e-02 -3.027720935642719269e-02 4.603419452905654907e-02 -1.701882481575012207e-01 1.176990196108818054e-01 -1.400820612907409668e-01 1.607146859169006348e-01 -2.042625099420547485e-01 -2.369049750268459320e-02 1.828291863203048706e-01 -1.534786522388458252e-01 1.702343486249446869e-02 -1.349514126777648926e-01 -6.986232101917266846e-02
-3.032054053619503975e-03 -4.394796490669250488e-02 -1.640184083953499794e-03 1.407310813665390015e-01 -4.359867796301841736e-02 -2.851872891187667847e-02 -2.334873229265213013e-01 -2.004326134920120239e-01 -1.580985486507415771e-01 8.746451884508132935e-02 1.421627104282379150e-01 -4.843539893627166748e-01 -2.855323255062103271e-01 -4.309160634875297546e-02 1.659514196217060089e-02 -5.902216583490371704e-02 -2.892458140850067139e-01 1.455025076866149902e-01 -7.718122750520706177e-02 -1.244593337178230286e-01 3.506960719823837280e-02 -7.243143022060394287e-02 1.451605260372161865e-01 1.409176737070083618e-01 2.510876059532165527e-01 1.665156483650207520e-01 4.048793762922286987e-02 -2.787378802895545959e-02 2.546329200267791748e-01 -2.868724763393402100e-01 -2.844904661178588867e-01 -1.063256561756134033e-01
1.632677614688873291e-01 -1.298675388097763062e-01 -1.317535191774368286e-01 -1.581167280673980713e-01 -2.379092723131179810e-01 -2.576994895935058594e-02 -6.296934187412261963e-02 -1.868842989206314087e-01 5.812834203243255615e-02 -2.727541029453277588e-01 2.760148234665393829e-02 -1.885572373867034912e-01 -4.815619811415672302e-02 1.353640258312225342e-01 -1.207205355167388916e-01 1.476719677448272705e-01 -1.894035190343856812e-01 2.115955948829650879e-02 -1.875714510679244995e-01 2.230408973991870880e-02 1.304564625024795532e-01 -2.862635068595409393e-02 3.183016777038574219e-01 -1.877450942993164062e-01 5.950645208358764648e-01 8.337986469268798828e-02 -1.950510777533054352e-02 -5.703368410468101501e-02 -2.031485140323638916e-01 6.713948398828506470e-02 -8.431807160377502441e-02 -5.359038710594177246e-02
-3.254587575793266296e-02 1.221578940749168396e-01 7.955415546894073486e-02 2.456877147778868675e-03 -5.078502371907234192e-02 1.302584111690521240e-01 -2.250319123268127441e-01 -1.221301034092903137e-01 -1.343290805816650391e-01 -1.098100841045379639e-02 2.466269731521606445e-01 -3.216201066970825195e-01 -3.075028955936431885e-01 8.816321194171905518e-02 3.473146259784698486e-01 -4.943269863724708557e-02 -1.840823441743850708e-01 1.965280175209045410e-01 -1.112094614654779434e-03 1.380369216203689575e-01 -1.559793502092361450e-01 2.757107019424438477e-01 2.919673025608062744e-01 -2.758759632706642151e-02 2.232872247695922852e-01 -1.877485513687133789e-01 3.491003811359405518e-02 -2.100795656442642212e-01 7.863241434097290039e-02 -1.185242161154747009e-01 2.451140806078910828e-02 -2.356757670640945435e-01
1.546750217676162720e-02 -1.117029041051864624e-01 -1.171817723661661148e-02 1.099549829959869385e-01 -4.852883983403444290e-03 2.717459574341773987e-02 -2.879032492637634277e-01 -2.732985913753509521e-01 -9.060823172330856323e-02 1.905331201851367950e-02 8.150338381528854370e-02 -3.531354367733001709e-01 -2.995125949382781982e-01 1.271703392267227173e-01 -1.398416515439748764e-02 3.939753770828247070e-02 -1.014485284686088562e-01 5.823161453008651733e-02 -2.242265492677688599e-01 6.258686631917953491e-02 2.500755190849304199e-01 -3.162814378738403320e-01 3.909603357315063477e-01 -1.173884347081184387e-01 1.525124311447143555e-01 8.944424986839294434e-02 1.772014200687408447e-01 -5.339804192772135139e-05 1.771444976329803467e-01 -2.582255303859710693e-01 -9.885765612125396729e-02 -3.989869356155395508e-02
-2.717911079525947571e-02 1.813798397779464722e-02 2.860531210899353027e-01 1.678949296474456787e-01 2.072021365165710449e-01 1.940944045782089233e-01 1.745700277388095856e-02 1.860596686601638794e-01 2.180066704750061035e-01 8.172809332609176636e-02 -2.381166964769363403e-01 -2.556880414485931396e-01 -9.399053454399108887e-02 1.040373146533966064e-01 8.712809532880783081e-03 -1.972979754209518433e-01 -2.034272402524948120e-01 6.243633851408958435e-02 -1.185492351651191711e-01 1.149683967232704163e-01 1.550176143646240234e-01 2.882108278572559357e-02 4.480754137039184570e-01 -1.761277019977569580e-01 3.300042450428009033e-01 -1.966202408075332642e-01 3.766258060932159424e-02 8.189365267753601074e-02 -9.201718866825103760e-02 4.456552863121032715e-02 -1.918532997369766235e-01 7.932060956954956055e-02
-2.559421658515930176e-01 -1.055718362331390381e-01 -1.519615650177001953e-01 -3.003847002983093262e-01 1.313153803348541260e-01 1.382047683000564575e-01 6.682983040809631348e-02 1.462275534868240356e-01 -1.193724125623703003e-01 -7.443534582853317261e-02 1.771597191691398621e-02 -2.690610587596893311e-01 -3.822857514023780823e-03 2.977697178721427917e-03 3.324952423572540283e-01 -2.301810681819915771e-01 -3.088384270668029785e-01 -8.832922205328941345e-03 -9.242857247591018677e-02 -2.207963615655899048e-01 -1.477524638175964355e-01 2.635425515472888947e-02 3.557168692350387573e-02 9.701737761497497559e-02 3.685494065284729004e-01 2.870831266045570374e-02 -1.200237572193145752e-01 1.702510118484497070e-01 -3.346590325236320496e-02 -1.579125225543975830e-01 -2.040895521640777588e-01 -2.409659326076507568e-01
-6.245798990130424500e-02 -3.642942309379577637e-01 1.894231289625167847e-01 -1.889233440160751343e-01 -7.589920610189437866e-02 -8.797906339168548584e-02 1.589646190404891968e-02 -2.284829616546630859e-01 -1.034851446747779846e-01 1.579178683459758759e-02 1.874007284641265869e-01 -1.014797687530517578e-01 -5.426919087767601013e-02 -2.705375291407108307e-02 -7.812190055847167969e-02 -1.382950693368911743e-01 -1.698419600725173950e-01 1.844515949487686157e-01 -9.071181714534759521e-02 -1.063529700040817261e-01 2.790878415107727051e-01 -2.131762504577636719e-01 3.784817755222320557e-01 1.602204516530036926e-02 4.039945602416992188e-01 -2.175433933734893799e-01 -9.369851648807525635e-02 1.497662365436553955e-01 2.263401169329881668e-03 -3.206774592399597168e-03 9.233579970896244049e-03 -2.224450260400772095e-01
-9.975501149892807007e-02 -1.293344348669052124e-01 -4.224434122443199158e-02 4.491041600704193115e-02 1.244462132453918457e-01 2.681335508823394775e-01 1.127638146281242371e-01 4.877037554979324341e-02 -4.781001061201095581e-02 1.445033401250839233e-01 -1.903011649847030640e-02 -8.957628905773162842e-02 3.547426685690879822e-02 2.968559861183166504e-01 1.305082738399505615e-01 -6.122044473886489868e-02 -3.875422477722167969e-01 2.360633201897144318e-02 5.104124918580055237e-02 -1.988664455711841583e-02 2.521798312664031982e-01 -9.532789885997772217e-02 3.454564213752746582e-01 2.251255661249160767e-01 4.166480302810668945e-01 -1.593819260597229004e-01 -1.739825308322906494e-01 -2.031415253877639771e-01 1.191394478082656860e-01 -3.756232326850295067e-03 -7.196022570133209229e-02 -1.973731815814971924e-01
-1.575629413127899170e-01 1.785738915205001831e-01 -2.899509072303771973e-01 7.282824069261550903e-02 -1.540151685476303101e-01 6.273151934146881104e-02 -1.849431842565536499e-01 -5.582172051072120667e-02 -1.219748780131340027e-01 1.721174716949462891e-01 4.043174907565116882e-02 -1.926038116216659546e-01 -1.122578978538513184e-01 -1.470640152692794800e-01 8.611625432968139648e-02 -1.869706213474273682e-01 -1.370528191328048706e-01 2.048202455043792725e-01 -2.845528125762939453e-01 1.730997562408447266e-01 -1.259678695350885391e-02 -3.410108014941215515e-02 2.227992117404937744e-01 2.430137842893600464e-01 4.125210940837860107e-01 -1.991663724184036255e-01 1.521132737398147583e-01 1.205010488629341125e-01 -5.535696446895599365e-02 -2.359171360731124878e-01 1.806766092777252197e-01 9.244667738676071167e-02
5.197504162788391113e-02 -8.488831669092178345e-02 -1.448929905891418457e-01 -1.000898331403732300e-01 1.377588212490081787e-01 -1.739374250173568726e-01 -9.726101905107498169e-02 1.723794341087341309e-01 -1.248281076550483704e-01 9.272868931293487549e-02 3.986608982086181641e-02 -3.549914360046386719e-01 9.850850701332092285e-02 2.749678194522857666e-01 -2.473636269569396973e-01 -1.332237124443054199e-01 3.065520524978637695e-02 1.340444386005401611e-01 -1.106511056423187256e-01 -1.302096992731094360e-01 9.951385855674743652e-02 -9.435635805130004883e-02 3.146688342094421387e-01 -1.636682823300361633e-02 3.509886860847473145e-01 1.075550913810729980e-01 1.413068026304244995e-01 -3.631074130535125732e-01 -9.495270252227783203e-02 -2.711749672889709473e-01 -7.774692960083484650e-03 -1.387534290552139282e-01
-5.258925259113311768e-02 3.800545632839202881e-01 -8.866197615861892700e-02 -2.823122441768646240e-01 4.649171605706214905e-02 -1.262159645557403564e-01 -3.780046850442886353e-02 4.232680052518844604e-02 2.338462471961975098e-01 3.306120634078979492e-02 7.452094554901123047e-02 -1.182794719934463501e-01 -3.122871182858943939e-02 2.873404920101165771e-01 9.617130458354949951e-02 -1.584308296442031860e-01 -2.273610681295394897e-01 -6.363144516944885254e-02 -9.836095571517944336e-02 -2.524658441543579102e-01 1.860126703977584839e-01 2.448916435241699219e-01 6.749785691499710083e-02 -8.109138160943984985e-02 3.715198636054992676e-01 -1.878574937582015991e-01 1.568513661623001099e-01 1.336898356676101685e-01 -1.750990152359008789e-01 -2.369248569011688232e-01 5.572368949651718140e-02 1.007903218269348145e-01
1.405233889818191528e-01 -1.051091849803924561e-01 -3.192625939846038818e-02 -1.033287495374679565e-01 -3.543264567852020264e-01 -2.224905341863632202e-01 1.686612889170646667e-02 1.722102402709424496e-03 -9.585488587617874146e-02 -1.721616089344024658e-02 3.713367879390716553e-02 -1.507520526647567749e-01 1.567110121250152588e-01 3.705527782440185547e-01 6.006876006722450256e-02 2.138545550405979156e-02 -2.587510347366333008e-01 -6.410937756299972534e-02 1.470109671354293823e-01 -6.344185024499893188e-02 1.868255734443664551e-01 7.897976785898208618e-02 2.143033742904663086e-01 -2.541016228497028351e-02 4.341774582862854004e-01 -2.421714216470718384e-01 -2.630372047424316406e-01 -1.112462654709815979e-01 -1.432688832283020020e-01 4.091912135481834412e-02 -2.145881056785583496e-01 -3.559774160385131836e-02
1.221104785799980164e-01 -1.187073886394500732e-01 2.552566304802894592e-02 1.608198583126068115e-01 -9.257593192160129547e-03 -3.920592069625854492e-01 -2.641667127609252930e-01 -2.910622395575046539e-02 -5.886286124587059021e-02 -7.556054741144180298e-02 -6.085955724120140076e-02 -1.886423975229263306e-01 -6.020371988415718079e-02 -8.029022067785263062e-02 3.138169646263122559e-01 -8.643414825201034546e-02 -1.327922344207763672e-01 1.521851718425750732e-01 7.155683822929859161e-03 -1.362567534670233727e-03 3.354031443595886230e-01 -1.228452324867248535e-01 1.511026024818420410e-01 1.323050856590270996e-01 2.872256338596343994e-01 -2.309373170137405396e-01 -1.997279226779937744e-01 -1.944914907217025757e-01 2.088714241981506348e-01 -1.531755924224853516e-01 1.680010706186294556e-01 -1.947704404592514038e-01
1.307840049266815186e-01 -1.970270127058029175e-01 -4.618731886148452759e-02 -5.728417634963989258e-02 -6.924895197153091431e-02 -2.071774899959564209e-01 -3.826510906219482422e-01 8.476659655570983887e-02 -1.838294230401515961e-02 -6.387850153259932995e-04 -2.109095007181167603e-01 -5.521557331085205078e-01 -6.180019676685333252e-02 2.519342899322509766e-01 1.414034664630889893e-01 -1.054151803255081177e-01 -9.194320440292358398e-02 7.326625287532806396e-02 2.761831320822238922e-02 1.038970332592725754e-02 1.617064028978347778e-01 2.419262230396270752e-01 1.282717287540435791e-01 -1.925920695066452026e-01 1.036297976970672607e-01 -2.687312848865985870e-02 2.371913194656372070e-01 2.477194555103778839e-02 -4.566498473286628723e-02 -2.073768824338912964e-01 -1.512076891958713531e-02 1.505749523639678955e-01
-5.223144590854644775e-02 2.648494839668273926e-01 8.981148898601531982e-02 2.375706285238265991e-01 1.783424764871597290e-01 -1.217032875865697861e-02 -3.652811050415039062e-01 -1.460911631584167480e-01 7.249115407466888428e-02 -2.133150547742843628e-01 2.402683198451995850e-01 -7.437792420387268066e-02 1.809961646795272827e-01 2.571916580200195312e-01 7.887452840805053711e-02 -9.846517443656921387e-02 -1.162992045283317566e-01 2.743030488491058350e-01 -7.453865557909011841e-02 1.559557393193244934e-02 -1.380624435842037201e-02 3.132475912570953369e-01 2.251223027706146240e-01 -3.949902951717376709e-02 3.506200611591339111e-01 -1.585650593042373657e-01 1.816196180880069733e-02 6.739813089370727539e-02 -1.195755675435066223e-01 -1.424603611230850220e-01 -5.830634385347366333e-02 -1.048156470060348511e-01
-1.539007425308227539e-01 5.037695541977882385e-02 2.202735990285873413e-01 -3.698593974113464355e-01 -3.833070769906044006e-02 4.509028419852256775e-02 -1.913851797580718994e-01 1.094943806529045105e-01 2.501600421965122223e-02 -4.047919213771820068e-01 -6.255395710468292236e-02 -1.441377848386764526e-01 -1.713128536939620972e-01 3.144630491733551025e-01 2.207311242818832397e-01 -6.949391961097717285e-02 -2.124238200485706329e-02 1.520479917526245117e-01 2.906763111241161823e-04 6.895199418067932129e-02 2.017351239919662476e-01 -9.136056900024414062e-02 1.272863000631332397e-01 5.477113276720046997e-02 3.273872435092926025e-01 -2.529490552842617035e-02 -2.518428862094879150e-01 -1.391323357820510864e-01 1.213954612612724304e-01 -2.333275377750396729e-01 8.286778628826141357e-02 4.650296270847320557e-02
2.624626457691192627e-01 3.295914232730865479e-01 1.853854022920131683e-02 -2.467717826366424561e-01 9.588810056447982788e-02 -1.006111204624176025e-01 -1.016961038112640381e-01 7.643231656402349472e-03 2.209939435124397278e-02 -1.718536764383316040e-01 -1.121608093380928040e-01 -2.827891111373901367e-01 2.937429770827293396e-02 1.283783167600631714e-01 2.770354747772216797e-01 2.584889829158782959e-01 -3.841109573841094971e-02 -1.300014257431030273e-01 -1.731600761413574219e-01 1.297401934862136841e-01 2.165229618549346924e-02 -2.691018879413604736e-01 1.401833891868591309e-01 -1.684749424457550049e-01 3.277648091316223145e-01 -1.677384674549102783e-01 -5.406378582119941711e-02 2.417291253805160522e-01 3.790186718106269836e-02 -5.483036488294601440e-02 -2.314727604389190674e-01 -8.359106630086898804e-02
2.362121790647506714e-01 2.084394991397857666e-01 1.769262999296188354e-01 -1.001786589622497559e-01 1.338849663734436035e-01 -1.081829369068145752e-01 2.417210862040519714e-02 -3.356895744800567627e-01 -2.098868787288665771e-02 -1.253469102084636688e-02 2.729487419128417969e-01 -1.795005351305007935e-01 -1.284954845905303955e-01 7.981915771961212158e-02 1.614070534706115723e-01 -1.105673313140869141e-01 -1.603671908378601074e-01 3.596098721027374268e-02 8.267872780561447144e-02 2.294785678386688232e-01 5.216936022043228149e-02 1.412280946969985962e-01 4.416283667087554932e-01 -1.041421145200729370e-01 3.228655755519866943e-01 -1.777929812669754028e-01 1.996691823005676270e-01 9.947841987013816833e-03 1.248203776776790619e-02 -1.962399631738662720e-01 8.857865631580352783e-02 -1.032108739018440247e-01
2.412643432617187500e-01 4.830275848507881165e-02 -2.394268214702606201e-01 -1.117746159434318542e-01 1.600958555936813354e-01 2.875778079032897949e-01 1.014038026332855225e-01 7.068902999162673950e-02 -1.476774662733078003e-01 -9.841597080230712891e-02 2.557964762672781944e-03 -1.542849689722061157e-01 2.430656179785728455e-02 2.535497248172760010e-01 1.555427461862564087e-01 8.864816278219223022e-02 -9.357481449842453003e-02 1.309952735900878906e-01 -1.909759789705276489e-01 2.196696996688842773e-01 -1.394577417522668839e-02 -2.028414309024810791e-01 5.739246606826782227e-01 -1.169320121407508850e-01 1.776668876409530640e-01 -1.318864375352859497e-01 -9.137276560068130493e-02 5.548951216042041779e-03 2.729194983839988708e-02 -1.702480614185333252e-01 -1.017958745360374451e-01 3.630243986845016479e-02
2.296307384967803955e-01 2.531172931194305420e-01 1.297260969877243042e-01 1.333833187818527222e-01 5.097128450870513916e-02 -4.651590809226036072e-02 -2.291528880596160889e-01 6.701701786369085312e-03 4.142507910728454590e-03 5.475104972720146179e-02 6.397010385990142822e-02 -2.635127902030944824e-01 -1.646133512258529663e-01 7.601624727249145508e-02 5.286429524421691895e-01 2.328237295150756836e-01 -4.921076446771621704e-02 3.802319988608360291e-02 -1.035771965980529785e-01 -3.370991721749305725e-02 1.855887621641159058e-01 1.810906268656253815e-02 1.201580315828323364e-01 1.995277851819992065e-01 4.146166145801544189e-01 -2.102689445018768311e-01 -2.631261758506298065e-02 -1.333321779966354370e-01 -3.195261582732200623e-02 8.515014499425888062e-02 -2.270419709384441376e-02 -6.482969503849744797e-03
9.237117320299148560e-02 1.660698950290679932e-01 -2.340771555900573730e-01 6.138191372156143188e-02 -9.403171390295028687e-02 6.519236601889133453e-03 -5.613538250327110291e-02 -1.377056986093521118e-01 1.758059486746788025e-02 -2.556448876857757568e-01 -1.064823046326637268e-01 -2.750504910945892334e-01 7.970637083053588867e-02 4.315684363245964050e-02 -4.479495808482170105e-02 -7.096266001462936401e-02 -2.310166209936141968e-01 1.118667870759963989e-01 -1.380715370178222656e-01 -2.167781889438629150e-01 3.730717003345489502e-01 1.194273754954338074e-01 3.453954458236694336e-01 -8.468982577323913574e-02 2.679949700832366943e-01 -3.751583695411682129e-01 -6.937380135059356689e-02 1.594892293214797974e-01 1.783418506383895874e-01 -1.391360815614461899e-02 -1.091602593660354614e-01 -8.850007504224777222e-02
-5.186869297176599503e-03 2.507776916027069092e-01 5.420289188623428345e-02 -3.894193097949028015e-02 2.245318740606307983e-01 4.098577797412872314e-02 3.915929049253463745e-02 -4.136844072490930557e-04 -4.175709560513496399e-02 2.122469991445541382e-01 2.794295921921730042e-02 -1.633016020059585571e-01 -1.682074368000030518e-02 -1.322981268167495728e-01 1.342614367604255676e-02 8.919340372085571289e-02 -1.400572806596755981e-01 -1.875564754009246826e-01 1.751998513936996460e-01 -2.073796391487121582e-01 1.317485719919204712e-01 -6.327028572559356689e-02 2.811143398284912109e-01 2.906833775341510773e-02 5.284205675125122070e-01 -1.369323432445526123e-01 2.451928891241550446e-02 -1.942528784275054932e-02 -2.068896889686584473e-01 -3.055045902729034424e-01 -3.321846127510070801e-01 -6.060539186000823975e-02
-2.545034699141979218e-02 1.875630915164947510e-01 -2.509636282920837402e-01 -1.175301298499107361e-01 -1.047201082110404968e-01 -2.833773493766784668e-01 1.298443973064422607e-02 3.026388883590698242e-01 -3.898989036679267883e-02 9.763446450233459473e-02 1.811070144176483154e-01 -3.054850995540618896e-01 -4.077080264687538147e-02 -2.887947112321853638e-02 5.619485303759574890e-02 -1.825614273548126221e-01 6.513741612434387207e-02 3.253247737884521484e-01 -1.194350719451904297e-01 -5.903284996747970581e-02 -9.736116230487823486e-02 -1.953531354665756226e-01 3.087353110313415527e-01 -1.818174570798873901e-01 2.576111853122711182e-01 -2.433483302593231201e-02 -2.114557176828384399e-01 3.012172132730484009e-02 8.969819545745849609e-02 -3.097113966941833496e-01 -3.294916823506355286e-02 -8.195851743221282959e-02
-1.489430665969848633e-01 4.671731591224670410e-02 -8.270015567541122437e-02 -2.154806554317474365e-01 2.999170422554016113e-01 -3.645347431302070618e-02 -1.816029846668243408e-01 8.703156560659408569e-02 -1.946872100234031677e-02 1.857806891202926636e-01 3.961579501628875732e-01 -1.297736465930938721e-01 8.557432889938354492e-02 6.012576073408126831e-02 1.174373999238014221e-01 2.992618456482887268e-02 -2.729155421257019043e-01 7.223071157932281494e-02 1.229181587696075439e-01 4.255825281143188477e-02 -4.373655468225479126e-02 1.462102383375167847e-01 -6.108199805021286011e-02 6.784430891275405884e-02 5.097414255142211914e-01 -4.209550097584724426e-02 -1.025434061884880066e-01 9.301844239234924316e-02 -1.605700999498367310e-01 -1.863716542720794678e-01 -1.836967021226882935e-01 -2.301001250743865967e-01
2.905172705650329590e-01 1.769331395626068115e-01 3.604666888713836670e-01 -2.819181606173515320e-02 -1.865041404962539673e-01 2.880597300827503204e-02 -1.578790098428726196e-01 1.004435569047927856e-01 3.014476969838142395e-02 3.148879110813140869e-02 5.453847348690032959e-02 -1.536295413970947266e-01 5.965499207377433777e-02 5.289713665843009949e-02 4.627440273761749268e-01 -6.296000629663467407e-02 -2.946690842509269714e-02 3.925225883722305298e-02 -3.983394429087638855e-02 2.046043053269386292e-02 1.836014688014984131e-01 1.179593801498413086e-01 2.070235013961791992e-01 -9.984956681728363037e-02 4.635935425758361816e-01 -2.519389092922210693e-01 -2.788215642794966698e-03 1.070754900574684143e-01 -1.720753908157348633e-01 -1.855399832129478455e-02 4.378157481551170349e-02 -5.832983553409576416e-02
-5.884291976690292358e-02 2.940253317356109619e-01 3.871733695268630981e-02 1.197621459141373634e-03 1.257555186748504639e-01 1.476427316665649414e-01 -1.949281394481658936e-01 -1.882165968418121338e-01 7.793997973203659058e-02 -1.235651746392250061e-01 -1.345248669385910034e-01 -5.031493306159973145e-01 6.486406922340393066e-02 1.507365703582763672e-02 -8.774809539318084717e-03 -1.298044919967651367e-01 -3.157457411289215088e-01 -2.941288650035858154e-01 -1.178561300039291382e-01 1.246196031570434570e-02 -2.491439692676067352e-02 1.729846894741058350e-01 3.963324427604675293e-01 8.039881289005279541e-02 1.690094918012619019e-01 -8.253092318773269653e-02 9.612874127924442291e-03 1.144494488835334778e-01 -1.384206395596265793e-02 -1.044024601578712463e-01 -1.524859666824340820e-01 -7.962646335363388062e-02
1.575738191604614258e-02 4.061149805784225464e-02 -8.813754469156265259e-02 -1.954940706491470337e-02 -2.140943259000778198e-01 -1.718536317348480225e-01 -3.341792821884155273e-01 1.472112536430358887e-01 -1.951777935028076172e-01 -3.325300216674804688e-01 1.601371765136718750e-01 -1.391568481922149658e-01 2.410512715578079224e-01 2.497744113206863403e-01 -2.679945668205618858e-03 -1.792072057723999023e-01 -9.753739088773727417e-02 5.750602111220359802e-02 -9.917514026165008545e-02 -9.786045551300048828e-02 6.921048462390899658e-02 -5.593760311603546143e-02 1.646689623594284058e-01 1.978985965251922607e-01 3.342666029930114746e-01 -1.822801083326339722e-01 -8.956047706305980682e-03 -1.461979746818542480e-01 3.370153903961181641e-02 -1.872487217187881470e-01 -2.830529808998107910e-01 2.139570564031600952e-01
8.851107209920883179e-02 7.631987333297729492e-02 -4.239153116941452026e-02 -4.530473798513412476e-02 -2.481548935174942017e-01 2.032300680875778198e-01 1.863544583320617676e-01 -1.278856396675109863e-01 7.707811146974563599e-02 4.528755694627761841e-02 1.428351700305938721e-01 -3.631805479526519775e-01 -3.187924027442932129e-01 -7.230675220489501953e-02 2.102404236793518066e-01 -5.627844855189323425e-02 -1.236287951469421387e-01 9.114146232604980469e-02 -3.422822058200836182e-01 4.708649963140487671e-02 -4.030181095004081726e-02 -1.527083814144134521e-01 1.792097538709640503e-01 -1.645259559154510498e-01 3.646559715270996094e-01 -2.123704254627227783e-01 -2.174167335033416748e-01 -5.787585396319627762e-03 1.202497724443674088e-02 -2.290420085191726685e-01 -8.401731401681900024e-02 -4.324078932404518127e-02
4.781962186098098755e-02 1.843070685863494873e-01 2.140464484691619873e-01 -1.284497976303100586e-01 -3.933425247669219971e-02 -2.538983225822448730e-01 -1.099846214056015015e-01 1.820329427719116211e-01 -1.767326518893241882e-02 -1.181844901293516159e-02 -3.419288098812103271e-01 -4.169180393218994141e-01 2.596996426582336426e-01 2.302403450012207031e-01 2.170882970094680786e-01 1.441308110952377319e-01 -3.190467953681945801e-01 -9.399422258138656616e-02 6.410738825798034668e-02 -3.903833776712417603e-02 1.718164682388305664e-01 -1.155842244625091553e-01 6.872603297233581543e-02 6.309162080287933350e-02 2.487961798906326294e-01 -2.095220685005187988e-01 -3.553322330117225647e-02 -8.643794059753417969e-02 -8.874052762985229492e-02 -1.216563135385513306e-01 -7.473437488079071045e-02 1.998999388888478279e-03
8.313455432653427124e-02 -2.002935260534286499e-01 -3.134468495845794678e-01 2.952337451279163361e-02 2.871223688125610352e-01 1.624022871255874634e-01 -1.043707206845283508e-01 1.591996997594833374e-01 -4.456937685608863831e-02 9.124591946601867676e-02 -1.849927902221679688e-01 -4.280222058296203613e-01 4.973441828042268753e-03 1.126028522849082947e-01 5.103676393628120422e-02 -2.488815039396286011e-01 -3.960132971405982971e-02 -3.374739084392786026e-03 -1.969845741987228394e-01 3.893660008907318115e-02 2.199056744575500488e-01 -2.898007445037364960e-02 1.305063366889953613e-01 -2.493565380573272705e-01 3.899495005607604980e-01 7.548015564680099487e-02 -8.816343732178211212e-03 2.161694690585136414e-02 -4.791670665144920349e-02 -2.227659374475479126e-01 1.427949666976928711e-01 -5.375128239393234253e-02
-3.236940875649452209e-02 -1.402242183685302734e-01 -1.327044218778610229e-01 9.573939442634582520e-02 -1.394144147634506226e-01 1.009496003389358521e-01 -4.574124515056610107e-02 2.328396216034889221e-02 -9.105467051267623901e-02 -1.628442853689193726e-01 -1.289122402667999268e-01 -2.981550097465515137e-01 1.445205956697463989e-01 3.009184300899505615e-01 9.588167816400527954e-02 1.682466417551040649e-01 -1.949528306722640991e-01 -4.097236320376396179e-02 3.918998688459396362e-02 -1.023986786603927612e-01 3.343554735183715820e-01 -3.210446536540985107e-01 1.961687952280044556e-01 -6.917703896760940552e-02 4.197364449501037598e-01 1.240260154008865356e-01 -7.580304890871047974e-02 1.367033571004867554e-01 -1.989009082317352295e-01 -1.966396868228912354e-01 1.103217061609029770e-02 -1.637253016233444214e-01
1.968437135219573975e-01 6.808774173259735107e-02 2.131366170942783356e-02 5.467833951115608215e-02 -3.612565994262695312e-01 -4.326365888118743896e-03 -3.802710853051394224e-04 5.485887825489044189e-02 3.454086184501647949e-02 -3.132838010787963867e-02 1.073818206787109375e-01 -1.536888480186462402e-01 -1.265958696603775024e-01 2.083414606750011444e-02 5.435952916741371155e-03 -5.093039944767951965e-02 9.288700530305504799e-04 3.971176445484161377e-01 2.245379388332366943e-01 6.215091049671173096e-02 8.088240772485733032e-02 -1.691833883523941040e-01 1.176904812455177307e-01 1.636719554662704468e-01 4.875523447990417480e-01 -2.304595410823822021e-01 8.921802043914794922e-02 8.976110070943832397e-02 -1.693215072154998779e-01 -6.711188703775405884e-02 -3.662244975566864014e-01 -3.619979694485664368e-02
-8.515834808349609375e-02 1.940504610538482666e-01 -6.106812506914138794e-02 -6.012366153299808502e-03 -3.099405439570546150e-03 -4.405857920646667480e-01 -1.611597836017608643e-01 1.063085794448852539e-01 -2.023995220661163330e-01 -9.977794438600540161e-02 1.274372786283493042e-01 -3.247506916522979736e-01 -1.152050420641899109e-01 3.897575289011001587e-02 -1.060957312583923340e-01 -5.630735680460929871e-02 -1.625287532806396484e-01 7.551441341638565063e-02 -2.238482981920242310e-02 -8.966191112995147705e-02 1.846091151237487793e-01 -3.891833871603012085e-02 2.356478422880172729e-01 -1.169143766164779663e-01 4.256057143211364746e-01 2.130307555198669434e-01 1.309385150671005249e-01 -1.513100117444992065e-01 -2.642057836055755615e-01 5.317781493067741394e-02 -1.709418147802352905e-01 6.493846327066421509e-02
-4.765380173921585083e-02 2.430547624826431274e-01 -1.436505764722824097e-01 -6.266382336616516113e-02 -5.946094542741775513e-02 -2.801294624805450439e-01 7.866550236940383911e-03 -6.370633095502853394e-02 -5.945767462253570557e-02 -1.486957818269729614e-01 -7.521499693393707275e-02 -3.556222319602966309e-01 -1.292189862579107285e-02 -1.465953513979911804e-02 -7.373692095279693604e-02 -2.771553099155426025e-01 2.221077680587768555e-02 1.670746803283691406e-01 2.783321030437946320e-02 1.954289674758911133e-01 -1.275384575128555298e-01 -6.543441861867904663e-02 2.602485716342926025e-01 -2.734215557575225830e-02 3.297636508941650391e-01 -4.542613029479980469e-02 -2.510614693164825439e-01 1.071808412671089172e-01 2.421497404575347900e-01 -3.536768555641174316e-01 -6.689319759607315063e-02 -2.400704473257064819e-01
-4.419871419668197632e-02 1.979057937860488892e-01 -9.389422833919525146e-02 -1.266164481639862061e-01 4.308280944824218750e-01 -1.858071982860565186e-01 -4.168526828289031982e-02 4.475075379014015198e-02 8.286228030920028687e-02 2.486870288848876953e-01 7.890194654464721680e-02 -9.743261337280273438e-02 1.008098646998405457e-01 4.414516687393188477e-02 1.197767332196235657e-01 7.721434533596038818e-02 -2.325679212808609009e-01 1.528294943273067474e-02 2.012814581394195557e-01 1.666712313890457153e-01 2.553003728389739990e-01 8.685312420129776001e-02 1.752904243767261505e-02 1.347750127315521240e-01 4.195490181446075439e-01 -2.787340991199016571e-02 5.761337652802467346e-02 4.247194901108741760e-02 -1.142939645797014236e-02 -2.891039550304412842e-01 -1.755522042512893677e-01 -2.881744801998138428e-01
-1.640033572912216187e-01 -2.138389796018600464e-01 -2.434443384408950806e-01 2.067631669342517853e-02 1.396469175815582275e-01 -2.007130384445190430e-01 -1.588529944419860840e-01 -1.814238280057907104e-01 -8.243197202682495117e-02 -1.154884472489356995e-01 -7.252569776028394699e-03 -2.446426004171371460e-01 -1.766614168882369995e-01 -1.366509124636650085e-02 2.526997923851013184e-01 -1.340517401695251465e-01 -3.414544165134429932e-01 2.408975921571254730e-02 -9.556081146001815796e-02 2.019780725240707397e-01 3.187980949878692627e-01 6.530429422855377197e-02 2.970776259899139404e-01 1.551298946142196655e-01 1.271295696496963501e-01 -9.946293383836746216e-02 1.894870698451995850e-01 3.520166035741567612e-03 1.633138805627822876e-01 -2.724291682243347168e-01 7.187681645154953003e-02 -5.608290433883666992e-02
-2.253080606460571289e-01 3.463388085365295410e-01 -1.210865527391433716e-01 -3.664363920688629150e-02 1.959137618541717529e-03 -1.000980734825134277e-01 -1.260556727647781372e-01 -2.385704070329666138e-01 1.901669502258300781e-01 1.191827207803726196e-01 -2.012216858565807343e-02 -1.347812116146087646e-01 -1.900765746831893921e-01 1.643674671649932861e-01 5.252597108483314514e-02 -6.161406263709068298e-02 -3.010063171386718750e-01 1.522608250379562378e-01 -1.119454205036163330e-01 -2.442097514867782593e-01 3.063779175281524658e-01 1.573575288057327271e-01 4.113057553768157959e-01 -1.167451441287994385e-01 2.741881012916564941e-01 5.546787381172180176e-02 4.639796540141105652e-02 8.636251091957092285e-03 -1.490484271198511124e-02 7.066713273525238037e-02 3.111442783847451210e-03 1.367992907762527466e-01
-1.727031767368316650e-01 -9.853464365005493164e-02 1.437270343303680420e-01 -3.938369750976562500e-01 -7.071101665496826172e-02 -1.235911399126052856e-01 -2.509538531303405762e-01 1.962532103061676025e-01 -6.943964958190917969e-02 8.813782036304473877e-02 -8.796544373035430908e-02 -1.183204054832458496e-01 -1.724604666233062744e-01 -2.014711201190948486e-01 2.973251938819885254e-01 2.056101560592651367e-01 -3.288194239139556885e-01 2.007503658533096313e-01 1.263307500630617142e-02 2.380401641130447388e-01 2.293065041303634644e-01 -1.358088999986648560e-01 7.127591222524642944e-02 -1.443933695554733276e-02 2.869845628738403320e-01 -5.662459507584571838e-02 1.848805882036685944e-02 -1.233268827199935913e-01 4.679627716541290283e-03 -8.538586646318435669e-02 -1.903845369815826416e-01 3.682658821344375610e-02
9.496447443962097168e-02 9.433721005916595459e-02 3.277173638343811035e-02 7.550960779190063477e-02 -2.094352152198553085e-03 -1.097174175083637238e-02 -3.230486512184143066e-01 -2.643003463745117188e-01 -1.600323617458343506e-02 8.721157163381576538e-02 2.267318516969680786e-01 -4.259469509124755859e-01 -3.066096641123294830e-02 -4.476765170693397522e-02 -7.360263168811798096e-02 8.586442098021507263e-03 -3.908322751522064209e-01 8.723145350813865662e-03 -2.425742298364639282e-01 1.200531516224145889e-02 -6.890535354614257812e-02 -1.896856725215911865e-02 1.637657731771469116e-01 -1.407736092805862427e-01 3.192510306835174561e-01 1.081602051854133606e-01 -5.601283628493547440e-03 -3.422303870320320129e-02 3.316918909549713135e-01 -1.932292580604553223e-01 -1.323886513710021973e-01 -9.256623685359954834e-02
-2.132375491783022881e-03 2.203785032033920288e-01 3.494080007076263428e-01 -2.482959181070327759e-01 7.464011758565902710e-02 -1.867569684982299805e-01 -1.282936632633209229e-01 2.256530374288558960e-01 -9.601917862892150879e-02 -6.011012941598892212e-02 -1.920756511390209198e-02 -4.315239787101745605e-01 -1.406789273023605347e-01 7.988342642784118652e-02 1.125010773539543152e-01 1.688603609800338745e-01 -2.552897334098815918e-01 5.664741620421409607e-02 -8.022510260343551636e-02 1.666806638240814209e-01 2.170589715242385864e-01 -2.943144440650939941e-01 1.486094146966934204e-01 -1.033545564860105515e-02 5.136849731206893921e-02 -1.509689837694168091e-01 3.416996449232101440e-02 -2.077469378709793091e-01 5.291569232940673828e-02 -8.360776305198669434e-02 -1.108391135931015015e-01 2.067539542913436890e-01
1.829025745391845703e-01 1.360353678464889526e-01 3.576320111751556396e-01 -1.265410333871841431e-01 -4.048390313982963562e-02 -2.004461921751499176e-02 -7.713846862316131592e-02 1.289108097553253174e-01 1.239955648779869080e-01 9.203603118658065796e-02 -7.941906899213790894e-02 -2.694498598575592041e-01 -6.029300391674041748e-02 7.040908932685852051e-02 2.808175608515739441e-02 -9.923072904348373413e-02 -4.882729798555374146e-02 -2.114129066467285156e-02 -3.260306119918823242e-01 5.790907889604568481e-02 -5.973892658948898315e-02 -2.221800684928894043e-01 4.263662993907928467e-01 2.407220751047134399e-01 3.620296120643615723e-01 -1.816228926181793213e-01 -1.166006997227668762e-01 -3.947101533412933350e-02 -5.949801206588745117e-02 -1.923940517008304596e-02 -2.417572885751724243e-01 1.040340214967727661e-01
-2.106833010911941528e-01 -6.169949844479560852e-02 1.011535823345184326e-01 -1.858851760625839233e-01 1.172354891896247864e-01 -2.562030553817749023e-01 -5.713766440749168396e-02 -1.577693969011306763e-02 -7.575532048940658569e-02 -3.708015084266662598e-01 -1.362112015485763550e-01 -2.742339372634887695e-01 -8.033023774623870850e-02 -5.652651563286781311e-02 5.845409259200096130e-02 1.148682273924350739e-02 -2.158478647470474243e-01 3.274488151073455811e-01 -1.303636282682418823e-01 2.084562480449676514e-01 2.413000315427780151e-01 -8.806617930531501770e-03 7.770130038261413574e-02 2.724951207637786865e-01 3.084255754947662354e-01 -1.840274930000305176e-01 -1.983258277177810669e-01 -1.529259681701660156e-01 -3.985509276390075684e-02 -1.385298669338226318e-01 9.228599071502685547e-02 8.456206880509853363e-03
-6.458862870931625366e-02 2.221746146678924561e-01 1.414520591497421265e-01 -5.164895206689834595e-02 -6.922340393066406250e-02 -2.945928871631622314e-01 5.352650582790374756e-02 5.726790428161621094e-02 1.335966438055038452e-01 4.011592641472816467e-02 2.153764292597770691e-02 -2.008076906204223633e-01 1.718506515026092529e-01 1.177461165934801102e-02 2.558723092079162598e-01 3.670712113380432129e-01 -2.469754517078399658e-01 1.284614652395248413e-01 8.923516422510147095e-02 -5.656848847866058350e-02 7.191398739814758301e-02 -1.451421231031417847e-01 1.700601726770401001e-01 2.578545510768890381e-01 3.004739582538604736e-01 -2.482559382915496826e-01 5.489089339971542358e-02 1.080724224448204041e-01 4.408991429954767227e-03 -2.877903282642364502e-01 -2.756381034851074219e-01 -1.428529433906078339e-02
-8.793007582426071167e-02 -1.192920282483100891e-01 -1.345816552639007568e-01 5.291577428579330444e-02 1.486462950706481934e-01 -3.295734226703643799e-01 -2.696556150913238525e-01 -4.859003424644470215e-02 -1.705301702022552490e-01 1.590511202812194824e-01 -1.580612063407897949e-01 -4.687423706054687500e-01 -5.925972759723663330e-02 -3.389148041605949402e-02 3.575980663299560547e-02 3.319962322711944580e-02 2.379154413938522339e-02 2.184463441371917725e-01 -3.363194763660430908e-01 1.538478881120681763e-01 -2.794879116117954254e-02 -7.386783510446548462e-02 1.257737278938293457e-01 -1.381429284811019897e-01 3.564358353614807129e-01 6.454874575138092041e-02 1.602604538202285767e-01 7.047951221466064453e-02 -1.326208263635635376e-01 -1.829990893602371216e-01 -7.519252598285675049e-02 2.035885117948055267e-02
1.591852605342864990e-01 4.434051364660263062e-02 1.094646900892257690e-01 3.887850046157836914e-02 1.827431656420230865e-02 -3.823390603065490723e-02 -2.342993468046188354e-01 -5.941494554281234741e-02 2.640857100486755371e-01 3.059368431568145752e-01 -2.981144785881042480e-01 -6.234880164265632629e-02 -2.710525393486022949e-01 1.661461442708969116e-01 1.565963774919509888e-01 -8.927609771490097046e-02 -1.201208680868148804e-01 -6.258305907249450684e-02 -8.875854313373565674e-02 2.770738005638122559e-01 2.869037091732025146e-01 -1.368643641471862793e-01 1.799518764019012451e-01 -1.550572663545608521e-01 4.224139750003814697e-01 -1.041105315089225769e-01 -2.526543661952018738e-02 3.903247416019439697e-02 -1.746749877929687500e-01 -5.808491259813308716e-02 -1.100071668624877930e-01 1.068974882364273071e-01
1.071360856294631958e-01 1.701726913452148438e-01 -2.437318861484527588e-01 -5.603627488017082214e-02 3.680431470274925232e-02 -1.305322349071502686e-01 -2.382206171751022339e-01 -2.390034496784210205e-01 2.915275841951370239e-02 -3.192597255110740662e-02 -1.068571135401725769e-01 -2.750884294509887695e-01 -4.979220032691955566e-02 1.797965914011001587e-01 -1.907976865768432617e-01 -1.735763251781463623e-01 -3.554271161556243896e-01 1.424482166767120361e-01 1.523538678884506226e-01 -1.168269515037536621e-01 -2.763780951499938965e-02 -1.829311698675155640e-01 3.129113465547561646e-02 -1.496347188949584961e-01 4.828155040740966797e-01 -9.147886931896209717e-02 -3.076718002557754517e-02 -2.053373605012893677e-01 -1.658554375171661377e-01 9.245245903730392456e-02 9.285955131053924561e-02 -6.409399956464767456e-02
1.167906522750854492e-01 1.794738695025444031e-02 5.751974508166313171e-02 1.899484694004058838e-01 7.788171619176864624e-02 -3.695030882954597473e-02 -1.762042939662933350e-01 7.504343241453170776e-02 -1.378670632839202881e-01 -7.532007247209548950e-02 5.038500577211380005e-02 -5.914121493697166443e-02 6.444907933473587036e-02 5.572584271430969238e-02 4.113019704818725586e-01 -3.792792558670043945e-01 -1.606424003839492798e-01 1.390316337347030640e-01 1.581102958880364895e-03 -1.397788226604461670e-01 2.109534889459609985e-01 -2.150772958993911743e-01 1.370675861835479736e-01 2.114000916481018066e-01 2.933428287506103516e-01 -9.271623939275741577e-02 -9.131479263305664062e-02 -4.626672714948654175e-02 -3.393312543630599976e-02 -4.610378444194793701e-01 -7.187154144048690796e-02 9.289287775754928589e-02
-1.359714120626449585e-01 7.070957124233245850e-02 -2.495742887258529663e-01 -1.436825543642044067e-01 1.926826238632202148e-01 5.422491207718849182e-02 -2.757200039923191071e-02 2.002020776271820068e-01 4.222428202629089355e-01 -1.730954498052597046e-01 -8.680906891822814941e-02 -2.174054831266403198e-01 2.834693491458892822e-01 1.120370626449584961e-01 5.049504339694976807e-02 3.401295747607946396e-03 -2.786136865615844727e-01 2.237152159214019775e-01 -4.583523049950599670e-02 -7.263483107089996338e-02 2.723148763179779053e-01 2.113374322652816772e-02 2.099075466394424438e-01 -3.511209040880203247e-02 3.007933497428894043e-01 -2.068357914686203003e-01 -7.617490738630294800e-02 -8.970263600349426270e-02 -1.889484077692031860e-01 -2.592462673783302307e-02 -1.101572886109352112e-01 -5.991326645016670227e-02
-2.110004983842372894e-02 -3.453776240348815918e-02 -2.292395681142807007e-01 -1.655865758657455444e-01 -8.865387737751007080e-02 -2.359559088945388794e-01 -1.550791561603546143e-01 2.091918438673019409e-01 -3.896025940775871277e-02 -2.929590344429016113e-01 -2.813021652400493622e-02 -3.202884793281555176e-01 -5.041657015681266785e-02 3.411055803298950195e-01 8.042424917221069336e-02 -1.826454699039459229e-01 -1.833045780658721924e-01 2.231095544993877411e-02 -9.801110625267028809e-02 6.933742761611938477e-02 -1.216380372643470764e-01 -1.124637126922607422e-01 2.556144595146179199e-01 -4.614910110831260681e-02 2.708696126937866211e-01 4.151879996061325073e-02 1.522801667451858521e-01 -2.230956107378005981e-01 -2.924014627933502197e-01 5.499479174613952637e-02 -9.257306344807147980e-03 -2.398277968168258667e-01
-4.077779129147529602e-02 -1.642939075827598572e-02 2.452496886253356934e-01 -1.840160638093948364e-01 -9.619405865669250488e-02 1.174385175108909607e-01 1.159648746252059937e-01 1.820359379053115845e-02 3.367276191711425781e-01 1.436893790960311890e-01 -1.781352236866950989e-02 -2.751776874065399170e-01 -1.001785025000572205e-01 1.476977467536926270e-01 -3.774421662092208862e-02 -4.804535210132598877e-02 -1.804449558258056641e-01 2.341951988637447357e-02 2.892591059207916260e-02 2.982082664966583252e-01 4.086632728576660156e-01 5.918969213962554932e-02 2.590917646884918213e-01 2.967447042465209961e-02 2.879743576049804688e-01 4.777703061699867249e-02 -2.038471251726150513e-01 -3.654010361060500145e-03 -2.445884793996810913e-01 -1.795835047960281372e-01 -2.021997123956680298e-01 2.118705213069915771e-02
-4.374590143561363220e-02 5.742485821247100830e-02 -2.187338890507817268e-03 6.745847314596176147e-02 -8.248554915189743042e-02 1.107698604464530945e-01 -3.321349918842315674e-01 8.948224037885665894e-02 2.622422203421592712e-02 -1.041253805160522461e-01 1.656929552555084229e-01 -2.019209563732147217e-01 1.347560435533523560e-01 2.768545448780059814e-01 2.722050528973340988e-03 -2.251085788011550903e-01 -7.455572951585054398e-03 1.143861711025238037e-01 -6.906034797430038452e-02 -1.178282201290130615e-01 7.248337566852569580e-02 -1.186989843845367432e-01 3.297277987003326416e-01 1.844481527805328369e-01 2.312293052673339844e-01 1.042928248643875122e-01 -9.394745342433452606e-03 -2.827556431293487549e-01 1.205345168709754944e-01 -4.486379623413085938e-01 -2.651887238025665283e-01 5.660130456089973450e-02
-1.578218042850494385e-01 2.788250707089900970e-02 8.936507999897003174e-02 4.105703532695770264e-02 -1.308294106274843216e-02 1.830518841743469238e-01 5.729625001549720764e-02 -1.943064481019973755e-01 2.382898181676864624e-01 -2.217509597539901733e-02 1.898125708103179932e-01 -1.560995280742645264e-01 -7.231552898883819580e-02 2.523207068443298340e-01 4.815794900059700012e-02 3.378261253237724304e-02 8.499894291162490845e-02 2.659313082695007324e-01 -3.298221528530120850e-02 1.563013345003128052e-01 5.772195458412170410e-01 3.266731649637222290e-02 1.518357098102569580e-01 1.202716901898384094e-01 3.066987991333007812e-01 -6.627052277326583862e-02 6.775985658168792725e-02 -3.283281996846199036e-02 -1.243232097476720810e-02 -1.604885607957839966e-01 -3.042458593845367432e-01 -4.546969756484031677e-02
-1.361571550369262695e-01 5.753616243600845337e-02 -1.108055859804153442e-01 -6.936530768871307373e-02 5.240244045853614807e-02 -9.871376305818557739e-02 -4.114266932010650635e-01 -9.070318192243576050e-02 -3.356112539768218994e-02 2.112810313701629639e-02 -4.333481937646865845e-02 -3.686973154544830322e-01 -5.810039117932319641e-03 4.085180759429931641e-01 4.588850587606430054e-02 -5.003681033849716187e-02 2.439937181770801544e-02 2.465308308601379395e-01 -2.828479111194610596e-01 -2.671235501766204834e-01 1.019223332405090332e-01 -6.899809092283248901e-02 5.035003274679183960e-02 -1.193680092692375183e-01 2.782008945941925049e-01 1.327724605798721313e-01 -1.089199706912040710e-01 -1.224436759948730469e-01 1.692163348197937012e-01 -2.509005665779113770e-01 3.155798092484474182e-02 -3.207094222307205200e-02
-1.209968850016593933e-01 1.072104945778846741e-01 6.503826379776000977e-02 -1.503320783376693726e-01 -1.084912121295928955e-01 -1.705756485462188721e-01 -5.858516693115234375e-02 1.626567542552947998e-01 1.338950395584106445e-01 1.637386530637741089e-01 6.101286411285400391e-02 -4.361103475093841553e-01 1.625662744045257568e-01 -1.269495040178298950e-01 3.975014686584472656e-01 1.280546039342880249e-01 -2.226680368185043335e-01 -1.649369746446609497e-01 -1.018893998116254807e-02 9.239111840724945068e-02 3.291882202029228210e-02 8.150985836982727051e-02 1.146996542811393738e-01 -1.697143763303756714e-01 2.797797918319702148e-01 -3.229824304580688477e-01 1.605773121118545532e-01 -1.561646759510040283e-01 -5.494601652026176453e-02 -1.104273721575737000e-01 -1.937503963708877563e-01 -6.842643022537231445e-03
-3.306695725768804550e-04 2.768583595752716064e-01 1.220715325325727463e-02 -1.979478448629379272e-01 2.457218617200851440e-01 7.081551104784011841e-02 -2.749996632337570190e-02 -8.914252743124961853e-03 1.351815834641456604e-02 1.171685159206390381e-01 3.088156580924987793e-01 -9.997670352458953857e-02 4.368338361382484436e-02 8.886963129043579102e-02 4.518184065818786621e-02 1.200684532523155212e-01 -4.041623696684837341e-02 -1.507036238908767700e-01 1.436821520328521729e-01 1.283446997404098511e-01 2.827867865562438965e-01 2.754532918334007263e-02 2.122253477573394775e-01 1.216190233826637268e-01 4.717032611370086670e-01 -2.322117090225219727e-01 -2.906643152236938477e-01 5.111715942621231079e-02 1.290333271026611328e-02 -9.973255544900894165e-02 -1.771312803030014038e-01 -2.553751766681671143e-01
5.215618386864662170e-02 7.766976952552795410e-02 -8.979410678148269653e-02 -3.283256292343139648e-02 -3.894347697496414185e-02 -7.851310819387435913e-02 -3.368563055992126465e-01 4.312852025032043457e-02 2.303228527307510376e-01 1.494394838809967041e-01 2.534863352775573730e-01 -2.858636975288391113e-01 -4.204094409942626953e-01 3.950905799865722656e-01 2.323833666741847992e-02 -1.715902686119079590e-01 -1.615937948226928711e-01 -4.223489016294479370e-02 -1.153457388281822205e-01 -9.566969424486160278e-02 2.258271723985671997e-01 7.640208303928375244e-02 1.176493167877197266e-01 -5.709709227085113525e-02 1.783684194087982178e-01 -1.096749305725097656e-01 8.337721973657608032e-02 1.231498569250106812e-01 -7.177159935235977173e-02 -2.681610882282257080e-01 8.449035137891769409e-02 -2.152151614427566528e-02
-4.978059604763984680e-02 -2.004559934139251709e-01 -2.444907575845718384e-01 -8.036113530397415161e-02 1.742764115333557129e-01 6.866464018821716309e-02 -1.163694858551025391e-01 1.594435572624206543e-01 -6.611402332782745361e-02 7.038058340549468994e-02 -1.413039565086364746e-01 -3.478949666023254395e-01 -9.196636080741882324e-02 7.252739369869232178e-02 2.066877186298370361e-01 -4.304708540439605713e-01 -4.769530892372131348e-02 1.128652021288871765e-01 1.806070953607559204e-01 1.680672541260719299e-02 8.817121386528015137e-02 -2.968212217092514038e-02 1.809527575969696045e-01 -1.341497153043746948e-01 3.112191557884216309e-01 6.652998179197311401e-02 2.602758705615997314e-01 2.445176988840103149e-01 -9.303797036409378052e-02 -2.678981125354766846e-01 6.892169266939163208e-02 -6.072588637471199036e-02
7.500485330820083618e-02 -3.881325945258140564e-02 -1.339927762746810913e-01 3.736162930727005005e-02 2.236438170075416565e-02 2.098582088947296143e-01 -6.517054140567779541e-02 -1.324900686740875244e-01 2.368051260709762573e-01 -2.034900635480880737e-01 4.263139143586158752e-02 -4.305515885353088379e-01 1.449090987443923950e-01 2.569721043109893799e-01 2.276484072208404541e-01 1.277027875185012817e-01 1.133379433304071426e-02 8.588065207004547119e-02 -9.946467727422714233e-02 -7.044025510549545288e-02 -2.018599398434162140e-02 -2.001587748527526855e-01 1.624258905649185181e-01 2.401280999183654785e-01 3.825150430202484131e-01 -4.483271623030304909e-04 -1.094525605440139771e-01 6.589034199714660645e-02 7.642538100481033325e-02 -2.665059864521026611e-01 -2.572478353977203369e-01 1.215678304433822632e-01
-2.268234640359878540e-01 -9.839166700839996338e-02 4.174719750881195068e-02 5.093452706933021545e-02 2.275337092578411102e-02 -2.137959003448486328e-01 1.129755564033985138e-02 -4.983817785978317261e-02 -4.598138853907585144e-02 -7.453415542840957642e-02 1.966775506734848022e-01 -2.184420973062515259e-01 -1.507879793643951416e-01 6.851268559694290161e-02 2.599784545600414276e-02 -9.781084209680557251e-02 -2.038356512784957886e-01 2.703824639320373535e-01 -2.394039779901504517e-01 -3.076873160898685455e-02 1.700825989246368408e-01 9.180491417646408081e-02 -5.515391379594802856e-02 -4.954454675316810608e-02 4.199090898036956787e-01 1.810730434954166412e-02 -1.703776419162750244e-01 -3.908579945564270020e-01 -4.004541318863630295e-03 -3.731114864349365234e-01 -1.943420916795730591e-01 -5.230684950947761536e-02
6.678430736064910889e-02 -2.531466819345951080e-02 1.278959661722183228e-01 2.235667854547500610e-01 7.002786546945571899e-02 8.524250984191894531e-02 -1.914519965648651123e-01 -4.025143757462501526e-02 -1.318666152656078339e-03 -9.056913107633590698e-02 9.673108905553817749e-02 -1.389421522617340088e-01 2.273141443729400635e-01 2.239869385957717896e-01 2.421549521386623383e-02 -1.152914091944694519e-01 -3.558403626084327698e-02 1.964710652828216553e-02 3.795950487256050110e-02 3.420310020446777344e-01 1.298790425062179565e-01 -8.325704932212829590e-02 4.762777984142303467e-01 -1.052150428295135498e-01 4.389971792697906494e-01 -2.022108584642410278e-01 -8.018299192190170288e-02 -1.091315895318984985e-01 1.745324283838272095e-01 1.699644625186920166e-01 -1.378902047872543335e-01 -1.158851981163024902e-01
1.769172959029674530e-02 1.575367152690887451e-01 -2.525175176560878754e-02 -9.251251071691513062e-02 1.709045171737670898e-01 -1.167486757040023804e-01 -2.176592350006103516e-01 2.496219277381896973e-01 2.093491256237030029e-01 -2.530880868434906006e-01 -5.411435384303331375e-03 -2.132679969072341919e-01 -1.288778334856033325e-01 3.226118683815002441e-01 4.778299108147621155e-02 -1.648432463407516479e-01 -2.473629266023635864e-01 -1.191302016377449036e-01 -1.875305548310279846e-02 1.342789083719253540e-01 2.733625657856464386e-02 1.245229318737983704e-02 1.994098573923110962e-01 -7.343188673257827759e-02 2.863115966320037842e-01 1.289793942123651505e-02 8.651829510927200317e-02 2.771683931350708008e-01 -1.175610870122909546e-01 -1.702594012022018433e-01 -1.371744126081466675e-01 3.764496147632598877e-01
1.972233504056930542e-01 1.293851435184478760e-01 -7.446356862783432007e-02 -2.414314746856689453e-01 2.987256087362766266e-02 5.803084000945091248e-02 -1.251410692930221558e-01 1.529287081211805344e-02 1.707120835781097412e-01 6.374030560255050659e-02 -6.885480135679244995e-02 5.270010791718959808e-03 -1.295097023248672485e-01 1.598272919654846191e-01 6.502158194780349731e-02 6.749699264764785767e-02 -2.193161547183990479e-01 1.930475682020187378e-01 -4.996013641357421875e-02 2.153212279081344604e-01 -1.696151942014694214e-01 -8.024898916482925415e-02 6.155930757522583008e-01 -3.157287091016769409e-02 2.200183868408203125e-01 -8.267659693956375122e-02 -7.214232534170150757e-02 1.998853534460067749e-01 -1.603932082653045654e-01 -5.091724917292594910e-02 -3.028963208198547363e-01 -3.801320865750312805e-02
7.761505246162414551e-02 2.431082874536514282e-01 -2.662354707717895508e-02 -2.917460799217224121e-01 -2.312431484460830688e-01 -1.446484327316284180e-01 -2.338551282882690430e-01 3.241018056869506836e-01 -1.383398324251174927e-01 -3.381098806858062744e-02 -1.649793386459350586e-01 -2.472319602966308594e-01 -3.038993775844573975e-01 -6.458784639835357666e-02 7.311569154262542725e-02 2.003676444292068481e-01 -1.641363799571990967e-01 5.245699360966682434e-02 1.750591546297073364e-01 -1.230322420597076416e-01 2.077854275703430176e-01 -1.403397917747497559e-01 1.080154180526733398e-01 3.622277826070785522e-02 3.688392043113708496e-01 -2.144232094287872314e-01 -1.217069923877716064e-01 5.944620352238416672e-03 2.809254825115203857e-02 -9.890482574701309204e-02 -1.312075997702777386e-03 -7.426411658525466919e-02
-1.771139679476618767e-03 1.523362547159194946e-01 8.580305427312850952e-02 -2.983782589435577393e-01 2.503918111324310303e-01 8.713632822036743164e-02 -1.297546327114105225e-01 -1.420879811048507690e-01 -1.755731403827667236e-01 -3.239030763506889343e-02 -4.125641286373138428e-02 -3.205620497465133667e-02 1.071022450923919678e-01 2.876606881618499756e-01 9.990528970956802368e-02 -8.800043142400681973e-04 -2.418368011713027954e-01 2.387788146734237671e-01 3.604659065604209900e-02 -1.959346085786819458e-01 1.210496500134468079e-01 -1.557627469301223755e-01 -2.026145309209823608e-01 -1.312510808929800987e-03 3.687367737293243408e-01 -3.443281650543212891e-01 -8.275201171636581421e-02 1.799872070550918579e-01 4.073540493845939636e-02 -6.520313769578933716e-02 -2.773269116878509521e-01 -1.500861942768096924e-01
-8.935243822634220123e-03 -1.173352599143981934e-01 1.314915623515844345e-02 1.916411966085433960e-01 -6.468594074249267578e-02 -1.636557430028915405e-01 3.457688167691230774e-02 2.325217723846435547e-01 9.955370426177978516e-02 -3.635267727077007294e-03 -7.036311924457550049e-02 -2.503710687160491943e-01 -1.391738057136535645e-01 -1.346944868564605713e-01 1.807682812213897705e-01 8.126935362815856934e-02 -3.066789209842681885e-01 -6.922159227542579174e-04 -1.513847243040800095e-02 -1.192906126379966736e-01 1.378247421234846115e-02 2.324395440518856049e-02 3.541996479034423828e-01 3.220559954643249512e-01 4.402144253253936768e-01 -6.115352362394332886e-02 -2.323359251022338867e-02 7.649394683539867401e-03 2.674131393432617188e-01 -3.074777424335479736e-01 7.708710432052612305e-02 -1.131797768175601959e-02
-1.793854683637619019e-01 -4.320929944515228271e-02 -5.289350077509880066e-02 -1.126939952373504639e-01 -1.489456892013549805e-01 -2.794034779071807861e-01 5.808380991220474243e-02 -2.340630590915679932e-01 -9.103892743587493896e-02 6.384817510843276978e-02 -6.893256306648254395e-02 -3.515447080135345459e-01 -1.066413521766662598e-01 -6.838244944810867310e-02 1.207874789834022522e-01 2.764764428138732910e-02 2.326389029622077942e-02 3.227971196174621582e-01 -9.941425919532775879e-02 -2.436432056128978729e-02 2.773149870336055756e-02 1.168707087635993958e-01 2.646754384040832520e-01 -2.034293264150619507e-01 3.952083885669708252e-01 -8.563116192817687988e-02 -2.365206331014633179e-01 -8.413252234458923340e-02 -1.209621727466583252e-01 -3.034470379352569580e-01 2.130053341388702393e-01 -1.539102941751480103e-02
1.156549155712127686e-02 9.349933266639709473e-02 6.013044342398643494e-02 1.851856857538223267e-01 -2.305804193019866943e-01 2.731766318902373314e-03 6.388026475906372070e-02 -6.993304938077926636e-02 5.494206026196479797e-02 1.418235152959823608e-01 -1.185159906744956970e-01 -4.102399051189422607e-01 1.462200284004211426e-01 -6.802650541067123413e-02 -1.146889030933380127e-01 9.217447787523269653e-02 -2.820638120174407959e-01 -9.529155679047107697e-03 -2.762683033943176270e-01 2.927849888801574707e-01 2.682734429836273193e-01 -1.414926350116729736e-01 3.554726243019104004e-01 -5.237999185919761658e-02 2.036612629890441895e-01 -1.407748013734817505e-01 1.565148085355758667e-01 6.450733542442321777e-02 -1.660137921571731567e-01 -1.659343540668487549e-01 1.103952452540397644e-01 -1.338174641132354736e-01
5.953989550471305847e-02 9.652459621429443359e-02 -1.072154007852077484e-02 2.105949074029922485e-01 1.087111458182334900e-01 9.006775170564651489e-02 -1.265846937894821167e-01 -7.988697290420532227e-02 6.995889544486999512e-02 1.894750893115997314e-01 -1.924825459718704224e-02 -2.883421182632446289e-01 8.599093556404113770e-02 -9.236393123865127563e-02 -1.080607995390892029e-01 -2.013945877552032471e-01 -1.317910403013229370e-01 1.556792408227920532e-01 -1.100610196590423584e-02 -5.109005607664585114e-03 2.236063331365585327e-01 1.814083009958267212e-01 6.715106219053268433e-02 -2.076334655284881592e-01 5.554451942443847656e-01 -4.321532323956489563e-03 -4.175757989287376404e-02 -1.440524682402610779e-02 1.732366085052490234e-01 -4.183712005615234375e-01 1.335805505514144897e-01 4.698283597826957703e-02
1.111910119652748108e-01 2.061813175678253174e-01 -1.048244386911392212e-01 7.537983357906341553e-02 -1.856566220521926880e-01 1.896875910460948944e-02 -6.558182835578918457e-02 4.084191098809242249e-02 2.962419763207435608e-02 -3.561596572399139404e-01 2.659099921584129333e-02 -3.304451406002044678e-01 4.128319025039672852e-02 2.677732408046722412e-01 -3.611807897686958313e-02 -1.790038794279098511e-01 1.777450889348983765e-01 1.907771676778793335e-01 -1.123930066823959351e-01 -9.997176378965377808e-02 2.867690324783325195e-01 -6.431713234633207321e-03 5.821964517235755920e-02 -1.356111466884613037e-01 4.021282196044921875e-01 -1.286669671535491943e-01 -2.361460179090499878e-01 -1.622589230537414551e-01 -2.841731533408164978e-02 -2.001406699419021606e-01 -2.172186970710754395e-01 1.413466595113277435e-02
-8.439218252897262573e-02 1.737142354249954224e-01 1.345408260822296143e-01 -1.874355673789978027e-01 -1.471446603536605835e-01 -1.399766951799392700e-01 -1.822864860296249390e-01 8.521579205989837646e-02 -1.320350021123886108e-01 -2.151601761579513550e-02 -2.130450755357742310e-01 -2.187277078628540039e-01 1.366293132305145264e-01 7.811395078897476196e-02 3.315223753452301025e-01 1.326379477977752686e-01 -2.659360170364379883e-01 1.989786513149738312e-02 3.249049186706542969e-01 -6.129817664623260498e-02 2.999140024185180664e-01 2.853809483349323273e-02 2.329002618789672852e-01 7.636430859565734863e-02 2.628020644187927246e-01 -6.464774161577224731e-02 1.529944986104965210e-01 -1.767858862876892090e-01 -8.678741753101348877e-02 -6.549084186553955078e-02 -1.876127868890762329e-01 2.411172538995742798e-01
-7.601577043533325195e-02 -1.440194100141525269e-01 -3.588310480117797852e-01 -7.500178366899490356e-02 7.443782687187194824e-02 -9.234414994716644287e-02 -3.620556890964508057e-01 2.925629019737243652e-01 9.439203143119812012e-02 -2.745420336723327637e-01 -1.109805703163146973e-02 -3.963164091110229492e-01 5.689316615462303162e-02 6.924646347761154175e-02 1.151557490229606628e-01 -7.330735772848129272e-02 -1.060085594654083252e-01 2.234164178371429443e-01 -1.442952430807054043e-03 -2.783507667481899261e-02 -3.303726017475128174e-02 1.793444156646728516e-01 3.250307142734527588e-01 -1.922019422054290771e-01 1.914368867874145508e-01 5.858167074620723724e-03 -1.256263554096221924e-01 -3.600538149476051331e-02 -1.299673765897750854e-01 2.906647138297557831e-02 -1.685642749071121216e-01 5.026219040155410767e-02
-9.619059041142463684e-03 8.113481849431991577e-02 -1.293921172618865967e-01 -4.411198943853378296e-02 -2.798349857330322266e-01 7.486235350370407104e-02 -3.630441799759864807e-02 -5.310980603098869324e-02 1.306916922330856323e-01 -1.370439026504755020e-02 8.620863407850265503e-02 -3.479385673999786377e-01 -3.268855512142181396e-01 -8.444895595312118530e-02 2.112161517143249512e-01 -2.277751080691814423e-02 -2.334675937891006470e-01 1.408876776695251465e-01 -1.860775947570800781e-01 4.230593517422676086e-02 -9.203032404184341431e-02 -3.085621595382690430e-01 1.412264853715896606e-01 2.074023522436618805e-02 1.884648650884628296e-01 -2.047104835510253906e-01 -5.103257950395345688e-03 -5.435939505696296692e-02 -1.698533594608306885e-01 -4.200201928615570068e-01 1.672926694154739380e-01 -1.822662651538848877e-01
-2.205330431461334229e-01 -7.771676778793334961e-02 -1.337852776050567627e-01 -1.149006560444831848e-01 -1.223390400409698486e-01 4.452561959624290466e-03 2.022317238152027130e-02 -5.783395841717720032e-02 -3.160967230796813965e-01 -1.208024695515632629e-01 -7.124329358339309692e-02 -1.263518929481506348e-01 -4.767426848411560059e-02 4.022584259510040283e-01 1.401673108339309692e-01 1.643043756484985352e-02 -2.338287234306335449e-01 -3.133284747600555420e-01 5.373698193579912186e-03 -5.772478878498077393e-03 2.275438010692596436e-01 -2.364198565483093262e-01 2.122099399566650391e-01 3.147276490926742554e-02 3.277637660503387451e-01 -1.013881862163543701e-01 2.885705977678298950e-02 2.540413662791252136e-02 -9.742961823940277100e-02 -4.355379939079284668e-02 -1.956671476364135742e-01 -3.169591128826141357e-01
8.166164159774780273e-02 5.761846899986267090e-02 -7.506597042083740234e-02 -2.727414369583129883e-01 5.034767836332321167e-02 -4.414608702063560486e-02 -5.952569097280502319e-02 2.982352375984191895e-01 -1.912081092596054077e-01 1.193532999604940414e-02 -2.002535015344619751e-01 -3.360539376735687256e-01 -1.663587391376495361e-01 -4.751474037766456604e-02 2.968534454703330994e-02 1.478318125009536743e-01 -3.731430172920227051e-01 9.659083187580108643e-02 1.606803089380264282e-01 1.666274964809417725e-01 1.143453121185302734e-01 -3.689469993114471436e-01 9.464088827371597290e-02 2.614597603678703308e-02 1.998968124389648438e-01 -9.781029820442199707e-02 -1.174713373184204102e-01 1.957536935806274414e-01 4.059515148401260376e-02 -3.251941204071044922e-01 -9.946519508957862854e-03 2.200268022716045380e-02
1.568959269206970930e-04 3.016303777694702148e-01 -3.149194642901420593e-02 -7.157963514328002930e-02 -2.903495430946350098e-01 1.458312571048736572e-01 2.113973535597324371e-02 1.009944379329681396e-01 1.724350899457931519e-01 6.954533606767654419e-02 1.356810703873634338e-02 -2.635687887668609619e-01 7.160350680351257324e-02 4.445022940635681152e-01 -4.920981824398040771e-02 -7.474270462989807129e-02 -1.649576611816883087e-02 2.594184875488281250e-01 -2.148742973804473877e-01 -2.441253326833248138e-02 -1.079653054475784302e-01 -1.219144612550735474e-01 1.121389791369438171e-01 -7.987895607948303223e-02 4.869376420974731445e-01 1.805963926017284393e-02 -2.102129906415939331e-02 -3.652284294366836548e-02 -5.577722191810607910e-02 -2.435898631811141968e-01 8.335764706134796143e-02 5.769339203834533691e-02
6.690956652164459229e-02 -1.576539874076843262e-01 6.372531875967979431e-03 -4.407364502549171448e-02 5.718002095818519592e-02 1.697992980480194092e-01 -5.074261128902435303e-02 -4.265770688652992249e-02 1.911770254373550415e-01 2.510630898177623749e-02 3.438474833965301514e-01 -1.762127131223678589e-01 9.535299614071846008e-03 6.186923012137413025e-02 1.695042699575424194e-01 -2.349582314491271973e-01 -1.580474376678466797e-01 1.904312223196029663e-01 -1.223084107041358948e-01 2.368686050176620483e-01 3.040859699249267578e-01 -1.256010234355926514e-01 4.537403285503387451e-01 -2.525435686111450195e-01 1.130437701940536499e-01 -7.214295864105224609e-02 -1.689283549785614014e-01 -4.797637835144996643e-02 1.974191516637802124e-01 -7.460220903158187866e-02 -2.271735519170761108e-01 -5.187867954373359680e-02
-1.804952025413513184e-01 2.139340490102767944e-01 2.587994635105133057e-01 -1.129036694765090942e-01 -1.274525523185729980e-01 -1.474472433328628540e-01 -9.156946092844009399e-02 7.829100824892520905e-03 -2.634424269199371338e-01 -7.601732760667800903e-02 -1.447801887989044189e-01 -2.380086481571197510e-01 -8.584448136389255524e-03 5.323186516761779785e-02 -7.284503430128097534e-02 -1.757454425096511841e-01 -1.138184517621994019e-01 1.659035123884677887e-02 -1.019595414400100708e-01 2.135757207870483398e-01 2.458769232034683228e-01 2.062592469155788422e-02 4.484664499759674072e-01 2.528491429984569550e-02 2.963235974311828613e-01 2.705664038658142090e-01 1.937489658594131470e-01 7.054540514945983887e-02 2.285556644201278687e-01 -1.164802834391593933e-01 -4.489829763770103455e-02 1.937150768935680389e-02
1.136585101485252380e-01 2.340217120945453644e-02 9.366130083799362183e-02 5.202775076031684875e-02 5.406926572322845459e-02 9.425535053014755249e-02 -2.483368963003158569e-01 4.764122143387794495e-02 1.783874630928039551e-01 3.170898556709289551e-01 -3.300451934337615967e-01 -2.392896860837936401e-01 -1.529991030693054199e-01 1.035702377557754517e-01 1.243891268968582153e-01 1.148720830678939819e-02 -9.409396350383758545e-02 -3.451238945126533508e-02 9.610516950488090515e-03 3.375357687473297119e-01 1.644506007432937622e-01 4.753393679857254028e-02 3.405969440937042236e-01 -9.968414157629013062e-02 4.464228749275207520e-01 -7.801195234060287476e-02 -1.126677542924880981e-01 -6.064781919121742249e-04 -1.745257526636123657e-01 2.583370544016361237e-02 -2.106671594083309174e-02 1.484944224357604980e-01
-1.601189076900482178e-01 4.244151059538125992e-04 1.239580214023590088e-01 -3.007646203041076660e-01 7.744061946868896484e-02 -2.649088948965072632e-02 -7.482242584228515625e-02 -1.948604583740234375e-01 -1.298082340508699417e-02 -2.232308983802795410e-01 -2.308815717697143555e-02 -1.972193270921707153e-01 8.422201871871948242e-02 6.382550299167633057e-02 1.204397231340408325e-01 3.843601420521736145e-02 -3.134331703186035156e-01 3.950112462043762207e-01 1.800228059291839600e-01 1.051034107804298401e-01 1.952887177467346191e-01 -2.030889391899108887e-01 1.046545654535293579e-01 3.709471970796585083e-02 2.790991961956024170e-01 -1.527696996927261353e-01 -1.522048562765121460e-01 -4.488313570618629456e-02 -9.642618894577026367e-02 -2.544606626033782959e-01 1.107295006513595581e-01 3.154747784137725830e-01
-6.622745096683502197e-02 2.405495382845401764e-02 1.115552112460136414e-01 -4.012394845485687256e-01 7.330077886581420898e-02 -1.311784237623214722e-01 -1.780714988708496094e-01 1.772233843803405762e-01 -1.515696048736572266e-01 -7.392136007547378540e-02 -4.916082695126533508e-02 -2.336535453796386719e-01 -1.549070477485656738e-01 -5.863298475742340088e-02 2.154198437929153442e-01 2.559469938278198242e-01 -9.923366457223892212e-02 3.550492525100708008e-01 5.574177578091621399e-02 1.367980241775512695e-01 2.050008773803710938e-01 -1.234353259205818176e-01 2.262998372316360474e-01 -1.383926719427108765e-01 2.233986854553222656e-01 -3.128627836704254150e-01 -5.907125771045684814e-02 -1.770879775285720825e-01 -2.034288085997104645e-02 1.505219191312789917e-01 -1.155515462160110474e-01 -8.176625519990921021e-02
-1.900427043437957764e-01 1.467550992965698242e-01 3.012407124042510986e-01 3.775783628225326538e-02 9.692484140396118164e-02 1.107708811759948730e-01 -2.187431789934635162e-02 -3.436221182346343994e-02 -2.345586419105529785e-01 1.032049860805273056e-02 3.744258880615234375e-01 -3.599269688129425049e-01 -3.115037083625793457e-01 1.309574246406555176e-01 2.538111805915832520e-01 -1.579593122005462646e-02 -1.348205506801605225e-01 -2.754015475511550903e-02 -2.699268609285354614e-02 4.721304029226303101e-02 1.544173657894134521e-01 7.331667840480804443e-02 2.702122330665588379e-01 -8.549208939075469971e-02 3.339527249336242676e-01 -1.374420989304780960e-02 9.603738039731979370e-02 -1.211146339774131775e-01 7.803761959075927734e-02 -1.422988176345825195e-01 1.014906167984008789e-01 -1.394636631011962891e-01
7.502638548612594604e-02 -5.426157265901565552e-02 -2.115734480321407318e-02 -3.812205791473388672e-02 -1.219331193715333939e-02 1.020917221903800964e-01 -3.533858060836791992e-01 3.379018306732177734e-01 -1.555240061134099960e-02 -2.305272519588470459e-01 -9.618358314037322998e-02 -2.701863050460815430e-01 -9.362607449293136597e-02 -2.387577854096889496e-02 1.294756401330232620e-02 -2.038157433271408081e-01 -7.197543978691101074e-02 -1.409870479255914688e-02 -1.570753902196884155e-01 -1.023136451840400696e-01 5.341067910194396973e-01 -8.839454501867294312e-02 1.085938587784767151e-01 -3.706654161214828491e-02 1.037185490131378174e-01 -1.477172523736953735e-01 8.445987105369567871e-02 9.372438490390777588e-02 -2.236700356006622314e-01 -2.663660347461700439e-01 -1.854430437088012695e-01 -5.079358071088790894e-02
1.549546699970960617e-02 -4.583899863064289093e-03 -9.383930824697017670e-03 -3.182051181793212891e-01 3.789163380861282349e-02 -2.301565837115049362e-03 -2.578571140766143799e-01 3.247063755989074707e-01 -7.351448386907577515e-02 1.447625309228897095e-01 -2.381585687398910522e-01 -2.850847542285919189e-01 -1.597612649202346802e-01 -1.564220488071441650e-01 1.289162039756774902e-01 1.113951131701469421e-01 -3.964205980300903320e-01 1.682648360729217529e-01 -6.733211688697338104e-03 6.012175977230072021e-02 1.530384719371795654e-01 -3.275130987167358398e-01 4.669839516282081604e-03 7.344060391187667847e-02 1.765950918197631836e-01 -1.896767765283584595e-01 -7.692418247461318970e-02 1.088401973247528076e-01 1.988885365426540375e-02 -2.620973587036132812e-01 2.294581755995750427e-02 4.348117113113403320e-02
-3.000334091484546661e-02 1.770137548446655273e-01 4.027937725186347961e-02 -2.917139530181884766e-01 1.489354856312274933e-02 3.099674591794610023e-03 -2.860641479492187500e-01 1.142429709434509277e-01 -4.234315082430839539e-02 -1.279926002025604248e-01 -1.623785197734832764e-01 -1.646488606929779053e-01 1.610668897628784180e-01 1.015829816460609436e-01 1.287245303392410278e-01 1.096219122409820557e-01 1.788778416812419891e-02 4.593680426478385925e-02 1.278814673423767090e-01 -1.534978598356246948e-01 1.677265614271163940e-01 -7.379930466413497925e-02 1.546892970800399780e-01 1.554470956325531006e-01 3.248330652713775635e-01 -6.879613548517227173e-02 -2.510066628456115723e-01 -1.578501798212528229e-02 -8.052155375480651855e-02 -5.592196583747863770e-01 1.066520437598228455e-02 1.805201768875122070e-01
1.036701947450637817e-01 -6.130765378475189209e-02 6.398008763790130615e-02 -5.907860398292541504e-02 1.103185340762138367e-01 2.652651369571685791e-01 4.354047775268554688e-02 1.800292283296585083e-01 -1.218059733510017395e-01 2.993744313716888428e-01 9.061966091394424438e-02 -3.170300424098968506e-01 -9.703910350799560547e-02 2.890586555004119873e-01 -6.714092940092086792e-02 -1.959092020988464355e-01 -1.968476176261901855e-01 -6.745255738496780396e-02 -2.307492345571517944e-01 -4.016995057463645935e-02 1.669284105300903320e-01 -2.034247964620590210e-01 2.977002561092376709e-01 -1.836756430566310883e-02 2.377151846885681152e-01 -2.542858123779296875e-01 -2.411867976188659668e-01 -9.235426038503646851e-02 -7.671307027339935303e-02 -1.117246411740779877e-02 -2.303270697593688965e-01 -9.342824667692184448e-02
-1.201478615403175354e-01 8.875514566898345947e-02 7.318017631769180298e-02 1.012358069419860840e-01 -1.007468402385711670e-01 -1.711425781250000000e-01 -9.700057655572891235e-02 -6.415922194719314575e-02 -9.010938555002212524e-02 4.827188327908515930e-02 -1.469948440790176392e-01 -1.232995614409446716e-01 -1.588740795850753784e-01 1.276784241199493408e-01 1.411863137036561966e-02 -2.143129110336303711e-01 -2.294804155826568604e-01 5.395761877298355103e-02 1.780080981552600861e-02 5.555646866559982300e-02 1.081774234771728516e-01 -2.610008716583251953e-01 1.607176214456558228e-01 2.931468486785888672e-01 3.319242000579833984e-01 -4.062328338623046875e-01 -3.338544368743896484e-01 8.895587921142578125e-02 6.999181210994720459e-02 -3.418733477592468262e-01 7.581201940774917603e-02 -3.906361013650894165e-02
1.933939754962921143e-01 3.786501288414001465e-02 -1.596200317144393921e-01 5.799159035086631775e-02 -6.119224056601524353e-02 3.284800052642822266e-02 -2.793879508972167969e-01 4.359352588653564453e-02 8.546508103609085083e-02 -1.923200935125350952e-01 -1.959841102361679077e-01 -3.227716982364654541e-01 8.730749040842056274e-02 1.063684001564979553e-01 -6.128818914294242859e-02 -2.765331864356994629e-01 -4.556883871555328369e-02 2.472396567463874817e-02 -1.894048750400543213e-01 -1.079194024205207825e-01 4.370786845684051514e-01 -1.110893040895462036e-01 1.916241794824600220e-01 -2.428934872150421143e-01 2.307792007923126221e-01 -2.764992117881774902e-01 -1.772376149892807007e-01 2.718028053641319275e-02 6.245479360222816467e-02 -5.435146857053041458e-03 -1.835755556821823120e-01 -1.126871779561042786e-01
1.900321990251541138e-01 -1.438891291618347168e-01 -2.418647110462188721e-01 5.166091397404670715e-02 3.724144771695137024e-02 -2.506023645401000977e-01 -3.615484237670898438e-01 1.726541668176651001e-01 1.480591297149658203e-01 2.942058071494102478e-02 1.077412744052708149e-04 -4.037072956562042236e-01 -8.949524909257888794e-02 1.922231912612915039e-01 3.351600468158721924e-02 -1.753022223711013794e-01 -3.066419959068298340e-01 6.972310692071914673e-02 3.355705365538597107e-02 1.994492672383785248e-02 2.452705651521682739e-01 1.855060607194900513e-01 2.214265912771224976e-01 -9.128813445568084717e-02 7.047976553440093994e-02 -8.296407014131546021e-02 1.909515708684921265e-01 2.103368565440177917e-02 -2.804542183876037598e-01 -9.430208057165145874e-02 -7.776810228824615479e-02 4.736105445772409439e-03
1.643000841140747070e-01 1.377298086881637573e-01 8.403494209051132202e-02 -1.005285978317260742e-01 3.069856166839599609e-01 -1.076326519250869751e-01 2.929270826280117035e-02 7.780500501394271851e-02 1.150890961289405823e-01 -4.247234463691711426e-01 7.664682716131210327e-02 -3.383732959628105164e-02 4.900317639112472534e-02 1.101639941334724426e-01 -1.560260206460952759e-01 3.038837946951389313e-02 -2.526388764381408691e-01 -3.569461405277252197e-02 -1.106189638376235962e-01 5.356558039784431458e-02 1.637266427278518677e-01 8.242125064134597778e-02 3.613328039646148682e-01 7.158257067203521729e-02 4.925368130207061768e-01 5.189049616456031799e-02 1.993098855018615723e-01 1.712933368980884552e-02 3.189437463879585266e-02 -2.122534513473510742e-01 -9.124790667556226254e-04 -5.298280343413352966e-02
-2.345599792897701263e-02 2.490186840295791626e-01 7.893690466880798340e-02 6.143011525273323059e-02 6.420049071311950684e-02 -1.938940286636352539e-01 -2.189005762338638306e-01 -1.011568903923034668e-01 7.847315073013305664e-02 3.112487792968750000e-01 3.817382454872131348e-02 -4.892912805080413818e-01 -1.542613375931978226e-02 3.658590465784072876e-02 -2.282470464706420898e-01 -8.225759118795394897e-02 6.955313682556152344e-02 -1.063463911414146423e-01 5.768584087491035461e-02 -4.627536609768867493e-02 3.781729638576507568e-01 -1.523022055625915527e-01 1.039680168032646179e-01 -5.623675137758255005e-02 3.565344512462615967e-01 -7.063674926757812500e-02 1.615878492593765259e-01 -1.038882061839103699e-01 6.723784655332565308e-02 -8.445572853088378906e-02 3.066535294055938721e-02 -1.995709687471389771e-01
-2.471616715192794800e-01 2.750831544399261475e-01 -6.902457028627395630e-02 4.228344932198524475e-02 3.734881430864334106e-02 -2.764308154582977295e-01 2.829454466700553894e-02 1.092848032712936401e-01 -5.631802137941122055e-03 1.656709015369415283e-01 1.208087131381034851e-01 -1.907868832349777222e-01 1.457075625658035278e-01 6.741266697645187378e-02 2.863206267356872559e-01 -1.154228672385215759e-01 -1.790225952863693237e-01 2.721829414367675781e-01 1.414824128150939941e-01 -8.597309142351150513e-02 2.843333482742309570e-01 -2.110184282064437866e-01 -9.407671540975570679e-02 6.680109351873397827e-02 2.812343239784240723e-01 -2.950341701507568359e-01 2.499139457941055298e-01 5.874120630323886871e-03 1.133573707193136215e-02 -4.694794490933418274e-02 -2.489110827445983887e-01 -3.792404383420944214e-02
-6.938511878252029419e-02 2.950625121593475342e-01 -1.985738426446914673e-01 1.088749468326568604e-01 4.380590841174125671e-02 -1.955001056194305420e-01 -3.079721331596374512e-01 6.008566543459892273e-02 -4.939459264278411865e-02 -1.026917062699794769e-02 6.355466693639755249e-02 -2.032413184642791748e-01 5.690525099635124207e-02 -1.380014866590499878e-01 8.805491775274276733e-02 -1.410697996616363525e-01 -9.450381249189376831e-02 1.837749630212783813e-01 2.081762067973613739e-02 2.642942965030670166e-01 -1.066337674856185913e-01 -1.424147933721542358e-01 -5.195065960288047791e-02 -1.228304356336593628e-01 3.823683559894561768e-01 -3.415730297565460205e-01 1.099490597844123840e-01 1.961833089590072632e-01 -8.146069198846817017e-02 -3.358457982540130615e-01 1.008776873350143433e-01 1.221753209829330444e-01
-5.976088810712099075e-03 -1.458543092012405396e-01 3.367800638079643250e-02 1.510149836540222168e-01 3.794707590714097023e-03 -1.201762333512306213e-01 -3.584829270839691162e-01 -1.702555418014526367e-01 -9.797173738479614258e-02 2.323955595493316650e-01 1.384289860725402832e-01 -3.549315631389617920e-01 -1.314400285482406616e-01 -4.393691569566726685e-02 5.638487264513969421e-02 -2.922562696039676666e-02 -3.831099867820739746e-01 5.384759604930877686e-02 -2.117001265287399292e-01 -1.083807125687599182e-01 1.375093758106231689e-01 -2.007785737514495850e-01 2.488930821418762207e-01 7.382247131317853928e-03 2.250951379537582397e-01 9.199616312980651855e-02 -7.375537604093551636e-02 1.143409609794616699e-01 3.362585902214050293e-01 -9.448919445276260376e-02 -1.443031430244445801e-01 -5.372539907693862915e-02
-5.845123529434204102e-02 2.744185328483581543e-01 -3.760531544685363770e-01 -9.818258881568908691e-02 -1.070841774344444275e-01 6.800162792205810547e-02 -2.659786045551300049e-01 7.796234637498855591e-02 -1.516924798488616943e-01 1.319153904914855957e-01 -2.465551346540451050e-01 -1.573245078325271606e-01 1.799794286489486694e-01 3.044227957725524902e-01 -7.367301732301712036e-02 -1.513454914093017578e-01 1.759918406605720520e-02 2.200764715671539307e-01 -5.199670791625976562e-02 -1.614129245281219482e-01 1.026794612407684326e-01 -7.546255737543106079e-02 7.187248207628726959e-03 -1.639647185802459717e-01 4.481326937675476074e-01 -6.793224066495895386e-02 5.736909061670303345e-02 -4.036645591259002686e-02 3.724547568708658218e-03 -2.342729270458221436e-01 -8.428143709897994995e-02 7.015835493803024292e-02
4.725244641304016113e-02 6.402225047349929810e-02 -9.223950654268264771e-02 2.334820851683616638e-02 1.008629426360130310e-01 -9.319413453340530396e-02 -1.516134142875671387e-01 -2.629240741953253746e-03 -2.377239763736724854e-01 2.095736414194107056e-01 9.964982420206069946e-02 -3.711689710617065430e-01 -2.345746196806430817e-02 -1.050770059227943420e-01 -3.530994802713394165e-02 1.573224179446697235e-02 -8.140104264020919800e-02 1.275803893804550171e-01 -2.100736051797866821e-01 -5.970760434865951538e-02 1.646353304386138916e-01 8.926665782928466797e-02 -3.023510053753852844e-02 -2.605977356433868408e-01 4.910131990909576416e-01 -4.115920513868331909e-02 -3.735894262790679932e-01 1.004985421895980835e-01 -4.409562051296234131e-02 -2.399368286132812500e-01 2.141110748052597046e-01 -9.609811007976531982e-02
-2.277454882860183716e-01 1.321889609098434448e-01 1.639062464237213135e-01 -3.238870948553085327e-02 3.141671791672706604e-02 -1.573528721928596497e-02 1.151271313428878784e-01 3.042980097234249115e-02 -1.374962031841278076e-01 -1.058144308626651764e-02 1.223388090729713440e-01 -3.395117521286010742e-01 -2.448651045560836792e-01 1.208885014057159424e-01 1.094230338931083679e-01 -3.140340447425842285e-01 -1.330591589212417603e-01 2.435799390077590942e-01 1.187166944146156311e-01 1.884155720472335815e-01 -1.569926291704177856e-01 -1.666815765202045441e-02 3.208551108837127686e-01 2.108445018529891968e-02 9.628413617610931396e-02 -1.704763323068618774e-01 -2.047941386699676514e-01 1.202547252178192139e-01 1.312521845102310181e-01 -2.977299988269805908e-01 -4.327555373311042786e-02 -3.090115189552307129e-01
-1.222754344344139099e-01 7.467543333768844604e-02 -5.067233741283416748e-02 -1.403302401304244995e-01 1.764897815883159637e-02 -1.541730165481567383e-01 -1.316311210393905640e-01 1.414329260587692261e-01 -8.635755628347396851e-02 -2.421603500843048096e-01 1.611360162496566772e-01 -4.261498749256134033e-01 -9.837888181209564209e-02 1.135460883378982544e-01 7.491792738437652588e-02 6.823826581239700317e-02 -1.110955998301506042e-01 1.564155519008636475e-01 -1.329041868448257446e-01 -3.142454028129577637e-01 7.819612324237823486e-02 -8.251672238111495972e-02 2.677739560604095459e-01 -2.451176792383193970e-01 3.399516344070434570e-01 2.229927033185958862e-01 1.386990249156951904e-01 -1.128850206732749939e-01 -2.091215997934341431e-01 9.166352450847625732e-02 -1.814244985580444336e-01 9.507840126752853394e-02
-3.067992627620697021e-01 1.506897807121276855e-01 -5.595188215374946594e-02 -2.847903221845626831e-02 4.256758466362953186e-02 -1.511793881654739380e-01 -2.380073666572570801e-01 -3.688872754573822021e-01 -2.157628536224365234e-01 5.566768720746040344e-02 1.534488797187805176e-01 -2.324462234973907471e-01 -3.168362379074096680e-01 1.128915473818778992e-01 2.891298830509185791e-01 1.129908263683319092e-01 -1.159387528896331787e-01 -1.071702688932418823e-02 5.080540664494037628e-03 -5.395590141415596008e-02 8.729925751686096191e-02 4.676631838083267212e-02 3.686181008815765381e-01 9.785999357700347900e-02 1.561891287565231323e-01 -2.322392761707305908e-01 -9.580270946025848389e-02 -9.535980969667434692e-02 3.333604708313941956e-02 -1.347850561141967773e-01 -3.734578192234039307e-02 -1.899398416280746460e-01
5.949623882770538330e-02 -2.067707926034927368e-01 1.928707659244537354e-01 -9.747742116451263428e-02 5.809676647186279297e-02 1.370269805192947388e-01 -1.458328813314437866e-01 8.915395475924015045e-03 2.448684722185134888e-02 -5.521338433027267456e-02 2.598089277744293213e-01 -1.749098002910614014e-01 2.764864126220345497e-03 1.058586686849594116e-01 3.360768407583236694e-02 -1.460818350315093994e-01 1.647526514716446400e-03 4.440223798155784607e-03 2.006707191467285156e-01 -3.839659690856933594e-02 1.337181180715560913e-01 -2.952320575714111328e-01 4.507905244827270508e-01 -9.704558551311492920e-02 4.048166573047637939e-01 -1.618090718984603882e-01 8.672402799129486084e-02 -1.548944562673568726e-01 1.294887363910675049e-01 2.233752235770225525e-02 -2.099177837371826172e-01 -2.928132116794586182e-01
-1.924396157264709473e-01 1.607584804296493530e-01 -2.270207554101943970e-01 -4.096306394785642624e-03 -7.556115090847015381e-02 -1.544208526611328125e-01 -2.332277148962020874e-01 -2.618714421987533569e-02 -1.600897759199142456e-01 7.665554527193307877e-03 1.677327603101730347e-01 -2.574950158596038818e-01 -3.921503201127052307e-02 -9.602469950914382935e-02 -4.576586186885833740e-03 -1.175505369901657104e-01 -2.060380391776561737e-02 3.632695227861404419e-02 -1.388931274414062500e-01 2.582188546657562256e-01 -2.009495198726654053e-01 -1.932277381420135498e-01 1.770813316106796265e-01 -1.504932940006256104e-01 3.977534174919128418e-01 -1.708146333694458008e-01 2.697589695453643799e-01 2.051007747650146484e-01 -2.216650843620300293e-01 -1.943802684545516968e-01 -2.177150845527648926e-01 1.525178644806146622e-02
-1.259680092334747314e-01 1.712882220745086670e-01 1.266878545284271240e-01 -6.072617694735527039e-02 1.803009659051895142e-01 4.826097935438156128e-02 -1.736149042844772339e-01 4.712959751486778259e-02 3.283214271068572998e-01 7.894267886877059937e-02 1.376617550849914551e-01 -2.159023582935333252e-01 -1.245084479451179504e-01 3.266179561614990234e-01 8.606904745101928711e-02 -1.978586018085479736e-01 4.134817421436309814e-02 1.696255523711442947e-03 -4.157254844903945923e-02 5.644266679883003235e-02 3.700723052024841309e-01 2.428916096687316895e-02 4.522098973393440247e-02 1.201055198907852173e-01 2.497510313987731934e-01 -3.490805625915527344e-01 2.289656847715377808e-01 2.236092090606689453e-01 -1.853036284446716309e-01 -1.360774040222167969e-01 -1.099446490406990051e-01 8.534216880798339844e-02
-9.135993570089340210e-02 -8.058296144008636475e-02 -3.067043423652648926e-02 -1.342685222625732422e-01 -8.295644074678421021e-02 -1.692915707826614380e-01 -3.328317403793334961e-01 1.124250888824462891e-01 2.700215764343738556e-02 2.563016675412654877e-02 1.242198273539543152e-01 -1.510424762964248657e-01 -1.158197969198226929e-01 4.561940431594848633e-01 1.962275058031082153e-01 2.632837928831577301e-02 -4.118503034114837646e-01 1.861940026283264160e-01 -1.944881826639175415e-01 -2.160674147307872772e-02 1.960497796535491943e-01 1.024475172162055969e-01 -2.192754857242107391e-02 9.534289687871932983e-02 2.576204240322113037e-01 -6.402596086263656616e-02 6.203826144337654114e-02 -5.060979351401329041e-02 2.685632742941379547e-02 2.100529223680496216e-01 8.536285161972045898e-02 -2.771022915840148926e-01
-2.320100367069244385e-01 2.100344896316528320e-01 -1.486023962497711182e-01 -2.950761318206787109e-01 1.048901453614234924e-01 -2.471230179071426392e-02 -2.172731757164001465e-01 4.430538974702358246e-04 -6.389526277780532837e-02 1.743810772895812988e-01 2.421070784330368042e-01 -1.427532881498336792e-01 1.293354630470275879e-01 -9.338147938251495361e-02 -6.216580420732498169e-02 -3.439546376466751099e-02 -2.839556038379669189e-01 1.229590997099876404e-01 -5.149837955832481384e-02 -4.350327653810381889e-04 -2.931121289730072021e-01 -1.018443331122398376e-01 9.011138975620269775e-02 1.189379617571830750e-01 5.018638968467712402e-01 9.382373839616775513e-02 -2.842081896960735321e-02 1.804799139499664307e-01 1.162056699395179749e-01 -1.472376286983489990e-01 -1.900551766157150269e-01 -8.827661722898483276e-02
1.221914589405059814e-01 -2.659230232238769531e-01 6.933270394802093506e-02 -1.469964347779750824e-02 -1.044423356652259827e-01 -2.215840294957160950e-02 1.006692498922348022e-01 -1.041634529829025269e-01 -1.923975534737110138e-02 -1.852890104055404663e-01 -5.551100522279739380e-02 -2.873521745204925537e-01 7.869505882263183594e-02 2.992625115439295769e-03 1.621192842721939087e-01 -1.870327442884445190e-01 -1.620365679264068604e-01 1.718197911977767944e-01 3.132754564285278320e-01 -1.422667950391769409e-01 2.419184744358062744e-01 2.008450403809547424e-02 1.778326332569122314e-01 -3.216715157032012939e-02 3.401983380317687988e-01 -2.044995129108428955e-01 -1.509414464235305786e-01 1.934651434421539307e-01 -3.294440358877182007e-02 -4.378520548343658447e-01 1.127552390098571777e-01 -1.000163517892360687e-02
-3.456697762012481689e-01 7.135094702243804932e-02 -1.413986086845397949e-01 -2.773554623126983643e-01 1.906699314713478088e-02 1.124124228954315186e-01 -2.028589397668838501e-01 2.764919027686119080e-02 5.759844928979873657e-02 7.543220371007919312e-02 4.701582342386245728e-02 -8.312762528657913208e-02 -2.340613156557083130e-01 -4.044251143932342529e-02 2.257049977779388428e-01 -3.606715500354766846e-01 4.315650090575218201e-02 2.653698921203613281e-01 -1.347938179969787598e-01 -7.108920067548751831e-02 -2.804960822686553001e-03 3.433601185679435730e-02 2.851449549198150635e-01 4.825647547841072083e-02 2.170897722244262695e-01 6.589769572019577026e-02 3.850379213690757751e-02 -5.886922776699066162e-02 1.664721518754959106e-01 -3.482582271099090576e-01 -2.812572717666625977e-01 -5.620689317584037781e-02
7.953364402055740356e-02 1.639063060283660889e-01 4.488672688603401184e-02 -7.911202311515808105e-02 -2.269625663757324219e-01 3.213031888008117676e-01 1.395417749881744385e-01 4.891825374215841293e-03 7.684409618377685547e-02 1.759473532438278198e-01 -4.309459589421749115e-03 -3.933150172233581543e-01 -2.082212865352630615e-01 -1.832740381360054016e-02 -2.085316553711891174e-02 -1.209442615509033203e-01 -2.331450432538986206e-01 -8.531058579683303833e-02 -3.301908969879150391e-01 1.804325133562088013e-01 6.777887791395187378e-02 2.960308641195297241e-02 3.380917906761169434e-01 -7.044355571269989014e-02 2.254397720098495483e-01 -2.272440493106842041e-01 -1.347169876098632812e-01 3.291891515254974365e-02 9.062759578227996826e-03 -1.880805939435958862e-01 -5.621005594730377197e-02 -2.137603759765625000e-01
7.436333596706390381e-02 2.122178524732589722e-01 4.737032204866409302e-02 -7.115913927555084229e-02 4.868202283978462219e-02 -1.275877058506011963e-01 2.679041353985667229e-03 -1.397623717784881592e-01 -2.199573814868927002e-01 1.029622629284858704e-01 2.751104235649108887e-01 -3.078223168849945068e-01 -1.705807745456695557e-01 -1.150471717119216919e-01 -2.388868033885955811e-01 -1.301438659429550171e-01 -3.613980710506439209e-01 1.530182808637619019e-01 -1.407630145549774170e-01 8.120071142911911011e-03 2.733733952045440674e-01 -4.480265080928802490e-02 -1.425272822380065918e-01 -1.731422543525695801e-01 3.067170381546020508e-01 -1.457323729991912842e-01 6.222559884190559387e-02 -1.552207469940185547e-01 -9.440714493393898010e-03 -2.703158259391784668e-01 -1.317347735166549683e-01 -1.531269848346710205e-01
-1.275111287832260132e-01 1.152153983712196350e-01 1.951245665550231934e-01 -1.827013343572616577e-01 8.235375583171844482e-02 1.209942158311605453e-02 -9.158273786306381226e-02 5.047040805220603943e-02 6.046075001358985901e-02 -6.892485916614532471e-02 -1.099221408367156982e-01 -1.716614216566085815e-01 5.478772521018981934e-02 -2.809773199260234833e-02 8.021815866231918335e-02 2.831331491470336914e-01 -2.757710516452789307e-01 4.765614569187164307e-01 1.129316911101341248e-01 2.460886985063552856e-01 1.875490695238113403e-01 -1.774128973484039307e-01 1.899003535509109497e-01 -1.452167332172393799e-01 2.544346749782562256e-01 -6.339338421821594238e-02 -2.625694274902343750e-01 -1.898677051067352295e-01 -7.913180440664291382e-02 -9.391132742166519165e-02 -7.031451910734176636e-02 2.162300199270248413e-01
1.704115271568298340e-01 1.960231959819793701e-01 -2.022673562169075012e-02 4.649511352181434631e-02 -7.036979496479034424e-02 7.925487123429775238e-03 2.364380471408367157e-02 1.553982645273208618e-01 -2.215257659554481506e-02 -7.182392477989196777e-02 2.102105915546417236e-01 -4.769976139068603516e-01 -1.648354381322860718e-01 -8.166085183620452881e-02 1.988817155361175537e-01 -2.316306680440902710e-01 -8.938796073198318481e-02 2.679774165153503418e-01 -4.723835736513137817e-02 8.645646274089813232e-03 -1.727385222911834717e-01 -1.683668494224548340e-01 4.503852128982543945e-02 -3.256363272666931152e-01 4.299037158489227295e-01 9.611409157514572144e-03 -1.508747693151235580e-02 -1.197502613067626953e-01 3.929035365581512451e-02 -1.265576779842376709e-01 1.341433227062225342e-01 -1.115205809473991394e-01
-6.798084825277328491e-02 1.088387984782457352e-02 2.063817679882049561e-01 -2.945219278335571289e-01 1.504542976617813110e-01 -1.226100772619247437e-01 -9.604278020560741425e-03 2.145166276022791862e-03 6.806796789169311523e-02 -3.738780915737152100e-01 -1.380582302808761597e-01 -3.128286600112915039e-01 -1.012853160500526428e-01 1.619122549891471863e-02 -1.034140586853027344e-01 -2.636498957872390747e-02 -1.628419309854507446e-01 3.139915764331817627e-01 -9.360666573047637939e-02 4.703006893396377563e-02 3.794372975826263428e-01 -5.181296542286872864e-02 1.001940891146659851e-01 2.011112272739410400e-01 2.877588570117950439e-01 -9.852962940931320190e-02 -1.790157407522201538e-01 -2.446942478418350220e-01 -1.634409651160240173e-02 -1.591602414846420288e-01 -3.191013634204864502e-02 -2.509933337569236755e-02
1.549960114061832428e-02 -9.612281620502471924e-02 1.004162579774856567e-01 2.501433491706848145e-01 1.017189323902130127e-01 -9.791360050439834595e-02 -1.002394035458564758e-01 -8.558164536952972412e-02 -4.608287289738655090e-02 1.926870457828044891e-02 1.760178655385971069e-01 -1.475158929824829102e-01 1.756770908832550049e-01 3.277736008167266846e-01 1.701581664383411407e-02 -3.620147407054901123e-01 -5.613906309008598328e-02 5.887469649314880371e-02 5.309725552797317505e-02 2.151911854743957520e-01 1.103674620389938354e-01 -1.609736979007720947e-01 3.020859956741333008e-01 -1.511067450046539307e-01 4.423649311065673828e-01 -2.130957692861557007e-01 -2.580419778823852539e-01 3.312405198812484741e-02 1.327231079339981079e-01 -1.030992791056632996e-01 -8.859948255121707916e-03 -1.031941771507263184e-01
2.034844309091567993e-01 -8.006832748651504517e-02 -1.395325660705566406e-01 -3.903588652610778809e-02 9.095154702663421631e-02 -2.694710493087768555e-01 -2.767294645309448242e-01 2.166054695844650269e-01 7.024698704481124878e-02 -6.601588428020477295e-02 -1.604360938072204590e-01 -2.884798645973205566e-01 -2.108794450759887695e-01 2.036838084459304810e-01 -1.553445868194103241e-02 -2.835056781768798828e-01 -1.858063191175460815e-01 -9.958531707525253296e-03 1.006186455488204956e-01 9.021209925413131714e-02 2.098807394504547119e-01 9.210399538278579712e-02 2.596367299556732178e-01 1.954017393290996552e-02 1.413914412260055542e-01 1.527297496795654297e-01 3.576789749786257744e-03 4.703513905405998230e-02 -2.457909435033798218e-01 -3.924719095230102539e-01 -9.144549071788787842e-02 -2.036692202091217041e-02
1.498351693153381348e-01 8.679412305355072021e-02 -1.511139124631881714e-01 4.721923917531967163e-02 -1.057112216949462891e-01 1.039100363850593567e-01 -3.891263008117675781e-01 5.915971845388412476e-02 -5.560536310076713562e-02 -1.864435672760009766e-01 -9.243325889110565186e-02 -2.264125943183898926e-01 -4.578800406306982040e-03 1.177492067217826843e-01 -1.432349085807800293e-01 -2.794562280178070068e-01 -1.881306320428848267e-01 -4.834056273102760315e-02 -1.288320124149322510e-01 -7.548493146896362305e-02 4.894655942916870117e-01 -1.483711600303649902e-01 2.006317824125289917e-01 -7.575976196676492691e-03 1.906560659408569336e-01 -2.520095407962799072e-01 -9.062563627958297729e-02 9.522636979818344116e-02 -1.810353100299835205e-01 -2.112506143748760223e-02 -1.687405556440353394e-01 -1.309292912483215332e-01
-2.500950917601585388e-02 -7.696192711591720581e-02 -4.209115728735923767e-02 5.228770524263381958e-02 -1.654448173940181732e-02 -1.175063401460647583e-01 -3.975807689130306244e-03 1.277017593383789062e-01 8.386820554733276367e-02 2.533235773444175720e-02 -2.208757251501083374e-01 -3.334837555885314941e-01 -1.416069865226745605e-01 -1.332801878452301025e-01 1.521200090646743774e-01 2.686384692788124084e-02 -2.378539443016052246e-01 9.362158179283142090e-02 1.354099363088607788e-01 -1.916934996843338013e-01 -1.279901862144470215e-01 6.181763112545013428e-02 3.643407523632049561e-01 2.985937595367431641e-01 3.931561708450317383e-01 -1.270716078579425812e-02 -4.055807366967201233e-02 -4.391777515411376953e-02 2.139782458543777466e-01 -3.980737924575805664e-01 -6.405919790267944336e-02 -1.477322541177272797e-03
-1.561259180307388306e-01 2.241685055196285248e-02 5.388855189085006714e-02 -3.554196059703826904e-01 9.844288229942321777e-02 -1.439379751682281494e-01 -1.356532126665115356e-01 2.703438103199005127e-01 -8.035534620285034180e-02 -1.067286804318428040e-01 2.219945788383483887e-01 -2.056573629379272461e-01 -5.715318769216537476e-02 -1.315645277500152588e-01 2.893890738487243652e-01 1.830701231956481934e-01 -1.414930224418640137e-01 1.827714294195175171e-01 -7.814100384712219238e-02 -8.626537024974822998e-02 2.939868867397308350e-01 -2.841139137744903564e-01 2.266594916582107544e-01 -1.139762550592422485e-01 -3.265415877103805542e-02 -1.592877060174942017e-01 1.730182021856307983e-02 -9.630795568227767944e-02 -7.791559398174285889e-02 -1.232222691178321838e-01 -3.028669953346252441e-01 -1.710368096828460693e-01
1.228697448968887329e-01 2.767784893512725830e-01 -4.005722235888242722e-03 -1.429018676280975342e-01 2.097396254539489746e-01 -4.269671067595481873e-02 1.327517777681350708e-01 -1.434645336121320724e-02 -6.062420830130577087e-02 6.276213377714157104e-02 -4.204111918807029724e-02 -7.905036956071853638e-02 1.496942490339279175e-01 1.004469767212867737e-01 -1.188463997095823288e-02 -9.982743114233016968e-02 -4.274391233921051025e-01 -3.966614603996276855e-03 2.278142273426055908e-01 -1.356359571218490601e-01 1.996757090091705322e-01 1.425744742155075073e-01 2.765743136405944824e-01 1.709194034337997437e-01 4.383273720741271973e-01 -2.918810248374938965e-01 -1.364423036575317383e-01 9.475930035114288330e-02 1.381949186325073242e-01 -6.993787735700607300e-02 -8.018872141838073730e-02 -1.082585528492927551e-01
1.275772303342819214e-01 -1.033925563097000122e-01 4.634245857596397400e-02 -3.648696839809417725e-01 -2.463855594396591187e-01 -2.447776496410369873e-01 -3.420669734477996826e-01 -6.383409351110458374e-02 1.389946192502975464e-01 2.605383098125457764e-01 -1.875022053718566895e-01 -2.469889074563980103e-01 3.350143507122993469e-02 1.757082492113113403e-01 1.603432893753051758e-01 -7.905776798725128174e-02 -2.966972813010215759e-02 9.516984224319458008e-02 1.339166015386581421e-01 1.918217353522777557e-02 8.131019026041030884e-02 2.130625396966934204e-02 7.128407061100006104e-02 -1.013816967606544495e-01 2.613659799098968506e-01 -3.501814007759094238e-01 1.551256328821182251e-01 1.277570575475692749e-01 1.698439568281173706e-01 -1.599470376968383789e-01 -7.787328213453292847e-02 -7.905945926904678345e-02
-6.422892957925796509e-02 1.591834872961044312e-01 -6.713457405567169189e-02 2.074130810797214508e-02 8.557352423667907715e-02 6.465796381235122681e-02 -1.162790693342685699e-02 -3.562484979629516602e-01 1.263323053717613220e-02 1.186584383249282837e-01 2.136862725019454956e-01 -3.826949000358581543e-01 -8.206915226764976978e-04 2.028665542602539062e-01 6.219292432069778442e-02 -3.085445463657379150e-01 -1.479977071285247803e-01 -6.853446364402770996e-03 -1.388402134180068970e-01 3.310198187828063965e-01 2.106354236602783203e-01 -2.533828280866146088e-02 2.003307268023490906e-02 -1.450138539075851440e-01 3.849567770957946777e-01 2.122977748513221741e-02 -2.868534438312053680e-02 2.231520563364028931e-01 -9.009885042905807495e-02 2.426506206393241882e-02 -2.349776029586791992e-01 -6.522495765239000320e-03
1.246519200503826141e-02 2.745437920093536377e-01 1.028223708271980286e-01 -2.580719292163848877e-01 2.097693271934986115e-02 -1.719641983509063721e-01 6.257346272468566895e-02 4.155354946851730347e-02 -8.821131289005279541e-02 9.608499705791473389e-02 8.769762516021728516e-02 -3.126297891139984131e-01 1.981254220008850098e-01 -8.876596391201019287e-02 1.431673765182495117e-01 -3.843583539128303528e-02 -1.925504356622695923e-01 2.686285376548767090e-01 9.690091758966445923e-02 -1.495285928249359131e-01 3.089752495288848877e-01 -1.739916205406188965e-01 3.309514373540878296e-02 7.760596345178782940e-04 2.674050033092498779e-01 -3.177938461303710938e-01 2.028793841600418091e-01 3.105566203594207764e-01 -3.526368178427219391e-03 1.098012551665306091e-01 -1.603332757949829102e-01 -6.628980487585067749e-02
1.955646127462387085e-01 1.365853287279605865e-02 -3.898210078477859497e-02 5.879215151071548462e-02 -1.816718280315399170e-01 -4.128107726573944092e-01 -1.303105652332305908e-01 9.218423813581466675e-02 4.907087236642837524e-02 -3.305652737617492676e-02 3.325402736663818359e-01 -1.453921049833297729e-01 -1.153712868690490723e-01 -2.502587810158729553e-02 1.859449595212936401e-01 -1.967663168907165527e-01 -1.743513494729995728e-01 4.498050212860107422e-01 -8.997239638119935989e-04 8.532662689685821533e-02 6.780849397182464600e-02 -3.027021288871765137e-01 2.489352524280548096e-01 1.176819577813148499e-01 1.544316709041595459e-01 -3.896963596343994141e-02 -2.489164471626281738e-02 -9.082161635160446167e-02 -1.399385184049606323e-02 -1.710665374994277954e-01 -2.088080346584320068e-02 -1.704803705215454102e-01
3.295332565903663635e-02 -1.187599916011095047e-02 -2.538726925849914551e-01 -1.619996316730976105e-02 1.086547598242759705e-01 -1.605892628431320190e-01 -2.788547575473785400e-01 2.655969560146331787e-02 -2.538086101412773132e-02 5.758860148489475250e-03 -1.515064835548400879e-01 -4.560147821903228760e-01 5.334662273526191711e-02 1.466910988092422485e-01 -9.622607380151748657e-02 3.113283030688762665e-02 1.004863902926445007e-01 2.909897565841674805e-01 -1.688411384820938110e-01 1.546211689710617065e-01 -7.368238270282745361e-02 -5.106103792786598206e-02 -5.451564211398363113e-03 7.896523922681808472e-02 4.695568978786468506e-01 3.212033212184906006e-02 2.124682515859603882e-01 5.629347264766693115e-02 -1.898224353790283203e-01 -2.449042797088623047e-01 -1.447899937629699707e-01 5.944917723536491394e-02
-1.709190309047698975e-01 3.180021941661834717e-01 -1.448289155960083008e-01 8.119602501392364502e-02 8.482458442449569702e-02 -2.967006564140319824e-01 -2.032654136419296265e-01 2.061326503753662109e-01 -1.032583266496658325e-01 -1.249905899167060852e-01 1.600150465965270996e-01 -2.747769057750701904e-01 -1.556489169597625732e-01 8.216919749975204468e-02 6.829980015754699707e-02 -2.576849237084388733e-02 -4.728316888213157654e-02 2.594175934791564941e-01 -3.964516147971153259e-02 -1.051377579569816589e-01 6.814549863338470459e-02 7.925874553620815277e-03 2.596912980079650879e-01 -7.926037907600402832e-02 4.022686481475830078e-01 1.278018653392791748e-01 -1.912801526486873627e-03 -2.650583684444427490e-01 -1.953752487897872925e-01 1.583300828933715820e-01 -1.288382411003112793e-01 1.025688126683235168e-01
5.365077406167984009e-02 1.160979941487312317e-01 9.752588719129562378e-02 -7.197361439466476440e-02 1.122497916221618652e-01 -9.152252227067947388e-02 1.223732829093933105e-01 5.792476609349250793e-02 9.355757385492324829e-02 1.522362530231475830e-01 8.924716152250766754e-03 -8.630578964948654175e-02 -6.009754538536071777e-02 -1.661051511764526367e-01 4.324106499552726746e-02 1.904118508100509644e-01 -1.721646189689636230e-01 -6.649421155452728271e-02 3.522013500332832336e-02 -2.240677922964096069e-01 1.437607556581497192e-01 -9.801173955202102661e-02 2.806479036808013916e-01 1.776500940322875977e-01 5.705985426902770996e-01 -2.793871462345123291e-01 -1.903036385774612427e-01 4.045396670699119568e-02 -1.943927407264709473e-01 -2.021617740392684937e-01 -1.279343366622924805e-01 -2.413209378719329834e-01
3.716162592172622681e-02 -2.725987508893013000e-02 5.624673515558242798e-02 -2.304061800241470337e-01 -1.816468685865402222e-02 -1.319343894720077515e-01 -6.008489429950714111e-02 1.135393828153610229e-01 -1.595211178064346313e-01 -2.245991379022598267e-01 1.796730458736419678e-01 -4.065055251121520996e-01 5.875210464000701904e-02 2.947494853287935257e-03 2.631185054779052734e-01 2.207966297864913940e-01 -7.235217094421386719e-02 1.395257413387298584e-01 1.424383819103240967e-01 -6.998617947101593018e-02 2.962556779384613037e-01 -2.372045665979385376e-01 1.775558888912200928e-01 1.197237670421600342e-01 3.250377476215362549e-01 -1.012803986668586731e-02 2.418214827775955200e-01 1.734442710876464844e-01 -6.560450047254562378e-02 -1.212358772754669189e-01 1.028232201933860779e-01 2.210279554128646851e-01
-2.538223266601562500e-01 2.065186053514480591e-01 -2.674021422863006592e-01 -5.680359527468681335e-02 -2.146897092461585999e-02 -5.101693049073219299e-02 -7.247085124254226685e-02 -3.278781846165657043e-02 3.636133074760437012e-01 9.369837492704391479e-02 -7.692869752645492554e-02 -2.099564671516418457e-01 -1.351553201675415039e-01 6.486492604017257690e-02 1.593860238790512085e-01 -6.199046969413757324e-02 -5.040420964360237122e-02 1.444590985774993896e-01 2.079466581344604492e-01 3.182316571474075317e-02 2.802472710609436035e-01 4.629733785986900330e-02 3.378888964653015137e-01 -1.542678177356719971e-01 3.788619935512542725e-01 -1.327365487813949585e-01 -1.053763478994369507e-01 -1.554029993712902069e-02 -1.935999244451522827e-01 5.457111820578575134e-02 1.137847453355789185e-01 2.320945411920547485e-01
-9.425179660320281982e-02 -1.200387924909591675e-01 -1.445829123258590698e-02 8.305255323648452759e-02 4.477800428867340088e-02 1.961282938718795776e-01 9.913232922554016113e-02 1.937065869569778442e-01 7.737714052200317383e-02 4.456514120101928711e-02 -4.497546702623367310e-02 -1.228494197130203247e-02 -9.629535675048828125e-02 2.507148981094360352e-01 2.218636870384216309e-01 -1.038313433527946472e-01 -3.763585090637207031e-01 1.178486365824937820e-02 1.198594272136688232e-02 -7.669467478990554810e-03 2.681196928024291992e-01 -2.696784585714340210e-02 1.905252039432525635e-01 2.538733184337615967e-01 4.183269739151000977e-01 -2.311767041683197021e-01 -2.147013694047927856e-01 -1.178768649697303772e-01 2.205341011285781860e-01 -1.761061325669288635e-02 -1.766370385885238647e-01 -2.357238531112670898e-01
4.939018562436103821e-02 7.315433770418167114e-02 -1.825783699750900269e-01 -1.567790806293487549e-01 1.197448596358299255e-01 -3.515919744968414307e-01 -1.451390981674194336e-01 -2.706191241741180420e-01 9.832052141427993774e-02 1.196997240185737610e-01 -1.405240893363952637e-01 -1.836259812116622925e-01 9.867835044860839844e-02 8.059296756982803345e-02 -2.166842967271804810e-01 -1.378396749496459961e-01 -2.305936813354492188e-01 -1.732270419597625732e-02 -5.784869566559791565e-02 1.716080456972122192e-01 1.193586587905883789e-01 -3.289304077625274658e-01 2.312656790018081665e-01 -1.074944511055946350e-01 2.167665362358093262e-01 -1.336413472890853882e-01 1.259388178586959839e-01 2.051959037780761719e-01 1.921962648630142212e-01 -1.837741136550903320e-01 8.245951682329177856e-02 -2.613775432109832764e-01
-2.691459953784942627e-01 9.372568875551223755e-02 -1.528652906417846680e-01 4.725192487239837646e-02 -1.270654201507568359e-01 9.105657786130905151e-02 -2.881136834621429443e-01 -2.171082496643066406e-01 2.545097656548023224e-02 1.594016551971435547e-01 3.352154418826103210e-02 -1.717599183320999146e-01 -4.555414989590644836e-02 -1.795842498540878296e-02 3.759481385350227356e-02 -1.299414485692977905e-01 -8.081524819135665894e-02 2.157832682132720947e-01 -3.197508752346038818e-01 1.428816616535186768e-01 -1.103281527757644653e-01 -1.201052963733673096e-01 9.614960104227066040e-02 1.760660558938980103e-01 5.577331185340881348e-01 -1.788787394762039185e-01 -1.214576233178377151e-02 1.698173433542251587e-01 3.306104615330696106e-02 -1.654210686683654785e-01 1.231849789619445801e-01 5.425120517611503601e-02
-2.514544129371643066e-01 1.996739357709884644e-01 1.636121124029159546e-01 -1.958646029233932495e-01 1.026059687137603760e-01 -1.258040070533752441e-01 -1.022576466202735901e-01 -1.330359727144241333e-01 8.663182705640792847e-02 -1.637686192989349365e-01 -1.335282623767852783e-01 -1.292886137962341309e-01 9.792121499776840210e-02 2.094203084707260132e-01 2.003807015717029572e-02 -2.412080764770507812e-01 -2.801813781261444092e-01 1.974574923515319824e-01 1.895370632410049438e-01 -1.024764105677604675e-01 2.517829090356826782e-02 -3.130337595939636230e-01 3.795788809657096863e-02 6.787899881601333618e-02 2.136083543300628662e-01 -2.321212440729141235e-01 -2.535555660724639893e-01 1.367708742618560791e-01 -1.113815456628799438e-01 -3.058118820190429688e-01 -1.761563867330551147e-01 9.114803373813629150e-02
-1.235122978687286377e-01 2.640975415706634521e-01 -1.694447919726371765e-02 -8.096113801002502441e-02 -3.323276340961456299e-02 6.118281185626983643e-02 -4.298703279346227646e-03 -3.488839268684387207e-01 -1.793361753225326538e-01 9.150329977273941040e-02 -3.440896421670913696e-02 -3.954592645168304443e-01 -1.727269887924194336e-01 1.566001027822494507e-01 -6.022176519036293030e-02 -1.644385010004043579e-01 -1.200061812996864319e-01 -2.213755846023559570e-01 -9.659573435783386230e-02 3.230589628219604492e-01 3.520865738391876221e-01 6.314612925052642822e-02 7.860603183507919312e-02 -3.498873859643936157e-02 3.481225073337554932e-01 8.569380640983581543e-02 -3.938486799597740173e-02 4.615540802478790283e-02 -4.756802320480346680e-02 -1.968614012002944946e-01 -1.125061884522438049e-01 -9.331607259809970856e-03
5.501700192689895630e-02 1.441272944211959839e-01 1.432517617940902710e-01 -1.416209340095520020e-01 -2.458839491009712219e-02 2.283533848822116852e-02 8.529195934534072876e-02 2.936110794544219971e-01 -1.973836869001388550e-01 1.405068933963775635e-01 2.226682752370834351e-01 -1.422525346279144287e-01 5.819326732307672501e-03 5.777292698621749878e-02 2.798782102763652802e-02 -2.925306744873523712e-02 -3.725117146968841553e-01 -5.338665843009948730e-02 -6.332784891128540039e-02 -9.592892974615097046e-02 2.187990993261337280e-01 2.587293386459350586e-01 3.120560944080352783e-01 2.976987138390541077e-02 4.848596155643463135e-01 -1.165984570980072021e-01 2.194363437592983246e-02 1.544132679700851440e-01 1.603705286979675293e-01 1.415807008743286133e-01 -4.812012240290641785e-02 -1.359748095273971558e-01
1.340592354536056519e-01 -3.439732789993286133e-01 1.072619482874870300e-01 -5.633491650223731995e-02 3.411036357283592224e-02 2.062061429023742676e-01 1.496303267776966095e-02 -3.912003338336944580e-02 9.535678476095199585e-02 -1.053882390260696411e-01 1.833999603986740112e-01 -3.435620069503784180e-01 -1.886383444070816040e-02 2.358884066343307495e-01 1.028289496898651123e-01 -1.225596740841865540e-01 2.371922321617603302e-02 -2.357412315905094147e-02 7.058218121528625488e-03 1.063169315457344055e-01 1.890131235122680664e-01 -2.500896751880645752e-01 2.011827230453491211e-01 6.995029002428054810e-02 3.550342321395874023e-01 -1.000621616840362549e-01 1.647681891918182373e-01 3.300058469176292419e-02 8.618023246526718140e-02 -1.991038173437118530e-01 -1.878524422645568848e-01 -3.838779032230377197e-01
-1.301663815975189209e-01 1.222335770726203918e-01 3.105069398880004883e-01 -2.348562031984329224e-01 1.336847096681594849e-01 7.626760751008987427e-02 -5.363826453685760498e-02 -9.829027950763702393e-02 -5.487633496522903442e-02 -3.067075908184051514e-01 -1.944938749074935913e-01 -2.938895523548126221e-01 -4.928978905081748962e-02 2.433084100484848022e-01 8.145666867494583130e-02 -7.357925921678543091e-02 -9.146342426538467407e-02 3.662012219429016113e-01 1.612756103277206421e-01 1.222532428801059723e-02 2.937036454677581787e-01 -1.141295135021209717e-01 9.777303040027618408e-02 1.128958538174629211e-01 2.918488979339599609e-01 -1.447435319423675537e-01 1.182878855615854263e-02 -2.164693772792816162e-01 2.859761938452720642e-02 -1.459202170372009277e-01 1.315581351518630981e-01 5.095081776380538940e-02
-7.005186378955841064e-02 1.935898140072822571e-02 -7.908591628074645996e-02 2.172220498323440552e-03 1.172645390033721924e-02 9.073904156684875488e-02 9.608291089534759521e-02 9.305281564593315125e-03 7.209771778434514999e-03 -6.632452458143234253e-02 -2.437491118907928467e-01 -9.714722633361816406e-02 -1.044119670987129211e-01 -1.149490028619766235e-01 2.545226514339447021e-01 -2.035443335771560669e-01 -1.645392626523971558e-01 3.107594549655914307e-01 1.221693232655525208e-01 -1.045038923621177673e-01 -9.301029145717620850e-02 6.320200860500335693e-02 3.239767551422119141e-01 -2.833580076694488525e-01 2.403445690870285034e-01 -2.417042106389999390e-01 -1.703203767538070679e-01 9.713331609964370728e-02 4.405251145362854004e-02 -3.900394439697265625e-01 -1.695773750543594360e-01 -2.868666946887969971e-01
-6.884244084358215332e-02 1.076201498508453369e-01 -2.001476846635341644e-02 -1.305435448884963989e-01 -4.439500719308853149e-02 -1.630313694477081299e-01 -1.247170343995094299e-01 8.923372626304626465e-02 -1.353596448898315430e-01 -4.881895333528518677e-02 1.955067552626132965e-02 -3.294881582260131836e-01 -5.287224426865577698e-02 -4.796469956636428833e-02 8.291100710630416870e-02 -3.160265684127807617e-01 1.260703504085540771e-01 2.658217549324035645e-01 -2.156680673360824585e-01 1.681666374206542969e-01 -1.832069456577301025e-01 7.258918881416320801e-02 2.571606338024139404e-01 -3.580082952976226807e-02 2.060374915599822998e-01 -4.405052587389945984e-02 -7.735700160264968872e-02 1.807120889425277710e-01 -3.878689557313919067e-02 -3.591492474079132080e-01 -3.883527219295501709e-01 -2.018358558416366577e-01
4.194403290748596191e-01 2.043441385030746460e-01 1.538571552373468876e-03 -1.009619534015655518e-01 -8.906960487365722656e-02 8.032996207475662231e-02 8.797270804643630981e-02 -5.831775441765785217e-02 2.087021023035049438e-01 4.175961017608642578e-02 -5.595874041318893433e-02 -3.053515553474426270e-01 -1.905210167169570923e-01 -3.403346985578536987e-02 3.549630939960479736e-01 8.347601629793643951e-03 -2.215099334716796875e-02 3.692975640296936035e-01 -6.450169533491134644e-02 -2.103482633829116821e-01 8.888768404722213745e-02 -6.422370672225952148e-02 3.022856116294860840e-01 -3.458453714847564697e-02 2.481466084718704224e-01 -1.438880711793899536e-01 -2.968216314911842346e-02 1.874518021941184998e-02 8.271504193544387817e-02 -4.543966799974441528e-02 -4.800728708505630493e-02 -2.383147925138473511e-01
-1.392606645822525024e-01 4.341714456677436829e-02 -9.083737432956695557e-02 8.424994349479675293e-02 2.966264486312866211e-01 1.500636991113424301e-02 -2.409617304801940918e-01 2.974933385848999023e-02 2.044459134340286255e-01 -1.822290420532226562e-01 -5.484067276120185852e-02 -3.304216861724853516e-01 3.561901152133941650e-01 2.803962528705596924e-01 -2.349775657057762146e-02 1.067225858569145203e-01 -3.443393707275390625e-01 2.863702178001403809e-01 -7.530313730239868164e-02 8.566868491470813751e-03 1.887412518262863159e-01 1.949433684349060059e-01 1.035635545849800110e-01 -3.389357007108628750e-04 1.966956853866577148e-01 -1.467467397451400757e-01 -1.951049715280532837e-01 5.924316495656967163e-02 4.125226661562919617e-02 -1.211359798908233643e-01 4.941459372639656067e-02 1.717158965766429901e-02
-2.066321372985839844e-01 1.242843344807624817e-01 1.187666226178407669e-02 -1.001497358083724976e-01 -6.833774596452713013e-02 -9.068525582551956177e-02 -1.313663087785243988e-02 -3.200447857379913330e-01 -1.473325584083795547e-02 -4.634654149413108826e-02 -2.675964497029781342e-02 -2.959100902080535889e-01 -1.587860286235809326e-01 -9.890173375606536865e-02 3.608909845352172852e-01 -1.930560171604156494e-01 -8.320143073797225952e-02 1.340526342391967773e-01 -1.987685561180114746e-01 3.113969974219799042e-02 -3.685447573661804199e-02 8.550726622343063354e-02 1.171179264783859253e-01 -2.860835492610931396e-01 3.545092046260833740e-01 -1.085331439971923828e-01 -1.067725419998168945e-01 -1.389108300209045410e-01 -3.038199543952941895e-01 -2.867429554462432861e-01 1.012778608128428459e-03 1.037102490663528442e-01
1.602740436792373657e-01 6.613668054342269897e-02 1.221493855118751526e-01 -2.869720198214054108e-02 2.934824824333190918e-01 2.517407760024070740e-03 -3.801299631595611572e-01 3.610582649707794189e-02 9.351410716772079468e-02 -7.984264194965362549e-02 5.156776309013366699e-02 -2.838819921016693115e-01 7.685877382755279541e-02 2.039905041456222534e-01 9.181042201817035675e-03 3.244793741032481194e-03 -3.961243629455566406e-01 1.761624664068222046e-01 9.126184880733489990e-02 -1.000973954796791077e-02 1.447339355945587158e-01 2.659107148647308350e-01 1.530012339353561401e-01 -3.273359686136245728e-02 3.124541640281677246e-01 2.074645459651947021e-02 -2.027660608291625977e-01 2.841624319553375244e-01 -3.702969849109649658e-02 -9.667401760816574097e-02 1.668355911970138550e-01 7.270339876413345337e-02
-5.212371051311492920e-02 -4.875787347555160522e-02 -2.451238222420215607e-02 7.938305288553237915e-02 1.639951318502426147e-01 -8.207469433546066284e-02 -1.987917125225067139e-01 -3.300504982471466064e-01 -3.068095445632934570e-01 3.395775333046913147e-02 -1.258713304996490479e-01 -2.460007071495056152e-01 -2.153688967227935791e-01 -3.032116219401359558e-02 2.944533526897430420e-01 1.027582511305809021e-01 -4.024573266506195068e-01 -8.477719128131866455e-02 3.875587508082389832e-02 1.063081622123718262e-01 1.059603542089462280e-01 5.500326678156852722e-02 4.101813137531280518e-01 6.154428049921989441e-02 8.837060630321502686e-02 -3.079434633255004883e-01 -9.883415885269641876e-03 2.445452287793159485e-02 -1.170216202735900879e-01 -6.302107870578765869e-02 7.292831782251596451e-03 2.014935947954654694e-02
-2.065398395061492920e-01 1.803636848926544189e-01 1.151564717292785645e-01 -1.185070816427469254e-02 1.341146416962146759e-02 8.083662018179893494e-03 -7.496957480907440186e-02 1.931212842464447021e-01 4.812937080860137939e-01 -1.706792265176773071e-01 -9.411267936229705811e-02 -6.414365768432617188e-02 5.434451252222061157e-02 2.111362516880035400e-01 -7.564233150333166122e-03 -2.883316874504089355e-01 -3.685958981513977051e-01 1.482978016138076782e-01 -3.938390314579010010e-02 1.665616184473037720e-01 1.349646449089050293e-01 4.701275750994682312e-02 1.707320213317871094e-01 -1.443528980016708374e-01 2.856512069702148438e-01 -7.047175616025924683e-02 3.684366494417190552e-02 2.534068524837493896e-01 -6.664239801466464996e-03 -1.715250015258789062e-01 -1.258730590343475342e-01 9.364746510982513428e-02
2.764333486557006836e-01 1.421614587306976318e-01 2.593593597412109375e-01 -2.678826749324798584e-01 -1.116034761071205139e-01 -1.343488097190856934e-01 1.983134821057319641e-02 1.153133902698755264e-02 2.102846503257751465e-01 3.902959451079368591e-02 4.824257269501686096e-02 -2.256064414978027344e-01 1.389904916286468506e-01 2.203071713447570801e-01 9.895473718643188477e-03 4.890821874141693115e-02 -2.272017002105712891e-01 5.915924534201622009e-02 1.380482614040374756e-01 5.746426060795783997e-02 6.823098659515380859e-02 3.051636368036270142e-02 5.352143049240112305e-01 -1.478275209665298462e-01 2.364976704120635986e-01 -1.084410697221755981e-01 -8.810299634933471680e-02 2.358526885509490967e-01 -9.472420066595077515e-02 -1.382166743278503418e-01 5.450439825654029846e-02 1.024824157357215881e-01
2.224592566490173340e-01 2.659637331962585449e-01 1.497678756713867188e-01 -1.820336580276489258e-01 4.932954907417297363e-03 -5.552715435624122620e-02 -1.842048615217208862e-01 3.148297369480133057e-01 1.283662468194961548e-01 7.113489508628845215e-02 -1.389988660812377930e-01 -2.167504839599132538e-02 -5.934595316648483276e-02 1.006257683038711548e-01 6.808952242136001587e-02 -3.284208104014396667e-02 -3.779855370521545410e-02 1.302631497383117676e-01 -3.208209574222564697e-01 -1.777354045771062374e-03 1.171831637620925903e-01 -7.090727984905242920e-02 4.558444619178771973e-01 1.301964223384857178e-01 2.640884518623352051e-01 -3.015293478965759277e-01 -1.487902700901031494e-01 1.209583282470703125e-01 -5.462570488452911377e-02 -1.923186331987380981e-01 -7.340515404939651489e-02 1.404942870140075684e-01
-1.054204180836677551e-01 -2.264062128961086273e-02 -4.622119292616844177e-02 -1.509987264871597290e-01 -1.671075522899627686e-01 7.528876513242721558e-02 -1.710458844900131226e-01 3.038403578102588654e-02 2.165442705154418945e-01 -3.747453391551971436e-01 -2.505113184452056885e-01 -1.060824543237686157e-01 9.900759160518646240e-02 3.701339066028594971e-01 3.607176989316940308e-02 -7.054542005062103271e-02 -1.394771635532379150e-01 2.453021705150604248e-01 -2.557649314403533936e-01 1.336373835802078247e-01 -9.767509996891021729e-02 1.481990367174148560e-01 2.760298252105712891e-01 -5.008203163743019104e-02 3.815954327583312988e-01 7.218465954065322876e-02 -3.249735757708549500e-02 1.461856719106435776e-02 -6.737320870161056519e-02 -1.622014641761779785e-01 -1.128186583518981934e-01 1.283422559499740601e-01
-4.968050867319107056e-03 8.559072762727737427e-02 1.339528616517782211e-02 -3.014474511146545410e-01 6.434417515993118286e-02 -5.849625915288925171e-02 -5.068767443299293518e-02 -1.472779959440231323e-01 4.373457655310630798e-02 -3.033646941184997559e-01 -8.543243259191513062e-02 -1.294011324644088745e-01 -1.624550819396972656e-01 1.777232736349105835e-01 -1.587043255567550659e-01 -9.253454953432083130e-02 -2.318626046180725098e-01 -2.536040246486663818e-01 -2.339363396167755127e-01 8.181091398000717163e-02 1.780313104391098022e-01 -7.797037065029144287e-02 2.401538044214248657e-01 3.997468948364257812e-02 5.604028105735778809e-01 1.351068019866943359e-01 1.234856098890304565e-01 2.030009217560291290e-02 -1.040695905685424805e-01 -1.568608172237873077e-02 -1.382168531417846680e-01 7.332858443260192871e-02
-9.900775551795959473e-02 2.741558849811553955e-01 1.269695162773132324e-01 -2.669711410999298096e-01 -4.396346956491470337e-02 -6.410767883062362671e-02 -5.766899511218070984e-02 3.710777312517166138e-02 -1.010197624564170837e-01 -5.159485712647438049e-02 1.903992891311645508e-01 -4.085556268692016602e-01 1.514227837324142456e-01 -1.504876911640167236e-01 2.355126291513442993e-01 2.973017096519470215e-02 -2.809827961027622223e-02 1.635264307260513306e-01 9.803077578544616699e-02 -1.487872451543807983e-01 3.330506086349487305e-01 -2.444351613521575928e-01 4.979408532381057739e-02 1.606811732053756714e-01 2.667226195335388184e-01 -2.138191163539886475e-01 2.148143947124481201e-01 1.967944800853729248e-01 -7.755731791257858276e-02 4.908925294876098633e-02 -1.747245490550994873e-01 -2.839742228388786316e-04
2.446580082178115845e-01 -3.964982554316520691e-02 -2.090506750391796231e-04 -8.129078894853591919e-02 -1.787373125553131104e-01 -1.910161823034286499e-01 -3.615113496780395508e-01 2.568425834178924561e-01 8.617532998323440552e-02 -1.729454658925533295e-02 7.541836798191070557e-02 -1.429319381713867188e-01 -2.412446886301040649e-01 -1.067391559481620789e-01 3.365135788917541504e-01 -3.515763953328132629e-02 -2.890730202198028564e-01 1.940455734729766846e-01 1.652687638998031616e-01 -8.359389007091522217e-02 -1.260360330343246460e-01 -1.139053627848625183e-01 1.890779584646224976e-01 1.021385565400123596e-01 2.334644943475723267e-01 -1.591428667306900024e-01 -1.115102842450141907e-01 -1.411632895469665527e-01 -5.525724589824676514e-02 -3.135149180889129639e-01 -6.570512801408767700e-02 2.324239164590835571e-02
8.979307604022324085e-04 -3.805376961827278137e-02 -1.918707191944122314e-01 -1.969852298498153687e-01 -6.051297113299369812e-02 -8.479740470647811890e-02 -5.633615702390670776e-02 2.959101796150207520e-01 1.243131309747695923e-01 4.675845056772232056e-02 1.482221931219100952e-01 -2.493619471788406372e-01 -6.242771819233894348e-02 1.582566834986209869e-02 1.044027432799339294e-01 -3.970095813274383545e-01 -1.966060101985931396e-01 -1.041030213236808777e-01 -4.180812835693359375e-02 -1.111972779035568237e-01 3.198318183422088623e-01 1.461067795753479004e-02 1.054766327142715454e-01 -8.777945488691329956e-02 2.890128195285797119e-01 -3.658102154731750488e-01 -9.205799549818038940e-02 -3.907305002212524414e-02 -2.217010706663131714e-01 -3.278525546193122864e-02 -1.645655035972595215e-01 2.393604815006256104e-01
-7.225617766380310059e-02 1.748156994581222534e-01 -1.878012120723724365e-01 -1.211005151271820068e-01 -3.422466665506362915e-02 -2.267657816410064697e-01 4.156368970870971680e-02 1.127401590347290039e-01 3.361168876290321350e-02 5.720364302396774292e-02 -1.671777665615081787e-02 -1.578520238399505615e-01 1.726889461278915405e-01 -4.922056570649147034e-02 3.475621938705444336e-01 1.445477753877639771e-01 -2.963062822818756104e-01 -2.905370108783245087e-02 1.056285873055458069e-01 -2.721397019922733307e-02 2.579111158847808838e-01 -1.667450666427612305e-01 -1.224817857146263123e-01 2.154779434204101562e-02 4.347142875194549561e-01 -1.211516112089157104e-01 5.234847962856292725e-02 -3.659322857856750488e-02 2.114410400390625000e-01 -6.434967368841171265e-02 -4.069609642028808594e-01 1.057768985629081726e-01
-2.708690986037254333e-02 1.053155492991209030e-02 -5.934555083513259888e-02 4.992426931858062744e-02 2.334082126617431641e-01 -1.626184433698654175e-01 -3.921883702278137207e-01 -2.209202572703361511e-02 7.176730781793594360e-02 -5.687118321657180786e-02 1.371822692453861237e-02 -5.423107147216796875e-01 4.018705338239669800e-02 1.263324618339538574e-01 -1.538080275058746338e-01 -2.465004101395606995e-02 -1.338166184723377228e-02 -1.263673603534698486e-01 -1.118871644139289856e-01 7.143164426088333130e-02 -8.340705186128616333e-02 -2.008598148822784424e-01 3.744365274906158447e-01 -4.382789880037307739e-02 1.254784166812896729e-01 -2.108112126588821411e-01 -1.257761120796203613e-01 -1.368802040815353394e-01 2.469779402017593384e-01 -1.779813915491104126e-01 -1.789584406651556492e-03 -5.281212553381919861e-02
-1.957725286483764648e-01 -1.318731904029846191e-01 -2.388989925384521484e-02 -1.457050740718841553e-01 1.870564073324203491e-01 -3.328580558300018311e-01 -1.245112568140029907e-01 -1.849221885204315186e-01 8.297961205244064331e-02 1.600894629955291748e-01 -1.019678041338920593e-01 -2.066693156957626343e-01 -1.042241156101226807e-01 2.805510163307189941e-01 -6.879337877035140991e-02 5.456248670816421509e-02 -7.299805432558059692e-02 -9.200526773929595947e-02 -2.252157181501388550e-01 1.449843347072601318e-01 1.167252883315086365e-01 -1.010651364922523499e-01 2.195135504007339478e-01 6.826369464397430420e-02 4.062999784946441650e-01 -1.556578725576400757e-01 4.180214554071426392e-02 3.459113240242004395e-01 1.727432012557983398e-01 -1.316122263669967651e-01 1.197577863931655884e-01 -9.826840460300445557e-02
8.156480267643928528e-03 2.207922190427780151e-01 -3.080927133560180664e-01 2.336423657834529877e-02 3.525577252730727196e-03 -2.166712731122970581e-01 -7.065396755933761597e-02 1.860546618700027466e-01 2.086404711008071899e-01 1.811699196696281433e-02 -1.209172382950782776e-01 -2.901828885078430176e-01 -1.914650648832321167e-01 4.087670743465423584e-01 -1.147144362330436707e-01 6.096963956952095032e-02 -6.159808114171028137e-02 9.461636841297149658e-02 8.674270473420619965e-03 -9.411047399044036865e-02 7.441744208335876465e-02 -9.942186623811721802e-02 2.402044832706451416e-01 -1.338990032672882080e-01 3.621413409709930420e-01 1.545428484678268433e-01 -8.124887011945247650e-03 -1.508515924215316772e-01 1.011912450194358826e-01 -1.543018817901611328e-01 -2.068267017602920532e-01 1.960394084453582764e-01
1.524249464273452759e-01 9.724091738462448120e-02 -2.912019565701484680e-02 1.054494008421897888e-01 9.341124445199966431e-02 -5.039915069937705994e-02 -2.704602777957916260e-01 -1.991578042507171631e-01 -1.044228598475456238e-01 5.118250846862792969e-02 1.494583189487457275e-01 -3.655225634574890137e-01 2.973979413509368896e-01 1.933175697922706604e-02 6.866579502820968628e-02 -2.345723807811737061e-01 1.055067554116249084e-01 4.318571835756301880e-02 -8.291070163249969482e-02 3.127138316631317139e-01 3.671361878514289856e-02 -2.349241375923156738e-01 3.356950283050537109e-01 -8.188939839601516724e-02 3.222905099391937256e-01 1.376419812440872192e-01 -5.192593112587928772e-02 1.239265799522399902e-01 2.089083641767501831e-01 -1.521613746881484985e-01 -1.078507900238037109e-01 -1.857628300786018372e-02
1.472613513469696045e-01 4.918099567294120789e-02 -1.514329463243484497e-01 -7.894685864448547363e-02 1.370247155427932739e-01 -2.444052509963512421e-02 6.670529395341873169e-02 1.023096889257431030e-01 -1.262663118541240692e-02 -5.091680958867073059e-02 2.010014653205871582e-02 -1.975268870592117310e-01 -8.363278210163116455e-02 -1.736445277929306030e-01 3.497061133384704590e-01 -1.510499119758605957e-01 -1.000597700476646423e-01 2.949021160602569580e-01 1.201837062835693359e-01 -2.460786998271942139e-01 -7.662390172481536865e-02 1.110660433769226074e-01 3.458936214447021484e-01 -1.180253550410270691e-01 2.165573239326477051e-01 -1.439232230186462402e-01 -1.704528033733367920e-01 1.011845096945762634e-01 6.050273403525352478e-02 -3.212051987648010254e-01 -3.565659523010253906e-01 -1.528963744640350342e-01
-1.251730769872665405e-01 3.510379791259765625e-02 -3.361484035849571228e-02 7.511901110410690308e-02 -1.583217084407806396e-01 6.562729179859161377e-02 -2.944819629192352295e-01 -5.736776068806648254e-02 2.763030529022216797e-01 -1.946801505982875824e-02 1.444230824708938599e-01 -3.278273046016693115e-01 1.396923512220382690e-01 1.874663084745407104e-01 2.084816843271255493e-01 -9.441275149583816528e-02 1.656250655651092529e-01 1.262432336807250977e-01 -2.178957313299179077e-02 -1.161547601222991943e-01 8.375852555036544800e-02 -4.913534969091415405e-02 1.651686429977416992e-01 1.282985061407089233e-01 3.020731508731842041e-01 -1.213467679917812347e-02 -1.377558559179306030e-01 -1.886625215411186218e-02 1.137332022190093994e-01 -4.601380527019500732e-01 -3.136841654777526855e-01 2.369363978505134583e-02
[truncated: 3,275,752 more chars]
