# Supplementary material for: The Language of Innovation
Source: PLoS One. 2020 Apr 30;15(4):e0230107. doi: 10.1371/journal.pone.0230107 (PMC7194493; doi:10.1371/journal.pone.0230107)
Supplement: S2 File — (GZ) [file pone.0230107.s002.tar.gz › 1980-1984/V2Run_14_VS_4500_embeddings1980-1984ED32.txt]

1.715394705533981323e-01 1.619474142789840698e-01 -3.112176619470119476e-02 6.401461362838745117e-02 1.218804419040679932e-01 2.044810540974140167e-02 -1.746392101049423218e-01 -1.905943080782890320e-02 6.921400874853134155e-02 -6.950532644987106323e-02 -1.835797280073165894e-01 7.867883890867233276e-02 -3.011861145496368408e-01 -8.675903826951980591e-02 -5.718441307544708252e-02 9.789746999740600586e-02 3.366003036499023438e-01 -5.619965493679046631e-03 -8.310064673423767090e-03 -1.949313133955001831e-01 -2.553944289684295654e-01 2.528197467327117920e-01 -5.616915225982666016e-02 -1.127918511629104614e-01 1.795655302703380585e-02 1.108976304531097412e-01 1.092934980988502502e-01 3.176704943180084229e-01 -2.971960008144378662e-01 -7.960730791091918945e-02 -3.238092660903930664e-01 3.333507776260375977e-01
1.396996676921844482e-01 4.921578615903854370e-02 -1.192187964916229248e-01 -2.453395724296569824e-01 -8.681853860616683960e-02 5.483504384756088257e-02 -2.841402292251586914e-01 8.517923206090927124e-02 1.600663661956787109e-01 -2.228257805109024048e-02 -1.607405543327331543e-01 -1.264249980449676514e-01 -1.394454687833786011e-01 -1.249538213014602661e-01 3.396269977092742920e-01 2.243473231792449951e-01 1.366075575351715088e-01 -3.998954892158508301e-01 2.155792266130447388e-01 -2.472349070012569427e-02 -1.632579416036605835e-01 -9.482395648956298828e-02 -2.394303381443023682e-01 2.290936112403869629e-01 1.390612870454788208e-01 1.498122215270996094e-01 -9.015886485576629639e-02 -1.215385496616363525e-01 -6.395694613456726074e-02 -7.934486120939254761e-02 -1.530959606170654297e-01 2.584969699382781982e-01
2.269839644432067871e-01 -1.906938701868057251e-01 1.361894756555557251e-01 -2.950465679168701172e-01 1.549678593873977661e-01 1.442675143480300903e-01 -2.199425846338272095e-01 1.611562669277191162e-01 1.290706098079681396e-01 -2.104818969964981079e-01 2.187812924385070801e-01 -1.355673931539058685e-02 -4.955139942467212677e-03 -9.270113706588745117e-02 2.500848770141601562e-01 -9.377332776784896851e-02 1.322635263204574585e-01 -1.480267643928527832e-01 1.048308759927749634e-01 -1.797136664390563965e-01 -2.803282737731933594e-01 -2.570022046566009521e-01 -1.281649619340896606e-01 7.760886847972869873e-02 2.526082396507263184e-01 4.670035466551780701e-02 1.472082547843456268e-02 5.878627672791481018e-02 1.458946764469146729e-01 -1.937240809202194214e-01 -3.464202284812927246e-01 1.067634951323270798e-02
-2.246414124965667725e-02 -3.600450232625007629e-02 1.255761533975601196e-01 -1.645633429288864136e-01 1.407636404037475586e-01 7.525536417961120605e-02 -1.330266445875167847e-01 2.005223482847213745e-01 -1.821941435337066650e-01 -3.013460338115692139e-01 1.294443905353546143e-01 -4.185564070940017700e-02 -1.184757426381111145e-01 1.369682550430297852e-01 1.387563645839691162e-01 -2.048869617283344269e-02 6.291074305772781372e-02 -3.440608084201812744e-02 -1.411875477060675621e-03 -1.562485396862030029e-01 -3.113150410354137421e-02 6.281542032957077026e-02 -2.067740410566329956e-01 -2.751795388758182526e-02 2.935051321983337402e-01 1.310217976570129395e-01 -7.588797062635421753e-02 1.214399710297584534e-01 -1.000448837876319885e-01 1.467021852731704712e-01 -4.418003261089324951e-01 4.984599053859710693e-01
4.439107477664947510e-01 -8.905868977308273315e-03 8.307284116744995117e-02 -1.546745151281356812e-01 -3.842676803469657898e-02 1.868635416030883789e-01 -6.661656498908996582e-02 1.471873819828033447e-01 8.190275728702545166e-02 -8.752296119928359985e-02 -2.021990343928337097e-02 -1.664555668830871582e-01 1.492711007595062256e-01 1.301647275686264038e-01 1.191781982779502869e-01 -1.543444395065307617e-01 -6.578726693987846375e-03 -3.362483978271484375e-01 1.035816967487335205e-01 -2.078710794448852539e-01 -2.484051696956157684e-02 -7.245144993066787720e-02 -3.943869471549987793e-02 -1.979484967887401581e-02 1.169373616576194763e-01 3.106649518013000488e-01 -8.615116029977798462e-02 8.207746595144271851e-02 -9.114496409893035889e-02 2.978120557963848114e-02 -4.301950931549072266e-01 3.103868365287780762e-01
-1.538829207420349121e-01 3.830595314502716064e-02 6.678786128759384155e-02 -2.850173115730285645e-01 8.995994925498962402e-02 3.717931509017944336e-01 -2.188862264156341553e-01 7.015679776668548584e-02 2.614395506680011749e-02 1.918101683259010315e-02 9.997802227735519409e-02 -2.069746702909469604e-01 -1.720639020204544067e-01 1.641127169132232666e-01 1.895982474088668823e-01 8.811531960964202881e-02 3.418187797069549561e-02 -1.837048530578613281e-01 9.245269000530242920e-02 -3.858610093593597412e-01 1.145675554871559143e-01 1.142915263772010803e-01 9.110725671052932739e-02 3.972459957003593445e-02 2.710636556148529053e-01 2.226234227418899536e-01 -4.505134746432304382e-02 3.962850570678710938e-02 -3.125882744789123535e-01 -1.666088253259658813e-01 -1.592821925878524780e-01 1.731141209602355957e-01
6.244565919041633606e-02 3.608940839767456055e-01 8.371110260486602783e-02 -1.669117212295532227e-01 -7.287140190601348877e-02 2.136167325079441071e-02 -4.598544538021087646e-01 -1.322187185287475586e-01 2.168068438768386841e-01 -1.419577747583389282e-01 7.338412106037139893e-02 -3.559319078922271729e-01 -1.474046409130096436e-01 8.144211024045944214e-02 1.027323901653289795e-01 -4.524922370910644531e-02 1.751864999532699585e-01 -1.232160720974206924e-02 -2.689310349524021149e-02 -9.338266402482986450e-02 -2.856521308422088623e-01 4.286445677280426025e-02 5.283904448151588440e-02 1.063262298703193665e-01 5.289602279663085938e-02 -3.023704886436462402e-02 3.506237864494323730e-01 2.000697888433933258e-02 -5.699814856052398682e-02 8.622588962316513062e-02 -2.201918065547943115e-01 1.790170520544052124e-01
1.909343153238296509e-01 3.069967329502105713e-01 -1.205169856548309326e-01 -2.153912931680679321e-01 6.174432858824729919e-02 2.113038748502731323e-01 -4.423547983169555664e-01 -1.030779704451560974e-01 1.237189546227455139e-01 -9.364110976457595825e-02 -1.450516562908887863e-02 -2.483990937471389771e-01 -5.833978764712810516e-03 -9.307041764259338379e-03 6.323599815368652344e-02 1.001695990562438965e-01 1.437326818704605103e-01 -2.152062021195888519e-02 9.787160903215408325e-02 1.795294880867004395e-01 3.621511161327362061e-02 5.627588182687759399e-02 2.624680697917938232e-01 2.708736062049865723e-02 2.248891144990921021e-01 -1.431032549589872360e-02 2.759104371070861816e-01 1.374251097440719604e-01 -5.295797064900398254e-02 3.051464259624481201e-02 -2.933387756347656250e-01 2.843669652938842773e-01
2.095636874437332153e-01 -3.534612059593200684e-02 -1.170183047652244568e-01 -3.479214012622833252e-01 1.239257156848907471e-01 1.255333274602890015e-01 -2.615943849086761475e-01 3.015189766883850098e-01 3.818669170141220093e-02 2.429295331239700317e-02 -2.527835667133331299e-01 -7.418778538703918457e-02 -4.319321736693382263e-02 3.656052052974700928e-02 1.334925889968872070e-01 2.882281877100467682e-02 1.042729243636131287e-01 -2.593797147274017334e-01 -1.983698457479476929e-02 -9.100429713726043701e-02 -6.840407848358154297e-02 6.613974273204803467e-02 -2.040888667106628418e-01 1.387410461902618408e-01 6.755371578037738800e-03 1.390783190727233887e-01 -5.979331675916910172e-03 -1.263621747493743896e-01 -1.304144859313964844e-01 -1.584680825471878052e-01 -3.897095620632171631e-01 3.875028491020202637e-01
1.559090763330459595e-01 5.311706289649009705e-02 -1.704866588115692139e-01 -3.096020519733428955e-01 9.962816536426544189e-02 -2.257880009710788727e-02 -2.782394587993621826e-01 1.239046081900596619e-01 -1.583554036915302277e-02 2.688435604795813560e-03 -3.528749048709869385e-01 -2.675657719373703003e-02 -1.376411169767379761e-01 -4.006775468587875366e-02 7.049442082643508911e-02 8.873157948255538940e-02 1.706016361713409424e-01 -4.078106284141540527e-01 9.641969203948974609e-02 -7.335662376135587692e-03 -6.633888185024261475e-02 -8.241648226976394653e-02 -1.178349331021308899e-01 3.584600612521171570e-02 -3.042951039969921112e-02 1.160701364278793335e-01 1.510154902935028076e-01 3.188132541254162788e-03 -1.544453054666519165e-01 -8.688099682331085205e-02 -3.474275171756744385e-01 4.067052006721496582e-01
2.045261859893798828e-01 2.812269926071166992e-01 2.904167175292968750e-01 -2.450791895389556885e-01 -2.651773765683174133e-02 3.650280646979808807e-03 -4.678296148777008057e-01 -1.745495498180389404e-01 1.630911231040954590e-01 2.639012038707733154e-01 -6.654347479343414307e-02 2.755222916603088379e-01 8.091392926871776581e-03 -9.170769155025482178e-02 -1.140745542943477631e-02 -4.392276331782341003e-02 1.653867214918136597e-01 -8.947944641113281250e-02 -7.936719059944152832e-02 -9.204977750778198242e-02 1.350758820772171021e-01 2.127955406904220581e-01 -2.534286677837371826e-01 1.748525798320770264e-01 1.858500838279724121e-01 1.791755482554435730e-02 -1.305265575647354126e-01 8.986454457044601440e-02 7.844775170087814331e-02 2.580014616250991821e-02 -9.580697119235992432e-02 1.143532544374465942e-01
1.752642840147018433e-01 1.483037788420915604e-02 -1.841488629579544067e-01 -2.265031635761260986e-01 1.372677087783813477e-01 -9.998458623886108398e-02 -2.715559601783752441e-01 4.040972888469696045e-02 1.435463279485702515e-01 3.609918430447578430e-02 -3.039216808974742889e-02 5.200505256652832031e-02 -1.520691365003585815e-01 -9.257069975137710571e-02 3.264456987380981445e-01 6.320459395647048950e-02 1.790952384471893311e-01 -4.219695031642913818e-01 1.031196638941764832e-01 1.101588010787963867e-01 1.685048341751098633e-01 -3.574799746274948120e-02 -2.504028379917144775e-01 3.790526650846004486e-03 2.051519006490707397e-01 2.243197709321975708e-01 -5.452505126595497131e-02 -4.406626522541046143e-02 -1.968774646520614624e-01 9.608507156372070312e-02 -1.215748563408851624e-01 3.556060194969177246e-01
1.315064877271652222e-01 6.268549710512161255e-02 -1.007992476224899292e-01 -2.790986895561218262e-01 -4.615762457251548767e-02 -2.418757975101470947e-02 4.939707461744546890e-03 2.742010354995727539e-01 2.627899348735809326e-01 5.758117511868476868e-02 1.268494129180908203e-01 1.052900776267051697e-01 -1.492372304201126099e-01 3.736225143074989319e-02 4.123050570487976074e-01 2.449765205383300781e-01 1.237932965159416199e-01 -1.962424367666244507e-01 6.149069964885711670e-02 -4.167945589870214462e-03 9.485355764627456665e-02 6.301122903823852539e-02 -2.255502045154571533e-01 1.974682807922363281e-01 3.171046674251556396e-01 1.022846698760986328e-01 -6.102696061134338379e-02 -3.981081768870353699e-02 -1.735318005084991455e-01 -6.796385347843170166e-02 -2.310015261173248291e-01 3.076960444450378418e-01
1.847269833087921143e-01 -5.562770739197731018e-02 6.264748051762580872e-03 -2.645764946937561035e-01 5.496088415384292603e-02 -9.457840770483016968e-02 -7.813796401023864746e-02 1.734666526317596436e-01 1.936413496732711792e-01 -1.585547327995300293e-01 2.166392467916011810e-02 -2.887957394123077393e-01 6.028438359498977661e-02 4.890263825654983521e-02 1.132642477750778198e-01 -1.530979871749877930e-01 1.958816312253475189e-02 -9.595362842082977295e-02 2.294806949794292450e-02 -2.350779175758361816e-01 -3.693301677703857422e-01 3.447011858224868774e-02 -7.797361165285110474e-02 1.219293549656867981e-01 3.278754353523254395e-01 2.042231708765029907e-01 -1.672810688614845276e-02 -2.030920935794711113e-03 1.426463574171066284e-01 1.544961519539356232e-02 -4.513568282127380371e-01 2.409470081329345703e-01
2.170702219009399414e-01 1.956560462713241577e-02 9.035997092723846436e-02 -3.671457469463348389e-01 1.234073862433433533e-01 1.008889302611351013e-01 -2.421855181455612183e-02 2.474568784236907959e-01 1.027326136827468872e-01 -3.066252544522285461e-02 3.322938829660415649e-02 -2.553655207157135010e-01 -3.757767379283905029e-02 4.650106187909841537e-03 8.340459316968917847e-02 1.142584756016731262e-01 3.579174876213073730e-01 -1.732510924339294434e-01 4.306361079216003418e-02 5.556503310799598694e-02 -4.939673095941543579e-02 -1.176072210073471069e-01 -1.310674101114273071e-01 -1.489267349243164062e-01 2.026711553335189819e-01 2.539519369602203369e-01 3.101836740970611572e-01 1.116665378212928772e-01 -8.002024143934249878e-02 4.394020140171051025e-02 -3.491929769515991211e-01 2.446225881576538086e-01
1.719568967819213867e-01 2.542009204626083374e-02 -1.844181269407272339e-01 -3.173787593841552734e-01 1.495190262794494629e-01 1.987373083829879761e-02 -1.286286860704421997e-01 2.865382730960845947e-01 3.044992089271545410e-01 5.013254657387733459e-02 2.511559240520000458e-02 5.912729725241661072e-02 -1.294563561677932739e-01 4.311314970254898071e-02 2.707105278968811035e-01 2.313000112771987915e-01 2.019683420658111572e-01 -1.130447462201118469e-01 6.250968575477600098e-02 -1.709616333246231079e-01 1.838237494230270386e-01 1.086223125457763672e-01 -2.431142479181289673e-01 1.252877563238143921e-01 2.408787310123443604e-01 5.263963341712951660e-02 -1.521952003240585327e-01 -1.654709340073168278e-03 -2.412406951189041138e-01 7.317011803388595581e-02 -1.530399173498153687e-01 3.014205992221832275e-01
-2.247195923700928688e-03 -1.038349494338035583e-01 -1.965969428420066833e-02 -3.159593045711517334e-01 -3.773542866110801697e-02 8.224069327116012573e-02 -7.801278680562973022e-02 3.575586378574371338e-01 1.614527553319931030e-01 -1.023508384823799133e-01 3.128449022769927979e-01 -1.226738244295120239e-01 -1.106384992599487305e-01 -8.620374649763107300e-02 -2.177408896386623383e-02 5.946094915270805359e-02 2.459325045347213745e-01 -1.084183305501937866e-01 8.332304656505584717e-02 -1.901675909757614136e-01 -1.969750821590423584e-01 -3.527216613292694092e-02 -6.310442090034484863e-02 1.853145211935043335e-01 2.705320417881011963e-01 1.004643216729164124e-01 2.096319012343883514e-02 4.277951270341873169e-02 5.008387565612792969e-02 -1.184824556112289429e-01 -4.559367001056671143e-01 2.646580636501312256e-01
1.916645616292953491e-01 2.526154220104217529e-01 -1.779210269451141357e-01 -4.275993406772613525e-01 -2.622473612427711487e-02 1.597338020801544189e-01 -7.737532258033752441e-02 1.687232702970504761e-01 -8.245981484651565552e-02 1.639825552701950073e-01 2.711329609155654907e-02 -1.374487876892089844e-01 3.109239228069782257e-02 -5.423092842102050781e-02 2.029273360967636108e-01 -1.084676459431648254e-01 2.777919769287109375e-01 -2.755062878131866455e-01 -1.573011130094528198e-01 -1.898178160190582275e-01 -2.399993091821670532e-01 9.487560391426086426e-02 -2.745900452136993408e-01 1.150524127297103405e-03 2.344650030136108398e-01 1.342265158891677856e-01 2.043985575437545776e-01 -1.628374457359313965e-01 -1.876408047974109650e-02 1.015582773834466934e-02 -1.032732501626014709e-01 7.662575691938400269e-02
-1.927145011723041534e-02 4.662514626979827881e-01 1.164615452289581299e-01 -5.762778222560882568e-02 2.093066573143005371e-01 1.212017089128494263e-01 -3.398091718554496765e-02 3.323815166950225830e-01 7.605601102113723755e-02 -3.420798182487487793e-01 6.741871684789657593e-02 -1.730134487152099609e-01 -1.971323341131210327e-01 -2.102510780096054077e-01 1.222655624151229858e-01 2.005046233534812927e-02 1.882134228944778442e-01 -3.364496231079101562e-01 4.287363216280937195e-02 4.804916679859161377e-02 -1.565411388874053955e-01 -7.353054825216531754e-03 -3.162615746259689331e-02 2.235983312129974365e-01 1.511553078889846802e-01 -6.314259767532348633e-02 1.167793795466423035e-01 1.016749143600463867e-01 -3.975274041295051575e-02 1.164517179131507874e-01 -1.388361901044845581e-01 1.611555516719818115e-01
1.769311875104904175e-01 6.599298119544982910e-02 -9.011734277009963989e-02 -4.093963801860809326e-01 5.405293777585029602e-02 2.042601853609085083e-01 -1.627083867788314819e-01 2.270811051130294800e-01 2.504832670092582703e-02 -9.666412323713302612e-02 1.535785943269729614e-01 -1.282452642917633057e-01 8.467019535601139069e-03 4.508670046925544739e-02 1.160384491086006165e-01 1.025518402457237244e-01 2.784671783447265625e-01 -5.507029592990875244e-03 1.496790945529937744e-01 8.660598099231719971e-02 1.615290716290473938e-02 1.929161511361598969e-02 -2.231331169605255127e-01 6.096874177455902100e-02 4.690869897603988647e-02 2.346196323633193970e-01 2.045692205429077148e-01 2.040465772151947021e-01 -1.311958879232406616e-01 1.943541467189788818e-01 -4.660573601722717285e-01 1.236772984266281128e-01
2.195173203945159912e-01 -1.510528922080993652e-01 -9.596922993659973145e-02 -4.189113974571228027e-01 1.458167564123868942e-02 1.149380132555961609e-01 -1.663158982992172241e-01 1.402130573987960815e-01 1.418434381484985352e-01 9.364569187164306641e-02 1.399840414524078369e-01 1.791622787714004517e-01 -7.645987719297409058e-02 -1.335960030555725098e-01 2.176123112440109253e-01 -9.415678679943084717e-02 6.526885181665420532e-02 -2.938610315322875977e-01 3.767102211713790894e-02 -4.514231160283088684e-02 1.633742600679397583e-01 5.808588489890098572e-02 -2.767699360847473145e-01 -9.528283774852752686e-02 1.542682349681854248e-01 5.620695650577545166e-02 -1.797063201665878296e-01 9.824657440185546875e-02 -1.544418185949325562e-01 2.316536754369735718e-01 -2.851257324218750000e-01 2.924415469169616699e-01
1.677245944738388062e-01 -1.447523012757301331e-02 1.101994290947914124e-01 -2.068803906440734863e-01 1.532063633203506470e-01 1.384378522634506226e-01 -6.037172302603721619e-02 3.793889284133911133e-02 2.700834274291992188e-01 -4.864249378442764282e-02 8.540088683366775513e-02 -2.380962250754237175e-03 -1.080700457096099854e-01 -3.412121906876564026e-02 2.775012254714965820e-01 -1.639903336763381958e-02 1.085884347558021545e-01 -1.260790675878524780e-01 1.207384746521711349e-02 -3.083980977535247803e-01 -3.330430984497070312e-01 -2.133375108242034912e-01 -2.824755907058715820e-01 1.739517599344253540e-01 2.522701025009155273e-01 2.434637397527694702e-01 1.175260543823242188e-01 1.427213400602340698e-01 1.324997991323471069e-01 -1.178788244724273682e-01 -3.297268152236938477e-01 9.783770143985748291e-02
3.643150925636291504e-01 -4.941365495324134827e-02 6.825114786624908447e-02 -2.418790608644485474e-01 5.935690924525260925e-02 1.049880385398864746e-01 -1.372840404510498047e-01 -3.102741576731204987e-02 3.263986855745315552e-02 -1.720345206558704376e-02 -1.068786904215812683e-01 -3.306576311588287354e-01 7.027493417263031006e-02 1.231605187058448792e-01 3.231694921851158142e-02 -2.281195968389511108e-01 8.176963031291961670e-02 -3.030461668968200684e-01 4.898880049586296082e-02 -1.947648674249649048e-01 8.465597033500671387e-02 2.242517322301864624e-01 -1.748497933149337769e-01 -5.375429615378379822e-02 1.353356689214706421e-01 5.008434876799583435e-02 -1.168038696050643921e-01 2.488015145063400269e-01 -2.419333308935165405e-01 1.538973450660705566e-01 -1.615068912506103516e-01 3.708918094635009766e-01
1.109492331743240356e-01 -2.331677526235580444e-01 1.124767512083053589e-01 -2.947349250316619873e-01 -9.877213090658187866e-02 2.286884933710098267e-01 -1.644289493560791016e-01 -9.318034350872039795e-02 -1.676765978336334229e-01 2.028237795457243919e-03 -1.882881298661231995e-02 4.910264164209365845e-02 -8.859871741151437163e-06 1.590145230293273926e-01 1.361783295869827271e-01 4.706057533621788025e-02 -9.162566810846328735e-02 -1.341120004653930664e-01 1.485329270362854004e-01 -3.781298100948333740e-01 -1.121816933155059814e-01 8.705063164234161377e-02 3.960378468036651611e-03 9.357031434774398804e-02 2.748023867607116699e-01 2.059260159730911255e-01 -9.650676697492599487e-02 2.898777127265930176e-01 -1.993230432271957397e-01 6.809397786855697632e-02 -3.969935476779937744e-01 1.597046256065368652e-01
1.549587398767471313e-01 2.130151689052581787e-01 6.164660304784774780e-02 -6.198297068476676941e-02 -5.283192172646522522e-02 -2.747919224202632904e-02 -1.190142333507537842e-01 7.551095634698867798e-02 7.871516793966293335e-02 -2.789599001407623291e-01 -1.817854642868041992e-01 2.695773243904113770e-01 -1.631665229797363281e-01 9.364961832761764526e-02 3.652614355087280273e-01 -1.338476389646530151e-01 -1.870352327823638916e-01 -1.647767722606658936e-01 3.100070059299468994e-01 -1.052895858883857727e-01 -2.896851599216461182e-01 1.370145529508590698e-01 -1.861636936664581299e-01 1.773218959569931030e-01 2.849856913089752197e-01 1.254781894385814667e-02 -4.734546318650245667e-02 5.648493766784667969e-02 -2.651563845574855804e-02 -9.598515927791595459e-02 -1.949141174554824829e-02 2.964513301849365234e-01
3.128230273723602295e-01 2.280913293361663818e-01 1.071239784359931946e-01 -1.410377770662307739e-01 -4.079674556851387024e-02 -3.613169118762016296e-02 9.276357293128967285e-02 -7.877183705568313599e-02 7.045373320579528809e-02 -1.959842294454574585e-01 -7.446287572383880615e-02 1.456996798515319824e-01 -1.798109263181686401e-01 -1.251406222581863403e-01 1.182204186916351318e-01 1.582946777343750000e-01 3.180384039878845215e-01 -3.926197886466979980e-01 1.285073161125183105e-01 -3.579957485198974609e-01 -7.445350289344787598e-02 1.030252575874328613e-01 1.029950007796287537e-01 4.278156906366348267e-02 1.710330098867416382e-01 2.499485015869140625e-01 2.511727996170520782e-02 1.059148088097572327e-01 -1.757431179285049438e-01 -2.457122504711151123e-01 -7.357819122262299061e-04 1.427978277206420898e-01
2.216458618640899658e-01 4.037150442600250244e-01 9.459637850522994995e-02 -1.808320879936218262e-01 2.479574680328369141e-01 -8.810925483703613281e-02 -3.438626527786254883e-01 2.490708604454994202e-02 4.587547108530998230e-02 1.810931861400604248e-01 -3.344998508691787720e-02 -8.757431805133819580e-02 -1.860131323337554932e-01 1.917531937360763550e-01 2.539241313934326172e-01 -3.140811622142791748e-02 2.907239496707916260e-01 -1.583401113748550415e-01 1.664149761199951172e-01 -6.524857878684997559e-02 -5.534248799085617065e-02 3.501103445887565613e-02 1.130129583179950714e-02 -1.362271606922149658e-01 2.276545166969299316e-01 5.137985199689865112e-02 1.559320837259292603e-01 -6.930914707481861115e-03 -1.949602812528610229e-01 6.234463304281234741e-03 1.210760977119207382e-02 3.099471032619476318e-01
-6.640680134296417236e-02 -3.546877577900886536e-02 1.727943681180477142e-02 -1.948605328798294067e-01 2.236374840140342712e-02 -3.841340541839599609e-02 -2.202807068824768066e-01 -6.402634829282760620e-02 -7.190544158220291138e-02 -2.740696370601654053e-01 1.156508997082710266e-01 -2.238103896379470825e-01 -2.181738847866654396e-03 1.497040241956710815e-01 2.651187777519226074e-01 -3.440264984965324402e-02 -3.982346132397651672e-02 -2.124743014574050903e-01 -1.741859316825866699e-01 -9.841784089803695679e-02 -1.993395239114761353e-01 1.683101207017898560e-01 -2.623719871044158936e-01 1.126023381948471069e-01 1.277979314327239990e-01 5.576863139867782593e-02 3.566422313451766968e-02 1.642236560583114624e-01 -1.716556847095489502e-01 1.134665533900260925e-01 -2.815050780773162842e-01 5.081492066383361816e-01
2.763051390647888184e-01 -5.914026871323585510e-02 7.915367931127548218e-02 -2.279218286275863647e-01 2.863482832908630371e-01 1.312474310398101807e-01 -1.616736501455307007e-02 2.078197747468948364e-01 -4.976640641689300537e-02 -1.524687409400939941e-01 -1.960178613662719727e-01 -9.432786703109741211e-02 -1.376683264970779419e-01 -7.370347529649734497e-02 3.408585190773010254e-01 2.278355062007904053e-01 -8.994198590517044067e-02 -3.212047219276428223e-01 3.689834475517272949e-02 1.823153905570507050e-02 -1.233808472752571106e-01 8.746138773858547211e-03 -2.771027982234954834e-01 -2.821137197315692902e-02 2.884252071380615234e-01 -3.008207865059375763e-02 -1.083112321794033051e-02 4.119696095585823059e-02 -1.361076980829238892e-01 6.332941353321075439e-02 -5.959987640380859375e-02 3.686684370040893555e-01
1.039291620254516602e-01 2.301684021949768066e-01 -1.725846379995346069e-01 -1.380293518304824829e-01 1.706105917692184448e-01 3.019855320453643799e-01 -7.365417480468750000e-02 4.693078100681304932e-01 -1.010954156517982483e-01 -2.326732426881790161e-01 -1.006642729043960571e-01 -4.003549739718437195e-02 -1.359219402074813843e-01 -2.687547802925109863e-01 6.584925949573516846e-02 1.991750150918960571e-01 1.088341027498245239e-01 -1.536870300769805908e-01 -7.318951189517974854e-03 1.364780683070421219e-02 -1.782135367393493652e-01 -2.459809370338916779e-02 -7.808817923069000244e-02 4.890094324946403503e-02 3.389275670051574707e-01 -1.060558483004570007e-01 -5.976555868983268738e-02 2.054920196533203125e-01 -1.478471457958221436e-01 -1.443320661783218384e-01 -9.674973040819168091e-02 1.734172403812408447e-01
1.479640305042266846e-01 -1.961669623851776123e-01 9.342665970325469971e-02 -1.200394481420516968e-01 2.299146205186843872e-01 1.077433601021766663e-01 -2.816538512706756592e-01 7.802914083003997803e-02 2.784939296543598175e-02 -1.507572382688522339e-01 1.833917945623397827e-01 -3.348587453365325928e-02 -4.872754961252212524e-02 -1.577484160661697388e-01 2.726849615573883057e-01 3.086629509925842285e-02 1.076911091804504395e-01 -2.126068025827407837e-01 1.399274021387100220e-01 -1.269342154264450073e-01 -3.392706811428070068e-01 -1.719858646392822266e-01 -2.349170446395874023e-01 1.889314502477645874e-01 2.953866124153137207e-01 3.269017115235328674e-02 -1.558946911245584488e-02 2.646178901195526123e-01 1.651202589273452759e-01 -2.767026051878929138e-02 -3.017774820327758789e-01 -5.568591877818107605e-03
2.023248821496963501e-01 1.869280040264129639e-01 8.898841589689254761e-02 1.968136578798294067e-01 2.161552309989929199e-01 2.654201388359069824e-01 -2.127116620540618896e-01 -3.641300648450851440e-02 1.813644617795944214e-01 6.623560935258865356e-02 -1.673112437129020691e-02 -2.060663402080535889e-01 -3.302247524261474609e-01 -2.236984819173812866e-01 8.873270452022552490e-02 -1.281648278236389160e-01 1.806839555501937866e-01 -1.801628917455673218e-01 1.148313935846090317e-02 7.148063927888870239e-02 1.626987308263778687e-01 2.509905993938446045e-01 -9.749927371740341187e-02 2.225956767797470093e-01 2.861531376838684082e-01 -1.539958119392395020e-01 2.647083252668380737e-02 3.242383897304534912e-01 -1.156854722648859024e-02 -1.057991292327642441e-02 -3.465695679187774658e-02 1.362617611885070801e-01
-4.799298942089080811e-03 -1.645544618368148804e-01 1.095731258392333984e-01 -1.800698786973953247e-01 -5.226127058267593384e-02 1.470865607261657715e-01 -2.842307090759277344e-01 6.712058186531066895e-02 -1.530482321977615356e-01 -2.519178092479705811e-01 -2.838338352739810944e-02 -2.074036896228790283e-01 -1.033165529370307922e-01 -4.785043746232986450e-02 3.950367569923400879e-01 -2.905031293630599976e-02 -1.914719790220260620e-01 -1.738347858190536499e-01 -6.559383869171142578e-02 -3.305480256676673889e-02 -1.996108889579772949e-01 6.898008286952972412e-02 -1.593841910362243652e-01 6.374319642782211304e-02 1.859221011400222778e-01 9.572566486895084381e-03 5.444690119475126266e-03 1.427439898252487183e-01 -4.947836697101593018e-02 2.040796428918838501e-01 -1.639876961708068848e-01 4.958245456218719482e-01
2.744458615779876709e-01 9.141619503498077393e-02 3.508989810943603516e-01 -1.279359161853790283e-01 9.277130663394927979e-02 -7.872933149337768555e-02 -2.870042026042938232e-01 -1.032922640442848206e-01 2.634882032871246338e-01 -1.040738541632890701e-02 -6.602863222360610962e-02 2.706996500492095947e-01 7.056986540555953979e-02 -1.355064660310745239e-01 -4.913123324513435364e-02 3.136094287037849426e-02 1.579828858375549316e-01 -4.240016639232635498e-02 1.552279293537139893e-01 -7.515447586774826050e-02 1.709189265966415405e-01 5.380208790302276611e-02 -2.545369267463684082e-01 3.923279047012329102e-02 2.759321928024291992e-01 3.068737983703613281e-01 1.869096904993057251e-01 1.879948973655700684e-01 -7.486646622419357300e-02 -1.970856636762619019e-01 -2.019175738096237183e-01 1.196875572204589844e-01
2.708142101764678955e-01 4.074047207832336426e-01 2.166021913290023804e-01 -2.986247837543487549e-01 3.006846606731414795e-01 -1.109339445829391479e-01 -3.555341660976409912e-01 1.234213784337043762e-01 -1.834772713482379913e-02 8.521550148725509644e-02 1.351693272590637207e-01 -4.120040312409400940e-02 -1.432076990604400635e-01 1.257769167423248291e-01 1.565464138984680176e-01 5.671715736389160156e-02 1.323263198137283325e-01 -9.032110124826431274e-02 3.664293140172958374e-02 -7.270525395870208740e-02 2.935866080224514008e-02 2.612042613327503204e-02 9.016044437885284424e-02 -1.086571142077445984e-01 2.511485517024993896e-01 -4.290252923965454102e-02 5.520682781934738159e-02 1.878366172313690186e-01 -1.890343427658081055e-01 -1.372866481542587280e-01 -2.424171194434165955e-02 2.764458060264587402e-01
8.739282935857772827e-02 1.394655257463455200e-01 1.694127172231674194e-01 -2.575940191745758057e-01 -7.931498438119888306e-02 7.140165567398071289e-02 -2.051285058259963989e-01 1.468382179737091064e-01 1.533685438334941864e-02 2.812825888395309448e-02 1.519009470939636230e-01 1.980168670415878296e-01 -6.067040190100669861e-02 -7.153770327568054199e-02 3.697135746479034424e-01 -1.249944940209388733e-01 9.285517036914825439e-02 -3.512493073940277100e-01 2.793717682361602783e-01 5.369306728243827820e-02 -3.969378024339675903e-02 2.429471015930175781e-01 1.006748154759407043e-01 9.613375365734100342e-02 -9.752488136291503906e-02 2.791333198547363281e-01 -4.890092089772224426e-02 1.804241985082626343e-01 -3.091976940631866455e-01 4.703118279576301575e-02 -4.089625179767608643e-02 2.522759139537811279e-01
9.742661565542221069e-02 -9.765758365392684937e-02 1.327448785305023193e-01 -6.683201342821121216e-02 1.237651556730270386e-01 2.753494381904602051e-01 -1.771048903465270996e-01 3.785452991724014282e-02 -6.623139232397079468e-02 -7.925754785537719727e-02 4.408276453614234924e-02 -3.734375834465026855e-01 -6.381922215223312378e-02 1.647119820117950439e-01 1.735786497592926025e-01 -3.922868520021438599e-02 7.750201039016246796e-03 -2.756504714488983154e-01 6.977649033069610596e-02 -3.913209140300750732e-01 1.241392940282821655e-01 1.648550778627395630e-01 6.932919472455978394e-02 1.275902390480041504e-01 2.562928497791290283e-01 1.666223704814910889e-01 8.654329925775527954e-02 1.642842441797256470e-01 -5.305770412087440491e-02 2.447044663131237030e-02 -2.535164654254913330e-01 3.559216558933258057e-01
3.237480521202087402e-01 4.254145622253417969e-01 1.915088146924972534e-01 -3.186883032321929932e-01 3.254936635494232178e-01 -1.187414452433586121e-01 -3.518038988113403320e-01 8.967661112546920776e-02 -4.738497361540794373e-02 8.179390430450439453e-02 1.008879765868186951e-01 -8.019638806581497192e-02 -1.101970896124839783e-01 1.357342600822448730e-01 1.533117890357971191e-01 3.836866840720176697e-02 1.377180367708206177e-01 -1.031521782279014587e-01 4.410644993185997009e-02 -1.491357535123825073e-01 6.119118258357048035e-02 2.624502032995223999e-02 8.487177640199661255e-02 -8.392357826232910156e-02 2.180115431547164917e-01 -5.063470825552940369e-02 -1.171446405351161957e-02 1.135684773325920105e-01 -1.752418875694274902e-01 -1.047179698944091797e-01 -4.053135216236114502e-02 2.531988024711608887e-01
-1.676088571548461914e-01 -1.570025645196437836e-02 1.990804970264434814e-01 -6.753365695476531982e-02 1.933533847332000732e-01 1.038182005286216736e-01 -4.473946988582611084e-02 1.281279027462005615e-01 -6.833783537149429321e-02 -2.838250398635864258e-01 -3.846279159188270569e-02 -1.294612735509872437e-01 -1.321239173412322998e-01 -3.224688395857810974e-02 2.577828168869018555e-01 2.225117199122905731e-02 1.818134337663650513e-01 -1.900853514671325684e-01 -6.119667738676071167e-02 -1.771330982446670532e-01 -1.300375312566757202e-01 1.578961610794067383e-01 -1.054019927978515625e-01 9.251380711793899536e-02 1.797552704811096191e-01 1.389746069908142090e-01 -1.478212326765060425e-01 1.262390613555908203e-01 -8.529867231845855713e-02 1.606338918209075928e-01 -4.317931532859802246e-01 4.440924227237701416e-01
9.672990441322326660e-02 4.177213087677955627e-02 1.246630623936653137e-01 -1.845910698175430298e-01 1.765520423650741577e-01 1.314171552658081055e-01 8.707874454557895660e-03 7.638661563396453857e-02 6.919400393962860107e-02 -3.865277171134948730e-01 6.604836881160736084e-02 -1.016027852892875671e-01 -1.437269300222396851e-01 9.908709675073623657e-02 1.059089750051498413e-01 -1.441861093044281006e-01 1.983156353235244751e-01 -1.970556564629077911e-02 -1.138058900833129883e-01 -1.531655043363571167e-01 -1.041173934936523438e-01 6.961651891469955444e-02 2.555688656866550446e-02 1.018629148602485657e-01 8.084180951118469238e-02 2.546437084674835205e-01 -1.360187381505966187e-01 1.298460364341735840e-01 -1.643751561641693115e-02 1.569544672966003418e-01 -4.354999959468841553e-01 4.789809584617614746e-01
1.442772150039672852e-01 8.476108312606811523e-02 3.378312289714813232e-01 -3.271157443523406982e-01 -1.270502656698226929e-01 9.555471688508987427e-02 -1.733422726392745972e-01 2.156763374805450439e-01 4.069287329912185669e-03 -7.510131597518920898e-02 2.637521363794803619e-02 -2.019428312778472900e-01 -4.106158390641212463e-02 1.870614290237426758e-01 2.037087380886077881e-01 8.442109823226928711e-02 9.909669309854507446e-02 -1.828413456678390503e-01 2.472837418317794800e-01 -4.078004956245422363e-01 -4.665185138583183289e-02 -8.396776765584945679e-02 4.158309847116470337e-02 1.130598857998847961e-01 1.452381312847137451e-01 1.282803714275360107e-01 2.072600871324539185e-01 -1.894396096467971802e-01 1.383278705179691315e-02 -7.663039118051528931e-02 -1.391394436359405518e-01 2.834355533123016357e-01
3.980932012200355530e-02 3.249391019344329834e-01 3.165756165981292725e-02 -1.038284152746200562e-01 -5.871291272342205048e-03 2.479871958494186401e-01 1.123786047101020813e-01 3.839581906795501709e-01 2.048129886388778687e-01 -1.368939280509948730e-01 -1.582997590303421021e-01 -1.345409899950027466e-01 -1.227021142840385437e-01 -1.379709094762802124e-01 1.349786818027496338e-01 1.493885647505521774e-02 2.124340087175369263e-01 -3.181810081005096436e-01 -6.225576251745223999e-02 4.915162920951843262e-02 -1.776222586631774902e-01 3.823255375027656555e-02 -2.604475617408752441e-01 3.222720623016357422e-01 2.800263166427612305e-01 1.498315930366516113e-01 4.511322081089019775e-02 1.169128641486167908e-01 1.456789020448923111e-02 -9.551229327917098999e-02 -1.005507409572601318e-01 9.850762039422988892e-02
2.024722546339035034e-01 6.763532874174416065e-04 -7.700312137603759766e-02 -9.008289873600006104e-02 1.725833266973495483e-01 1.332191526889801025e-01 -3.739576041698455811e-01 2.517867982387542725e-01 -3.332957625389099121e-02 1.485015004873275757e-01 -1.990514248609542847e-01 -1.928126811981201172e-01 -1.485674735158681870e-02 -1.704215705394744873e-01 1.673681735992431641e-01 -3.042524447664618492e-03 9.268938750028610229e-02 -3.219760358333587646e-01 -1.191235333681106567e-01 -4.550212621688842773e-02 -3.661202266812324524e-02 1.432661563158035278e-01 -3.025969862937927246e-01 2.380017377436161041e-02 1.118971854448318481e-01 3.244561254978179932e-01 8.077767491340637207e-02 -3.381270915269851685e-02 -9.457012265920639038e-02 7.665242254734039307e-02 -3.829365074634552002e-01 8.661119639873504639e-02
2.028169184923171997e-01 1.039165034890174866e-01 2.122028619050979614e-01 -8.402958512306213379e-02 -9.389211982488632202e-02 2.628127634525299072e-01 -5.981633067131042480e-02 8.157297968864440918e-02 2.201846241950988770e-01 5.925677716732025146e-03 -6.308287382125854492e-02 -1.927891187369823456e-02 -6.826838105916976929e-02 2.376776374876499176e-02 9.278502315282821655e-02 2.116107754409313202e-02 2.480468153953552246e-01 -3.126554191112518311e-01 -5.024202540516853333e-02 -4.142601788043975830e-01 2.852628193795681000e-02 -1.133442595601081848e-01 -8.246667683124542236e-02 8.101086318492889404e-02 2.502274513244628906e-01 3.024344146251678467e-01 2.460179179906845093e-01 -1.672454178333282471e-01 8.958480507135391235e-02 5.066987872123718262e-02 -3.139241933822631836e-01 1.689662486314773560e-01
1.503151357173919678e-01 6.461378186941146851e-02 -5.162848159670829773e-02 -1.104715913534164429e-01 8.743263781070709229e-02 2.978691458702087402e-01 -3.061280846595764160e-01 -1.165158823132514954e-01 2.075209170579910278e-01 2.453330904245376587e-01 7.769113779067993164e-02 4.798764362931251526e-02 -1.266300082206726074e-01 -2.728956639766693115e-01 1.577537953853607178e-01 -9.403754770755767822e-02 3.439504504203796387e-01 -1.141887530684471130e-01 -8.929584920406341553e-02 3.107411861419677734e-01 -7.733338326215744019e-02 4.873768612742424011e-02 9.412872791290283203e-02 3.720147302374243736e-03 3.587922453880310059e-01 -1.556155085563659668e-01 -7.894797250628471375e-03 2.866647243499755859e-01 -6.144224852323532104e-02 -2.510321140289306641e-02 1.725992420688271523e-03 1.617771387100219727e-01
4.768081381916999817e-02 -5.153863131999969482e-02 1.002545207738876343e-01 -1.753467768430709839e-01 1.235587671399116516e-01 -1.442397572100162506e-02 -3.322542011737823486e-01 1.261132508516311646e-01 -3.506439924240112305e-02 -3.137230575084686279e-01 2.237029746174812317e-02 -1.974077373743057251e-01 -1.498385220766067505e-01 7.077781856060028076e-02 2.626124620437622070e-01 8.078332990407943726e-02 -1.815607100725173950e-01 -2.038591057062149048e-01 -9.779001772403717041e-02 -1.917811036109924316e-01 -1.230596303939819336e-01 1.494137793779373169e-01 -1.032738536596298218e-01 8.325256407260894775e-02 -4.962896183133125305e-02 7.344442605972290039e-02 -3.947979584336280823e-02 1.408064961433410645e-01 -7.224713265895843506e-02 7.763214409351348877e-02 -3.780293166637420654e-01 4.594576954841613770e-01
2.272711545228958130e-01 2.347932755947113037e-01 1.196585968136787415e-01 -3.190178275108337402e-01 -1.931731998920440674e-01 -3.111740015447139740e-02 -1.249908506870269775e-01 -4.592663422226905823e-02 -3.148682042956352234e-02 -1.923778355121612549e-01 9.211733937263488770e-02 1.240566596388816833e-01 -3.819913268089294434e-01 -1.713478416204452515e-01 7.317725569009780884e-02 5.535582080483436584e-02 1.258526146411895752e-01 -1.663997471332550049e-01 -6.304322928190231323e-02 -2.299045771360397339e-01 2.577509284019470215e-01 1.235875114798545837e-01 -2.178421914577484131e-01 -3.759285062551498413e-02 2.227246314287185669e-01 -1.556714177131652832e-01 2.112271040678024292e-01 1.744586080312728882e-01 -1.932357996702194214e-01 -1.826640516519546509e-01 -1.059939414262771606e-01 -1.173486635088920593e-01
-1.066141501069068909e-01 7.217076420783996582e-02 -3.592979162931442261e-02 -2.069677263498306274e-01 -9.210939705371856689e-02 4.389027655124664307e-01 -2.293663173913955688e-01 1.525825709104537964e-01 -6.792502105236053467e-02 -4.291244223713874817e-02 -1.078821439296007156e-02 -8.710626512765884399e-03 -4.710975289344787598e-02 -5.952849611639976501e-02 1.742835938930511475e-01 8.008709549903869629e-02 9.682832658290863037e-02 -1.146539952605962753e-02 -3.770646750926971436e-01 -1.887517236173152924e-02 -1.056248694658279419e-01 8.280639350414276123e-02 -1.725586317479610443e-02 -1.380309015512466431e-01 3.083066046237945557e-01 -2.517542243003845215e-01 -3.413772210478782654e-02 1.566633731126785278e-01 -1.164277195930480957e-01 -6.847821176052093506e-02 -2.441343367099761963e-01 4.021139442920684814e-01
2.556509375572204590e-01 9.839580953121185303e-02 -1.480940449982881546e-02 -7.871901243925094604e-02 8.966723829507827759e-02 2.033303231000900269e-01 -3.728865683078765869e-01 5.961762741208076477e-02 5.108328163623809814e-02 1.918270587921142578e-01 1.844433993101119995e-01 -1.576096117496490479e-01 -2.163109481334686279e-01 1.543791890144348145e-01 1.097250431776046753e-01 -8.368293195962905884e-02 1.353371739387512207e-01 8.477987349033355713e-02 4.949073493480682373e-02 -9.792976826429367065e-02 6.997327506542205811e-02 7.762362062931060791e-02 3.560020195436663926e-05 -1.262222882360219955e-02 4.156726598739624023e-01 2.888312339782714844e-01 5.360111594200134277e-02 5.234165489673614502e-02 -3.432789742946624756e-01 -2.550501525402069092e-01 -1.268179416656494141e-01 1.709137409925460815e-01
8.621144294738769531e-02 -2.266268879175186157e-01 -1.041435599327087402e-01 -1.910652518272399902e-01 1.706851869821548462e-01 2.255555540323257446e-01 -2.088302373886108398e-01 1.182022020220756531e-01 -8.743650466203689575e-02 -3.864779323339462280e-02 -1.843259632587432861e-01 2.389396913349628448e-02 -8.155574090778827667e-03 -3.191789239645004272e-02 -1.199923828244209290e-01 -1.224200893193483353e-02 1.322955787181854248e-01 -2.367542684078216553e-01 -6.809713691473007202e-02 -1.995620578527450562e-01 -1.587184220552444458e-01 -3.382558003067970276e-02 -3.009590804576873779e-01 -1.532966736704111099e-02 2.207779288291931152e-01 1.203761994838714600e-01 -4.096328467130661011e-02 2.931451983749866486e-02 -1.327563673257827759e-01 -4.652740433812141418e-02 -1.710687577724456787e-01 5.890315175056457520e-01
1.899647265672683716e-01 4.823640584945678711e-01 2.043380141258239746e-01 -2.020986825227737427e-01 2.740600407123565674e-01 -8.539109490811824799e-03 -4.214979410171508789e-01 1.355284303426742554e-01 -1.136937551200389862e-02 3.126631304621696472e-02 -5.223518237471580505e-02 6.471499055624008179e-02 -2.071702331304550171e-01 2.350510209798812866e-01 1.855220049619674683e-01 6.374733150005340576e-02 1.561692953109741211e-01 -2.044494263827800751e-02 5.820663273334503174e-02 -9.795979410409927368e-02 -1.060157939791679382e-01 7.501474581658840179e-03 3.951813653111457825e-02 5.256368592381477356e-02 2.433856725692749023e-01 -7.451168447732925415e-02 6.071085110306739807e-02 4.778507351875305176e-02 -2.306489944458007812e-01 -1.234585568308830261e-01 6.903019547462463379e-02 1.880985051393508911e-01
2.474090158939361572e-01 1.476115882396697998e-01 1.357008218765258789e-01 -2.561845779418945312e-01 -3.378521278500556946e-02 -1.592518645338714123e-03 -4.856647551059722900e-02 -4.969195649027824402e-02 4.414398223161697388e-02 8.020956814289093018e-02 1.318684816360473633e-01 3.152589797973632812e-01 3.917815536260604858e-02 -1.565963029861450195e-01 4.139639437198638916e-01 2.082925140857696533e-01 3.372040092945098877e-01 -1.306605637073516846e-01 1.280264258384704590e-01 -2.124336808919906616e-01 -7.522070407867431641e-02 -2.996083162724971771e-02 5.010726861655712128e-03 -2.329903654754161835e-02 1.177213042974472046e-01 -4.738405346870422363e-02 -1.700693555176258087e-02 2.734605967998504639e-01 -4.263760894536972046e-02 -2.696356177330017090e-01 6.537616252899169922e-02 3.026930689811706543e-01
1.535446792840957642e-01 3.933015093207359314e-02 9.736794978380203247e-02 -2.114304602146148682e-01 1.364854872226715088e-01 1.902911365032196045e-01 -5.278208106756210327e-02 9.712331742048263550e-02 4.748531430959701538e-02 -4.249664545059204102e-01 1.012154221534729004e-01 -1.550170928239822388e-01 -7.370759546756744385e-02 1.860929094254970551e-02 1.804269701242446899e-01 -1.044631972908973694e-01 2.016175687313079834e-01 4.493829980492591858e-02 -6.163742765784263611e-02 -1.588919758796691895e-01 2.498753182590007782e-02 4.899267852306365967e-02 5.694142077118158340e-03 1.101183593273162842e-01 6.473755836486816406e-02 2.319668233394622803e-01 -9.836243838071823120e-02 1.534546464681625366e-01 -4.345288127660751343e-02 1.279966086149215698e-01 -4.451256394386291504e-01 4.390157163143157959e-01
9.079568088054656982e-03 -1.443268507719039917e-01 1.201960220932960510e-01 6.690311431884765625e-02 3.079634159803390503e-02 3.087324202060699463e-01 -1.173613220453262329e-01 -6.067087501287460327e-02 -7.211714237928390503e-02 -2.175376415252685547e-01 -5.640357360243797302e-02 2.124006450176239014e-01 -1.647468805313110352e-01 1.225300729274749756e-01 3.709885776042938232e-01 6.005715951323509216e-02 -3.761800006031990051e-02 -2.201868593692779541e-01 -1.281089186668395996e-01 2.814977988600730896e-02 -1.799162179231643677e-01 9.344752132892608643e-02 -2.618114054203033447e-01 7.800048589706420898e-02 1.162641644477844238e-01 2.967917323112487793e-01 5.429253727197647095e-02 1.784641444683074951e-01 -2.530003897845745087e-02 4.725095629692077637e-02 -2.638052105903625488e-01 4.129564464092254639e-01
2.358018755912780762e-01 4.736204147338867188e-01 1.849300116300582886e-01 -2.648365497589111328e-01 2.824086546897888184e-01 -5.638486519455909729e-02 -4.309673309326171875e-01 7.607280462980270386e-02 -1.141845248639583588e-02 5.818214640021324158e-02 -3.521140292286872864e-02 3.824538737535476685e-02 -1.608508378267288208e-01 2.051218599081039429e-01 1.789942383766174316e-01 3.847923502326011658e-02 1.037333011627197266e-01 -5.428233742713928223e-02 1.189380697906017303e-02 -9.999469667673110962e-02 -2.630051597952842712e-02 2.204345725476741791e-02 1.172182112932205200e-01 2.148089744150638580e-02 2.279989570379257202e-01 -3.765513747930526733e-02 6.419119983911514282e-02 9.666328132152557373e-02 -2.866865992546081543e-01 -1.202681586146354675e-01 4.965271800756454468e-02 1.685016006231307983e-01
2.995601594448089600e-01 -1.786731034517288208e-01 1.483236104249954224e-01 -3.789167106151580811e-01 -6.984930485486984253e-02 -3.070549853146076202e-02 -2.129911929368972778e-01 1.850052475929260254e-01 1.198648512363433838e-01 -9.259857982397079468e-02 5.715094879269599915e-02 5.755560845136642456e-02 6.105080991983413696e-02 -1.190691441297531128e-01 9.471587091684341431e-02 -1.334336549043655396e-01 -2.925993688404560089e-02 -3.105486035346984863e-01 -4.983607307076454163e-02 -2.127280682325363159e-01 2.146540880203247070e-01 1.710570901632308960e-01 -2.448281943798065186e-01 -2.714408561587333679e-02 9.400275349617004395e-02 6.931175291538238525e-02 -1.657673418521881104e-01 5.632033199071884155e-02 -3.322646617889404297e-01 6.341873854398727417e-02 -2.102359980344772339e-01 2.630330920219421387e-01
1.220416799187660217e-01 -1.296607404947280884e-01 5.472087766975164413e-03 -3.799293935298919678e-02 -5.337464064359664917e-02 2.641439139842987061e-01 -3.412451744079589844e-01 1.924117952585220337e-01 1.485488861799240112e-01 -2.604282200336456299e-01 -3.625951707363128662e-02 3.910701274871826172e-01 -1.937024593353271484e-01 -1.460293382406234741e-01 5.225346467341296375e-05 8.303998969495296478e-03 4.472079873085021973e-02 -1.465135812759399414e-01 -2.382361143827438354e-01 -1.398344784975051880e-01 5.727843567728996277e-02 -1.172598600387573242e-01 -1.447284519672393799e-01 -1.321265101432800293e-01 1.419610530138015747e-01 -1.396134644746780396e-01 1.012073010206222534e-01 2.895323634147644043e-01 -6.967272609472274780e-02 -2.152264565229415894e-01 -1.687103062868118286e-01 2.628825306892395020e-01
-2.866633050143718719e-02 -1.213562414050102234e-01 5.014689639210700989e-02 -8.990705013275146484e-02 3.071554191410541534e-02 -8.667182922363281250e-02 -2.785589098930358887e-01 2.429197579622268677e-01 -5.468303337693214417e-02 -1.267074346542358398e-01 9.345526993274688721e-02 -1.061220988631248474e-01 -4.704718291759490967e-02 1.089849770069122314e-01 2.714402079582214355e-01 2.831285633146762848e-02 2.395710535347461700e-02 -2.430885136127471924e-01 -1.145025119185447693e-01 6.028709933161735535e-02 -1.652771979570388794e-01 1.604446023702621460e-01 -2.842634916305541992e-01 4.684121161699295044e-02 1.184370517730712891e-01 1.325728464871644974e-02 -7.623797655105590820e-02 2.307357639074325562e-01 -2.132164537906646729e-01 1.827829331159591675e-01 -3.060941696166992188e-01 4.928387105464935303e-01
2.424449175596237183e-01 2.944993376731872559e-01 1.736370772123336792e-01 -1.318725198507308960e-01 1.423217803239822388e-01 9.448473900556564331e-02 -2.593216598033905029e-01 2.225338220596313477e-01 1.251457184553146362e-01 2.306988835334777832e-01 2.608374059200286865e-01 8.128704875707626343e-02 8.720733970403671265e-02 -7.515028119087219238e-02 3.057526648044586182e-01 1.234789937734603882e-01 2.878412306308746338e-01 -1.617212146520614624e-01 1.106924414634704590e-01 -1.464079171419143677e-01 2.260322868824005127e-01 1.702140271663665771e-01 5.084760114550590515e-02 4.637268558144569397e-02 1.055001690983772278e-01 1.995024383068084717e-01 -3.071372210979461670e-02 2.633613348007202148e-01 -1.364125311374664307e-01 -1.149010956287384033e-01 -3.401245921850204468e-02 1.174380332231521606e-01
1.159289255738258362e-01 1.807923167943954468e-01 1.565007120370864868e-01 -2.581107318401336670e-01 1.345248520374298096e-01 1.447081118822097778e-01 -7.181865721940994263e-02 2.583383116871118546e-03 2.027363926172256470e-01 1.658483296632766724e-01 -8.781091123819351196e-02 -2.007167488336563110e-01 -3.008257150650024414e-01 -7.993776351213455200e-02 4.937408864498138428e-01 1.536678969860076904e-01 1.255677640438079834e-01 -1.463792324066162109e-01 1.423001885414123535e-01 -5.330689717084169388e-03 4.544591065496206284e-03 -6.625286489725112915e-02 -6.158050149679183960e-02 4.050378501415252686e-02 1.456214040517807007e-01 2.776320874691009521e-01 5.254936218261718750e-02 -3.062940202653408051e-02 8.076937496662139893e-02 -1.335053592920303345e-01 -2.891094684600830078e-01 2.458501905202865601e-01
2.196545153856277466e-01 2.153788134455680847e-02 1.117050461471080780e-02 2.127152532339096069e-01 3.421945497393608093e-02 2.754290699958801270e-01 -2.150023430585861206e-01 1.319596022367477417e-01 -4.931946098804473877e-02 -9.931748360395431519e-02 5.277201905846595764e-02 3.372392356395721436e-01 -9.042317420244216919e-02 -1.212413907051086426e-01 -8.760757744312286377e-03 -3.466865718364715576e-01 2.640865743160247803e-01 -3.491394519805908203e-01 -7.609266042709350586e-02 -3.718372061848640442e-02 1.011690124869346619e-02 1.832246780395507812e-01 -1.232373714447021484e-01 3.900326788425445557e-02 3.038460910320281982e-01 -1.229577213525772095e-01 1.618686467409133911e-01 -4.305044561624526978e-02 -8.421472460031509399e-02 -7.021634280681610107e-02 -2.785779833793640137e-01 1.377290338277816772e-01
2.755228579044342041e-01 1.062932908535003662e-01 9.741165488958358765e-02 3.944472968578338623e-02 8.171846717596054077e-02 1.939688771963119507e-01 -4.094759821891784668e-01 1.588021367788314819e-01 -8.847074955701828003e-02 2.408511489629745483e-01 -1.037355139851570129e-01 2.271229028701782227e-01 -9.236786514520645142e-02 -1.370664983987808228e-01 1.218466833233833313e-01 -1.365998685359954834e-01 1.874185204505920410e-01 -3.095445632934570312e-01 -9.290581941604614258e-02 -1.813290268182754517e-01 1.942374110221862793e-01 2.458397597074508667e-01 -1.161719933152198792e-01 -4.046880081295967102e-02 1.593632996082305908e-01 1.700165271759033203e-01 1.520916223526000977e-01 -3.043554350733757019e-02 1.793300062417984009e-01 -1.853836514055728912e-02 -2.803333997726440430e-01 1.848047785460948944e-02
3.080540597438812256e-01 1.626818180084228516e-01 8.019568771123886108e-02 -1.961151212453842163e-01 1.580144651234149933e-02 1.715504378080368042e-01 -8.317650109529495239e-02 1.874683648347854614e-01 9.363713860511779785e-02 1.435759216547012329e-01 4.547648597508668900e-03 -1.842120662331581116e-02 2.381779486313462257e-03 4.197346791625022888e-02 3.559834137558937073e-02 8.471819013357162476e-02 3.578728735446929932e-01 -8.485246449708938599e-02 -5.595941096544265747e-02 -2.267226278781890869e-01 4.560735821723937988e-02 -7.276040315628051758e-02 -3.128596246242523193e-01 1.445259600877761841e-01 1.895667314529418945e-01 3.604234457015991211e-01 2.458527237176895142e-01 -4.860115051269531250e-02 1.599710732698440552e-01 -1.220872811973094940e-02 -3.185636401176452637e-01 2.241197526454925537e-01
2.526459395885467529e-01 -1.339651346206665039e-01 2.059665322303771973e-01 -2.721173167228698730e-01 7.277613040059804916e-03 4.639433324337005615e-01 -2.965033948421478271e-01 -7.182783633470535278e-02 -1.409843657165765762e-02 -7.135146763175725937e-03 4.930536448955535889e-02 1.993844807147979736e-01 2.468768954277038574e-01 -9.820179641246795654e-02 -3.444296866655349731e-02 -2.380137145519256592e-02 1.295670419931411743e-01 -2.220380753278732300e-01 -1.039173528552055359e-01 -4.613257944583892822e-02 6.242778152227401733e-02 1.742696017026901245e-01 -1.148914992809295654e-01 -9.550751745700836182e-02 2.234193086624145508e-01 -1.564552783966064453e-01 3.429162502288818359e-01 1.493036448955535889e-01 2.254896797239780426e-02 8.288900367915630341e-03 -1.235067099332809448e-01 1.135384142398834229e-01
3.819545209407806396e-01 -7.707990705966949463e-02 1.677950322628021240e-01 -4.201596677303314209e-01 -2.630032040178775787e-02 2.734185755252838135e-01 -4.315513968467712402e-01 -1.383574753999710083e-01 2.240148838609457016e-03 -6.161010824143886566e-04 -8.851662278175354004e-02 1.672016233205795288e-01 1.196298524737358093e-01 -1.623968929052352905e-01 -2.275482378900051117e-02 -1.248935610055923462e-02 1.969518810510635376e-01 -2.092819511890411377e-01 -1.211061105132102966e-01 1.559820771217346191e-01 4.841365665197372437e-02 1.612029671669006348e-01 -6.874099373817443848e-02 -1.196341291069984436e-01 2.651743590831756592e-02 -5.686193332076072693e-02 4.506688565015792847e-02 9.247506409883499146e-02 1.302411258220672607e-01 -2.184386849403381348e-01 -1.741185635328292847e-01 8.383319526910781860e-02
-5.867333710193634033e-02 -9.131361544132232666e-02 1.414076387882232666e-01 -7.209071516990661621e-02 3.628585487604141235e-02 7.550223171710968018e-02 -2.730060219764709473e-01 1.086037009954452515e-01 -3.935875743627548218e-02 -1.260859221220016479e-01 3.266564384102821350e-02 -1.419086009263992310e-01 -2.626746296882629395e-01 5.776858329772949219e-02 2.995936274528503418e-01 -2.044825628399848938e-02 -9.220214933156967163e-02 -1.281336843967437744e-01 -2.843841016292572021e-01 -3.376579657196998596e-02 -1.737366169691085815e-01 1.828854233026504517e-01 -1.502406746149063110e-01 8.654622733592987061e-02 5.537016689777374268e-02 4.907602816820144653e-02 -9.918425232172012329e-03 1.049535199999809265e-01 -1.655963212251663208e-01 1.521486192941665649e-01 -3.271334171295166016e-01 5.419564843177795410e-01
4.035564064979553223e-01 -1.474777609109878540e-01 -1.389298886060714722e-01 -2.788755893707275391e-01 2.521882951259613037e-01 1.750010102987289429e-01 -1.586109846830368042e-01 1.174245253205299377e-01 1.219633147120475769e-01 -2.578600347042083740e-01 1.378010362386703491e-01 1.260243207216262817e-01 -2.800007760524749756e-01 -1.092225164175033569e-01 1.522165238857269287e-01 2.856787992641329765e-03 7.502199709415435791e-02 -1.975266188383102417e-01 -1.301477849483489990e-01 -2.138096839189529419e-01 7.858936488628387451e-02 1.204869970679283142e-01 5.388468503952026367e-02 -3.187195863574743271e-03 2.465653866529464722e-01 7.116267923265695572e-03 -3.839768469333648682e-02 -7.427763938903808594e-02 -3.183063268661499023e-01 8.890306204557418823e-02 1.735512353479862213e-02 2.171114087104797363e-01
2.302319556474685669e-01 6.689937412738800049e-02 1.337542682886123657e-01 -2.874540984630584717e-01 -2.168169915676116943e-01 8.645200729370117188e-02 -1.877257674932479858e-01 -5.657520145177841187e-02 2.370737195014953613e-01 1.083444990217685699e-02 1.626696288585662842e-01 2.201216518878936768e-01 -1.345275044441223145e-01 3.445275127887725830e-01 -8.865617960691452026e-02 1.944543123245239258e-01 5.472158081829547882e-03 -2.705450356006622314e-01 -1.738054305315017700e-01 -2.861731052398681641e-01 -1.394405364990234375e-01 2.562074661254882812e-01 -2.018982619047164917e-01 2.512495964765548706e-02 1.090040281414985657e-01 -7.860439270734786987e-02 1.682428829371929169e-02 1.512874960899353027e-01 -1.368795186281204224e-01 7.127975672483444214e-02 -2.417743504047393799e-01 7.474902551621198654e-03
2.264541834592819214e-01 4.242658019065856934e-01 1.778585016727447510e-01 -1.869191527366638184e-01 2.360222637653350830e-01 4.790927097201347351e-02 -4.366906583309173584e-01 1.521576195955276489e-01 -1.692617833614349365e-01 1.858817338943481445e-01 6.198380514979362488e-02 -8.838765323162078857e-02 -2.519281506538391113e-01 1.070013046264648438e-01 2.456493675708770752e-01 1.204686332494020462e-02 1.248338147997856140e-01 8.044382184743881226e-02 2.388427220284938812e-02 -1.095417737960815430e-01 1.117646973580121994e-02 -7.003618869930505753e-03 1.373509224504232407e-02 -5.634508654475212097e-02 3.113512396812438965e-01 8.367934823036193848e-02 2.153646759688854218e-02 1.364643722772598267e-01 -8.608981966972351074e-02 -6.771396845579147339e-02 -2.851721644401550293e-02 2.145474553108215332e-01
-5.279238894581794739e-02 2.458589524030685425e-01 5.444383993744850159e-02 -1.381796300411224365e-01 -1.778259575366973877e-01 1.530028730630874634e-01 -2.126049548387527466e-01 1.611090302467346191e-01 -3.422796493396162987e-03 -1.531896144151687622e-01 1.395563501864671707e-02 1.396845281124114990e-01 -1.457614302635192871e-01 -1.107913553714752197e-01 2.244380712509155273e-01 -2.193435939261689782e-04 2.618723213672637939e-01 3.731834515929222107e-02 2.819522321224212646e-01 1.702914088964462280e-01 -9.235572069883346558e-02 2.216224819421768188e-01 1.046914681792259216e-01 2.942169606685638428e-01 2.517566829919815063e-02 -1.479888111352920532e-01 3.440743088722229004e-01 5.432639736682176590e-03 -6.571181118488311768e-02 -9.365660697221755981e-02 -8.649757504463195801e-02 4.077772498130798340e-01
2.416489720344543457e-01 2.125836461782455444e-01 2.023277580738067627e-01 -1.596476137638092041e-01 -4.534004256129264832e-02 -3.415224701166152954e-02 -3.000614643096923828e-01 1.254671365022659302e-01 1.597825884819030762e-01 2.483028024435043335e-01 1.347395926713943481e-01 1.308707445859909058e-01 3.800583258271217346e-02 -3.768916940316557884e-03 9.129390865564346313e-02 1.502525210380554199e-01 4.465613663196563721e-01 -1.640157550573348999e-01 1.980132758617401123e-01 -1.944660395383834839e-01 -4.080734401941299438e-02 3.351635336875915527e-01 -1.926153451204299927e-01 4.754289239645004272e-02 1.438678652048110962e-01 3.463999554514884949e-02 -1.611648648977279663e-01 2.155845314264297485e-01 8.133930154144763947e-03 -9.493855386972427368e-02 -6.681802868843078613e-02 -3.943570330739021301e-02
2.166432887315750122e-01 1.959289014339447021e-01 5.767809227108955383e-03 -2.055261880159378052e-01 2.949719689786434174e-02 6.696905940771102905e-03 -2.455042004585266113e-01 2.000718265771865845e-01 1.938734948635101318e-01 2.112995088100433350e-01 2.093427777290344238e-01 2.262805253267288208e-01 -1.531770527362823486e-01 -4.565656185150146484e-02 1.352151483297348022e-01 3.293740451335906982e-01 1.721828877925872803e-01 -1.593154221773147583e-01 -2.773983776569366455e-02 -2.191949039697647095e-01 1.942565739154815674e-01 2.561975717544555664e-01 -4.495949298143386841e-02 7.313551753759384155e-02 1.034537479281425476e-01 1.787926554679870605e-01 -1.242746636271476746e-01 5.275299027562141418e-02 -2.234593033790588379e-01 -2.288697808980941772e-01 -2.454334497451782227e-01 5.975412949919700623e-02
-3.698831889778375626e-03 2.812591195106506348e-01 1.608077585697174072e-01 -1.730714738368988037e-01 -1.546873748302459717e-01 1.623990237712860107e-01 6.965342909097671509e-02 2.218294143676757812e-01 -7.878220081329345703e-02 -4.553617164492607117e-02 -2.611353099346160889e-01 -6.106886547058820724e-03 -1.412158459424972534e-01 1.374808698892593384e-01 2.321795225143432617e-01 7.359024137258529663e-02 1.909396648406982422e-01 -3.835580945014953613e-01 -5.116292089223861694e-02 -8.174908161163330078e-02 -1.986492574214935303e-01 1.009861826896667480e-01 -1.845975369215011597e-01 1.526919305324554443e-01 3.783465623855590820e-01 2.016105651855468750e-01 3.752881288528442383e-02 -3.648805618286132812e-02 -2.565464936196804047e-02 -8.707021363079547882e-03 -3.031035363674163818e-01 8.346092700958251953e-02
2.586887776851654053e-01 2.494541853666305542e-01 4.972953796386718750e-01 -1.809197962284088135e-01 -9.304648637771606445e-02 1.875230073928833008e-01 -1.558827906847000122e-01 -3.881335258483886719e-02 1.789724975824356079e-01 4.605001956224441528e-02 2.349264770746231079e-01 9.264177829027175903e-02 2.464559078216552734e-01 -2.181631140410900116e-02 -5.089116282761096954e-03 1.366404294967651367e-01 1.500243097543716431e-01 -2.658794522285461426e-01 -3.075422160327434540e-02 -1.223797798156738281e-01 -1.635044813156127930e-02 7.030068337917327881e-02 -2.282498329877853394e-01 -1.974021345376968384e-01 1.287514716386795044e-01 -7.816846668720245361e-02 1.488903760910034180e-01 2.318880558013916016e-01 -8.110672980546951294e-02 -9.411326050758361816e-02 -1.484633833169937134e-01 4.301483556628227234e-02
2.568468749523162842e-01 2.313513606786727905e-01 -1.263235360383987427e-01 -1.373209655284881592e-01 2.218403853476047516e-02 1.766212517395615578e-03 -3.895787596702575684e-01 -1.513221561908721924e-01 1.716281622648239136e-01 -3.351990133523941040e-02 -3.233341500163078308e-02 -1.747290194034576416e-01 5.882839206606149673e-03 1.004168391227722168e-01 5.403780564665794373e-02 8.363939821720123291e-02 1.950281262397766113e-01 -1.406992077827453613e-01 4.578498005867004395e-02 2.008123844861984253e-01 -9.152229130268096924e-02 -4.402675479650497437e-02 1.853924244642257690e-01 3.581319749355316162e-02 2.947246730327606201e-01 -9.644687175750732422e-02 2.607866525650024414e-01 2.333782017230987549e-01 -1.927840560674667358e-01 1.717050373554229736e-02 -3.723639845848083496e-01 2.176238149404525757e-01
1.402339618653059006e-02 6.689050048589706421e-02 -2.417046204209327698e-02 -3.474508225917816162e-01 -2.194906473159790039e-01 3.044551312923431396e-01 -5.198081955313682556e-02 1.528647243976593018e-01 -2.081270366907119751e-01 -1.749788671731948853e-01 -1.383920013904571533e-01 1.064400374889373779e-02 -5.217718333005905151e-02 1.863942444324493408e-01 7.020720839500427246e-02 1.880808472633361816e-01 1.845502555370330811e-01 -3.607917129993438721e-01 -8.124720305204391479e-02 -1.834951788187026978e-01 -1.323448270559310913e-01 -4.428252950310707092e-02 -1.042994409799575806e-01 5.075673386454582214e-02 4.300289154052734375e-01 1.202470436692237854e-01 9.746333211660385132e-02 5.153280124068260193e-02 -7.223051786422729492e-02 -3.311081230640411377e-02 -2.049266993999481201e-01 1.970686763525009155e-01
2.010945528745651245e-01 7.892319560050964355e-02 2.035927921533584595e-01 -2.841294705867767334e-01 -1.715970598161220551e-02 8.754906803369522095e-02 -9.968888759613037109e-02 1.998365223407745361e-01 1.046854704618453979e-01 7.189191132783889771e-02 -1.074492856860160828e-01 -2.317395061254501343e-03 -3.555338829755783081e-02 -1.543678045272827148e-01 -8.981662988662719727e-02 -1.774465106427669525e-02 2.141961902379989624e-01 -3.379424214363098145e-01 1.009103134274482727e-01 -3.132684230804443359e-01 -5.070388782769441605e-03 2.061741948127746582e-01 -1.385789946652948856e-03 -1.360968351364135742e-01 1.182598099112510681e-01 1.750485152006149292e-01 -2.174153625965118408e-01 2.301446348428726196e-01 4.183671902865171432e-03 3.800044655799865723e-01 -3.359029814600944519e-02 3.037957847118377686e-01
1.751575917005538940e-01 2.191234081983566284e-01 -2.865616083145141602e-01 -2.422991693019866943e-01 4.049704596400260925e-02 2.893724292516708374e-02 -2.694441974163055420e-01 2.337753921747207642e-01 8.427009731531143188e-02 1.072261407971382141e-01 7.339017838239669800e-02 4.581007733941078186e-02 -3.703745827078819275e-02 -1.505704820156097412e-01 -1.691362559795379639e-01 1.212953701615333557e-01 -6.645691115409135818e-03 -1.286566555500030518e-01 3.328251838684082031e-02 -1.552745252847671509e-01 -1.408194601535797119e-01 1.166151240468025208e-01 1.805819720029830933e-01 1.274439394474029541e-01 6.185121536254882812e-01 9.112343192100524902e-03 5.772147327661514282e-02 -1.128196995705366135e-02 -5.686363950371742249e-02 -1.603614091873168945e-01 -3.144706133753061295e-03 1.347195357084274292e-01
2.794677913188934326e-01 1.893329322338104248e-01 2.352343052625656128e-01 -9.649144858121871948e-02 -1.455039251595735550e-02 1.685979776084423065e-02 -4.483547806739807129e-01 5.132682994008064270e-02 1.724872440099716187e-01 1.482337415218353271e-01 6.783140450716018677e-02 3.438907861709594727e-01 4.586178436875343323e-02 -4.634811729192733765e-02 -2.340815216302871704e-02 -3.833524510264396667e-02 2.287829071283340454e-01 5.413848534226417542e-02 2.460678480565547943e-02 -1.641287654638290405e-01 1.399393081665039062e-01 1.866630017757415771e-01 -7.597166299819946289e-02 8.756206929683685303e-02 3.658702075481414795e-01 1.016414538025856018e-01 -2.806386649608612061e-01 8.710096776485443115e-02 5.645772069692611694e-02 -6.352480500936508179e-02 -2.016704678535461426e-01 8.535041660070419312e-02
2.681796848773956299e-01 4.429769515991210938e-01 6.109760608524084091e-03 -1.186742559075355530e-01 2.783667445182800293e-01 -5.432061478495597839e-02 -3.422373235225677490e-01 7.243466377258300781e-02 -3.824246674776077271e-02 1.369907408952713013e-01 1.437732726335525513e-01 -7.863196730613708496e-02 -2.080277949571609497e-01 6.132270023226737976e-02 6.669521331787109375e-02 1.657745242118835449e-01 1.040807291865348816e-01 -2.121944129467010498e-01 1.556168794631958008e-01 -1.484535187482833862e-01 6.820840761065483093e-03 1.069210097193717957e-01 -1.245853155851364136e-01 -6.186326593160629272e-02 3.218109011650085449e-01 2.806995296850800514e-03 -4.946206137537956238e-02 4.800726845860481262e-02 -2.943095266819000244e-01 -7.414906471967697144e-02 9.152398258447647095e-02 2.170583158731460571e-01
6.568621098995208740e-02 2.292044758796691895e-01 1.611388623714447021e-01 -9.524991363286972046e-02 -1.509699970483779907e-01 -1.614470093045383692e-04 -3.953948318958282471e-01 8.181398361921310425e-02 -3.459050878882408142e-02 -1.962140761315822601e-02 1.736166030168533325e-01 2.666380703449249268e-01 -3.780223429203033447e-02 -2.179625928401947021e-01 2.301220595836639404e-01 -7.252083625644445419e-03 2.891486883163452148e-01 -2.387584000825881958e-01 2.803916037082672119e-01 1.547211408615112305e-01 1.859990693628787994e-02 2.297359406948089600e-01 2.390861511230468750e-02 1.698420345783233643e-01 -4.508782550692558289e-02 6.921323388814926147e-02 -4.559454694390296936e-02 2.382164597511291504e-01 -2.775782644748687744e-01 6.752601265907287598e-02 1.878206804394721985e-02 2.102366387844085693e-01
3.151322603225708008e-01 8.343703113496303558e-03 5.626807920634746552e-03 9.399949014186859131e-02 -3.057785332202911377e-02 1.887869238853454590e-01 -1.940888613462448120e-01 1.128885895013809204e-01 -1.783239189535379410e-03 -1.021619737148284912e-01 4.115963354706764221e-02 3.235808610916137695e-01 -1.049613580107688904e-01 -2.450143098831176758e-01 -6.161931157112121582e-02 -3.724207282066345215e-01 3.607891201972961426e-01 -2.784528136253356934e-01 -1.731263846158981323e-01 -4.163134843111038208e-02 6.157586723566055298e-02 9.761433303356170654e-02 -7.818716764450073242e-02 1.589261554181575775e-02 2.111215442419052124e-01 -5.560950189828872681e-02 8.619788289070129395e-02 1.143339052796363831e-01 -5.699896439909934998e-02 -1.465763896703720093e-02 -3.601278960704803467e-01 1.181658133864402771e-01
1.389622092247009277e-01 2.071794420480728149e-01 3.117782473564147949e-01 -8.089472353458404541e-02 -1.233789771795272827e-01 3.269244134426116943e-01 -1.229248866438865662e-01 -1.514340788125991821e-01 -3.902666643261909485e-02 -2.533254921436309814e-01 3.310788869857788086e-01 1.277896314859390259e-01 -1.053362488746643066e-01 3.337489441037178040e-02 -6.080089882016181946e-02 1.411568522453308105e-01 -2.326476387679576874e-02 -1.461876779794692993e-01 -1.392116397619247437e-02 -8.288697898387908936e-02 -1.913154125213623047e-01 1.639378070831298828e-01 -7.827983051538467407e-02 1.056664213538169861e-01 1.601334363222122192e-01 -2.712545990943908691e-01 1.400455385446548462e-01 2.908535301685333252e-01 -2.199339270591735840e-01 1.500385105609893799e-01 -1.862296164035797119e-01 1.663101762533187866e-01
2.438831627368927002e-01 1.842054575681686401e-01 4.830235615372657776e-02 7.027415186166763306e-02 -8.783152699470520020e-02 4.688075184822082520e-01 -1.180363073945045471e-01 -4.599614813923835754e-02 -9.240762889385223389e-02 -9.083939343690872192e-02 2.285264283418655396e-01 1.074719056487083435e-01 -3.004950843751430511e-02 8.963488787412643433e-02 -3.723295405507087708e-02 1.148016825318336487e-01 3.423461318016052246e-02 -1.217113956809043884e-01 -1.544567048549652100e-01 -8.064161986112594604e-02 -4.085890948772430420e-02 -4.507919366005808115e-04 -2.098487764596939087e-01 5.160024017095565796e-02 2.741092741489410400e-01 -1.715163737535476685e-01 5.178977549076080322e-02 4.786653816699981689e-01 -2.317981123924255371e-01 3.098642220720648766e-03 -1.770500242710113525e-01 1.885432749986648560e-01
1.292700916528701782e-01 -3.102602660655975342e-01 -1.636617630720138550e-02 -1.645638197660446167e-01 3.322829306125640869e-02 4.348999634385108948e-02 -2.799336314201354980e-01 1.824259907007217407e-01 7.349904626607894897e-02 -1.438768953084945679e-01 1.164715737104415894e-01 -1.283774822950363159e-01 -9.779851883649826050e-02 -5.853991955518722534e-02 1.430926620960235596e-01 4.589607939124107361e-03 -5.813165009021759033e-02 -1.961233764886856079e-01 -1.694749146699905396e-01 -2.061603963375091553e-01 -2.631225995719432831e-02 1.367299854755401611e-01 -3.975149095058441162e-01 3.557826206088066101e-02 7.701404392719268799e-02 6.587112694978713989e-02 -4.870613664388656616e-02 1.253611892461776733e-01 -5.424420908093452454e-02 8.427328616380691528e-02 -2.784956097602844238e-01 4.976978600025177002e-01
2.174771130084991455e-01 -1.243496313691139221e-01 3.434532135725021362e-02 -9.635653346776962280e-02 2.513706982135772705e-01 2.213930338621139526e-01 -1.578507125377655029e-01 2.514476478099822998e-01 4.941910505294799805e-02 1.118885800242424011e-01 2.926237694919109344e-02 4.622869193553924561e-01 -4.992818087339401245e-02 -1.924670934677124023e-01 4.441908746957778931e-02 1.184160262346267700e-01 4.454992413520812988e-01 -1.502004861831665039e-01 5.456617474555969238e-02 -5.668742582201957703e-02 -9.094574302434921265e-02 7.079773396253585815e-02 4.720215499401092529e-02 2.382673174142837524e-01 3.101605176925659180e-01 -3.730740770697593689e-02 5.168139562010765076e-02 -1.332090497016906738e-01 6.449134671129286289e-04 2.929723821580410004e-02 -1.429863721132278442e-01 5.058344453573226929e-02
3.239765763282775879e-01 1.898164749145507812e-01 1.556213200092315674e-01 -6.418919563293457031e-02 -1.329060047864913940e-01 6.308479607105255127e-02 -8.386037498712539673e-02 -6.309070438146591187e-02 2.638641931116580963e-02 -1.142792776226997375e-01 -8.489625155925750732e-02 7.328582555055618286e-02 -6.304178386926651001e-02 -4.951706621795892715e-03 1.126833409070968628e-01 5.781938880681991577e-02 3.717080354690551758e-01 -2.411154806613922119e-01 1.816846281290054321e-01 -3.898966610431671143e-01 -1.473294347524642944e-01 1.533860713243484497e-01 1.389592736959457397e-01 7.037796080112457275e-02 3.542238473892211914e-01 1.569455116987228394e-01 4.562237486243247986e-02 -4.395399708300828934e-03 -1.290282756090164185e-01 -3.388203978538513184e-01 3.616575896739959717e-02 1.258951723575592041e-01
2.102283984422683716e-01 4.313074052333831787e-02 -6.868578493595123291e-02 -1.608524098992347717e-02 -6.721280515193939209e-02 1.684840321540832520e-01 -3.939198255538940430e-01 -1.329726278781890869e-01 2.099795192480087280e-01 -2.553915046155452728e-02 3.511045128107070923e-02 -1.838365942239761353e-01 8.958028629422187805e-03 -6.997279077768325806e-02 1.408160626888275146e-01 3.188397735357284546e-02 1.865582913160324097e-01 -4.273203387856483459e-02 -1.560461241751909256e-02 2.997578382492065430e-01 -1.095992550253868103e-01 -2.828446961939334869e-02 2.385494560003280640e-01 1.828430406749248505e-02 4.560496211051940918e-01 -7.847797870635986328e-02 2.357902228832244873e-01 1.835074126720428467e-01 -1.336257904767990112e-01 -6.905090063810348511e-02 -2.806167900562286377e-01 1.898728013038635254e-01
2.916196919977664948e-02 -7.547159492969512939e-02 6.966011971235275269e-02 -2.754232287406921387e-01 -4.105708375573158264e-02 1.219653189182281494e-01 -1.461831480264663696e-01 -2.478907853364944458e-01 3.116729483008384705e-02 4.707889258861541748e-02 -8.924999274313449860e-03 2.336444556713104248e-01 -1.235575899481773376e-01 -2.855615317821502686e-01 1.343357861042022705e-01 5.402449518442153931e-02 -3.326875390484929085e-03 -1.032736375927925110e-01 -1.168614402413368225e-01 -1.329966634511947632e-01 -1.766027957201004028e-01 1.246479973196983337e-01 1.397073566913604736e-01 3.486946821212768555e-01 3.636212944984436035e-01 1.113947853446006775e-01 2.114260494709014893e-01 -1.329071670770645142e-01 -1.824170947074890137e-01 -8.090607076883316040e-02 -3.713046610355377197e-01 1.522896736860275269e-01
3.460711240768432617e-01 -1.385287046432495117e-01 1.397705227136611938e-01 -3.693315088748931885e-01 7.133802771568298340e-02 2.596012353897094727e-01 -4.818011522293090820e-01 5.202770978212356567e-02 -5.714168772101402283e-02 -6.942861527204513550e-02 3.064246848225593567e-04 7.019943743944168091e-02 -5.747912824153900146e-02 -5.490104854106903076e-02 1.857603527605533600e-02 -1.243448555469512939e-01 1.727227121591567993e-01 -1.437601298093795776e-01 -4.592213779687881470e-02 2.361783683300018311e-01 4.821622371673583984e-02 3.927806317806243896e-01 -6.089487299323081970e-02 -6.302174180746078491e-02 -6.328393705189228058e-03 -8.747483789920806885e-02 -6.432109326124191284e-02 5.269877240061759949e-02 1.092476248741149902e-01 -1.201921999454498291e-01 -2.209770679473876953e-01 1.243619713932275772e-02
3.516297340393066406e-01 3.476174920797348022e-02 9.608256071805953979e-02 -3.322833776473999023e-01 8.994762599468231201e-02 1.318843066692352295e-01 -4.476233571767807007e-02 4.503224790096282959e-02 -6.207284331321716309e-02 1.201344877481460571e-01 3.927787765860557556e-02 1.027995645999908447e-01 6.054926663637161255e-02 -2.307811677455902100e-01 1.924936175346374512e-01 -6.620793137699365616e-03 2.995814010500907898e-02 -2.346894294023513794e-01 1.241513807326555252e-02 -2.146526128053665161e-01 5.997674167156219482e-02 7.148740440607070923e-02 -2.329981178045272827e-01 1.862214207649230957e-01 3.079547882080078125e-01 -6.465356051921844482e-02 -1.607832163572311401e-01 -1.296399831771850586e-01 -8.120984584093093872e-02 3.964790701866149902e-01 -1.078321039676666260e-01 2.908532321453094482e-01
6.284823268651962280e-02 -8.838959783315658569e-02 2.025727629661560059e-01 -1.659208834171295166e-01 2.127483487129211426e-01 3.297547996044158936e-01 -1.517521142959594727e-01 5.930026620626449585e-02 -8.666344732046127319e-02 -8.869402855634689331e-02 -4.896282404661178589e-02 2.903192043304443359e-01 -1.242931634187698364e-01 -1.431037187576293945e-01 -3.496274724602699280e-02 -7.132368534803390503e-02 4.074616432189941406e-01 -1.028749644756317139e-01 2.656480073928833008e-01 1.214650049805641174e-01 2.742510847747325897e-02 -6.595693528652191162e-03 -3.247250244021415710e-02 1.742011159658432007e-01 1.951517760753631592e-01 4.750066623091697693e-02 -5.579155310988426208e-02 1.888936199247837067e-02 -1.343533545732498169e-01 2.368689924478530884e-01 -3.524077534675598145e-01 2.419583648443222046e-01
2.480864226818084717e-01 3.741008341312408447e-01 -6.304585188627243042e-02 -1.015861779451370239e-01 1.741655319929122925e-01 6.537385284900665283e-02 -1.600851267576217651e-01 3.315306501463055611e-03 2.071194499731063843e-01 1.365922391414642334e-01 1.277894973754882812e-01 -1.819970831274986267e-02 -1.529422551393508911e-01 4.682881757616996765e-02 3.589532673358917236e-01 3.203593492507934570e-01 3.410302400588989258e-01 -1.376718580722808838e-01 3.630185499787330627e-02 -1.613231152296066284e-01 2.882420830428600311e-02 7.319843769073486328e-02 -8.142470568418502808e-02 8.833216130733489990e-02 2.527309656143188477e-01 -5.513790249824523926e-02 -2.027429454028606415e-02 3.106733560562133789e-01 -1.524552255868911743e-01 -1.155341640114784241e-01 7.087760418653488159e-02 -2.577983774244785309e-03
1.368453055620193481e-01 2.493996173143386841e-02 2.755744457244873047e-01 -8.209990710020065308e-02 4.342802613973617554e-02 -3.748087584972381592e-02 -1.572263240814208984e-01 3.001155257225036621e-01 2.108614146709442139e-01 7.266423106193542480e-02 3.468920588493347168e-01 -2.173404842615127563e-01 -1.892172545194625854e-01 -1.357959769666194916e-02 1.876991391181945801e-01 -3.210783377289772034e-02 2.839053869247436523e-01 -8.766729384660720825e-02 1.417238265275955200e-01 -1.145345121622085571e-01 -4.222857579588890076e-02 -2.270506881177425385e-02 2.267941683530807495e-01 1.395637542009353638e-01 2.129767984151840210e-01 1.000201553106307983e-01 1.108343154191970825e-01 -1.607797741889953613e-01 -9.708791039884090424e-03 -5.976638197898864746e-02 -3.307938575744628906e-01 2.983857393264770508e-01
5.759825929999351501e-02 1.492619216442108154e-01 1.108784452080726624e-01 -2.385813891887664795e-01 1.388496607542037964e-01 6.069255620241165161e-02 -6.683077663183212280e-02 -1.341383624821901321e-02 1.891590058803558350e-01 -2.019415199756622314e-01 1.676831990480422974e-01 4.877608735114336014e-03 -3.972555398941040039e-01 -1.057751663029193878e-02 2.295349687337875366e-01 -2.329412996768951416e-01 -6.991842389106750488e-02 -2.246689498424530029e-01 2.940956503152847290e-02 -2.109203189611434937e-01 -2.899588942527770996e-01 -4.453826695680618286e-02 -7.857640087604522705e-02 6.359467655420303345e-02 3.453395962715148926e-01 2.166720181703567505e-01 -1.508422940969467163e-01 1.789978742599487305e-01 1.126707121729850769e-01 -1.135639548301696777e-01 -2.506695985794067383e-01 -3.977681696414947510e-02
9.176264703273773193e-02 -1.282828748226165771e-01 1.021988987922668457e-01 -1.161876767873764038e-01 -1.161502674221992493e-01 3.449394702911376953e-01 -2.260920405387878418e-01 4.138549044728279114e-02 8.597037941217422485e-02 -8.788396418094635010e-02 6.404972821474075317e-02 -7.188836485147476196e-02 -2.915436625480651855e-01 2.120751440525054932e-01 1.174810826778411865e-01 1.364485919475555420e-01 6.038987264037132263e-02 -2.191396057605743408e-01 2.167945653200149536e-01 -4.277625083923339844e-01 -9.387868456542491913e-03 1.039279103279113770e-01 3.236912563443183899e-02 -9.164825826883316040e-02 2.535305321216583252e-01 2.967872321605682373e-01 1.931239664554595947e-01 1.231390796601772308e-02 4.234275594353675842e-02 3.507237881422042847e-02 -1.216044500470161438e-01 2.636103928089141846e-01
2.939831912517547607e-01 2.801909446716308594e-01 2.352557517588138580e-02 -2.970642447471618652e-01 2.025910168886184692e-01 -1.379315406084060669e-01 -4.172266274690628052e-02 -4.539489746093750000e-02 -4.039695858955383301e-02 7.843920961022377014e-03 8.460859954357147217e-02 -1.841145567595958710e-02 7.362487912178039551e-02 -2.031594067811965942e-01 1.492654383182525635e-01 2.132157236337661743e-02 5.041758418083190918e-01 -2.209371775388717651e-01 -1.049702987074851990e-02 -1.272333115339279175e-01 -1.092482656240463257e-01 2.118360251188278198e-01 2.229548990726470947e-01 -5.540616065263748169e-02 2.458855956792831421e-01 3.230783343315124512e-02 -1.261522714048624039e-02 1.552757769823074341e-01 -2.125736139714717865e-02 -2.561746537685394287e-01 -1.032163575291633606e-01 1.112598851323127747e-01
2.198105603456497192e-01 4.459876120090484619e-01 -1.403212994337081909e-01 -1.535474061965942383e-01 -6.783248484134674072e-02 1.992316097021102905e-01 -4.266312718391418457e-01 -6.687811692245304585e-04 4.676672164350748062e-03 8.819019794464111328e-02 1.715636551380157471e-01 -1.920693069696426392e-01 -2.316008508205413818e-01 9.679238311946392059e-03 -1.601025834679603577e-02 -1.674463152885437012e-01 5.780106782913208008e-02 -1.599406450986862183e-02 1.892057210206985474e-01 1.137589961290359497e-01 -2.304558753967285156e-01 6.525909900665283203e-02 -7.399287819862365723e-02 2.205661982297897339e-01 4.300387576222419739e-02 -8.342404663562774658e-02 2.052210867404937744e-01 3.908236324787139893e-02 3.838756307959556580e-02 -1.364908963441848755e-01 -8.688446879386901855e-02 2.883003056049346924e-01
1.810290366411209106e-01 -1.624482572078704834e-01 2.114628404378890991e-01 -1.465537399053573608e-01 -3.809893876314163208e-02 2.063058018684387207e-01 -6.112010776996612549e-02 1.443948000669479370e-01 -1.116222813725471497e-01 -1.005898639559745789e-01 1.048082020133733749e-02 -6.338007748126983643e-02 -8.008026331663131714e-02 2.534421682357788086e-01 1.685674637556076050e-01 -1.075360029935836792e-01 6.742785125970840454e-02 -2.489683032035827637e-01 6.891430914402008057e-02 -4.018004834651947021e-01 2.681904099881649017e-02 9.466250240802764893e-02 1.767917573451995850e-01 1.436942070722579956e-01 2.072803527116775513e-01 1.372245699167251587e-01 1.405962556600570679e-01 2.998825013637542725e-01 -6.206322833895683289e-02 1.234864145517349243e-01 -2.748841643333435059e-01 3.290185630321502686e-01
3.187163770198822021e-01 3.068320751190185547e-01 1.958504319190979004e-01 -1.201299279928207397e-01 2.156100720167160034e-01 1.531647592782974243e-01 -1.017347648739814758e-01 6.962588429450988770e-02 -6.990439444780349731e-02 1.140088886022567749e-01 -2.711368165910243988e-02 -1.140092238783836365e-01 -3.003273904323577881e-01 -1.466821283102035522e-01 3.451572060585021973e-01 -1.865094527602195740e-02 1.698869168758392334e-01 2.823219075798988342e-02 1.529120504856109619e-01 1.014408469200134277e-02 9.222392924129962921e-03 -1.058638915419578552e-01 4.865746572613716125e-02 -3.866879642009735107e-02 3.210566043853759766e-01 -2.830851823091506958e-02 6.625740975141525269e-02 1.552791893482208252e-01 -9.381440281867980957e-02 -3.020967245101928711e-01 -2.108788490295410156e-01 2.414881736040115356e-01
2.231525182723999023e-01 -1.025730669498443604e-01 -2.361842244863510132e-02 -2.663678526878356934e-01 1.311669498682022095e-01 -1.241048052906990051e-01 -3.338552713394165039e-01 9.882910549640655518e-02 -1.490282453596591949e-02 -2.001740485429763794e-01 -1.223333254456520081e-01 -1.841226816177368164e-01 -2.458055019378662109e-01 1.941732130944728851e-03 2.560325432568788528e-03 7.266177982091903687e-02 1.311096455901861191e-02 -2.840174436569213867e-01 -2.035247860476374626e-03 -1.949912011623382568e-01 -1.014428734779357910e-01 -1.232168525457382202e-01 -1.246319562196731567e-01 2.338422238826751709e-01 -3.412146866321563721e-02 1.799448132514953613e-01 6.190282851457595825e-02 7.182192802429199219e-02 -2.434463649988174438e-01 -6.653697788715362549e-02 -1.811230629682540894e-01 4.537449479103088379e-01
3.200378715991973877e-01 1.180400773882865906e-01 -4.959140345454216003e-02 -9.386442601680755615e-02 -1.520260870456695557e-01 3.371659815311431885e-01 -9.912301599979400635e-02 -1.120814681053161621e-01 8.866210281848907471e-02 6.657455116510391235e-02 -1.241178363561630249e-01 2.839152812957763672e-01 -9.655261039733886719e-02 -1.035420969128608704e-01 3.096381127834320068e-01 1.403242945671081543e-01 -1.015856117010116577e-01 -1.992921829223632812e-01 -3.790566623210906982e-01 -3.259789943695068359e-02 -6.892978399991989136e-02 7.132165133953094482e-02 -1.037612333893775940e-01 2.980063259601593018e-01 1.426852345466613770e-01 1.511942446231842041e-01 -1.836993694305419922e-01 -1.522597577422857285e-02 -1.364673078060150146e-01 1.366824144497513771e-03 -2.566717267036437988e-01 5.812292546033859253e-02
-1.076441481709480286e-01 -5.178321525454521179e-02 2.995592169463634491e-02 -2.202662527561187744e-01 3.075723163783550262e-02 5.473272129893302917e-02 -9.312358498573303223e-02 2.278192937374114990e-01 1.196162849664688110e-01 -2.301258295774459839e-01 2.747333943843841553e-01 -1.473377048969268799e-01 -1.600241959095001221e-01 6.869883835315704346e-02 1.359066665172576904e-01 -9.002615511417388916e-02 1.592788249254226685e-01 -9.242888540029525757e-02 -5.116875097155570984e-02 -2.040068954229354858e-01 -1.856886893510818481e-01 -7.706640660762786865e-02 -1.968164555728435516e-02 8.672264963388442993e-02 3.742464482784271240e-01 1.901394724845886230e-01 4.430706053972244263e-02 1.191868111491203308e-01 2.435591071844100952e-02 8.694683015346527100e-02 -4.364032149314880371e-01 3.646717667579650879e-01
3.433045148849487305e-01 1.132830232381820679e-01 -2.433723211288452148e-02 -1.201100945472717285e-01 -8.294261991977691650e-03 3.166839480400085449e-01 -7.174643687903881073e-03 1.749694496393203735e-01 4.433092474937438965e-02 2.093923650681972504e-02 1.027054935693740845e-01 -2.231844365596771240e-01 1.890059113502502441e-01 8.602887392044067383e-03 8.621036261320114136e-02 -5.228646472096443176e-02 7.324396818876266479e-02 -2.064502239227294922e-01 1.244681552052497864e-01 -2.205401957035064697e-01 3.059796616435050964e-02 2.733665890991687775e-02 5.435863882303237915e-02 1.370791047811508179e-01 1.338622719049453735e-01 3.320798575878143311e-01 -4.990038275718688965e-02 4.540476948022842407e-02 3.403623402118682861e-02 -4.675121977925300598e-02 -3.656347393989562988e-01 4.573988020420074463e-01
-1.520757656544446945e-02 2.418453395366668701e-01 3.914674371480941772e-02 -2.631506621837615967e-01 -1.527742594480514526e-01 8.979631960391998291e-02 -3.625426292419433594e-01 -5.906536802649497986e-02 7.774689048528671265e-02 2.818256802856922150e-02 2.559931874275207520e-01 2.471180558204650879e-01 -8.290432393550872803e-03 -1.804485172033309937e-01 2.514616250991821289e-01 -9.167561680078506470e-02 2.028471082448959351e-01 -1.486012488603591919e-01 1.634580343961715698e-01 7.618640363216400146e-02 -2.378190867602825165e-03 1.618320941925048828e-01 1.118221320211887360e-02 5.483606457710266113e-02 -3.385388106107711792e-02 1.461558393202722073e-03 -1.211542263627052307e-01 1.988908201456069946e-01 -4.165986478328704834e-01 -8.851813524961471558e-02 7.992805913090705872e-03 3.233352303504943848e-01
2.289726026356220245e-02 -1.183657068759202957e-02 3.266086578369140625e-01 -2.190737575292587280e-01 -7.009591907262802124e-03 1.343050003051757812e-01 -1.075381115078926086e-01 6.680185347795486450e-02 1.560621112585067749e-01 -4.359361901879310608e-02 9.176065772771835327e-02 7.679278496652841568e-03 1.137196198105812073e-01 1.652542948722839355e-01 3.051966428756713867e-01 -6.591662764549255371e-02 3.828816115856170654e-02 -3.159357607364654541e-01 3.307931125164031982e-01 -2.432763874530792236e-01 -6.810911744832992554e-02 5.507866665720939636e-02 2.577598094940185547e-01 8.416830003261566162e-02 2.284236699342727661e-01 2.867068350315093994e-01 5.070309340953826904e-02 1.258736699819564819e-01 -2.903764545917510986e-01 3.940954804420471191e-02 -5.944067984819412231e-02 2.116732895374298096e-01
2.050548791885375977e-01 -2.009432166814804077e-01 -1.710360050201416016e-01 -1.367718428373336792e-01 2.425833046436309814e-01 3.887990713119506836e-01 -1.985774636268615723e-01 -1.365638673305511475e-01 2.184570580720901489e-01 -8.436632156372070312e-02 3.035801649093627930e-02 3.703045099973678589e-02 1.137496996670961380e-02 -2.159319967031478882e-01 2.821806371212005615e-01 1.954052224755287170e-02 5.996967107057571411e-02 -2.791959047317504883e-01 2.631411189213395119e-03 -2.495436668395996094e-01 9.210216812789440155e-03 -1.791137903928756714e-01 -1.647064834833145142e-01 -4.575177282094955444e-02 1.054300218820571899e-01 -2.692965045571327209e-02 -7.201221585273742676e-02 2.725936472415924072e-02 -1.349290311336517334e-01 4.761707095894962549e-04 -1.933350265026092529e-01 3.729004859924316406e-01
1.554396599531173706e-01 -2.612207084894180298e-02 1.295996271073818207e-02 -3.041128814220428467e-01 -8.935577422380447388e-02 -4.913311824202537537e-02 -8.144309371709823608e-02 6.966160237789154053e-02 1.507831662893295288e-01 -1.140310466289520264e-01 5.790003016591072083e-02 1.937665790319442749e-01 -1.068969964981079102e-01 8.674798160791397095e-02 5.142081379890441895e-01 5.308523401618003845e-02 3.033518046140670776e-02 -3.196443617343902588e-01 1.711778193712234497e-01 1.550294756889343262e-01 -1.516724973917007446e-01 1.373239904642105103e-01 -1.714553087949752808e-01 6.001465767621994019e-02 2.693634927272796631e-01 1.940906643867492676e-01 -1.445965915918350220e-01 -5.584355816245079041e-02 -1.886392980813980103e-01 5.972264334559440613e-02 -3.292898833751678467e-02 3.033518493175506592e-01
-4.187749326229095459e-02 1.884997934103012085e-01 -6.060382723808288574e-02 -2.944062650203704834e-01 -8.201353251934051514e-02 2.930901646614074707e-01 1.046800054609775543e-02 1.657819449901580811e-01 -1.944846361875534058e-01 -3.672801256179809570e-01 -8.861228823661804199e-02 1.711998879909515381e-01 -5.147729441523551941e-02 9.848881512880325317e-02 1.509474962949752808e-01 2.277942895889282227e-01 -1.172451069578528404e-03 -1.954901665449142456e-01 -5.127879604697227478e-02 -1.168282106518745422e-01 -7.685147970914840698e-02 4.293119162321090698e-02 -7.326417416334152222e-02 2.673449693247675896e-03 4.355229735374450684e-01 6.170067563652992249e-02 8.273062109947204590e-02 1.467591971158981323e-01 -1.668955981731414795e-01 -1.457062661647796631e-01 -2.739027440547943115e-01 2.040639668703079224e-01
1.277442723512649536e-01 3.130553960800170898e-01 1.172722950577735901e-01 -1.697488725185394287e-01 1.711022704839706421e-01 9.873733669519424438e-02 -3.887060880661010742e-01 6.508008390665054321e-02 -1.976845972239971161e-02 7.204390317201614380e-02 1.279545277357101440e-01 -1.478252559900283813e-01 -8.067748695611953735e-02 1.650996953248977661e-01 3.752354085445404053e-01 1.700922101736068726e-01 1.998108327388763428e-01 -1.406018584966659546e-01 1.673867553472518921e-01 -1.856389045715332031e-01 -8.828407526016235352e-02 -2.397461794316768646e-02 5.028420686721801758e-02 -1.997709125280380249e-01 2.531753778457641602e-01 5.474554002285003662e-02 -7.440194487571716309e-02 -5.516387987881898880e-03 -3.097030222415924072e-01 -1.152907460927963257e-01 -4.892364516854286194e-02 2.102627158164978027e-01
2.889932096004486084e-01 2.645010948181152344e-01 1.531311217695474625e-02 -1.547694504261016846e-01 4.992723837494850159e-02 1.417888104915618896e-01 8.808189630508422852e-02 2.033775299787521362e-01 -1.118650659918785095e-01 -1.034447178244590759e-01 -1.077864170074462891e-01 -2.619549930095672607e-01 1.743958704173564911e-02 1.127949357032775879e-01 1.434885412454605103e-01 -2.650264799594879150e-01 5.973371118307113647e-02 -2.130639255046844482e-01 7.961000315845012665e-03 -2.938108444213867188e-01 -1.427922844886779785e-01 1.064893677830696106e-01 -1.394656449556350708e-01 1.317678838968276978e-01 7.708024978637695312e-02 5.955669283866882324e-02 -1.071495711803436279e-01 9.649861603975296021e-02 -6.191508099436759949e-02 9.830638766288757324e-02 -4.534204602241516113e-01 3.000728785991668701e-01
3.169197589159011841e-02 3.481929376721382141e-02 2.637041807174682617e-01 -2.736580967903137207e-01 -2.324472963809967041e-01 1.686475872993469238e-01 -2.618551850318908691e-01 2.062179893255233765e-01 -1.590478350408375263e-03 -4.300202429294586182e-02 2.361914366483688354e-01 1.454384177923202515e-01 -2.393562160432338715e-02 -1.351613253355026245e-01 1.323420256376266479e-01 8.449043333530426025e-02 1.653463840484619141e-01 -2.878362834453582764e-01 -5.575563758611679077e-03 1.164873875677585602e-02 -7.438519597053527832e-02 3.388435244560241699e-01 -5.833660438656806946e-02 5.893807858228683472e-02 5.269701033830642700e-02 2.238047309219837189e-02 -2.666918635368347168e-01 1.730423420667648315e-01 -3.612130880355834961e-01 -1.477473080158233643e-01 8.528313040733337402e-02 1.897303313016891479e-01
1.896592974662780762e-01 -8.921060711145401001e-02 2.544919550418853760e-01 -2.674906849861145020e-01 -2.363211512565612793e-01 1.414144337177276611e-01 -3.684235811233520508e-01 -2.909836918115615845e-02 1.632730215787887573e-01 -8.174590766429901123e-02 -3.697360167279839516e-03 1.760744117200374603e-02 -2.029482871294021606e-01 -1.333003342151641846e-01 2.477377280592918396e-02 9.318702667951583862e-02 3.068208396434783936e-01 -3.286968767642974854e-01 1.996319368481636047e-02 -1.221170723438262939e-01 2.736595273017883301e-02 2.579518556594848633e-01 1.489760936237871647e-03 -6.675070524215698242e-02 8.958894759416580200e-02 -3.156046569347381592e-01 1.519584059715270996e-01 -1.276411116123199463e-01 -1.630860194563865662e-02 5.830975249409675598e-02 -2.423825562000274658e-01 -8.208101242780685425e-02
2.558192014694213867e-01 -1.263429075479507446e-01 2.381902784109115601e-01 -2.590271234512329102e-01 -1.629355251789093018e-01 1.837247461080551147e-01 -1.353808641433715820e-01 5.492410436272621155e-02 1.039168834686279297e-01 -3.842162713408470154e-02 1.471869349479675293e-01 -1.697476953268051147e-02 -4.513752460479736328e-02 1.383716166019439697e-01 9.607759118080139160e-02 -7.913611829280853271e-02 -2.393720485270023346e-02 -3.465166687965393066e-01 1.733302175998687744e-01 -2.753184735774993896e-01 1.339198052883148193e-01 6.871334463357925415e-02 -9.863044321537017822e-02 4.020314197987318039e-03 2.358390092849731445e-01 2.641878426074981689e-01 -2.086142450571060181e-02 2.055282294750213623e-01 -1.872212141752243042e-01 2.739471197128295898e-01 -1.779596805572509766e-01 2.710368335247039795e-01
2.694703340530395508e-01 -2.312558889389038086e-02 5.806548520922660828e-02 -3.585620224475860596e-01 -6.252407282590866089e-02 -4.289599880576133728e-02 -1.723980605602264404e-01 -1.229559853672981262e-01 1.051286682486534119e-01 -3.243646398186683655e-02 1.362507939338684082e-01 -6.414722651243209839e-02 -3.112619221210479736e-01 1.883603073656558990e-02 6.547206640243530273e-02 2.196960449218750000e-01 8.428318053483963013e-02 -4.592930078506469727e-01 -1.762060634791851044e-02 -2.911014854907989502e-01 5.569718778133392334e-02 -6.425606459379196167e-02 3.698077797889709473e-02 -4.637286067008972168e-02 1.420868337154388428e-01 -2.437240332365036011e-01 -5.756959691643714905e-02 1.452573388814926147e-01 -1.183975934982299805e-01 2.182085216045379639e-01 -2.619166970252990723e-01 1.079739108681678772e-01
4.097384586930274963e-02 1.804198622703552246e-01 7.037487626075744629e-02 -2.997490763664245605e-01 -1.671881079673767090e-01 1.118725687265396118e-01 -3.243717551231384277e-01 -1.936130691319704056e-03 -8.934114128351211548e-03 -9.681437164545059204e-02 3.268872499465942383e-01 1.043215766549110413e-01 2.347219549119472504e-02 -9.720323234796524048e-02 1.966700404882431030e-01 -1.830044090747833252e-01 1.124363392591476440e-01 -3.002300299704074860e-02 1.256898790597915649e-01 1.156028509140014648e-01 -1.017017886042594910e-01 2.688103020191192627e-01 9.685666114091873169e-02 3.494403511285781860e-02 -4.623831808567047119e-02 1.873554289340972900e-01 -2.169774770736694336e-01 2.560043632984161377e-01 -3.990114927291870117e-01 -7.781641930341720581e-02 -8.528029173612594604e-02 2.400287836790084839e-01
1.683224737644195557e-01 1.798727959394454956e-01 2.124582529067993164e-01 -1.431278511881828308e-02 5.925363674759864807e-02 1.821720749139785767e-01 -2.347689270973205566e-01 3.489997982978820801e-01 -2.619204521179199219e-01 -2.304947078227996826e-01 -7.259931880980730057e-03 -8.581961691379547119e-02 6.878044456243515015e-02 -1.944683045148849487e-01 1.166040375828742981e-01 9.959974884986877441e-02 3.007194697856903076e-01 -3.467651307582855225e-01 1.976972445845603943e-02 -7.610737532377243042e-02 -7.793883979320526123e-02 -2.207693755626678467e-01 -2.925160340964794159e-02 4.656692966818809509e-02 -4.426663508638739586e-04 -4.635651037096977234e-02 -1.538606137037277222e-01 1.041236445307731628e-01 2.998789027333259583e-02 7.621376961469650269e-02 -1.780653893947601318e-01 3.679182231426239014e-01
5.487678945064544678e-02 -7.080041617155075073e-02 2.831818759441375732e-01 -1.587071567773818970e-01 5.821300297975540161e-02 3.418672382831573486e-01 -1.126690432429313660e-01 -1.306102126836776733e-01 1.311032623052597046e-01 -7.769379019737243652e-02 -8.493065088987350464e-02 3.000099360942840576e-01 -2.275338619947433472e-01 -3.029648959636688232e-01 -6.618705391883850098e-02 -8.691468834877014160e-02 4.637073278427124023e-01 -9.122238308191299438e-02 1.692040860652923584e-01 1.334255486726760864e-01 -5.161217600107192993e-02 1.463702693581581116e-02 -9.634175151586532593e-02 3.714705631136894226e-02 8.569462597370147705e-02 1.488710790872573853e-01 -5.112931132316589355e-02 2.349010109901428223e-02 -1.559050828218460083e-01 1.144679710268974304e-01 -2.989072501659393311e-01 1.337823122739791870e-01
1.388845145702362061e-01 1.572566479444503784e-01 1.976557821035385132e-01 -2.786588668823242188e-01 6.548055913299322128e-03 -1.321383118629455566e-01 -4.213721454143524170e-01 -1.890211403369903564e-01 1.176868379116058350e-01 1.458938121795654297e-01 1.040025874972343445e-01 2.032392472028732300e-01 7.612221688032150269e-02 -1.133882850408554077e-01 -1.267583966255187988e-01 -1.979037374258041382e-01 9.543987363576889038e-02 -8.078810572624206543e-02 2.038239315152168274e-02 -1.635563373565673828e-02 8.350034803152084351e-02 2.294597774744033813e-01 -2.042924761772155762e-01 2.166393585503101349e-02 1.997492313385009766e-01 1.987959593534469604e-01 -2.011228203773498535e-01 1.615755110979080200e-01 1.136582344770431519e-01 -7.287120819091796875e-02 -3.202000558376312256e-01 2.499052286148071289e-01
1.433462053537368774e-01 2.101281881332397461e-01 -6.188658252358436584e-02 -1.056035235524177551e-01 -3.312315093353390694e-03 1.825082600116729736e-01 -2.164989113807678223e-01 7.428880780935287476e-02 6.721157114952802658e-03 -2.311221212148666382e-01 -2.112536132335662842e-01 -1.401263624429702759e-01 -2.996155619621276855e-01 -4.686500430107116699e-01 3.197145462036132812e-01 1.973728388547897339e-01 9.659742563962936401e-02 -1.581719666719436646e-01 5.888935923576354980e-02 -1.627755910158157349e-01 -2.486570365726947784e-02 2.077732421457767487e-02 -2.378028184175491333e-01 1.771629154682159424e-01 3.885933756828308105e-02 2.438435852527618408e-01 -7.386976387351751328e-03 -2.848698385059833527e-02 -8.252558112144470215e-02 1.202372647821903229e-02 -1.999501436948776245e-01 6.505621224641799927e-02
5.923567414283752441e-01 -3.140557929873466492e-02 3.723538294434547424e-02 -4.244678020477294922e-01 6.572905182838439941e-02 2.399179711937904358e-02 5.088508874177932739e-02 -1.895385794341564178e-02 -9.849034249782562256e-03 -3.168938681483268738e-02 5.889707431197166443e-02 8.981253206729888916e-02 -8.946325629949569702e-02 -1.329435706138610840e-01 1.112930700182914734e-01 1.010371521115303040e-01 1.616193056106567383e-01 -2.099497467279434204e-01 3.888381272554397583e-02 -9.547655284404754639e-02 1.224686279892921448e-01 7.286170125007629395e-02 -1.723721325397491455e-01 1.634460985660552979e-01 3.481801152229309082e-01 -7.983443886041641235e-02 -2.588913962244987488e-02 -3.363457694649696350e-02 -1.719162166118621826e-01 1.928750276565551758e-01 -1.630922853946685791e-01 1.322639584541320801e-01
2.547518312931060791e-01 7.908211648464202881e-02 1.661503612995147705e-01 -2.945576421916484833e-02 -3.373159840703010559e-02 2.384176254272460938e-01 -6.821827962994575500e-03 1.590803563594818115e-01 2.933270633220672607e-01 9.658130258321762085e-02 -2.076198346912860870e-02 -8.635554462671279907e-02 3.811008995398879051e-03 -1.523731350898742676e-01 2.135314196348190308e-01 1.588013395667076111e-02 -1.812204904854297638e-02 -3.147569298744201660e-01 4.280613269656896591e-03 -3.128654062747955322e-01 -1.980220973491668701e-01 -5.949700623750686646e-02 -5.563465505838394165e-02 -1.731598526239395142e-01 1.175787858664989471e-02 2.252518832683563232e-01 9.633941948413848877e-02 1.856230795383453369e-01 -7.799921929836273193e-02 1.068560928106307983e-01 -5.051962733268737793e-01 6.502523273229598999e-02
3.571690022945404053e-01 1.871334165334701538e-01 7.613828405737876892e-03 -2.418854981660842896e-01 1.615110486745834351e-01 -2.265460938215255737e-01 -1.392998248338699341e-01 -7.047575712203979492e-02 1.088905520737171173e-02 -9.465947002172470093e-02 1.180329825729131699e-02 -4.899569228291511536e-02 -1.097231209278106689e-01 -2.492882162332534790e-01 1.437086611986160278e-01 -6.845533847808837891e-02 4.912213683128356934e-01 -2.040970474481582642e-01 1.152957752346992493e-01 -2.164719104766845703e-01 -1.025137118995189667e-02 1.772608011960983276e-01 6.857458502054214478e-02 -5.197346583008766174e-02 1.982827037572860718e-01 1.803302764892578125e-02 -2.904189191758632660e-02 1.923796981573104858e-01 -1.142706796526908875e-01 -2.864222824573516846e-01 -8.450752496719360352e-02 6.445562839508056641e-02
2.471584081649780273e-01 1.032884418964385986e-01 -1.159982383251190186e-01 -3.509454131126403809e-01 -1.735765486955642700e-01 2.202347666025161743e-01 -7.030238211154937744e-02 1.250727772712707520e-01 1.505281627178192139e-01 -7.892085611820220947e-02 4.218597430735826492e-03 -1.256812661886215210e-01 -3.779730759561061859e-03 -3.083252310752868652e-01 2.062319964170455933e-01 5.534825101494789124e-02 1.173780858516693115e-01 1.343800127506256104e-01 -1.372822076082229614e-01 -2.471085041761398315e-01 -4.853564314544200897e-03 5.572279915213584900e-02 -2.769715338945388794e-02 2.069070786237716675e-01 4.189330711960792542e-02 3.281783461570739746e-01 2.410896681249141693e-02 2.242086082696914673e-02 -2.231000512838363647e-01 2.357679232954978943e-02 -1.898450851440429688e-01 3.894507288932800293e-01
2.921916544437408447e-01 2.576148808002471924e-01 4.182648658752441406e-01 -3.622731566429138184e-01 -3.438571840524673462e-02 1.304504871368408203e-01 -8.414532989263534546e-02 -5.743758752942085266e-02 1.149885877966880798e-01 6.768627464771270752e-02 1.944519877433776855e-01 1.973247826099395752e-01 1.342164427042007446e-01 -3.370775654911994934e-02 -4.708949476480484009e-02 9.639704972505569458e-02 3.394973874092102051e-01 -9.624574333429336548e-02 -6.509424000978469849e-02 -2.051280438899993896e-01 3.649618104100227356e-02 1.555873602628707886e-01 -1.484855711460113525e-01 -1.739199012517929077e-01 1.911751180887222290e-01 1.232297718524932861e-01 5.591250956058502197e-02 1.961129009723663330e-01 -1.831384599208831787e-01 -8.500615507364273071e-02 -7.131329923868179321e-02 2.088663168251514435e-02
3.060724735260009766e-01 4.534507691860198975e-01 1.139942035079002380e-01 -1.057119220495223999e-01 2.475499212741851807e-01 2.891174703836441040e-02 -2.944090366363525391e-01 6.793396919965744019e-02 -1.265257149934768677e-01 8.872572332620620728e-02 1.213078759610652924e-02 -1.419722437858581543e-01 -7.912804931402206421e-02 2.528128921985626221e-01 2.085534781217575073e-01 2.187124080955982208e-02 1.411558240652084351e-01 -8.754461258649826050e-02 8.653326332569122314e-02 -1.343807876110076904e-01 6.834819167852401733e-02 2.072291225194931030e-01 7.139657437801361084e-02 -8.087477087974548340e-02 2.898743748664855957e-01 9.190754592418670654e-02 2.556294575333595276e-02 1.760700941085815430e-01 -1.748197078704833984e-01 4.896974191069602966e-03 1.610541716217994690e-02 3.121357560157775879e-01
-1.473271846771240234e-01 4.141287505626678467e-01 1.364624798297882080e-01 6.338097620755434036e-03 2.071701437234878540e-01 1.324390470981597900e-01 -1.949639916419982910e-01 5.470958421938121319e-04 1.751994490623474121e-01 -1.419239044189453125e-01 2.044949680566787720e-01 -5.483401566743850708e-02 1.152107492089271545e-02 -8.720347285270690918e-02 -8.092767558991909027e-03 -1.320727355778217316e-02 2.091835588216781616e-01 -5.700404942035675049e-02 2.237625569105148315e-01 2.980429120361804962e-02 -2.580981552600860596e-01 1.939492225646972656e-01 -7.924691773951053619e-03 2.390988320112228394e-01 2.241875976324081421e-01 8.309914171695709229e-02 3.591740131378173828e-01 2.814582288265228271e-01 -3.244539489969611168e-03 6.697573512792587280e-02 -1.174698546528816223e-01 2.071399390697479248e-01
8.788610249757766724e-02 -8.511765301227569580e-02 -6.570125464349985123e-03 -3.417246639728546143e-01 5.987781658768653870e-02 3.082866668701171875e-01 -1.342896223068237305e-01 2.212002873420715332e-01 3.331167250871658325e-02 -1.881244033575057983e-01 8.974409848451614380e-02 -1.744965165853500366e-01 -4.290874674916267395e-02 5.621782690286636353e-02 2.061626641079783440e-03 -4.344968125224113464e-02 2.533637881278991699e-01 -2.666699886322021484e-02 4.263653233647346497e-02 -1.020924746990203857e-01 -1.846001893281936646e-01 -9.879762679338455200e-02 -2.052232176065444946e-01 3.203448280692100525e-02 -6.362057756632566452e-03 2.376572191715240479e-01 1.627054959535598755e-01 3.169961571693420410e-01 -1.108205467462539673e-01 1.703759580850601196e-01 -3.572038114070892334e-01 3.228228092193603516e-01
1.592988669872283936e-01 -2.114402651786804199e-01 2.147866636514663696e-01 -1.446018461138010025e-02 1.772573441267013550e-01 4.059939980506896973e-01 -2.012023627758026123e-01 1.808545291423797607e-01 -5.197004601359367371e-02 -1.333931684494018555e-01 -1.794351078569889069e-02 3.084642589092254639e-01 -3.781023249030113220e-02 -1.657982915639877319e-01 2.009085416793823242e-01 -6.704655289649963379e-02 2.563587129116058350e-01 -2.415482550859451294e-01 -1.220932379364967346e-01 4.862076044082641602e-02 1.920671574771404266e-02 -1.330840736627578735e-01 -1.604813188314437866e-01 1.037590876221656799e-01 1.434401124715805054e-01 -1.622614413499832153e-01 1.680725663900375366e-01 9.439609013497829437e-03 3.595395758748054504e-02 -1.609243005514144897e-01 -2.812151908874511719e-01 2.166525274515151978e-01
2.166606187820434570e-01 3.906736969947814941e-01 2.891188561916351318e-01 -1.880046576261520386e-01 2.578635811805725098e-01 6.046340987086296082e-02 -3.925860226154327393e-01 1.165816187858581543e-01 -9.523436427116394043e-02 3.134844824671745300e-02 -5.332666635513305664e-02 -1.177503447979688644e-02 -9.682057052850723267e-02 1.383146494626998901e-01 1.790407598018646240e-01 1.040354743599891663e-02 9.124056994915008545e-02 -3.720826003700494766e-03 5.143402516841888428e-02 -8.984988182783126831e-02 1.013877093791961670e-01 -8.157063275575637817e-02 6.540562957525253296e-02 -1.645297706127166748e-01 2.220608443021774292e-01 -6.383916735649108887e-02 -2.930354699492454529e-02 1.576119065284729004e-01 -2.245587259531021118e-01 -1.560644060373306274e-01 -5.395070649683475494e-03 3.856057822704315186e-01
2.630245685577392578e-01 -1.335707455873489380e-01 -2.538455724716186523e-01 1.837875135242938995e-02 1.661572158336639404e-01 3.535207509994506836e-01 -2.059860080480575562e-01 4.576654732227325439e-02 5.139823630452156067e-02 -1.559915393590927124e-01 -6.108215451240539551e-02 -6.208407133817672729e-02 5.609556566923856735e-03 -2.406777143478393555e-01 1.802380979061126709e-01 1.509411334991455078e-01 -4.002763703465461731e-02 -2.155863344669342041e-01 -2.257013320922851562e-02 -2.386876940727233887e-01 1.975047588348388672e-02 -1.008597947657108307e-02 -2.816913425922393799e-01 1.587137877941131592e-01 7.798938453197479248e-02 -4.438740760087966919e-02 3.467823937535285950e-02 -4.821064881980419159e-03 2.307961322367191315e-02 -5.841796472668647766e-02 -3.476193249225616455e-01 3.983076512813568115e-01
2.107287943363189697e-01 -1.146159917116165161e-01 1.972881853580474854e-01 -3.139774501323699951e-01 -8.394256979227066040e-02 4.301181435585021973e-02 -2.293304055929183960e-01 -1.662644594907760620e-01 1.274114102125167847e-01 6.413203198462724686e-03 -7.033029943704605103e-02 2.326487749814987183e-02 -2.060044705867767334e-01 -1.903217583894729614e-01 -2.638246491551399231e-02 1.737992316484451294e-01 -1.880658715963363647e-01 -4.977868497371673584e-02 -1.963703334331512451e-01 -9.888212382793426514e-02 1.877239160239696503e-02 1.171471178531646729e-01 1.536414772272109985e-01 1.067187860608100891e-01 3.863514959812164307e-01 2.161872237920761108e-01 1.969333738088607788e-01 5.286297528073191643e-04 -2.126802206039428711e-01 -2.154969125986099243e-01 -3.130473196506500244e-01 1.574188470840454102e-01
3.786941170692443848e-01 -2.891878597438335419e-02 -3.565740585327148438e-01 -3.402790725231170654e-01 2.003680318593978882e-01 -7.012477517127990723e-02 -2.027788460254669189e-01 2.043909430503845215e-01 2.747913002967834473e-01 -5.902294069528579712e-02 -4.506967589259147644e-02 -1.313842274248600006e-02 7.472516037523746490e-03 2.124840579926967621e-02 1.171589046716690063e-01 7.268021255731582642e-02 8.351727575063705444e-02 -1.761338412761688232e-01 7.107890397310256958e-02 -9.894078224897384644e-02 2.096790447831153870e-02 2.093713879585266113e-01 1.070696208626031876e-02 -3.474570065736770630e-02 3.280102014541625977e-01 -4.986879881471395493e-03 -2.784223994240164757e-03 -9.169512242078781128e-02 -2.611503899097442627e-01 -1.600331962108612061e-01 -1.683539003133773804e-01 2.179997861385345459e-01
1.478682309389114380e-01 -1.360602490603923798e-02 2.521562576293945312e-02 -9.305582195520401001e-02 4.704797267913818359e-02 1.456709355115890503e-01 -3.768901824951171875e-01 2.170298844575881958e-01 -1.421989947557449341e-01 3.640675917267799377e-02 -4.723883047699928284e-02 -4.462182521820068359e-02 -1.770953834056854248e-01 -2.456374913454055786e-01 2.810032963752746582e-01 4.071484506130218506e-01 1.242381110787391663e-01 -1.695987135171890259e-01 1.063743829727172852e-01 -1.979469954967498779e-01 -9.867377579212188721e-02 1.166061908006668091e-01 6.449796259403228760e-02 1.003029942512512207e-01 2.347350716590881348e-01 3.775655925273895264e-01 -7.434908766299486160e-03 4.710391536355018616e-02 -1.898071318864822388e-01 -1.012792885303497314e-01 -1.199956908822059631e-01 3.171668946743011475e-02
1.708531007170677185e-02 1.042571663856506348e-02 4.286712408065795898e-02 -2.217919975519180298e-01 3.301507560536265373e-03 4.973502084612846375e-02 -2.686091363430023193e-01 -2.550348937511444092e-01 5.790807306766510010e-02 1.853621937334537506e-02 3.634379804134368896e-02 2.708095014095306396e-01 -1.267360746860504150e-01 -3.487480878829956055e-01 1.641435325145721436e-01 -3.333325311541557312e-02 4.708490334451198578e-03 -1.689683347940444946e-01 -3.403004631400108337e-02 -1.777499727904796600e-02 -1.686364412307739258e-01 5.002840235829353333e-02 1.271069049835205078e-01 3.168134093284606934e-01 4.212853908538818359e-01 1.364915072917938232e-01 1.657529026269912720e-01 -1.999409049749374390e-01 -1.424986869096755981e-01 5.257646366953849792e-02 -3.136626780033111572e-01 4.758618399500846863e-02
2.805517911911010742e-01 1.241172179579734802e-01 3.466258049011230469e-01 -3.000574111938476562e-01 -7.138163596391677856e-02 2.254933863878250122e-01 -1.491396129131317139e-01 -2.075778096914291382e-01 1.052476763725280762e-01 1.548894494771957397e-02 1.571863740682601929e-01 3.665269911289215088e-01 -6.021644803695380688e-04 -1.825883984565734863e-01 3.709168359637260437e-02 9.670205414295196533e-02 1.494869142770767212e-01 -6.334252655506134033e-02 -4.241972416639328003e-02 -2.437024563550949097e-01 8.023761212825775146e-02 2.624165713787078857e-01 -2.721512019634246826e-01 -1.492154747247695923e-01 1.055247262120246887e-01 1.167761981487274170e-01 -7.330821454524993896e-02 1.032601371407508850e-01 -6.772054731845855713e-02 9.868881106376647949e-02 -3.371902927756309509e-02 2.110523730516433716e-01
8.391565829515457153e-02 -1.423034369945526123e-01 6.390552967786788940e-03 -2.131640613079071045e-01 2.637572884559631348e-01 2.200607061386108398e-01 -1.898020952939987183e-01 -1.015668958425521851e-01 -7.999616116285324097e-02 -2.571372091770172119e-01 -1.256846487522125244e-01 2.924896478652954102e-01 -2.396442443132400513e-01 -2.416102141141891479e-01 6.256526708602905273e-02 -7.407319545745849609e-02 3.398890197277069092e-01 -2.476847171783447266e-02 2.001254707574844360e-01 -3.898727474734187126e-03 2.819014526903629303e-02 8.771632611751556396e-02 -5.135876126587390900e-04 2.249403893947601318e-01 3.393453657627105713e-01 1.288378387689590454e-01 -1.888595148921012878e-02 -1.393181383609771729e-01 -1.710691899061203003e-01 9.154286980628967285e-02 -1.709364056587219238e-01 1.736243218183517456e-01
1.850854456424713135e-01 -5.784180387854576111e-02 -1.624864637851715088e-01 -1.945540159940719604e-01 2.134439498186111450e-01 3.228503465652465820e-01 -3.841432034969329834e-01 -5.297939293086528778e-03 1.026578173041343689e-01 -1.505330502986907959e-01 -1.639392077922821045e-01 6.787820160388946533e-02 -5.852766707539558411e-02 -1.371564418077468872e-01 -3.117918223142623901e-02 2.277244478464126587e-01 -1.707554459571838379e-01 -2.973132133483886719e-01 1.940706074237823486e-01 -1.862177252769470215e-01 -1.056547537446022034e-01 -1.157664284110069275e-01 -1.991488337516784668e-01 -3.021895699203014374e-02 1.713150441646575928e-01 -5.547399073839187622e-02 -1.447313930839300156e-02 -3.982786834239959717e-02 -7.193111628293991089e-02 9.494642168283462524e-02 -1.849039345979690552e-01 3.512523770332336426e-01
2.716927528381347656e-01 1.406834125518798828e-01 3.600268065929412842e-01 -2.987967729568481445e-01 1.036745160818099976e-01 3.448925912380218506e-02 -3.018993735313415527e-01 -4.967061057686805725e-02 2.562464177608489990e-01 2.987475879490375519e-02 -1.299156099557876587e-01 1.899094879627227783e-01 8.224287629127502441e-02 -1.691505163908004761e-01 -2.599833011627197266e-01 -5.043560266494750977e-02 2.011386752128601074e-01 -6.784820556640625000e-02 -1.179012060165405273e-01 -4.311228916049003601e-02 9.550702571868896484e-02 1.732604354619979858e-01 -1.367560923099517822e-01 -1.049676313996315002e-01 1.122461333870887756e-01 2.031994462013244629e-01 2.252557575702667236e-01 1.717604100704193115e-01 -1.776041388511657715e-01 -1.906893104314804077e-01 -1.106892228126525879e-01 1.138650327920913696e-01
2.778630554676055908e-01 1.219488307833671570e-01 6.268200278282165527e-02 -6.192249804735183716e-02 5.683645606040954590e-02 -2.601958625018596649e-02 -3.801053762435913086e-01 -1.759979128837585449e-02 1.212306097149848938e-01 2.628043591976165771e-01 -1.206314638257026672e-01 2.979116141796112061e-01 5.843262001872062683e-02 -6.450787186622619629e-02 2.396409213542938232e-02 -3.123498335480690002e-02 1.584394723176956177e-01 -3.597230613231658936e-01 -9.586505591869354248e-02 -1.510149240493774414e-01 2.711641229689121246e-02 2.708811163902282715e-01 -2.526831924915313721e-01 -1.403231918811798096e-01 6.138041988015174866e-02 1.687868833541870117e-01 1.481005251407623291e-01 2.094385772943496704e-02 1.938409507274627686e-01 -2.336407899856567383e-01 -1.401222050189971924e-01 2.114045470952987671e-01
2.397698462009429932e-01 1.170091181993484497e-01 3.180438578128814697e-01 -1.549435108900070190e-01 -1.233397573232650757e-01 1.374874636530876160e-02 -3.922172784805297852e-01 -5.306241288781166077e-02 -3.003831207752227783e-02 3.601903617382049561e-01 1.596092805266380310e-02 2.504058182239532471e-01 9.899682365357875824e-03 -1.296346634626388550e-01 1.407266315072774887e-02 -4.163948073983192444e-02 1.658497750759124756e-01 5.943460762500762939e-02 1.576178818941116333e-01 -1.654289960861206055e-01 2.101025730371475220e-02 2.181411683559417725e-01 -1.459104269742965698e-01 6.923563033342361450e-02 3.312926590442657471e-01 1.235568523406982422e-01 -1.276495009660720825e-01 -4.061144962906837463e-02 1.038680300116539001e-01 -7.851258665323257446e-02 -1.308561414480209351e-01 2.911631166934967041e-01
1.481263488531112671e-01 1.787441074848175049e-01 1.472445279359817505e-01 -1.380457282066345215e-01 -4.663857817649841309e-02 1.241815611720085144e-01 5.556499958038330078e-02 2.285705804824829102e-01 -4.451226070523262024e-02 -3.650846332311630249e-02 -6.091550365090370178e-02 -1.493000090122222900e-01 -4.296793416142463684e-02 -1.853846162557601929e-01 1.341035366058349609e-01 -6.079217419028282166e-02 3.041225075721740723e-01 -1.275293529033660889e-01 1.296746432781219482e-01 -3.265770077705383301e-01 -1.618136018514633179e-01 -1.319879200309514999e-02 -2.297429293394088745e-01 8.071342855691909790e-02 3.091457486152648926e-01 3.587901592254638672e-01 2.781599760055541992e-01 -1.752956025302410126e-02 1.494051814079284668e-01 8.573678880929946899e-02 -2.785117924213409424e-01 1.346666812896728516e-01
1.135492622852325439e-01 1.064149141311645508e-01 -4.401275515556335449e-02 -9.817518293857574463e-04 -5.648363754153251648e-02 3.445854187011718750e-01 -2.578751742839813232e-01 1.546557992696762085e-01 -2.858221903443336487e-02 -6.131828762590885162e-03 -1.372801959514617920e-01 2.567411363124847412e-01 -4.689783975481987000e-02 -3.313789665699005127e-01 -4.669861122965812683e-02 -2.494333684444427490e-01 1.014429032802581787e-01 -2.246276736259460449e-01 -7.078553736209869385e-02 1.110917031764984131e-01 -9.824071079492568970e-02 -2.140896618366241455e-01 -2.278203219175338745e-01 -9.227768331766128540e-02 3.571805059909820557e-01 -7.536064088344573975e-02 -3.359954059123992920e-02 6.119030341506004333e-02 -2.347842603921890259e-02 -1.217141747474670410e-02 -3.913768529891967773e-01 1.160284429788589478e-01
6.755749136209487915e-02 1.908855140209197998e-01 1.317484974861145020e-01 -2.768829166889190674e-01 5.243879556655883789e-02 2.728678882122039795e-01 -1.937985867261886597e-01 1.143116652965545654e-01 1.493820250034332275e-01 -1.930248886346817017e-01 -1.825213879346847534e-01 -2.107260674238204956e-01 9.468855708837509155e-02 6.232181563973426819e-03 -2.444093972444534302e-01 4.886806756258010864e-02 1.691076308488845825e-01 -2.560416758060455322e-01 -1.740761399269104004e-01 -3.354046940803527832e-01 -1.447767913341522217e-01 1.132156848907470703e-01 -1.994968624785542488e-03 2.029537037014961243e-02 2.176501154899597168e-01 1.974501162767410278e-01 -2.284997850656509399e-01 -3.168410435318946838e-02 1.293274909257888794e-01 1.953562051057815552e-01 -1.724768877029418945e-01 1.826573908329010010e-01
7.929854094982147217e-02 7.844293862581253052e-02 3.192139863967895508e-01 1.025980431586503983e-02 3.809005022048950195e-02 -1.589881256222724915e-02 -6.195013225078582764e-02 3.226442635059356689e-01 -1.893567270599305630e-03 -2.140507102012634277e-01 -1.017492711544036865e-01 -1.811691522598266602e-01 -1.094645112752914429e-01 1.168903186917304993e-01 2.032844275236129761e-01 -2.121615409851074219e-01 1.585649996995925903e-01 -2.161838710308074951e-01 -6.690340489149093628e-02 -1.324580311775207520e-01 -1.308371871709823608e-01 1.448929607868194580e-01 -2.779690027236938477e-01 -9.470853954553604126e-02 2.343036681413650513e-01 1.516647785902023315e-01 -5.779833719134330750e-02 7.131343334913253784e-02 5.198560655117034912e-03 -1.385712325572967529e-01 -4.228523671627044678e-01 2.689374983310699463e-01
2.800535857677459717e-01 4.500921815633773804e-02 3.370118439197540283e-01 -1.436033844947814941e-01 1.418292075395584106e-01 3.260692656040191650e-01 -1.005005016922950745e-01 -1.481768935918807983e-01 7.191288471221923828e-02 8.900016546249389648e-03 -8.644356578588485718e-02 1.429387629032135010e-01 1.106583103537559509e-01 -7.454513013362884521e-02 -1.481429040431976318e-01 1.832525730133056641e-01 2.726719379425048828e-01 -8.236269652843475342e-02 7.600328326225280762e-02 -2.922662496566772461e-01 8.754565566778182983e-02 8.765440434217453003e-02 -2.556827068328857422e-01 -1.004194542765617371e-01 1.952036768198013306e-01 1.473687142133712769e-01 1.898925751447677612e-01 1.965721696615219116e-01 -2.303550690412521362e-01 -2.156463563442230225e-01 -6.129311770200729370e-02 1.392357647418975830e-01
3.810957074165344238e-02 4.215302765369415283e-01 -3.078076755627989769e-03 -1.208677068352699280e-01 -1.061250418424606323e-01 2.248273231089115143e-03 -5.475217700004577637e-01 1.640938036143779755e-02 -4.055231437087059021e-02 -2.719168737530708313e-02 1.861023008823394775e-01 -2.560470402240753174e-01 -1.968731582164764404e-01 -1.423165500164031982e-01 1.543467938899993896e-01 -1.166345700621604919e-01 3.098348379135131836e-01 -8.304549753665924072e-02 -1.611200161278247833e-03 -1.697636097669601440e-01 -1.046202108263969421e-01 6.758643686771392822e-02 7.837776839733123779e-02 1.402840465307235718e-01 -1.179973855614662170e-01 4.911410808563232422e-02 1.522863656282424927e-01 -5.562696605920791626e-02 1.384231150150299072e-01 7.943817228078842163e-02 -1.504806894809007645e-02 2.335279881954193115e-01
6.760748475790023804e-02 3.074168264865875244e-01 -1.530620921403169632e-02 3.445373848080635071e-02 1.227230206131935120e-01 1.286043077707290649e-01 -1.351310908794403076e-01 1.773237138986587524e-01 2.705277502536773682e-01 -3.888829648494720459e-01 -6.567844748497009277e-02 -4.143110662698745728e-02 -1.567501723766326904e-01 -3.862495422363281250e-01 2.219856828451156616e-01 7.821609079837799072e-02 1.821545511484146118e-01 -3.300439417362213135e-01 -2.018351852893829346e-01 1.579773128032684326e-01 -1.960825771093368530e-01 6.658700853586196899e-02 6.684666872024536133e-02 1.387787759304046631e-01 1.020140200853347778e-01 -2.065769396722316742e-02 -1.467372775077819824e-01 4.684785008430480957e-02 -4.023311287164688110e-02 2.608441188931465149e-02 -1.407531946897506714e-01 1.658731251955032349e-01
2.909837961196899414e-01 4.519112706184387207e-01 1.831684634089469910e-02 -1.633880436420440674e-01 1.865997016429901123e-01 2.823142148554325104e-02 -3.560272455215454102e-01 1.026425957679748535e-01 -1.419790089130401611e-01 2.162461169064044952e-02 6.865981966257095337e-02 -1.155456528067588806e-01 -2.338685691356658936e-01 2.245311290025711060e-01 1.271151751279830933e-01 3.823979571461677551e-02 1.497411578893661499e-01 -1.446279603987932205e-02 6.717661023139953613e-02 -1.877443343400955200e-01 2.781298570334911346e-02 1.736354976892471313e-01 9.272155910730361938e-02 -1.390673965215682983e-01 2.752889394760131836e-01 7.907810062170028687e-02 1.049116719514131546e-02 2.272298485040664673e-01 -1.070155352354049683e-01 3.922920301556587219e-02 5.573988705873489380e-02 2.803838551044464111e-01
4.503969848155975342e-02 3.142371475696563721e-01 1.252014786005020142e-01 -3.582247495651245117e-01 -1.644688993692398071e-01 -1.746118962764739990e-01 -2.101735919713973999e-01 -1.957832574844360352e-01 2.593624293804168701e-01 1.982771605253219604e-01 -1.424522846937179565e-01 7.591742277145385742e-02 7.940366119146347046e-02 -1.218531355261802673e-01 1.006271913647651672e-01 -1.174454465508460999e-01 -8.915082365274429321e-02 -1.060274466872215271e-01 -9.061725437641143799e-02 -5.364213138818740845e-02 -1.810262501239776611e-01 3.342888653278350830e-01 -3.715598583221435547e-01 5.793169885873794556e-02 2.268637865781784058e-01 8.789936080574989319e-03 -3.520623967051506042e-02 1.799574345350265503e-01 3.475698083639144897e-02 -7.047523558139801025e-02 -1.461947411298751831e-01 9.243426471948623657e-02
-6.025699898600578308e-03 2.795508801937103271e-01 2.169327288866043091e-01 -2.083667665719985962e-01 -1.161504089832305908e-01 1.800024062395095825e-01 6.066814810037612915e-02 -4.857217427343130112e-03 -1.174411848187446594e-01 -3.155859112739562988e-01 -1.091163679957389832e-01 1.097198575735092163e-01 -6.786070764064788818e-02 1.433977633714675903e-01 1.600671559572219849e-01 2.535881698131561279e-01 -3.012050408869981766e-03 -2.931419909000396729e-01 -6.972047686576843262e-02 2.307124435901641846e-02 -1.049732491374015808e-01 -1.140666157007217407e-01 -1.247139796614646912e-01 1.499842405319213867e-01 4.027706086635589600e-01 1.557448357343673706e-01 2.830317988991737366e-02 1.589360833168029785e-01 -4.328677803277969360e-02 -1.567884385585784912e-01 -3.387250006198883057e-01 1.488859206438064575e-01
2.242981046438217163e-01 1.279952079057693481e-01 4.077650308609008789e-01 -2.601392865180969238e-01 -1.967776939272880554e-02 1.066757366061210632e-01 -8.088476955890655518e-02 -2.134112268686294556e-02 1.584537774324417114e-01 9.910708293318748474e-03 6.283691525459289551e-02 2.042263746261596680e-01 8.715546876192092896e-02 -3.130542486906051636e-02 -8.015001565217971802e-02 -7.015969604253768921e-02 1.926950067281723022e-01 -1.578022986650466919e-01 1.251919716596603394e-01 -2.642365396022796631e-01 -7.033255696296691895e-02 -3.106098435819149017e-02 -2.721139788627624512e-01 -2.888850867748260498e-01 1.623525768518447876e-01 1.319276541471481323e-01 1.667115390300750732e-01 2.951131761074066162e-01 -1.673568934202194214e-01 -2.539754807949066162e-01 -9.929025918245315552e-02 1.336253285408020020e-01
9.888771921396255493e-02 3.269911408424377441e-01 1.799664497375488281e-01 -2.076401747763156891e-02 -1.690388172864913940e-01 -1.502657216042280197e-02 -2.682032287120819092e-01 5.136146396398544312e-02 1.010277271270751953e-01 8.276602253317832947e-03 -4.647048562765121460e-02 2.205425649881362915e-01 -1.388505846261978149e-01 -1.449469476938247681e-01 5.333795025944709778e-02 -1.765090972185134888e-01 -5.983899533748626709e-02 -4.538383185863494873e-01 6.876633316278457642e-02 -7.894961535930633545e-02 8.186917752027511597e-02 3.312141597270965576e-01 -1.209445968270301819e-01 1.696149110794067383e-01 2.494564503431320190e-01 -9.942257404327392578e-02 -1.603926867246627808e-01 3.504614830017089844e-01 -6.432232260704040527e-02 -7.351446896791458130e-02 -3.452488407492637634e-02 5.921959877014160156e-03
1.145771890878677368e-02 -4.737440124154090881e-02 1.786502264440059662e-02 -1.533744186162948608e-01 9.160434827208518982e-03 9.184941649436950684e-02 -1.076150685548782349e-01 1.005181297659873962e-01 -3.763964865356683731e-03 -9.408705681562423706e-02 6.621673703193664551e-02 1.731286644935607910e-01 3.153965249657630920e-02 2.564673125743865967e-02 -6.857538968324661255e-02 1.161479502916336060e-01 1.433070302009582520e-01 -1.895645284093916416e-03 4.626082256436347961e-03 -2.265877425670623779e-01 8.551149070262908936e-02 8.999529480934143066e-02 -3.677793443202972412e-01 -1.009103283286094666e-01 3.938523232936859131e-01 2.066383510828018188e-01 -2.282995544373989105e-02 1.288416683673858643e-01 -3.284040987491607666e-01 2.149317413568496704e-01 -3.735966086387634277e-01 3.730773627758026123e-01
3.606829643249511719e-01 2.850765585899353027e-01 1.092749685049057007e-01 -1.440117806196212769e-01 -1.729255914688110352e-01 -5.320828780531883240e-02 -3.278382495045661926e-02 1.721480116248130798e-02 1.723923236131668091e-01 -1.256663650274276733e-01 5.448653548955917358e-02 -4.755155742168426514e-02 -8.671608567237854004e-02 8.107403665781021118e-02 1.238191202282905579e-01 2.165819704532623291e-01 3.530517518520355225e-01 -2.989482581615447998e-01 1.745962202548980713e-01 -3.065970540046691895e-01 -4.942701198160648346e-03 8.825533837080001831e-02 7.952212542295455933e-02 1.055543422698974609e-01 2.626018226146697998e-01 9.123846888542175293e-02 -1.370039135217666626e-01 3.505223616957664490e-02 5.259837955236434937e-02 -3.259135186672210693e-01 -1.410831362009048462e-01 6.947477161884307861e-02
2.233804017305374146e-01 1.111138015985488892e-01 1.823011338710784912e-01 -1.648169904947280884e-01 -5.491612479090690613e-02 -4.922324046492576599e-02 -2.281130403280258179e-01 -1.965816318988800049e-01 -2.138754725456237793e-01 -8.837436139583587646e-02 2.084945440292358398e-01 4.123207181692123413e-02 -4.113000929355621338e-01 9.349362924695014954e-03 4.344700649380683899e-02 1.823046356439590454e-01 -5.526459962129592896e-02 -2.765266597270965576e-01 1.086612120270729065e-01 -2.459164857864379883e-01 6.121680513024330139e-02 9.151127934455871582e-02 4.337268695235252380e-02 -1.615980826318264008e-02 2.491129785776138306e-01 -1.951062083244323730e-01 6.379669159650802612e-02 1.289856284856796265e-01 -1.970650553703308105e-01 -2.195802330970764160e-01 -3.195798993110656738e-01 -4.535966366529464722e-02
3.094197213649749756e-01 1.548856496810913086e-01 3.513633012771606445e-01 -8.098600804805755615e-02 6.779509037733078003e-02 -2.806136943399906158e-02 -3.149439394474029541e-01 -2.513713240623474121e-01 1.086342111229896545e-01 -2.154543697834014893e-01 -9.161545336246490479e-02 -2.313228249549865723e-01 -1.381048709154129028e-01 -2.759725973010063171e-02 1.261079609394073486e-01 -1.216104105114936829e-01 1.170219480991363525e-01 8.848778158426284790e-02 2.103868126869201660e-01 8.765944838523864746e-02 -1.890755295753479004e-01 9.062036126852035522e-02 7.203518878668546677e-03 4.751073941588401794e-02 2.029199004173278809e-01 1.386138796806335449e-01 4.042018651962280273e-01 1.038899570703506470e-01 -1.338714510202407837e-01 5.296308547258377075e-02 -1.038741096854209900e-01 1.613095253705978394e-01
1.708756834268569946e-01 -3.957526385784149170e-02 2.638650536537170410e-01 -1.812988966703414917e-01 8.337003737688064575e-02 1.735524535179138184e-01 -1.516045071184635162e-02 7.431738078594207764e-02 1.533955056220293045e-02 8.253644220530986786e-03 1.500281388871371746e-03 1.159913614392280579e-01 2.139567583799362183e-01 -1.007622331380844116e-01 1.721939593553543091e-01 2.968711405992507935e-02 5.488991737365722656e-02 -2.550710439682006836e-01 -2.071374654769897461e-01 -2.176940888166427612e-01 -1.443932671099901199e-02 5.645604431629180908e-02 -3.484122753143310547e-01 -1.996293216943740845e-01 2.685992419719696045e-01 -2.857595980167388916e-01 6.706195324659347534e-02 2.426047176122665405e-01 -2.168861925601959229e-01 2.342132776975631714e-01 -1.270978152751922607e-01 2.558865547180175781e-01
2.816012799739837646e-01 -5.620507150888442993e-02 -9.071660786867141724e-02 -7.045803219079971313e-02 -2.201383411884307861e-01 3.436412811279296875e-01 -2.151887267827987671e-01 6.365256011486053467e-02 -5.489687994122505188e-02 -2.316380441188812256e-01 1.072825342416763306e-01 2.464638948440551758e-01 4.419181868433952332e-02 5.786244198679924011e-02 -5.338319018483161926e-02 3.877301700413227081e-03 6.863828748464584351e-02 -2.201223187148571014e-02 1.196634173393249512e-01 -1.526857316493988037e-01 3.799776732921600342e-02 1.751523315906524658e-01 -3.330488502979278564e-01 -9.067232906818389893e-02 1.595601737499237061e-01 1.774393371306359768e-03 -5.930713564157485962e-02 3.461863696575164795e-01 -2.977001070976257324e-01 1.072139069437980652e-01 -2.925707995891571045e-01 1.473574787378311157e-01
1.432688236236572266e-01 1.284363865852355957e-01 1.029925420880317688e-01 -1.009244993329048157e-01 1.538523584604263306e-01 2.155908942222595215e-01 -1.703899502754211426e-01 2.399831451475620270e-02 -7.785836234688758850e-03 -2.432637810707092285e-01 3.278796970844268799e-01 1.014001071453094482e-01 -2.726389765739440918e-01 -2.217689156532287598e-02 1.990392953157424927e-01 7.069774717092514038e-02 -6.786615401506423950e-02 -7.397673279047012329e-02 -2.377609759569168091e-01 -3.248911499977111816e-01 -3.630612790584564209e-02 3.446013629436492920e-01 -1.722705662250518799e-01 8.950962126255035400e-02 2.164276391267776489e-01 5.506179109215736389e-02 1.952643245458602905e-01 2.760583758354187012e-01 -8.935908973217010498e-02 1.574362814426422119e-01 -8.402731269598007202e-02 -1.095510870218276978e-01
2.655065655708312988e-01 1.088606566190719604e-01 3.285437077283859253e-02 -6.967658549547195435e-02 7.376846857368946075e-03 4.626912176609039307e-01 -1.540041267871856689e-01 -8.223199099302291870e-02 -2.172309011220932007e-01 -1.991851478815078735e-01 3.072136640548706055e-01 6.393724679946899414e-02 -5.051229521632194519e-02 1.433129161596298218e-01 -2.828320488333702087e-02 1.431632488965988159e-01 6.096160784363746643e-02 -4.583460278809070587e-03 -5.048106610774993896e-02 -1.897348463535308838e-02 -2.204210758209228516e-01 8.749464899301528931e-02 -1.306150257587432861e-01 -2.078043110668659210e-02 2.814674675464630127e-01 -1.654997617006301880e-01 6.559012085199356079e-02 4.141343235969543457e-01 -1.590177416801452637e-01 -3.634268045425415039e-02 -1.445500999689102173e-01 1.645674258470535278e-01
1.841279268264770508e-01 1.412392407655715942e-01 3.320839107036590576e-01 -2.600063085556030273e-01 6.331614684313535690e-03 -3.518830984830856323e-02 -1.515777409076690674e-01 1.502836346626281738e-01 1.603992283344268799e-01 1.761173456907272339e-01 7.618553191423416138e-02 -2.876185774803161621e-01 -1.866773664951324463e-01 -2.769115753471851349e-02 4.275140166282653809e-01 2.807044237852096558e-02 1.022257283329963684e-01 -8.873967081308364868e-02 8.031482994556427002e-02 5.186776816844940186e-02 1.413467992097139359e-02 -4.607308655977249146e-03 6.250462681055068970e-02 1.656656712293624878e-01 4.914101585745811462e-02 2.404391467571258545e-01 2.441103458404541016e-01 1.503155101090669632e-02 1.704695448279380798e-02 -1.226752623915672302e-01 -2.238718271255493164e-01 3.353239893913269043e-01
4.950324445962905884e-02 3.491102159023284912e-01 1.598178446292877197e-01 -5.736562423408031464e-03 -1.645468622446060181e-01 -6.501621007919311523e-02 -2.239847630262374878e-01 1.177972927689552307e-02 1.133084744215011597e-01 3.503521904349327087e-02 -3.895566239953041077e-02 2.069766372442245483e-01 -1.377717703580856323e-01 -1.127680689096450806e-01 -4.981259629130363464e-02 -3.010115623474121094e-01 -1.488185580819845200e-02 -4.372059106826782227e-01 1.561705619096755981e-01 -2.609165012836456299e-02 2.141292672604322433e-03 3.817670047283172607e-01 -1.750251948833465576e-01 1.183216869831085205e-01 9.262631833553314209e-02 -8.015485852956771851e-02 -8.528775721788406372e-02 2.745866179466247559e-01 -1.589168757200241089e-01 -1.285396814346313477e-01 -1.194311827421188354e-01 1.572707742452621460e-01
1.990849226713180542e-01 3.488475382328033447e-01 1.270744055509567261e-01 -2.356469035148620605e-01 3.211592435836791992e-01 7.000621408224105835e-02 -4.951759874820709229e-01 1.054810509085655212e-01 7.426984608173370361e-02 -5.163587257266044617e-02 4.373354464769363403e-02 -8.310228586196899414e-02 -1.610029190778732300e-01 1.643995642662048340e-01 2.579424679279327393e-01 1.645804792642593384e-01 1.657809317111968994e-01 1.061162259429693222e-02 7.373009622097015381e-02 -1.591143757104873657e-01 3.571991249918937683e-02 -1.277234312146902084e-02 1.862368360161781311e-02 -1.762654930353164673e-01 1.061856746673583984e-01 -8.165239542722702026e-02 -3.813439235091209412e-02 1.071940958499908447e-01 -2.217006683349609375e-01 -3.231156989932060242e-02 1.811021938920021057e-02 2.577537298202514648e-01
3.751906752586364746e-01 1.619172543287277222e-01 -9.978096187114715576e-02 -3.731147944927215576e-01 2.340137511491775513e-01 3.890910744667053223e-02 5.475866794586181641e-02 1.804454177618026733e-01 -1.145832315087318420e-01 2.159302085638046265e-01 1.641792207956314087e-01 1.017329916357994080e-01 -7.920084893703460693e-02 -1.325318217277526855e-02 2.012022137641906738e-01 -1.352470666170120239e-01 2.279535979032516479e-01 -2.660453915596008301e-01 -1.946635991334915161e-01 -1.295927464962005615e-01 -9.857352077960968018e-02 1.667339652776718140e-01 -3.493684157729148865e-02 -8.953508734703063965e-02 3.220319747924804688e-01 2.638676762580871582e-02 6.220606155693531036e-03 8.956141024827957153e-02 -2.717846632003784180e-01 1.147268489003181458e-01 -2.553241886198520660e-02 7.348027825355529785e-02
1.735890954732894897e-01 -8.451569080352783203e-02 2.216632664203643799e-01 -2.896840572357177734e-01 1.015903279185295105e-01 2.608254551887512207e-01 -4.127719998359680176e-01 -7.755561172962188721e-02 1.736766099929809570e-01 1.720596402883529663e-01 -2.887459397315979004e-01 1.851581633090972900e-01 -5.990634486079216003e-02 -1.258938610553741455e-01 -1.577974557876586914e-01 -1.724897325038909912e-02 2.073484361171722412e-01 -3.088811337947845459e-01 -5.960545688867568970e-02 1.641039103269577026e-01 -5.096494778990745544e-02 3.235316574573516846e-01 -9.950441867113113403e-02 6.778881698846817017e-02 1.099912747740745544e-01 7.204718142747879028e-02 -4.888338595628738403e-02 -3.507521376013755798e-02 3.943734988570213318e-02 -4.989441111683845520e-02 -1.885082274675369263e-01 4.154122620820999146e-02
3.971577882766723633e-01 2.297914475202560425e-01 5.009701848030090332e-02 -1.255429238080978394e-01 -8.652374893426895142e-02 -1.689639389514923096e-01 -1.139571443200111389e-01 3.321214392781257629e-02 1.153118684887886047e-01 -1.058133319020271301e-01 -1.644791103899478912e-02 4.773725196719169617e-02 1.795776560902595520e-02 4.096328094601631165e-02 2.327740043401718140e-01 5.059657618403434753e-02 4.974800348281860352e-01 -1.668137907981872559e-01 -3.126420825719833374e-02 -2.542276382446289062e-01 -1.381897330284118652e-01 1.301214247941970825e-01 4.023471847176551819e-02 -1.405095756053924561e-01 2.798739075660705566e-01 1.578718423843383789e-02 -5.806506425142288208e-02 2.879759371280670166e-01 -1.660463511943817139e-01 -2.009797394275665283e-01 -6.292033195495605469e-02 1.280559599399566650e-02
2.222873121500015259e-01 -1.153783872723579407e-01 1.956683993339538574e-01 -2.576836347579956055e-01 9.851350635290145874e-02 4.667963981628417969e-01 -2.715029418468475342e-01 3.535078465938568115e-02 2.189402095973491669e-02 1.992520177736878395e-03 -1.816095411777496338e-01 9.117113798856735229e-02 1.042115762829780579e-01 -6.963834166526794434e-03 2.029731869697570801e-01 -1.151854395866394043e-01 1.921374052762985229e-01 -3.219232857227325439e-01 -1.313884649425745010e-02 1.829306036233901978e-01 1.599383801221847534e-01 5.646971054375171661e-03 -2.234073132276535034e-01 8.754400536417961121e-03 5.032215639948844910e-02 -2.512382268905639648e-01 1.171711832284927368e-01 1.028056815266609192e-01 -6.816038861870765686e-03 3.916067257523536682e-02 -1.314863860607147217e-01 2.535016834735870361e-01
1.020731925964355469e-01 -1.263086944818496704e-01 1.839750707149505615e-01 -1.468480974435806274e-01 1.091429665684700012e-01 1.387591809034347534e-01 -1.111846789717674255e-01 2.378156185150146484e-01 1.284960806369781494e-01 -1.936345994472503662e-01 1.481469869613647461e-01 2.159767150878906250e-01 -3.400441110134124756e-01 -2.315950095653533936e-01 -1.011975631117820740e-01 2.236681580543518066e-01 3.501056879758834839e-02 -1.916238814592361450e-01 -5.164076015353202820e-02 -3.306436836719512939e-01 -9.939233213663101196e-02 -1.781063973903656006e-01 -8.909872174263000488e-02 -1.556351780891418457e-01 1.349416524171829224e-01 1.114628463983535767e-01 -1.994203329086303711e-01 1.561765968799591064e-01 -1.833515465259552002e-01 -1.308182775974273682e-01 -1.371764689683914185e-01 2.792079746723175049e-01
1.513742953538894653e-01 3.679425418376922607e-01 3.792869299650192261e-02 -1.951190829277038574e-01 9.334847331047058105e-02 2.103556841611862183e-01 -2.066268771886825562e-01 2.702355384826660156e-01 1.281516719609498978e-02 -2.949449121952056885e-01 -1.218846514821052551e-01 1.625843197107315063e-01 -8.546509593725204468e-02 -1.299534440040588379e-01 2.981433272361755371e-02 8.833764493465423584e-02 1.114137098193168640e-02 -2.886060476303100586e-01 -5.209487304091453552e-02 -6.880581378936767578e-02 -4.313495382666587830e-02 5.233618617057800293e-02 1.603872627019882202e-01 -4.894330352544784546e-02 3.050349354743957520e-01 1.681201159954071045e-01 -1.230704933404922485e-01 6.458738446235656738e-02 2.415164560079574585e-01 3.479419350624084473e-01 -7.377148419618606567e-02 1.520796418190002441e-01
7.929288595914840698e-02 4.415880739688873291e-01 1.621338576078414917e-01 -1.961815208196640015e-01 -4.522898793220520020e-02 -7.230223715305328369e-02 -1.690557450056076050e-01 1.158581227064132690e-01 1.160492822527885437e-01 -2.612555325031280518e-01 1.627385616302490234e-01 1.489478796720504761e-01 -8.749973028898239136e-02 1.320882588624954224e-01 -4.295270889997482300e-02 -1.602780818939208984e-01 -1.166209653019905090e-01 -2.136635035276412964e-01 7.205296307802200317e-02 6.839511543512344360e-02 4.801990836858749390e-02 -2.944642119109630585e-02 -5.973230302333831787e-02 2.795147523283958435e-02 1.091598421335220337e-01 -3.582821488380432129e-01 -1.061541512608528137e-01 3.101349472999572754e-01 1.060311943292617798e-01 2.510317973792552948e-02 -3.449935019016265869e-01 2.153165042400360107e-01
1.446894556283950806e-01 3.117494881153106689e-01 -6.568650901317596436e-02 -5.757281929254531860e-02 -1.956781744956970215e-02 2.991508245468139648e-01 -2.195032238960266113e-01 -1.171172633767127991e-01 -5.840875674039125443e-03 -1.876911707222461700e-02 -5.478761717677116394e-02 -3.708193004131317139e-01 -6.194477900862693787e-02 7.333797961473464966e-02 3.345357626676559448e-02 -1.696576131507754326e-03 3.324155807495117188e-01 -1.010511964559555054e-01 1.991941928863525391e-01 1.114383712410926819e-01 1.553811877965927124e-02 1.781879737973213196e-02 7.571764290332794189e-02 3.272639960050582886e-02 9.400843083858489990e-02 7.354923058301210403e-03 3.808850347995758057e-01 2.005306929349899292e-01 -1.336403638124465942e-01 -5.050889216363430023e-03 -3.212105631828308105e-01 2.753770947456359863e-01
-4.206031560897827148e-02 1.626415401697158813e-01 1.505271345376968384e-01 -8.871042728424072266e-02 -8.060616441071033478e-03 3.869048357009887695e-01 -8.187799900770187378e-02 -1.071090176701545715e-01 -2.321287803351879120e-02 -1.700172387063503265e-02 -9.428537636995315552e-02 2.049361616373062134e-01 1.131546869874000549e-01 -2.342021316289901733e-01 9.468738734722137451e-02 1.627093702554702759e-01 -1.284476071596145630e-01 -1.081820651888847351e-01 7.990071922540664673e-02 -1.262260824441909790e-01 -4.084188491106033325e-02 2.350333184003829956e-01 -2.633196413516998291e-01 -1.132227629423141479e-01 1.208972185850143433e-01 -1.620126515626907349e-01 2.075353264808654785e-01 3.511879444122314453e-01 -6.318584084510803223e-02 -2.217690050601959229e-01 -4.038931727409362793e-01 7.312006503343582153e-02
1.303986459970474243e-01 8.946943283081054688e-02 1.935474276542663574e-01 -2.903968654572963715e-02 1.059503108263015747e-01 4.015044867992401123e-02 -7.545830309391021729e-02 3.142544031143188477e-01 4.062416963279247284e-03 -3.041263520717620850e-01 -1.097658798098564148e-01 -2.166428118944168091e-01 -9.846834093332290649e-02 1.568420082330703735e-01 2.642518877983093262e-01 -1.070673987269401550e-01 1.475749015808105469e-01 -2.177577763795852661e-01 -1.406864970922470093e-01 -9.101460129022598267e-02 -1.987932473421096802e-01 1.139398440718650818e-01 -1.202708929777145386e-01 1.281109750270843506e-01 1.783874481916427612e-01 2.813714444637298584e-01 -4.990942403674125671e-02 1.080005615949630737e-01 4.897669330239295959e-02 -1.126857995986938477e-01 -4.017513692378997803e-01 2.646141946315765381e-01
2.696675360202789307e-01 3.335479795932769775e-01 1.357568204402923584e-01 -6.259322166442871094e-02 -1.436444371938705444e-01 7.887651771306991577e-02 -3.414004296064376831e-02 -1.707517057657241821e-01 1.428126394748687744e-01 -2.681798040866851807e-01 -5.926423892378807068e-02 2.543263137340545654e-01 -1.750523597002029419e-01 8.430928736925125122e-02 8.594748564064502716e-03 -1.794207491911947727e-03 8.155269175767898560e-02 -2.196238487958908081e-01 4.974221810698509216e-02 -8.637817203998565674e-02 -2.840186059474945068e-01 -2.985674701631069183e-02 1.660991460084915161e-01 1.113467384129762650e-02 4.347651898860931396e-01 -1.117638051509857178e-01 -1.540216505527496338e-01 -6.193910166621208191e-02 -1.667583733797073364e-01 -2.602965235710144043e-01 -1.537306606769561768e-01 1.257112622261047363e-01
2.605535387992858887e-01 7.841020822525024414e-02 7.495430856943130493e-02 -4.892619699239730835e-02 -1.561108231544494629e-01 3.413785994052886963e-01 -4.314349789638072252e-04 -1.806751638650894165e-01 -3.835952281951904297e-02 -1.142340302467346191e-01 -1.352376192808151245e-01 2.172251343727111816e-01 -3.786084353923797607e-01 5.215111002326011658e-02 2.894426882266998291e-01 2.298072911798954010e-02 -1.374499350786209106e-01 -1.459892988204956055e-01 -6.358094513416290283e-02 5.093168094754219055e-02 -1.585187911987304688e-01 1.662569791078567505e-01 -2.070963829755783081e-01 -1.652010343968868256e-02 1.588192582130432129e-01 2.995387613773345947e-01 -3.835729509592056274e-02 2.238123267889022827e-01 2.082881517708301544e-02 5.640632286667823792e-02 -2.012367844581604004e-01 2.839657366275787354e-01
2.395557612180709839e-02 8.973453938961029053e-02 -1.460612844675779343e-02 -1.759790629148483276e-01 5.224132910370826721e-03 5.324992816895246506e-03 -2.141717523336410522e-01 4.003706201910972595e-02 1.985333412885665894e-01 -1.914394199848175049e-01 5.400752276182174683e-02 1.373340189456939697e-01 -1.291459053754806519e-01 9.620842337608337402e-02 4.223485589027404785e-01 -2.801550328731536865e-01 1.739291697740554810e-01 7.109453529119491577e-02 7.238414883613586426e-02 -1.404936462640762329e-01 -3.476512730121612549e-01 -8.344683796167373657e-02 -1.179837882518768311e-01 2.094258666038513184e-01 3.678425252437591553e-01 1.406887471675872803e-01 -2.236883342266082764e-02 1.622228324413299561e-01 3.781856223940849304e-02 -1.402197331190109253e-01 -2.871390283107757568e-01 -2.598548121750354767e-02
2.051936835050582886e-01 3.491661846637725830e-01 2.232083827257156372e-01 -1.376964598894119263e-01 2.295291423797607422e-01 1.590451002120971680e-01 -2.385517954826354980e-01 -6.152481213212013245e-02 1.787167042493820190e-02 5.965419486165046692e-02 -1.176687702536582947e-01 3.886976242065429688e-01 -1.410478726029396057e-02 -1.050956640392541885e-02 1.521244794130325317e-01 -5.214837938547134399e-02 1.999387145042419434e-01 -9.295052289962768555e-02 -1.106209084391593933e-01 2.172666415572166443e-02 2.485194057226181030e-01 2.766782343387603760e-01 5.190888419747352600e-02 -8.992846310138702393e-02 -4.275816306471824646e-02 2.720172703266143799e-01 -1.136240549385547638e-02 2.238945066928863525e-01 7.626450806856155396e-02 4.619251191616058350e-02 -1.488144695758819580e-01 2.587480247020721436e-01
1.198478788137435913e-01 3.791820704936981201e-01 6.069950014352798462e-02 -1.965746283531188965e-01 1.248572841286659241e-01 -1.640745624899864197e-02 -4.232496023178100586e-01 5.187938734889030457e-02 8.403833955526351929e-02 9.250609576702117920e-02 1.410812884569168091e-01 -2.266837060451507568e-01 -2.142474204301834106e-01 -1.413179039955139160e-01 7.915751636028289795e-02 1.168251335620880127e-01 6.906795501708984375e-02 -1.956715807318687439e-02 9.952989406883716583e-03 8.767455816268920898e-03 2.537236511707305908e-01 2.562309503555297852e-01 -2.104310542345046997e-01 2.726087346673011780e-02 2.229920923709869385e-01 9.398255497217178345e-02 2.717944979667663574e-01 1.231153011322021484e-01 -4.120023921132087708e-02 -2.502116858959197998e-01 1.284919083118438721e-01 1.426898390054702759e-01
2.964632213115692139e-01 3.747530281543731689e-01 4.103347286581993103e-02 -5.946122854948043823e-02 -1.021324321627616882e-01 1.513820439577102661e-01 -2.746393382549285889e-01 -1.271189749240875244e-01 2.235188186168670654e-01 9.879844263195991516e-03 8.941959589719772339e-02 -1.577738225460052490e-01 -2.302153557538986206e-01 5.332164838910102844e-02 1.015910282731056213e-01 6.160199642181396484e-02 4.018382430076599121e-01 4.176969826221466064e-02 1.708033531904220581e-01 -5.967071652412414551e-02 1.269946992397308350e-01 3.562370687723159790e-02 2.979743108153343201e-02 -2.213346660137176514e-01 3.949898481369018555e-01 6.543872505426406860e-02 4.732267931103706360e-02 -3.292516618967056274e-02 -1.078055948019027710e-01 -9.901294857263565063e-02 -2.264727279543876648e-02 1.995604336261749268e-01
1.824808269739151001e-01 -1.131979599595069885e-01 1.604229509830474854e-01 -3.103071749210357666e-01 -4.420842230319976807e-02 2.842102944850921631e-01 -4.851620271801948547e-02 6.462404876947402954e-02 -1.751116216182708740e-01 -1.202872693538665771e-01 -1.936910748481750488e-01 2.931867353618144989e-02 -6.591149419546127319e-02 2.399005442857742310e-01 6.763233989477157593e-02 2.059829086065292358e-01 2.241254895925521851e-01 -1.842719465494155884e-01 -1.849769353866577148e-01 -3.228722214698791504e-01 -2.868481278419494629e-01 -1.341494265943765640e-02 5.136193707585334778e-02 6.324683129787445068e-02 3.497776389122009277e-01 -6.324210762977600098e-02 1.258683651685714722e-01 1.579531282186508179e-01 3.810559166595339775e-03 8.567754924297332764e-02 -1.863304823637008667e-01 1.709701865911483765e-01
2.748440504074096680e-01 2.588781714439392090e-01 -3.312698900699615479e-01 -4.578991532325744629e-01 1.770626455545425415e-01 -1.155925681814551353e-03 -3.060411810874938965e-01 1.920985281467437744e-01 1.755347847938537598e-01 7.506743818521499634e-02 1.896204948425292969e-01 -7.982876896858215332e-02 -1.224688515067100525e-01 2.042299881577491760e-02 8.247093111276626587e-02 7.377582788467407227e-02 1.708887368440628052e-01 -1.326633989810943604e-01 -8.597361296415328979e-02 -1.100096255540847778e-01 -1.565036177635192871e-02 1.215552538633346558e-01 1.087034940719604492e-01 -1.639582067728042603e-01 3.195959329605102539e-01 9.943230450153350830e-02 7.750736176967620850e-02 -1.884893514215946198e-02 -1.534351110458374023e-01 -4.833033308386802673e-02 -5.048346519470214844e-02 5.335324630141258240e-02
2.422765493392944336e-01 2.798714488744735718e-02 9.148222953081130981e-02 -3.880129158496856689e-01 9.617266058921813965e-02 -3.711509704589843750e-02 -5.342156626284122467e-03 -6.189284473657608032e-02 2.222317010164260864e-01 1.470709294080734253e-01 4.341257363557815552e-02 1.620689779520034790e-01 1.072039231657981873e-01 -2.576532661914825439e-01 2.115891575813293457e-01 -1.545289754867553711e-01 7.990013808012008667e-02 -2.649557292461395264e-01 -1.236444190144538879e-01 -1.918154209852218628e-01 1.327291578054428101e-01 1.467945575714111328e-01 -2.807381153106689453e-01 -1.260393261909484863e-01 3.888387084007263184e-01 -1.255720108747482300e-01 -7.875539362430572510e-02 9.286677092313766479e-02 1.526034716516733170e-02 1.722570210695266724e-01 -8.052599430084228516e-02 2.017487287521362305e-01
3.180292844772338867e-01 7.394263986498117447e-03 3.098563551902770996e-01 -7.705581188201904297e-02 4.024083539843559265e-02 3.637087345123291016e-02 -2.281325310468673706e-01 8.365311473608016968e-02 1.533703040331602097e-02 -9.039525687694549561e-02 4.520589020103216171e-03 1.816958189010620117e-01 3.222622573375701904e-01 4.699510335922241211e-02 1.486580371856689453e-01 2.539373375475406647e-02 1.006371229887008667e-01 -3.243575394153594971e-01 -6.401045620441436768e-02 -1.725309491157531738e-01 -2.555011808872222900e-01 1.974126696586608887e-01 -1.040719598531723022e-01 -4.390776902437210083e-02 -7.669366896152496338e-02 -2.123240567743778229e-02 2.283725738525390625e-01 4.385337233543395996e-01 3.674399480223655701e-02 4.957494512200355530e-02 -1.710326373577117920e-01 1.206392496824264526e-01
-4.262711852788925171e-02 2.514803111553192139e-01 2.019627243280410767e-01 -4.936027899384498596e-02 -1.693358458578586578e-02 3.261515200138092041e-01 5.797134339809417725e-02 -7.363928109407424927e-02 3.502347320318222046e-02 -7.806224375963211060e-02 -1.699170768260955811e-01 1.237469986081123352e-01 -4.448200576007366180e-03 -1.498006880283355713e-01 5.546936020255088806e-02 1.136132776737213135e-01 -1.115275099873542786e-01 -1.028744205832481384e-01 1.061068400740623474e-01 -8.667723834514617920e-02 -1.166708990931510925e-01 3.545965254306793213e-01 -2.999996542930603027e-01 3.360678255558013916e-02 4.053799062967300415e-02 -1.766254156827926636e-01 1.772406995296478271e-01 3.173933327198028564e-01 5.788357555866241455e-02 -2.395880371332168579e-01 -3.885559439659118652e-01 1.931980997323989868e-01
2.289933897554874420e-02 4.708977416157722473e-02 7.764214277267456055e-02 -2.721138894557952881e-01 3.782599791884422302e-02 -1.163719594478607178e-02 -5.957574397325515747e-02 2.751614339649677277e-02 -1.136124655604362488e-01 -1.084169670939445496e-01 -1.564871966838836670e-01 -2.352058291435241699e-01 -2.957505732774734497e-02 -1.011307686567306519e-01 1.243137940764427185e-01 -2.632779069244861603e-03 5.258795246481895447e-02 -3.482447192072868347e-02 2.086251676082611084e-01 -3.058459758758544922e-01 -2.659595906734466553e-01 1.111533045768737793e-01 -2.966009676456451416e-01 3.065924532711505890e-02 8.764351159334182739e-02 -2.583131492137908936e-01 8.730441331863403320e-02 7.975497841835021973e-02 -2.509085536003112793e-01 1.813937574625015259e-01 -3.452211022377014160e-01 4.047265648841857910e-01
2.177167385816574097e-01 -1.451223343610763550e-01 8.768326044082641602e-02 -1.551844030618667603e-01 9.879512339830398560e-02 3.337252140045166016e-01 -1.864935606718063354e-01 4.125964641571044922e-02 -1.825779825448989868e-01 -4.561125859618186951e-02 -1.014565825462341309e-01 -3.080531954765319824e-01 -1.823963373899459839e-01 7.494021952152252197e-02 -1.437271088361740112e-01 1.089031770825386047e-01 6.081441789865493774e-02 -2.477879673242568970e-01 -1.675627231597900391e-01 -2.397742867469787598e-01 -1.618518084287643433e-01 -7.786404341459274292e-02 -1.471879035234451294e-01 1.428128480911254883e-01 1.653612256050109863e-01 1.796405180357396603e-03 -6.699384003877639771e-02 -1.184623129665851593e-02 -6.790567189455032349e-03 -7.973697036504745483e-02 -2.874849736690521240e-01 4.291073977947235107e-01
3.570030927658081055e-01 4.641149658709764481e-03 -4.680344089865684509e-02 -1.407335400581359863e-01 -6.637399643659591675e-02 1.060440018773078918e-02 -2.883736193180084229e-01 -4.320846870541572571e-03 -4.476500675082206726e-03 3.231995105743408203e-01 1.490516960620880127e-01 -4.704026877880096436e-02 -3.010699152946472168e-01 -6.718447804450988770e-02 2.942872345447540283e-01 6.200001388788223267e-02 2.631155252456665039e-01 3.312749415636062622e-02 -1.701677739620208740e-01 -1.053080931305885315e-01 6.668236106634140015e-02 2.444050014019012451e-01 6.711127236485481262e-03 1.115102693438529968e-01 2.604227364063262939e-01 2.567720413208007812e-01 2.622331306338310242e-02 1.606195420026779175e-01 1.274962909519672394e-02 -2.722086012363433838e-01 -1.106216609477996826e-01 1.206333339214324951e-01
2.767688632011413574e-01 -5.977972224354743958e-02 -2.069810405373573303e-02 -4.081028997898101807e-01 8.229435980319976807e-02 1.636331379413604736e-01 -1.458621472120285034e-01 1.026538833975791931e-01 7.238890230655670166e-02 -9.841837733983993530e-02 7.316134124994277954e-02 -7.423749193549156189e-03 -2.695709466934204102e-01 -1.258831769227981567e-01 1.205053627490997314e-01 1.497413963079452515e-01 2.615774609148502350e-02 -9.385646134614944458e-02 9.927415102720260620e-02 -3.933060765266418457e-01 -2.094954103231430054e-01 -3.719896078109741211e-02 1.564391404390335083e-01 2.034388929605484009e-01 2.354677468538284302e-01 1.176487430930137634e-01 -1.356048732995986938e-01 -4.092937335371971130e-02 -3.995999991893768311e-01 -5.722454562783241272e-02 3.282444318756461143e-03 6.486507505178451538e-02
2.824008762836456299e-01 3.193106651306152344e-01 -6.226605921983718872e-02 2.740681637078523636e-03 4.998737573623657227e-02 4.142585769295692444e-02 -3.594428300857543945e-01 -1.261962652206420898e-01 3.506407886743545532e-02 2.516576275229454041e-02 -1.393481343984603882e-01 -2.480852007865905762e-01 6.122617423534393311e-02 -1.746573857963085175e-02 1.688298881053924561e-01 1.404588222503662109e-01 1.412208825349807739e-01 -1.070387959480285645e-01 6.929763406515121460e-02 1.952075511217117310e-01 -1.194819733500480652e-01 -1.377354115247726440e-01 1.223503798246383667e-01 1.572893932461738586e-02 2.981797158718109131e-01 -6.518756598234176636e-02 2.306687831878662109e-01 1.819113790988922119e-01 -1.740064024925231934e-01 -5.903066694736480713e-02 -3.711164295673370361e-01 2.371291071176528931e-01
-5.407672002911567688e-02 2.855168096721172333e-02 -8.230777457356452942e-03 -2.339888364076614380e-01 -9.698397666215896606e-02 1.547104418277740479e-01 -3.808248415589332581e-02 -3.513086214661598206e-02 2.797997295856475830e-01 -1.561435461044311523e-01 8.637147396802902222e-02 1.409543007612228394e-01 -2.677589952945709229e-01 1.436034590005874634e-01 -5.831684544682502747e-02 2.164588719606399536e-01 2.184346467256546021e-01 -1.617854088544845581e-02 -3.578287959098815918e-01 -1.804652363061904907e-01 -2.154595851898193359e-01 3.471406102180480957e-01 -1.269381940364837646e-01 7.378303259611129761e-02 2.552045136690139771e-02 -1.936355978250503540e-01 1.256578117609024048e-01 -1.333402190357446671e-02 -1.648508161306381226e-01 9.597506374120712280e-03 -2.529456913471221924e-01 3.006873130798339844e-01
4.237748682498931885e-01 -5.306981876492500305e-02 1.777856796979904175e-01 -2.635727226734161377e-01 -1.608722507953643799e-01 1.129952147603034973e-01 -2.009516209363937378e-01 1.103370934724807739e-01 6.901860237121582031e-02 -2.294504493474960327e-01 -8.089073747396469116e-02 1.864426881074905396e-01 -1.629323661327362061e-01 4.872813448309898376e-02 5.075422301888465881e-02 2.109283804893493652e-01 -1.300122290849685669e-01 1.577841490507125854e-02 -2.873472869396209717e-02 -2.449144124984741211e-01 -4.343781620264053345e-02 2.661177515983581543e-01 -6.706640869379043579e-02 -1.125181466341018677e-01 1.960647478699684143e-02 -1.282484233379364014e-01 1.362925767898559570e-01 2.653799951076507568e-01 -2.384861707687377930e-01 -1.937331706285476685e-01 -2.817571759223937988e-01 5.620437115430831909e-02
2.180012613534927368e-01 6.109293550252914429e-02 3.329955339431762695e-01 -1.605860143899917603e-01 1.392216533422470093e-01 3.023414686322212219e-02 -2.347397208213806152e-01 -1.480340063571929932e-01 1.907467991113662720e-01 -3.919846192002296448e-02 -1.319963485002517700e-01 1.870846599340438843e-01 5.829034373164176941e-02 -1.070551723241806030e-01 -1.364512294530868530e-01 -1.454173475503921509e-01 1.886595785617828369e-02 -1.478409618139266968e-01 2.821222245693206787e-01 -1.176842525601387024e-01 7.761140167713165283e-02 1.413428783416748047e-01 -3.458582460880279541e-01 -7.428734004497528076e-02 1.566586941480636597e-01 1.837991923093795776e-01 2.391348779201507568e-01 1.656049937009811401e-01 -1.854138225317001343e-01 -1.270596981048583984e-01 -2.634631991386413574e-01 2.003103941679000854e-01
2.261419296264648438e-01 2.052217349410057068e-02 -5.904544144868850708e-02 -9.858554601669311523e-02 1.099532097578048706e-01 2.309754937887191772e-01 -4.706937968730926514e-01 3.587283194065093994e-02 -1.038827821612358093e-01 4.704494029283523560e-02 1.769857481122016907e-02 1.522249579429626465e-01 -5.881860107183456421e-02 -3.236026689410209656e-02 -7.845932990312576294e-02 -1.899752765893936157e-01 7.305081933736801147e-02 -3.535257875919342041e-01 -3.441815450787544250e-02 3.819381818175315857e-02 5.929546058177947998e-02 1.749067455530166626e-01 -1.947933882474899292e-01 1.659321337938308716e-01 5.822173506021499634e-02 -3.318970203399658203e-01 3.736023902893066406e-01 1.177339702844619751e-01 -1.726404950022697449e-02 3.366373106837272644e-02 -1.917727738618850708e-01 1.611533313989639282e-01
2.374860346317291260e-01 2.661588191986083984e-01 1.866792589426040649e-01 -6.686770822852849960e-03 3.519579023122787476e-02 2.342408150434494019e-01 -2.063772827386856079e-01 3.854688405990600586e-01 -1.139278616756200790e-02 -2.767725586891174316e-01 -8.999398909509181976e-03 -1.035387516021728516e-01 -3.699076594784855843e-03 -2.088857740163803101e-01 -9.488825500011444092e-02 5.910390242934226990e-02 7.476362586021423340e-02 -3.092786371707916260e-01 -1.618359610438346863e-02 -1.284888982772827148e-01 -1.429934203624725342e-01 -3.479978442192077637e-02 2.475814074277877808e-01 6.280063185840845108e-03 2.716160193085670471e-02 1.405268013477325439e-01 -7.876404374837875366e-02 1.410351246595382690e-01 3.557505086064338684e-02 2.308562844991683960e-01 -9.209072589874267578e-02 3.691518902778625488e-01
-1.619488373398780823e-02 8.991117775440216064e-02 1.246353089809417725e-01 -2.594655752182006836e-01 1.487043797969818115e-01 1.549942642450332642e-01 -1.121318489313125610e-01 3.710065782070159912e-02 2.861787676811218262e-01 -1.218385398387908936e-01 1.115017980337142944e-01 6.267425417900085449e-02 -3.809688687324523926e-01 -4.443163052201271057e-02 2.929491996765136719e-01 -2.730230987071990967e-01 -6.491724401712417603e-02 -2.485558837652206421e-01 3.023342974483966827e-02 -1.988823264837265015e-01 -2.514975666999816895e-01 -9.760721027851104736e-02 -8.493500947952270508e-02 1.083934456110000610e-01 3.150366544723510742e-01 1.402304023504257202e-01 -1.757595688104629517e-01 1.331272721290588379e-01 5.551938712596893311e-02 -3.403132781386375427e-02 -2.402511388063430786e-01 -2.105613425374031067e-02
1.009842976927757263e-01 3.083326667547225952e-02 4.721247777342796326e-02 -2.842177748680114746e-01 1.168752536177635193e-01 -3.607023879885673523e-02 -8.151879906654357910e-02 9.663511067628860474e-03 5.616419762372970581e-02 -7.256374508142471313e-02 2.054952271282672882e-02 1.442673355340957642e-01 -3.514597713947296143e-01 1.846423447132110596e-01 2.230788916349411011e-01 -1.689692288637161255e-01 3.549051657319068909e-02 -5.729611590504646301e-02 1.988902539014816284e-01 -2.284976094961166382e-01 -3.529009819030761719e-01 -4.968816041946411133e-02 -1.427680999040603638e-01 1.968400478363037109e-01 3.530310690402984619e-01 1.639094054698944092e-01 7.718521356582641602e-02 1.891583651304244995e-01 1.237855926156044006e-01 -2.082088142633438110e-01 -2.829046845436096191e-01 6.452859938144683838e-02
4.358915239572525024e-02 -4.349067434668540955e-02 1.900261640548706055e-01 -2.969829142093658447e-01 1.290773451328277588e-01 2.401079088449478149e-01 -5.437742918729782104e-02 -8.784543722867965698e-02 -1.553869992494583130e-02 -4.700941219925880432e-02 -1.139409914612770081e-01 -1.460487246513366699e-01 2.250539064407348633e-01 1.089510917663574219e-01 1.217159330844879150e-01 -2.359564453363418579e-01 -5.106222257018089294e-02 -2.870903611183166504e-01 -2.420685887336730957e-01 -3.152199462056159973e-02 -2.580329962074756622e-02 1.161674186587333679e-01 -2.735143601894378662e-01 1.665053665637969971e-01 1.543072164058685303e-01 1.620897091925144196e-02 7.356125116348266602e-02 2.021474838256835938e-01 -2.327389121055603027e-01 1.288192123174667358e-01 -4.007272124290466309e-01 2.326655685901641846e-01
4.903030097484588623e-01 1.216807290911674500e-01 8.533404767513275146e-02 -1.028600186109542847e-01 9.884922765195369720e-03 -1.687980890274047852e-01 -2.359372973442077637e-01 -8.981910534203052521e-03 1.498716920614242554e-01 -9.984920173883438110e-02 -6.875661760568618774e-02 4.372916743159294128e-02 -1.389655005186796188e-02 -1.943121254444122314e-01 8.981455862522125244e-02 -3.395800013095140457e-03 4.500037133693695068e-01 -2.013196945190429688e-01 1.825260967016220093e-01 -3.153790533542633057e-01 -1.070211976766586304e-01 8.929049223661422729e-02 -3.860579431056976318e-02 -7.221759110689163208e-02 2.703044414520263672e-01 1.408278346061706543e-01 -3.612879291176795959e-02 1.221821904182434082e-01 -9.196676313877105713e-02 -1.849058121442794800e-01 2.389557659626007080e-03 6.138576567173004150e-02
1.604339629411697388e-01 8.438900113105773926e-02 -1.911088824272155762e-01 -2.845438420772552490e-01 2.724161446094512939e-01 5.359731987118721008e-02 -2.501920163631439209e-01 3.795368969440460205e-01 7.683721929788589478e-02 -1.513281315565109253e-01 -6.784998625516891479e-02 7.036846131086349487e-02 -1.309967134147882462e-03 -1.282490342855453491e-01 -1.848241686820983887e-02 2.083860635757446289e-01 2.393903434276580811e-01 -9.067226201295852661e-02 1.399254798889160156e-01 -5.114728957414627075e-02 -7.458654046058654785e-02 5.804235488176345825e-02 2.060888335108757019e-03 -1.301540583372116089e-01 3.558337688446044922e-01 -1.364724636077880859e-01 -1.747407764196395874e-01 -2.009083926677703857e-01 -9.789697825908660889e-02 -7.574624568223953247e-02 -2.624238729476928711e-01 2.311262488365173340e-01
3.567741215229034424e-01 -4.763941466808319092e-02 -3.596856445074081421e-02 -2.521467804908752441e-01 3.129377216100692749e-02 2.060956805944442749e-01 -3.018375933170318604e-01 -8.714514225721359253e-02 1.173885986208915710e-01 -5.000986531376838684e-02 1.697555929422378540e-01 5.106660351157188416e-02 -2.763652205467224121e-01 -3.544746711850166321e-02 -1.145936399698257446e-01 1.902382820844650269e-01 3.446328639984130859e-02 -4.987958371639251709e-01 -1.891519278287887573e-01 3.824500739574432373e-02 -9.142149984836578369e-02 2.101463377475738525e-01 -1.453651040792465210e-01 1.230580583214759827e-01 2.857475914061069489e-02 -2.596249580383300781e-01 8.508399873971939087e-02 1.489124447107315063e-01 2.254482917487621307e-02 -3.795685619115829468e-02 -1.112856417894363403e-01 2.764956466853618622e-02
2.778080999851226807e-01 1.655933409929275513e-01 -1.300179660320281982e-01 -3.526944816112518311e-01 2.106847614049911499e-01 1.778565943241119385e-01 -1.937058568000793457e-01 -1.275924295186996460e-01 4.339885339140892029e-02 8.178269118070602417e-02 1.401943862438201904e-01 1.393224447965621948e-01 6.353579461574554443e-02 -1.664401292800903320e-01 -9.387499094009399414e-02 9.922245144844055176e-02 2.627746164798736572e-01 9.977448731660842896e-02 -9.877539426088333130e-02 -2.349215000867843628e-01 -1.506161838769912720e-01 -6.897437851876020432e-03 -3.018850684165954590e-01 -8.342231065034866333e-02 5.665406957268714905e-02 1.765195429325103760e-01 6.507809460163116455e-02 1.712580770254135132e-01 9.093200415372848511e-02 1.968734562397003174e-01 -2.175332605838775635e-01 3.149413466453552246e-01
-1.841552108526229858e-01 -1.749645024538040161e-01 9.225363284349441528e-02 -1.715344637632369995e-01 3.914709389209747314e-02 2.730809710919857025e-02 -1.505839228630065918e-01 1.658183932304382324e-01 1.164413616061210632e-01 -1.818183213472366333e-01 2.174134701490402222e-01 8.440610766410827637e-02 5.257738754153251648e-02 -1.469283103942871094e-01 1.213583946228027344e-01 -1.050148606300354004e-01 1.727843284606933594e-01 -1.806708574295043945e-01 2.213535904884338379e-01 -2.294205427169799805e-01 -2.352831065654754639e-01 1.408476755023002625e-02 -1.133413910865783691e-01 -5.792926996946334839e-02 3.479701578617095947e-01 9.478760510683059692e-02 -1.531051993370056152e-01 6.660199910402297974e-02 5.377130117267370224e-03 -1.617330126464366913e-02 -3.872829675674438477e-01 3.871208727359771729e-01
2.771490216255187988e-01 1.362350732088088989e-01 -1.182789877057075500e-01 -3.743881583213806152e-01 1.607595384120941162e-01 1.140801515430212021e-02 5.239896103739738464e-02 -6.708955019712448120e-02 -1.351892054080963135e-01 1.603868007659912109e-01 1.415171772241592407e-01 -6.023925170302391052e-02 4.513508081436157227e-02 -2.480147331953048706e-01 2.315444499254226685e-01 2.034742385149002075e-02 3.389504253864288330e-01 -1.879474967718124390e-01 -8.051101118326187134e-02 -6.637925654649734497e-02 -1.798624992370605469e-01 1.736336946487426758e-01 2.248314209282398224e-03 1.598361134529113770e-01 2.885065376758575439e-01 6.497021764516830444e-02 -8.677355945110321045e-02 1.911079394631087780e-03 -2.976672053337097168e-01 -2.189232259988784790e-01 -2.219325453042984009e-01 4.572843015193939209e-02
1.540060788393020630e-01 1.520725786685943604e-01 1.221417114138603210e-01 6.583632528781890869e-02 -1.850630901753902435e-02 3.951689600944519043e-01 -2.484857439994812012e-01 1.028135791420936584e-01 5.070529505610466003e-02 -2.481794655323028564e-01 3.477895259857177734e-02 3.810845017433166504e-01 -8.536399900913238525e-02 -1.643466502428054810e-01 9.322329610586166382e-02 1.206841021776199341e-01 3.551070690155029297e-01 -1.648124493658542633e-02 1.711419075727462769e-01 8.110781759023666382e-02 3.229149803519248962e-02 3.583422303199768066e-02 6.147944927215576172e-02 1.958432495594024658e-01 1.036514155566692352e-02 -1.614481359720230103e-01 1.518182642757892609e-02 -1.828759759664535522e-01 -2.448262274265289307e-01 -2.412406168878078461e-02 -2.528685331344604492e-01 2.142943292856216431e-01
1.799810528755187988e-01 6.531654298305511475e-02 1.554492712020874023e-01 -1.564441770315170288e-01 2.421887069940567017e-01 -6.824038177728652954e-02 -3.164840042591094971e-01 -3.809234872460365295e-02 -3.964661061763763428e-02 -4.811805859208106995e-02 -1.571173965930938721e-01 2.959870398044586182e-01 1.720576882362365723e-01 -3.154712915420532227e-02 -4.132566601037979126e-02 4.399054497480392456e-02 2.413647025823593140e-01 -1.422939747571945190e-01 -6.065638735890388489e-02 -9.757451713085174561e-02 1.457635760307312012e-01 1.094992160797119141e-01 -2.344775944948196411e-01 -7.244099676609039307e-02 1.754499673843383789e-01 3.770477771759033203e-01 1.038693711161613464e-01 2.988610863685607910e-01 3.628124669194221497e-02 -1.891833692789077759e-01 -2.595783472061157227e-01 1.914198249578475952e-01
8.825720101594924927e-02 3.329197168350219727e-01 -9.722045063972473145e-02 -1.691529601812362671e-01 -1.158029213547706604e-01 6.931720674037933350e-02 -2.596775889396667480e-01 -1.229746863245964050e-01 1.215898543596267700e-01 4.818435758352279663e-02 -2.216987013816833496e-01 -1.464614868164062500e-01 6.253630854189395905e-03 -7.325621694326400757e-02 1.483265906572341919e-01 -4.381876438856124878e-02 5.761991441249847412e-02 -9.208126366138458252e-02 1.547794491052627563e-01 1.930371224880218506e-01 -2.445619553327560425e-01 1.476361751556396484e-01 1.721677482128143311e-01 3.410758078098297119e-02 2.713297307491302490e-01 6.729665398597717285e-02 4.485511779785156250e-01 1.839795708656311035e-01 -8.493005484342575073e-02 -6.497018784284591675e-02 -2.843095958232879639e-01 1.860483586788177490e-01
3.295380175113677979e-01 3.876062929630279541e-01 -1.110572591423988342e-01 -1.096069216728210449e-01 1.037044078111648560e-01 4.867768660187721252e-02 -3.741249442100524902e-01 3.155871853232383728e-02 2.602867484092712402e-01 8.360059559345245361e-02 1.591541320085525513e-01 -4.345625266432762146e-02 -2.151271700859069824e-01 1.585386544466018677e-01 2.259761542081832886e-01 8.737268298864364624e-02 2.407250851392745972e-01 -1.123174503445625305e-01 -5.243189632892608643e-02 6.792018562555313110e-02 -1.058726105839014053e-02 -1.703476905822753906e-01 -1.178374066948890686e-01 2.359639666974544525e-02 3.131509125232696533e-01 1.672133803367614746e-01 4.615904390811920166e-02 -3.261807188391685486e-02 -2.414426058530807495e-01 -5.595491454005241394e-02 -8.285560458898544312e-02 1.079407185316085815e-01
-2.525270730257034302e-02 5.669017322361469269e-03 1.309697180986404419e-01 -2.693509757518768311e-01 -4.983777552843093872e-02 2.224176675081253052e-01 -1.913433223962783813e-01 5.889580026268959045e-02 3.757412433624267578e-01 -1.057584770023822784e-02 4.177486896514892578e-02 2.231350243091583252e-01 8.478338271379470825e-02 9.671389311552047729e-02 -1.576205156743526459e-02 1.646384447813034058e-01 3.128295838832855225e-01 -1.327774524688720703e-01 -3.001145124435424805e-01 -3.857393050566315651e-03 -1.305536925792694092e-01 3.463992476463317871e-01 9.927158243954181671e-03 -9.885918349027633667e-02 1.400255560874938965e-01 -1.958229690790176392e-01 1.020616367459297180e-01 2.597064375877380371e-01 -1.856931112706661224e-02 -2.176527529954910278e-01 -1.333755254745483398e-01 1.645004898309707642e-01
1.340864598751068115e-01 -9.387081116437911987e-02 1.149710789322853088e-01 -2.498476207256317139e-01 1.334358453750610352e-01 -1.585581302642822266e-01 -1.439483612775802612e-01 6.324987113475799561e-02 -6.302191317081451416e-02 6.777735054492950439e-02 -9.939710050821304321e-02 -7.339271903038024902e-02 1.289350092411041260e-01 -4.257905483245849609e-02 4.446730017662048340e-02 -1.460540294647216797e-01 8.204273879528045654e-02 -8.678741753101348877e-02 2.723776102066040039e-01 -2.768139839172363281e-01 -1.876002550125122070e-01 1.638282090425491333e-01 -1.380966007709503174e-01 -9.521102905273437500e-02 2.417387068271636963e-01 -5.636235326528549194e-02 1.811786927282810211e-02 1.027662605047225952e-01 -4.004868268966674805e-01 2.762102782726287842e-01 -2.916728556156158447e-01 3.388437926769256592e-01
1.033527255058288574e-01 -8.354519493877887726e-03 1.084325686097145081e-01 -2.798635661602020264e-01 1.998216807842254639e-01 1.372910588979721069e-01 -2.561228573322296143e-01 -1.191967912018299103e-02 1.312379986047744751e-01 4.375125095248222351e-02 1.479893177747726440e-01 -3.571828082203865051e-02 -1.467098891735076904e-01 -2.159325033426284790e-01 9.105307981371879578e-03 1.032693088054656982e-01 -1.179795339703559875e-01 -4.396399110555648804e-02 -7.763234525918960571e-02 -1.738043576478958130e-01 -2.494515385478734970e-03 -6.804376095533370972e-02 2.777743637561798096e-01 7.146392017602920532e-02 4.928150475025177002e-01 1.389519274234771729e-01 8.156054466962814331e-02 5.804395303130149841e-02 -3.546529412269592285e-01 -2.572542726993560791e-01 -1.519605517387390137e-01 1.649300605058670044e-01
3.286110460758209229e-01 1.775087416172027588e-01 2.097092568874359131e-01 -3.231803774833679199e-01 -1.054964289069175720e-01 4.137549549341201782e-03 -1.128868684172630310e-01 1.407244652509689331e-01 6.043436750769615173e-02 5.311948433518409729e-02 9.454201161861419678e-02 2.466061413288116455e-01 -1.641490310430526733e-01 -7.963832467794418335e-02 4.179418981075286865e-01 7.500929385423660278e-02 2.931805253028869629e-01 -1.121634468436241150e-01 -1.486649829894304276e-02 -2.791820466518402100e-01 -2.161987498402595520e-02 1.872016042470932007e-01 1.016445830464363098e-01 1.113719046115875244e-01 1.480042338371276855e-01 7.782980799674987793e-02 -1.291175484657287598e-01 1.800331771373748779e-01 1.320778727531433105e-01 -2.126357108354568481e-01 -5.561780184507369995e-02 2.878477796912193298e-02
3.894811868667602539e-01 2.674121856689453125e-01 8.436852693557739258e-02 -2.876241207122802734e-01 -2.688318118453025818e-02 2.431308664381504059e-02 -4.015822336077690125e-02 -9.115082770586013794e-02 -2.207043953239917755e-02 -1.673933118581771851e-01 -2.597375027835369110e-02 2.957866294309496880e-03 3.619785606861114502e-02 3.398688137531280518e-02 1.046373024582862854e-01 1.851942241191864014e-01 3.575213849544525146e-01 -1.427258402109146118e-01 9.313819929957389832e-03 -2.120259404182434082e-01 -1.933721899986267090e-01 1.205788031220436096e-01 5.200630053877830505e-02 2.649993598461151123e-01 2.334271520376205444e-01 1.566327512264251709e-01 1.248952448368072510e-01 1.207645237445831299e-01 -2.113620489835739136e-01 -3.322738409042358398e-01 1.237031966447830200e-01 3.360689431428909302e-02
4.211269915103912354e-01 -1.135771721601486206e-01 2.527962028980255127e-01 -1.264303773641586304e-01 5.801395326852798462e-02 -9.958766400814056396e-02 -2.837991714477539062e-01 8.449750393629074097e-02 2.099942713975906372e-01 -1.963348090648651123e-01 -2.009239047765731812e-02 1.512518674135208130e-01 2.250484526157379150e-01 1.022297423332929611e-02 9.453179687261581421e-02 -1.602164208889007568e-01 2.693365812301635742e-01 -2.312966585159301758e-01 1.137403398752212524e-01 -1.857215762138366699e-01 -2.874062061309814453e-01 1.448973566293716431e-01 -6.063735112547874451e-03 -1.471002101898193359e-01 -1.121426094323396683e-02 -1.419073995202779770e-02 1.439754962921142578e-01 3.136444687843322754e-01 2.403088472783565521e-02 8.905629813671112061e-02 -3.393605351448059082e-02 9.890615940093994141e-02
1.603193879127502441e-01 -8.397862315177917480e-02 -2.194780111312866211e-02 -2.204761654138565063e-01 8.568951860070228577e-03 1.280872523784637451e-01 -2.031760811805725098e-01 -1.158697828650474548e-01 1.252128481864929199e-01 -4.260323196649551392e-02 9.685750305652618408e-02 6.192637607455253601e-02 -2.965117692947387695e-01 1.591674238443374634e-01 -8.816802501678466797e-02 2.034954726696014404e-01 9.041506797075271606e-02 -3.059249520301818848e-01 1.349656563252210617e-02 -5.008367896080017090e-01 -1.204254701733589172e-01 3.637011721730232239e-02 1.591050997376441956e-02 -1.224357485771179199e-01 1.996082216501235962e-01 -1.559934914112091064e-01 1.244649589061737061e-01 1.545319855213165283e-01 -5.101816356182098389e-02 2.204312980175018311e-01 -3.249078094959259033e-01 9.828690439462661743e-02
7.257784157991409302e-02 1.098309755325317383e-01 2.636782526969909668e-01 -4.705828726291656494e-01 -2.250631898641586304e-01 2.770601212978363037e-01 4.925256967544555664e-02 7.480737566947937012e-02 1.468366235494613647e-01 -6.009579822421073914e-02 1.200909540057182312e-01 9.879732131958007812e-02 -8.297087997198104858e-02 8.993786573410034180e-02 -2.407021261751651764e-02 1.755020469427108765e-01 1.583426445722579956e-01 -2.638959288597106934e-01 -2.621726989746093750e-01 -4.252821207046508789e-02 -5.184077471494674683e-02 1.198705360293388367e-01 -1.724185347557067871e-01 -8.153652399778366089e-02 2.976770102977752686e-01 -2.442940175533294678e-01 -9.275773912668228149e-02 1.485656499862670898e-01 -6.699929386377334595e-02 -8.975505083799362183e-02 -1.392196565866470337e-01 1.759710609912872314e-01
7.180030643939971924e-02 -3.011972270905971527e-02 -9.757313132286071777e-02 -1.155585423111915588e-01 -4.422762244939804077e-02 -6.036624684929847717e-02 -3.503026068210601807e-02 -9.187109768390655518e-02 6.591545883566141129e-03 -1.544621139764785767e-01 1.671058088541030884e-01 -3.322803974151611328e-01 2.611283957958221436e-02 6.909859925508499146e-02 2.245285362005233765e-01 -1.992353498935699463e-01 1.002776436507701874e-02 -2.178683131933212280e-01 -1.864520013332366943e-01 -8.142773061990737915e-02 -2.632662057876586914e-01 1.410005986690521240e-01 -1.937369853258132935e-01 2.032314985990524292e-01 3.207919299602508545e-01 -3.936436492949724197e-03 2.710162475705146790e-02 2.311065942049026489e-01 -1.667723357677459717e-01 1.450172513723373413e-01 -3.172080218791961670e-01 3.667066395282745361e-01
5.063299089670181274e-02 -1.889611482620239258e-01 2.763531804084777832e-01 -1.460847407579421997e-01 -4.846658185124397278e-02 1.319139748811721802e-01 -1.962571740150451660e-01 -9.390091896057128906e-02 3.206658735871315002e-02 -3.580229356884956360e-02 -1.300864201039075851e-02 -1.854037046432495117e-01 -2.316508293151855469e-01 3.313923478126525879e-01 1.667810678482055664e-01 6.753362715244293213e-02 5.922111123800277710e-02 -3.093583583831787109e-01 1.684937030076980591e-01 -4.391503334045410156e-01 -1.638248860836029053e-01 6.625911593437194824e-02 -9.837535768747329712e-02 3.402981907129287720e-02 3.146509230136871338e-01 7.541476190090179443e-02 1.319248825311660767e-01 1.092784628272056580e-01 3.567367419600486755e-02 1.176527291536331177e-01 -1.143205389380455017e-01 1.986956447362899780e-01
7.703823596239089966e-02 5.341800674796104431e-02 -1.662437058985233307e-02 -2.519106864929199219e-01 1.369785517454147339e-01 1.056256592273712158e-01 -1.003303453326225281e-01 -7.007571309804916382e-02 -1.334642767906188965e-01 -1.194787621498107910e-01 4.163909330964088440e-02 -3.923103511333465576e-01 4.070172831416130066e-02 1.677845269441604614e-01 -6.557858735322952271e-02 -1.489563137292861938e-01 -3.216613829135894775e-02 -3.496308624744415283e-01 -5.792883411049842834e-02 -2.340881824493408203e-01 -1.096792817115783691e-01 1.487624179571866989e-02 -1.236104220151901245e-01 2.397894561290740967e-01 3.334722518920898438e-01 -8.087163418531417847e-02 1.230768263339996338e-01 8.085595816373825073e-02 -1.099798828363418579e-01 -2.620562538504600525e-02 -1.646265089511871338e-01 4.390683770179748535e-01
1.624863035976886749e-02 4.329177141189575195e-01 9.946651011705398560e-02 -1.647109985351562500e-01 1.389766484498977661e-01 9.670433402061462402e-02 -2.336166054010391235e-01 -5.808391794562339783e-02 9.192332625389099121e-02 -1.240402162075042725e-01 2.771016955375671387e-01 -1.939168274402618408e-01 -6.293956190347671509e-02 -1.275897771120071411e-01 4.593265429139137268e-02 3.470161929726600647e-02 1.674844473600387573e-01 -1.714501380920410156e-01 9.755694121122360229e-02 -1.074149832129478455e-01 -1.231142431497573853e-01 -7.093852758407592773e-02 1.242134571075439453e-01 3.655969500541687012e-01 -2.761352621018886566e-02 -2.075341045856475830e-01 3.252841234207153320e-01 1.102759391069412231e-01 -8.250437676906585693e-03 9.226768463850021362e-02 -1.155016422271728516e-01 3.088562488555908203e-01
1.301954537630081177e-01 5.149395391345024109e-02 -1.983164809644222260e-02 -3.335730731487274170e-01 4.271930456161499023e-01 -7.043745135888457298e-04 -1.083315759897232056e-01 2.315734475851058960e-01 1.203641816973686218e-01 1.524795740842819214e-01 -1.818450167775154114e-02 1.488669216632843018e-01 -1.895638369023799896e-02 1.762250810861587524e-02 8.070869743824005127e-02 2.853812184184789658e-03 2.133945524692535400e-01 -2.651795446872711182e-01 -7.072117179632186890e-02 -2.690451778471469879e-02 -1.956826150417327881e-01 -2.490855939686298370e-02 -1.918220371007919312e-01 7.868508994579315186e-02 1.195373982191085815e-01 3.435662388801574707e-01 1.485220342874526978e-01 -7.829124107956886292e-03 -1.562583595514297485e-01 2.209146767854690552e-01 -2.062501758337020874e-01 2.824307680130004883e-01
2.947177886962890625e-01 3.304903581738471985e-02 1.146439164876937866e-01 7.685838639736175537e-02 9.704951941967010498e-02 -1.262380648404359818e-02 -1.153400242328643799e-01 5.564905330538749695e-02 2.325781434774398804e-01 1.143429055809974670e-01 2.114227414131164551e-01 -1.183182522654533386e-01 9.568678587675094604e-02 -2.792721390724182129e-01 1.471724063158035278e-01 2.748023271560668945e-01 4.126321896910667419e-02 -2.142256051301956177e-01 4.051476716995239258e-02 -1.976480036973953247e-01 -9.421382099390029907e-02 7.568468153476715088e-02 -3.385626375675201416e-01 -6.723481416702270508e-02 2.349033653736114502e-01 2.595995739102363586e-02 3.053728491067886353e-02 2.717085182666778564e-01 -2.896318733692169189e-01 2.604113519191741943e-01 -1.147260144352912903e-02 2.287683933973312378e-01
2.870394289493560791e-01 2.231946028769016266e-02 8.358053863048553467e-02 2.267722189426422119e-01 1.474753916263580322e-01 -2.666621096432209015e-02 -3.141525983810424805e-01 -9.158695116639137268e-03 1.530854552984237671e-01 6.387616693973541260e-02 1.130347475409507751e-01 -1.737012118101119995e-01 -9.279703348875045776e-02 -3.183850347995758057e-01 -2.889351174235343933e-02 3.184785842895507812e-01 5.089743435382843018e-02 -8.854906260967254639e-02 -6.060750223696231842e-03 -1.407703608274459839e-01 -1.903644800186157227e-01 -1.305240392684936523e-01 -2.096937149763107300e-01 6.811292469501495361e-02 3.664017319679260254e-01 -3.040993586182594299e-02 5.690150707960128784e-02 1.977220773696899414e-01 -3.087539970874786377e-01 -9.939285367727279663e-02 -1.034156158566474915e-01 1.708063930273056030e-01
1.187960878014564514e-01 1.620420515537261963e-01 4.491158202290534973e-02 -3.815533518791198730e-01 7.620933651924133301e-02 1.676689237356185913e-01 -1.143588498234748840e-01 9.922175854444503784e-02 -9.004230052232742310e-02 2.773400396108627319e-02 -1.492961049079895020e-01 -2.914594411849975586e-01 2.550890445709228516e-01 1.379840075969696045e-01 1.235292181372642517e-01 -1.786047220230102539e-01 5.064362660050392151e-02 -3.126927912235260010e-01 -9.131664037704467773e-02 -7.190651446580886841e-02 -1.359787285327911377e-01 1.227414235472679138e-01 -2.840922474861145020e-01 6.488403677940368652e-02 1.957633346319198608e-01 1.002927273511886597e-01 2.977308332920074463e-01 -4.725545644760131836e-02 -9.399049729108810425e-02 1.903182268142700195e-01 -1.396520733833312988e-01 2.676956355571746826e-01
1.372674256563186646e-01 2.716309130191802979e-01 1.218884140253067017e-01 -3.073537051677703857e-01 1.853235512971878052e-01 3.290809094905853271e-01 2.079701423645019531e-02 -3.545975685119628906e-02 1.608121395111083984e-02 3.391090035438537598e-02 8.629076182842254639e-02 1.046803295612335205e-01 2.011673301458358765e-01 -7.053686678409576416e-02 -8.292695134878158569e-02 1.591837406158447266e-01 1.838059723377227783e-01 7.104584947228431702e-03 -9.665961563587188721e-02 -3.335625529289245605e-01 -7.761528342962265015e-02 -2.027375809848308563e-02 -2.478382587432861328e-01 -1.743292808532714844e-01 1.549261212348937988e-01 4.289196804165840149e-02 1.837171316146850586e-01 2.559359371662139893e-01 -3.038843395188450813e-03 2.115837186574935913e-01 -1.416425704956054688e-01 3.370774090290069580e-01
1.274776756763458252e-01 2.469728142023086548e-02 -2.680586464703083038e-02 -1.956709027290344238e-01 1.170513182878494263e-01 2.014079689979553223e-01 -1.505721658468246460e-01 1.266342550516128540e-01 2.131908573210239410e-02 -1.555113345384597778e-01 1.255275905132293701e-01 2.546207010746002197e-01 1.250164955854415894e-01 -4.636103287339210510e-02 -7.673026621341705322e-02 8.428718149662017822e-02 8.453667163848876953e-03 -1.977107971906661987e-01 -1.331417858600616455e-01 -1.805232912302017212e-01 1.436829566955566406e-01 6.562929600477218628e-02 -2.890191674232482910e-01 2.858912944793701172e-02 3.559959828853607178e-01 2.652835287153720856e-02 1.955968514084815979e-02 4.300551488995552063e-02 -2.520735561847686768e-01 2.631695270538330078e-01 -6.394615024328231812e-02 4.998268783092498779e-01
5.338855087757110596e-02 2.390744239091873169e-01 4.343767836689949036e-02 3.960322588682174683e-02 -1.223230883479118347e-01 4.486684501171112061e-01 -1.418653130531311035e-01 -1.726444661617279053e-01 1.508490592241287231e-01 -2.676680386066436768e-01 -1.189296767115592957e-01 2.715571820735931396e-01 -4.115240648388862610e-02 -1.921095699071884155e-01 9.378472715616226196e-02 1.147817894816398621e-01 -7.705530524253845215e-02 -2.236839234828948975e-01 -1.361332982778549194e-01 -8.182738721370697021e-02 -1.625501364469528198e-01 1.273295003920793533e-02 -2.100003510713577271e-01 -3.308872506022453308e-02 1.230799928307533264e-01 -9.193818271160125732e-02 1.600158959627151489e-01 3.505204916000366211e-01 -1.786495745182037354e-01 -2.147631347179412842e-01 -8.496331423521041870e-02 1.310422122478485107e-01
4.124467447400093079e-02 1.545851826667785645e-01 6.354649364948272705e-02 -2.437566518783569336e-01 -1.601568162441253662e-01 1.967885941267013550e-01 -1.886850893497467041e-01 7.654015719890594482e-02 -1.288866698741912842e-01 -1.561479121446609497e-01 2.225977182388305664e-02 7.688107900321483612e-03 -5.376373976469039917e-02 -2.296725064516067505e-01 -9.489655494689941406e-02 1.342653334140777588e-01 -1.514580100774765015e-01 -2.275486886501312256e-01 7.084900885820388794e-02 -6.372157484292984009e-02 -2.023690193891525269e-01 3.594080805778503418e-01 1.606574505567550659e-01 1.972704529762268066e-01 4.221613705158233643e-01 2.303284853696823120e-01 -1.165728121995925903e-01 -4.348896443843841553e-02 -4.838194325566291809e-02 -2.145668119192123413e-01 -2.449318617582321167e-01 8.434762805700302124e-02
1.778487712144851685e-01 2.407237738370895386e-01 1.837069690227508545e-01 -3.912162482738494873e-01 1.645770482718944550e-02 -6.569401919841766357e-02 -2.791090309619903564e-01 2.103942930698394775e-01 5.712160468101501465e-02 2.537562847137451172e-01 2.926536202430725098e-01 5.876899883151054382e-02 1.076228637248277664e-02 1.391950715333223343e-02 2.154725641012191772e-01 1.080698296427726746e-01 3.815267980098724365e-01 -2.253299057483673096e-01 6.365518271923065186e-02 -1.309387683868408203e-01 1.776089072227478027e-01 1.951203495264053345e-01 -1.189534291625022888e-01 4.737013205885887146e-02 1.354192197322845459e-02 1.019720956683158875e-01 -6.774687767028808594e-02 9.236311912536621094e-02 3.639129549264907837e-02 -1.452812701463699341e-01 -1.100344657897949219e-01 1.411106437444686890e-01
2.605983316898345947e-01 1.520978063344955444e-01 -8.769761770963668823e-02 -2.580514252185821533e-01 -4.256671294569969177e-02 1.845965236425399780e-01 -1.499482616782188416e-02 -7.747159898281097412e-02 3.782237470149993896e-01 -3.839436452835798264e-03 2.007668465375900269e-01 2.195764333009719849e-01 -3.710785880684852600e-02 -2.066980749368667603e-01 2.797484025359153748e-02 -3.306655678898096085e-03 1.861921399831771851e-01 -1.875312030315399170e-01 -3.087908327579498291e-01 -8.326179534196853638e-02 -1.014487147331237793e-01 1.054674908518791199e-01 1.130691170692443848e-01 -1.365333050489425659e-01 2.330920547246932983e-01 -3.122960031032562256e-01 1.602781862020492554e-01 1.722805052995681763e-01 -6.729415804147720337e-02 -1.549359858036041260e-01 -2.048736661672592163e-01 1.156588420271873474e-01
1.154187042266130447e-02 -1.342977164313197136e-03 8.209639042615890503e-02 -1.248548328876495361e-01 -2.581284940242767334e-01 3.415482044219970703e-01 -2.439803034067153931e-01 5.458397418260574341e-02 8.808177709579467773e-02 -5.229100212454795837e-02 8.583926409482955933e-02 7.527136802673339844e-02 8.937381207942962646e-02 1.761559098958969116e-01 9.787697345018386841e-02 5.016496777534484863e-02 1.201249361038208008e-01 -5.479755997657775879e-02 -2.483143657445907593e-01 -1.069539561867713928e-01 -2.822865545749664307e-01 1.876464337110519409e-01 -1.320358663797378540e-01 -2.579656541347503662e-01 3.911449313163757324e-01 -2.270413786172866821e-01 1.605577617883682251e-01 1.959038078784942627e-01 -6.609334051609039307e-02 -1.445662379264831543e-01 -2.007232904434204102e-01 1.828604489564895630e-01
3.781826421618461609e-02 1.353222280740737915e-01 -1.674669049680233002e-02 -1.173766404390335083e-01 3.536852449178695679e-02 4.734694361686706543e-01 -1.088813468813896179e-01 -3.012060746550559998e-02 2.466995418071746826e-01 3.177112713456153870e-02 5.073837935924530029e-02 1.978638581931591034e-03 -2.608291506767272949e-01 -4.036718606948852539e-02 -3.863201010972261429e-03 3.969115763902664185e-02 -1.114473957568407059e-02 -6.542959809303283691e-02 -2.997673451900482178e-01 -2.971645258367061615e-02 -1.773680597543716431e-01 1.999659687280654907e-01 -1.998718082904815674e-02 -1.340271383523941040e-01 4.791362881660461426e-01 -2.939111292362213135e-01 6.147548183798789978e-02 -5.336121097207069397e-02 -6.657251715660095215e-02 -9.745331108570098877e-02 -1.634040325880050659e-01 2.101047486066818237e-01
7.439634203910827637e-02 3.201784938573837280e-02 1.249023824930191040e-01 -7.556536793708801270e-02 -2.668914757668972015e-02 -1.626570522785186768e-01 -2.243629544973373413e-01 3.805759549140930176e-01 5.852542072534561157e-02 3.357465937733650208e-02 2.936680614948272705e-01 -7.783065736293792725e-02 -1.832166612148284912e-01 3.665877133607864380e-02 1.360125988721847534e-01 -1.741023808717727661e-01 2.440885007381439209e-01 -2.241103798151016235e-01 1.549798101186752319e-01 -2.729945480823516846e-01 -1.661963313817977905e-01 -8.589041978120803833e-02 -1.242576763033866882e-01 2.952308654785156250e-01 8.424738794565200806e-02 5.434681847691535950e-02 -2.372709475457668304e-02 6.905789673328399658e-02 -3.275396823883056641e-01 8.618049323558807373e-02 -1.710369586944580078e-01 2.528111040592193604e-01
1.154815331101417542e-01 8.918523788452148438e-02 -1.410743892192840576e-01 -4.351374208927154541e-01 2.426272928714752197e-01 1.413393318653106689e-01 6.108365207910537720e-02 -3.631310909986495972e-02 -2.013369835913181305e-02 -1.644052565097808838e-01 -9.426057338714599609e-03 -2.945271730422973633e-01 7.734879851341247559e-02 -1.746675185859203339e-02 1.156165823340415955e-02 -8.313968032598495483e-02 -2.741905162110924721e-03 -3.787031769752502441e-01 5.629146099090576172e-02 -1.946256905794143677e-01 -1.094083674252033234e-02 1.544410139322280884e-01 -1.584948003292083740e-01 3.436356782913208008e-02 1.252574622631072998e-01 -1.853691935539245605e-01 4.583629965782165527e-02 1.020072549581527710e-01 -2.088289707899093628e-01 5.045291036367416382e-02 -3.267203569412231445e-01 3.282712101936340332e-01
-2.489999681711196899e-02 2.499301135540008545e-01 1.729520857334136963e-01 -1.948728412389755249e-02 1.286727339029312134e-01 8.675162494182586670e-02 -5.075009465217590332e-01 -9.280453622341156006e-02 3.174752891063690186e-01 -9.123344719409942627e-02 1.276917159557342529e-01 -1.978012472391128540e-01 -2.467922493815422058e-02 -6.346651166677474976e-02 9.113029390573501587e-02 -1.053532138466835022e-01 1.751363426446914673e-01 2.022869652137160301e-03 -4.251930862665176392e-02 -1.922376640141010284e-02 -3.891525864601135254e-01 -2.841314859688282013e-02 2.415082789957523346e-02 2.681018412113189697e-01 7.804590277373790741e-03 6.014350429177284241e-02 2.959908545017242432e-01 1.620749235153198242e-01 -1.296046972274780273e-01 1.133894473314285278e-01 -9.248976409435272217e-02 1.202312186360359192e-01
-7.968906313180923462e-02 -3.615355491638183594e-02 1.625225692987442017e-01 -1.881538033485412598e-01 -1.307989656925201416e-01 3.127414584159851074e-01 -1.103637665510177612e-01 2.977664470672607422e-01 -2.153959125280380249e-02 -3.057054877281188965e-01 -2.352662198245525360e-02 6.691640615463256836e-02 -8.967151865363121033e-03 -2.220860719680786133e-01 -2.556281350553035736e-02 6.726320087909698486e-02 1.204329729080200195e-01 -3.422609269618988037e-01 -9.404037147760391235e-02 -7.661528140306472778e-02 6.479024887084960938e-02 3.237681388854980469e-01 -9.176541119813919067e-02 2.282140702009201050e-01 4.299151599407196045e-01 -5.414542555809020996e-02 -5.274150520563125610e-02 2.002785205841064453e-01 -6.155567616224288940e-02 4.579833149909973145e-02 -7.044520974159240723e-02 -6.202904880046844482e-02
1.549889743328094482e-01 5.124764889478683472e-02 -2.000616677105426788e-02 -3.221247494220733643e-01 1.386314481496810913e-01 9.834595955908298492e-03 -9.065034985542297363e-02 -1.139796823263168335e-01 8.494932204484939575e-02 2.163044176995754242e-02 8.266274817287921906e-03 8.874301612377166748e-02 -3.896345794200897217e-01 1.088915672153234482e-02 1.348872631788253784e-01 2.140641063451766968e-01 2.243712246417999268e-01 -3.523218333721160889e-01 -1.230560392141342163e-01 -2.150593847036361694e-01 -1.155634224414825439e-01 -9.402684867382049561e-02 7.382456958293914795e-02 -9.780826419591903687e-02 2.415994852781295776e-01 -2.863568067550659180e-02 -2.627657167613506317e-02 1.755208671092987061e-01 -3.279023766517639160e-01 3.100220859050750732e-01 -5.488701935973949730e-05 1.722865700721740723e-01
1.153070479631423950e-01 -7.705553621053695679e-02 1.138029545545578003e-01 -3.191336393356323242e-01 1.983637511730194092e-01 2.952038943767547607e-01 -1.887845396995544434e-01 2.330890148878097534e-01 -1.316166371107101440e-01 -2.459022700786590576e-01 1.369747892022132874e-02 1.868756301701068878e-02 8.051989972591400146e-02 -8.700533211231231689e-02 -2.217249572277069092e-02 1.251437664031982422e-01 3.095157742500305176e-01 -3.589186072349548340e-01 -1.367870271205902100e-01 1.865706890821456909e-01 -1.001594308763742447e-02 -1.018855944275856018e-01 1.456830557435750961e-02 1.515757292509078979e-01 1.908265501260757446e-01 -7.433783262968063354e-02 -1.439214646816253662e-01 6.069279462099075317e-02 -9.516641497611999512e-02 -1.271142810583114624e-01 -3.546787798404693604e-01 1.086833775043487549e-01
4.620490130037069321e-03 -6.281647086143493652e-02 6.211936939507722855e-03 -3.041206896305084229e-01 8.229720592498779297e-02 -2.930135698989033699e-03 -1.124289631843566895e-01 9.214434772729873657e-02 -2.456638216972351074e-01 9.798428416252136230e-02 -3.677844628691673279e-02 -2.049400210380554199e-01 -6.319311261177062988e-02 -1.163892596960067749e-01 8.493791520595550537e-02 6.097955629229545593e-03 3.674535825848579407e-02 -5.260730162262916565e-02 1.325691193342208862e-01 -1.895804554224014282e-01 -2.370320260524749756e-01 2.354897856712341309e-01 -3.355343639850616455e-01 1.378210447728633881e-02 5.081493034958839417e-02 -1.759331673383712769e-01 2.037979066371917725e-01 1.373842954635620117e-01 -2.768865823745727539e-01 7.949487119913101196e-02 -3.206107020378112793e-01 4.192026257514953613e-01
2.582895755767822266e-01 8.379824459552764893e-02 2.028688788414001465e-01 -1.215657368302345276e-01 -1.428048461675643921e-01 -8.896847069263458252e-02 3.491199389100074768e-02 -1.777931116521358490e-02 -1.467434456571936607e-03 -1.491330265998840332e-01 8.607605844736099243e-02 3.804602921009063721e-01 -3.433665931224822998e-01 -2.322834171354770660e-02 3.641673326492309570e-01 1.419590264558792114e-01 -7.718099653720855713e-02 -1.769572198390960693e-01 1.298718750476837158e-01 -4.415636882185935974e-02 -1.329515129327774048e-01 1.660994440317153931e-01 -3.053792715072631836e-01 -3.902501240372657776e-02 2.313991039991378784e-01 1.407813727855682373e-01 1.287843193858861923e-02 1.513365656137466431e-01 2.589685143902897835e-03 -3.836666420102119446e-02 -8.521024137735366821e-02 3.058913350105285645e-01
3.044813871383666992e-01 3.023601770401000977e-01 -6.576570123434066772e-02 -1.342509537935256958e-01 -2.088228017091751099e-01 4.933305829763412476e-02 -2.696708589792251587e-02 4.543516784906387329e-02 1.780623793601989746e-01 -3.722371906042098999e-02 5.508109927177429199e-02 1.463563293218612671e-01 1.174217462539672852e-02 3.502838313579559326e-02 2.274199426174163818e-01 1.684017926454544067e-01 3.258737027645111084e-01 -7.624073326587677002e-02 1.371380537748336792e-01 -4.961489439010620117e-01 -1.851106528192758560e-03 1.915922015905380249e-01 -1.739991307258605957e-01 6.359300576150417328e-03 2.464009076356887817e-01 -8.194631338119506836e-02 -1.261726114898920059e-02 1.466225683689117432e-01 -8.822326362133026123e-02 -2.213731557130813599e-01 -1.256476193666458130e-01 5.673884879797697067e-03
-8.803230524063110352e-02 4.528314471244812012e-01 9.384310245513916016e-02 -2.125516831874847412e-01 -6.253545731306076050e-02 3.379362449049949646e-02 1.407168526202440262e-02 1.560223056003451347e-03 -7.663147896528244019e-02 -1.728463917970657349e-01 2.619379013776779175e-02 2.374942004680633545e-01 4.164977744221687317e-02 1.730705797672271729e-01 1.483578532934188843e-01 2.298150807619094849e-01 5.638749897480010986e-02 -3.170860409736633301e-01 -9.712611883878707886e-02 -1.808379311114549637e-03 -1.232072040438652039e-01 -3.898769617080688477e-02 -1.982649713754653931e-01 6.228176504373550415e-02 4.129049777984619141e-01 2.165285311639308929e-02 5.824841931462287903e-02 1.586472690105438232e-01 6.246053054928779602e-02 -5.353733152151107788e-02 -3.763929009437561035e-01 8.715929836034774780e-02
-1.260333806276321411e-01 6.714937090873718262e-02 2.527257613837718964e-02 -2.520764470100402832e-01 -1.451724767684936523e-01 2.708750665187835693e-01 -2.398056387901306152e-01 1.510420441627502441e-01 -1.281246691942214966e-01 -2.568303048610687256e-01 -2.837533354759216309e-01 -2.518456615507602692e-02 6.472870707511901855e-03 -6.777048856019973755e-02 3.889022022485733032e-02 3.560915822163224220e-03 3.710229396820068359e-01 -3.268701434135437012e-01 -2.318805903196334839e-01 -7.254127413034439087e-02 4.529413580894470215e-02 1.317366659641265869e-01 8.397150784730911255e-02 -1.060264650732278824e-02 1.785116791725158691e-01 -6.243574991822242737e-02 -1.036539226770401001e-01 3.095271289348602295e-01 9.446545690298080444e-02 -1.376200765371322632e-01 -1.563769131898880005e-01 2.150195091962814331e-01
3.949965909123420715e-02 4.701489815488457680e-04 -6.926111876964569092e-02 -1.412802636623382568e-01 -5.302360281348228455e-02 3.932752907276153564e-01 -3.864987194538116455e-01 -7.495372742414474487e-02 1.229845210909843445e-01 -1.635258495807647705e-01 -4.640700295567512512e-02 4.783598333597183228e-02 1.802075305022299290e-03 -1.050524860620498657e-01 4.252437502145767212e-02 1.349096596240997314e-01 1.126702278852462769e-01 -4.719812870025634766e-01 -1.685512065887451172e-01 -2.915937220677733421e-03 -7.064898312091827393e-02 4.025451093912124634e-02 -2.658152282238006592e-01 1.863251626491546631e-01 1.974436454474925995e-02 -3.571898341178894043e-01 1.559295803308486938e-01 1.640151888132095337e-01 -7.601844519376754761e-02 1.174887344241142273e-01 -8.558764308691024780e-02 4.344668239355087280e-02
1.060285270214080811e-01 -1.288064122200012207e-01 2.570877671241760254e-01 -1.458703875541687012e-01 -2.019596844911575317e-02 1.790127307176589966e-01 -2.253051400184631348e-01 -1.485211309045553207e-02 4.235249385237693787e-02 -8.785258047282695770e-03 1.179893314838409424e-01 3.830957040190696716e-02 -2.660909891128540039e-01 2.797264158725738525e-01 1.794317066669464111e-01 -1.092280894517898560e-01 -5.887310253456234932e-04 -3.521683216094970703e-01 3.661175668239593506e-01 -2.356239408254623413e-01 -2.329042181372642517e-02 1.001013815402984619e-01 -5.365372169762849808e-03 -7.198886573314666748e-02 3.505792617797851562e-01 1.828835010528564453e-01 1.279538869857788086e-01 1.417559087276458740e-01 -5.092530045658349991e-03 1.181575730443000793e-01 -1.086281761527061462e-01 2.072593420743942261e-01
1.253953296691179276e-02 3.041147291660308838e-01 5.105938389897346497e-02 4.919699952006340027e-02 -1.630178391933441162e-01 1.237765047699213028e-02 -1.920769214630126953e-01 2.413236163556575775e-02 1.353344768285751343e-01 -2.735379338264465332e-01 -2.413496077060699463e-01 1.894950866699218750e-01 -8.606135845184326172e-02 -4.813483729958534241e-02 1.854228377342224121e-01 -2.227319329977035522e-01 3.160044178366661072e-02 -3.010350167751312256e-01 2.744756639003753662e-01 -8.195229619741439819e-02 -1.742524504661560059e-01 3.664709925651550293e-01 -1.726007014513015747e-01 1.786705851554870605e-01 1.719668358564376831e-01 -4.568155854940414429e-02 -5.687183886766433716e-02 2.097056955099105835e-01 5.869978666305541992e-02 -2.028822302818298340e-01 -8.742931485176086426e-02 1.610613018274307251e-01
9.950675070285797119e-02 7.388674467802047729e-02 2.507389485836029053e-01 -8.080186694860458374e-02 -7.502851635217666626e-02 2.072367519140243530e-01 -1.832795441150665283e-01 -3.228090107440948486e-01 -1.466514915227890015e-01 -2.099701017141342163e-01 4.035878777503967285e-01 8.316349983215332031e-02 -2.407536357641220093e-01 8.467312902212142944e-02 6.359195802360773087e-03 2.624706923961639404e-02 1.683992296457290649e-01 -2.415068447589874268e-01 3.026332706212997437e-02 -2.038525640964508057e-01 -1.521123051643371582e-01 1.431609839200973511e-01 -1.667417287826538086e-01 -4.108468070626258850e-02 9.468562155961990356e-02 -1.949944049119949341e-01 1.371263712644577026e-01 3.417471051216125488e-01 -5.729967355728149414e-02 9.836271405220031738e-02 -8.946530520915985107e-02 1.476053893566131592e-01
3.297916352748870850e-01 3.893890976905822754e-02 2.019454911351203918e-02 1.140760034322738647e-01 7.553725689649581909e-02 7.020144164562225342e-02 -2.975732684135437012e-01 1.009412109851837158e-01 1.700214445590972900e-01 6.704890634864568710e-03 -1.161449998617172241e-01 -1.934212297201156616e-01 4.527820646762847900e-02 -2.284021526575088501e-01 1.234157085418701172e-01 2.423890084028244019e-01 -1.347251981496810913e-01 -8.580811321735382080e-02 -8.277641236782073975e-02 -1.701586097478866577e-01 -2.278071790933609009e-01 2.921700850129127502e-02 -3.381560146808624268e-01 6.519692391157150269e-02 4.075768291950225830e-01 9.749147295951843262e-02 1.384066492319107056e-01 2.144506126642227173e-01 -1.231978088617324829e-01 1.958243995904922485e-01 8.598656952381134033e-02 1.565707772970199585e-01
5.939499661326408386e-02 2.739383280277252197e-01 -1.170015707612037659e-01 -1.064554229378700256e-01 -1.706693507730960846e-02 1.620208621025085449e-01 -2.127040922641754150e-01 -2.052698880434036255e-01 1.520506739616394043e-01 -1.716285571455955505e-02 -4.768881201744079590e-02 -3.862490653991699219e-01 -1.533442586660385132e-01 -4.105727188289165497e-03 1.789975613355636597e-01 8.125189691781997681e-02 6.973824650049209595e-02 -6.649404764175415039e-02 -4.938992485404014587e-02 1.722332239151000977e-01 2.116219885647296906e-02 1.820101588964462280e-01 2.572624385356903076e-02 9.050390869379043579e-02 2.457038015127182007e-01 5.359034612774848938e-02 3.780286014080047607e-01 2.765206396579742432e-01 -1.580916047096252441e-01 5.251701921224594116e-02 -3.008702397346496582e-01 2.464449405670166016e-01
2.910481393337249756e-01 2.528773844242095947e-01 3.150249719619750977e-01 -2.094930559396743774e-01 -7.352057844400405884e-02 -3.661134093999862671e-02 -3.652507960796356201e-01 1.570303887128829956e-01 2.222482264041900635e-01 2.109779510647058487e-03 1.064388453960418701e-01 2.972759902477264404e-01 8.601596951484680176e-02 3.792627155780792236e-02 3.301352635025978088e-02 2.298707664012908936e-01 2.895613312721252441e-01 -5.524449795484542847e-02 2.274285703897476196e-01 -1.070929691195487976e-01 1.323804259300231934e-01 2.776669561862945557e-01 8.395165205001831055e-02 9.846460819244384766e-02 1.586859226226806641e-01 1.010119840502738953e-01 -4.241715744137763977e-02 1.524086594581604004e-01 5.400551483035087585e-02 -5.428319424390792847e-02 -4.783698543906211853e-02 3.891212865710258484e-02
3.152856528759002686e-01 -2.775027602910995483e-02 8.599268645048141479e-02 -2.179300487041473389e-01 3.035655617713928223e-01 2.826526165008544922e-01 -1.534233838319778442e-01 -6.526197772473096848e-03 2.315239235758781433e-02 -2.981656789779663086e-01 -1.874169260263442993e-01 -6.141544878482818604e-02 -7.196346670389175415e-02 -1.887565553188323975e-01 -4.402451217174530029e-02 1.716062724590301514e-01 -2.171271890401840210e-01 -1.432659029960632324e-01 1.121017858386039734e-01 -1.205337569117546082e-01 3.228940069675445557e-03 -3.013950027525424957e-02 -2.232813239097595215e-01 -8.883941918611526489e-03 2.234496176242828369e-01 -7.361561805009841919e-02 1.161976307630538940e-01 -2.458421140909194946e-02 2.898670732975006104e-02 1.133717149496078491e-01 -1.543481796979904175e-01 4.429351985454559326e-01
8.720986545085906982e-02 2.955804467201232910e-01 1.465730667114257812e-01 -2.292955070734024048e-01 -9.127371758222579956e-02 -3.826655447483062744e-02 -1.460283398628234863e-01 4.797209799289703369e-02 1.346628516912460327e-01 -1.466939598321914673e-01 5.149812996387481689e-02 1.196269020438194275e-01 -4.792236536741256714e-02 -4.451915994286537170e-02 2.240940332412719727e-01 1.379995793104171753e-01 5.103188157081604004e-01 -3.824076429009437561e-02 6.396368891000747681e-02 -3.431994020938873291e-01 -1.628030687570571899e-01 1.995558142662048340e-01 -8.497638255357742310e-02 -3.032577969133853912e-02 3.412970602512359619e-01 -6.598291546106338501e-02 1.917104981839656830e-02 2.610384672880172729e-02 8.646521717309951782e-02 -2.573297917842864990e-01 1.056213155388832092e-01 4.918815568089485168e-02
3.160780370235443115e-01 2.041663378477096558e-01 2.036122232675552368e-01 -2.247881889343261719e-01 -1.642537266016006470e-01 -2.668582275509834290e-02 -1.528300344944000244e-01 2.093293815851211548e-01 1.847721338272094727e-01 4.309828579425811768e-02 6.895578652620315552e-02 1.935748904943466187e-01 -3.573052585124969482e-02 -6.806407868862152100e-02 3.100897371768951416e-01 2.533305883407592773e-01 3.036361038684844971e-01 -5.106608569622039795e-02 5.651129037141799927e-02 -2.583976387977600098e-01 1.801378652453422546e-02 1.831245571374893188e-01 1.242165267467498779e-01 3.823719546198844910e-02 2.342253178358078003e-01 7.504310458898544312e-02 -2.599427402019500732e-01 1.450628340244293213e-01 4.651186242699623108e-02 -1.304263770580291748e-01 -1.967470198869705200e-01 6.770332902669906616e-02
1.315582692623138428e-01 7.402392476797103882e-02 8.633396029472351074e-02 -2.748227715492248535e-01 1.693270951509475708e-01 8.559626340866088867e-02 -1.733648180961608887e-01 -2.177334129810333252e-01 -5.110706202685832977e-03 -1.583046466112136841e-01 -1.085444465279579163e-01 -3.610979616641998291e-01 1.736235320568084717e-01 1.908453181385993958e-02 1.636037789285182953e-02 -1.634965687990188599e-01 1.699679791927337646e-01 -1.730570644140243530e-01 -9.668605029582977295e-02 -3.375292122364044189e-01 -1.845842599868774414e-01 1.265738457441329956e-01 -8.965104818344116211e-02 -5.662155896425247192e-02 1.657969355583190918e-01 -7.743939012289047241e-02 -1.438861638307571411e-01 9.338082373142242432e-02 -3.650908470153808594e-01 1.141562908887863159e-01 -1.473860889673233032e-01 2.856567800045013428e-01
1.369405686855316162e-01 2.670691348612308502e-02 -1.203723028302192688e-01 -2.973918020725250244e-01 4.153063520789146423e-02 3.195918202400207520e-01 -1.740193963050842285e-01 6.143319234251976013e-02 1.703117340803146362e-01 8.613195270299911499e-02 -2.787609398365020752e-01 -2.981286644935607910e-01 8.112284122034907341e-04 -5.025336891412734985e-02 -2.639830857515335083e-02 -7.205580174922943115e-02 1.116332486271858215e-01 -2.752062082290649414e-01 1.198858693242073059e-01 -3.043093085289001465e-01 6.300580222159624100e-03 -1.548833250999450684e-01 -1.247671693563461304e-01 1.648378819227218628e-01 1.856860220432281494e-01 -6.417254358530044556e-02 -1.563504785299301147e-01 6.397126615047454834e-02 -1.540627330541610718e-01 -6.916468590497970581e-02 -1.573407500982284546e-01 3.819679915904998779e-01
1.656139343976974487e-01 3.870630860328674316e-01 7.334362715482711792e-02 -1.664987355470657349e-01 1.161041036248207092e-01 9.718143194913864136e-02 -7.204562425613403320e-02 1.256351470947265625e-01 8.937210589647293091e-02 -4.652892947196960449e-01 -2.635609507560729980e-01 -1.562499701976776123e-01 -2.823912538588047028e-02 -2.763719260692596436e-01 2.964864373207092285e-01 2.498472668230533600e-02 6.395418941974639893e-02 -1.132487952709197998e-01 5.933173932135105133e-03 -7.762467861175537109e-02 -1.248806864023208618e-01 -1.256948895752429962e-02 -3.121327608823776245e-02 1.060513556003570557e-01 1.881401240825653076e-02 2.259250283241271973e-01 -1.843021810054779053e-01 9.325038641691207886e-02 -4.266384243965148926e-02 4.185196757316589355e-02 -3.019536435604095459e-01 1.480850726366043091e-01
1.472044289112091064e-01 7.828915119171142578e-02 -7.360198348760604858e-02 -1.240077055990695953e-02 1.627158671617507935e-01 1.444506049156188965e-01 -2.944696843624114990e-01 3.745922446250915527e-02 -5.797958001494407654e-02 4.265786334872245789e-02 -1.144700963050127029e-02 -7.242675870656967163e-02 -1.120689287781715393e-01 -5.368272066116333008e-01 3.764641284942626953e-01 1.901177912950515747e-01 3.194521367549896240e-01 -1.843561679124832153e-01 9.566763788461685181e-02 1.578524857759475708e-01 -1.205228045582771301e-01 1.631208956241607666e-01 3.568628802895545959e-02 3.345786035060882568e-02 2.263407260179519653e-01 1.222535669803619385e-01 1.085355803370475769e-01 9.928857535123825073e-02 -7.945033721625804901e-03 -8.643919974565505981e-02 -1.798983514308929443e-01 -2.560313604772090912e-02
3.146283328533172607e-01 1.756224334239959717e-01 -5.478012561798095703e-02 -1.333838701248168945e-01 -1.113162413239479065e-01 1.320929639041423798e-02 -1.542322039604187012e-01 -6.984558701515197754e-02 -3.154939785599708557e-02 -5.685133859515190125e-02 2.613750994205474854e-01 2.787781059741973877e-01 -1.063220202922821045e-01 -1.174637377262115479e-01 -8.719430863857269287e-02 -6.795153021812438965e-03 2.238033562898635864e-01 -2.217992842197418213e-01 -1.167816668748855591e-01 1.182296872138977051e-01 1.907459944486618042e-01 3.933773338794708252e-01 3.985629230737686157e-02 -1.049343273043632507e-01 2.563869953155517578e-01 -2.121080458164215088e-01 7.002726942300796509e-02 1.530277659185230732e-03 5.291365459561347961e-02 1.036238223314285278e-01 -2.802422940731048584e-01 2.946129143238067627e-01
3.422027230262756348e-01 1.964210569858551025e-01 1.067140027880668640e-01 -2.745632231235504150e-01 2.217149734497070312e-01 7.895714044570922852e-02 -3.420763462781906128e-02 -1.837388128042221069e-01 1.344456523656845093e-02 -7.626111060380935669e-02 2.160366326570510864e-01 1.668858975172042847e-01 1.341104414314031601e-02 2.590698190033435822e-02 3.575828969478607178e-01 2.128423750400543213e-01 3.381803631782531738e-01 -7.305678725242614746e-02 -1.671634800732135773e-02 -2.139555960893630981e-01 -9.371362626552581787e-02 8.177850395441055298e-02 9.336154162883758545e-02 -5.780939012765884399e-02 2.021449655294418335e-01 1.369477510452270508e-01 -1.076673045754432678e-01 2.800601720809936523e-01 9.837124962359666824e-04 -1.766512542963027954e-01 3.303203731775283813e-02 1.935318857431411743e-01
9.873781353235244751e-02 -7.485035061836242676e-02 2.431581169366836548e-01 -3.191990079358220100e-03 2.552978396415710449e-01 9.172704070806503296e-02 -4.702546298503875732e-01 1.203425750136375427e-01 5.996061861515045166e-02 7.796301692724227905e-02 7.670852541923522949e-02 -2.521984279155731201e-01 -1.117273345589637756e-01 -1.093933135271072388e-01 1.954755038022994995e-01 1.191906407475471497e-01 3.578266501426696777e-02 -1.578634828329086304e-01 1.113053858280181885e-01 5.138965696096420288e-02 -2.404001653194427490e-01 1.240261942148208618e-01 -1.558309048414230347e-01 6.379352509975433350e-02 2.555082142353057861e-01 3.130115568637847900e-01 1.356479972600936890e-01 -4.589262232184410095e-02 4.967368021607398987e-02 -5.943745374679565430e-02 -3.447482287883758545e-01 -9.430437535047531128e-02
2.126303613185882568e-01 6.808067858219146729e-02 3.495292365550994873e-01 -1.670286208391189575e-01 -5.989610776305198669e-02 -1.647393777966499329e-02 -2.101730257272720337e-01 8.747796714305877686e-02 -8.768674731254577637e-02 -1.418803036212921143e-01 1.543384045362472534e-01 1.418676674365997314e-01 4.743523150682449341e-02 -1.778135597705841064e-01 -2.903450131416320801e-01 -1.150341928005218506e-01 3.401196375489234924e-02 -5.902419984340667725e-02 7.844972610473632812e-02 -2.718522250652313232e-01 -4.638806730508804321e-02 -5.315011367201805115e-02 -3.512111902236938477e-01 -1.158176735043525696e-02 2.187168598175048828e-01 -5.160963535308837891e-02 3.961003571748733521e-02 2.926072478294372559e-01 -2.350087761878967285e-01 -1.911306083202362061e-01 -2.301021367311477661e-01 2.137265056371688843e-01
2.254507392644882202e-01 2.815594524145126343e-02 2.177166640758514404e-01 1.697945594787597656e-01 3.026163391768932343e-02 3.036357164382934570e-01 -2.251142710447311401e-01 9.718802571296691895e-02 2.138991057872772217e-01 -1.652183681726455688e-01 7.792340219020843506e-02 2.465159259736537933e-02 -2.412314414978027344e-01 -1.577660441398620605e-01 -1.538146287202835083e-01 5.760160461068153381e-02 2.107794433832168579e-01 -1.662740409374237061e-01 -1.105971261858940125e-01 -4.354655370116233826e-02 1.839722320437431335e-02 2.237931191921234131e-01 -3.522487729787826538e-02 3.239990472793579102e-01 3.495556414127349854e-01 -2.893141806125640869e-01 -1.118771508336067200e-01 1.589613705873489380e-01 1.162562444806098938e-01 -5.351975932717323303e-02 2.545689791440963745e-02 1.599404960870742798e-01
1.975838541984558105e-01 1.410221904516220093e-01 -1.644298881292343140e-01 -8.475847542285919189e-02 4.527518153190612793e-02 7.135844975709915161e-02 -3.681301474571228027e-01 -1.943543404340744019e-01 1.032336801290512085e-01 1.377557963132858276e-01 -5.181948468089103699e-02 -2.372091263532638550e-01 -1.980648143216967583e-03 -2.871211059391498566e-02 9.568329155445098877e-02 1.906756907701492310e-01 1.483907848596572876e-01 -1.275739371776580811e-01 3.197835385799407959e-02 1.366651803255081177e-01 -1.354329735040664673e-01 -3.571639955043792725e-02 2.078318595886230469e-01 1.238641962409019470e-01 3.532125651836395264e-01 -5.099622532725334167e-03 2.504325509071350098e-01 3.689681887626647949e-01 -2.591972984373569489e-02 -5.671944469213485718e-02 -3.360408246517181396e-01 1.220180019736289978e-01
8.899766020476818085e-03 -8.722510933876037598e-02 1.144283935427665710e-01 -2.719484567642211914e-01 -5.419988185167312622e-02 2.020675241947174072e-01 -7.852964848279953003e-02 -2.069624699652194977e-02 1.779761612415313721e-01 2.960707433521747589e-02 3.708165884017944336e-01 4.626027494668960571e-02 -2.601723968982696533e-01 2.686888724565505981e-02 7.779414951801300049e-02 -6.858857814222574234e-03 1.359930634498596191e-01 -1.936980932950973511e-01 -3.258308768272399902e-01 -2.532994151115417480e-01 -1.335896849632263184e-01 4.195494651794433594e-01 -1.190395653247833252e-02 2.198941260576248169e-02 2.105616182088851929e-01 -1.410729438066482544e-01 6.639517843723297119e-02 -7.014127820730209351e-02 -6.429266184568405151e-02 -2.240155637264251709e-01 -1.233770474791526794e-01 2.103663086891174316e-01
1.346341222524642944e-01 1.666896045207977295e-01 5.296026170253753662e-02 -1.108424738049507141e-01 1.728229373693466187e-01 1.841247826814651489e-01 -3.109001815319061279e-01 7.126529514789581299e-02 -8.498132973909378052e-02 9.018943458795547485e-02 1.000160649418830872e-01 -2.268531620502471924e-01 -6.551104038953781128e-02 -1.834723055362701416e-01 3.037080168724060059e-01 2.960914671421051025e-01 3.863951265811920166e-01 -3.526657074689865112e-02 8.729359507560729980e-02 -2.094634622335433960e-01 9.204924851655960083e-02 1.419283747673034668e-01 -6.290197372436523438e-02 4.826188832521438599e-02 1.780377924442291260e-01 2.576128542423248291e-01 1.101555954664945602e-02 2.200659066438674927e-01 -7.384981960058212280e-02 -2.302258014678955078e-01 9.824983775615692139e-02 1.647434830665588379e-01
2.523519396781921387e-01 -2.615827880799770355e-02 2.824725508689880371e-01 -2.793782949447631836e-01 1.636124551296234131e-01 -5.569478962570428848e-03 -2.991675734519958496e-01 -1.327313929796218872e-01 2.672532796859741211e-01 9.957592934370040894e-02 -2.227519452571868896e-01 3.158088624477386475e-01 1.864930428564548492e-02 -1.240783333778381348e-01 2.709309011697769165e-02 -6.597913801670074463e-02 8.581107854843139648e-02 3.192897140979766846e-02 5.966543406248092651e-02 -1.395085011608898640e-03 1.508241295814514160e-01 1.164938881993293762e-01 -1.026119068264961243e-01 3.794074058532714844e-02 2.411941736936569214e-01 3.026555478572845459e-01 1.259918659925460815e-01 2.564634680747985840e-01 -3.564056754112243652e-02 -1.810350567102432251e-01 -1.873499900102615356e-01 1.776227056980133057e-01
2.344099432229995728e-01 -4.319860041141510010e-02 9.961117804050445557e-02 -2.405908554792404175e-01 -9.886758774518966675e-02 1.033752039074897766e-01 -7.245171070098876953e-02 2.331963628530502319e-01 -7.731655240058898926e-02 -2.173287235200405121e-02 3.046960011124610901e-02 -8.903006464242935181e-02 2.310247719287872314e-02 7.565631996840238571e-03 -4.408523906022310257e-03 -1.688011735677719116e-01 1.878423392772674561e-01 -1.086100488901138306e-01 -8.534701168537139893e-02 -1.771452426910400391e-01 -1.368466317653656006e-01 -1.063227206468582153e-01 -1.954708397388458252e-01 1.180821508169174194e-01 4.199700653553009033e-01 2.438159883022308350e-01 3.235174417495727539e-01 -1.205832734704017639e-01 1.730153113603591919e-01 -5.096969380974769592e-02 -3.400450050830841064e-01 2.824221849441528320e-01
-4.940051957964897156e-02 -9.763471037149429321e-02 6.821870058774948120e-02 -1.894041150808334351e-01 1.087327823042869568e-01 2.250333577394485474e-01 3.155728336423635483e-03 6.914848834276199341e-02 -1.465257816016674042e-02 7.895646244287490845e-02 -9.965556673705577850e-03 2.081063240766525269e-01 1.652518510818481445e-01 8.066558837890625000e-02 3.158441483974456787e-01 6.833171844482421875e-02 5.219290032982826233e-02 -1.162201091647148132e-01 1.144717857241630554e-01 -2.523271739482879639e-01 -3.573007881641387939e-01 8.359875530004501343e-02 1.294861286878585815e-01 2.066614329814910889e-01 3.799066841602325439e-01 7.076378166675567627e-02 -1.301714032888412476e-01 2.426621913909912109e-01 -9.548336267471313477e-02 -2.509667873382568359e-01 -2.892056703567504883e-01 1.552654802799224854e-01
2.735224068164825439e-01 6.394237279891967773e-02 1.891343146562576294e-01 -1.809613257646560669e-01 -2.969362400472164154e-02 4.171703010797500610e-02 -3.021776080131530762e-01 -1.458418667316436768e-01 1.206646934151649475e-01 -1.587876528501510620e-01 1.299821585416793823e-01 1.045993417501449585e-01 -9.073466062545776367e-02 -1.777553409337997437e-01 9.033470414578914642e-03 -1.729979664087295532e-01 2.150847464799880981e-01 -1.603581905364990234e-01 1.286333352327346802e-01 2.063212990760803223e-01 2.558179199695587158e-01 1.521397829055786133e-01 -3.845426142215728760e-01 3.049398958683013916e-01 5.266378447413444519e-02 4.245936498045921326e-02 7.118959724903106689e-02 2.328152954578399658e-01 -2.359113395214080811e-01 -7.531563937664031982e-02 -1.163428276777267456e-01 2.596033178269863129e-02
3.693295419216156006e-01 3.080461919307708740e-01 6.776691973209381104e-02 -2.447232604026794434e-02 3.506405651569366455e-02 1.416620165109634399e-01 -1.376546919345855713e-01 6.634698808193206787e-02 -1.892866007983684540e-02 -3.084584176540374756e-01 -1.443292796611785889e-01 -2.658060193061828613e-01 1.538855209946632385e-02 -1.628960371017456055e-01 2.677141129970550537e-01 -1.048338338732719421e-01 8.587151020765304565e-02 -8.437832444906234741e-02 -8.527383953332901001e-02 -1.268524378538131714e-01 -1.797456294298171997e-01 -6.581529229879379272e-02 -6.937648355960845947e-02 -6.641352083534002304e-03 -4.448730498552322388e-02 2.515640258789062500e-01 -2.121822983026504517e-01 2.292820662260055542e-01 1.893919259309768677e-01 5.547685921192169189e-02 -2.336212694644927979e-01 2.944600582122802734e-01
4.185499846935272217e-01 -4.674809798598289490e-02 -2.934782765805721283e-02 -2.539709508419036865e-01 -2.093592584133148193e-01 1.610389053821563721e-01 2.137385774403810501e-03 8.564981818199157715e-02 1.706192493438720703e-01 -1.087915524840354919e-01 -1.668311096727848053e-02 -8.067747205495834351e-02 -1.308505833148956299e-01 -3.398171663284301758e-01 1.712120771408081055e-01 2.877994254231452942e-02 8.493321388959884644e-02 1.186013892292976379e-01 -3.590795677155256271e-03 6.529254023917019367e-04 -2.449416965246200562e-01 2.498986572027206421e-02 -2.152679711580276489e-01 1.303310692310333252e-01 1.188476905226707458e-01 3.006638586521148682e-01 -3.161088004708290100e-02 -3.591476380825042725e-02 -2.848591506481170654e-01 -1.170955747365951538e-01 -1.018508076667785645e-01 3.352709710597991943e-01
1.176041886210441589e-01 1.318210065364837646e-01 2.400218844413757324e-01 -1.789291054010391235e-01 -1.543526500463485718e-01 3.833533823490142822e-01 -1.159029155969619751e-01 8.852507919073104858e-02 -1.456102728843688965e-01 -2.199122011661529541e-01 2.264302372932434082e-01 1.822396516799926758e-01 -3.927794471383094788e-02 -1.754621788859367371e-02 -7.459740340709686279e-02 7.533102482557296753e-02 4.413717240095138550e-02 3.784597665071487427e-02 -3.414763603359460831e-03 -1.034356951713562012e-01 -2.435207664966583252e-01 1.033151298761367798e-01 -3.944653645157814026e-02 -4.695647954940795898e-02 3.103808760643005371e-01 -1.253251731395721436e-01 3.893308341503143311e-02 3.730364441871643066e-01 -2.289697378873825073e-01 2.934170067310333252e-01 -1.456560045480728149e-01 1.403439640998840332e-01
3.400776088237762451e-01 1.988966204226016998e-02 6.593039631843566895e-02 -1.765202581882476807e-01 -3.808335959911346436e-02 3.175692558288574219e-01 -1.738930344581604004e-01 -4.316876083612442017e-02 3.290174901485443115e-01 -6.419946253299713135e-02 -2.145379781723022461e-01 5.519703403115272522e-02 3.249813616275787354e-02 -1.693732291460037231e-01 3.573514521121978760e-02 6.930866092443466187e-02 2.819241583347320557e-01 -2.111758738756179810e-01 -1.826672703027725220e-01 3.191776275634765625e-01 -6.066594272851943970e-02 2.794764935970306396e-01 -2.751866541802883148e-02 7.430300116539001465e-02 1.224077045917510986e-01 -1.934146732091903687e-01 -1.800447255373001099e-01 9.722426533699035645e-02 2.065717801451683044e-02 -1.086821109056472778e-01 6.994289904832839966e-02 2.408219128847122192e-01
7.574015855789184570e-02 -1.858503185212612152e-02 1.136532351374626160e-01 -7.195485383272171021e-02 -4.858375526964664459e-03 5.293881893157958984e-01 -6.299895793199539185e-02 1.105954591184854507e-02 5.389039218425750732e-02 -6.484454125165939331e-02 -2.405707836151123047e-01 9.673220664262771606e-02 -2.237093299627304077e-01 2.513263225555419922e-01 1.932332813739776611e-01 1.638858765363693237e-01 4.632365331053733826e-02 -3.947751224040985107e-01 5.481791496276855469e-02 -1.128656864166259766e-01 -9.876599907875061035e-02 8.915446698665618896e-03 -1.320821791887283325e-01 1.377410721033811569e-02 4.441279545426368713e-02 2.985755503177642822e-01 1.331921517848968506e-01 2.223273962736129761e-01 5.016778036952018738e-02 -1.480548232793807983e-01 -1.850042045116424561e-01 1.467939168214797974e-01
3.950799405574798584e-01 2.788150608539581299e-01 1.513522565364837646e-01 -9.033074229955673218e-02 5.553350970149040222e-02 1.954566538333892822e-01 1.385844349861145020e-01 1.316537261009216309e-01 -2.798922918736934662e-02 1.193413883447647095e-01 -4.039583727717399597e-02 -7.114398479461669922e-02 -1.785800606012344360e-02 -2.068974673748016357e-01 -5.713715031743049622e-02 -6.542365252971649170e-02 6.855681538581848145e-02 -4.145947396755218506e-01 -1.242930740118026733e-01 -2.319101244211196899e-01 -2.390996515750885010e-01 -8.300947956740856171e-03 7.308375835418701172e-02 1.439470215700566769e-03 -8.790758252143859863e-02 2.076040506362915039e-01 7.819055020809173584e-02 1.005379259586334229e-01 1.563141644001007080e-01 6.680627167224884033e-02 -2.258879244327545166e-01 3.598886728286743164e-01
2.774030268192291260e-01 6.360140442848205566e-02 -2.185268402099609375e-01 -2.301118522882461548e-01 -7.799319177865982056e-02 -3.476562723517417908e-02 -8.055620640516281128e-02 5.867145583033561707e-02 1.150707826018333435e-01 -4.664387181401252747e-02 1.340310275554656982e-01 2.104818373918533325e-01 -2.672321200370788574e-01 -1.666651517152786255e-01 3.048521578311920166e-01 2.223887741565704346e-01 7.375682890415191650e-02 -1.392915546894073486e-01 9.478498995304107666e-02 1.030629947781562805e-01 1.619467437267303467e-01 2.090175449848175049e-01 -3.047757409512996674e-02 1.746759116649627686e-01 2.405042797327041626e-01 -6.732560694217681885e-02 -1.140264701098203659e-02 -1.629676818847656250e-01 -6.896997243165969849e-02 -2.000099979341030121e-02 -4.483212828636169434e-01 2.019692808389663696e-01
1.813386380672454834e-01 7.536197081208229065e-03 -1.722603142261505127e-01 -3.188270628452301025e-01 -5.871601402759552002e-02 -2.159805409610271454e-02 -1.752868592739105225e-01 -1.339615583419799805e-01 1.322519779205322266e-01 -4.584424942731857300e-02 4.177048057317733765e-02 1.433212906122207642e-01 -3.217554688453674316e-01 1.123236343264579773e-01 1.196772977709770203e-01 1.285364031791687012e-01 1.849104911088943481e-01 -3.110839128494262695e-01 -1.806206256151199341e-02 -2.536713182926177979e-01 -1.774133741855621338e-01 -2.298373579978942871e-01 1.442177444696426392e-01 -5.418367683887481689e-02 2.108063846826553345e-01 -1.172386631369590759e-01 -7.954975217580795288e-02 2.223326414823532104e-01 -2.816022932529449463e-01 1.500024497509002686e-01 -1.887777000665664673e-01 1.980580240488052368e-01
1.188685968518257141e-01 2.997004985809326172e-02 1.449064761400222778e-01 -3.502297401428222656e-02 -5.736402422189712524e-02 2.375370860099792480e-01 -3.205717206001281738e-01 1.519382596015930176e-01 3.993707895278930664e-02 -5.494357645511627197e-02 -4.096053913235664368e-02 3.719651699066162109e-01 -2.261416018009185791e-01 -1.547081768512725830e-01 6.756775826215744019e-02 -8.988425880670547485e-02 1.289871633052825928e-01 -3.103542625904083252e-01 -1.980265378952026367e-01 -5.093112215399742126e-02 -9.287545830011367798e-02 -1.536497324705123901e-01 -1.615574359893798828e-01 2.010609209537506104e-02 8.982851356267929077e-02 -3.483461737632751465e-01 2.236978150904178619e-02 2.637296020984649658e-01 -6.615693122148513794e-02 -2.735770940780639648e-01 -1.899137794971466064e-01 1.286513507366180420e-01
1.910251080989837646e-01 -8.466498553752899170e-02 2.153343707323074341e-01 -8.941219002008438110e-02 -2.854344435036182404e-02 8.800360560417175293e-02 -1.524426490068435669e-01 2.460900098085403442e-01 -2.304832637310028076e-02 -2.749655023217201233e-02 -1.461599022150039673e-01 -1.372692435979843140e-01 -1.113956142216920853e-02 1.252687126398086548e-01 -1.916663371957838535e-03 1.451014429330825806e-01 2.919274568557739258e-01 -1.251603364944458008e-01 -7.286592572927474976e-02 1.746198087930679321e-01 7.285182923078536987e-02 9.899933636188507080e-02 -2.585218548774719238e-01 1.100363284349441528e-01 1.617317497730255127e-01 9.811639785766601562e-02 -5.725873261690139771e-02 2.922539710998535156e-01 -2.391747683286666870e-01 2.343239039182662964e-01 -1.887061744928359985e-01 4.778252243995666504e-01
2.890994250774383545e-01 2.201544642448425293e-01 -1.486208848655223846e-02 -1.502088308334350586e-01 2.718925178050994873e-01 -1.527459919452667236e-01 -1.740343123674392700e-01 1.714138537645339966e-01 1.261187344789505005e-01 1.570340394973754883e-01 1.122155413031578064e-01 -2.347118407487869263e-01 -2.318125776946544647e-02 1.508702896535396576e-02 -3.743498772382736206e-02 3.122467398643493652e-01 1.370751112699508667e-01 -1.595929116010665894e-01 8.057335019111633301e-02 -1.478348225355148315e-01 7.884328812360763550e-02 1.629154235124588013e-01 -7.914318889379501343e-02 -8.548110723495483398e-02 3.782919347286224365e-01 6.887134630233049393e-03 -4.322059080004692078e-02 -4.946660995483398438e-02 -2.532871663570404053e-01 -4.620629549026489258e-02 -3.271341621875762939e-01 2.015487700700759888e-01
1.702500432729721069e-01 3.039743304252624512e-01 1.741460561752319336e-01 -1.058426126837730408e-01 -6.163858249783515930e-02 6.852649152278900146e-02 4.835053905844688416e-02 -2.557112872600555420e-01 1.064719036221504211e-01 -9.079510718584060669e-02 5.358320102095603943e-02 2.948003709316253662e-01 -2.592228949069976807e-01 1.323998421430587769e-01 3.138115704059600830e-01 -6.864187121391296387e-02 2.664078027009963989e-03 -1.948720216751098633e-01 7.295727729797363281e-02 -1.488623581826686859e-02 -3.353374898433685303e-01 -2.954681031405925751e-02 3.658119216561317444e-02 8.075283467769622803e-02 3.598793447017669678e-01 -8.109903137665241957e-05 -1.282193511724472046e-01 -7.595409452915191650e-02 -6.950553506612777710e-02 -2.510994672775268555e-01 -2.398106902837753296e-01 1.475341469049453735e-01
1.226923540234565735e-01 2.391369789838790894e-01 3.059953451156616211e-01 -1.220653802156448364e-01 -2.618314884603023529e-02 3.002865612506866455e-01 1.319446973502635956e-02 -9.926689416170120239e-02 3.370260894298553467e-01 -1.514008045196533203e-01 -1.034207418560981750e-01 2.037047743797302246e-01 3.164541721343994141e-02 -5.052848905324935913e-02 1.280691474676132202e-01 8.573898114264011383e-03 -2.227551192045211792e-01 -2.370498329401016235e-01 9.218169003725051880e-02 -1.420261263847351074e-01 -2.958870232105255127e-01 1.584413945674896240e-01 -3.682570159435272217e-01 3.338553383946418762e-02 2.206566333770751953e-01 -7.094614952802658081e-02 9.280864149332046509e-02 1.936158686876296997e-01 -1.159399598836898804e-01 8.395309001207351685e-02 -1.456692814826965332e-02 7.227469980716705322e-02
6.461989134550094604e-02 4.382275510579347610e-03 3.271129354834556580e-02 -5.144222825765609741e-02 1.030372455716133118e-01 1.344802081584930420e-01 -4.579391181468963623e-01 1.258384883403778076e-01 -9.957376122474670410e-02 1.587875932455062866e-01 -1.438745260238647461e-01 -2.147992327809333801e-02 -7.266318053007125854e-02 -3.478103578090667725e-01 2.417366653680801392e-01 3.704766333103179932e-01 1.225239410996437073e-01 -2.532560825347900391e-01 6.985279917716979980e-02 -7.665707916021347046e-02 -2.464580833911895752e-01 1.850546449422836304e-01 -6.077201664447784424e-02 1.907406561076641083e-02 1.805946528911590576e-01 1.684496402740478516e-01 -1.544026844203472137e-02 -1.966332942247390747e-01 1.226876396685838699e-02 -1.754782199859619141e-01 -1.300024390220642090e-01 1.514120548963546753e-01
2.317993156611919403e-02 3.380935490131378174e-01 1.398214995861053467e-01 -2.033821046352386475e-01 2.517151460051536560e-02 1.437166123650968075e-03 -3.867236077785491943e-01 -2.269338220357894897e-01 1.457260251045227051e-01 -1.330500990152359009e-01 4.886301979422569275e-02 -1.082430705428123474e-01 -2.910213768482208252e-01 3.727595880627632141e-02 7.428038865327835083e-02 1.417989879846572876e-01 2.224725782871246338e-01 -2.911633811891078949e-02 -2.110627293586730957e-02 -1.668726205825805664e-01 -1.388525068759918213e-01 -1.226743012666702271e-01 6.763502955436706543e-02 1.721847653388977051e-01 9.384889155626296997e-02 -6.325492262840270996e-02 4.436983466148376465e-01 -5.047586560249328613e-02 -1.516337413340806961e-02 1.080901846289634705e-01 -2.647052705287933350e-01 1.280994117259979248e-01
3.334309458732604980e-01 1.158110424876213074e-01 -3.559419140219688416e-02 -4.327036067843437195e-02 4.817315563559532166e-02 2.384461611509323120e-01 -2.816970348358154297e-01 -4.285255447030067444e-02 2.696541370823979378e-03 -3.461998328566551208e-02 1.767031103372573853e-01 8.383887819945812225e-03 -1.003718283027410507e-02 -8.681024610996246338e-02 -2.930027432739734650e-02 -6.511529535055160522e-02 8.916018158197402954e-02 -3.239983022212982178e-01 9.638556838035583496e-02 1.210392341017723083e-01 2.879013717174530029e-01 3.801929950714111328e-01 -1.320553123950958252e-01 -1.094099804759025574e-01 1.264871191233396530e-02 -2.368761301040649414e-01 2.098981887102127075e-01 6.977900862693786621e-03 6.686284393072128296e-02 2.498284168541431427e-02 -3.501495122909545898e-01 2.547280490398406982e-01
2.018536627292633057e-02 -3.197357803583145142e-02 1.861182749271392822e-01 -4.698032885789871216e-02 -2.315553128719329834e-01 3.667708039283752441e-01 -3.979078233242034912e-01 9.095931053161621094e-02 1.422136127948760986e-01 4.733398556709289551e-02 1.780863702297210693e-01 2.768444363027811050e-03 -1.533829271793365479e-01 -1.571085900068283081e-01 -2.331710308790206909e-01 2.054531574249267578e-01 1.519575715065002441e-01 -1.137319803237915039e-01 -2.132304757833480835e-01 -1.018010377883911133e-01 -1.155409589409828186e-01 1.183890178799629211e-01 -1.409235745668411255e-01 1.391261667013168335e-01 2.450239956378936768e-01 -3.316154181957244873e-01 -1.157354637980461121e-01 9.142869710922241211e-02 -2.229209803044795990e-02 -1.400298476219177246e-01 -9.460565634071826935e-04 1.941639035940170288e-01
1.671563982963562012e-01 8.074974268674850464e-02 2.288850024342536926e-02 -1.326973885297775269e-01 -9.051206707954406738e-02 1.119077056646347046e-01 -3.247841298580169678e-01 -9.132794290781021118e-02 -1.070477142930030823e-01 1.501681506633758545e-01 -4.566921666264533997e-02 1.091067045927047729e-01 -2.839297354221343994e-01 5.917509645223617554e-02 2.037469856441020966e-02 3.302665948867797852e-01 1.192800998687744141e-01 -3.043466508388519287e-01 -1.821697503328323364e-01 8.657015115022659302e-02 -1.473143100738525391e-01 4.947162047028541565e-02 -2.444960623979568481e-01 3.197475075721740723e-01 1.567301899194717407e-01 -1.934859901666641235e-01 2.958289682865142822e-01 1.649094521999359131e-01 6.659440696239471436e-02 8.520064502954483032e-02 -9.472573176026344299e-03 2.214960753917694092e-01
-4.481423646211624146e-03 6.948045641183853149e-02 2.524695396423339844e-01 -9.212743490934371948e-03 -6.385398656129837036e-02 2.669658362865447998e-01 -3.620294630527496338e-01 6.495095789432525635e-02 2.028197795152664185e-01 1.577399112284183502e-02 2.885885722935199738e-02 1.085252612829208374e-01 -2.387530058622360229e-01 8.295419812202453613e-02 8.267646282911300659e-02 -1.268998533487319946e-02 1.705537438392639160e-01 -1.131396368145942688e-02 -4.016253352165222168e-01 8.078540861606597900e-02 -1.260846853256225586e-01 8.417826145887374878e-02 -1.172176897525787354e-01 -1.276383250951766968e-01 4.069611728191375732e-01 -1.744941323995590210e-01 8.886665850877761841e-02 9.603787213563919067e-02 -1.496958732604980469e-01 -2.237554937601089478e-01 -1.201812643557786942e-02 2.448506355285644531e-01
-5.191425606608390808e-02 -2.016192115843296051e-02 3.423878848552703857e-01 -2.071854472160339355e-02 1.210055500268936157e-01 1.285160053521394730e-02 -2.670759856700897217e-01 2.509073726832866669e-02 -5.223552882671356201e-02 -1.055625900626182556e-01 -1.728612333536148071e-01 -1.862704753875732422e-01 -1.669781841337680817e-02 9.600780904293060303e-03 4.650001972913742065e-02 -2.391782999038696289e-01 1.449686735868453979e-01 -1.002210155129432678e-01 8.817766793072223663e-04 -2.689516246318817139e-01 1.455165632069110870e-02 4.933832585811614990e-02 -1.799379736185073853e-01 -1.318463683128356934e-01 2.179925143718719482e-01 -8.348096907138824463e-02 5.807439237833023071e-02 1.544685661792755127e-01 4.925643559545278549e-03 2.539409995079040527e-01 -4.518271684646606445e-01 3.848373591899871826e-01
3.192525506019592285e-01 -8.482427895069122314e-02 -3.046464622020721436e-01 -5.148878321051597595e-02 2.385051250457763672e-01 3.841800987720489502e-01 -2.325959652662277222e-01 2.444100938737392426e-02 2.963557653129100800e-02 -8.556457608938217163e-02 -5.727080628275871277e-02 6.721292156726121902e-03 -1.080739498138427734e-01 -1.469320803880691528e-01 8.978026360273361206e-02 -6.422387808561325073e-02 -6.167863309383392334e-02 -1.277365535497665405e-01 2.207481674849987030e-02 -3.128535747528076172e-01 -1.400083005428314209e-01 -1.045290976762771606e-01 -2.815998792648315430e-01 5.434203147888183594e-02 1.113863810896873474e-01 -3.605376556515693665e-02 -7.438568025827407837e-02 1.267145853489637375e-02 -1.413073241710662842e-01 -3.666329756379127502e-02 -2.794883549213409424e-01 3.594074547290802002e-01
-4.401990771293640137e-02 1.200451701879501343e-02 1.466068327426910400e-01 1.763547658920288086e-01 2.033054232597351074e-01 2.164181768894195557e-01 -2.560966610908508301e-01 -1.072391215711832047e-02 1.177574470639228821e-01 -4.952806979417800903e-02 1.029376089572906494e-01 -1.685308814048767090e-01 -4.999559838324785233e-03 -3.097439408302307129e-01 1.490690857172012329e-01 -1.922663152217864990e-01 2.703229486942291260e-01 -8.066748082637786865e-02 1.890815496444702148e-01 4.858662560582160950e-02 -1.332093775272369385e-01 4.175780415534973145e-01 -1.460699290037155151e-01 1.202257648110389709e-01 2.446721941232681274e-01 -1.957217901945114136e-01 -8.245655149221420288e-02 2.902144193649291992e-01 5.683493614196777344e-02 7.239631563425064087e-02 -8.574895560741424561e-02 1.742409765720367432e-01
1.114421784877777100e-01 9.069763869047164917e-02 2.155167460441589355e-01 -1.527336686849594116e-01 5.364881944842636585e-04 2.386683821678161621e-01 -7.916709780693054199e-02 3.163620084524154663e-02 3.778173029422760010e-01 -1.452597975730895996e-01 -1.472251415252685547e-01 2.025704979896545410e-01 -7.246183604001998901e-02 9.150050580501556396e-02 1.630076766014099121e-01 -2.102844119071960449e-01 -1.572616845369338989e-01 -1.408013850450515747e-01 2.948996126651763916e-01 -7.361292093992233276e-02 -1.769606024026870728e-01 5.549266561865806580e-02 -3.504019677639007568e-01 2.463009357452392578e-01 1.753418147563934326e-01 2.038675993680953979e-01 -1.309676170349121094e-01 4.364915192127227783e-02 -2.061408311128616333e-01 3.800994902849197388e-02 -1.066244393587112427e-01 1.814516782760620117e-01
1.688702702522277832e-01 1.780184656381607056e-01 7.917410880327224731e-02 -1.572995483875274658e-01 -2.582666091620922089e-02 1.226334050297737122e-01 -1.369485110044479370e-01 -1.646984964609146118e-01 7.081462442874908447e-02 -1.466886103153228760e-01 5.513758584856987000e-02 7.274504005908966064e-02 -1.563019305467605591e-01 -2.292413860559463501e-01 2.136158943176269531e-01 -6.711924821138381958e-02 -2.710237801074981689e-01 -7.988921552896499634e-02 1.648945212364196777e-01 -8.154249936342239380e-02 -3.612539172172546387e-01 3.091470301151275635e-01 -3.759041130542755127e-01 -2.816413156688213348e-02 2.222058326005935669e-01 4.926256462931632996e-02 -1.445044875144958496e-01 1.910911947488784790e-01 -7.402746379375457764e-02 -2.515766024589538574e-01 -1.515827178955078125e-01 -4.913498088717460632e-02
1.309076994657516479e-01 3.019366264343261719e-01 1.524354070425033569e-01 -4.258581995964050293e-02 -4.561262950301170349e-02 3.895192742347717285e-01 -5.292290821671485901e-02 -7.663241773843765259e-02 1.012493148446083069e-01 -3.080939948558807373e-01 -2.664571702480316162e-01 8.287061750888824463e-02 5.288723483681678772e-02 1.923316568136215210e-01 2.552551329135894775e-01 6.958223413676023483e-03 6.974457949399948120e-02 -2.122268378734588623e-01 -1.344331540167331696e-02 -1.507091969251632690e-01 -8.132924884557723999e-02 1.343456953763961792e-01 -8.786005526781082153e-02 1.002060156315565109e-02 -7.625197619199752808e-02 -5.883515626192092896e-02 -8.722171932458877563e-02 2.014601081609725952e-01 -1.296068727970123291e-01 3.455289304256439209e-01 -3.382551670074462891e-01 5.272200703620910645e-02
4.958523064851760864e-02 6.658799946308135986e-03 8.093302696943283081e-02 -2.443665117025375366e-01 -1.132674515247344971e-01 3.137503862380981445e-01 -9.852052479982376099e-02 -1.943190246820449829e-01 1.519797556102275848e-02 -1.412395685911178589e-01 -2.380797117948532104e-01 2.018548082560300827e-03 5.844702199101448059e-02 -1.580716855823993683e-02 2.163987457752227783e-01 -4.888883978128433228e-02 -2.125541269779205322e-01 -2.152855098247528076e-01 1.296897381544113159e-01 -1.166864633560180664e-01 -2.819810509681701660e-01 3.081793785095214844e-01 -3.270602226257324219e-01 -7.846550643444061279e-02 2.929114699363708496e-01 -4.425827041268348694e-02 6.002571061253547668e-02 2.299283742904663086e-01 -1.610770374536514282e-01 -1.161288246512413025e-01 -2.049454003572463989e-01 -8.666497468948364258e-02
1.721254140138626099e-01 -9.360864758491516113e-03 1.786699751392006874e-03 -1.750828623771667480e-01 -2.479969710111618042e-01 5.814654380083084106e-02 -2.698990106582641602e-01 6.641478836536407471e-02 2.919555641710758209e-02 2.426974922418594360e-01 8.882957696914672852e-02 -1.239643022418022156e-01 -2.009151577949523926e-01 -9.127493947744369507e-02 3.670525252819061279e-01 8.617786318063735962e-02 2.344134598970413208e-01 -6.643334776163101196e-02 1.161816995590925217e-02 -8.320723474025726318e-02 -7.560809701681137085e-02 2.269229590892791748e-01 -1.742272675037384033e-01 1.613935530185699463e-01 3.084568083286285400e-01 3.337678611278533936e-01 1.315575186163187027e-02 1.942715793848037720e-01 1.137921661138534546e-01 -2.758989036083221436e-01 -8.022229373455047607e-02 6.019079312682151794e-02
2.679899632930755615e-01 3.194696307182312012e-01 1.187872886657714844e-01 -1.030409783124923706e-01 -1.328732520341873169e-01 2.683830857276916504e-01 1.129090785980224609e-01 2.277930527925491333e-01 6.728020310401916504e-02 5.020724609494209290e-03 3.280987218022346497e-02 -3.487229347229003906e-02 9.260681271553039551e-02 -1.699221879243850708e-01 7.906155288219451904e-02 -2.060451805591583252e-01 7.765873521566390991e-02 -3.560604453086853027e-01 -1.564657539129257202e-01 -2.253135740756988525e-01 -2.307793498039245605e-01 1.087799519300460815e-01 -1.069625914096832275e-01 -1.062571480870246887e-01 2.449265308678150177e-02 2.025700062513351440e-01 7.099607586860656738e-02 -6.615515798330307007e-02 1.246003359556198120e-01 1.576702445745468140e-01 -2.896075844764709473e-01 2.878888249397277832e-01
2.174694240093231201e-01 6.050821021199226379e-02 -1.493571996688842773e-01 -2.131500691175460815e-01 -3.693040087819099426e-02 3.634360432624816895e-01 -2.145779281854629517e-01 3.136812150478363037e-02 1.617229878902435303e-01 7.430972903966903687e-02 -2.663933038711547852e-01 -2.648213207721710205e-01 1.906570233404636383e-02 -1.198188960552215576e-01 -4.384429380297660828e-02 1.960418932139873505e-02 -5.326621606945991516e-02 -3.152198493480682373e-01 2.027502655982971191e-01 -2.036544233560562134e-01 -1.556682586669921875e-02 -8.108875155448913574e-02 -1.464481800794601440e-01 3.344524279236793518e-02 1.933389753103256226e-01 -4.360153526067733765e-02 -1.403369903564453125e-01 7.079061865806579590e-02 -1.842617243528366089e-01 -9.299390949308872223e-03 -1.900355517864227295e-01 4.033898413181304932e-01
1.245820969343185425e-01 -6.878883391618728638e-02 3.427100181579589844e-02 -2.393201738595962524e-01 1.738131195306777954e-01 1.307622343301773071e-01 -2.348514199256896973e-01 -7.046179473400115967e-02 -1.827906370162963867e-01 -6.798753980547189713e-03 -2.559626996517181396e-01 -1.655544787645339966e-01 -1.141976788640022278e-01 -1.404910832643508911e-01 -2.109405957162380219e-02 9.996403008699417114e-02 7.366750389337539673e-02 -2.066219002008438110e-01 -8.274603635072708130e-02 -8.351116627454757690e-02 -1.420323401689529419e-01 -7.489322870969772339e-02 -2.055277377367019653e-01 2.521755099296569824e-01 1.139226630330085754e-01 1.232622191309928894e-01 -1.327670216560363770e-01 -4.940110072493553162e-02 -5.776527896523475647e-02 6.063373386859893799e-02 -2.672401368618011475e-01 5.692465305328369141e-01
5.373431742191314697e-02 -5.966617539525032043e-02 1.248070001602172852e-01 -1.479667872190475464e-01 1.085083410143852234e-01 -3.496515378355979919e-02 -2.855157852172851562e-02 -2.440270781517028809e-02 7.388087362051010132e-02 -2.961215190589427948e-02 -1.442476809024810791e-01 -2.736793160438537598e-01 6.466578692197799683e-02 3.141453489661216736e-02 1.088399142026901245e-01 -1.676956415176391602e-01 9.299281239509582520e-02 6.372725963592529297e-02 2.290828153491020203e-02 -1.701905429363250732e-01 -2.624562084674835205e-01 1.447131335735321045e-01 -2.743462920188903809e-01 9.213198721408843994e-02 2.505480945110321045e-01 -1.351331472396850586e-01 3.864935413002967834e-02 1.864598244428634644e-01 -3.286746740341186523e-01 1.201190352439880371e-01 -5.032438039779663086e-01 2.927639484405517578e-01
2.412908971309661865e-01 5.874016880989074707e-02 2.574938535690307617e-01 -2.199112027883529663e-01 -1.843136847019195557e-01 1.640543341636657715e-01 -5.993621423840522766e-02 2.047803401947021484e-01 1.178043633699417114e-01 1.984946578741073608e-01 -1.075522676110267639e-01 1.060015112161636353e-01 2.456278651952743530e-01 -2.777293510735034943e-02 8.232203871011734009e-02 1.254615634679794312e-01 1.703247427940368652e-01 -5.005078390240669250e-02 -9.753262251615524292e-02 -3.164865374565124512e-01 -7.169979810714721680e-02 -2.563336119055747986e-02 -2.117564827203750610e-01 1.040335372090339661e-01 5.291750654578208923e-02 -4.855896905064582825e-02 3.942907154560089111e-01 1.226508617401123047e-01 6.849557161331176758e-02 1.081038042902946472e-01 -3.301342725753784180e-01 2.320794016122817993e-01
5.134024471044540405e-02 -4.488011449575424194e-02 2.351912409067153931e-01 -4.301955699920654297e-01 1.221671327948570251e-01 1.339843571186065674e-01 3.185305744409561157e-02 -2.956584095954895020e-02 3.880479559302330017e-02 1.015733778476715088e-01 -1.197247207164764404e-01 2.937561273574829102e-01 2.036662306636571884e-03 -1.624508798122406006e-01 2.212673872709274292e-01 -2.195903956890106201e-01 6.836779415607452393e-02 -1.683108806610107422e-01 3.906199708580970764e-02 -1.645442843437194824e-01 -3.378218412399291992e-01 2.666602730751037598e-01 1.436356902122497559e-01 1.484862295910716057e-03 1.635355204343795776e-01 1.964433193206787109e-01 -1.477145254611968994e-01 2.321503162384033203e-01 -2.287726104259490967e-01 9.867860376834869385e-02 -1.082590147852897644e-01 4.322649538516998291e-02
3.034377992153167725e-01 9.723421186208724976e-02 5.110655445605516434e-03 -2.999152839183807373e-01 -4.375360906124114990e-02 2.366818115115165710e-02 -7.378288358449935913e-02 2.132787927985191345e-02 2.193188816308975220e-01 4.251340287737548351e-04 8.388339728116989136e-02 3.117955029010772705e-01 4.173774272203445435e-02 -2.467112839221954346e-01 2.717040777206420898e-01 -4.784793779253959656e-02 -6.091093644499778748e-02 -2.220790684223175049e-01 -2.279544025659561157e-01 -1.078546494245529175e-01 9.645694494247436523e-02 3.275904655456542969e-01 -2.480670213699340820e-01 -2.016897499561309814e-01 1.828660368919372559e-01 -7.036142796277999878e-02 -6.908813863992691040e-02 2.300523072481155396e-01 -4.477478098124265671e-03 1.147153452038764954e-01 -2.119707614183425903e-01 1.392403542995452881e-01
2.829619050025939941e-01 -1.107745021581649780e-01 3.255063295364379883e-02 -2.678298354148864746e-01 1.359485536813735962e-01 4.182627201080322266e-01 -1.087091863155364990e-01 1.120208874344825745e-01 -1.860185526311397552e-02 -1.816020607948303223e-01 -2.349808663129806519e-01 -2.248446047306060791e-01 -1.099173054099082947e-01 -1.687268167734146118e-01 1.545878499746322632e-01 1.880435943603515625e-01 -4.380963742733001709e-02 -4.541164264082908630e-02 6.126550957560539246e-02 -1.454615443944931030e-01 -2.484391629695892334e-02 -6.661178916692733765e-02 -1.142537444829940796e-01 2.987699955701828003e-02 2.763650119304656982e-01 -2.759921923279762268e-02 1.943046413362026215e-02 1.455834805965423584e-01 5.432492122054100037e-02 2.066445350646972656e-01 -2.209144979715347290e-01 3.702832460403442383e-01
2.597481310367584229e-01 -3.091313689947128296e-02 -3.997050970792770386e-02 -3.392260670661926270e-01 8.893139660358428955e-02 -4.860641434788703918e-03 -1.518764998763799667e-03 1.491273343563079834e-01 2.437138371169567108e-02 2.472532913088798523e-02 7.930916547775268555e-02 -9.639511816203594208e-03 7.204204797744750977e-03 -4.670978710055351257e-02 2.981024980545043945e-01 7.222294807434082031e-02 1.597934216260910034e-01 -1.654048562049865723e-01 5.557845532894134521e-02 -7.567258179187774658e-02 1.693668365478515625e-01 2.153069674968719482e-01 -2.099569737911224365e-01 3.338821828365325928e-01 4.217382371425628662e-01 3.207569196820259094e-02 6.738519296050071716e-03 2.647738344967365265e-02 -1.177859827876091003e-01 3.290138244628906250e-01 -5.256402865052223206e-02 2.898137271404266357e-01
2.275852113962173462e-01 3.424106538295745850e-01 2.208443135023117065e-01 -1.069119721651077271e-01 4.945466667413711548e-02 -9.178212843835353851e-03 -2.355827838182449341e-01 8.300594054162502289e-03 9.315574914216995239e-02 9.044164419174194336e-02 9.508936852216720581e-02 -1.126174852252006531e-01 -2.518206536769866943e-01 -7.068548351526260376e-02 4.785234481096267700e-02 9.000688046216964722e-02 5.717543959617614746e-01 -3.585734963417053223e-02 9.091314673423767090e-02 -5.443788319826126099e-02 -7.667399942874908447e-02 8.502205461263656616e-02 -3.267563134431838989e-02 -2.180811613798141479e-01 3.683695197105407715e-01 -3.867363557219505310e-02 -7.866592705249786377e-02 9.436185657978057861e-02 -5.672220513224601746e-02 -1.372685134410858154e-01 3.711672872304916382e-02 1.356533467769622803e-01
-1.370444744825363159e-01 1.321174204349517822e-01 -5.927376914769411087e-03 -1.094888802617788315e-02 -1.122077554464340210e-01 6.765953451395034790e-02 -3.398520350456237793e-01 6.324724107980728149e-02 1.832821518182754517e-01 -2.540561258792877197e-01 1.406968384981155396e-01 -5.040489882230758667e-02 -2.233618348836898804e-01 1.585728675127029419e-01 2.157097309827804565e-01 -3.367749452590942383e-01 2.216636389493942261e-02 -7.569458335638046265e-02 1.103636622428894043e-02 -2.952540516853332520e-01 -1.546165198087692261e-01 -2.063769288361072540e-02 -1.227983087301254272e-01 2.044889777898788452e-01 2.624995708465576172e-01 1.041594892740249634e-01 -1.943737715482711792e-01 3.062165081501007080e-01 -1.310210302472114563e-02 -1.251614540815353394e-01 -1.753215491771697998e-01 1.971271187067031860e-01
1.429162621498107910e-01 -1.593917310237884521e-01 -3.374271690845489502e-01 -2.435507923364639282e-01 2.477507144212722778e-01 3.723937869071960449e-01 -2.880378067493438721e-01 -1.352670192718505859e-01 -9.116629511117935181e-02 -3.586902469396591187e-02 1.826802082359790802e-02 2.053442411124706268e-02 6.626552343368530273e-02 -2.049221396446228027e-01 5.884123593568801880e-02 1.093226019293069839e-02 -2.238441631197929382e-02 -2.203636318445205688e-01 -1.019396632909774780e-01 -1.851162612438201904e-01 -5.850787460803985596e-02 -6.310313940048217773e-02 -1.670978367328643799e-01 -1.903763413429260254e-02 1.859416812658309937e-01 1.242258027195930481e-02 1.320981420576572418e-02 5.992408096790313721e-02 -2.107148617506027222e-02 -9.244254231452941895e-02 -2.304437011480331421e-01 4.351521432399749756e-01
-2.326273322105407715e-01 -1.388287544250488281e-01 1.259424388408660889e-01 -2.471062242984771729e-01 -1.157364323735237122e-01 -9.782624430954456329e-03 -2.055257707834243774e-01 1.025380268692970276e-01 2.242262475192546844e-02 -6.041217222809791565e-02 1.410794109106063843e-01 1.109917536377906799e-01 -1.929292827844619751e-01 -1.195394061505794525e-02 4.849350824952125549e-02 -5.426383763551712036e-02 2.156497240066528320e-01 -1.303700357675552368e-01 1.115454062819480896e-01 -2.597072124481201172e-01 -4.584884047508239746e-01 -7.957390695810317993e-02 -5.321506410837173462e-02 -4.653607495129108429e-03 2.601783573627471924e-01 4.953762516379356384e-02 -1.439615935087203979e-01 6.656388938426971436e-02 4.097425937652587891e-02 -8.143652230501174927e-02 -3.238546252250671387e-01 3.648608028888702393e-01
3.002066612243652344e-01 6.553039699792861938e-02 -6.461737304925918579e-02 -1.616735607385635376e-01 -7.332237809896469116e-02 2.565808892250061035e-01 8.827169239521026611e-02 2.456143200397491455e-01 4.452957212924957275e-02 -1.111238151788711548e-01 -2.032785676419734955e-02 -7.422245293855667114e-02 -9.847524017095565796e-02 -2.514874041080474854e-01 2.705330848693847656e-01 -9.938628226518630981e-02 2.371403574943542480e-01 1.654608398675918579e-01 -1.655373722314834595e-01 -1.532226949930191040e-01 -6.682334840297698975e-02 3.020441718399524689e-02 -1.141217052936553955e-01 1.026136577129364014e-01 1.605108380317687988e-02 2.807162702083587646e-01 2.842907048761844635e-02 2.323496937751770020e-01 -2.310280799865722656e-01 -4.195487126708030701e-02 -1.880490928888320923e-01 4.146121144294738770e-01
4.085480868816375732e-01 5.403353646397590637e-02 1.101994812488555908e-01 -2.646504938602447510e-01 -1.985437422990798950e-02 -2.662549018859863281e-01 -7.821369171142578125e-02 -2.146298252046108246e-02 9.722362458705902100e-02 -7.618367671966552734e-02 -4.036831110715866089e-02 7.960335910320281982e-02 7.965673692524433136e-03 -8.531720377504825592e-03 9.825631231069564819e-02 2.289816737174987793e-01 4.397867619991302490e-01 -2.337202280759811401e-01 4.207146912813186646e-02 -2.672303617000579834e-01 -9.978169947862625122e-02 2.326092422008514404e-01 -7.292214035987854004e-02 -7.792266458272933960e-02 1.889199018478393555e-01 9.483420848846435547e-02 -6.302449852228164673e-02 2.157243490219116211e-01 -2.077462375164031982e-01 -1.563256084918975830e-01 -5.417255312204360962e-02 1.492594331502914429e-01
1.045124158263206482e-01 4.663177952170372009e-02 -9.850858151912689209e-02 -2.442801445722579956e-01 1.866970807313919067e-01 4.236876070499420166e-01 -2.396323382854461670e-01 1.608216576278209686e-02 -2.005587797611951828e-03 -1.060160715132951736e-02 -1.842864453792572021e-01 -3.418237864971160889e-01 9.344764798879623413e-02 1.056303232908248901e-01 -4.351331293582916260e-02 -1.218128278851509094e-01 1.919297873973846436e-01 -2.554436922073364258e-01 2.651073634624481201e-01 -2.683387100696563721e-01 1.175879687070846558e-02 1.137691512703895569e-01 -6.245495378971099854e-02 7.471545785665512085e-02 1.884500831365585327e-01 -5.257771536707878113e-02 -7.590422779321670532e-02 8.795991539955139160e-02 -8.440880477428436279e-02 1.491978168487548828e-01 -2.541473507881164551e-01 2.126976251602172852e-01
1.084370464086532593e-01 9.100340306758880615e-02 3.087542653083801270e-01 1.265126094222068787e-02 -5.089264363050460815e-02 -8.025202155113220215e-02 -3.337337374687194824e-01 -4.926736932247877121e-03 2.038310021162033081e-01 2.680966556072235107e-01 -5.411504209041595459e-02 1.932727992534637451e-01 1.236930564045906067e-01 1.388318836688995361e-01 1.310287863016128540e-01 4.799631237983703613e-02 2.353497445583343506e-01 -7.260925322771072388e-02 -1.785767846740782261e-03 -2.068882435560226440e-01 1.879483908414840698e-01 2.351560294628143311e-01 -1.696966141462326050e-01 5.946676805615425110e-02 2.744816541671752930e-01 -1.756114512681961060e-01 -1.633920520544052124e-01 1.637198403477668762e-02 1.031614467501640320e-01 -1.048492863774299622e-01 -1.867427378892898560e-01 3.744445741176605225e-01
3.639350235462188721e-01 2.593780755996704102e-01 1.573566496372222900e-01 -2.703567743301391602e-01 -1.839438974857330322e-01 1.329249236732721329e-02 -1.858311593532562256e-01 -2.346907109022140503e-01 9.761688858270645142e-02 -1.832707226276397705e-01 2.563382964581251144e-03 3.636255264282226562e-01 1.002850532531738281e-01 -1.846451014280319214e-01 8.786303550004959106e-02 -6.269059330224990845e-02 1.006721481680870056e-01 -1.662955433130264282e-01 -9.403634071350097656e-02 -1.741716265678405762e-01 3.948894888162612915e-02 1.818514913320541382e-01 -2.541924118995666504e-01 1.758196391165256500e-02 -2.181367389857769012e-02 1.139135435223579407e-01 -1.008119210600852966e-01 1.280472278594970703e-01 1.335559487342834473e-01 1.239495351910591125e-01 -2.888672947883605957e-01 1.202961280941963196e-01
9.313935786485671997e-02 4.163855314254760742e-01 1.031020730733871460e-01 -1.038573086261749268e-01 1.923462897539138794e-01 1.367217153310775757e-01 -1.008311286568641663e-01 -6.436112523078918457e-02 1.386982947587966919e-01 -1.224145516753196716e-01 3.028530180454254150e-01 -1.797031909227371216e-01 -1.038860604166984558e-01 -1.266941875219345093e-01 9.760855138301849365e-02 4.082772508263587952e-02 2.141307294368743896e-01 -1.471410244703292847e-01 4.862594977021217346e-02 -5.440121516585350037e-02 -8.527216315269470215e-02 -5.563784018158912659e-02 7.010041922330856323e-02 3.723128437995910645e-01 8.371549099683761597e-02 -1.785097569227218628e-01 3.449887931346893311e-01 1.937094032764434814e-01 -2.707071416079998016e-02 1.302410811185836792e-01 -1.405257880687713623e-01 2.658511996269226074e-01
3.190869390964508057e-01 3.325300216674804688e-01 1.115801557898521423e-01 -2.307956516742706299e-01 2.603218555450439453e-01 -3.278925269842147827e-02 -5.928080156445503235e-02 2.078155800700187683e-02 3.399100899696350098e-02 4.324234277009963989e-02 -1.168661862611770630e-01 -2.345810644328594208e-02 -1.488079428672790527e-01 -1.803579777479171753e-01 2.806673347949981689e-01 4.547066241502761841e-02 2.192616090178489685e-02 1.324739456176757812e-01 1.364367306232452393e-01 7.101367413997650146e-02 -1.055412963032722473e-01 -9.110866487026214600e-02 1.456674747169017792e-02 -2.329862117767333984e-01 2.786059975624084473e-01 -1.622693091630935669e-01 2.016849815845489502e-01 2.035592794418334961e-01 -1.369696110486984253e-01 -2.038505673408508301e-01 -2.859950065612792969e-01 2.292525619268417358e-01
-6.814470142126083374e-02 -1.218453496694564819e-01 1.126962229609489441e-01 -2.895573079586029053e-01 -1.920412778854370117e-01 1.019733995199203491e-01 -1.550216972827911377e-01 -3.322694599628448486e-01 2.474946230649948120e-01 -2.253778278827667236e-01 2.248143255710601807e-01 8.524541556835174561e-02 -1.830719262361526489e-01 9.558421373367309570e-02 7.114142179489135742e-02 9.289105073548853397e-04 1.484070569276809692e-01 1.497878134250640869e-02 -2.222586423158645630e-01 -1.196897253394126892e-01 -1.689339876174926758e-01 1.862444281578063965e-01 -3.425531322136521339e-03 3.094071755185723305e-03 4.628422260284423828e-01 -1.525995433330535889e-01 -5.311746615916490555e-03 1.750941388309001923e-02 -1.286546289920806885e-01 -9.920582175254821777e-02 -1.546309739351272583e-01 2.175151854753494263e-01
2.431127279996871948e-01 2.165634036064147949e-01 1.118460111320018768e-02 -3.368216454982757568e-01 -1.838334053754806519e-01 -4.864473827183246613e-03 3.522669896483421326e-02 -9.386150538921356201e-02 7.127097994089126587e-02 -7.421544194221496582e-02 1.423186510801315308e-01 3.111101686954498291e-01 -2.108320593833923340e-02 -1.067063584923744202e-01 2.133430689573287964e-01 1.341590732336044312e-01 4.229089319705963135e-01 -4.825231153517961502e-03 1.964260041713714600e-01 -2.788031995296478271e-01 -1.174419596791267395e-01 1.560243964195251465e-01 1.221233904361724854e-01 -4.098955169320106506e-02 9.936161339282989502e-02 2.046085335314273834e-02 1.081162616610527039e-01 2.331675440073013306e-01 -3.183306381106376648e-02 -2.078588157892227173e-01 -7.179959863424301147e-02 2.406977713108062744e-01
1.637381911277770996e-01 6.629814952611923218e-02 -4.655832797288894653e-02 -2.548740506172180176e-01 2.621424198150634766e-01 7.588617503643035889e-02 -6.880497187376022339e-02 9.894707798957824707e-02 1.246556639671325684e-01 7.913407683372497559e-02 -7.170656323432922363e-02 -1.446140259504318237e-01 -2.497113123536109924e-02 -7.094302773475646973e-02 8.736521005630493164e-02 -6.420641671866178513e-03 1.735777258872985840e-01 -3.522927463054656982e-01 -9.104158729314804077e-02 -4.296201840043067932e-02 -1.656302362680435181e-01 -1.197738274931907654e-01 -3.595530614256858826e-02 3.057186901569366455e-01 2.814552783966064453e-01 2.836387157440185547e-01 3.507111370563507080e-01 -1.558313518762588501e-01 -4.217594489455223083e-02 6.924433261156082153e-02 -1.417894661426544189e-01 3.419652879238128662e-01
1.968947499990463257e-01 -4.901301581412553787e-03 -1.553903683088719845e-03 -4.341951012611389160e-01 1.666352301836013794e-01 1.843243986368179321e-01 -1.233294755220413208e-01 2.980462908744812012e-01 9.888440370559692383e-02 -1.718448707833886147e-03 1.163348406553268433e-01 1.929931938648223877e-01 6.752938777208328247e-02 1.006707400083541870e-01 2.911365590989589691e-03 -5.451586842536926270e-02 3.371983766555786133e-01 6.423024088144302368e-02 -6.814631074666976929e-02 -1.856338381767272949e-01 -4.171201586723327637e-02 2.501407265663146973e-02 -2.461435645818710327e-01 1.662214249372482300e-01 6.417134404182434082e-02 2.796187102794647217e-01 8.495625108480453491e-02 2.498995363712310791e-01 -1.553492099046707153e-01 2.447001039981842041e-01 -1.665157973766326904e-01 1.320403367280960083e-01
2.835996448993682861e-01 2.546607255935668945e-01 1.372957229614257812e-01 -2.108921706676483154e-01 1.045597344636917114e-01 2.255894839763641357e-01 -1.545934230089187622e-01 1.710119843482971191e-01 -3.195943310856819153e-02 -1.942975819110870361e-01 -5.201172456145286560e-02 -4.411888774484395981e-03 -3.245888277888298035e-02 -1.218784302473068237e-01 -5.045386031270027161e-02 4.352365061640739441e-02 1.546832472085952759e-01 -2.203487455844879150e-01 -1.110948100686073303e-01 -1.393081545829772949e-01 -6.430502235889434814e-02 -9.325831197202205658e-03 1.655957996845245361e-01 -8.194266818463802338e-03 1.261101216077804565e-01 2.400770634412765503e-01 -2.151405066251754761e-01 1.813804060220718384e-01 3.105816543102264404e-01 3.033670186996459961e-01 -1.236525103449821472e-01 3.494746387004852295e-01
1.119070500135421753e-01 3.690558373928070068e-01 2.187676541507244110e-02 2.941420301795005798e-02 1.153249964118003845e-01 2.467040866613388062e-01 -3.507843017578125000e-01 -9.875574149191379547e-03 3.288246393203735352e-01 1.101109683513641357e-01 1.122860908508300781e-01 -1.169739365577697754e-01 -1.524101644754409790e-01 -2.986201941967010498e-01 1.474860161542892456e-01 1.837709099054336548e-01 -5.627695005387067795e-03 -3.432944789528846741e-02 3.269016370177268982e-02 1.811262965202331543e-01 -9.338916093111038208e-02 -2.490124665200710297e-02 1.355217546224594116e-01 1.898502856492996216e-01 1.712696552276611328e-01 -2.111104875802993774e-01 -1.178021654486656189e-01 2.708365321159362793e-01 7.631172775290906429e-04 -7.648675888776779175e-02 -6.589800119400024414e-03 2.688708007335662842e-01
3.192234039306640625e-01 -1.917201466858386993e-02 2.065989375114440918e-01 -3.020389080047607422e-01 1.140265539288520813e-01 3.371082246303558350e-01 -3.132148385047912598e-01 -9.326669573783874512e-02 8.038002997636795044e-02 -2.148431390523910522e-01 1.406247913837432861e-01 -3.785632550716400146e-02 -2.851098962128162384e-02 -4.745459556579589844e-02 -1.692560315132141113e-02 -2.269863784313201904e-01 1.236146986484527588e-01 -1.602719128131866455e-01 3.024536557495594025e-02 3.053592145442962646e-01 2.159736156463623047e-01 2.725661098957061768e-01 -2.138556689023971558e-01 1.410222798585891724e-01 1.445538103580474854e-01 -1.120702400803565979e-01 7.851281017065048218e-02 1.730182766914367676e-02 -1.055713817477226257e-01 -1.110582575201988220e-01 -1.287757903337478638e-01 2.065946115180850029e-03
2.492080926895141602e-01 2.404353581368923187e-02 1.072701960802078247e-01 -1.254512071609497070e-01 1.535075157880783081e-01 2.220684736967086792e-01 -3.151513040065765381e-01 2.421431839466094971e-01 2.270078659057617188e-02 -2.033421397209167480e-01 -8.296534419059753418e-02 2.857354581356048584e-01 1.317927031777799129e-03 2.261786162853240967e-02 -1.021269783377647400e-01 2.182295620441436768e-01 1.592548042535781860e-01 -1.690821200609207153e-01 -5.280353128910064697e-02 -6.680192053318023682e-02 3.858416154980659485e-02 -4.340494796633720398e-02 -3.085173964500427246e-01 1.835463792085647583e-01 1.758519560098648071e-01 -1.254497617483139038e-01 1.282617449760437012e-01 -3.120498657226562500e-01 -2.619286775588989258e-01 -1.637752517126500607e-03 -1.608537882566452026e-01 2.046056985855102539e-01
-1.022183671593666077e-01 3.907978832721710205e-01 1.357144564390182495e-01 -1.765892207622528076e-01 1.116221584379673004e-02 1.482853107154369354e-02 -4.707641303539276123e-01 -1.880976706743240356e-01 3.979227319359779358e-02 -2.104287892580032349e-01 5.778851732611656189e-02 -2.337626367807388306e-01 -1.430690586566925049e-01 1.757815182209014893e-01 1.237451508641242981e-01 -1.656498946249485016e-02 3.270311281085014343e-02 -1.565470248460769653e-01 -4.830464720726013184e-02 -8.383182436227798462e-02 -1.315680742263793945e-01 3.245210042223334312e-03 -1.732268952764570713e-03 1.697043925523757935e-01 6.891911476850509644e-02 -4.548561945557594299e-02 3.901825547218322754e-01 5.347229540348052979e-02 -7.371725514531135559e-03 -6.318712234497070312e-02 -3.095822036266326904e-01 1.273161321878433228e-01
2.403665333986282349e-01 2.234699130058288574e-01 8.325030654668807983e-02 -9.798144549131393433e-02 -1.047172024846076965e-01 4.178658723831176758e-01 -1.755456775426864624e-01 5.571507662534713745e-02 -8.872556686401367188e-02 -5.941101163625717163e-02 2.350352853536605835e-01 1.735955923795700073e-01 1.409341394901275635e-02 9.049490094184875488e-02 -1.406942456960678101e-01 1.104995459318161011e-01 3.851552680134773254e-02 -2.727751620113849640e-02 1.205355394631624222e-03 -1.531191617250442505e-01 4.405226791277527809e-04 1.414616405963897705e-01 -1.046809107065200806e-01 2.000270783901214600e-02 2.543270289897918701e-01 -1.241308748722076416e-01 1.341358423233032227e-01 5.460864305496215820e-01 -1.257443726062774658e-01 3.776295855641365051e-02 -2.070181369781494141e-01 7.518062740564346313e-02
8.458148688077926636e-02 2.581807076930999756e-01 -4.300216585397720337e-02 -1.225273236632347107e-01 6.193268671631813049e-02 1.954262703657150269e-01 -2.093484252691268921e-01 5.707487836480140686e-02 -1.990038007497787476e-01 -3.509339317679405212e-02 1.924082934856414795e-01 4.146341979503631592e-01 -2.041217237710952759e-01 -1.111349612474441528e-01 2.762932181358337402e-01 2.130593210458755493e-01 -1.513246893882751465e-01 -2.585240006446838379e-01 1.188605055212974548e-01 -1.272529363632202148e-01 -2.455717325210571289e-01 -1.134833972901105881e-02 -1.240902766585350037e-01 -2.679302729666233063e-02 4.342973977327346802e-02 2.291644811630249023e-01 5.299341306090354919e-02 -6.627511978149414062e-02 2.362275309860706329e-02 -1.375604718923568726e-01 -2.234265357255935669e-01 2.589998245239257812e-01
8.347808569669723511e-02 8.536598086357116699e-02 -1.140231788158416748e-01 -4.196073710918426514e-01 -2.186440117657184601e-02 6.140081211924552917e-02 -2.118039131164550781e-01 -2.176213860511779785e-01 1.207430064678192139e-01 -9.676439315080642700e-02 9.496278315782546997e-02 2.522909455001354218e-02 -3.233743906021118164e-01 -5.570134148001670837e-02 8.578748255968093872e-02 1.954799592494964600e-01 2.490163892507553101e-01 -4.299481213092803955e-01 -9.000729024410247803e-02 -1.523741483688354492e-01 1.107734963297843933e-01 -8.054803311824798584e-02 1.517471298575401306e-02 -1.927406787872314453e-01 6.748930364847183228e-02 -1.503540128469467163e-01 2.697613788768649101e-03 1.834887713193893433e-01 -5.388307571411132812e-02 2.021644264459609985e-01 -2.136453688144683838e-01 1.696636378765106201e-01
1.943579763174057007e-01 1.662984490394592285e-01 9.019308537244796753e-02 -7.191880792379379272e-02 7.137454301118850708e-02 6.124489009380340576e-02 -2.313021570444107056e-02 -2.747564110904932022e-03 -2.524454519152641296e-02 -5.290415510535240173e-02 5.914808064699172974e-02 2.779127098619937897e-02 -1.640016399323940277e-02 -7.267223298549652100e-02 -2.061395794153213501e-01 3.318559229373931885e-01 3.021762333810329437e-02 -2.164038121700286865e-01 6.209374405443668365e-04 -8.925399184226989746e-02 2.475744634866714478e-01 4.835602885577827692e-04 -1.040240377187728882e-01 -1.349914167076349258e-02 4.801282286643981934e-01 2.528798952698707581e-02 -5.585663765668869019e-02 -4.821880161762237549e-02 -3.132897317409515381e-01 1.077098473906517029e-01 -2.558409571647644043e-01 4.540645182132720947e-01
2.494352906942367554e-01 1.186121329665184021e-01 1.693744510412216187e-01 -2.437680661678314209e-01 -5.946098268032073975e-02 1.291125863790512085e-01 -2.315482795238494873e-01 5.512319132685661316e-02 7.072617113590240479e-02 -4.887886345386505127e-02 -3.669191896915435791e-02 3.529471158981323242e-01 -2.802041769027709961e-01 -3.009235262870788574e-01 2.340915203094482422e-01 4.130439460277557373e-02 1.267399042844772339e-01 -2.786370515823364258e-01 -3.204314410686492920e-01 -1.207052916288375854e-01 -5.430212616920471191e-02 9.942344576120376587e-02 7.367342710494995117e-02 -7.178041338920593262e-02 1.866535991430282593e-01 -1.783753186464309692e-02 1.648650877177715302e-02 2.780516743659973145e-01 1.822540909051895142e-01 -1.191110610961914062e-01 4.402666166424751282e-02 -5.842785909771919250e-02
2.249135076999664307e-01 1.030670478940010071e-01 5.081959068775177002e-02 -2.188739776611328125e-01 -3.257703781127929688e-02 1.654669046401977539e-01 -3.494077324867248535e-01 -8.658270537853240967e-02 -4.921890050172805786e-02 7.797729969024658203e-02 1.202701106667518616e-01 1.443096548318862915e-01 -3.473924696445465088e-01 -2.204297855496406555e-02 -7.091039419174194336e-02 2.938845455646514893e-01 4.772182554006576538e-02 -3.739778995513916016e-01 -1.211230307817459106e-01 4.240969568490982056e-02 -8.718135207891464233e-02 1.201439127326011658e-01 -2.061606198549270630e-01 2.964656352996826172e-01 1.219786554574966431e-01 -2.670205235481262207e-01 1.257569491863250732e-01 1.238549724221229553e-01 9.397867321968078613e-02 1.006044521927833557e-01 -2.134906500577926636e-02 1.616932749748229980e-01
-1.612055450677871704e-01 1.064234301447868347e-01 -5.293249338865280151e-02 -2.229345887899398804e-01 -2.038622051477432251e-01 5.173845887184143066e-01 -2.712785601615905762e-01 -1.186300739645957947e-01 -1.247513853013515472e-02 8.809519559144973755e-02 7.773616164922714233e-02 3.335530310869216919e-02 -1.336087435483932495e-01 -3.127530962228775024e-02 8.266697637736797333e-03 9.471430629491806030e-02 -2.763715572655200958e-02 -1.216106340289115906e-01 -1.466316431760787964e-01 7.445431314408779144e-03 -1.129907444119453430e-01 4.279018193483352661e-02 -2.429656982421875000e-01 -1.013443693518638611e-01 4.510241448879241943e-01 -1.557790786027908325e-01 3.222452104091644287e-02 4.086508601903915405e-02 -1.971517950296401978e-01 5.194706469774246216e-02 -1.424832940101623535e-01 2.388635575771331787e-01
4.193284809589385986e-01 1.596422940492630005e-01 1.367976814508438110e-01 -2.196148484945297241e-01 6.230650469660758972e-02 -2.374395914375782013e-02 2.840746752917766571e-02 -7.532878220081329346e-02 -3.196006268262863159e-02 -6.721588969230651855e-02 2.461799383163452148e-01 3.282999992370605469e-02 -8.948141336441040039e-02 -6.120475009083747864e-02 3.953774869441986084e-01 1.036245077848434448e-01 3.263054192066192627e-01 -2.524845302104949951e-01 1.415826529264450073e-01 -3.891837000846862793e-01 4.656961932778358459e-02 8.358608931303024292e-02 5.538957193493843079e-02 2.082750760018825531e-02 7.777044177055358887e-02 1.678178608417510986e-01 1.649211347103118896e-01 4.212858900427818298e-02 3.393657878041267395e-02 -1.074851155281066895e-01 2.391020394861698151e-02 2.095677405595779419e-01
2.590291202068328857e-01 3.621055483818054199e-01 2.306020557880401611e-01 -1.211878731846809387e-01 -5.930880457162857056e-02 4.752952232956886292e-02 -1.215687915682792664e-01 -1.022293884307146072e-02 -6.233123317360877991e-02 -1.796100102365016937e-02 -5.536319687962532043e-02 7.273204158991575241e-03 -1.158737856894731522e-02 -2.627477049827575684e-01 4.104394465684890747e-02 3.942730650305747986e-02 7.427867501974105835e-02 -2.041461318731307983e-01 -7.985077798366546631e-02 -1.594014018774032593e-01 -3.370365798473358154e-01 -1.124301925301551819e-01 1.234880089759826660e-01 5.049601197242736816e-02 -3.228113055229187012e-02 7.443527132272720337e-02 3.186786919832229614e-02 8.234544843435287476e-02 2.432163208723068237e-01 3.120042979717254639e-01 3.143594041466712952e-02 4.885128736495971680e-01
1.514211148023605347e-01 2.410678714513778687e-01 1.248601600527763367e-01 -1.379329711198806763e-01 -1.360605508089065552e-01 8.589361608028411865e-02 -1.139988154172897339e-01 1.768640615046024323e-02 1.848940104246139526e-01 -9.718300402164459229e-02 -6.618660688400268555e-02 1.384432911872863770e-01 1.837415248155593872e-01 -2.894373238086700439e-01 -1.293590068817138672e-01 -1.212565973401069641e-01 -5.927143245935440063e-02 -3.562050759792327881e-01 1.280356645584106445e-01 -8.206327259540557861e-02 -1.910874247550964355e-01 4.114094674587249756e-01 -2.632936835289001465e-01 1.282846033573150635e-01 8.552491664886474609e-02 -1.825300306081771851e-01 1.164796054363250732e-01 2.878409922122955322e-01 -1.688913851976394653e-01 7.059691846370697021e-02 1.632912084460258484e-02 1.144228503108024597e-01
4.174350947141647339e-02 -4.428455233573913574e-02 2.301748842000961304e-01 -4.873125255107879639e-02 -7.017901632934808731e-03 5.068298056721687317e-02 -1.234830617904663086e-01 3.418754041194915771e-01 9.333199262619018555e-02 -1.860654354095458984e-01 -2.858755365014076233e-02 -2.174570262432098389e-01 -1.204265505075454712e-01 2.189892828464508057e-01 7.293742150068283081e-02 -2.085215300321578979e-01 8.611074090003967285e-02 -2.734835743904113770e-01 1.431538909673690796e-01 -2.492873668670654297e-01 -1.729792058467864990e-01 3.631895035505294800e-02 -2.431534677743911743e-01 1.170827522873878479e-01 3.913271427154541016e-01 2.734252214431762695e-01 9.379970282316207886e-02 7.484564930200576782e-02 -7.159557193517684937e-02 -6.932321935892105103e-02 -6.086681038141250610e-02 2.804403603076934814e-01
2.811189368367195129e-02 6.652944535017013550e-02 2.144199609756469727e-01 -1.125282198190689087e-01 -2.941338112577795982e-03 -1.056273933500051498e-02 -4.506839215755462646e-01 -7.679548580199480057e-03 2.326844334602355957e-01 1.560509204864501953e-01 -1.705235391855239868e-01 2.269454598426818848e-01 5.818191543221473694e-02 -1.529705524444580078e-01 -8.628835529088973999e-02 -1.547467261552810669e-01 2.379662990570068359e-01 -1.415478587150573730e-01 -9.504941105842590332e-02 -1.297566890716552734e-01 1.004146113991737366e-01 1.960039734840393066e-01 -3.608610630035400391e-01 2.365833073854446411e-01 1.192513387650251389e-02 1.212497949600219727e-01 -6.096010655164718628e-02 -2.069607004523277283e-02 9.351936727762222290e-02 -4.352806508541107178e-02 -2.381703555583953857e-01 3.033381700515747070e-01
1.060562282800674438e-01 2.927630841732025146e-01 2.370304055511951447e-02 -1.629244238138198853e-01 -1.724135428667068481e-01 3.339866101741790771e-01 -1.286069750785827637e-01 -2.467185854911804199e-01 6.911053508520126343e-02 -7.659028470516204834e-02 -1.660043001174926758e-01 5.546683073043823242e-02 7.430111616849899292e-02 -8.181554824113845825e-02 1.375389546155929565e-01 -9.100260213017463684e-03 -1.204991787672042847e-01 -1.786053925752639771e-01 3.079647719860076904e-01 -1.206959187984466553e-01 -1.518811732530593872e-01 2.987213730812072754e-01 -4.081358313560485840e-01 8.415539748966693878e-03 1.898808479309082031e-01 -1.282497048377990723e-01 1.292227804660797119e-01 1.809969693422317505e-01 -6.000994145870208740e-02 -5.479905754327774048e-03 -1.963554471731185913e-01 -7.639524340629577637e-02
2.750895917415618896e-01 8.457697182893753052e-02 -1.051007211208343506e-01 -3.117658197879791260e-01 -1.286290138959884644e-01 3.261231584474444389e-03 -1.327983140945434570e-01 -8.683356642723083496e-02 -1.583994179964065552e-02 -3.874611854553222656e-02 1.534122824668884277e-01 5.274821072816848755e-02 -3.692202568054199219e-01 -5.809916555881500244e-02 1.793341636657714844e-01 1.774906814098358154e-01 6.934808939695358276e-02 -3.649360537528991699e-01 -8.838544785976409912e-02 -2.872349321842193604e-01 -2.894982099533081055e-01 -7.790319621562957764e-02 1.488677114248275757e-01 1.056221779435873032e-03 1.943040788173675537e-01 -2.910092845559120178e-02 -1.458968967199325562e-01 1.004212070256471634e-02 -2.463543266057968140e-01 2.303642183542251587e-01 -6.077662110328674316e-02 1.340910643339157104e-01
-9.837105125188827515e-02 -6.917645037174224854e-02 2.348274141550064087e-01 -3.007950186729431152e-01 -1.086165010929107666e-01 6.831850856542587280e-02 -4.104668498039245605e-01 8.500524610280990601e-02 1.592937707901000977e-01 -1.294672638177871704e-01 1.153393611311912537e-01 7.360146939754486084e-02 -2.174573689699172974e-01 -1.541545540094375610e-01 3.936021775007247925e-02 -1.197454854846000671e-01 1.455659717321395874e-01 -1.596609354019165039e-01 4.947760328650474548e-02 -4.531128704547882080e-02 -2.796441614627838135e-01 2.086804062128067017e-01 -2.101670106640085578e-04 8.603932708501815796e-02 -6.291564553976058960e-02 8.564962446689605713e-02 -1.938667446374893188e-01 2.244114428758621216e-01 -2.629891335964202881e-01 -1.536425203084945679e-01 2.230384200811386108e-01 2.790316045284271240e-01
2.838310599327087402e-01 6.085690483450889587e-02 -4.086777102202177048e-03 -1.958060264587402344e-01 -8.120230399072170258e-03 -3.208063542842864990e-03 -5.041258782148361206e-02 -1.866347715258598328e-02 2.191122323274612427e-01 -3.184930980205535889e-01 -1.978469789028167725e-01 3.178588449954986572e-01 -3.169510364532470703e-01 1.136503592133522034e-01 2.380729466676712036e-01 -1.214270740747451782e-01 -1.473758183419704437e-02 -2.174126915633678436e-02 2.538709938526153564e-01 -1.882791519165039062e-03 4.073389247059822083e-02 7.166711241006851196e-02 -1.355361193418502808e-01 3.452826440334320068e-01 2.076486796140670776e-01 1.954422798007726669e-03 8.754508197307586670e-02 1.232067123055458069e-01 1.031670905649662018e-02 -1.809163540601730347e-01 -1.673679202795028687e-01 2.522813975811004639e-01
-6.225459650158882141e-02 2.997907400131225586e-01 8.645039983093738556e-03 -2.745153605937957764e-01 -2.050936371088027954e-01 -5.984760448336601257e-02 9.394579380750656128e-02 1.460007131099700928e-01 2.287189364433288574e-01 7.704624533653259277e-02 -2.520779892802238464e-02 2.209443598985671997e-01 -4.765866324305534363e-02 1.170983817428350449e-02 2.327399104833602905e-01 -2.752445638179779053e-02 8.477943390607833862e-02 -1.397562175989151001e-01 -3.484985232353210449e-02 -2.408621907234191895e-01 -4.474484324455261230e-01 2.277519553899765015e-02 1.146757304668426514e-01 2.771188691258430481e-02 1.312475800514221191e-01 -2.034270018339157104e-02 -2.687527425587177277e-02 2.421659976243972778e-02 -4.401158541440963745e-02 -2.255413234233856201e-01 -2.373012155294418335e-01 4.016629755496978760e-01
1.513507068157196045e-01 2.372881211340427399e-02 1.743687391281127930e-01 -2.507057487964630127e-01 -2.368744090199470520e-02 1.071099340915679932e-01 -2.620627731084823608e-02 1.353612989187240601e-01 1.836382895708084106e-01 2.758859284222126007e-02 3.552097380161285400e-01 1.306738704442977905e-01 -2.352160215377807617e-01 6.397084891796112061e-02 -1.244776993989944458e-01 -1.199206039309501648e-01 7.013768702745437622e-02 -2.015052884817123413e-01 -2.315104454755783081e-01 -1.002397090196609497e-01 4.743791371583938599e-02 3.118788301944732666e-01 8.984170109033584595e-02 -5.880845710635185242e-02 1.600309163331985474e-01 -2.538660466670989990e-01 2.666839659214019775e-01 5.874129384756088257e-02 5.731782317161560059e-02 -4.703648015856742859e-02 -1.977744549512863159e-01 3.946418166160583496e-01
6.555144488811492920e-02 -1.610244214534759521e-01 2.944629490375518799e-01 -9.885855764150619507e-02 1.558538377285003662e-01 3.491307795047760010e-01 -4.975529015064239502e-02 -1.920393295586109161e-02 -3.584443777799606323e-02 -3.330922424793243408e-01 -8.275733888149261475e-02 1.288837641477584839e-01 -9.113398194313049316e-02 -7.845883816480636597e-02 3.085789084434509277e-01 -5.481822043657302856e-02 -5.525081232190132141e-02 -1.959821730852127075e-01 -8.627267181873321533e-02 1.318121850490570068e-01 -1.777225285768508911e-01 -3.932128846645355225e-02 -1.642076820135116577e-01 1.558323577046394348e-02 1.443310976028442383e-01 -6.714854389429092407e-02 -3.589152544736862183e-02 1.496496051549911499e-01 -3.908999264240264893e-02 2.319305539131164551e-01 -3.706934154033660889e-01 3.278857469558715820e-01
3.287159204483032227e-01 6.261435896158218384e-02 -2.112764492630958557e-02 -4.577638804912567139e-01 4.496214911341667175e-02 -6.135298754088580608e-04 -2.508184611797332764e-01 2.383619397878646851e-01 -6.003345176577568054e-02 5.908792093396186829e-02 2.152634970843791962e-02 -1.435550674796104431e-02 -6.479287054389715195e-03 -6.212733685970306396e-02 1.538884043693542480e-01 1.237457338720560074e-02 1.086968481540679932e-01 -1.816255003213882446e-01 -1.217793580144643784e-02 -2.883311212062835693e-01 3.414676487445831299e-01 7.908001542091369629e-02 -2.029204666614532471e-01 1.531948335468769073e-03 1.204036921262741089e-01 6.815419346094131470e-02 -2.681711018085479736e-01 7.732864469289779663e-02 -2.313859313726425171e-01 -4.655541852116584778e-02 -1.515100300312042236e-01 2.301364094018936157e-01
-4.549638554453849792e-02 1.555072665214538574e-01 1.665494441986083984e-01 -1.619722396135330200e-01 4.608910903334617615e-02 5.456219427287578583e-03 3.761570528149604797e-02 1.861686408519744873e-01 2.265820503234863281e-01 -1.929092220962047577e-02 -9.509275853633880615e-02 -1.609313040971755981e-01 -2.208706438541412354e-01 -8.928973972797393799e-02 2.237069755792617798e-01 1.711151599884033203e-01 2.848021686077117920e-01 -1.808634698390960693e-01 1.528999675065279007e-02 -4.009619355201721191e-02 -1.279111802577972412e-01 6.551674008369445801e-02 -2.564528286457061768e-01 3.978989422321319580e-01 1.212206929922103882e-01 3.243486583232879639e-01 3.637954592704772949e-03 -3.544350713491439819e-02 -3.513614833354949951e-02 -1.625551432371139526e-01 -2.957106232643127441e-01 2.492614984512329102e-01
5.076334252953529358e-02 1.531818658113479614e-01 6.065987423062324524e-02 1.977538317441940308e-01 -4.100348800420761108e-02 1.051265001296997070e-01 -1.374717503786087036e-01 -1.250318139791488647e-01 1.953116059303283691e-01 -6.377021223306655884e-02 -7.860415428876876831e-02 -9.199917316436767578e-02 -3.112943656742572784e-02 -3.228910863399505615e-01 1.009873822331428528e-01 -1.689099818468093872e-01 3.123930096626281738e-01 6.751233339309692383e-02 1.491252779960632324e-01 7.279528677463531494e-02 -7.346822321414947510e-02 3.070474267005920410e-01 -1.696411371231079102e-01 2.616375386714935303e-01 4.195100367069244385e-01 -2.145024091005325317e-01 -3.872321173548698425e-02 2.134881168603897095e-01 2.447901852428913116e-02 9.251932613551616669e-03 -1.796311587095260620e-01 2.333962768316268921e-01
2.720664143562316895e-01 -5.826321616768836975e-02 -7.301846146583557129e-02 -1.106366608291864395e-02 1.279446333646774292e-01 2.438090890645980835e-01 -2.965681850910186768e-01 1.028305590152740479e-01 1.761394292116165161e-01 2.138053067028522491e-02 -7.257489860057830811e-02 -1.763089001178741455e-01 2.860892936587333679e-02 -5.537529289722442627e-02 1.935351043939590454e-01 2.311561107635498047e-01 -1.083118915557861328e-01 -1.532485336065292358e-01 -1.185098662972450256e-01 -2.412171959877014160e-01 -1.771047711372375488e-01 1.071248278021812439e-01 -3.598037362098693848e-01 -4.746849462389945984e-02 1.798805743455886841e-01 -9.728240221738815308e-02 8.793611079454421997e-02 1.293817162513732910e-01 1.230646017938852310e-02 3.761769533157348633e-01 -1.168797835707664490e-01 2.767094373703002930e-01
2.331229597330093384e-01 1.740385591983795166e-01 1.823111772537231445e-01 -2.704123556613922119e-01 -8.292604982852935791e-02 5.979975685477256775e-02 -2.866167128086090088e-01 1.082021370530128479e-01 1.631677895784378052e-01 1.174992099404335022e-01 -4.917590692639350891e-02 3.961423784494400024e-02 -1.750481687486171722e-02 -3.859896957874298096e-02 -2.980568408966064453e-01 9.003080427646636963e-02 2.238731980323791504e-01 -2.499759793281555176e-01 -2.548840641975402832e-01 -2.352323532104492188e-01 9.321047365665435791e-02 1.017195284366607666e-01 9.177941828966140747e-02 -1.262854337692260742e-01 2.201665937900543213e-01 8.720295876264572144e-02 -3.236232101917266846e-01 2.631093263626098633e-01 6.624868512153625488e-02 1.841983199119567871e-01 -1.097702309489250183e-01 6.942621618509292603e-02
-5.679439008235931396e-02 3.929485976696014404e-01 -4.478620737791061401e-02 -1.188422441482543945e-01 1.983365565538406372e-01 2.668187916278839111e-01 -2.707534655928611755e-02 1.927177608013153076e-01 1.827275007963180542e-01 -2.098100036382675171e-01 1.216787099838256836e-01 -9.288761019706726074e-02 5.642736330628395081e-02 -2.271900922060012817e-01 1.597109586000442505e-01 1.660636365413665771e-01 2.795448303222656250e-01 -1.688236445188522339e-01 2.536181807518005371e-01 -4.140690900385379791e-03 -2.230264842510223389e-01 1.950518786907196045e-02 9.395737200975418091e-02 2.095490247011184692e-01 1.172361671924591064e-01 -9.794205427169799805e-02 2.113653868436813354e-01 5.735902115702629089e-02 -4.622656852006912231e-02 2.084200829267501831e-01 -1.299430876970291138e-01 2.479852885007858276e-01
2.510942220687866211e-01 1.410955637693405151e-01 -1.317094862461090088e-01 1.900465227663516998e-02 1.739409118890762329e-01 2.599192559719085693e-01 -3.633419573307037354e-01 -2.468601912260055542e-01 4.498344287276268005e-02 5.626140534877777100e-02 1.549460589885711670e-01 -1.068766117095947266e-01 -2.298554927110671997e-01 1.080504357814788818e-01 -5.317797511816024780e-02 -9.825046360492706299e-02 1.112088486552238464e-01 -2.057043761014938354e-01 1.640333086252212524e-01 -1.113915517926216125e-01 -8.974599093198776245e-02 1.081720814108848572e-01 1.159601435065269470e-01 -1.141526475548744202e-01 1.910986006259918213e-01 1.906304508447647095e-01 -9.571315720677375793e-03 1.578979641199111938e-01 -3.827526867389678955e-01 -2.465993463993072510e-01 -2.029304355382919312e-01 6.596810370683670044e-02
2.917934954166412354e-01 2.275046557188034058e-01 2.949432730674743652e-01 3.696808591485023499e-02 -3.464644402265548706e-02 8.489469438791275024e-02 -3.681110441684722900e-01 -1.721541285514831543e-01 1.145869344472885132e-01 1.824895739555358887e-01 -5.415866151452064514e-02 3.549412190914154053e-01 -7.695578038692474365e-02 -8.477000892162322998e-02 -7.271765917539596558e-02 1.187918931245803833e-01 1.325339525938034058e-01 -1.609657555818557739e-01 3.741824999451637268e-02 -9.842120110988616943e-02 4.100436717271804810e-02 2.542366683483123779e-01 -1.575614213943481445e-01 -8.579568564891815186e-02 2.757297456264495850e-01 2.276946604251861572e-01 -5.242434889078140259e-02 -1.285757273435592651e-01 1.037299782037734985e-01 -1.225538998842239380e-01 -4.372045863419771194e-03 2.594546675682067871e-01
1.475606709718704224e-01 4.707213491201400757e-02 1.893713176250457764e-01 -1.392324268817901611e-01 6.273157894611358643e-02 1.738441288471221924e-01 -6.278508156538009644e-02 -2.513069212436676025e-01 -5.799899995326995850e-02 1.489244252443313599e-01 1.101996749639511108e-01 1.309514641761779785e-01 1.014291942119598389e-01 -6.854984909296035767e-02 -4.633367434144020081e-02 1.150533333420753479e-01 -1.220263019204139709e-01 -2.338393777608871460e-01 6.711158901453018188e-02 8.260747790336608887e-02 -2.890508770942687988e-01 1.997224390506744385e-01 4.663792997598648071e-02 3.076461553573608398e-01 3.020496964454650879e-01 8.306742459535598755e-02 1.022158563137054443e-02 -1.187725886702537537e-01 -1.715447008609771729e-01 -2.745343744754791260e-01 -2.272622734308242798e-01 4.054044187068939209e-01
-2.698790468275547028e-02 4.198934435844421387e-01 -3.248557075858116150e-02 -2.765851020812988281e-01 -6.140532344579696655e-02 -7.317738980054855347e-02 -2.859804332256317139e-01 -1.251774374395608902e-02 2.008169889450073242e-02 3.735619783401489258e-01 2.366197062656283379e-03 -7.787626236677169800e-02 -3.261756896972656250e-02 -2.811304330825805664e-01 -9.007390588521957397e-03 -2.470530942082405090e-02 8.087982237339019775e-02 3.358633816242218018e-02 -1.048255190253257751e-01 -1.705524474382400513e-01 -5.266643315553665161e-02 1.915154904127120972e-01 -1.011292561888694763e-01 1.736316382884979248e-01 4.499957859516143799e-01 -1.327429115772247314e-01 -6.993186473846435547e-02 7.496083527803421021e-02 -1.085565239191055298e-01 -7.370802760124206543e-02 -8.581656217575073242e-02 2.115330696105957031e-01
1.111433133482933044e-01 2.201810777187347412e-01 2.081946134567260742e-01 4.663099721074104309e-02 -1.927399188280105591e-01 3.105711638927459717e-01 -2.040189504623413086e-01 2.251744866371154785e-01 2.484540045261383057e-01 1.143796555697917938e-02 -1.876067668199539185e-01 1.507467404007911682e-02 -9.023122489452362061e-03 -3.633140027523040771e-02 2.420566231012344360e-01 -2.174277789890766144e-02 2.117323428392410278e-01 -1.586974561214447021e-01 -5.984053388237953186e-02 -3.936397731304168701e-01 -2.493955008685588837e-02 -7.534747570753097534e-02 -3.722415119409561157e-02 -4.958329349756240845e-02 1.191108152270317078e-01 2.789324522018432617e-01 1.265199035406112671e-01 -8.678061515092849731e-02 -5.770959705114364624e-02 9.989617764949798584e-02 -3.607363402843475342e-01 1.109378561377525330e-01
3.114148378372192383e-01 2.849450111389160156e-01 8.271673321723937988e-02 1.420015655457973480e-02 1.067391708493232727e-01 -5.543398112058639526e-02 -4.564886912703514099e-02 -7.964072376489639282e-02 9.956747293472290039e-02 -2.944295480847358704e-02 -5.067848041653633118e-02 9.607609361410140991e-02 -1.739466935396194458e-01 -8.479014039039611816e-02 4.965042695403099060e-02 5.910705029964447021e-02 3.849261999130249023e-01 -1.853480190038681030e-01 1.360112726688385010e-01 -4.230017066001892090e-01 -1.455769389867782593e-01 1.193020343780517578e-01 2.020968198776245117e-01 2.999037206172943115e-01 2.104989737272262573e-01 1.581034809350967407e-01 2.179497852921485901e-02 1.869632452726364136e-01 -2.213767617940902710e-01 -1.196647360920906067e-01 1.033520475029945374e-01 3.158240020275115967e-02
8.567126840353012085e-02 3.169823810458183289e-02 -1.097230091691017151e-01 9.604043513536453247e-02 -2.424003332853317261e-01 2.803062200546264648e-01 -4.034704267978668213e-01 8.796458691358566284e-02 9.302014857530593872e-02 -5.313069373369216919e-02 -2.629456296563148499e-02 1.738830804824829102e-01 -1.115053370594978333e-01 -3.088567554950714111e-01 6.121312826871871948e-02 -2.366524487733840942e-01 1.824521124362945557e-01 -2.841084301471710205e-01 -8.786555379629135132e-02 3.982368111610412598e-02 -1.503806114196777344e-01 -1.302749514579772949e-01 -2.320459634065628052e-01 -1.278920024633407593e-01 3.187465071678161621e-01 -1.096136271953582764e-01 5.799236148595809937e-02 -1.199819799512624741e-02 -8.750121295452117920e-02 -5.134529247879981995e-02 -2.825728952884674072e-01 1.104315519332885742e-01
7.555606961250305176e-02 2.554632425308227539e-01 2.775599360466003418e-01 -1.953154504299163818e-01 -1.328605264425277710e-01 2.700816467404365540e-02 -2.560181319713592529e-01 -8.516738563776016235e-02 -2.598719857633113861e-02 6.810574978590011597e-02 1.615149378776550293e-01 1.155661642551422119e-01 4.555792361497879028e-02 -3.453743085265159607e-02 2.869146168231964111e-01 1.255645696073770523e-02 2.349337786436080933e-01 -3.451998829841613770e-01 -9.337542951107025146e-02 -9.837955981492996216e-02 3.161324933171272278e-02 2.559838891029357910e-01 1.319230645895004272e-01 1.841175109148025513e-01 9.503215551376342773e-03 8.585780858993530273e-02 -7.981190085411071777e-02 1.095514297485351562e-01 -3.297942876815795898e-01 -1.263759136199951172e-01 1.895230710506439209e-01 3.083632588386535645e-01
2.322456538677215576e-01 1.067029982805252075e-01 -1.361432224512100220e-01 -1.643637865781784058e-01 3.999681212007999420e-03 -1.282817274332046509e-01 -4.528280496597290039e-01 2.284773141145706177e-01 -9.817883372306823730e-02 2.204146832227706909e-01 8.389540016651153564e-02 1.046499013900756836e-01 -1.425617188215255737e-01 -1.818388402462005615e-01 -5.833514500409364700e-03 2.518262863159179688e-01 1.922935843467712402e-01 8.973214030265808105e-02 6.219489127397537231e-02 3.853003680706024170e-02 -7.396005094051361084e-02 1.492026895284652710e-01 -1.327200531959533691e-01 2.152516841888427734e-01 4.270672798156738281e-01 6.828591972589492798e-02 -9.339063614606857300e-02 -3.419336304068565369e-02 -2.785415016114711761e-02 -1.862226277589797974e-01 -1.185815855860710144e-01 1.839281469583511353e-01
5.423607826232910156e-01 -5.009617656469345093e-02 2.131708562374114990e-01 -2.048074305057525635e-01 -2.226646095514297485e-01 3.121102228760719299e-02 -4.419977217912673950e-02 -4.089799150824546814e-02 1.725269705057144165e-01 -6.937629729509353638e-02 9.648095071315765381e-02 1.950857192277908325e-01 -8.562480658292770386e-02 1.775605976581573486e-01 5.012833978980779648e-03 1.819386333227157593e-01 7.498528808355331421e-02 -7.658851891756057739e-02 -3.194310516119003296e-02 -2.817986905574798584e-01 -1.209006235003471375e-01 2.069362998008728027e-01 -2.405594289302825928e-01 1.664312928915023804e-01 1.382061988115310669e-01 -9.676139801740646362e-02 1.964930631220340729e-02 1.532953381538391113e-01 -1.656922250986099243e-01 -1.362176984548568726e-01 -2.719711065292358398e-01 -2.411790005862712860e-02
2.367564588785171509e-01 2.440121471881866455e-01 -1.021137908101081848e-01 -6.735184788703918457e-02 -2.493668161332607269e-02 4.187173396348953247e-02 -2.760131657123565674e-01 2.421812862157821655e-01 6.731063593178987503e-03 -1.849552243947982788e-01 -2.028543204069137573e-01 -2.277662754058837891e-01 -6.202717777341604233e-03 -1.987871527671813965e-01 3.147955536842346191e-01 -6.539700925350189209e-02 3.783855959773063660e-02 -1.977797746658325195e-01 -2.155100256204605103e-01 -1.004467625170946121e-02 -2.444038838148117065e-01 -8.329877257347106934e-02 -5.898254737257957458e-02 3.660190477967262268e-02 1.110297515988349915e-01 2.221887260675430298e-01 -2.154656499624252319e-01 2.480133026838302612e-01 -1.288453042507171631e-01 1.096274107694625854e-01 -3.038358092308044434e-01 1.134475693106651306e-01
4.186511337757110596e-01 1.451296210289001465e-01 -7.384763658046722412e-02 -2.541884966194629669e-02 9.130389243364334106e-02 1.622498184442520142e-01 -1.111263781785964966e-01 -1.343877613544464111e-01 1.132886856794357300e-01 -7.227117195725440979e-03 2.779708504676818848e-01 2.309667915105819702e-01 -1.898040622472763062e-01 -3.989794105291366577e-02 -6.176276877522468567e-02 -3.594498336315155029e-02 1.433703452348709106e-01 -2.557855248451232910e-01 -8.419730700552463531e-03 1.498803347349166870e-01 2.036224156618118286e-01 3.347664475440979004e-01 1.433413773775100708e-01 -1.988283172249794006e-02 2.485467344522476196e-01 6.036930531263351440e-02 1.095785722136497498e-01 -7.800753414630889893e-02 1.299696564674377441e-01 -7.743351906538009644e-02 -3.638070523738861084e-01 1.566180735826492310e-01
1.702526211738586426e-01 5.142329931259155273e-01 1.748662889003753662e-01 9.527480229735374451e-03 3.597223758697509766e-01 1.173033267259597778e-01 -1.739397048950195312e-01 -7.413723319768905640e-02 1.773926764726638794e-01 1.502990424633026123e-01 -3.198818769305944443e-03 -2.312409877777099609e-01 -1.127042174339294434e-01 -5.138215795159339905e-02 2.640585005283355713e-01 5.745099112391471863e-02 1.083228215575218201e-01 -4.712843522429466248e-02 1.875869184732437134e-02 2.544980263337492943e-03 -4.647422954440116882e-02 -6.777779012918472290e-02 4.582471027970314026e-02 8.399367332458496094e-02 2.271296083927154541e-01 8.992631733417510986e-02 2.253179624676704407e-02 2.683407664299011230e-01 -1.106887012720108032e-01 -2.444759309291839600e-01 -1.924917846918106079e-01 1.720551103353500366e-01
9.296980500221252441e-02 -1.706362664699554443e-01 -4.589001461863517761e-02 -1.075297817587852478e-01 5.957061797380447388e-02 3.050382733345031738e-01 -1.388502418994903564e-01 -6.370040029287338257e-02 1.315287202596664429e-01 3.713034465909004211e-02 -2.342053502798080444e-01 3.225791156291961670e-01 7.847455143928527832e-02 6.617068499326705933e-02 1.220123171806335449e-01 3.973161429166793823e-02 3.978775069117546082e-02 -2.927089929580688477e-01 -5.201803147792816162e-02 -4.460086524486541748e-01 -2.001744210720062256e-01 -9.448029845952987671e-02 -9.944154322147369385e-02 1.261662989854812622e-01 2.761704027652740479e-01 -1.964676231145858765e-01 1.132060736417770386e-01 7.434431463479995728e-02 -5.749977380037307739e-02 1.121501922607421875e-01 -1.650760322809219360e-01 2.898389101028442383e-01
-2.315102703869342804e-02 1.197846829891204834e-01 5.003871023654937744e-02 -1.003313362598419189e-01 5.046207830309867859e-02 1.724012345075607300e-01 -1.365389972925186157e-01 3.906783089041709900e-02 6.830260902643203735e-02 -1.493152230978012085e-01 -2.324608713388442993e-02 -1.002375036478042603e-02 -2.931706309318542480e-01 1.028823405504226685e-01 1.474811881780624390e-01 -1.552031338214874268e-01 3.694560751318931580e-02 -2.828122377395629883e-01 5.831338837742805481e-02 -1.368839740753173828e-01 -3.863576650619506836e-01 -1.794299632310867310e-01 -9.163530915975570679e-02 2.092471718788146973e-01 4.796881973743438721e-01 7.181749492883682251e-02 -1.371100991964340210e-01 1.867459118366241455e-01 1.408899873495101929e-01 -1.262709647417068481e-01 -2.969174683094024658e-01 1.066625397652387619e-02
1.753633022308349609e-01 1.562306880950927734e-01 1.012597382068634033e-01 -2.101269960403442383e-01 -6.280148029327392578e-02 2.188645005226135254e-01 -2.302507758140563965e-01 1.679171770811080933e-01 -1.084470152854919434e-01 1.249226257205009460e-01 -3.551603481173515320e-02 -7.309124618768692017e-02 -2.252858318388462067e-02 -1.493412256240844727e-01 1.517684310674667358e-01 -6.192181259393692017e-02 2.746484577655792236e-01 -2.164992503821849823e-02 -2.015638798475265503e-01 5.290794372558593750e-02 -5.603193044662475586e-01 2.103342711925506592e-01 -8.017064630985260010e-02 1.451701042242348194e-03 2.490764409303665161e-01 1.632218509912490845e-01 1.084699109196662903e-01 -2.346533983945846558e-01 -1.629078984260559082e-01 -8.388476073741912842e-02 -1.048700534738600254e-03 2.620335482060909271e-02
1.748409867286682129e-01 1.396296471357345581e-01 6.453333050012588501e-02 -1.072338521480560303e-01 1.501819789409637451e-01 -9.556090086698532104e-02 -1.255506090819835663e-02 -7.338486611843109131e-02 -1.472616344690322876e-01 -6.807729601860046387e-02 1.044905334711074829e-01 -2.238757908344268799e-01 1.182943657040596008e-01 9.791056811809539795e-02 2.073082178831100464e-01 -1.316552013158798218e-01 -2.450090833008289337e-02 -2.534672319889068604e-01 -1.145696341991424561e-01 -9.717749804258346558e-02 -2.881765961647033691e-01 7.378546893596649170e-02 -3.387353122234344482e-01 1.057107970118522644e-01 1.227514967322349548e-01 -3.998902160674333572e-03 9.106621146202087402e-02 1.816843599081039429e-01 -2.611066102981567383e-01 1.581245660781860352e-01 -2.735171914100646973e-01 4.467573165893554688e-01
1.704672425985336304e-01 1.569238305091857910e-02 7.638523727655410767e-02 1.445679813623428345e-01 -1.662420108914375305e-02 2.530081868171691895e-01 -4.398889839649200439e-01 1.084719970822334290e-01 7.489723712205886841e-02 -2.323162406682968140e-01 3.449350595474243164e-02 2.105237394571304321e-01 -1.240268573164939880e-01 -3.321545720100402832e-01 4.428349435329437256e-02 -9.905424714088439941e-02 7.038179785013198853e-02 -2.051474452018737793e-01 -3.297660052776336670e-01 -2.000342905521392822e-01 2.238519303500652313e-02 -5.957714840769767761e-02 -4.429081082344055176e-02 -7.603005319833755493e-02 1.188852414488792419e-01 -6.348610669374465942e-02 1.853910237550735474e-01 2.982912659645080566e-01 7.856710255146026611e-02 -1.651504188776016235e-01 -6.677959859371185303e-02 2.117067873477935791e-01
1.684683114290237427e-01 1.439539939165115356e-01 2.346597015857696533e-01 -1.554932445287704468e-01 1.419955343008041382e-01 2.588385902345180511e-02 -3.889849642291665077e-03 -1.408845037221908569e-01 -1.197799444198608398e-01 -3.652976825833320618e-02 1.324849277734756470e-01 9.545604884624481201e-02 2.429511584341526031e-02 1.194528210908174515e-02 3.928761184215545654e-01 2.598082423210144043e-01 3.380752205848693848e-01 -2.641067504882812500e-01 2.514764480292797089e-02 -1.159616261720657349e-01 -8.132563531398773193e-02 1.606651842594146729e-01 1.967157423496246338e-01 -3.395534120500087738e-03 1.117318794131278992e-01 -5.007174983620643616e-02 -5.315021052956581116e-02 3.063522577285766602e-01 -1.405723989009857178e-01 -2.938433885574340820e-01 1.729531586170196533e-02 2.805199921131134033e-01
1.133868470788002014e-01 1.061832159757614136e-01 2.358710169792175293e-01 8.191465586423873901e-02 -7.418639957904815674e-02 3.014733493328094482e-01 -1.534831523895263672e-01 -1.668234616518020630e-01 3.605487644672393799e-01 1.463569402694702148e-01 -7.211549580097198486e-02 5.746375303715467453e-03 1.575374230742454529e-02 -1.351551264524459839e-01 5.470853298902511597e-02 -8.145168423652648926e-02 2.080508694052696228e-02 -8.971817046403884888e-02 -3.052719496190547943e-02 -3.692037761211395264e-01 -2.055858522653579712e-01 1.750222444534301758e-01 -3.397791879251599312e-03 3.319129049777984619e-01 2.328839153051376343e-02 -1.012258604168891907e-01 7.726651430130004883e-02 3.988701701164245605e-01 1.121910437941551208e-01 -9.873108938336372375e-04 -2.515524625778198242e-01 2.073475718498229980e-02
1.638530492782592773e-01 2.282736450433731079e-01 9.146014228463172913e-03 -2.449782341718673706e-01 1.355019398033618927e-02 3.380021080374717712e-02 -2.428582310676574707e-01 -1.789415925741195679e-01 2.165569551289081573e-02 -1.677737534046173096e-01 -8.545270562171936035e-02 -1.577420532703399658e-01 -1.778110489249229431e-02 3.339206799864768982e-02 -1.005297377705574036e-01 -3.641497343778610229e-02 3.083582520484924316e-01 -2.256221026182174683e-01 -1.662387400865554810e-01 -3.236880600452423096e-01 1.094114035367965698e-01 3.026487231254577637e-01 -4.097971022129058838e-01 -3.226970881223678589e-02 1.294738519936800003e-02 1.173651590943336487e-01 -1.542345881462097168e-01 -5.032481160014867783e-03 -2.217976748943328857e-01 1.761203706264495850e-01 -1.120834201574325562e-01 1.161083951592445374e-01
2.041757851839065552e-01 3.137954473495483398e-01 1.011106595396995544e-01 -2.970949746668338776e-02 -1.622307449579238892e-01 -1.042614057660102844e-01 -3.471512198448181152e-01 -5.289293080568313599e-02 2.558256089687347412e-01 3.608546778559684753e-02 -3.112019039690494537e-02 -2.778711616992950439e-01 -2.199419438838958740e-01 7.087646424770355225e-02 1.496148705482482910e-01 1.257194280624389648e-01 1.379211544990539551e-01 -7.490137964487075806e-02 3.048180975019931793e-02 2.048230171203613281e-01 -1.098822057247161865e-01 1.954701989889144897e-01 1.868302673101425171e-01 1.698164343833923340e-01 1.205465644598007202e-01 1.130389645695686340e-01 2.647781372070312500e-01 2.070175409317016602e-01 -7.030166685581207275e-02 1.334241181612014771e-01 -2.466143667697906494e-01 2.152769267559051514e-01
2.741962671279907227e-01 2.835449874401092529e-01 1.345049887895584106e-01 -9.744623303413391113e-02 -9.618956595659255981e-02 1.515755951404571533e-01 -1.433814615011215210e-01 -1.303724050521850586e-01 1.779165267944335938e-01 -1.302019804716110229e-01 1.110948622226715088e-01 1.037095785140991211e-01 3.305812776088714600e-01 -2.234130725264549255e-02 -2.959853410720825195e-01 -2.032215893268585205e-02 -8.840975351631641388e-04 -3.559324145317077637e-01 7.418987900018692017e-02 -1.662331521511077881e-01 -6.315248459577560425e-02 1.523886919021606445e-01 -2.419197857379913330e-01 -9.826739132404327393e-02 9.544490277767181396e-02 -7.177611440420150757e-02 1.328433454036712646e-01 2.292505204677581787e-01 -2.173379212617874146e-01 -1.488106846809387207e-01 -2.537252008914947510e-01 6.403495371341705322e-02
1.379634141921997070e-01 4.230141043663024902e-01 1.649037897586822510e-01 7.854193449020385742e-02 1.787183135747909546e-01 8.803342282772064209e-02 -3.713789582252502441e-01 -1.984023600816726685e-01 7.611600309610366821e-02 1.317668855190277100e-01 -9.098084270954132080e-02 -2.106291800737380981e-01 -1.794415712356567383e-01 3.399213030934333801e-02 2.158225476741790771e-01 -1.598256379365921021e-01 1.880788654088973999e-01 -9.828595072031021118e-02 1.446796655654907227e-01 4.121762141585350037e-02 -1.519098877906799316e-01 -6.968548893928527832e-02 6.424260139465332031e-02 1.209548413753509521e-01 1.868384033441543579e-01 -6.157683581113815308e-02 6.249623000621795654e-02 2.393871778622269630e-03 -2.972743511199951172e-01 2.349995821714401245e-01 -1.768413335084915161e-01 1.964034289121627808e-01
1.039971709251403809e-01 1.505813002586364746e-01 -1.589135825634002686e-02 -1.398929059505462646e-01 5.669720098376274109e-02 -1.593799144029617310e-01 -2.721506357192993164e-01 -1.513879448175430298e-01 1.740559935569763184e-01 -1.898657530546188354e-01 1.328951269388198853e-01 8.820789307355880737e-02 -8.466156572103500366e-02 -5.203897133469581604e-02 -1.466969996690750122e-01 9.401506185531616211e-02 -3.729555010795593262e-02 -1.667123287916183472e-01 -7.438571751117706299e-02 -2.316914647817611694e-01 -8.722044527530670166e-02 6.345166265964508057e-02 1.624698489904403687e-01 1.325511932373046875e-01 5.477536320686340332e-01 -2.860880270600318909e-02 -5.988295003771781921e-02 -1.334118545055389404e-01 -3.065446913242340088e-01 -2.709161937236785889e-01 -1.272956430912017822e-01 1.981446444988250732e-01
-7.116112112998962402e-02 2.572276294231414795e-01 1.053869202733039856e-01 2.928654290735721588e-02 2.019281536340713501e-01 2.040350735187530518e-01 -1.704178303480148315e-01 -1.124751493334770203e-01 1.251018494367599487e-01 -1.607077717781066895e-01 2.511400878429412842e-01 -8.245384693145751953e-02 -1.121644955128431320e-02 -1.952922940254211426e-01 3.287808969616889954e-02 1.081392168998718262e-02 3.433001339435577393e-01 -1.128815207630395889e-02 1.395525783300399780e-01 1.139128059148788452e-01 -2.273884415626525879e-01 3.017150163650512695e-01 -1.153518930077552795e-01 2.850512564182281494e-01 8.597920835018157959e-02 4.891988821327686310e-03 3.023701608180999756e-01 2.749862968921661377e-01 1.242262423038482666e-01 9.372374042868614197e-03 -6.061149016022682190e-02 2.459901869297027588e-01
3.438934683799743652e-01 4.278720021247863770e-01 1.214053016155958176e-03 -1.603911668062210083e-01 1.134909540414810181e-01 -5.248410999774932861e-02 -2.595440447330474854e-01 1.081478744745254517e-01 4.314314574003219604e-03 -2.068590559065341949e-02 -1.395869068801403046e-02 -2.408608347177505493e-01 -1.864011883735656738e-01 -1.476285886019468307e-02 1.832462847232818604e-01 -3.871170058846473694e-02 3.665847778320312500e-01 1.145491451025009155e-01 4.436630010604858398e-02 -1.403547078371047974e-01 -9.600637108087539673e-02 8.500425145030021667e-03 -2.746969088912010193e-02 5.585099756717681885e-02 2.197237610816955566e-01 -7.784307003021240234e-02 -1.202889345586299896e-02 1.325913220643997192e-01 -3.010755479335784912e-01 -2.409152239561080933e-01 7.210850715637207031e-02 2.031234651803970337e-01
9.814310073852539062e-02 9.858600795269012451e-02 3.507784008979797363e-02 -1.697347015142440796e-01 -2.341433763504028320e-01 4.960392713546752930e-01 -2.243487983942031860e-01 6.118336692452430725e-03 -1.125518977642059326e-02 -2.941334620118141174e-03 2.730461768805980682e-02 3.224789164960384369e-03 7.305185496807098389e-02 7.009612023830413818e-02 1.099763959646224976e-01 1.143514811992645264e-01 -6.242812052369117737e-02 -3.251009061932563782e-02 -2.262678146362304688e-01 -7.016458362340927124e-02 -2.119080722332000732e-01 9.002806991338729858e-02 -1.191504970192909241e-01 -9.083198755979537964e-02 2.094396650791168213e-01 -4.160923063755035400e-01 1.856976002454757690e-01 1.507792025804519653e-01 -6.216009333729743958e-02 1.238692775368690491e-01 -2.133280932903289795e-01 2.959464192390441895e-01
2.298719137907028198e-01 1.235057860612869263e-01 1.321006715297698975e-01 -3.135832846164703369e-01 1.300762146711349487e-01 -6.862334161996841431e-02 -5.490725859999656677e-02 -1.668349355459213257e-01 5.401167273521423340e-02 1.058222204446792603e-01 -1.328857839107513428e-01 2.637614682316780090e-02 -7.588727772235870361e-02 -1.275407820940017700e-01 1.504300832748413086e-01 3.215017914772033691e-01 -1.218627672642469406e-02 -3.806588947772979736e-01 -1.710178554058074951e-01 -1.050710752606391907e-01 4.709138721227645874e-02 4.858556762337684631e-02 1.285402029752731323e-01 -2.185674011707305908e-02 2.794499993324279785e-01 -9.977228939533233643e-03 -3.313082456588745117e-02 5.879859998822212219e-02 -1.519197970628738403e-01 2.774411737918853760e-01 -4.239340126514434814e-01 1.171288564801216125e-01
-1.310806022956967354e-03 6.075618788599967957e-03 2.980009019374847412e-01 -7.287716120481491089e-02 2.778375446796417236e-01 -3.956930339336395264e-02 -1.586792171001434326e-01 1.205958798527717590e-01 7.198494859039783478e-03 -1.748737543821334839e-01 -1.474153697490692139e-01 -8.950950950384140015e-02 -3.450383618474006653e-02 1.630190387368202209e-02 -2.097978815436363220e-02 -2.308274507522583008e-01 2.374076098203659058e-01 -1.315945684909820557e-01 2.219871617853641510e-02 -2.764809429645538330e-01 5.016781017184257507e-02 -1.172512769699096680e-02 -1.786772161722183228e-01 -1.518637984991073608e-01 1.905688792467117310e-01 -1.912440955638885498e-01 1.116422489285469055e-01 1.137636005878448486e-01 -4.953186493366956711e-03 1.856028437614440918e-01 -4.688527882099151611e-01 3.331080675125122070e-01
2.783116102218627930e-01 1.534521579742431641e-01 -3.570357710123062134e-02 6.624799966812133789e-02 -4.442830011248588562e-02 -4.208710044622421265e-02 -1.724030971527099609e-01 -7.019814848899841309e-02 1.378504782915115356e-01 2.356108464300632477e-02 -2.095074057579040527e-01 -1.551219075918197632e-01 -3.751759231090545654e-01 -1.847392171621322632e-01 8.084449172019958496e-02 2.718495763838291168e-02 2.933369018137454987e-02 -3.265363574028015137e-01 -4.525776579976081848e-02 2.041197717189788818e-01 -1.301589906215667725e-01 2.736666798591613770e-01 1.050473307259380817e-03 1.714149713516235352e-01 2.275651842355728149e-01 -1.339662224054336548e-01 -3.270826935768127441e-01 2.700398564338684082e-01 3.091060183942317963e-02 -6.607497576624155045e-03 -1.424679458141326904e-01 2.047165334224700928e-01
2.494404017925262451e-01 -1.443442106246948242e-01 -1.094281002879142761e-01 -4.636410772800445557e-01 -7.648196816444396973e-02 5.999634787440299988e-02 -8.618149161338806152e-02 1.028890013694763184e-01 3.270120918750762939e-01 -1.103287637233734131e-01 -8.746853470802307129e-02 -1.512793451547622681e-01 1.234409883618354797e-01 5.144139286130666733e-03 2.674161642789840698e-02 6.076700985431671143e-02 2.351592928171157837e-01 -4.083312451839447021e-01 -6.986818462610244751e-02 1.904352754354476929e-02 -2.323723863810300827e-03 8.866993337869644165e-02 5.528583750128746033e-02 6.302739679813385010e-02 2.093957513570785522e-01 1.781548857688903809e-01 -7.284469902515411377e-02 1.615336239337921143e-01 6.386820971965789795e-02 -1.670639775693416595e-02 -8.181604743003845215e-02 3.647110462188720703e-01
-1.762865930795669556e-01 -8.260995894670486450e-02 8.950199931859970093e-02 -1.005586087703704834e-01 3.790310025215148926e-02 1.208143532276153564e-01 -9.459672868251800537e-02 9.850344061851501465e-02 -8.628149516880512238e-03 -1.645494252443313599e-01 -2.626775950193405151e-02 -2.842043042182922363e-01 -1.441334336996078491e-01 -8.773713558912277222e-02 2.447221279144287109e-01 3.859333321452140808e-02 4.746626317501068115e-02 -2.811547815799713135e-01 -1.680770367383956909e-01 -2.410080283880233765e-01 -2.251591235399246216e-01 2.179138511419296265e-01 -1.532934308052062988e-01 2.328409105539321899e-01 -4.815338645130395889e-03 4.551619663834571838e-02 -1.474049389362335205e-01 2.667351365089416504e-01 5.614117905497550964e-02 2.736526355147361755e-02 -2.467579841613769531e-01 4.555594921112060547e-01
4.145927727222442627e-01 1.680903285741806030e-01 -3.238437697291374207e-03 -3.720014989376068115e-01 -9.681392461061477661e-03 -1.422580927610397339e-01 1.543922573328018188e-01 -1.159593760967254639e-01 3.115638718008995056e-02 3.887470439076423645e-02 1.098246648907661438e-01 9.019965678453445435e-02 -3.064565174281597137e-02 -1.793240904808044434e-01 3.138763010501861572e-01 1.982065886259078979e-01 8.549233525991439819e-02 -3.666032552719116211e-01 8.967427909374237061e-02 -1.029173377901315689e-03 -1.441685259342193604e-01 6.076890230178833008e-02 -6.876066327095031738e-02 1.935061961412429810e-01 2.649802267551422119e-01 -5.426508188247680664e-02 -4.685278609395027161e-02 -1.117018423974514008e-02 -1.505520641803741455e-01 1.873124539852142334e-01 -1.403321921825408936e-01 2.023474127054214478e-01
1.532262265682220459e-01 2.441280335187911987e-01 1.301792412996292114e-01 -1.793862283229827881e-01 -1.441839188337326050e-01 3.245455771684646606e-02 -2.132336199283599854e-01 1.797141730785369873e-01 -1.445483863353729248e-01 -3.791419863700866699e-01 -2.446673810482025146e-01 -2.151386998593807220e-02 -2.016933411359786987e-01 -2.207112908363342285e-01 1.944539695978164673e-01 -8.833617903292179108e-03 -9.252133965492248535e-02 -2.939930558204650879e-01 -1.699756234884262085e-01 1.070588752627372742e-01 -1.373233199119567871e-01 1.441089808940887451e-01 -9.910579025745391846e-02 -6.357307545840740204e-03 2.474439591169357300e-01 -8.195925503969192505e-02 -1.137722656130790710e-01 1.496362090110778809e-01 8.759846910834312439e-03 3.179844319820404053e-01 -1.477218121290206909e-01 6.935917586088180542e-02
3.222191929817199707e-01 1.886254101991653442e-01 -9.322272613644599915e-03 -3.857061564922332764e-01 1.340294778347015381e-01 4.566681385040283203e-02 3.213919699192047119e-01 -7.438220549374818802e-03 5.652974918484687805e-02 -9.820276172831654549e-04 -2.177848480641841888e-02 1.297985464334487915e-01 -3.785975277423858643e-02 -2.511011660099029541e-01 2.670976221561431885e-01 -5.374354124069213867e-02 1.349978595972061157e-01 -2.602840363979339600e-01 -5.303441360592842102e-02 -1.134325563907623291e-01 -3.192794919013977051e-01 3.339302539825439453e-01 -1.931394785642623901e-01 -4.691773559898138046e-03 2.235229015350341797e-01 -5.764573067426681519e-02 3.598972782492637634e-02 4.140966013073921204e-02 -3.111444599926471710e-02 8.187653869390487671e-02 -2.931369282305240631e-02 1.088863909244537354e-01
8.690881729125976562e-02 1.191631853580474854e-01 5.337969586253166199e-02 -2.917123436927795410e-01 1.501557379961013794e-01 1.923739910125732422e-01 -1.454798281192779541e-01 3.302723467350006104e-01 1.975339092314243317e-02 -2.213841527700424194e-01 -2.413311749696731567e-01 5.785296484827995300e-02 1.130730658769607544e-01 -2.631098926067352295e-01 -9.169211238622665405e-02 -9.968249499797821045e-02 -2.428741566836833954e-02 -1.751839667558670044e-01 -2.567323110997676849e-02 -7.172761857509613037e-02 -2.611398138105869293e-02 -2.397748269140720367e-02 -1.528111398220062256e-01 7.238727062940597534e-02 1.490339189767837524e-01 -1.852624714374542236e-01 -2.196963317692279816e-02 4.416307210922241211e-01 -6.707108765840530396e-02 1.410733461380004883e-01 -3.732734918594360352e-01 8.024631440639495850e-02
2.083664834499359131e-01 3.300622105598449707e-01 -4.993037879467010498e-02 -4.308983683586120605e-02 2.367519289255142212e-01 -6.375099532306194305e-03 -4.360213279724121094e-01 7.207388430833816528e-02 2.035623639822006226e-01 1.178354918956756592e-01 1.838445961475372314e-01 7.199224084615707397e-02 -2.712413370609283447e-01 1.910170316696166992e-01 2.143471091985702515e-01 1.405608355998992920e-01 1.487462818622589111e-01 -1.207462474703788757e-01 5.549607053399085999e-02 8.704614639282226562e-02 -2.870503626763820648e-02 -1.393131911754608154e-01 -2.305539697408676147e-01 -3.023725934326648712e-02 3.036857545375823975e-01 9.192576259374618530e-02 -4.371379688382148743e-02 6.503948569297790527e-02 -2.023796141147613525e-01 -5.135721340775489807e-02 -5.757657065987586975e-02 2.154885381460189819e-01
3.881283998489379883e-01 2.585673034191131592e-01 2.336748242378234863e-01 -2.938227355480194092e-01 -1.007113903760910034e-01 -1.070815026760101318e-01 4.428775236010551453e-02 8.026409149169921875e-02 -5.863450095057487488e-02 -9.023374319076538086e-02 9.793204069137573242e-02 1.026831567287445068e-01 -1.503624469041824341e-01 -6.024364754557609558e-02 2.896541953086853027e-01 2.078401856124401093e-02 2.283619940280914307e-01 -2.079374790191650391e-01 -5.609937384724617004e-02 -3.063389956951141357e-01 -1.292813569307327271e-02 2.059804499149322510e-01 1.919882297515869141e-01 6.800171732902526855e-02 1.356099694967269897e-01 1.460484564304351807e-01 -1.604020893573760986e-01 1.629647910594940186e-01 2.344554476439952850e-02 -2.635503113269805908e-01 -6.085657328367233276e-02 1.645930260419845581e-01
2.345640659332275391e-01 -7.211513817310333252e-02 1.935797780752182007e-01 -3.338979780673980713e-01 2.964681386947631836e-01 1.327583752572536469e-02 -1.620383262634277344e-01 -4.812657460570335388e-02 3.070416152477264404e-01 -1.198034062981605530e-01 1.334930360317230225e-01 1.788181364536285400e-01 9.471389651298522949e-02 -5.348025634884834290e-02 2.629233710467815399e-02 -1.055998280644416809e-01 -1.139891371130943298e-01 -3.351486027240753174e-01 -4.224614053964614868e-02 -9.838369488716125488e-02 1.763785481452941895e-01 1.232507973909378052e-01 -2.162035107612609863e-01 -2.436925098299980164e-02 4.006948471069335938e-01 3.196123987436294556e-02 -2.765301847830414772e-03 5.250993743538856506e-02 -1.625535786151885986e-01 1.451433300971984863e-01 -1.253954470157623291e-01 1.846658587455749512e-01
-3.209825232625007629e-02 -1.863501667976379395e-01 -3.996094316244125366e-02 -1.839298307895660400e-01 3.415042906999588013e-02 2.719240784645080566e-01 -3.343959450721740723e-01 -2.350500375032424927e-01 1.962624043226242065e-01 -2.112078517675399780e-01 -1.626405119895935059e-01 1.284437179565429688e-01 4.865448549389839172e-02 -5.367938801646232605e-02 3.425966203212738037e-01 5.318311601877212524e-02 1.698223650455474854e-01 -3.154846131801605225e-01 6.417402625083923340e-02 -3.251851499080657959e-01 -8.998940140008926392e-02 -1.144060939550399780e-01 -1.860001981258392334e-01 4.604609310626983643e-02 4.625932872295379639e-02 -1.061394736170768738e-01 1.018927097320556641e-01 6.045220792293548584e-02 -1.627052575349807739e-01 2.142842486500740051e-02 -5.026072729378938675e-03 2.908167839050292969e-01
3.507369547151029110e-05 3.666993975639343262e-01 1.866026967763900757e-01 -1.684643179178237915e-01 9.288898110389709473e-02 -4.152824729681015015e-02 -7.168496027588844299e-03 6.744618713855743408e-02 -6.236476451158523560e-02 -3.547771871089935303e-01 -1.603649556636810303e-01 2.399433851242065430e-01 -5.898921191692352295e-02 -2.597021758556365967e-01 1.347453892230987549e-01 6.671585887670516968e-02 1.262119561433792114e-01 -2.948713004589080811e-01 -1.516841202974319458e-01 1.657288372516632080e-01 -2.436525374650955200e-01 -4.811280965805053711e-02 -1.928141862154006958e-01 -8.087043464183807373e-02 3.002907931804656982e-01 1.218065097928047180e-01 2.158997952938079834e-01 1.635592132806777954e-01 -1.123592257499694824e-01 -7.073942688293755054e-04 -3.800064697861671448e-02 1.720549464225769043e-01
1.693947613239288330e-01 -3.494219109416007996e-02 1.030741631984710693e-01 -1.325246393680572510e-01 1.071576401591300964e-02 1.922335028648376465e-01 -3.939394950866699219e-01 -4.818345978856086731e-02 6.409563124179840088e-02 -2.448052465915679932e-01 1.271283924579620361e-01 7.168887555599212646e-02 1.010273247957229614e-01 -1.104770898818969727e-01 -3.136521950364112854e-02 -3.612577915191650391e-01 1.462842151522636414e-02 -2.465483993291854858e-01 1.762215048074722290e-01 1.669952273368835449e-01 1.392610073089599609e-01 1.185977682471275330e-01 -2.571732997894287109e-01 2.509052455425262451e-01 -3.759670257568359375e-02 -1.618819534778594971e-01 1.486451476812362671e-01 1.913022100925445557e-01 -1.900929063558578491e-01 6.279889028519392014e-03 -2.213635891675949097e-01 2.325885891914367676e-01
2.344460487365722656e-01 2.155892997980117798e-01 -2.076623961329460144e-02 -3.020988032221794128e-02 -8.439493179321289062e-02 3.801912441849708557e-02 -2.595112919807434082e-01 3.300843760371208191e-03 -3.852494806051254272e-02 -1.084309294819831848e-01 9.614343196153640747e-02 3.431236147880554199e-01 -2.669912874698638916e-01 1.171612441539764404e-01 9.105636924505233765e-02 2.601367533206939697e-01 -1.251977235078811646e-01 -3.053015470504760742e-01 5.300233140587806702e-02 -1.841074675321578979e-01 -2.483995407819747925e-01 -7.686638832092285156e-02 -3.749582916498184204e-02 -1.174244210124015808e-01 8.636680245399475098e-02 2.388701885938644409e-01 1.149658933281898499e-01 5.344679951667785645e-02 7.235385477542877197e-02 -1.269902288913726807e-01 -3.529338836669921875e-01 2.553148567676544189e-01
3.684552609920501709e-01 -2.028506994247436523e-01 1.477438770234584808e-02 -1.402001976966857910e-01 1.115828007459640503e-01 4.071184694766998291e-01 -3.046956956386566162e-01 7.928386330604553223e-02 1.635458767414093018e-01 -2.603901922702789307e-01 1.554312705993652344e-01 -4.033992066979408264e-02 -8.947924524545669556e-02 3.866880014538764954e-02 1.887259483337402344e-01 -3.764006122946739197e-02 4.720303416252136230e-02 -1.837484389543533325e-01 -1.510625928640365601e-01 -2.806600928306579590e-01 5.507508292794227600e-02 1.378315035253763199e-02 8.946496993303298950e-02 -7.274248450994491577e-02 3.123902976512908936e-01 9.122618287801742554e-02 -4.689106717705726624e-02 -1.578754335641860962e-01 -2.033522725105285645e-01 3.578125312924385071e-02 2.084128791466355324e-03 1.710364520549774170e-01
2.300771772861480713e-01 -3.961205109953880310e-02 1.272529363632202148e-01 -3.314616680145263672e-01 -1.068363785743713379e-01 1.004220470786094666e-01 -1.935312449932098389e-01 -2.339878380298614502e-01 4.322518408298492432e-02 5.678195133805274963e-02 4.830032587051391602e-02 9.911018610000610352e-02 4.863996803760528564e-02 -1.132915169000625610e-01 -1.250403001904487610e-02 1.093560606241226196e-01 -1.213989183306694031e-01 5.374880880117416382e-02 -1.515734791755676270e-01 -4.511889815330505371e-02 -1.453585475683212280e-01 1.096813455224037170e-01 1.238504424691200256e-01 9.877237677574157715e-02 3.290928006172180176e-01 2.908363640308380127e-01 2.710860669612884521e-01 -8.932651579380035400e-02 -2.378018945455551147e-01 -1.711871623992919922e-01 -4.046929776668548584e-01 1.905013471841812134e-01
1.567623764276504517e-01 1.760682165622711182e-01 -9.499435126781463623e-02 -1.552857607603073120e-01 1.720678508281707764e-01 1.161915510892868042e-01 -3.299320936203002930e-01 -4.727096762508153915e-03 2.790336310863494873e-01 -9.217905998229980469e-02 -6.667672842741012573e-02 -1.334391832351684570e-01 2.706853859126567841e-02 -1.310949772596359253e-01 9.785635769367218018e-02 2.583878114819526672e-02 1.407547146081924438e-01 -1.109781954437494278e-02 9.301897883415222168e-02 2.891550958156585693e-01 -1.342205554246902466e-01 8.278970420360565186e-02 2.732366621494293213e-01 -1.892020404338836670e-01 2.614114284515380859e-01 -9.497182816267013550e-02 -1.943968795239925385e-02 1.809305995702743530e-01 -1.163349747657775879e-01 6.041378527879714966e-02 -4.539871811866760254e-01 2.031041830778121948e-01
2.561165690422058105e-01 3.849270343780517578e-01 3.105858806520700455e-03 -1.256463080644607544e-01 -4.261208698153495789e-02 -2.293873950839042664e-02 -2.403856515884399414e-01 3.370962440967559814e-01 1.968569159507751465e-01 8.375007659196853638e-02 1.835068911314010620e-01 -5.054853111505508423e-02 -1.362274140119552612e-01 -4.780922085046768188e-02 1.207830607891082764e-01 -2.780642174184322357e-02 3.227354288101196289e-01 -8.666129410266876221e-02 -2.248311229050159454e-02 -1.637966036796569824e-01 -2.186473160982131958e-01 2.754130586981773376e-02 -2.951199375092983246e-02 1.949056535959243774e-01 -1.672583669424057007e-01 -3.992465138435363770e-02 -1.750592142343521118e-01 2.088359147310256958e-01 1.371065378189086914e-01 4.868989065289497375e-02 6.011784076690673828e-02 3.513366878032684326e-01
1.047547534108161926e-01 1.281390935182571411e-01 2.218320965766906738e-01 -8.487578481435775757e-02 -1.868318580090999603e-02 1.919895969331264496e-02 -6.977323442697525024e-02 2.066162824630737305e-01 9.664705395698547363e-02 -7.350552082061767578e-02 2.202291740104556084e-03 -1.592050641775131226e-01 -2.367359772324562073e-02 -5.304328799247741699e-01 9.231957793235778809e-02 -1.881437748670578003e-01 2.540984749794006348e-01 -1.436024904251098633e-01 2.806495130062103271e-01 -1.166473180055618286e-01 -1.104546487331390381e-01 3.693730235099792480e-01 6.399730592966079712e-02 -2.536209858953952789e-02 1.126051545143127441e-01 -2.102358639240264893e-01 2.339710667729377747e-02 1.110185980796813965e-01 2.591702342033386230e-02 -1.951111257076263428e-01 -2.004848569631576538e-01 1.495394408702850342e-01
8.814197033643722534e-02 1.041777618229389191e-02 5.439901724457740784e-02 -1.687329113483428955e-01 1.386107504367828369e-01 3.934982717037200928e-01 -4.121522605419158936e-01 2.218565642833709717e-01 8.245252072811126709e-03 -3.696066094562411308e-03 6.874027103185653687e-02 1.644435673952102661e-01 -6.823917478322982788e-02 1.122475937008857727e-01 3.242330253124237061e-02 -2.238611876964569092e-01 4.014568775892257690e-02 -2.321126163005828857e-01 1.754325330257415771e-01 1.115802526473999023e-01 9.263338148593902588e-02 2.450443357229232788e-01 -1.340733766555786133e-01 -5.121947731822729111e-03 1.296608448028564453e-01 -3.485965728759765625e-01 2.322185635566711426e-01 1.530655324459075928e-01 4.011756181716918945e-02 5.335868336260318756e-03 -1.697991937398910522e-01 1.891535967588424683e-01
2.691513597965240479e-01 -2.870960347354412079e-02 -7.553777098655700684e-02 -1.331551522016525269e-01 -4.079906269907951355e-03 1.371652334928512573e-01 -1.425345242023468018e-01 -5.329281687736511230e-01 1.044044271111488342e-01 -2.706492841243743896e-01 3.067790865898132324e-01 1.423016786575317383e-01 -1.171052232384681702e-01 2.166956961154937744e-01 5.772827565670013428e-02 1.303769052028656006e-01 7.848446816205978394e-02 -1.547328680753707886e-01 -1.589163090102374554e-03 -1.953991651535034180e-01 6.432031746953725815e-03 1.136963367462158203e-01 -1.183415725827217102e-01 1.036534160375595093e-01 2.453906387090682983e-01 -1.707795634865760803e-02 8.017846941947937012e-02 2.736927568912506104e-01 -1.051901206374168396e-01 -2.652582712471485138e-02 -8.652770519256591797e-02 1.830823123455047607e-01
1.983987241983413696e-01 -2.604800648987293243e-02 2.135754972696304321e-01 -1.415654867887496948e-01 -5.499638989567756653e-02 3.779368996620178223e-01 -5.257275700569152832e-02 7.312748581171035767e-02 1.593316793441772461e-01 2.335588932037353516e-01 4.061882570385932922e-02 2.270148396492004395e-01 1.246202290058135986e-01 -1.571318358182907104e-01 -3.480691462755203247e-02 2.326585203409194946e-01 2.642019093036651611e-01 -3.766944706439971924e-01 -4.227629303932189941e-02 -2.989251613616943359e-01 5.057582631707191467e-03 -2.392232976853847504e-02 -2.053777724504470825e-01 8.068167418241500854e-02 1.813255846500396729e-01 -1.289558410644531250e-01 2.437965124845504761e-01 1.633186787366867065e-01 -1.435608603060245514e-02 1.819890365004539490e-02 4.631323367357254028e-02 1.456526219844818115e-01
1.606605350971221924e-01 1.916867494583129883e-01 -3.996831923723220825e-02 -9.916766732931137085e-02 9.987816959619522095e-02 3.380830287933349609e-01 -1.173001304268836975e-01 3.766469061374664307e-01 6.011067703366279602e-02 3.817557170987129211e-02 -2.626573741436004639e-01 -1.554647460579872131e-03 -8.156049251556396484e-02 -4.527557268738746643e-02 6.298439949750900269e-02 -1.759181320667266846e-01 1.410508900880813599e-01 -2.439092546701431274e-01 -1.926864087581634521e-01 -9.432227909564971924e-02 -3.148363903164863586e-02 -9.624315798282623291e-02 -3.167664706707000732e-01 1.259413063526153564e-01 2.675850987434387207e-01 2.291425317525863647e-01 9.092460572719573975e-02 -4.766666516661643982e-02 -5.227963626384735107e-02 2.465647086501121521e-02 -3.125028014183044434e-01 2.022915631532669067e-01
3.253357112407684326e-01 4.678788185119628906e-01 1.364027261734008789e-01 -1.930201500654220581e-01 1.390972435474395752e-01 2.677237391471862793e-01 -1.051587685942649841e-01 1.963935792446136475e-02 2.944120950996875763e-02 1.744904369115829468e-01 4.481353983283042908e-02 -2.965170741081237793e-01 -1.748085170984268188e-01 -1.326743662357330322e-01 1.929198056459426880e-01 -1.750475913286209106e-02 7.392299175262451172e-02 1.197481155395507812e-01 -4.356171190738677979e-02 -4.109895601868629456e-02 5.768430233001708984e-02 -1.057268381118774414e-01 -2.862783707678318024e-02 -3.526537492871284485e-02 2.435697466135025024e-01 1.276891529560089111e-01 2.372449338436126709e-01 6.943193823099136353e-02 -9.362975507974624634e-02 -1.239659413695335388e-01 -2.142342925071716309e-01 2.515139579772949219e-01
1.987806111574172974e-01 -1.978332549333572388e-01 1.847832836210727692e-02 -2.309440970420837402e-01 1.416787058115005493e-01 2.636865377426147461e-01 -2.753020823001861572e-01 -5.320608988404273987e-02 -1.458555907011032104e-01 4.493672866374254227e-03 -1.398072093725204468e-01 -1.840833127498626709e-01 -7.141056656837463379e-02 -6.601737439632415771e-02 -2.171764895319938660e-02 5.304489657282829285e-02 9.858676046133041382e-02 -1.811256706714630127e-01 -2.300054430961608887e-01 -2.276454120874404907e-01 -1.699457317590713501e-01 -1.814400255680084229e-01 -1.964209973812103271e-02 1.423333883285522461e-01 9.622657299041748047e-02 1.055126711726188660e-01 -1.351179182529449463e-01 7.529471814632415771e-02 6.495458073914051056e-03 -4.664267413318157196e-03 -1.890969574451446533e-01 5.496713519096374512e-01
2.620688676834106445e-01 1.161773502826690674e-01 -2.368227345868945122e-03 1.250928044319152832e-01 8.269729465246200562e-02 1.587411016225814819e-01 -1.647743582725524902e-01 -5.252534151077270508e-02 -7.096455246210098267e-02 -4.880046471953392029e-02 2.398529946804046631e-01 1.815290600061416626e-01 -1.224321648478507996e-01 -1.853011548519134521e-01 -2.799033932387828827e-02 -2.915964275598526001e-02 2.259339094161987305e-01 -2.814423143863677979e-01 -1.867494429461658001e-03 1.151153892278671265e-01 -3.406848292797803879e-03 4.315724074840545654e-01 1.194651499390602112e-01 -1.628350913524627686e-01 2.400326430797576904e-01 -2.099746763706207275e-01 5.462498217821121216e-02 1.847614161670207977e-02 1.396383196115493774e-01 2.073018997907638550e-02 -2.804337739944458008e-01 3.423385918140411377e-01
5.492071062326431274e-02 8.448132127523422241e-02 -7.579817622900009155e-02 -1.279721856117248535e-01 -3.858448565006256104e-02 5.715131759643554688e-02 -1.887940615415573120e-01 5.057153850793838501e-02 2.199139147996902466e-01 -7.517999410629272461e-02 3.288735449314117432e-02 9.694431722164154053e-02 -2.610872983932495117e-01 -4.322868213057518005e-02 4.307181239128112793e-01 -3.799390196800231934e-01 9.594604372978210449e-02 5.013744905591011047e-02 1.059724856168031693e-02 -2.710610032081604004e-01 -3.425045013427734375e-01 -3.000075742602348328e-02 -1.606293022632598877e-01 1.237899214029312134e-01 3.078756630420684814e-01 3.217566013336181641e-02 -1.169310510158538818e-01 1.498350799083709717e-01 7.289869338274002075e-02 -1.494293846189975739e-02 -2.793774902820587158e-01 1.382905710488557816e-02
1.002632379531860352e-01 3.277533054351806641e-01 -4.093037545680999756e-02 -4.912274703383445740e-02 -9.876965731382369995e-02 5.804284289479255676e-02 -3.884785175323486328e-01 -3.224263712763786316e-02 8.234411478042602539e-02 -1.179593205451965332e-01 -1.253502815961837769e-01 -2.121429294347763062e-01 5.810307711362838745e-02 -1.001187711954116821e-01 -4.350007046014070511e-03 5.375539138913154602e-02 1.568284183740615845e-01 -7.917633652687072754e-02 1.950701922178268433e-01 3.038941323757171631e-01 7.431769371032714844e-02 1.135308146476745605e-01 -1.057437155395746231e-02 -3.061579726636409760e-02 3.977695405483245850e-01 -1.218507438898086548e-01 2.686989307403564453e-01 2.159702926874160767e-01 -1.423894017934799194e-01 9.125821292400360107e-02 -1.823760569095611572e-01 2.848377227783203125e-01
2.575496435165405273e-01 -2.176390029489994049e-02 2.826409041881561279e-01 -1.483224332332611084e-01 3.537470474839210510e-02 2.301941812038421631e-01 -2.079408168792724609e-01 2.608630955219268799e-01 -6.577371805906295776e-02 -2.524507641792297363e-01 1.101784314960241318e-02 6.462870538234710693e-02 7.697620894759893417e-04 1.739056548103690147e-03 -1.016375124454498291e-01 2.230739919468760490e-03 2.698554098606109619e-01 -3.968911767005920410e-01 -1.356239914894104004e-01 2.134143561124801636e-01 3.895536297932267189e-03 -3.455434367060661316e-02 4.330945201218128204e-03 2.452054023742675781e-01 2.401676326990127563e-01 8.029840886592864990e-03 -1.565968245267868042e-01 3.854169510304927826e-03 -1.867846846580505371e-01 -1.247162278741598129e-02 -3.243503570556640625e-01 7.012429833412170410e-02
4.426071345806121826e-01 2.587946653366088867e-01 7.785621285438537598e-02 -6.477713584899902344e-02 -1.486268341541290283e-01 1.394684463739395142e-01 -1.816446483135223389e-01 4.708398878574371338e-02 6.972283124923706055e-02 1.049389317631721497e-01 7.472701370716094971e-02 4.289155304431915283e-01 -1.350147128105163574e-01 -1.235011070966720581e-01 2.604981660842895508e-01 9.603830426931381226e-02 -2.329916357994079590e-01 -1.921129226684570312e-02 -6.178451701998710632e-02 1.331431269645690918e-01 -2.194638252258300781e-01 6.132033839821815491e-02 -5.387143418192863464e-02 2.165295183658599854e-01 1.421409845352172852e-01 1.625591814517974854e-01 4.744287952780723572e-02 6.602686643600463867e-02 1.843045093119144440e-02 4.911726340651512146e-02 -3.036042153835296631e-01 8.969526737928390503e-02
2.218360602855682373e-01 2.011581361293792725e-01 2.180863618850708008e-01 -5.889559164643287659e-02 2.108606696128845215e-01 1.914488375186920166e-01 -1.379888057708740234e-01 1.554800104349851608e-02 -7.060683518648147583e-02 -2.727257907390594482e-01 3.693667650222778320e-01 9.397285431623458862e-02 -3.511233031749725342e-01 4.161363840103149414e-02 9.889824688434600830e-02 -2.622855454683303833e-02 -6.428451091051101685e-02 -1.372004896402359009e-01 -1.120852455496788025e-01 -2.482311427593231201e-01 -1.536414772272109985e-01 2.188283354043960571e-01 -2.701755762100219727e-01 1.258773505687713623e-01 6.357307732105255127e-02 -1.027565971016883850e-01 9.997383505105972290e-02 8.954434841871261597e-02 1.693475060164928436e-02 2.841351330280303955e-01 -1.632634699344635010e-01 -3.198859468102455139e-02
2.861615121364593506e-01 1.142488792538642883e-01 1.234555765986442566e-01 -1.903984397649765015e-01 1.370037645101547241e-01 -1.316203176975250244e-01 -8.716160058975219727e-02 -1.781941205263137817e-01 1.704033464193344116e-01 7.922206819057464600e-02 -4.264224693179130554e-02 1.749902777373790741e-02 -1.621681153774261475e-01 -6.419209390878677368e-02 1.030571684241294861e-01 3.547572493553161621e-01 5.591953918337821960e-02 -5.079891681671142578e-01 -1.208890229463577271e-01 -7.889948040246963501e-02 -1.535313725471496582e-01 -5.097723752260208130e-02 1.147101297974586487e-01 -3.343921154737472534e-02 1.311995238065719604e-01 -7.180794328451156616e-02 -1.179775372147560120e-01 1.232415512204170227e-01 -1.334556639194488525e-01 2.299537211656570435e-01 -3.445423245429992676e-01 1.022230461239814758e-01
-2.143715322017669678e-02 4.399858415126800537e-01 7.367008924484252930e-02 -4.902972839772701263e-03 -5.422862991690635681e-02 1.239218339323997498e-01 -2.524078488349914551e-01 7.494711130857467651e-02 1.844720393419265747e-01 -7.492354512214660645e-02 2.174768596887588501e-01 -2.344631254673004150e-01 -5.761962011456489563e-02 -6.451666355133056641e-02 -6.714707240462303162e-03 -4.967472329735755920e-02 1.309478729963302612e-01 -1.919894963502883911e-01 1.187276244163513184e-01 -3.978362679481506348e-02 -1.963754445314407349e-01 3.524601459503173828e-02 1.254869252443313599e-01 3.357193768024444580e-01 5.670314282178878784e-02 -1.348761618137359619e-01 1.961317956447601318e-01 2.600018680095672607e-01 3.045111335813999176e-02 1.992656737565994263e-01 -4.297286272048950195e-02 3.912379443645477295e-01
1.160346046090126038e-01 9.268982708454132080e-02 9.656906127929687500e-02 -1.484679877758026123e-01 -2.264263480901718140e-02 -4.645828902721405029e-02 -4.570937752723693848e-01 -2.681588530540466309e-01 -4.584974609315395355e-03 -1.789838820695877075e-01 9.015408158302307129e-02 -2.911653518676757812e-01 -3.420950174331665039e-01 -7.130794972181320190e-02 1.761711686849594116e-01 6.886012107133865356e-02 1.883095204830169678e-01 6.108314543962478638e-02 2.080625891685485840e-01 4.642590507864952087e-02 -1.561913490295410156e-01 -1.308522839099168777e-02 4.253855720162391663e-02 2.247662842273712158e-02 6.942100077867507935e-02 -3.567475825548171997e-02 2.014233171939849854e-01 2.515673823654651642e-02 1.981215784326195717e-03 1.250494122505187988e-01 -3.751395344734191895e-01 2.549947202205657959e-01
1.088348031044006348e-01 -1.302541047334671021e-01 4.055219888687133789e-01 -2.365736067295074463e-01 4.840044304728507996e-02 1.440734118223190308e-01 -2.235985249280929565e-01 -1.525123417377471924e-01 2.233719080686569214e-01 1.667273044586181641e-01 -4.531665891408920288e-02 2.161134481430053711e-01 1.781779676675796509e-01 -2.223189324140548706e-01 1.239952724426984787e-02 -1.185693442821502686e-01 1.443030536174774170e-01 -2.772311680018901825e-02 -5.714173894375562668e-03 -1.187881901860237122e-01 1.275566518306732178e-01 2.642359137535095215e-01 -1.355485022068023682e-01 2.267468869686126709e-01 3.391283452510833740e-01 1.783981919288635254e-01 -6.171828508377075195e-02 1.043235212564468384e-01 9.546422958374023438e-02 -2.776267193257808685e-02 -1.136775985360145569e-01 2.379768043756484985e-01
2.854598462581634521e-01 -3.718496114015579224e-02 -8.531268686056137085e-02 -3.816646337509155273e-02 2.829153239727020264e-01 3.327579200267791748e-01 -1.215712428092956543e-01 -7.923164963722229004e-02 2.156942188739776611e-01 -2.294024974107742310e-01 1.347281932830810547e-01 -3.099433332681655884e-02 1.140846014022827148e-01 -2.546100616455078125e-01 1.483400762081146240e-01 8.076682686805725098e-02 1.007417440414428711e-01 -7.011146098375320435e-02 -2.117544114589691162e-01 -2.105802595615386963e-01 -2.140534818172454834e-01 -1.708019971847534180e-01 -1.973581761121749878e-01 -2.502515353262424469e-02 2.404232323169708252e-01 2.144690901041030884e-01 -1.038992218673229218e-02 -6.815443187952041626e-02 -1.897172927856445312e-01 5.804638564586639404e-02 -2.473765760660171509e-01 2.097846865653991699e-01
4.659249633550643921e-02 3.823688924312591553e-01 3.066609241068363190e-02 -8.192536234855651855e-02 -1.166149079799652100e-01 2.918728254735469818e-02 -4.030748307704925537e-01 -8.918911963701248169e-02 1.421916782855987549e-01 -8.756951242685317993e-02 -1.410871744155883789e-01 -1.119974032044410706e-01 9.673400223255157471e-02 -1.405114680528640747e-01 1.203468218445777893e-01 2.783504128456115723e-02 2.921336889266967773e-01 -5.218672379851341248e-02 1.515824943780899048e-01 3.072342276573181152e-01 -3.633728623390197754e-02 8.543777465820312500e-02 1.001870110630989075e-01 -3.957258164882659912e-02 3.417951762676239014e-01 -4.731478542089462280e-02 2.716338932514190674e-01 1.965008974075317383e-01 -1.794590204954147339e-01 9.486260265111923218e-02 -1.381393373012542725e-01 1.923402249813079834e-01
-3.025178052484989166e-02 4.438731968402862549e-01 -1.073342561721801758e-02 -1.598840504884719849e-01 -1.757289096713066101e-02 4.031623601913452148e-01 -1.133762076497077942e-01 1.649699807167053223e-01 3.359644412994384766e-01 -2.495443820953369141e-01 -2.890570648014545441e-02 -1.883679032325744629e-01 -1.675528436899185181e-01 -2.416234016418457031e-01 2.190530598163604736e-01 9.494767338037490845e-02 7.424844801425933838e-02 -1.042647585272789001e-01 -9.816347062587738037e-02 1.493083685636520386e-01 3.093104250729084015e-02 -5.336787551641464233e-02 4.216228798031806946e-02 1.325993239879608154e-01 2.076539248228073120e-01 -1.440022140741348267e-01 2.534862048923969269e-02 2.184146195650100708e-01 -1.621227115392684937e-01 1.839729584753513336e-02 -9.075130335986614227e-03 9.033703804016113281e-02
2.653457820415496826e-01 2.660674750804901123e-01 5.971083417534828186e-02 -1.244945228099822998e-01 -2.642676532268524170e-01 -3.443318977952003479e-02 5.384690314531326294e-02 -1.704093068838119507e-01 8.512154221534729004e-02 1.402989379130303860e-03 7.342227548360824585e-02 1.228493899106979370e-01 -2.195278406143188477e-01 -6.354449689388275146e-02 2.697016894817352295e-01 2.229302562773227692e-02 8.753821998834609985e-02 -2.473506182432174683e-01 -1.927593946456909180e-01 -9.195730835199356079e-02 -2.550606131553649902e-01 3.175074607133865356e-02 1.185048148036003113e-01 -6.999813765287399292e-02 2.902878224849700928e-01 8.444267511367797852e-02 -1.042937487363815308e-01 -2.245058119297027588e-01 -1.055660936981439590e-02 -1.126314625144004822e-01 -2.035026997327804565e-01 4.209793508052825928e-01
1.464047580957412720e-01 1.102693155407905579e-01 8.430977165699005127e-02 -1.632178016006946564e-02 3.483181074261665344e-02 2.515503466129302979e-01 -6.595052033662796021e-02 7.295820116996765137e-02 3.477755188941955566e-01 -1.302757859230041504e-01 1.510756090283393860e-02 -2.105229347944259644e-02 -1.784131228923797607e-01 -1.758305132389068604e-01 -1.569298058748245239e-01 8.090865612030029297e-02 2.819668948650360107e-01 -1.162552684545516968e-01 -1.256176978349685669e-01 -2.497027628123760223e-02 -2.931675501167774200e-02 3.428570032119750977e-01 -4.030598327517509460e-02 3.441341817378997803e-01 2.198913097381591797e-01 -3.108964860439300537e-01 -1.924264580011367798e-01 1.630973070859909058e-01 1.421826183795928955e-01 -1.671601645648479462e-02 -1.455736812204122543e-02 2.740891575813293457e-01
3.395737409591674805e-01 1.250201463699340820e-01 -5.113852676004171371e-03 7.672085613012313843e-02 -2.572607481852173805e-03 2.732016444206237793e-01 5.537404119968414307e-02 2.272759675979614258e-01 3.100515604019165039e-01 -5.809930711984634399e-02 -1.897118240594863892e-01 -1.128913015127182007e-01 -6.407532840967178345e-02 3.245184198021888733e-02 2.691906392574310303e-01 3.167890757322311401e-02 -3.181637078523635864e-02 -2.910001277923583984e-01 -1.723661422729492188e-01 -3.181345462799072266e-01 -6.335100531578063965e-02 -1.211440786719322205e-01 -1.432671546936035156e-01 2.570545068010687828e-03 1.781852692365646362e-01 1.216163113713264465e-01 2.252668738365173340e-01 1.066165119409561157e-01 -1.339976489543914795e-01 -8.884934708476066589e-03 -2.623602151870727539e-01 2.357080876827239990e-01
2.064283937215805054e-01 -8.573074638843536377e-02 -2.227507978677749634e-01 -4.238352179527282715e-03 1.189135089516639709e-01 8.934968709945678711e-02 -2.864259481430053711e-01 1.396681964397430420e-01 6.586540490388870239e-02 -2.241992950439453125e-01 -2.480336464941501617e-02 -9.591884911060333252e-02 -7.988427579402923584e-02 -1.108619347214698792e-01 1.082255169749259949e-01 4.980238154530525208e-02 -8.012996613979339600e-02 -2.277992665767669678e-01 -1.875857263803482056e-01 -3.252764642238616943e-01 3.342174738645553589e-02 4.861241579055786133e-02 -3.803650438785552979e-01 -9.400539845228195190e-02 8.690297603607177734e-02 -5.607294663786888123e-02 1.783118583261966705e-02 8.268687874078750610e-02 -1.343324780464172363e-01 6.998129189014434814e-02 -2.066209018230438232e-01 4.895502626895904541e-01
2.272905260324478149e-01 5.805713590234518051e-03 9.654207527637481689e-02 -1.319386065006256104e-01 -2.645231597125530243e-02 7.347730547189712524e-02 -1.375806927680969238e-01 1.231277856277301908e-04 6.691294908523559570e-02 -1.165785640478134155e-01 2.081586048007011414e-02 -1.423029303550720215e-01 -1.769673228263854980e-01 1.884067207574844360e-01 3.004511259496212006e-02 4.613806679844856262e-02 1.631109863519668579e-01 -3.937085270881652832e-01 4.314401447772979736e-01 -5.252628326416015625e-01 8.675198256969451904e-02 5.063709989190101624e-02 -3.461559861898422241e-02 1.845154017210006714e-01 1.334338784217834473e-01 1.165469959378242493e-01 5.909220874309539795e-02 5.487907305359840393e-02 -8.120407350361347198e-03 1.537777390331029892e-02 -4.757558554410934448e-02 2.418842166662216187e-01
2.834238708019256592e-01 2.582397162914276123e-01 1.501580774784088135e-01 -3.161616623401641846e-01 -7.912860065698623657e-02 9.889331459999084473e-02 -1.412633508443832397e-01 -1.460301727056503296e-01 -2.390370965003967285e-01 -7.366333156824111938e-02 -5.372408404946327209e-02 8.148310333490371704e-02 2.613877058029174805e-01 5.266293138265609741e-02 1.337397843599319458e-01 8.130112290382385254e-02 6.942272186279296875e-02 -2.621684670448303223e-01 -3.621757496148347855e-03 -2.941107451915740967e-01 8.203700929880142212e-02 -2.991709625348448753e-04 -1.592851728200912476e-01 -8.923808485269546509e-02 1.148168519139289856e-01 -1.772405952215194702e-01 7.430102676153182983e-02 3.975344896316528320e-01 -1.777686029672622681e-01 1.682481020689010620e-01 -1.795567423105239868e-01 7.099115103483200073e-02
2.166756093502044678e-01 3.324514031410217285e-01 -6.224590912461280823e-02 -2.651141583919525146e-01 2.794796228408813477e-01 3.403139710426330566e-01 -3.175904452800750732e-01 1.510215457528829575e-02 7.342008501291275024e-02 5.676253139972686768e-02 -3.611114248633384705e-02 -7.748446613550186157e-02 -1.463321130722761154e-02 1.056643947958946228e-01 3.109990358352661133e-01 1.669685244560241699e-01 3.581674695014953613e-01 4.090847447514533997e-02 2.423514053225517273e-02 -1.291875243186950684e-01 -2.282795906066894531e-01 1.563058048486709595e-01 -5.276374891400337219e-02 -1.440437287092208862e-01 -2.920866198837757111e-02 -2.067006081342697144e-01 -1.116168405860662460e-02 8.049815148115158081e-02 6.451302766799926758e-02 -4.851093143224716187e-02 6.749217398464679718e-03 1.319161206483840942e-01
2.413551658391952515e-01 1.765057817101478577e-02 1.160568445920944214e-01 -1.955049484968185425e-01 -2.850404195487499237e-02 2.126991599798202515e-01 -2.233356982469558716e-02 -5.446915328502655029e-02 2.081141769886016846e-01 -4.973708093166351318e-02 1.615826785564422607e-01 4.380149766802787781e-02 -1.194976940751075745e-01 -1.678156256675720215e-01 3.262245282530784607e-02 6.041448190808296204e-02 2.846592068672180176e-01 -5.758538842201232910e-02 -3.299922347068786621e-01 2.388829588890075684e-01 -1.732038259506225586e-01 6.907809525728225708e-02 5.659107118844985962e-02 -1.296352744102478027e-01 4.178622961044311523e-01 -2.680458128452301025e-01 1.714627742767333984e-01 1.376827806234359741e-01 -6.241459771990776062e-02 -2.421449571847915649e-01 -3.321110457181930542e-02 2.360606342554092407e-01
2.297680228948593140e-01 3.717198967933654785e-01 1.459179818630218506e-02 -1.201419043354690075e-03 -1.168216615915298462e-01 1.255969256162643433e-01 -1.738514378666877747e-02 4.426308348774909973e-02 2.446197718381881714e-01 -2.216602861881256104e-01 3.177032247185707092e-02 1.637675464153289795e-01 1.630837768316268921e-01 -2.485716948285698891e-03 -2.457426190376281738e-01 -1.712988764047622681e-01 -9.953787177801132202e-02 -2.948296070098876953e-01 1.781001687049865723e-01 -1.513697952032089233e-01 -1.644162535667419434e-01 3.511734306812286377e-01 -1.594002395868301392e-01 -3.359630703926086426e-02 1.847334206104278564e-01 -1.945167332887649536e-01 3.552697226405143738e-02 2.488568425178527832e-01 -1.340452861040830612e-02 -2.274090237915515900e-02 -1.824730783700942993e-01 1.627605706453323364e-01
2.995848469436168671e-02 -3.043513931334018707e-02 1.595616638660430908e-01 -4.285154640674591064e-01 -5.637741088867187500e-02 3.069453537464141846e-01 3.607432171702384949e-02 2.918371558189392090e-01 3.243004903197288513e-02 -2.660844624042510986e-01 -2.788088470697402954e-02 -2.360159158706665039e-02 4.871998447924852371e-03 7.926829904317855835e-02 1.056950390338897705e-01 1.366302464157342911e-02 3.328703343868255615e-01 -1.505620330572128296e-01 1.237409003078937531e-02 9.673503786325454712e-02 -1.968636363744735718e-02 9.988550096750259399e-03 -7.040110230445861816e-02 5.066862702369689941e-02 2.232110649347305298e-01 3.277216851711273193e-02 3.430065512657165527e-02 3.469725549221038818e-01 -1.221432164311408997e-01 2.357746064662933350e-01 -3.119930028915405273e-01 1.518844962120056152e-01
3.419722914695739746e-01 -2.273678332567214966e-01 2.048412710428237915e-01 -3.253053426742553711e-01 -3.427438437938690186e-02 3.698583245277404785e-01 -4.135195612907409668e-01 -3.876006230711936951e-02 -1.156183332204818726e-02 -1.144361495971679688e-02 -1.665825210511684418e-02 1.614045724272727966e-02 2.478130906820297241e-01 6.256633205339312553e-04 -5.325221642851829529e-02 -4.891763255000114441e-02 9.855248034000396729e-02 -1.215329915285110474e-01 -7.884579710662364960e-03 1.226733904331922531e-02 -6.841821223497390747e-02 8.855509012937545776e-02 -1.136376634240150452e-01 -5.309633165597915649e-02 2.666549980640411377e-01 -1.793863624334335327e-01 2.505304217338562012e-01 2.010985612869262695e-01 1.287253294140100479e-02 5.583895370364189148e-03 1.139950603246688843e-01 1.817360073328018188e-01
9.375617653131484985e-02 -7.034739106893539429e-02 1.573579609394073486e-01 -4.291359335184097290e-02 3.176057338714599609e-02 -1.931899785995483398e-02 -2.486695945262908936e-01 9.564709849655628204e-03 3.077977001667022705e-01 -1.583301573991775513e-01 -6.084220483899116516e-02 2.570630609989166260e-01 -9.185203909873962402e-02 -3.052220046520233154e-01 -9.733200818300247192e-02 -2.127283960580825806e-01 2.162928432226181030e-01 -2.245765924453735352e-01 -1.704237610101699829e-01 -2.606407403945922852e-01 1.975918561220169067e-01 9.339369088411331177e-02 -5.605088919401168823e-02 7.546625286340713501e-02 1.813619881868362427e-01 -6.551542133092880249e-02 -1.224442943930625916e-01 2.644165754318237305e-01 9.501073509454727173e-02 -1.769049763679504395e-01 1.470479415729641914e-03 3.704296350479125977e-01
2.168826907873153687e-01 1.587282307446002960e-02 -3.059390000998973846e-02 -1.319509595632553101e-01 5.616898462176322937e-02 7.854896783828735352e-02 -1.901127994060516357e-01 -9.301318228244781494e-02 -2.809784114360809326e-01 -2.160077840089797974e-01 7.487022876739501953e-02 -3.524999916553497314e-01 1.264894306659698486e-01 -1.617435924708843231e-02 1.692240685224533081e-01 -1.314975619316101074e-01 -3.269444406032562256e-02 -2.173205018043518066e-01 -2.450909465551376343e-02 -2.101517766714096069e-01 -1.425995975732803345e-01 4.851777106523513794e-02 -1.392337083816528320e-01 2.674807906150817871e-01 2.855558395385742188e-01 -4.344115406274795532e-02 -7.558911293745040894e-02 2.119499295949935913e-01 -1.927323788404464722e-01 1.400333195924758911e-01 -1.589003950357437134e-01 3.739408254623413086e-01
-1.212209556251764297e-02 7.721433788537979126e-02 3.545156717300415039e-01 -2.225507050752639771e-01 1.276383996009826660e-01 -1.143080443143844604e-01 -3.400134146213531494e-01 -1.142642945051193237e-01 7.537586987018585205e-02 1.343686580657958984e-01 -6.580204516649246216e-02 1.826428025960922241e-01 -1.762028336524963379e-01 -1.766676604747772217e-01 -2.046022377908229828e-02 -2.640375196933746338e-01 1.239608507603406906e-02 -1.318108588457107544e-01 -7.414663583040237427e-02 -1.752711832523345947e-01 -4.164702817797660828e-02 2.182656824588775635e-01 -2.375903874635696411e-01 2.008773982524871826e-01 7.885364443063735962e-02 -1.739502996206283569e-01 -7.998897880315780640e-02 2.567753493785858154e-01 1.924076974391937256e-01 -8.655628561973571777e-02 -3.057737648487091064e-01 1.417741179466247559e-01
1.780201792716979980e-01 2.700122892856597900e-01 5.389744043350219727e-02 -3.140546754002571106e-02 -7.574871927499771118e-02 1.625006198883056641e-01 -1.290907859802246094e-01 -2.600969001650810242e-02 -2.343616075813770294e-02 -1.399274915456771851e-01 3.191438689827919006e-02 4.499784409999847412e-01 -3.260356485843658447e-01 1.151776239275932312e-01 2.378775328397750854e-01 -2.397888340055942535e-02 -1.391675770282745361e-01 -6.476023048162460327e-02 2.739725410938262939e-01 -5.263258516788482666e-02 -2.283975481986999512e-01 6.223514303565025330e-02 -9.442108869552612305e-02 4.537891224026679993e-02 1.813694089651107788e-01 2.705407440662384033e-01 1.054004579782485962e-01 -1.059870235621929169e-03 -6.560581177473068237e-02 -3.421175992116332054e-03 -1.742104142904281616e-01 3.484299778938293457e-01
2.260821126401424408e-02 -2.321561612188816071e-02 2.218114286661148071e-01 -2.592466175556182861e-01 -1.032530367374420166e-01 7.496751099824905396e-02 -1.339259594678878784e-01 -3.926362469792366028e-02 1.855887919664382935e-01 3.710056468844413757e-02 -3.743511065840721130e-02 1.804300993680953979e-01 -1.086342930793762207e-01 2.085844799876213074e-02 9.734613448381423950e-02 -5.861879140138626099e-02 2.660697698593139648e-01 -1.354571729898452759e-01 -3.228468596935272217e-01 1.151062101125717163e-01 -2.444635331630706787e-01 1.441066116094589233e-01 -3.221508488059043884e-02 -1.249829083681106567e-01 2.942393422126770020e-01 -3.438848555088043213e-01 3.098730742931365967e-01 1.674079596996307373e-01 -2.746075987815856934e-01 -8.236450143158435822e-03 -1.789045482873916626e-01 1.080895587801933289e-01
2.233528941869735718e-01 1.416324377059936523e-01 -7.644451409578323364e-02 -4.023522734642028809e-01 2.115824520587921143e-01 -4.712229222059249878e-02 -1.454471647739410400e-01 1.729139089584350586e-01 9.003757685422897339e-02 -9.009277075529098511e-02 1.368435025215148926e-01 1.972922235727310181e-01 -3.453212603926658630e-02 -2.524580955505371094e-01 3.163861632347106934e-01 -2.599821053445339203e-02 1.904946863651275635e-01 -1.517030596733093262e-01 7.485296577215194702e-02 -2.688365876674652100e-01 1.057273223996162415e-01 1.284021139144897461e-01 -2.061171680688858032e-01 -1.916655302047729492e-01 3.061340749263763428e-01 -1.501492410898208618e-01 8.756753057241439819e-02 -1.429316252470016479e-01 -1.594310402870178223e-01 6.147722154855728149e-02 4.425819218158721924e-02 7.157434523105621338e-02
1.829719841480255127e-01 1.718131601810455322e-01 7.869878411293029785e-02 2.355740666389465332e-01 -1.340713649988174438e-01 1.431494653224945068e-01 -1.748661100864410400e-01 1.515682935714721680e-01 -7.622246444225311279e-02 5.402858555316925049e-02 6.287009268999099731e-02 3.693315386772155762e-02 -1.666557043790817261e-02 2.461711615324020386e-01 1.291294395923614502e-01 3.701450675725936890e-02 2.094314247369766235e-01 2.979837590828537941e-03 1.890947967767715454e-01 -2.713840305805206299e-01 -1.517486423254013062e-01 1.488685309886932373e-01 -2.008732110261917114e-01 3.185966908931732178e-01 1.043262556195259094e-01 -3.915535286068916321e-02 -5.954559892416000366e-02 -5.178655032068490982e-03 -6.965333968400955200e-02 1.580339372158050537e-01 -2.015210688114166260e-01 5.134006142616271973e-01
9.601443260908126831e-02 1.088818162679672241e-01 2.512091696262359619e-01 -1.645733118057250977e-01 -1.971192508935928345e-01 7.984308153390884399e-02 -3.903817534446716309e-01 9.062713384628295898e-02 4.508058726787567139e-02 1.875879801809787750e-02 4.589037001132965088e-01 9.578771889209747314e-02 -1.089731901884078979e-01 -3.363784849643707275e-01 -7.656749803572893143e-03 -6.139769032597541809e-02 9.035165607929229736e-02 -2.431472688913345337e-01 -9.516042470932006836e-02 -6.914930045604705811e-02 -2.366897463798522949e-02 8.957935869693756104e-02 1.086089015007019043e-01 8.517610281705856323e-02 -5.585248582065105438e-03 -8.386302739381790161e-02 5.076461657881736755e-02 1.892754882574081421e-01 -3.308303058147430420e-01 -1.214183643460273743e-01 6.955770403146743774e-02 2.205333709716796875e-01
1.557666510343551636e-01 8.244014531373977661e-02 2.205343730747699738e-02 -1.551197469234466553e-01 2.341998508200049400e-03 9.248830378055572510e-02 -1.343777962028980255e-02 1.915239095687866211e-01 9.954167902469635010e-02 1.858717203140258789e-01 -9.244353324174880981e-02 5.575666669756174088e-03 -4.047137498855590820e-01 -1.520856022834777832e-01 -7.250881940126419067e-02 -3.272323682904243469e-02 1.395895183086395264e-01 -4.230715036392211914e-01 1.824099421501159668e-01 1.058806255459785461e-01 -1.262926310300827026e-01 1.596596986055374146e-01 -1.215714439749717712e-01 3.930608630180358887e-01 1.518994569778442383e-01 6.702103465795516968e-02 7.856828160583972931e-03 1.394733041524887085e-01 2.365302741527557373e-01 -3.253994509577751160e-02 8.560291491448879242e-03 3.079773187637329102e-01
-9.317052364349365234e-02 7.261744886636734009e-02 1.385239958763122559e-01 -2.511028647422790527e-01 -1.504928022623062134e-01 1.582138687372207642e-01 -4.529886245727539062e-01 2.584500797092914581e-02 4.537121579051017761e-02 2.222280949354171753e-01 -1.499126404523849487e-01 2.779319584369659424e-01 -2.429376989603042603e-01 -2.326455414295196533e-01 1.133076325058937073e-01 -9.531082957983016968e-02 -1.018125936388969421e-01 -4.421752691268920898e-01 8.629229664802551270e-02 -1.046894639730453491e-01 -4.837445542216300964e-02 -6.558053661137819290e-03 -9.473513066768646240e-02 7.290977984666824341e-02 8.848531544208526611e-02 -5.280444025993347168e-02 -8.724684827029705048e-03 2.788633704185485840e-01 -1.479937583208084106e-01 -1.027330532670021057e-01 -2.924340218305587769e-02 3.597249835729598999e-02
4.702526032924652100e-01 7.177859544754028320e-02 2.807554602622985840e-01 3.953881189227104187e-02 1.055919914506375790e-03 -4.636634513735771179e-02 -6.283956021070480347e-02 -3.027209341526031494e-01 1.484764665365219116e-01 -1.547246724367141724e-01 3.182446658611297607e-01 2.537365257740020752e-01 -1.933016628026962280e-01 -8.706573396921157837e-02 1.741679608821868896e-01 1.385590285062789917e-01 1.280615329742431641e-01 -1.611445695161819458e-01 -7.363869994878768921e-02 -8.511971100233495235e-04 9.368764609098434448e-02 1.851139515638351440e-01 7.969971001148223877e-02 1.955042965710163116e-02 1.681793481111526489e-01 6.064203381538391113e-02 8.354450017213821411e-02 -1.239635497331619263e-01 1.647272519767284393e-02 2.209674566984176636e-02 -2.725272476673126221e-01 2.500986754894256592e-01
1.936705559492111206e-01 -3.001691214740276337e-02 3.566600978374481201e-01 -2.040009647607803345e-01 1.014649346470832825e-01 2.012180089950561523e-01 -2.454626262187957764e-01 -1.593565940856933594e-02 2.953176852315664291e-03 7.199737429618835449e-02 1.397743076086044312e-01 2.430188804864883423e-01 4.366977512836456299e-01 -1.181876808404922485e-01 1.707142293453216553e-01 -2.298902869224548340e-01 1.326405107975006104e-01 -1.323049217462539673e-01 7.584464550018310547e-02 -9.536561369895935059e-02 -1.462202966213226318e-01 1.140390262007713318e-01 -3.943317383527755737e-02 -7.910561561584472656e-02 1.205657050013542175e-01 -5.632711574435234070e-02 2.120433002710342407e-01 2.495134621858596802e-01 -1.333928108215332031e-01 -1.176190078258514404e-01 9.587576985359191895e-02 2.305071204900741577e-01
-1.285138130187988281e-01 3.738413155078887939e-01 -5.486255395226180553e-04 -8.165743201971054077e-02 5.918907746672630310e-02 -2.492739632725715637e-02 -2.813917398452758789e-01 -3.610013052821159363e-02 4.024078845977783203e-01 -5.411496758460998535e-02 2.038506269454956055e-01 -2.684938311576843262e-01 -1.553481966257095337e-01 -9.246607869863510132e-02 1.320297271013259888e-01 -1.454142928123474121e-01 1.849458664655685425e-01 -9.085506200790405273e-02 2.952287159860134125e-02 -7.780733704566955566e-02 -1.232599839568138123e-01 1.545272581279277802e-02 8.803856372833251953e-02 1.260352581739425659e-01 1.362126469612121582e-01 -4.837623983621597290e-02 2.936957180500030518e-01 7.149377465248107910e-02 -1.584127098321914673e-01 2.220545560121536255e-01 -2.036520391702651978e-01 2.934146225452423096e-01
2.502004206180572510e-01 -4.650617763400077820e-02 -6.373234558850526810e-03 -1.295585930347442627e-01 -7.139299809932708740e-02 2.623219788074493408e-01 -2.588303685188293457e-01 -5.849378649145364761e-03 9.781173616647720337e-02 2.682368969544768333e-03 1.354221068322658539e-02 3.163833022117614746e-01 -6.245194748044013977e-02 -2.009816318750381470e-01 -6.899520754814147949e-02 -3.527010679244995117e-01 3.998731672763824463e-01 -1.601169407367706299e-01 -1.147446036338806152e-01 1.010377705097198486e-01 3.167829290032386780e-02 6.721571087837219238e-02 1.719319671392440796e-01 1.748890243470668793e-02 1.221055239439010620e-01 6.012603268027305603e-02 -7.566773891448974609e-02 6.440016627311706543e-02 5.047336220741271973e-02 1.477988362312316895e-01 -4.215199053287506104e-01 1.392750144004821777e-01
-4.912724345922470093e-02 3.070316910743713379e-01 2.143977135419845581e-01 -3.648607432842254639e-02 2.954313158988952637e-01 1.382513642311096191e-01 -7.051632553339004517e-02 -8.880177885293960571e-02 1.844484955072402954e-01 -2.318196445703506470e-01 3.026793301105499268e-01 -1.091599985957145691e-01 7.166580110788345337e-02 -2.513727247714996338e-01 6.738517433404922485e-02 2.178332209587097168e-02 1.849964857101440430e-01 -1.593853384256362915e-01 1.210250183939933777e-01 3.624847740866243839e-04 -2.455417811870574951e-01 8.866506814956665039e-02 -4.647266492247581482e-02 2.384843081235885620e-01 2.032602876424789429e-01 1.825100928544998169e-02 3.665736615657806396e-01 1.628506779670715332e-01 2.624995447695255280e-02 1.275890506803989410e-02 -6.837690621614456177e-02 2.502085268497467041e-01
9.070958197116851807e-02 1.319929659366607666e-01 7.150148972868919373e-03 -7.137361168861389160e-02 -3.515623277053236961e-03 5.724032223224639893e-02 -2.406852096319198608e-01 -1.643263734877109528e-02 4.133423790335655212e-02 -1.339450329542160034e-01 1.620501279830932617e-01 3.539598286151885986e-01 -1.575737446546554565e-01 1.762275993824005127e-01 5.857890099287033081e-02 2.152369543910026550e-02 -1.644294857978820801e-01 -5.567548274993896484e-01 -1.089446246623992920e-01 -3.058032505214214325e-02 -2.375108450651168823e-01 1.264167763292789459e-02 4.598877858370542526e-03 6.559554487466812134e-02 -1.160416100174188614e-02 6.709355860948562622e-02 9.434663504362106323e-02 -2.470251172780990601e-03 1.727902293205261230e-01 -1.373884081840515137e-01 -2.997114062309265137e-01 3.375257253646850586e-01
2.113419175148010254e-01 -1.337191313505172729e-01 -1.419790238142013550e-01 5.080707743763923645e-02 2.009927630424499512e-01 2.419000566005706787e-01 -2.320453375577926636e-01 7.548148743808269501e-03 1.358503401279449463e-01 -2.629660069942474365e-01 2.527543716132640839e-02 2.233537845313549042e-03 1.735181957483291626e-01 -1.771604567766189575e-01 2.459417432546615601e-01 1.404850780963897705e-01 -1.031264439225196838e-01 -3.154544830322265625e-01 -1.459688600152730942e-02 -1.909688264131546021e-01 -1.478999271057546139e-03 7.419335842132568359e-02 -1.909126341342926025e-02 1.301329676061868668e-02 1.579413712024688721e-01 -1.134021580219268799e-01 1.779355108737945557e-01 3.079238347709178925e-02 -4.695404786616563797e-03 2.144044637680053711e-01 -3.646087348461151123e-01 3.601605296134948730e-01
4.052990376949310303e-01 1.009851247072219849e-01 1.345910876989364624e-01 2.912213653326034546e-02 1.452714651823043823e-01 2.472945600748062134e-01 7.246571779251098633e-02 9.304946660995483398e-02 3.060418963432312012e-01 -2.957875467836856842e-02 6.219648057594895363e-04 -1.287657916545867920e-01 5.564765259623527527e-02 -1.046219244599342346e-01 1.859190911054611206e-01 1.097484957426786423e-03 6.585792452096939087e-02 -2.296900153160095215e-01 -2.620849013328552246e-01 -3.067272305488586426e-01 -2.433319389820098877e-01 -1.251186728477478027e-01 -2.069572806358337402e-01 -3.055524639785289764e-02 1.738486737012863159e-01 1.886250376701354980e-01 5.577038228511810303e-02 -4.901477135717868805e-03 -1.372030675411224365e-01 -2.113199420273303986e-02 -2.953580021858215332e-01 1.916698366403579712e-01
1.118416711688041687e-01 1.101010665297508240e-01 1.302761435508728027e-01 -1.063513383269309998e-01 -2.047660201787948608e-02 -1.412618346512317657e-02 -2.568385601043701172e-01 1.351397931575775146e-01 -2.807064168155193329e-02 -2.520621120929718018e-01 2.894842252135276794e-02 -1.425914615392684937e-01 -1.342706531286239624e-01 -4.361617863178253174e-01 1.056168973445892334e-01 -1.515481770038604736e-01 2.352032363414764404e-01 -2.220470309257507324e-01 2.130445986986160278e-01 -1.102711930871009827e-01 -8.519346266984939575e-02 3.387395739555358887e-01 8.077456802129745483e-02 -7.997977733612060547e-02 1.129500344395637512e-01 -1.960168778896331787e-01 -1.136978492140769958e-01 2.073348313570022583e-01 -1.854210533201694489e-02 -3.162559866905212402e-01 -1.377245336771011353e-01 1.040967851877212524e-01
4.262809753417968750e-01 1.581753939390182495e-01 2.438790947198867798e-01 -1.373398303985595703e-01 1.749291419982910156e-01 3.395248576998710632e-02 -4.460588991641998291e-01 -2.992980480194091797e-01 3.662630915641784668e-02 -1.795967817306518555e-01 -3.228179737925529480e-02 -2.352617233991622925e-01 -1.289198100566864014e-01 -1.581426560878753662e-01 1.942944973707199097e-01 -2.241279371082782745e-02 2.421543176751583815e-04 -4.644542187452316284e-02 1.721848249435424805e-01 4.999090731143951416e-02 6.818067282438278198e-03 9.315513074398040771e-02 4.429506137967109680e-02 -1.182678062468767166e-02 5.798528343439102173e-02 1.248623728752136230e-01 2.968483865261077881e-01 5.310499295592308044e-02 -1.107002887874841690e-02 1.614183634519577026e-01 -1.337702125310897827e-01 1.601908951997756958e-01
1.517646312713623047e-01 1.462756395339965820e-01 2.818422019481658936e-01 -1.361759901046752930e-01 -5.232871323823928833e-02 9.188367426395416260e-02 -1.629468798637390137e-01 1.006251014769077301e-02 -8.854067884385585785e-03 -1.050926446914672852e-01 1.391860842704772949e-01 -3.740437328815460205e-02 -7.615120708942413330e-02 -1.423092931509017944e-01 1.248857453465461731e-01 1.491590440273284912e-01 5.866569876670837402e-01 -8.464535698294639587e-03 2.985892444849014282e-02 -2.613130807876586914e-01 -1.846522986888885498e-01 1.730915755033493042e-01 -2.568068541586399078e-02 -5.062148720026016235e-02 2.586927711963653564e-01 2.013062387704849243e-01 -1.416840255260467529e-01 1.157574579119682312e-01 1.031610667705535889e-01 -2.797382771968841553e-01 4.654162749648094177e-02 1.062643826007843018e-01
3.773608207702636719e-01 1.066186204552650452e-01 -3.516955301165580750e-02 1.345435678958892822e-01 1.180180162191390991e-01 -6.468993425369262695e-02 -3.183880150318145752e-01 1.441210955381393433e-01 2.683033049106597900e-01 1.155264526605606079e-01 8.716884255409240723e-02 -2.422707676887512207e-01 -1.445050910115242004e-02 -2.765249311923980713e-01 -7.420401275157928467e-02 1.306809186935424805e-01 7.558216340839862823e-03 -1.262994948774576187e-02 -9.299017488956451416e-02 -1.746128946542739868e-01 -7.741861790418624878e-02 -7.214452326297760010e-02 -2.921928763389587402e-01 8.823227137327194214e-02 2.260501682758331299e-01 2.272741124033927917e-02 1.454433500766754150e-01 2.428003549575805664e-01 -2.805815041065216064e-01 8.691907674074172974e-02 -1.119104400277137756e-01 2.480187267065048218e-01
2.349397689104080200e-01 1.515933871269226074e-01 1.647276878356933594e-01 -3.511376678943634033e-01 -1.384841054677963257e-01 1.840836182236671448e-02 -1.378341913223266602e-01 -1.485980302095413208e-01 -1.026739850640296936e-01 -1.452768296003341675e-01 2.994939386844635010e-01 2.479526102542877197e-01 2.474280446767807007e-02 -2.940303087234497070e-01 1.805465221405029297e-01 -1.163990423083305359e-01 1.130358129739761353e-01 -1.625495105981826782e-01 -1.986227743327617645e-02 -2.273612618446350098e-01 -9.547735750675201416e-02 2.770461738109588623e-01 -3.315692543983459473e-01 -1.505796313285827637e-01 -6.063212454319000244e-02 1.525110006332397461e-01 -9.848777204751968384e-02 7.148934900760650635e-02 -1.697606779634952545e-02 7.841631025075912476e-02 -1.645663231611251831e-01 9.859755635261535645e-02
2.554602622985839844e-01 2.251417189836502075e-01 -6.141935661435127258e-02 -1.072415858507156372e-01 1.261342018842697144e-01 2.924292385578155518e-01 -4.592183232307434082e-01 -5.149323493242263794e-02 2.814985513687133789e-01 1.859377026557922363e-01 4.169496241956949234e-03 -1.268207430839538574e-01 1.230341941118240356e-01 5.634373426437377930e-02 2.460105568170547485e-01 6.665845960378646851e-02 3.592308461666107178e-01 1.728427112102508545e-01 9.279973804950714111e-02 -1.291914880275726318e-01 -2.057829052209854126e-01 1.368937790393829346e-01 -1.735659837722778320e-01 7.781267166137695312e-02 3.844100981950759888e-02 -4.578015580773353577e-02 -5.749778356403112411e-03 1.571821123361587524e-01 1.381679531186819077e-02 -1.180140003561973572e-01 -4.417436197400093079e-02 1.214748695492744446e-01
-7.410237938165664673e-02 1.173862293362617493e-01 -1.113065779209136963e-01 2.817215323448181152e-01 -1.502854526042938232e-01 1.219656839966773987e-01 -1.008591204881668091e-01 -1.376414448022842407e-01 -4.978647455573081970e-02 -2.411689050495624542e-02 -1.371450163424015045e-02 1.148003190755844116e-01 -1.262165904045104980e-01 -3.292484283447265625e-01 7.066129148006439209e-02 -2.316289693117141724e-01 2.699121236801147461e-01 -2.342527657747268677e-01 1.528550777584314346e-02 2.043285593390464783e-02 -1.443221867084503174e-01 1.766946613788604736e-01 -9.897877275943756104e-02 -1.149281673133373260e-02 3.490632176399230957e-01 6.496758759021759033e-02 -2.903955057263374329e-02 1.651576161384582520e-01 -2.396372705698013306e-02 -2.167248576879501343e-01 -3.588480949401855469e-01 3.195739090442657471e-01
9.823668003082275391e-02 1.889859791845083237e-03 9.858020395040512085e-02 -3.030138909816741943e-01 -7.023906707763671875e-02 2.947346270084381104e-01 -1.541232615709304810e-01 1.297971904277801514e-01 -2.392731606960296631e-01 -1.016070172190666199e-01 -3.949246555566787720e-02 2.082797698676586151e-02 -1.268115490674972534e-01 1.483648121356964111e-01 1.664671152830123901e-01 7.673067599534988403e-02 6.886784732341766357e-02 -1.198738515377044678e-01 -3.797532320022583008e-01 -3.199481591582298279e-02 -7.719149440526962280e-02 -1.033689081668853760e-02 -1.519012302160263062e-01 -8.794707059860229492e-02 2.548505365848541260e-01 -3.307379782199859619e-01 -5.682509392499923706e-03 1.769622713327407837e-01 -9.453177452087402344e-02 -5.818456411361694336e-02 -2.785567641258239746e-01 3.439816534519195557e-01
1.035376712679862976e-01 1.757921576499938965e-01 6.530831754207611084e-02 -1.513965427875518799e-01 6.434764713048934937e-02 -1.729501411318778992e-02 -1.183705627918243408e-01 -2.475970387458801270e-01 -2.445208728313446045e-01 -4.596908763051033020e-02 -1.069084331393241882e-01 -3.294068872928619385e-01 1.815724670886993408e-01 3.390595689415931702e-02 1.701374053955078125e-01 1.660631597042083740e-02 7.745496183633804321e-02 -1.500207334756851196e-01 -1.767068952322006226e-01 -2.759650051593780518e-01 -1.249280050396919250e-01 5.397253111004829407e-02 -1.672215312719345093e-01 2.709127590060234070e-02 1.833527386188507080e-01 -1.285891383886337280e-01 -4.165742173790931702e-02 9.035182744264602661e-02 -2.035487592220306396e-01 3.067863360047340393e-02 -2.956947088241577148e-01 4.829980432987213135e-01
3.032369911670684814e-01 1.979265958070755005e-01 1.409949064254760742e-01 -4.894287884235382080e-02 -3.822176903486251831e-02 -9.818663448095321655e-02 -2.597936254460364580e-04 -1.687405258417129517e-01 7.686187047511339188e-03 -8.174819499254226685e-02 -2.534211277961730957e-01 -3.298170119524002075e-02 -1.147198379039764404e-01 -8.973763883113861084e-02 1.194016486406326294e-01 -5.191778764128684998e-02 4.194632172584533691e-01 -2.388513535261154175e-01 1.709819734096527100e-01 -2.908048033714294434e-01 -9.597371518611907959e-02 1.839295178651809692e-01 1.245442554354667664e-01 2.314807325601577759e-01 2.462515234947204590e-01 7.194692641496658325e-02 -3.952010720968246460e-02 1.403336599469184875e-02 -5.731398612260818481e-02 -3.246282041072845459e-01 3.780616447329521179e-02 2.453467994928359985e-01
1.214527487754821777e-01 3.056395947933197021e-01 -8.380071818828582764e-02 -1.258596479892730713e-01 -1.160941366106271744e-02 2.444646954536437988e-01 -3.163450360298156738e-01 -8.584027737379074097e-02 1.475798189640045166e-01 2.530379891395568848e-01 2.341602742671966553e-02 -2.050470411777496338e-01 -1.546092480421066284e-01 -2.409387752413749695e-02 -1.562749892473220825e-01 1.052228268235921860e-02 3.315201401710510254e-02 1.053343489766120911e-01 3.013069033622741699e-01 7.711663842201232910e-02 -1.857400387525558472e-01 1.015858426690101624e-01 -1.205614134669303894e-01 2.007376998662948608e-01 2.280314117670059204e-01 1.566393226385116577e-01 1.287575215101242065e-01 1.422326117753982544e-01 4.510954022407531738e-02 1.796920783817768097e-02 -7.354131340980529785e-02 4.410515427589416504e-01
1.934138983488082886e-01 1.806230992078781128e-01 -3.059499561786651611e-01 -4.201512932777404785e-01 -6.133534759283065796e-02 1.785804480314254761e-01 -2.569247186183929443e-01 -1.109478101134300232e-01 2.010254859924316406e-01 -7.880137860774993896e-02 -1.163235753774642944e-01 -1.276857703924179077e-01 8.806531131267547607e-02 1.267573446966707706e-03 -2.348564565181732178e-02 -3.059360198676586151e-02 1.567519456148147583e-01 -3.231691420078277588e-01 -8.430821448564529419e-02 -1.772836595773696899e-01 1.055611670017242432e-01 4.220088571310043335e-02 -2.144887298345565796e-01 2.573758363723754883e-01 5.791298300027847290e-02 -2.579287812113761902e-02 -1.434023231267929077e-01 -4.938213899731636047e-02 -3.137758970260620117e-01 -3.741284087300300598e-02 -3.772889077663421631e-02 1.978421211242675781e-01
7.785981893539428711e-02 2.205180078744888306e-01 6.999576091766357422e-02 -2.679362893104553223e-01 -1.156338155269622803e-01 -1.933766454458236694e-01 1.659503206610679626e-02 1.397286206483840942e-01 3.092320263385772705e-01 -1.770856790244579315e-03 -2.311303466558456421e-02 1.104951500892639160e-01 9.607890993356704712e-02 -1.551573071628808975e-02 1.327617913484573364e-01 4.148976877331733704e-02 1.794039458036422729e-01 -1.780330538749694824e-01 -1.505929529666900635e-01 -1.103431656956672668e-01 -4.850399494171142578e-01 -1.760131120681762695e-02 1.676774770021438599e-01 1.031190156936645508e-01 8.621496707201004028e-02 8.310738205909729004e-02 1.018267199397087097e-01 1.274998486042022705e-01 2.063612639904022217e-02 -2.907357513904571533e-01 -1.795901656150817871e-01 3.600508570671081543e-01
1.196035742759704590e-01 2.521219253540039062e-01 2.504383027553558350e-01 -1.092216968536376953e-01 -3.889906406402587891e-02 3.923743069171905518e-01 -7.485266029834747314e-02 -7.233605533838272095e-02 -8.973708003759384155e-02 -2.840937376022338867e-01 -1.255153566598892212e-01 1.655266135931015015e-01 -6.215272843837738037e-02 4.452714323997497559e-02 -6.145978346467018127e-02 2.183695882558822632e-02 8.949191123247146606e-02 -2.296547740697860718e-01 9.279137104749679565e-02 7.844250649213790894e-02 -1.046712771058082581e-01 1.289898008108139038e-01 -1.615065485239028931e-01 -2.299132645130157471e-01 -1.110350564122200012e-01 -1.468632072210311890e-01 3.706919774413108826e-02 3.791089355945587158e-01 -1.753936894237995148e-02 9.958686679601669312e-02 -2.389477491378784180e-01 3.328525722026824951e-01
6.644308567047119141e-02 1.056773886084556580e-01 3.360707759857177734e-01 -1.875672936439514160e-01 4.114930331707000732e-02 9.747456014156341553e-02 -1.466271430253982544e-01 1.291384547948837280e-01 4.342297464609146118e-02 -2.768253907561302185e-02 3.591929078102111816e-01 1.221296191215515137e-01 -2.569939382374286652e-02 -8.141558617353439331e-02 -1.204379647970199585e-01 5.935924127697944641e-02 2.262516766786575317e-01 -3.539887070655822754e-01 -2.409600913524627686e-01 -3.118831850588321686e-02 1.314274966716766357e-01 1.707400530576705933e-01 1.584238000214099884e-02 -1.166713237762451172e-01 1.690517067909240723e-01 -3.589805364608764648e-01 1.329480856657028198e-01 4.798099771142005920e-02 -4.541255068033933640e-03 -1.091588381677865982e-02 -1.134478747844696045e-01 3.588355481624603271e-01
5.132915824651718140e-02 3.532350063323974609e-01 -3.483327478170394897e-02 -8.077017217874526978e-02 -4.935399047099053860e-04 1.136162057518959045e-01 -1.312141269445419312e-01 -2.846369706094264984e-02 1.314720809459686279e-01 -7.022343575954437256e-02 2.053903788328170776e-02 -1.281180977821350098e-01 -1.624901294708251953e-01 -2.132050544023513794e-01 -2.399978041648864746e-02 1.766995759680867195e-03 4.317095875740051270e-01 -3.255806565284729004e-01 -2.449842356145381927e-02 -1.012590453028678894e-01 -9.367373585700988770e-02 -1.620096266269683838e-01 -5.714476108551025391e-02 1.135941036045551300e-02 8.063765615224838257e-02 -2.434689253568649292e-01 2.726232446730136871e-02 3.317225575447082520e-01 8.720345050096511841e-02 3.083215095102787018e-02 2.302560508251190186e-01 3.776829540729522705e-01
2.984574735164642334e-01 2.957381075248122215e-04 2.383131682872772217e-01 -2.799369692802429199e-01 -1.623627692461013794e-01 1.445325613021850586e-01 -1.982023566961288452e-01 -2.444670945405960083e-01 -1.278432607650756836e-01 -2.106102369725704193e-02 3.001089990139007568e-01 2.583471834659576416e-01 -4.691251739859580994e-02 -3.193258345127105713e-01 8.674949407577514648e-02 5.097202584147453308e-02 1.451221704483032227e-01 -8.418321609497070312e-02 1.266357302665710449e-01 -2.333892434835433960e-01 -3.313860669732093811e-02 1.158854886889457703e-01 -2.974958419799804688e-01 2.254743501543998718e-02 1.027040183544158936e-01 1.268164962530136108e-01 2.859700098633766174e-02 2.231791317462921143e-01 2.048899792134761810e-02 2.185336053371429443e-01 -9.255079180002212524e-02 7.336310297250747681e-02
2.258916646242141724e-01 1.266538947820663452e-01 3.044974803924560547e-01 -4.304300621151924133e-02 -1.363788694143295288e-01 -8.060147613286972046e-02 -2.216678261756896973e-01 1.381342113018035889e-01 -1.574425585567951202e-02 4.397966340184211731e-02 2.533499300479888916e-01 5.243754386901855469e-02 -1.329325735569000244e-01 -1.666437834501266479e-01 2.511155419051647186e-02 1.513755917549133301e-01 4.442812502384185791e-01 1.424978077411651611e-01 1.323766708374023438e-01 -1.333042979240417480e-01 -1.142642050981521606e-01 8.602666854858398438e-02 -1.018285974860191345e-01 2.622639536857604980e-01 1.691449582576751709e-01 2.905741930007934570e-01 -1.466449052095413208e-01 3.893813490867614746e-02 -5.667091906070709229e-02 -1.615540832281112671e-01 -1.937506347894668579e-01 2.267910838127136230e-01
2.172931283712387085e-01 2.557854354381561279e-01 4.876579344272613525e-02 -1.549162417650222778e-01 -8.315051347017288208e-02 1.856194138526916504e-01 -1.313040498644113541e-02 -3.429060801863670349e-02 6.150297075510025024e-02 -6.870147585868835449e-02 -1.624331064522266388e-02 2.046933323144912720e-01 -5.019372105598449707e-01 3.453283011913299561e-02 1.284792125225067139e-01 -1.678744703531265259e-02 -1.896656453609466553e-01 -1.927234381437301636e-01 1.339156329631805420e-01 -8.649094030261039734e-03 -3.688756823539733887e-01 1.869638711214065552e-01 -2.268875986337661743e-01 -7.594439387321472168e-02 2.277160584926605225e-01 3.072305917739868164e-01 -1.791521348059177399e-02 8.181267231702804565e-02 -3.387230262160301208e-02 -6.592211872339248657e-02 -7.114756107330322266e-02 1.202795803546905518e-01
1.207067221403121948e-01 5.095458626747131348e-01 7.769752293825149536e-02 7.570321206003427505e-03 1.935201883316040039e-01 2.972768992185592651e-02 -6.842840462923049927e-02 5.070913955569267273e-02 1.540657728910446167e-01 -1.894541382789611816e-01 2.964802682399749756e-01 -2.609743773937225342e-01 -1.278257369995117188e-01 -2.764942348003387451e-01 4.552240483462810516e-03 -1.498054154217243195e-02 2.053152024745941162e-01 -2.485693097114562988e-01 6.706538051366806030e-02 -1.831556111574172974e-02 -1.737455874681472778e-01 -5.088555440306663513e-02 4.549475386738777161e-02 2.170024365186691284e-01 3.654570505023002625e-02 7.435654848814010620e-02 2.150730490684509277e-01 1.424853652715682983e-01 -4.238166287541389465e-02 3.978257998824119568e-02 -1.687095314264297485e-01 2.635613977909088135e-01
4.064036905765533447e-02 -9.792746603488922119e-02 3.153251484036445618e-02 -8.953379094600677490e-02 -2.337033897638320923e-01 1.111187338829040527e-01 -1.813062280416488647e-01 2.127763628959655762e-01 3.353686630725860596e-01 2.987818047404289246e-02 5.322670191526412964e-02 2.704063355922698975e-01 -1.398226469755172729e-01 -2.827726006507873535e-01 3.661669092252850533e-03 -2.739299274981021881e-02 2.139893174171447754e-01 -1.453065723180770874e-01 -1.351034455001354218e-02 1.417043618857860565e-02 -1.080637127161026001e-01 2.036911249160766602e-01 -8.209868520498275757e-02 3.671776354312896729e-01 2.056042253971099854e-01 1.448308080434799194e-01 2.388482242822647095e-01 2.864316403865814209e-01 2.128356099128723145e-01 -5.800487101078033447e-02 8.923748508095741272e-03 1.787326782941818237e-01
1.494306474924087524e-01 -9.805238991975784302e-02 1.478919573128223419e-02 -9.797304868698120117e-02 -3.489660918712615967e-01 9.702687151730060577e-03 -4.580340683460235596e-01 9.974904358386993408e-02 2.036485671997070312e-01 -1.540520489215850830e-01 -6.662503629922866821e-02 2.529750168323516846e-01 -1.119174659252166748e-01 -3.855763748288154602e-02 1.426989138126373291e-01 -2.246341295540332794e-02 3.163265762850642204e-03 -3.061490654945373535e-01 -2.397807389497756958e-01 -8.391446620225906372e-02 5.136327445507049561e-02 -4.217401519417762756e-02 -7.836750149726867676e-02 -1.684306003153324127e-02 2.556311190128326416e-01 -1.388834714889526367e-01 1.402872204780578613e-01 1.636824011802673340e-01 -4.349751770496368408e-02 -3.263528347015380859e-01 -5.761232972145080566e-02 1.901603192090988159e-01
-6.615919619798660278e-02 1.256584674119949341e-01 -1.153163760900497437e-01 -1.766617745161056519e-01 -5.810953676700592041e-02 -9.802255779504776001e-02 -4.202657043933868408e-01 7.299502938985824585e-02 -4.821224510669708252e-02 9.667202830314636230e-02 -1.114487275481224060e-01 2.244879305362701416e-01 -1.676299236714839935e-02 -2.292250394821166992e-01 -1.717968843877315521e-02 -5.044244229793548584e-02 8.963310718536376953e-02 -9.693513810634613037e-02 -7.162554562091827393e-02 -1.885162293910980225e-02 -1.057660207152366638e-01 3.480870127677917480e-01 8.016050606966018677e-02 2.535111010074615479e-01 4.724764227867126465e-01 7.804237306118011475e-02 8.460397273302078247e-02 -5.969909951090812683e-02 2.015565335750579834e-01 3.174240887165069580e-02 -3.027895689010620117e-01 1.044868081808090210e-01
1.482158750295639038e-01 1.633782754652202129e-03 1.656480729579925537e-01 -3.118795156478881836e-01 1.179263293743133545e-01 1.012594550848007202e-01 -2.260536104440689087e-01 2.790375649929046631e-01 2.412690371274948120e-01 -8.923128992319107056e-02 -2.495398670434951782e-01 -7.673286646604537964e-02 -1.929735690355300903e-01 -1.710620010271668434e-03 -1.458816230297088623e-01 6.149976514279842377e-03 1.837682574987411499e-01 -2.264386564493179321e-01 -2.926613576710224152e-02 -7.453390955924987793e-02 -3.167645260691642761e-02 1.368467211723327637e-01 1.290791034698486328e-01 -1.997029036283493042e-01 1.960268914699554443e-01 2.069968283176422119e-01 -1.279846429824829102e-01 2.380297929048538208e-01 1.251094937324523926e-01 2.511174082756042480e-01 -5.139234010130167007e-03 3.263827264308929443e-01
2.167779952287673950e-01 6.322028487920761108e-02 7.163347303867340088e-02 -2.300611436367034912e-01 1.677383780479431152e-01 3.200746476650238037e-01 -3.658129274845123291e-01 -1.093544438481330872e-01 -2.331816032528877258e-02 6.607570499181747437e-02 -5.342418327927589417e-02 2.069604545831680298e-01 -6.994393467903137207e-02 3.995188511908054352e-03 8.640725165605545044e-02 -4.745648801326751709e-02 3.236728906631469727e-02 -3.186979591846466064e-01 -1.442638412117958069e-02 7.899415493011474609e-02 2.780878841876983643e-01 4.495874345302581787e-01 -7.996246963739395142e-02 -7.545258849859237671e-02 -2.501246705651283264e-02 -1.791741698980331421e-01 4.574485123157501221e-02 1.071748882532119751e-01 -3.133561089634895325e-02 6.208939105272293091e-02 -2.536559998989105225e-01 1.823930740356445312e-01
2.182126492261886597e-01 8.440075814723968506e-02 1.284691393375396729e-01 -3.949242532253265381e-01 -9.641789644956588745e-02 6.820092350244522095e-02 -1.718537807464599609e-01 3.621783480048179626e-02 2.179641574621200562e-01 -9.474387019872665405e-02 -1.433199048042297363e-01 7.617860101163387299e-03 -2.036325633525848389e-01 -2.439900785684585571e-01 -9.824444353580474854e-02 5.259784311056137085e-02 1.729305237531661987e-01 -2.547889575362205505e-02 2.556031942367553711e-01 -3.133305907249450684e-01 1.048472896218299866e-01 1.006063744425773621e-01 1.680406332015991211e-01 -1.110675036907196045e-01 1.214467510581016541e-01 1.861556917428970337e-01 -5.196947604417800903e-02 2.915293909609317780e-02 -2.239920385181903839e-02 3.139656484127044678e-01 3.521539643406867981e-02 3.584353029727935791e-01
-2.707946673035621643e-02 1.024143993854522705e-01 2.112928330898284912e-01 -2.303014397621154785e-01 1.195176616311073303e-01 -7.450899481773376465e-02 -3.198498189449310303e-01 -2.386880069971084595e-01 1.006493717432022095e-01 1.101643070578575134e-01 1.302404552698135376e-01 3.602941706776618958e-02 -9.635919332504272461e-02 4.190871957689523697e-03 6.640563160181045532e-02 -2.549657225608825684e-01 1.271081268787384033e-01 1.585537940263748169e-01 5.132266669534146786e-04 -2.633911967277526855e-01 -7.858444750308990479e-02 1.994675695896148682e-01 -6.576487421989440918e-02 3.049156665802001953e-01 9.624325484037399292e-02 -1.556824296712875366e-01 -3.950792923569679260e-02 4.640980362892150879e-01 1.154844462871551514e-01 -1.055718362331390381e-01 -2.242763042449951172e-01 1.165061220526695251e-01
2.818392515182495117e-01 -2.330948598682880402e-02 -5.997502058744430542e-02 -2.228509336709976196e-01 1.819334924221038818e-01 2.364789992570877075e-01 -3.097254969179630280e-02 1.869813054800033569e-01 1.557006239891052246e-01 -2.379386126995086670e-01 1.230950579047203064e-01 1.786146014928817749e-01 -3.431032299995422363e-01 -1.526710838079452515e-01 1.075756177306175232e-01 1.920183002948760986e-01 2.603659927845001221e-01 -1.594304293394088745e-01 1.090130303055047989e-02 -3.269777595996856689e-01 1.341483741998672485e-02 -4.171896353363990784e-02 1.435050368309020996e-01 1.199720054864883423e-02 1.444528698921203613e-01 1.628661155700683594e-02 -1.250977516174316406e-01 9.122949838638305664e-02 -3.181397020816802979e-01 1.292126774787902832e-01 3.081334754824638367e-02 1.938380599021911621e-01
2.495279312133789062e-01 3.683515265583992004e-02 -5.338783934712409973e-02 -6.346402317285537720e-02 -6.122729927301406860e-02 1.458762437105178833e-01 3.195031359791755676e-02 8.119250833988189697e-02 -1.023590788245201111e-01 2.822045683860778809e-01 1.550470441579818726e-01 -2.058359049260616302e-02 -4.105670154094696045e-01 -1.297281980514526367e-01 1.217432320117950439e-02 1.437598615884780884e-01 9.306865185499191284e-02 -2.018186748027801514e-01 -4.514405131340026855e-02 -1.620929539203643799e-01 1.793382689356803894e-02 9.350140392780303955e-02 -2.359958291053771973e-01 2.539705932140350342e-01 3.388662934303283691e-01 7.875048369169235229e-02 -2.151559107005596161e-02 -1.876186020672321320e-02 -3.064915239810943604e-01 -1.560442000627517700e-01 -2.528708875179290771e-01 2.550059854984283447e-01
2.140113562345504761e-01 5.678468942642211914e-02 2.457471005618572235e-02 -7.849687337875366211e-02 1.247312128543853760e-01 -7.898929715156555176e-02 -2.788539528846740723e-01 -2.988634817302227020e-02 4.519166052341461182e-02 -8.916255831718444824e-02 3.258564695715904236e-02 -1.529287695884704590e-01 -1.609793454408645630e-01 -3.250172734260559082e-01 -1.484486311674118042e-01 2.056291699409484863e-01 -6.985766440629959106e-02 -1.627353727817535400e-01 -1.878073364496231079e-01 -1.526123136281967163e-01 -8.759756386280059814e-02 2.369442880153656006e-01 1.247770935297012329e-01 4.395691305398941040e-02 4.043557345867156982e-01 1.460505574941635132e-01 -1.584366261959075928e-01 -1.235459446907043457e-01 -2.255595922470092773e-01 -2.037250399589538574e-01 -2.747205197811126709e-01 2.217026203870773315e-01
1.926080733537673950e-01 3.523490577936172485e-02 9.936385601758956909e-02 -1.315033733844757080e-01 3.193412348628044128e-02 2.835589647293090820e-01 -1.211240515112876892e-01 3.408396542072296143e-01 -3.952190876007080078e-01 -2.567403912544250488e-01 -7.226912304759025574e-03 -1.141817718744277954e-01 -1.876399666070938110e-01 -1.462594419717788696e-01 5.502296984195709229e-02 1.716050356626510620e-01 1.266597360372543335e-01 -3.473516106605529785e-01 1.240069940686225891e-01 -2.218645662069320679e-01 -1.625742763280868530e-01 -4.724325612187385559e-02 1.791103780269622803e-01 -1.118678376078605652e-01 3.716913610696792603e-02 -1.906239055097103119e-02 -3.284983336925506592e-02 5.648259818553924561e-02 -1.503121852874755859e-01 -4.299237579107284546e-02 -2.164450585842132568e-01 2.146777510643005371e-01
1.743093729019165039e-01 -1.428309381008148193e-01 2.963882684707641602e-01 -7.797484844923019409e-02 -1.014820709824562073e-01 7.181156426668167114e-02 -2.772585451602935791e-01 5.148823559284210205e-02 5.213629826903343201e-02 -6.218591704964637756e-02 1.578457206487655640e-01 7.311260327696800232e-03 -1.706888973712921143e-01 2.819631099700927734e-01 1.330246031284332275e-01 -1.770556718111038208e-01 -5.713081452995538712e-03 -3.320082724094390869e-01 3.708475530147552490e-01 -2.271675616502761841e-01 -2.741899155080318451e-02 4.101459309458732605e-02 -1.221692860126495361e-01 -3.694017603993415833e-02 3.152971565723419189e-01 1.323166936635971069e-01 7.927968353033065796e-02 1.400288492441177368e-01 -1.209454238414764404e-01 1.310937553644180298e-01 -1.337392181158065796e-01 2.458507120609283447e-01
3.169069588184356689e-01 2.816768884658813477e-01 -3.624131903052330017e-03 -2.025940082967281342e-02 1.028179973363876343e-01 2.985635697841644287e-01 -3.803605735301971436e-01 -1.682387888431549072e-01 2.211786061525344849e-01 2.282941937446594238e-01 -7.440937310457229614e-02 -1.317951530218124390e-01 1.504770517349243164e-01 8.564050495624542236e-02 8.140543848276138306e-02 -2.490460872650146484e-02 2.813232541084289551e-01 1.935853958129882812e-01 2.129531204700469971e-01 -7.225825637578964233e-02 -2.120591998100280762e-01 6.358079612255096436e-02 -1.115105822682380676e-01 5.063161253929138184e-02 1.855438202619552612e-01 7.226745039224624634e-02 6.990323960781097412e-02 1.383887380361557007e-01 2.137975580990314484e-02 -1.244851574301719666e-01 5.996272340416908264e-02 2.674140930175781250e-01
2.159911766648292542e-02 5.652324482798576355e-02 -8.452509343624114990e-02 4.644540324807167053e-02 4.274775087833404541e-02 -4.279570281505584717e-02 -2.394106239080429077e-01 3.688139840960502625e-02 -4.466627165675163269e-02 -4.936877265572547913e-02 -1.538132689893245697e-02 4.774037748575210571e-02 -4.309879988431930542e-02 -3.855329751968383789e-01 3.115541040897369385e-01 -8.181408792734146118e-02 1.121833175420761108e-01 -1.468720138072967529e-01 1.305065155029296875e-01 3.213415145874023438e-01 -1.137511357665061951e-01 8.441156893968582153e-02 4.854857549071311951e-02 -2.838692814111709595e-02 4.058467745780944824e-01 -1.045221611857414246e-01 2.507117949426174164e-02 2.261516153812408447e-01 -1.263128370046615601e-01 -2.609195113182067871e-01 -2.413163036108016968e-01 3.408024609088897705e-01
1.711110174655914307e-01 4.981469362974166870e-02 -3.129265308380126953e-01 -2.391646355390548706e-01 2.124122828245162964e-01 4.492352902889251709e-02 -2.933756411075592041e-01 1.309810429811477661e-01 2.109911143779754639e-01 1.299934387207031250e-01 -6.112587079405784607e-02 3.148962557315826416e-02 -9.459324181079864502e-02 -1.987903565168380737e-01 2.498095482587814331e-01 -4.774729162454605103e-02 1.264495849609375000e-01 -3.375133574008941650e-01 -1.718471497297286987e-01 -1.158519238233566284e-01 1.746590733528137207e-01 -6.303342431783676147e-02 -9.976929426193237305e-02 8.794168010354042053e-03 1.893007159233093262e-01 1.855188459157943726e-01 -7.200812548398971558e-02 -9.513772092759609222e-03 1.896292204037308693e-03 9.879176318645477295e-02 -2.953212559223175049e-01 3.059197962284088135e-01
3.306924179196357727e-02 3.672216236591339111e-01 -3.535856958478689194e-03 -8.615754544734954834e-02 9.310312569141387939e-02 2.148051857948303223e-01 -3.239756524562835693e-01 -4.815348982810974121e-02 1.041988208889961243e-01 -1.644741185009479523e-02 2.617774009704589844e-01 -2.289040982723236084e-01 7.482921332120895386e-02 1.034803986549377441e-01 3.063274025917053223e-01 2.054153382778167725e-01 3.431056737899780273e-01 -9.096404165029525757e-02 1.513197571039199829e-01 -7.357611507177352905e-02 -1.714952588081359863e-01 -1.402392834424972534e-01 3.821773082017898560e-02 -1.637815237045288086e-01 2.328028529882431030e-01 -5.784879252314567566e-02 -6.382492929697036743e-02 -4.579237848520278931e-02 -1.493566930294036865e-01 -1.357945352792739868e-01 -5.803610011935234070e-02 2.657800614833831787e-01
4.987579286098480225e-01 -3.682433441281318665e-02 2.220400720834732056e-01 -1.334856003522872925e-01 -1.092647910118103027e-01 2.239590436220169067e-01 -2.024971842765808105e-01 5.456163734197616577e-02 -1.263932604342699051e-02 -2.285847365856170654e-01 -1.895832717418670654e-01 1.824635714292526245e-01 -9.612178802490234375e-02 -4.607867076992988586e-02 8.684916794300079346e-02 3.167499005794525146e-01 -1.478634327650070190e-01 -5.665261670947074890e-02 3.830968216061592102e-02 -1.672936826944351196e-01 -1.950091272592544556e-01 1.881410628557205200e-01 -4.024962708353996277e-02 -9.100311249494552612e-02 5.385961011052131653e-02 -2.268351316452026367e-01 1.597069501876831055e-01 2.021556198596954346e-01 -1.248363852500915527e-01 -2.442950382828712463e-02 -2.257769405841827393e-01 1.003235206007957458e-01
-2.257326804101467133e-02 2.571372985839843750e-01 3.691217899322509766e-01 -3.115889430046081543e-01 -1.241062209010124207e-01 3.116477131843566895e-01 -2.266758382320404053e-01 7.899831980466842651e-03 1.369488686323165894e-01 -2.048155218362808228e-01 9.565109759569168091e-02 1.308859884738922119e-01 -1.991505920886993408e-01 1.059886291623115540e-01 4.026480484753847122e-03 1.389525681734085083e-01 2.598228864371776581e-02 -4.444507881999015808e-02 -5.159695819020271301e-02 7.741655409336090088e-02 -1.124498695135116577e-01 9.700582921504974365e-02 -3.162539005279541016e-02 -1.979979425668716431e-01 -9.423635900020599365e-02 2.682337351143360138e-02 -5.521595850586891174e-02 3.410617411136627197e-01 1.247621402144432068e-01 1.337211132049560547e-01 -3.132298290729522705e-01 2.115701884031295776e-01
-6.712083518505096436e-02 3.325853496789932251e-02 1.319969445466995239e-01 -4.049434959888458252e-01 2.315388992428779602e-03 1.642397940158843994e-01 -4.042659699916839600e-02 1.406291685998439789e-02 -2.293794006109237671e-01 -2.455358207225799561e-01 -1.862746179103851318e-01 -8.451687544584274292e-02 1.056032404303550720e-01 6.690816581249237061e-02 1.061072126030921936e-01 -5.187163129448890686e-02 2.096981555223464966e-01 -3.617165386676788330e-01 -6.830237060785293579e-02 -1.104077622294425964e-01 2.197940088808536530e-02 -4.226174950599670410e-02 -1.004352569580078125e-01 1.833278685808181763e-01 3.185690641403198242e-01 -1.351259499788284302e-01 1.130853127688169479e-02 1.928977817296981812e-01 -1.990673989057540894e-01 5.407684016972780228e-03 -3.661513924598693848e-01 1.772359907627105713e-01
1.814022809267044067e-01 2.550980448722839355e-01 -5.325289070606231689e-02 -1.667066216468811035e-01 -1.821190863847732544e-01 3.891357779502868652e-01 -1.471153795719146729e-01 -3.752769529819488525e-02 5.496130138635635376e-02 -3.299639523029327393e-01 2.978781983256340027e-02 2.048334479331970215e-01 -1.929318308830261230e-01 -1.005332469940185547e-01 -1.116783241741359234e-03 1.408534944057464600e-01 -1.249095052480697632e-01 -3.072860538959503174e-01 -1.357412785291671753e-01 -1.897037625312805176e-01 -9.066117554903030396e-02 1.495112329721450806e-01 -2.577986121177673340e-01 -1.860019564628601074e-01 1.542447358369827271e-01 5.067023262381553650e-02 1.660303920507431030e-01 1.834877878427505493e-01 -1.015142798423767090e-01 -2.110380828380584717e-01 9.311960078775882721e-03 5.694221332669258118e-02
1.080860793590545654e-01 -2.787555567920207977e-03 1.064814999699592590e-01 -1.618110984563827515e-01 -3.944012820720672607e-01 3.841960802674293518e-02 -2.726855278015136719e-01 1.546828150749206543e-01 2.127784937620162964e-01 6.404980272054672241e-02 -3.549591079354286194e-02 -3.804664826020598412e-03 -2.084306627511978149e-01 -3.740144670009613037e-01 1.590861566364765167e-02 6.593193858861923218e-03 1.514547467231750488e-01 -1.073667109012603760e-01 -3.264073282480239868e-02 -9.963224641978740692e-03 -1.696087270975112915e-01 3.529599606990814209e-01 8.740251511335372925e-02 1.779486984014511108e-01 3.084963560104370117e-01 2.283972501754760742e-01 1.171600967645645142e-01 1.637521386146545410e-01 1.815699338912963867e-01 -5.805281549692153931e-02 2.556275867391377687e-04 9.327127039432525635e-02
1.415324956178665161e-01 2.442663013935089111e-01 -4.948057234287261963e-02 -3.097904324531555176e-01 3.112286329269409180e-03 -2.549183927476406097e-02 -1.171860769391059875e-01 2.837447524070739746e-01 -1.312805265188217163e-01 -2.763702571392059326e-01 -1.203140169382095337e-01 1.331006884574890137e-01 -2.346234768629074097e-01 -2.489917725324630737e-01 2.378396838903427124e-01 -1.027574166655540466e-01 6.887988746166229248e-02 -4.508058428764343262e-01 -1.844900995492935181e-01 -2.465124800801277161e-02 2.701620385050773621e-02 8.484508842229843140e-02 -1.279305368661880493e-01 -1.221354603767395020e-01 2.546756863594055176e-01 -1.087158992886543274e-01 -2.513916604220867157e-02 2.372782230377197266e-01 -5.460341461002826691e-03 1.975427754223346710e-02 -2.374089509248733521e-02 2.409754134714603424e-02
2.417540252208709717e-01 2.104552686214447021e-01 -7.853881269693374634e-02 -2.558964490890502930e-01 1.738953739404678345e-01 -3.893802408128976822e-03 -3.363928943872451782e-02 -3.948029503226280212e-02 1.652893424034118652e-01 -3.017923533916473389e-01 -1.373666375875473022e-01 2.788196206092834473e-01 -9.138327836990356445e-02 1.064959987998008728e-01 2.027704566717147827e-01 -4.759768396615982056e-02 1.018549576401710510e-01 1.878597587347030640e-02 2.561540603637695312e-01 -1.815494298934936523e-01 -1.239778622984886169e-01 -4.404404759407043457e-02 -1.188180744647979736e-01 3.393184542655944824e-01 2.876613438129425049e-01 1.814392767846584320e-02 6.893087923526763916e-02 1.811680793762207031e-01 2.313876450061798096e-01 -2.231773734092712402e-01 -1.177274733781814575e-01 1.444190889596939087e-01
[truncated: 3,268,882 more chars]
