# Supplementary material for: The Language of Innovation
Source: PLoS One. 2020 Apr 30;15(4):e0230107. doi: 10.1371/journal.pone.0230107 (PMC7194493; doi:10.1371/journal.pone.0230107)
Supplement: S2 File — (GZ) [file pone.0230107.s002.tar.gz › 1980-1984/V2Run_1_VS_4500_embeddings1980-1984ED32.txt]

-6.719329953193664551e-02 -1.604381650686264038e-01 -1.888191252946853638e-01 -1.417241841554641724e-01 1.941947788000106812e-01 -2.061687596142292023e-02 2.003588676452636719e-01 -1.183582097291946411e-01 2.089721709489822388e-01 2.134718000888824463e-01 -1.334190517663955688e-01 2.508094906806945801e-01 -4.488884210586547852e-01 5.331195518374443054e-02 2.078196108341217041e-01 3.103148341178894043e-01 -1.657425761222839355e-01 -1.042668297886848450e-01 2.589827589690685272e-02 1.140527129173278809e-01 3.253660351037979126e-02 -1.501019746065139771e-01 4.043955728411674500e-02 4.636537283658981323e-02 1.771559119224548340e-01 3.577607870101928711e-02 -2.955223321914672852e-01 9.574622660875320435e-02 -9.417755645699799061e-04 -1.001267693936824799e-02 2.193001955747604370e-01 2.262531369924545288e-01
-6.680622696876525879e-02 2.267972752451896667e-02 -2.747696638107299805e-01 -1.044530272483825684e-01 1.419168263673782349e-01 1.260514408349990845e-01 -3.665648028254508972e-02 -2.887565195560455322e-01 -1.200360711663961411e-02 -1.242908164858818054e-01 4.541881382465362549e-02 1.659886389970779419e-01 -1.771842390298843384e-01 3.491141498088836670e-01 -8.617451786994934082e-02 2.431358247995376587e-01 -3.232654929161071777e-02 -7.404892146587371826e-02 1.466082334518432617e-01 1.101152226328849792e-01 2.853206545114517212e-02 -5.757812783122062683e-02 -2.988324314355850220e-02 1.186349242925643921e-01 1.513443887233734131e-01 2.200351655483245850e-02 -2.800948619842529297e-01 -3.808585405349731445e-01 3.079124987125396729e-01 -1.855804771184921265e-01 -2.379933148622512817e-01 1.755168735980987549e-01
-9.487401694059371948e-02 3.463653847575187683e-03 -2.045635879039764404e-02 -2.605153322219848633e-01 -3.346062824130058289e-02 -3.858066350221633911e-02 1.702376157045364380e-01 -7.026118040084838867e-02 -1.037818565964698792e-01 5.843358486890792847e-02 2.199706435203552246e-02 9.592670202255249023e-02 -5.109544992446899414e-01 4.561075940728187561e-02 -1.089106574654579163e-01 2.251765727996826172e-01 -1.114720255136489868e-01 -5.773860588669776917e-02 -8.216154761612415314e-03 2.040088772773742676e-01 3.700133860111236572e-01 -1.068764328956604004e-01 -1.126491948962211609e-01 -3.068208321928977966e-02 5.739512294530868530e-02 -8.643331378698348999e-02 -1.757789105176925659e-01 -2.011311799287796021e-01 3.762384951114654541e-01 2.817815542221069336e-01 -1.154518499970436096e-01 2.774835936725139618e-02
1.451590806245803833e-01 3.786588087677955627e-02 3.045809455215930939e-02 -1.329035609960556030e-01 -1.488283872604370117e-01 8.451570570468902588e-02 2.060067653656005859e-01 -1.850875914096832275e-01 3.846208378672599792e-02 2.219491153955459595e-01 -1.790014803409576416e-01 5.872984230518341064e-02 -7.996325381100177765e-03 1.889263838529586792e-01 3.599023073911666870e-02 2.131173461675643921e-01 -9.060975909233093262e-02 -1.837039142847061157e-01 2.694324254989624023e-01 2.763993144035339355e-01 3.217792212963104248e-01 -2.401315979659557343e-02 -1.243093907833099365e-01 2.737985253334045410e-01 2.923931777477264404e-01 1.317708939313888550e-01 -3.757124394178390503e-02 -2.740141153335571289e-01 2.956363260746002197e-01 9.254431724548339844e-02 4.955061897635459900e-02 1.447557210922241211e-01
3.697588667273521423e-02 -1.970360130071640015e-01 -6.566067785024642944e-02 8.571473509073257446e-02 -9.347786009311676025e-02 2.012625932693481445e-01 2.171091437339782715e-01 -1.456622630357742310e-01 5.990536883473396301e-02 1.892679035663604736e-01 -7.343316078186035156e-02 6.802698224782943726e-02 -9.238862991333007812e-02 2.551481425762176514e-01 -1.843117326498031616e-01 1.297654509544372559e-01 2.645885013043880463e-02 -2.972667515277862549e-01 2.998376786708831787e-01 6.100256368517875671e-02 2.598119378089904785e-01 -9.404619783163070679e-02 -1.456563025712966919e-01 1.580138504505157471e-01 2.650202512741088867e-01 -1.468023806810379028e-01 -3.897671103477478027e-01 -1.642419211566448212e-02 2.916271686553955078e-01 1.019400730729103088e-01 -1.012234762310981750e-01 4.235119372606277466e-02
1.817720830440521240e-01 -1.507397368550300598e-02 -2.032399363815784454e-02 -6.016486510634422302e-02 -1.227465420961380005e-01 1.481335461139678955e-01 1.253903210163116455e-01 -2.671524882316589355e-01 4.829345643520355225e-02 6.116057187318801880e-02 1.552182435989379883e-02 4.011567234992980957e-01 -1.602231562137603760e-01 -1.657674610614776611e-01 -2.244014739990234375e-01 3.021175786852836609e-02 -2.090483456850051880e-01 -2.289389371871948242e-01 2.723225653171539307e-01 9.149900078773498535e-02 1.775652319192886353e-01 -3.105107136070728302e-02 1.052645221352577209e-01 8.647250384092330933e-02 2.918396890163421631e-01 1.187757775187492371e-01 -4.201661348342895508e-01 -1.049117185175418854e-02 2.345144003629684448e-01 2.970340475440025330e-02 3.369905799627304077e-02 -6.554052978754043579e-02
-4.349454119801521301e-02 6.540818605571985245e-03 -5.125767365097999573e-02 2.834161743521690369e-02 2.926352024078369141e-01 -2.073721587657928467e-01 -1.056955680251121521e-01 -5.059239640831947327e-02 2.989199459552764893e-01 2.075954340398311615e-02 1.557167805731296539e-02 3.032436072826385498e-01 -3.126708865165710449e-01 5.208071321249008179e-02 4.078048765659332275e-01 1.959911547601222992e-02 6.556390225887298584e-02 -2.656449675559997559e-01 2.379780411720275879e-01 3.808523714542388916e-02 1.143660396337509155e-01 -6.943533569574356079e-02 1.151301041245460510e-01 1.752327233552932739e-01 1.638431549072265625e-01 1.652997434139251709e-01 -3.239354193210601807e-01 -1.531749218702316284e-01 -5.768921598792076111e-02 -1.111584380269050598e-01 -7.165236771106719971e-02 -7.015451788902282715e-02
3.865162283182144165e-02 3.463536500930786133e-02 3.576133772730827332e-02 -7.770551741123199463e-02 3.853453993797302246e-01 -1.010539829730987549e-01 9.945166110992431641e-02 -8.232817798852920532e-02 1.080580502748489380e-01 -1.438619345426559448e-01 1.674282252788543701e-01 7.071593403816223145e-02 -1.829975843429565430e-01 -5.559164658188819885e-02 2.827283143997192383e-01 -2.489987388253211975e-02 -1.071003638207912445e-02 -2.461979538202285767e-01 4.290687739849090576e-01 -1.033156077028252184e-04 2.060550302267074585e-01 -1.562376767396926880e-01 -7.907404750585556030e-02 2.224286347627639771e-01 6.322043389081954956e-02 1.428248882293701172e-01 -3.775573670864105225e-01 -1.444010287523269653e-01 8.051519840955734253e-02 3.554684342816472054e-03 -1.203030720353126526e-02 2.649848759174346924e-01
9.648883342742919922e-02 -7.587634027004241943e-02 -2.597579360008239746e-01 -8.477536588907241821e-02 -1.343241035938262939e-01 -1.427565142512321472e-02 3.447566628456115723e-01 -1.287321895360946655e-01 4.922684654593467712e-02 1.117107924073934555e-02 3.587582707405090332e-02 1.560860425233840942e-01 -1.716398596763610840e-01 1.823035329580307007e-01 -1.272332738153636456e-03 2.409973591566085815e-01 -5.130229517817497253e-02 -1.464242637157440186e-01 1.887997090816497803e-01 6.247562170028686523e-02 6.393094360828399658e-02 5.687878280878067017e-02 4.158343374729156494e-02 3.223306536674499512e-01 1.498333215713500977e-01 -1.325351595878601074e-01 -3.409608006477355957e-01 -2.823584377765655518e-01 3.339651525020599365e-01 -1.692009121179580688e-01 -1.735153198242187500e-01 1.574390083551406860e-01
4.194973036646842957e-02 -2.261184417875483632e-04 -2.047586292028427124e-01 -8.672334253787994385e-02 5.834229663014411926e-02 2.092322567477822304e-03 2.061490267515182495e-01 -1.470578312873840332e-01 3.768984973430633545e-02 8.628268539905548096e-02 2.617107331752777100e-01 1.661653220653533936e-01 -1.037763878703117371e-01 2.247080653905868530e-01 1.765035241842269897e-01 1.790584325790405273e-01 9.228207170963287354e-03 -1.352377701550722122e-02 3.510097265243530273e-01 1.451338361948728561e-02 1.406552791595458984e-01 1.965083740651607513e-02 5.741874338127672672e-04 2.438950538635253906e-01 4.939305037260055542e-02 -1.027188524603843689e-01 -3.418956696987152100e-01 -3.530633449554443359e-01 2.821812331676483154e-01 -1.166769042611122131e-01 -2.879856228828430176e-01 1.332660764455795288e-01
-8.342921733856201172e-02 -3.702999055385589600e-01 -2.967278063297271729e-01 8.964087814092636108e-02 4.728033393621444702e-02 -4.167739301919937134e-02 -1.212974786758422852e-01 -1.246867049485445023e-02 1.053984761238098145e-01 -4.032497480511665344e-02 1.981525868177413940e-01 -6.601796299219131470e-02 -2.731508016586303711e-01 2.109330892562866211e-01 1.144591346383094788e-01 -8.251725882291793823e-02 1.097557973116636276e-02 -3.314476832747459412e-02 -1.874130964279174805e-01 1.889958977699279785e-01 4.309414625167846680e-01 1.654647290706634521e-03 -9.306523948907852173e-02 8.062278479337692261e-02 4.303269684314727783e-01 -6.873047351837158203e-02 -2.364926338195800781e-01 1.302423048764467239e-02 3.215771168470382690e-02 1.439960151910781860e-01 -4.119518771767616272e-02 5.670890957117080688e-02
-8.321405621245503426e-04 -2.459146082401275635e-01 -1.997605115175247192e-01 1.094705089926719666e-01 -2.839640974998474121e-01 1.291959360241889954e-02 4.626229032874107361e-02 -1.243697330355644226e-01 8.015198260545730591e-02 -3.568202257156372070e-02 1.807185262441635132e-01 2.519347369670867920e-01 -2.771469354629516602e-01 2.469217777252197266e-01 1.420629397034645081e-02 1.585218608379364014e-01 -4.093903303146362305e-02 9.623730927705764771e-02 9.543104469776153564e-02 1.222178898751735687e-02 2.009032852947711945e-02 4.442104697227478027e-02 -1.331327110528945923e-01 3.001507818698883057e-01 7.985544949769973755e-02 -1.806983165442943573e-02 -2.739924192428588867e-01 -4.020766317844390869e-01 2.482790201902389526e-01 -1.151948943734169006e-01 -1.547529399394989014e-01 2.227099537849426270e-01
1.250933557748794556e-01 -9.215606749057769775e-02 -8.215983211994171143e-02 2.193949669599533081e-01 -6.545722484588623047e-02 1.357977837324142456e-01 -1.110021099448204041e-01 -1.795689165592193604e-01 -1.144768595695495605e-01 -2.734304405748844147e-02 -6.430282443761825562e-02 2.462801635265350342e-01 -4.548512697219848633e-01 1.983102709054946899e-01 -8.897992968559265137e-02 2.470425069332122803e-01 -1.182491034269332886e-01 4.713020101189613342e-02 -8.344596624374389648e-02 2.778457105159759521e-01 1.547853089869022369e-02 -9.399142116308212280e-02 -1.274039298295974731e-01 1.986762434244155884e-01 1.826910078525543213e-01 -3.600870817899703979e-02 -2.385000884532928467e-01 -3.056655824184417725e-01 2.198236286640167236e-01 -1.924496740102767944e-01 -1.063387617468833923e-01 1.143665313720703125e-01
-1.557077914476394653e-01 -1.013228446245193481e-01 -4.715531133115291595e-03 -2.430447041988372803e-01 -9.169087558984756470e-02 -6.149537861347198486e-03 1.225735247135162354e-01 -1.295974850654602051e-02 -3.083744645118713379e-02 2.540565133094787598e-01 -9.674631059169769287e-02 6.657020002603530884e-02 -4.293306469917297363e-01 1.752723008394241333e-01 -2.587023377418518066e-01 2.890559732913970947e-01 -1.330052167177200317e-01 -2.402118593454360962e-01 1.649995446205139160e-01 1.799050718545913696e-01 1.458774954080581665e-01 -7.615949958562850952e-02 -4.115389660000801086e-02 1.506513357162475586e-01 2.833855450153350830e-01 -1.020559147000312805e-01 -2.754480764269828796e-02 -2.213337123394012451e-01 3.260529637336730957e-01 -8.770871208980679512e-04 6.673479825258255005e-02 -1.606843806803226471e-02
-1.039666235446929932e-01 2.204797975718975067e-02 9.485103189945220947e-02 2.922150678932666779e-02 1.466725170612335205e-01 1.055717244744300842e-01 3.573773205280303955e-01 -6.450375914573669434e-02 -6.742038577795028687e-02 -2.502043358981609344e-02 2.198463678359985352e-02 1.494533568620681763e-01 -2.108288109302520752e-01 -2.895130310207605362e-03 -1.248031333088874817e-01 3.046676218509674072e-01 3.575975075364112854e-02 -2.453353852033615112e-01 1.549504399299621582e-01 1.291922777891159058e-01 1.704132556915283203e-01 -3.570506870746612549e-01 -5.428259819746017456e-02 3.842135667800903320e-01 1.160351559519767761e-03 4.145891219377517700e-02 -3.259326815605163574e-01 -2.668552994728088379e-01 1.709862649440765381e-01 9.998043067753314972e-03 -6.043714657425880432e-02 1.098010167479515076e-01
1.695290058851242065e-01 -2.038824707269668579e-01 -1.049546301364898682e-01 2.582295835018157959e-01 -8.116471022367477417e-02 1.764785498380661011e-01 4.839464649558067322e-02 -6.033618748188018799e-02 -4.425280168652534485e-02 4.544083494693040848e-03 -3.595202788710594177e-02 2.095111161470413208e-01 -3.377499878406524658e-01 2.564098238945007324e-01 -1.873814314603805542e-02 1.884967684745788574e-01 -1.799716949462890625e-01 3.021953813731670380e-02 -6.470885127782821655e-02 1.732592284679412842e-01 6.069827452301979065e-02 -9.623643755912780762e-02 -3.327212855219841003e-02 2.342201620340347290e-01 2.249455899000167847e-01 -7.954323291778564453e-02 -2.246962636709213257e-01 -2.956888377666473389e-01 4.082982540130615234e-01 -1.962210536003112793e-01 9.154781582765281200e-04 9.449729323387145996e-02
5.383890122175216675e-02 8.361174166202545166e-02 1.017702296376228333e-01 -1.701011657714843750e-01 5.624015629291534424e-02 2.132135778665542603e-01 1.654769480228424072e-01 8.334875851869583130e-02 -8.830986171960830688e-02 8.892198652029037476e-02 -2.178865075111389160e-01 6.097602844238281250e-02 -4.554285407066345215e-01 6.316665560007095337e-02 -1.305374652147293091e-01 1.990486234426498413e-01 -1.742512285709381104e-01 -2.268665283918380737e-01 6.882717832922935486e-03 1.810212433338165283e-01 7.593283057212829590e-02 -2.231871767435222864e-04 -1.194857880473136902e-01 1.509117335081100464e-01 1.493294537067413330e-01 1.009746361523866653e-02 -1.671358942985534668e-01 -4.451225697994232178e-01 2.869994044303894043e-01 8.230501413345336914e-02 1.839598268270492554e-02 1.936143785715103149e-01
-1.845134347677230835e-01 -1.799061298370361328e-01 -8.123194426298141479e-02 2.539182826876640320e-02 3.669855371117591858e-02 -1.384956240653991699e-01 1.162888929247856140e-01 -1.360328644514083862e-01 -1.667584180831909180e-01 -1.298444271087646484e-01 4.641196876764297485e-02 5.562456697225570679e-02 -6.141791120171546936e-02 -1.411745883524417877e-02 -2.264319658279418945e-01 4.870860278606414795e-01 3.114560805261135101e-02 -2.339969575405120850e-01 -1.329620089381933212e-02 -5.721706151962280273e-02 2.506035268306732178e-01 -2.210188359022140503e-01 1.167896464467048645e-01 1.816943287849426270e-01 3.250014483928680420e-01 -1.954128034412860870e-02 -1.996677815914154053e-01 -3.861732184886932373e-01 8.314892649650573730e-02 -8.169142156839370728e-02 5.521269515156745911e-02 4.751460254192352295e-02
5.605138465762138367e-02 2.167229168117046356e-02 1.665140092372894287e-01 1.239808127284049988e-01 6.637173891067504883e-02 -1.914024353027343750e-01 2.348345145583152771e-02 -1.463815122842788696e-01 -2.957887947559356689e-02 6.865049153566360474e-02 8.986615389585494995e-02 -2.631295658648014069e-02 -4.723198711872100830e-01 1.823486536741256714e-01 8.698788285255432129e-02 1.516030877828598022e-01 3.496199846267700195e-02 -1.945560127496719360e-01 2.279314994812011719e-01 1.151130422949790955e-01 -1.439259480684995651e-02 1.835400164127349854e-01 1.285354048013687134e-01 -7.238382846117019653e-02 2.691134512424468994e-01 3.071259260177612305e-01 -3.755203485488891602e-01 -1.080762371420860291e-01 1.007422208786010742e-01 1.931249797344207764e-01 -2.478347569704055786e-01 2.796329557895660400e-02
-8.642889559268951416e-03 8.040019869804382324e-02 6.671193242073059082e-02 2.417805977165699005e-02 -3.853594139218330383e-02 1.056899428367614746e-01 2.779537439346313477e-01 1.303616762161254883e-01 -3.674336522817611694e-02 -3.882096335291862488e-02 4.425025731325149536e-02 2.472975701093673706e-01 -1.261269748210906982e-01 1.107090860605239868e-01 7.695881277322769165e-02 2.904179096221923828e-01 2.598214894533157349e-02 -1.339048594236373901e-01 1.145148947834968567e-01 3.779006376862525940e-02 2.530350089073181152e-01 -3.717056214809417725e-01 -2.067435234785079956e-01 4.185394644737243652e-01 1.777790039777755737e-01 5.965300649404525757e-02 -2.128685116767883301e-01 -1.648640632629394531e-01 2.925468385219573975e-01 -1.277235895395278931e-01 -9.216147661209106445e-02 1.606617718935012817e-01
-9.059363603591918945e-02 -3.031938076019287109e-01 -7.144024223089218140e-02 2.346756607294082642e-01 -2.110070139169692993e-01 2.064263820648193359e-01 7.401825487613677979e-02 -7.874387502670288086e-02 -2.581799216568470001e-02 -2.213410288095474243e-02 -7.456828653812408447e-02 2.571898996829986572e-01 -2.183079868555068970e-01 3.088422715663909912e-01 -1.799463480710983276e-02 1.195140406489372253e-01 -5.608540028333663940e-03 1.573593169450759888e-01 -1.622546277940273285e-02 5.075498297810554504e-02 3.462237119674682617e-01 -7.813595980405807495e-02 -1.162750050425529480e-01 3.866403549909591675e-02 1.628008633852005005e-01 -3.711230307817459106e-02 -1.485123485326766968e-01 -2.758437991142272949e-01 2.898848354816436768e-01 -3.631395101547241211e-02 -2.404420450329780579e-02 3.602514863014221191e-01
-1.104476824402809143e-01 3.791734948754310608e-02 -1.128153651952743530e-01 -1.838014870882034302e-01 1.280664950609207153e-01 4.851052071899175644e-03 1.401632726192474365e-01 -1.162545457482337952e-01 -1.029826328158378601e-01 5.760024115443229675e-02 5.188394337892532349e-02 7.809944450855255127e-02 -4.912308454513549805e-01 1.505925357341766357e-01 -1.197105050086975098e-01 3.021705746650695801e-01 -4.121403023600578308e-02 -2.668362557888031006e-01 9.425071626901626587e-02 1.982158571481704712e-01 3.647775053977966309e-01 -1.661528646945953369e-01 -2.132615000009536743e-01 -6.062186136841773987e-02 1.633345633745193481e-01 -2.061754912137985229e-01 -1.146079786121845245e-02 -9.679029881954193115e-02 2.072707861661911011e-01 1.102821975946426392e-01 -1.822152435779571533e-01 4.480109550058841705e-03
-6.673260778188705444e-02 -2.699540257453918457e-01 1.337195038795471191e-01 1.628541201353073120e-01 -1.782450675964355469e-01 1.407530903816223145e-01 1.661679148674011230e-01 -8.575615286827087402e-02 2.340504974126815796e-01 1.540608704090118408e-01 -1.046442314982414246e-01 3.261513113975524902e-01 -1.430425494909286499e-01 2.359149307012557983e-01 7.242058962583541870e-02 2.850632183253765106e-02 1.431871205568313599e-01 -2.807375229895114899e-02 2.711237668991088867e-01 3.739868476986885071e-02 1.315835416316986084e-01 -2.078553102910518646e-02 -1.400876324623823166e-02 1.461178660392761230e-01 3.082508742809295654e-01 -1.637335866689682007e-01 -3.354897201061248779e-01 -1.230681985616683960e-01 2.909237146377563477e-01 6.577026098966598511e-02 1.881746053695678711e-01 6.571094691753387451e-02
-1.098609901964664459e-02 -1.345915794372558594e-01 -1.736514084041118622e-02 -5.774823948740959167e-02 1.231615319848060608e-01 4.076209291815757751e-02 5.711802467703819275e-02 3.279055282473564148e-02 4.030813649296760559e-02 1.430673152208328247e-01 -1.937991380691528320e-01 4.428341388702392578e-01 1.824082620441913605e-02 1.588485389947891235e-01 -1.006693914532661438e-01 1.079960837960243225e-01 -1.529437452554702759e-01 -1.253597140312194824e-01 3.184091746807098389e-01 -2.074471861124038696e-02 4.802849888801574707e-01 4.773923009634017944e-02 -1.530861258506774902e-01 -3.120097564533352852e-03 3.308312594890594482e-01 6.118626147508621216e-02 -2.728913128376007080e-01 -1.442004088312387466e-02 2.043109089136123657e-01 -3.804778680205345154e-02 -1.387570798397064209e-01 -7.880090922117233276e-02
1.136013772338628769e-02 1.828904300928115845e-01 -1.443427801132202148e-01 -1.330587565898895264e-01 -3.776682913303375244e-02 -2.455078363418579102e-01 -6.504689157009124756e-02 -2.960882782936096191e-01 2.181763760745525360e-02 5.364428088068962097e-02 -4.890404269099235535e-02 7.195475697517395020e-02 -3.562226295471191406e-01 3.871532678604125977e-01 -1.083577275276184082e-01 1.619033813476562500e-01 -1.242906302213668823e-01 1.034915596246719360e-01 1.787160187959671021e-01 -3.893327340483665466e-02 2.885634005069732666e-01 -3.383879736065864563e-02 8.658027648925781250e-02 -1.833821460604667664e-02 2.874358296394348145e-01 -6.031053885817527771e-02 -7.468733936548233032e-02 -3.529830574989318848e-01 -2.024601399898529053e-01 -1.262122183106839657e-03 -1.016227453947067261e-01 1.703313738107681274e-01
4.341907799243927002e-02 -1.405789852142333984e-01 -2.961446642875671387e-01 -1.248649731278419495e-01 4.835319891571998596e-02 1.274710744619369507e-01 -2.660069465637207031e-01 -2.647558748722076416e-01 1.186287552118301392e-01 -9.459838271141052246e-03 -4.692948237061500549e-02 1.785253882408142090e-01 -2.635412514209747314e-01 2.211838215589523315e-02 -1.231524720788002014e-01 4.904306307435035706e-02 2.048838287591934204e-01 -1.620486751198768616e-02 1.331744641065597534e-01 1.573205888271331787e-01 3.702873587608337402e-01 1.979272514581680298e-01 7.732250727713108063e-03 2.077171802520751953e-01 1.578352227807044983e-02 -6.684137135744094849e-02 -3.869795799255371094e-01 -2.557629644870758057e-01 1.619750559329986572e-01 -1.183879747986793518e-01 9.288816154003143311e-02 -8.296012878417968750e-02
2.642057090997695923e-02 -1.471844166517257690e-01 6.798346340656280518e-02 -1.393955107778310776e-02 2.832051217555999756e-01 -1.526233088225126266e-02 3.441805765032768250e-02 -9.638290107250213623e-02 3.008000552654266357e-01 -4.933485388755798340e-02 2.756174504756927490e-01 9.044218808412551880e-02 -3.242024183273315430e-01 -2.480964362621307373e-01 4.194806329905986786e-03 6.190827488899230957e-02 -4.864637553691864014e-02 -2.032985687255859375e-01 1.085172668099403381e-01 -1.473672837018966675e-01 8.643490821123123169e-02 2.194610424339771271e-02 5.046310252510011196e-04 2.839266657829284668e-01 3.559386730194091797e-01 -8.005558699369430542e-02 -2.476947903633117676e-01 -2.676227092742919922e-01 2.401442229747772217e-01 -1.814498305320739746e-01 -2.170869556721299887e-04 1.091574728488922119e-01
4.202115535736083984e-02 -1.719683259725570679e-01 5.184945836663246155e-02 -1.444836407899856567e-01 -1.627511978149414062e-01 -1.667191386222839355e-01 5.375319346785545349e-02 -2.498193383216857910e-01 1.678771078586578369e-01 1.344557255506515503e-01 -8.772093057632446289e-02 8.483890444040298462e-02 2.190486341714859009e-02 2.766209840774536133e-01 9.543604403734207153e-02 2.247086763381958008e-01 -1.166586950421333313e-01 -8.992479741573333740e-02 2.780504226684570312e-01 3.788452744483947754e-01 1.834362447261810303e-01 -9.395427256822586060e-02 -4.512356966733932495e-02 2.115408182144165039e-01 3.374639749526977539e-01 -1.221051067113876343e-01 -7.298205792903900146e-02 -2.199601978063583374e-01 2.162459045648574829e-01 7.981282472610473633e-02 1.427441835403442383e-01 1.998951733112335205e-01
-1.647874340415000916e-02 -8.838244527578353882e-02 3.434571251273155212e-02 1.030957326292991638e-02 -2.152903974056243896e-01 -1.350946128368377686e-01 8.857858180999755859e-02 -4.233362674713134766e-01 -8.373831957578659058e-02 1.099383309483528137e-01 1.610700339078903198e-01 3.342795670032501221e-01 -6.321270763874053955e-02 2.840061187744140625e-01 -6.076228618621826172e-02 3.017568290233612061e-01 -9.808570891618728638e-02 -7.614191621541976929e-02 -4.995664954185485840e-02 -1.117136236280202866e-02 1.179381236433982849e-01 -2.722649835050106049e-03 9.745976328849792480e-02 9.656423330307006836e-02 2.124243676662445068e-01 -2.833363041281700134e-02 -1.757283955812454224e-01 -3.956606984138488770e-01 3.303348422050476074e-01 7.436005771160125732e-02 -4.873933270573616028e-02 4.027183353900909424e-02
1.091711446642875671e-01 2.574632316827774048e-02 7.347220182418823242e-02 8.870915323495864868e-02 2.061893492937088013e-01 1.434877961874008179e-01 2.016119360923767090e-01 -2.965757548809051514e-01 -2.324233055114746094e-01 2.351331114768981934e-01 2.406317368149757385e-02 -3.339353203773498535e-02 -3.332479000091552734e-01 1.739659309387207031e-01 1.159078404307365417e-01 2.391634732484817505e-01 -8.641815930604934692e-02 -7.700491696596145630e-02 -4.434505943208932877e-03 9.103821963071823120e-02 6.680261343717575073e-02 2.067525833845138550e-01 3.179200887680053711e-01 1.248764842748641968e-01 1.668877303600311279e-01 1.811255365610122681e-01 -1.995431929826736450e-01 -8.584213256835937500e-02 2.580367326736450195e-01 2.187386602163314819e-01 -2.238729000091552734e-01 3.891953080892562866e-02
9.216886945068836212e-03 2.628909237682819366e-02 -3.553057461977005005e-02 -2.907721698284149170e-01 5.818665027618408203e-03 -1.778062433004379272e-02 1.012356877326965332e-01 -1.653079688549041748e-01 4.603106644935905933e-04 5.049979686737060547e-02 6.631298363208770752e-02 8.958412706851959229e-02 -2.985378503799438477e-01 7.519883662462234497e-02 -2.960445545613765717e-02 2.384382039308547974e-01 -1.559935659170150757e-01 -1.291036456823348999e-01 1.944155991077423096e-02 2.350543588399887085e-01 3.404895365238189697e-01 -2.079896181821823120e-01 -6.904775649309158325e-02 -3.553287684917449951e-02 2.018405199050903320e-01 -1.507322192192077637e-01 -1.351643726229667664e-02 -1.568815708160400391e-01 3.668560087680816650e-01 4.464773833751678467e-01 -1.521949470043182373e-01 -2.844820730388164520e-02
2.037763446569442749e-01 2.212481386959552765e-02 -1.658407002687454224e-01 3.691726028919219971e-01 8.828169852495193481e-02 -6.797686219215393066e-02 6.504625547677278519e-03 -6.595991551876068115e-02 9.758792817592620850e-02 -1.779177635908126831e-01 1.115739122033119202e-01 -1.376310884952545166e-01 -3.658305704593658447e-01 -1.974881626665592194e-03 2.364870756864547729e-01 -6.367446389049291611e-03 -2.454072423279285431e-02 -2.036183774471282959e-01 1.792682856321334839e-01 1.425074338912963867e-01 4.400249570608139038e-02 9.398338384926319122e-03 -8.764791488647460938e-02 3.485233485698699951e-01 1.833119690418243408e-01 1.076773628592491150e-01 -1.046812459826469421e-01 6.563789397478103638e-02 1.824220716953277588e-01 3.363697826862335205e-01 -7.829952239990234375e-02 2.762500643730163574e-01
1.219084560871124268e-01 3.344967588782310486e-02 1.214546263217926025e-01 -2.128847837448120117e-01 -7.640282809734344482e-02 -1.443032324314117432e-01 1.678124070167541504e-01 -3.643082380294799805e-01 9.193853288888931274e-02 1.106358915567398071e-01 -2.147835679352283478e-03 1.512524336576461792e-01 8.169960975646972656e-02 3.646037280559539795e-01 6.597551703453063965e-02 2.223437130451202393e-01 -1.051126420497894287e-01 -7.822430878877639771e-02 1.125172376632690430e-01 1.578010916709899902e-01 1.627041697502136230e-01 -1.704795286059379578e-02 4.687345400452613831e-02 8.277721703052520752e-02 3.143905401229858398e-01 -1.656444184482097626e-02 -2.868499159812927246e-01 -2.076215147972106934e-01 3.155955672264099121e-01 -4.668428748846054077e-02 1.783436089754104614e-01 2.253829836845397949e-01
5.632294714450836182e-02 -2.892092466354370117e-01 -3.792105317115783691e-01 -2.536596655845642090e-01 1.083742603659629822e-01 -8.950053155422210693e-02 1.314448565244674683e-01 2.014050036668777466e-01 1.512469053268432617e-01 7.493513077497482300e-02 -1.281336396932601929e-01 -3.876766189932823181e-02 -1.842778623104095459e-01 1.275022774934768677e-01 -9.151228005066514015e-05 -1.029608771204948425e-01 1.103154793381690979e-01 9.157502092421054840e-03 -7.402320392429828644e-03 2.482824586331844330e-02 4.560314714908599854e-01 -3.514672443270683289e-02 2.068502269685268402e-02 2.884387373924255371e-01 3.401009738445281982e-01 -9.731738269329071045e-02 -1.552999019622802734e-01 -1.688187867403030396e-01 8.836485445499420166e-02 1.412070542573928833e-01 -5.223689973354339600e-02 7.895430177450180054e-02
-4.540668800473213196e-02 -3.413144350051879883e-01 2.696834318339824677e-02 8.325637318193912506e-03 2.689638435840606689e-01 5.517604574561119080e-02 -7.551494240760803223e-02 -2.256757915019989014e-01 4.438105225563049316e-01 1.144527941942214966e-01 2.304783016443252563e-01 8.925956487655639648e-02 -3.003616631031036377e-01 -1.849230676889419556e-01 -7.215190678834915161e-03 9.445697069168090820e-02 -6.627231091260910034e-02 -3.835365176200866699e-02 -1.868854649364948273e-02 -1.149394549429416656e-02 2.369359284639358521e-01 -5.796127393841743469e-02 4.153849557042121887e-02 3.236346244812011719e-01 1.974111199378967285e-01 1.602672785520553589e-02 -1.389937847852706909e-01 -2.765833437442779541e-01 9.940228611230850220e-02 -6.741914153099060059e-02 4.386915639042854309e-02 1.427645236253738403e-01
9.629013389348983765e-02 2.809496968984603882e-02 -9.033250808715820312e-02 9.328981488943099976e-02 -2.339514344930648804e-01 -3.424235433340072632e-02 5.498244985938072205e-02 -8.125068247318267822e-02 3.202908039093017578e-01 -4.313481599092483521e-02 2.767623402178287506e-02 6.424392014741897583e-02 -2.704130411148071289e-01 2.973649501800537109e-01 -1.315353363752365112e-01 -9.697865694761276245e-02 -1.454596668481826782e-01 -4.813570994883775711e-03 -2.422430180013179779e-02 1.181209180504083633e-02 4.002871215343475342e-01 -6.007438525557518005e-02 1.227684766054153442e-01 2.515644431114196777e-01 2.662245929241180420e-01 3.212794661521911621e-01 -1.531334221363067627e-01 -3.323524892330169678e-01 -3.844542056322097778e-02 -1.653590500354766846e-01 -2.966238884255290031e-03 9.493105858564376831e-02
-5.132068693637847900e-02 -2.547586336731910706e-02 -1.895814575254917145e-02 -1.655363477766513824e-02 -6.080136448144912720e-02 9.469977766275405884e-02 1.465035080909729004e-01 -2.688435316085815430e-01 3.277062997221946716e-02 1.766396909952163696e-01 -1.041196584701538086e-01 1.782401204109191895e-01 -8.861120045185089111e-02 2.557777166366577148e-01 4.450413957238197327e-02 -1.295369714498519897e-01 -5.126950517296791077e-02 -2.478199303150177002e-01 4.482577741146087646e-01 1.659381389617919922e-01 2.309001833200454712e-01 -2.573985420167446136e-02 2.575749158859252930e-02 1.118148937821388245e-01 3.937512636184692383e-01 -4.739482700824737549e-02 -3.286993205547332764e-01 -6.792835146188735962e-02 1.715586334466934204e-01 -6.759117543697357178e-02 2.273942083120346069e-01 -8.630200475454330444e-02
-3.110824339091777802e-02 -2.272860109806060791e-01 8.396599441766738892e-02 -1.384416874498128891e-02 2.074675112962722778e-01 5.844714120030403137e-02 -7.502755522727966309e-02 -2.367998808622360229e-01 4.175287187099456787e-01 6.945423781871795654e-02 2.561366856098175049e-01 1.254585385322570801e-01 -3.462713062763214111e-01 -1.888449490070343018e-01 4.091846640221774578e-04 4.526591673493385315e-02 -1.300223916769027710e-01 -2.821027673780918121e-02 -4.796648770570755005e-02 1.091530639678239822e-02 2.420248538255691528e-01 -8.723646402359008789e-02 5.952353030443191528e-02 3.215269446372985840e-01 2.102348208427429199e-01 -1.908341189846396446e-03 -1.730023026466369629e-01 -3.031537830829620361e-01 1.174720451235771179e-01 -1.268528252840042114e-01 1.240534633398056030e-01 9.648194164037704468e-02
-4.622813314199447632e-02 -5.314276739954948425e-02 1.279831584542989731e-02 -2.293790727853775024e-01 -1.095414683222770691e-01 -8.484119921922683716e-02 2.379274666309356689e-01 -2.039346545934677124e-01 1.128854677081108093e-01 1.422234028577804565e-01 -2.850172221660614014e-01 8.149755001068115234e-02 -7.835508882999420166e-02 2.331379801034927368e-01 5.424249917268753052e-02 2.515875697135925293e-01 -7.816659659147262573e-02 -2.466125488281250000e-01 1.640485078096389771e-01 3.332578241825103760e-01 5.442780256271362305e-02 7.392992824316024780e-02 -7.047960907220840454e-02 1.951169222593307495e-01 3.147691488265991211e-01 2.389360815286636353e-01 -1.444960683584213257e-01 -1.591247171163558960e-01 2.328832000494003296e-01 1.786531805992126465e-01 -3.281960263848304749e-02 1.769757717847824097e-01
-1.402142941951751709e-01 2.062971517443656921e-02 9.337849169969558716e-02 -1.404809653759002686e-01 -1.587549895048141479e-01 4.523555934429168701e-02 2.649885714054107666e-01 -1.130850836634635925e-01 -1.137731298804283142e-01 1.153444126248359680e-01 -1.331545561552047729e-01 -6.906758248805999756e-02 -1.442394703626632690e-01 1.912461668252944946e-01 7.108636945486068726e-02 1.275226324796676636e-01 -2.184214293956756592e-01 -2.780726253986358643e-01 2.927547097206115723e-01 1.813178062438964844e-01 1.931311339139938354e-01 1.927632652223110199e-02 -2.134946547448635101e-02 3.830297887325286865e-01 3.624739646911621094e-01 6.109111383557319641e-02 -1.640053689479827881e-01 -1.061636582016944885e-01 2.246447354555130005e-01 1.705275475978851318e-01 -7.215433567762374878e-02 1.651274561882019043e-01
7.402976043522357941e-03 -6.304749101400375366e-02 8.775547891855239868e-02 -1.795437335968017578e-01 -3.596448339521884918e-03 -1.717215520329773426e-03 6.354398280382156372e-02 -1.651114970445632935e-01 1.483196169137954712e-01 -2.313298434019088745e-01 -1.238567978143692017e-01 1.658068001270294189e-01 -1.973797529935836792e-01 6.857011467218399048e-02 -1.608504205942153931e-01 1.086873859167098999e-01 9.594008326530456543e-03 -4.067258536815643311e-01 1.062382385134696960e-01 2.665015757083892822e-01 2.195355147123336792e-01 -1.174830049276351929e-01 -6.542687863111495972e-02 -1.969046890735626221e-02 2.574038505554199219e-01 5.449053272604942322e-02 -4.110585451126098633e-01 -2.850395143032073975e-01 1.784878820180892944e-01 -1.505119353532791138e-01 9.848824143409729004e-02 -1.639456003904342651e-01
9.240435808897018433e-02 1.422669291496276855e-01 -1.209979057312011719e-01 8.724536746740341187e-02 3.960843756794929504e-02 -2.827642299234867096e-02 1.430099755525588989e-01 -1.125810593366622925e-01 -9.343793243169784546e-02 -2.579934522509574890e-02 -2.661136165261268616e-02 -8.759896457195281982e-02 -3.750301003456115723e-01 1.261185407638549805e-01 -8.815499395132064819e-02 4.593484103679656982e-01 1.408873051404953003e-01 -1.378536075353622437e-01 1.758357733488082886e-01 1.300887763500213623e-01 -1.262004300951957703e-02 1.682257652282714844e-01 1.168775707483291626e-01 -3.797427937388420105e-02 3.410616219043731689e-01 1.454461365938186646e-01 -2.968166470527648926e-01 -2.397970259189605713e-01 1.055588424205780029e-01 1.213589385151863098e-01 -2.834680080413818359e-01 2.846129424870014191e-02
-1.049863994121551514e-01 -7.855564355850219727e-02 -3.884260654449462891e-01 -1.067195236682891846e-01 -1.530757844448089600e-01 3.352554515004158020e-02 1.078842505812644958e-01 -1.735759079456329346e-01 1.011445149779319763e-01 1.555694639682769775e-01 1.504362225532531738e-01 -5.690949503332376480e-03 -1.504205316305160522e-01 1.329175084829330444e-01 1.030369549989700317e-01 2.386134862899780273e-01 1.865807026624679565e-01 -2.841795682907104492e-01 -1.780337654054164886e-02 -9.475084953010082245e-03 -6.305098999291658401e-03 -1.786824911832809448e-01 -9.921675175428390503e-02 1.941483765840530396e-01 5.233015492558479309e-02 -1.112236529588699341e-01 -3.033496439456939697e-01 -3.297228515148162842e-01 3.706133961677551270e-01 -3.389989212155342102e-02 7.264186628162860870e-03 1.984739452600479126e-01
-3.434015065431594849e-02 -1.876791752874851227e-02 -1.413879841566085815e-01 -1.450502430088818073e-03 -8.724975585937500000e-02 1.188376024365425110e-01 6.909754127264022827e-02 -5.660966038703918457e-03 -1.221553310751914978e-01 -1.317597776651382446e-01 7.615575939416885376e-02 -1.454987935721874237e-02 -2.285417467355728149e-01 1.593760401010513306e-01 2.606709860265254974e-02 1.671502143144607544e-01 2.151261419057846069e-01 -4.854710400104522705e-01 1.224232390522956848e-01 1.290351301431655884e-01 3.744828104972839355e-01 -3.922725096344947815e-02 -2.347217053174972534e-01 2.573969028890132904e-02 8.828559517860412598e-02 -2.478462457656860352e-02 -4.547729790210723877e-01 -2.379519790410995483e-01 1.293349266052246094e-01 3.399838134646415710e-02 9.948991239070892334e-03 -8.017106354236602783e-02
-5.852816998958587646e-02 -1.891453564167022705e-01 -2.552422285079956055e-01 1.396463960409164429e-01 3.588140904903411865e-01 3.591300547122955322e-02 3.964353352785110474e-02 -1.164023205637931824e-01 -5.903011187911033630e-03 -2.081171721220016479e-01 1.333060264587402344e-01 -1.007733121514320374e-01 -3.129375874996185303e-01 2.331994920969009399e-01 2.448427975177764893e-01 -3.322309628129005432e-02 -1.872035861015319824e-01 -1.607677638530731201e-01 1.743090152740478516e-01 -1.162517145276069641e-01 1.797585487365722656e-01 7.702813297510147095e-02 2.371876537799835205e-01 1.807795315980911255e-01 5.085556581616401672e-02 6.262709200382232666e-02 -6.103446334600448608e-02 1.217486709356307983e-01 2.905052304267883301e-01 4.738377779722213745e-02 -1.281794011592864990e-01 2.936888933181762695e-01
-3.531559137627482414e-03 -4.684400185942649841e-02 -1.239062473177909851e-02 -2.512222826480865479e-01 -2.591959536075592041e-01 -5.669551342725753784e-02 1.422362923622131348e-01 -2.549189329147338867e-01 1.876691281795501709e-01 1.428390741348266602e-01 5.228441953659057617e-02 1.333211958408355713e-01 1.541452109813690186e-02 2.760166823863983154e-01 5.037607625126838684e-02 1.124612614512443542e-01 -1.973171681165695190e-01 -1.765214204788208008e-01 1.389078199863433838e-01 3.941486179828643799e-01 1.725847274065017700e-01 2.501066960394382477e-02 5.369833670556545258e-03 2.096972763538360596e-01 2.843683362007141113e-01 -6.469018012285232544e-02 -3.169594109058380127e-01 -1.532988250255584717e-01 9.482146799564361572e-02 9.156167507171630859e-02 9.305777400732040405e-02 2.386894226074218750e-01
-2.096593752503395081e-02 -2.447914183139801025e-01 -1.270134747028350830e-01 1.809042692184448242e-02 3.475947976112365723e-01 2.078520506620407104e-01 -3.073909580707550049e-01 -1.662358194589614868e-01 -4.367393255233764648e-02 1.343032717704772949e-01 3.365809470415115356e-02 1.915311962366104126e-01 -1.832652688026428223e-01 1.823892444372177124e-01 2.804781310260295868e-02 -1.241341158747673035e-01 6.216051429510116577e-02 -3.096211887896060944e-02 -9.387397766113281250e-02 7.777113933116197586e-03 2.633149027824401855e-01 2.432263791561126709e-01 -1.001342236995697021e-01 8.042620122432708740e-02 2.795896232128143311e-01 -1.071627661585807800e-01 -2.062037587165832520e-02 -8.764440566301345825e-02 3.199845552444458008e-01 3.090268671512603760e-01 1.020283848047256470e-01 1.774176657199859619e-01
1.301474273204803467e-01 1.522361636161804199e-01 1.336234956979751587e-01 6.868575233966112137e-03 7.510242611169815063e-02 -3.224384738132357597e-03 1.708464771509170532e-01 -1.660524606704711914e-01 -1.335075348615646362e-01 1.830795109272003174e-01 1.400356926023960114e-02 1.084802597761154175e-01 -2.709599733352661133e-01 2.769342064857482910e-01 2.123237848281860352e-01 2.038443833589553833e-01 3.199992701411247253e-02 -4.147013127803802490e-01 -3.066811338067054749e-02 3.410007106140255928e-03 2.537641823291778564e-01 1.576384603977203369e-01 3.014318645000457764e-01 2.013148218393325806e-01 1.389487534761428833e-01 -2.138850539922714233e-01 2.744059264659881592e-02 -3.115522302687168121e-02 2.046914696693420410e-01 -4.764021188020706177e-02 4.988252744078636169e-02 2.673884332180023193e-01
-3.155232965946197510e-02 -2.372136563062667847e-01 -1.892387680709362030e-02 6.816121190786361694e-02 2.033001631498336792e-01 1.209198012948036194e-01 8.962876349687576294e-02 -2.526504099369049072e-01 -4.862568154931068420e-02 -1.496788859367370605e-02 1.932067275047302246e-01 1.952067166566848755e-01 -2.339723259210586548e-01 -1.982792913913726807e-01 -3.251159563660621643e-02 2.529119141399860382e-03 -3.420734405517578125e-01 -3.527593985199928284e-02 8.474434167146682739e-02 9.446933865547180176e-02 3.058683127164840698e-02 -1.093459576368331909e-01 -1.807141304016113281e-02 2.870085537433624268e-01 4.480875730514526367e-01 1.004639267921447754e-01 -4.276006221771240234e-01 -8.791301399469375610e-02 4.830778390169143677e-02 2.802069298923015594e-03 3.730896487832069397e-02 4.038087278604507446e-02
9.147507697343826294e-02 3.610968217253684998e-02 -2.433980405330657959e-01 1.200513690710067749e-01 2.664808416739106178e-03 -8.653344213962554932e-02 3.163193166255950928e-01 -1.147086769342422485e-01 -5.730646103620529175e-02 2.784679234027862549e-01 -1.097920909523963928e-01 3.455160856246948242e-01 -4.886772483587265015e-02 1.059423908591270447e-01 1.694832444190979004e-01 1.565108150243759155e-01 1.142820492386817932e-01 -3.504997119307518005e-02 2.026158720254898071e-01 2.969416677951812744e-01 1.661541908979415894e-01 3.994887694716453552e-02 -2.053568139672279358e-03 1.136394068598747253e-01 1.894530653953552246e-01 -1.530675888061523438e-01 -2.278356403112411499e-01 -3.424587249755859375e-01 2.863817214965820312e-01 1.467668544501066208e-02 -1.237049177289009094e-01 7.201783359050750732e-02
-1.325828721746802330e-03 -3.361650109291076660e-01 1.212914064526557922e-01 7.583049591630697250e-03 1.927980333566665649e-01 5.470754578709602356e-02 6.344706285744905472e-03 -1.489473432302474976e-01 4.034048616886138916e-01 1.017663776874542236e-01 2.272198200225830078e-01 3.863662853837013245e-02 -3.711204528808593750e-01 -1.596814244985580444e-01 4.184743762016296387e-02 3.479189053177833557e-02 -8.979942649602890015e-02 7.084654271602630615e-02 2.152898013591766357e-01 4.588881880044937134e-02 2.426681816577911377e-01 3.159349411725997925e-02 1.494264602661132812e-01 1.795086264610290527e-01 2.713846266269683838e-01 -6.462218612432479858e-02 -1.145587116479873657e-01 -2.768785357475280762e-01 1.092412322759628296e-01 -1.346620619297027588e-01 2.661443315446376801e-02 2.075228840112686157e-01
1.508185118436813354e-01 -7.245335727930068970e-02 -1.410489827394485474e-01 1.824436127208173275e-03 1.124750152230262756e-01 8.034028112888336182e-02 -1.486900746822357178e-01 -6.892061233520507812e-02 6.302170804701745510e-04 1.255549141205847263e-03 1.297686249017715454e-01 9.153598546981811523e-02 -4.786321222782135010e-01 2.772897854447364807e-02 -2.480704784393310547e-01 1.755689233541488647e-01 1.533015370368957520e-01 -9.335901588201522827e-02 -5.090328305959701538e-02 1.895744204521179199e-01 4.893491268157958984e-01 2.126251719892024994e-02 1.560235321521759033e-01 3.988454341888427734e-01 3.639589250087738037e-02 4.695893079042434692e-02 -1.971305608749389648e-01 -4.459748417139053345e-02 -2.048084698617458344e-02 -1.352434009313583374e-01 -1.643444225192070007e-02 3.547544032335281372e-02
-1.799613982439041138e-01 7.359439879655838013e-02 5.026839300990104675e-02 -9.617988020181655884e-02 -1.176484748721122742e-01 8.461523801088333130e-02 2.635583281517028809e-01 -9.172080457210540771e-02 -4.853829741477966309e-02 1.758661866188049316e-01 -1.689549982547760010e-01 -9.952332824468612671e-02 -1.375245600938796997e-01 2.594558298587799072e-01 5.464351549744606018e-02 8.295975625514984131e-02 -2.382519543170928955e-01 -2.745735347270965576e-01 1.600837409496307373e-01 9.725399315357208252e-02 2.083647996187210083e-01 -2.677928470075130463e-02 -4.903622344136238098e-02 3.924621939659118652e-01 3.926261365413665771e-01 -1.546620763838291168e-02 -1.937939971685409546e-01 -8.303728699684143066e-02 2.338974326848983765e-01 1.422960311174392700e-01 -8.555157110095024109e-03 2.050137668848037720e-01
1.146578863263130188e-01 1.486687809228897095e-01 -1.204653456807136536e-02 -1.336634531617164612e-02 -3.084192983806133270e-02 -1.984533518552780151e-01 -1.075346022844314575e-01 -3.315172791481018066e-01 -2.386917546391487122e-02 2.429445832967758179e-01 -2.961430251598358154e-01 2.211607992649078369e-01 -2.209852635860443115e-02 1.868132054805755615e-01 3.759717568755149841e-03 4.050869345664978027e-01 7.705075293779373169e-02 -7.232613116502761841e-02 2.426454797387123108e-02 2.950207293033599854e-01 3.186016082763671875e-01 -4.281882941722869873e-02 -1.297186166048049927e-01 1.865880042314529419e-01 1.988403648138046265e-01 3.232842311263084412e-02 -2.989430427551269531e-01 -5.804331228137016296e-02 1.074181497097015381e-01 5.383665859699249268e-02 -4.900700226426124573e-02 5.467909201979637146e-02
3.232443938031792641e-03 -2.901828885078430176e-01 1.095218285918235779e-01 -3.879105672240257263e-02 1.774700880050659180e-01 9.219808131456375122e-02 -3.251186013221740723e-02 -2.269294261932373047e-01 4.388284683227539062e-01 7.745683193206787109e-02 2.422185540199279785e-01 7.236358523368835449e-02 -3.187905848026275635e-01 -1.765889078378677368e-01 2.074610255658626556e-02 3.008596226572990417e-02 -2.764400094747543335e-02 -1.638747006654739380e-02 1.622407138347625732e-01 5.368930846452713013e-02 2.357519716024398804e-01 -2.826410531997680664e-02 1.260986030101776123e-01 2.947693765163421631e-01 2.537165880203247070e-01 -8.409401029348373413e-02 -7.868900150060653687e-02 -2.676437795162200928e-01 1.314187049865722656e-01 -1.241069436073303223e-01 3.454940021038055420e-02 2.014189809560775757e-01
3.826333209872245789e-02 -2.658272981643676758e-01 -1.061187684535980225e-01 1.563458740711212158e-01 -2.940320968627929688e-01 2.307247668504714966e-01 2.165893912315368652e-01 -6.433230638504028320e-02 1.663382947444915771e-01 1.477228552103042603e-01 -4.727679491043090820e-02 2.766476273536682129e-01 -1.122739091515541077e-01 2.785647511482238770e-01 -4.950854554772377014e-02 -2.010932378470897675e-02 3.243596106767654419e-02 2.919373102486133575e-02 -2.475598081946372986e-02 6.901831924915313721e-02 4.210538864135742188e-01 -7.202813401818275452e-03 8.371017873287200928e-02 1.967098563909530640e-01 1.016206741333007812e-01 -1.625975593924522400e-03 -1.698936074972152710e-01 -1.599828749895095825e-01 3.109513819217681885e-01 3.879470750689506531e-02 1.664399169385433197e-02 2.941558361053466797e-01
8.531325310468673706e-02 7.251472771167755127e-02 -1.187288686633110046e-01 1.387327760457992554e-01 1.611982733011245728e-01 6.311640143394470215e-02 1.327147334814071655e-01 -1.207924261689186096e-01 -6.466054171323776245e-02 9.989028424024581909e-02 -1.438444256782531738e-01 3.887421786785125732e-01 -4.971729516983032227e-01 2.792910635471343994e-01 2.387506067752838135e-01 1.104132607579231262e-01 2.444186955690383911e-01 -1.479229927062988281e-01 -2.269182503223419189e-01 -8.008555322885513306e-02 2.437348365783691406e-01 1.067588478326797485e-01 -1.219744607806205750e-01 1.012199968099594116e-01 -4.233675077557563782e-02 -5.447553470730781555e-02 -5.889328569173812866e-02 2.260950766503810883e-02 4.039033874869346619e-02 1.859647184610366821e-01 8.904921822249889374e-03 1.763848066329956055e-01
1.225571185350418091e-01 -4.441110789775848389e-02 5.519603565335273743e-02 -1.065957918763160706e-02 -1.389660090208053589e-01 -5.313824862241744995e-02 1.299085170030593872e-01 -2.047680020332336426e-01 2.737973928451538086e-01 2.650341689586639404e-01 1.326534664258360863e-03 5.673112347722053528e-02 1.735840924084186554e-02 2.901220917701721191e-01 -2.870755502954125404e-03 1.850921511650085449e-01 -4.119942430406808853e-03 -7.910869270563125610e-02 9.631996601819992065e-02 4.002746641635894775e-01 1.508688479661941528e-01 -1.866209805011749268e-01 -5.236598104238510132e-02 1.279794126749038696e-01 2.283609062433242798e-01 1.248754486441612244e-01 -1.469319164752960205e-01 -3.030409812927246094e-01 2.577095329761505127e-01 9.126415848731994629e-02 8.543094247579574585e-02 3.406590223312377930e-01
1.304830424487590790e-02 -1.941130459308624268e-01 -1.534076631069183350e-01 2.028678059577941895e-01 1.401451379060745239e-01 1.487321704626083374e-01 1.977355405688285828e-02 1.051762234419584274e-02 3.147483766078948975e-01 -9.573429822921752930e-02 8.207042515277862549e-02 9.390166401863098145e-02 -2.874893546104431152e-01 -9.972320497035980225e-02 -1.730077862739562988e-01 1.866766065359115601e-02 -1.879424303770065308e-01 -2.591653168201446533e-01 -2.154016196727752686e-01 2.309489697217941284e-01 3.704407215118408203e-01 -1.310059130191802979e-01 5.091655254364013672e-02 3.213925659656524658e-01 1.829916089773178101e-01 3.929750993847846985e-02 -2.366364300251007080e-01 -1.687030941247940063e-01 2.157170092687010765e-03 -1.116637513041496277e-01 -9.752052277326583862e-02 6.758167594671249390e-02
3.516079485416412354e-02 -1.433110237121582031e-01 -6.850253790616989136e-02 -9.629675745964050293e-02 1.455110311508178711e-01 1.518064178526401520e-02 8.202184736728668213e-02 -2.147166132926940918e-01 5.479521676898002625e-02 -1.051953956484794617e-01 2.223391681909561157e-01 2.240571528673171997e-01 -4.654171466827392578e-01 1.137880384922027588e-01 -1.722625270485877991e-02 2.191166728734970093e-01 -1.433403138071298599e-02 -2.449126243591308594e-01 9.278834611177444458e-02 2.564443042501807213e-03 -1.240216270089149475e-01 -9.599384665489196777e-02 -3.570125699043273926e-01 3.960929065942764282e-02 1.793127059936523438e-01 -2.546493709087371826e-01 -2.360622137784957886e-01 -2.239896655082702637e-01 6.963098794221878052e-02 -1.082842499017715454e-01 -2.361909747123718262e-01 -2.770781889557838440e-02
4.696509987115859985e-02 -1.313141584396362305e-01 -1.275366991758346558e-01 -2.586637674539815634e-05 1.069662868976593018e-01 -2.860115468502044678e-01 2.369176149368286133e-01 8.101653307676315308e-03 -1.320001482963562012e-01 -1.261281520128250122e-01 -5.150945484638214111e-02 1.529342308640480042e-02 -3.941719830036163330e-01 2.893138527870178223e-01 1.188152730464935303e-01 4.114792868494987488e-02 2.119527161121368408e-01 5.585635825991630554e-02 -8.819740265607833862e-02 -1.404299288988113403e-01 1.298918873071670532e-01 -3.857117891311645508e-02 7.772664725780487061e-02 3.049165308475494385e-01 -1.947219856083393097e-02 -2.566692233085632324e-02 -2.814010977745056152e-01 -1.150595247745513916e-01 9.333593398332595825e-02 2.469000071287155151e-01 1.435933262109756470e-01 3.834965229034423828e-01
-3.552822023630142212e-02 -1.697370857000350952e-01 -2.624992728233337402e-01 8.398744463920593262e-02 -1.032836437225341797e-01 -1.399511843919754028e-01 9.143021702766418457e-02 1.189562678337097168e-01 7.134003937244415283e-02 -1.499278992414474487e-01 1.084998399019241333e-01 -2.005054056644439697e-01 -2.949198782444000244e-01 1.119183972477912903e-01 7.668850012123584747e-03 2.709558308124542236e-01 1.699007898569107056e-01 -1.611495167016983032e-01 -2.298742830753326416e-01 4.093654453754425049e-02 2.661590278148651123e-01 1.459234394133090973e-03 -2.786982357501983643e-01 1.873321235179901123e-01 2.054728120565414429e-01 -1.298608332872390747e-01 -2.809938192367553711e-01 -1.094338968396186829e-01 5.013333633542060852e-02 1.757580041885375977e-01 -3.016581758856773376e-02 3.337499499320983887e-01
-1.795555502176284790e-01 -1.086155697703361511e-01 -2.223079949617385864e-01 -7.512962818145751953e-02 9.655901044607162476e-02 1.448876410722732544e-01 1.957378983497619629e-01 6.404804438352584839e-02 -7.369228452444076538e-02 3.389512002468109131e-02 1.009178310632705688e-01 -1.010269522666931152e-01 -1.898498386144638062e-01 4.520178586244583130e-02 7.150529418140649796e-03 3.076315522193908691e-01 -3.146489337086677551e-02 -2.863095402717590332e-01 -1.267322059720754623e-02 1.383747011423110962e-01 3.065188527107238770e-01 -2.046027481555938721e-01 -1.488276422023773193e-01 2.998792827129364014e-01 7.600881159305572510e-02 -1.007484272122383118e-01 -4.576826989650726318e-01 -2.342233359813690186e-01 8.749680221080780029e-02 7.593730092048645020e-02 -6.883492320775985718e-02 -1.408339142799377441e-01
-3.639109432697296143e-02 -1.991190463304519653e-01 -4.680751636624336243e-02 6.582280248403549194e-02 2.412607818841934204e-01 7.958620786666870117e-02 1.609663367271423340e-01 1.341256313025951385e-02 -1.592814363539218903e-02 -2.851918339729309082e-02 -2.050324380397796631e-01 -6.427547894418239594e-03 -1.481465846300125122e-01 3.435609042644500732e-01 1.843565553426742554e-01 2.750354111194610596e-01 -1.799578778445720673e-02 -2.251354008913040161e-01 -6.163054332137107849e-02 2.850933931767940521e-03 4.567011296749114990e-01 1.280284225940704346e-01 -9.721545130014419556e-02 2.814368307590484619e-01 -1.971987932920455933e-01 -1.250497698783874512e-01 -1.397021114826202393e-01 -6.334097683429718018e-02 1.216836050152778625e-01 2.364939600229263306e-01 1.073210462927818298e-01 2.009083181619644165e-01
4.729440435767173767e-02 -2.237981557846069336e-01 -2.152599096298217773e-01 1.612583100795745850e-01 2.326655685901641846e-01 1.435597389936447144e-01 1.372897922992706299e-01 1.045975908637046814e-01 7.817865163087844849e-02 -6.120596081018447876e-02 -6.148241460323333740e-02 -4.160106554627418518e-02 -2.178752571344375610e-01 4.309736788272857666e-01 4.414639621973037720e-02 2.843626737594604492e-01 -6.232054904103279114e-03 2.480462135281413794e-04 -5.407194048166275024e-02 -7.688578218221664429e-02 4.995618760585784912e-01 2.006432116031646729e-01 -5.868366360664367676e-02 2.793356962502002716e-02 1.316611170768737793e-01 3.561827540397644043e-02 -2.236244082450866699e-01 1.303778588771820068e-01 8.102374523878097534e-02 1.390619426965713501e-01 -1.359952613711357117e-02 1.574843674898147583e-01
5.982700735330581665e-02 1.799707999452948570e-03 -8.505108766257762909e-03 -2.858260571956634521e-01 -1.122397705912590027e-01 -1.896257847547531128e-01 2.426765672862529755e-02 -2.505108118057250977e-01 1.238234192132949829e-01 1.129304394125938416e-01 -7.572013139724731445e-02 2.159170806407928467e-01 4.477994143962860107e-02 1.698169112205505371e-01 1.262897700071334839e-01 2.498948127031326294e-01 -6.707522273063659668e-02 -5.349835008382797241e-02 1.451739221811294556e-01 4.295443594455718994e-01 1.799578219652175903e-01 -1.100564375519752502e-01 4.405104741454124451e-02 1.891382187604904175e-01 2.507219314575195312e-01 1.036417335271835327e-01 -2.906763553619384766e-01 -6.826461851596832275e-02 2.211406677961349487e-01 2.999171055853366852e-02 1.421169638633728027e-01 2.918182611465454102e-01
2.109394073486328125e-01 -2.936168015003204346e-01 -1.274931281805038452e-01 2.010606974363327026e-01 -1.328177750110626221e-02 7.098456472158432007e-02 2.500511109828948975e-01 -1.604746133089065552e-01 -1.683871001005172729e-01 7.506879512220621109e-03 -1.218685358762741089e-01 3.722348809242248535e-01 -2.461208254098892212e-01 1.475025564432144165e-01 9.666363894939422607e-02 1.229222677648067474e-02 -3.404489755630493164e-01 2.881471998989582062e-02 -1.463602483272552490e-01 -1.620384454727172852e-01 2.156746834516525269e-01 -7.044674456119537354e-02 1.209539398550987244e-01 1.632404029369354248e-01 1.994253695011138916e-01 -1.397337112575769424e-02 -2.369759380817413330e-01 -1.582742631435394287e-01 2.096483856439590454e-01 1.119310706853866577e-01 -8.043957501649856567e-02 6.463285535573959351e-02
4.358011856675148010e-02 -1.239213943481445312e-01 -9.294161200523376465e-02 -8.275775238871574402e-03 2.010357938706874847e-02 2.626778185367584229e-01 -1.063324809074401855e-01 2.892586402595043182e-02 6.600235402584075928e-02 1.070391759276390076e-01 1.825022399425506592e-01 2.911971211433410645e-01 -7.004474848508834839e-02 8.855660259723663330e-02 2.367213666439056396e-01 2.946526110172271729e-01 -7.422874122858047485e-02 -5.974277853965759277e-02 -1.781334355473518372e-02 2.517648637294769287e-01 5.301474332809448242e-01 1.185510456562042236e-01 -6.319944560527801514e-02 -2.189161032438278198e-01 2.082919925451278687e-01 -1.307024061679840088e-01 -2.296369373798370361e-01 6.164121441543102264e-03 9.338967502117156982e-02 7.329998770728707314e-04 1.466928273439407349e-01 1.991893351078033447e-01
1.290826220065355301e-02 -3.066093623638153076e-01 3.890765458345413208e-02 -4.735585302114486694e-02 1.522431820631027222e-01 -8.087917417287826538e-02 -4.210909456014633179e-02 -2.430127263069152832e-01 3.830442428588867188e-01 1.695466786623001099e-01 2.961140275001525879e-01 2.727475017309188843e-03 -3.882333636283874512e-01 -1.847698986530303955e-01 5.066938325762748718e-02 3.069934248924255371e-02 -7.220157235860824585e-02 -2.305364469066262245e-03 -3.058593021705746651e-03 1.055167466402053833e-01 2.018334567546844482e-01 -9.155134856700897217e-02 3.499674797058105469e-02 1.880541741847991943e-01 3.024726808071136475e-01 -7.060535252094268799e-02 -2.579134106636047363e-01 -1.963972896337509155e-01 1.793128997087478638e-01 -7.566715031862258911e-02 -9.456068277359008789e-02 9.761971235275268555e-02
1.605471670627593994e-01 1.583112031221389771e-01 -9.221262484788894653e-02 8.169777691364288330e-02 -6.857864209450781345e-04 -1.232914552092552185e-01 6.199117377400398254e-02 -1.176369860768318176e-01 3.197938203811645508e-01 -1.635060608386993408e-01 -1.687843948602676392e-01 1.370824221521615982e-02 -5.257230997085571289e-01 6.798761896789073944e-04 2.046170234680175781e-01 7.691362500190734863e-02 -3.785505145788192749e-02 1.362800896167755127e-01 2.675529718399047852e-01 -2.005328536033630371e-01 2.218443900346755981e-01 -2.427662163972854614e-01 1.229950264096260071e-01 9.280822426080703735e-02 7.007313519716262817e-02 2.194512039422988892e-01 -2.759837508201599121e-01 -8.070569485425949097e-02 3.490078449249267578e-02 -1.741594076156616211e-02 -1.740716397762298584e-03 1.352255642414093018e-01
1.518257707357406616e-01 -2.561895549297332764e-01 -3.416453599929809570e-01 1.490475237369537354e-01 1.604566723108291626e-01 1.284953504800796509e-01 -7.197976857423782349e-02 9.540659934282302856e-02 2.654125988483428955e-01 -6.421355158090591431e-02 9.952089190483093262e-02 1.836275681853294373e-02 -2.973023355007171631e-01 1.004683077335357666e-01 -1.075001806020736694e-01 -1.298958063125610352e-01 -2.451760023832321167e-01 -1.494805216789245605e-01 -1.108419336378574371e-02 3.426021635532379150e-01 3.994664251804351807e-01 7.328186184167861938e-02 2.369107864797115326e-02 1.607845276594161987e-01 2.313069403171539307e-01 -5.743399634957313538e-02 -1.727168411016464233e-01 -9.207051992416381836e-02 -2.351445518434047699e-02 5.772605072706937790e-03 1.765997149050235748e-02 1.296086460351943970e-01
1.234950050711631775e-01 -2.148800492286682129e-01 -3.148519098758697510e-01 9.329591691493988037e-02 5.515744909644126892e-02 2.828960716724395752e-01 -6.685729324817657471e-02 3.179690986871719360e-02 1.528015136718750000e-01 -1.846469938755035400e-02 1.595406085252761841e-01 1.872231960296630859e-01 -2.872061729431152344e-01 2.169450931251049042e-02 -4.543217271566390991e-02 1.870968490839004517e-01 -2.250781208276748657e-01 7.160686701536178589e-02 -3.161619305610656738e-01 2.987117469310760498e-01 2.232682406902313232e-01 -4.908368736505508423e-02 -5.542203783988952637e-02 1.843102872371673584e-01 2.803730368614196777e-01 6.191462278366088867e-02 -2.477413117885589600e-01 -2.146426588296890259e-01 5.784584581851959229e-02 -3.480830043554306030e-02 8.914200216531753540e-02 3.599663823843002319e-02
3.958966955542564392e-02 -2.926024794578552246e-02 -4.672604054212570190e-02 -1.164650991559028625e-01 -3.670906648039817810e-02 7.167087495326995850e-02 7.433596253395080566e-02 -6.145654246211051941e-02 -1.280793994665145874e-01 -3.147195652127265930e-02 1.564403763040900230e-03 1.576072722673416138e-01 -1.415829956531524658e-01 1.705279499292373657e-01 -1.131697595119476318e-01 5.348321795463562012e-01 1.983326673507690430e-01 -2.229777276515960693e-01 1.909356415271759033e-01 1.583961695432662964e-01 1.542793959379196167e-01 1.893722414970397949e-01 -6.431549787521362305e-02 4.520769789814949036e-02 3.710528910160064697e-01 4.454824328422546387e-02 -2.351118773221969604e-01 -3.076276779174804688e-01 -1.048148795962333679e-01 1.298199743032455444e-01 -2.048382461071014404e-01 2.489611972123384476e-03
2.396183274686336517e-02 -1.785145550966262817e-01 1.440311782062053680e-02 5.972879007458686829e-02 2.899507284164428711e-01 1.411876529455184937e-01 -7.591042667627334595e-02 1.981429159641265869e-01 1.328226327896118164e-01 -3.131575137376785278e-02 -4.108436033129692078e-02 1.404729336500167847e-01 8.335718885064125061e-03 3.113907575607299805e-01 3.186717256903648376e-02 -2.907831221818923950e-02 -5.539138242602348328e-02 -1.392984837293624878e-01 -8.847936987876892090e-02 2.955790758132934570e-01 4.929091334342956543e-01 1.306910216808319092e-01 5.513823777437210083e-02 2.562632262706756592e-01 1.578838676214218140e-01 -1.265625357627868652e-01 -1.311622709035873413e-01 -2.932433187961578369e-01 -1.275575906038284302e-01 1.421629190444946289e-01 7.611881941556930542e-02 2.073233276605606079e-01
1.646166294813156128e-02 -9.094931185245513916e-03 -8.520636707544326782e-02 -1.375471800565719604e-01 2.532040774822235107e-01 -6.560105830430984497e-02 3.950683400034904480e-02 1.900197565555572510e-02 3.619724884629249573e-02 -3.270407319068908691e-01 1.970884054899215698e-01 2.028770893812179565e-01 -2.961066961288452148e-01 6.590057909488677979e-02 3.058921694755554199e-01 -4.356497898697853088e-02 -1.190879419445991516e-01 -1.834968924522399902e-01 4.457289278507232666e-01 8.959644287824630737e-02 2.171361744403839111e-01 -2.098112255334854126e-01 -1.250011473894119263e-01 2.163058817386627197e-01 3.115333430469036102e-02 1.087173372507095337e-01 -1.874677538871765137e-01 -1.163373887538909912e-01 1.177365854382514954e-01 -5.229017883539199829e-02 7.034318149089813232e-02 1.903165429830551147e-01
1.332692801952362061e-01 -1.881746649742126465e-01 1.794428378343582153e-02 -7.997000217437744141e-02 3.448224067687988281e-02 1.413026005029678345e-01 1.238847076892852783e-01 -1.250433772802352905e-01 -2.203667610883712769e-01 1.195194125175476074e-01 -5.680781230330467224e-02 3.270314633846282959e-01 -9.768927842378616333e-02 1.349170207977294922e-01 1.739347428083419800e-01 3.983811140060424805e-01 2.573112845420837402e-01 -3.102444708347320557e-01 2.655993103981018066e-01 -1.188000757247209549e-02 1.634252816438674927e-01 8.075124025344848633e-02 -2.434286847710609436e-02 1.314877867698669434e-01 9.943555295467376709e-02 1.094452664256095886e-02 -2.064346373081207275e-01 -2.940840721130371094e-01 4.190727323293685913e-02 1.770546734333038330e-01 -2.040873318910598755e-01 1.116919144988059998e-02
-1.731088906526565552e-01 -1.713081300258636475e-01 -6.317353993654251099e-02 3.851374387741088867e-01 -4.942812770605087280e-02 2.296907603740692139e-01 1.643413156270980835e-01 4.308309033513069153e-02 3.305179178714752197e-01 1.141383275389671326e-01 4.891647398471832275e-02 6.773971766233444214e-02 -9.266646206378936768e-02 3.831983208656311035e-01 3.404619637876749039e-03 1.308208554983139038e-01 1.576757729053497314e-01 -1.427447050809860229e-02 1.701255142688751221e-01 1.282595098018646240e-01 2.869667112827301025e-01 1.329263001680374146e-01 9.981457889080047607e-02 6.028327345848083496e-02 1.333297044038772583e-01 4.730442538857460022e-02 -3.775565028190612793e-01 -1.894556432962417603e-01 7.306102663278579712e-02 -7.928574085235595703e-02 5.142978951334953308e-02 7.545965164899826050e-02
-2.765908241271972656e-01 -2.043019086122512817e-01 -3.022681176662445068e-01 4.326819628477096558e-02 2.541950047016143799e-01 -9.350586682558059692e-03 -8.087155967950820923e-02 -2.014812976121902466e-01 -9.364164620637893677e-02 4.097158461809158325e-02 8.003603667020797729e-02 6.171939894556999207e-02 -2.955032289028167725e-01 6.744460016489028931e-02 -1.275431066751480103e-01 1.408254057168960571e-01 -3.472653627395629883e-01 -1.073565334081649780e-02 1.182590425014495850e-02 6.966391950845718384e-02 1.256751734763383865e-02 6.973718851804733276e-02 2.869503796100616455e-01 1.424822509288787842e-01 2.284934669733047485e-01 1.199311092495918274e-01 -5.674039945006370544e-02 -2.437149584293365479e-01 3.549627363681793213e-01 1.534095704555511475e-01 1.155958510935306549e-02 -1.257378160953521729e-01
-3.312373161315917969e-02 -3.038693666458129883e-01 -5.287594795227050781e-01 1.624495387077331543e-01 1.632812768220901489e-01 -3.154554963111877441e-02 -1.102041602134704590e-01 8.355308324098587036e-02 1.873096823692321777e-01 -2.811801061034202576e-02 4.119825363159179688e-02 -2.633246406912803650e-02 -2.596842646598815918e-01 2.197593599557876587e-01 -2.166499011218547821e-02 -2.755700796842575073e-02 -4.856757819652557373e-02 -6.236991286277770996e-02 -6.074206903576850891e-02 9.837308526039123535e-02 2.977857589721679688e-01 -1.491118073463439941e-01 -1.695020347833633423e-01 2.248542457818984985e-01 3.400856256484985352e-01 -4.183201491832733154e-02 -1.926929205656051636e-01 -1.098383963108062744e-01 -8.320964127779006958e-02 1.232197955250740051e-01 -3.397185821086168289e-03 6.643122993409633636e-03
3.160905092954635620e-02 -2.248311638832092285e-01 -3.028226550668478012e-03 7.365359365940093994e-02 3.129096627235412598e-01 1.298451125621795654e-01 -3.683651983737945557e-02 -1.608363389968872070e-01 2.670692801475524902e-01 3.584912791848182678e-02 2.009762823581695557e-01 6.307793408632278442e-02 -3.588090538978576660e-01 -9.458269923925399780e-02 -4.179441183805465698e-02 -5.623690411448478699e-02 -1.465115994215011597e-01 1.154679134488105774e-01 1.504822969436645508e-01 -1.135048829019069672e-02 8.943641185760498047e-02 -4.642731696367263794e-02 -1.047110464423894882e-02 3.330617845058441162e-01 2.903823852539062500e-01 -7.431197911500930786e-02 -1.718943268060684204e-01 -2.180924266576766968e-01 3.741478025913238525e-01 -8.468662947416305542e-02 2.111405581235885620e-01 6.307421624660491943e-02
5.913207307457923889e-02 -5.397278070449829102e-02 -1.916155666112899780e-01 2.098505795001983643e-01 -1.837561279535293579e-01 -2.493955427780747414e-03 -3.011565469205379486e-02 -5.684129893779754639e-02 3.779954016208648682e-01 -1.371640712022781372e-01 4.382511600852012634e-03 -5.591051653027534485e-02 -4.279439151287078857e-01 1.593913733959197998e-01 5.657136067748069763e-02 1.579500176012516022e-02 -1.012185439467430115e-01 -4.712717235088348389e-02 -1.089562848210334778e-01 6.346624344587326050e-02 3.253138661384582520e-01 -1.127606332302093506e-01 2.463307827711105347e-01 2.785624563694000244e-01 1.752699762582778931e-01 3.481070697307586670e-01 -6.374477595090866089e-02 -1.866541653871536255e-01 -9.407699108123779297e-02 3.776948526501655579e-02 -5.106857046484947205e-02 9.603787958621978760e-02
2.962851896882057190e-02 -2.192455530166625977e-01 -1.318294703960418701e-01 8.776710182428359985e-02 1.325224786996841431e-01 -1.616677492856979370e-01 2.559980750083923340e-01 -5.135561153292655945e-02 -1.596070528030395508e-01 -1.757985725998878479e-02 -6.625675596296787262e-04 9.158484637737274170e-02 -4.235606789588928223e-01 1.786347925662994385e-01 6.154360622167587280e-02 1.551299542188644409e-01 2.468151301145553589e-01 8.950529992580413818e-02 -1.345380097627639771e-01 -1.055022701621055603e-01 2.143196761608123779e-01 7.353872805833816528e-02 3.340541198849678040e-02 2.734162211418151855e-01 -7.127420394681394100e-04 -2.100932411849498749e-02 -2.842009961605072021e-01 -4.214186966419219971e-02 2.278053760528564453e-02 3.714902400970458984e-01 1.332672983407974243e-01 2.758916318416595459e-01
7.634923607110977173e-02 1.216511577367782593e-01 1.369774341583251953e-01 -3.177624940872192383e-02 3.092152774333953857e-01 -6.802529841661453247e-02 -1.300498098134994507e-01 1.389312297105789185e-01 7.616829872131347656e-02 1.638871617615222931e-02 -2.109447307884693146e-02 3.173747360706329346e-01 -1.570034325122833252e-01 1.852066963911056519e-01 1.459667533636093140e-01 1.980406194925308228e-01 -1.253073103725910187e-02 -8.625007420778274536e-02 1.154266074299812317e-01 1.593781858682632446e-01 3.414785265922546387e-01 -2.004765160381793976e-02 1.011279970407485962e-01 -5.700876563787460327e-02 5.493928864598274231e-02 -2.036114037036895752e-01 -7.412564754486083984e-02 -1.848012953996658325e-01 7.748582959175109863e-02 2.859066128730773926e-01 2.884993553161621094e-01 4.056045114994049072e-01
2.093642354011535645e-01 2.660221233963966370e-02 9.849368035793304443e-02 5.552339926362037659e-02 7.501287758350372314e-02 -7.992893457412719727e-02 -5.388206616044044495e-02 -3.316617012023925781e-02 1.132587194442749023e-01 -1.684249639511108398e-01 -1.022099778056144714e-01 2.754969298839569092e-01 -1.910257190465927124e-01 1.352996379137039185e-01 2.666993737220764160e-01 2.403409332036972046e-01 1.766570955514907837e-01 -2.218870371580123901e-01 2.190848439931869507e-01 6.385122984647750854e-02 3.973801434040069580e-01 -1.740841940045356750e-02 -2.275517582893371582e-02 4.342810064554214478e-02 5.702829360961914062e-02 -3.479207754135131836e-01 2.254180982708930969e-02 -1.431911587715148926e-01 1.418727189302444458e-01 1.637731790542602539e-01 1.183647736907005310e-01 3.406171202659606934e-01
8.542141318321228027e-02 -6.155876815319061279e-02 -6.858213990926742554e-02 -2.792249061167240143e-02 -2.104504853487014771e-01 7.898266613483428955e-02 2.648502588272094727e-01 -2.403821796178817749e-01 1.545382887125015259e-01 1.554736793041229248e-01 -1.295015811920166016e-01 2.881702184677124023e-01 -1.313226111233234406e-02 2.846120595932006836e-01 1.237317398190498352e-01 1.349788755178451538e-01 -2.415901236236095428e-02 9.030943736433982849e-03 -9.756784886121749878e-03 2.979920208454132080e-01 2.262256443500518799e-01 -1.835190802812576294e-01 -2.688168734312057495e-02 2.679822407662868500e-02 3.392658829689025879e-01 -1.130666583776473999e-01 -2.601330280303955078e-01 -1.583691835403442383e-01 1.855272054672241211e-01 5.091543495655059814e-02 2.509053796529769897e-02 3.290382623672485352e-01
7.426840066909790039e-02 -1.883754134178161621e-01 -3.090468943119049072e-01 -7.156890630722045898e-02 1.416185200214385986e-01 3.962133824825286865e-02 1.431047171354293823e-01 -9.860426187515258789e-02 -1.657987534999847412e-01 -1.177756115794181824e-01 -5.698853731155395508e-02 -7.294888794422149658e-02 -4.277864396572113037e-01 1.569219678640365601e-01 1.619971990585327148e-01 2.159888297319412231e-01 2.518422715365886688e-02 1.209718436002731323e-01 -1.673892289400100708e-01 1.070674285292625427e-01 3.544356226921081543e-01 -1.432897597551345825e-01 1.053055673837661743e-01 2.498099505901336670e-01 -1.879462897777557373e-01 1.147299259901046753e-01 -1.113704442977905273e-01 -2.470341473817825317e-01 2.235420942306518555e-01 1.577136367559432983e-01 -4.427061975002288818e-02 -5.447418615221977234e-02
-9.200651547871530056e-04 -9.532497823238372803e-02 -2.328404039144515991e-01 -1.854017227888107300e-01 8.134575188159942627e-02 9.344740957021713257e-02 -2.605037689208984375e-01 -2.108654081821441650e-01 1.651262491941452026e-01 -9.536743909120559692e-02 3.503094613552093506e-02 4.025949165225028992e-02 -3.111921250820159912e-01 -6.498309224843978882e-02 -2.093644440174102783e-01 6.028488650918006897e-02 7.741333544254302979e-02 -2.501048706471920013e-02 1.473477482795715332e-01 2.785790264606475830e-01 3.730330765247344971e-01 2.028833925724029541e-01 8.885934948921203613e-02 1.521970238536596298e-02 2.367341816425323486e-01 2.620763890445232391e-02 -3.548175096511840820e-01 -3.124422132968902588e-01 9.107889235019683838e-02 -3.286594897508621216e-02 5.177585408091545105e-02 -1.504830643534660339e-02
-6.721431761980056763e-02 1.202332302927970886e-01 -1.247691661119461060e-01 -9.867743402719497681e-02 3.040039539337158203e-01 2.572409808635711670e-02 8.343369513750076294e-02 -5.676108226180076599e-02 7.557164877653121948e-02 -3.328268826007843018e-01 2.946693897247314453e-01 2.008944153785705566e-01 -3.241603374481201172e-01 1.149056702852249146e-01 2.584538459777832031e-01 -6.528504192829132080e-02 2.095108851790428162e-02 -1.026146486401557922e-01 3.640094697475433350e-01 -1.140356529504060745e-02 1.708399504423141479e-01 -1.004593148827552795e-01 8.010348677635192871e-02 2.552229166030883789e-01 7.055590301752090454e-02 3.352719172835350037e-02 -1.310884505510330200e-01 4.155945032835006714e-02 1.522926986217498779e-01 1.096449326723814011e-02 -5.656547844409942627e-02 3.368669450283050537e-01
-8.304700255393981934e-02 9.339230507612228394e-02 -1.083523482084274292e-01 -2.983681857585906982e-01 -1.733808219432830811e-01 6.423813104629516602e-02 -1.099396944046020508e-01 -3.594650030136108398e-01 2.208229620009660721e-03 -3.818849474191665649e-02 1.129069132730364799e-03 1.797739267349243164e-01 -3.986834287643432617e-01 7.774776220321655273e-02 5.995528399944305420e-02 1.544685661792755127e-01 -2.615916915237903595e-02 1.057337149977684021e-01 6.600689142942428589e-02 -9.581200429238379002e-04 1.804454773664474487e-01 1.565977483987808228e-01 -1.327007859945297241e-01 4.288350045680999756e-01 1.529141813516616821e-01 1.186381727457046509e-01 -1.361426264047622681e-01 -6.531080603599548340e-02 1.346196681261062622e-01 3.167003095149993896e-01 1.637808680534362793e-01 3.972968459129333496e-02
-7.015758007764816284e-02 -2.660334408283233643e-01 -2.178667038679122925e-01 1.654317229986190796e-01 1.735895276069641113e-01 1.398663967847824097e-01 1.970207989215850830e-01 4.419856518507003784e-02 2.163580358028411865e-01 -9.838673472404479980e-02 1.667772792279720306e-02 1.508028246462345123e-02 -2.856422960758209229e-01 3.576739430427551270e-01 -2.820372022688388824e-02 3.547293841838836670e-01 -5.955012515187263489e-03 9.244336746633052826e-03 -1.781845837831497192e-02 -1.058923080563545227e-01 3.015993237495422363e-01 1.343252509832382202e-01 -7.295381277799606323e-02 -4.068218544125556946e-02 6.857726722955703735e-02 1.244829669594764709e-01 -2.455112040042877197e-01 1.210065335035324097e-01 8.501920104026794434e-02 1.917124241590499878e-01 9.534660726785659790e-02 3.000548183917999268e-01
1.939586363732814789e-02 -1.482304483652114868e-01 -4.289466142654418945e-02 4.725719690322875977e-01 -2.077891379594802856e-01 -5.828215554356575012e-02 4.741535335779190063e-02 -2.698420882225036621e-01 -6.008888036012649536e-02 1.045659855008125305e-01 -2.186343446373939514e-02 6.006127968430519104e-02 -1.789482533931732178e-01 2.690629661083221436e-01 1.241735145449638367e-01 7.234767824411392212e-02 -6.783508695662021637e-03 5.248806253075599670e-02 8.114386349916458130e-02 -3.562065213918685913e-02 3.780654072761535645e-01 -8.377850800752639771e-02 2.353182062506675720e-02 2.234495729207992554e-01 1.393427401781082153e-01 -1.162777990102767944e-01 -1.380713582038879395e-01 -3.298840820789337158e-01 2.304028868675231934e-01 -1.183476448059082031e-01 2.158067524433135986e-01 3.965107351541519165e-02
-1.429512817412614822e-02 -1.151401475071907043e-01 -7.305926829576492310e-02 -7.600742578506469727e-02 -6.077196449041366577e-02 -5.242830887436866760e-02 3.160868287086486816e-01 -1.741467416286468506e-02 4.715043678879737854e-02 -1.748149544000625610e-01 9.280897793360054493e-04 -2.142173424363136292e-02 -1.937074810266494751e-01 2.028766721487045288e-01 1.554484963417053223e-01 1.954759061336517334e-01 6.983416527509689331e-02 2.635572254657745361e-01 4.856731370091438293e-02 6.939890980720520020e-02 3.762079179286956787e-01 -1.529073268175125122e-01 7.213659584522247314e-02 1.431047916412353516e-01 1.241622865200042725e-01 2.648798227310180664e-01 -2.307122796773910522e-01 -2.145728915929794312e-01 3.629302084445953369e-01 3.000348210334777832e-01 9.004639834165573120e-02 -8.753842860460281372e-02
3.249977156519889832e-02 -2.282306104898452759e-01 -8.033350855112075806e-02 2.569528818130493164e-01 2.215463668107986450e-01 2.480333149433135986e-01 -3.141070902347564697e-01 -9.486042708158493042e-02 8.924012631177902222e-02 7.367899641394615173e-03 6.413388997316360474e-02 3.422182425856590271e-02 -3.995550572872161865e-01 -6.410130858421325684e-02 -6.279485672712326050e-02 2.065335214138031006e-01 -1.049597412347793579e-01 -1.652007400989532471e-01 5.838888231664896011e-03 2.537937164306640625e-01 1.924974024295806885e-01 -1.378742158412933350e-01 4.935348778963088989e-02 3.471045196056365967e-01 1.192300096154212952e-01 -5.691177397966384888e-02 -1.821031123399734497e-01 -3.080647811293601990e-02 2.027417570352554321e-01 -1.209326386451721191e-01 2.241839887574315071e-03 2.083794921636581421e-01
5.463126674294471741e-02 -5.720770359039306641e-02 5.684519186615943909e-02 -2.883761525154113770e-01 -1.662579737603664398e-02 1.716358661651611328e-01 1.716482639312744141e-01 1.108501572161912918e-03 1.527754068374633789e-01 -1.029370129108428955e-01 1.497841533273458481e-02 -1.036387751810252666e-03 -5.467556715011596680e-01 3.698642924427986145e-02 -3.710657358169555664e-02 -1.152844354510307312e-01 -3.931234404444694519e-02 -2.456755638122558594e-01 1.119477376341819763e-01 2.212872505187988281e-01 -5.113124102354049683e-02 -6.237342953681945801e-02 -1.568935066461563110e-01 2.041681110858917236e-01 2.000032812356948853e-01 7.142594456672668457e-02 -3.008768260478973389e-01 -4.045702815055847168e-01 -1.775673031806945801e-02 7.664131931960582733e-03 4.107164219021797180e-02 3.790466487407684326e-02
7.131227105855941772e-02 2.692457735538482666e-01 -9.317114949226379395e-02 -2.841324210166931152e-01 -2.225365303456783295e-02 -1.201777383685112000e-01 5.298047885298728943e-02 -8.360263705253601074e-02 -1.913919597864151001e-01 7.822941243648529053e-02 2.442982941865921021e-01 2.642511427402496338e-01 -3.981649875640869141e-01 1.424062103033065796e-01 -2.406649440526962280e-01 6.568233668804168701e-02 -3.286458551883697510e-02 -1.777631938457489014e-01 6.608855724334716797e-02 1.168842613697052002e-01 4.157146811485290527e-01 -8.730901777744293213e-02 -1.016312614083290100e-01 -5.948284640908241272e-03 2.449066638946533203e-01 -8.058788254857063293e-03 1.577295945025980473e-03 -1.350706815719604492e-01 8.703032135963439941e-02 1.312745064496994019e-01 -4.559462517499923706e-02 2.197111994028091431e-01
4.287522286176681519e-02 -5.653303861618041992e-02 -8.207920938730239868e-02 5.515689402818679810e-02 1.617290824651718140e-01 -1.952322944998741150e-02 2.015020884573459625e-02 -2.163091003894805908e-01 7.748134434223175049e-02 3.775979205965995789e-02 -2.102840393781661987e-01 3.691204786300659180e-01 -1.393823921680450439e-01 2.534956037998199463e-01 -2.149726450443267822e-01 -5.782166495919227600e-02 9.103401564061641693e-03 -5.054228901863098145e-01 2.081574052572250366e-01 5.546839535236358643e-02 1.685649156570434570e-01 -6.340111047029495239e-02 -1.868313252925872803e-01 -1.253763772547245026e-02 1.784809678792953491e-01 1.617296636104583740e-01 -3.091881275177001953e-01 -1.214561834931373596e-01 1.390711218118667603e-01 4.000941291451454163e-02 1.423505544662475586e-01 -1.063309311866760254e-01
5.200456827878952026e-02 -1.697723120450973511e-01 -1.424557566642761230e-01 8.277743309736251831e-02 1.209475249052047729e-01 6.392477452754974365e-02 -1.619070321321487427e-01 -2.605099380016326904e-01 3.049510121345520020e-01 -1.835080534219741821e-01 -8.657207712531089783e-03 2.543615177273750305e-02 -2.358569353818893433e-01 -6.563182175159454346e-02 -2.102268934249877930e-01 3.301841318607330322e-01 -7.244008034467697144e-02 -1.266169846057891846e-01 4.200387746095657349e-02 -9.405934810638427734e-02 3.981007039546966553e-01 1.337210834026336670e-01 9.758597239851951599e-03 3.975014984607696533e-01 1.507299244403839111e-01 -1.452760249376296997e-01 -1.722735315561294556e-01 -2.548678219318389893e-02 -3.697152435779571533e-02 -1.260208189487457275e-01 1.683561652898788452e-01 -4.340832680463790894e-02
3.306779637932777405e-02 1.220758333802223206e-01 2.601427584886550903e-02 2.398991137742996216e-01 2.445242404937744141e-01 -2.575557529926300049e-01 4.531734623014926910e-03 -2.071134746074676514e-01 9.535327553749084473e-02 -6.386826932430267334e-02 8.065195870585739613e-04 2.827197313308715820e-02 -2.741408646106719971e-01 -2.447760999202728271e-01 2.316658049821853638e-01 -3.649668395519256592e-02 -1.049948483705520630e-01 -5.681089125573635101e-03 2.549462616443634033e-01 2.511637099087238312e-02 1.092901304364204407e-01 1.143356086686253548e-03 2.575281262397766113e-01 2.536356151103973389e-01 3.145215213298797607e-01 4.756892845034599304e-02 -3.007475435733795166e-01 -2.941172122955322266e-01 -1.909415572881698608e-01 -6.099659577012062073e-02 -2.791352383792400360e-02 1.196245476603507996e-01
-8.755759149789810181e-02 7.521669846028089523e-03 2.846952714025974274e-02 -7.880567759275436401e-02 -1.202021911740303040e-02 1.244660839438438416e-01 1.784805059432983398e-01 -2.168944329023361206e-01 4.478522017598152161e-02 1.302627027034759521e-01 -5.264082923531532288e-02 1.748500913381576538e-01 3.660017251968383789e-02 2.552904784679412842e-01 -6.612253934144973755e-02 -1.791275888681411743e-01 2.305079251527786255e-02 -3.542196154594421387e-01 2.973461747169494629e-01 8.085905760526657104e-02 4.123451709747314453e-01 -7.664426416158676147e-02 -4.818872362375259399e-02 2.186590246856212616e-02 3.565126955509185791e-01 1.389466971158981323e-01 -3.566610515117645264e-01 -1.892057508230209351e-01 1.302685439586639404e-01 9.587910026311874390e-02 1.374930329620838165e-02 -2.830389654263854027e-03
-2.608654648065567017e-02 -3.426029980182647705e-01 2.483659237623214722e-02 4.971457645297050476e-03 3.250314295291900635e-01 -9.097690694034099579e-03 -7.541804015636444092e-02 -3.220598995685577393e-01 1.088401451706886292e-01 -1.764986664056777954e-01 2.320606410503387451e-01 1.561895459890365601e-01 -4.181814789772033691e-01 -1.431231647729873657e-01 1.891708932816982269e-02 2.408187687397003174e-01 -1.521607488393783569e-01 -7.908268272876739502e-02 1.778895854949951172e-01 1.780123710632324219e-01 -9.639990516006946564e-03 -1.760476082563400269e-01 -1.346506029367446899e-01 -2.541374880820512772e-03 3.129130005836486816e-01 7.606139872223138809e-03 -1.444516181945800781e-01 -9.464736282825469971e-02 2.287256903946399689e-02 2.044836618006229401e-02 -1.412947028875350952e-01 2.324455231428146362e-02
6.242245435714721680e-02 -3.076143190264701843e-02 -1.624768972396850586e-01 -1.183938980102539062e-01 -1.587402969598770142e-01 9.620187431573867798e-02 3.068013489246368408e-01 -1.742587536573410034e-01 -2.831893041729927063e-02 1.876836642622947693e-02 1.018387377262115479e-01 3.310683369636535645e-01 -7.988925278186798096e-02 3.669739961624145508e-01 1.065655276179313660e-01 6.247296929359436035e-02 -2.555566132068634033e-01 -1.505275815725326538e-02 2.703256309032440186e-01 3.187282979488372803e-01 6.075783073902130127e-02 1.928349956870079041e-02 -2.536210976541042328e-02 3.149283826351165771e-01 1.513274013996124268e-01 -1.481708735227584839e-01 -2.666046917438507080e-01 -1.607117652893066406e-01 7.012139260768890381e-02 -1.149446666240692139e-01 -5.910309776663780212e-02 1.043203696608543396e-01
4.095400497317314148e-02 8.544888347387313843e-03 -5.319096148014068604e-02 1.689708977937698364e-02 -1.293583400547504425e-02 9.559023380279541016e-02 -2.832629531621932983e-02 -3.381854593753814697e-01 -2.101221531629562378e-01 2.075104415416717529e-02 7.726953923702239990e-02 2.351592630147933960e-01 -9.285230934619903564e-02 3.115900754928588867e-01 -7.006353884935379028e-02 3.327946662902832031e-01 -1.376611590385437012e-01 -9.431391954421997070e-02 -1.772511750459671021e-01 1.819861531257629395e-01 2.400455325841903687e-01 5.407524108886718750e-02 -1.429889053106307983e-01 3.772923052310943604e-01 2.087846845388412476e-01 8.207727223634719849e-02 -1.333746016025543213e-01 -7.906939834356307983e-02 -2.810530364513397217e-01 2.512098252773284912e-01 1.039783731102943420e-01 2.082065679132938385e-02
4.887721687555313110e-02 -5.698001477867364883e-03 2.214383184909820557e-01 -2.457041442394256592e-01 -8.880719542503356934e-02 6.563013046979904175e-02 1.365897506475448608e-01 -9.322649240493774414e-02 -4.112715646624565125e-02 2.230515331029891968e-01 -1.434790790081024170e-01 5.747006461024284363e-02 -3.262724280357360840e-01 1.098656430840492249e-01 4.439532756805419922e-02 1.916359812021255493e-01 -2.381541579961776733e-01 -3.360229730606079102e-01 1.193568482995033264e-01 1.725977659225463867e-01 2.283044755458831787e-01 -8.481319248676300049e-02 -2.329011410474777222e-01 1.028262823820114136e-01 2.613480091094970703e-01 5.993431061506271362e-02 -1.111279055476188660e-01 -3.348387479782104492e-01 2.288893312215805054e-01 7.650617510080337524e-02 -4.487193003296852112e-02 1.471849530935287476e-01
8.941542357206344604e-02 -3.620452433824539185e-02 -8.600007742643356323e-02 -8.766406215727329254e-03 -4.466508980840444565e-03 7.468748837709426880e-02 2.268483340740203857e-01 -5.141591653227806091e-03 4.039466753602027893e-02 1.755951493978500366e-01 -7.668230682611465454e-02 -2.839952707290649414e-02 -1.247939392924308777e-01 2.015069723129272461e-01 -1.362973600625991821e-01 6.169018894433975220e-02 -1.262550503015518188e-01 -4.090476930141448975e-01 3.131544291973114014e-01 2.996506169438362122e-03 1.654375046491622925e-01 -1.947754770517349243e-01 -2.842426067218184471e-03 2.673057913780212402e-01 3.580211997032165527e-01 -2.575873434543609619e-01 -3.588216304779052734e-01 -1.174549013376235962e-01 1.820588409900665283e-01 5.841769278049468994e-02 -1.020753234624862671e-01 -7.914607971906661987e-02
2.302594929933547974e-01 6.833221018314361572e-02 -2.448320388793945312e-01 1.042805016040802002e-01 -8.320399373769760132e-02 -4.625985026359558105e-02 2.758100815117359161e-02 5.428658425807952881e-02 3.285808265209197998e-01 4.412071406841278076e-02 4.616974666714668274e-02 1.775864362716674805e-01 -2.950754165649414062e-01 1.748739480972290039e-01 3.730008006095886230e-02 6.093700230121612549e-02 -6.123040616512298584e-02 -7.647579908370971680e-02 -2.119813561439514160e-01 5.009848251938819885e-02 3.165105283260345459e-01 -1.395776569843292236e-01 1.749678999185562134e-01 2.690721452236175537e-01 1.932464689016342163e-01 4.192903339862823486e-01 -1.692062765359878540e-01 -2.032399475574493408e-01 -1.126602143049240112e-01 -7.844848930835723877e-02 2.959466353058815002e-02 9.930586069822311401e-02
-1.771549507975578308e-02 -8.932488970458507538e-03 -1.001055091619491577e-01 3.651788458228111267e-02 -7.159449905157089233e-02 2.015741467475891113e-01 1.588958054780960083e-01 -2.149858772754669189e-01 1.040042042732238770e-01 3.594026714563369751e-02 -4.368459805846214294e-02 2.686919867992401123e-01 -2.637907564640045166e-01 2.407380146905779839e-03 -2.266968786716461182e-01 -1.927857249975204468e-01 -3.083887137472629547e-02 -1.711526215076446533e-01 3.130644857883453369e-01 1.839091777801513672e-01 4.523481428623199463e-01 5.012644827365875244e-02 -2.522818744182586670e-02 3.161781281232833862e-02 2.519779503345489502e-01 3.064718544483184814e-01 -1.712202578783035278e-01 -2.018694430589675903e-01 -5.259492248296737671e-02 -1.277285367250442505e-01 -9.363967925310134888e-02 2.206709235906600952e-02
-4.636852443218231201e-02 -1.794262379407882690e-01 -1.676181554794311523e-01 2.035908848047256470e-01 -4.103087261319160461e-02 -1.267427802085876465e-01 1.752406656742095947e-01 -2.144721150398254395e-01 -1.422048062086105347e-01 1.004236489534378052e-01 -9.273149818181991577e-02 2.179141491651535034e-01 -2.110656499862670898e-01 1.901532895863056183e-02 1.192568689584732056e-01 -3.603572770953178406e-02 -1.572401225566864014e-01 -1.086646541953086853e-01 7.556059863418340683e-03 6.418677419424057007e-02 1.519812196493148804e-01 2.543975226581096649e-02 -4.318532533943653107e-03 -2.173748612403869629e-01 2.334296852350234985e-01 -1.546607613563537598e-01 -3.621376454830169678e-01 -3.573071658611297607e-01 2.688251733779907227e-01 1.516466289758682251e-01 -1.873957216739654541e-01 2.747810482978820801e-01
1.938099414110183716e-01 -1.994510553777217865e-02 -1.036539077758789062e-01 8.199762552976608276e-02 -1.772978007793426514e-01 1.220138072967529297e-01 -8.601758629083633423e-02 -2.105925232172012329e-01 -2.948744455352425575e-03 1.059732660651206970e-01 -6.125852838158607483e-02 1.492733210325241089e-01 -3.169741332530975342e-01 3.973095715045928955e-01 2.119319979101419449e-03 1.938976645469665527e-01 -7.569027692079544067e-02 4.491793736815452576e-02 3.006947040557861328e-02 -2.459586225450038910e-02 3.017457425594329834e-01 -3.426856175065040588e-02 -7.973029464483261108e-02 -1.829419285058975220e-02 1.889969110488891602e-01 3.616816550493240356e-02 -1.261835843324661255e-01 -4.827050566673278809e-01 -1.465406641364097595e-02 -2.347018271684646606e-01 -2.011111229658126831e-01 1.530609130859375000e-01
9.863761067390441895e-02 -3.451475873589515686e-02 1.654846370220184326e-01 -1.410830765962600708e-01 4.338243976235389709e-02 2.619917988777160645e-01 2.990006096661090851e-02 -3.002344965934753418e-01 -2.354645431041717529e-01 2.230770438909530640e-01 2.101347595453262329e-02 3.497761487960815430e-01 -1.659526824951171875e-01 2.155282199382781982e-01 1.342355012893676758e-01 1.873246282339096069e-01 1.191368773579597473e-01 -1.827711164951324463e-01 2.245693951845169067e-01 1.254522651433944702e-01 2.418853789567947388e-01 2.778823971748352051e-01 -5.383424460887908936e-02 1.727462857961654663e-01 1.429508030414581299e-01 1.253165006637573242e-01 -7.994429767131805420e-02 -2.335847318172454834e-01 2.787162177264690399e-02 1.508897244930267334e-01 -1.491554975509643555e-01 -4.459431860595941544e-03
1.713230311870574951e-01 -3.523783385753631592e-01 6.044533103704452515e-02 -2.017309889197349548e-02 2.115906924009323120e-01 1.172021776437759399e-01 5.095618590712547302e-02 -8.997918665409088135e-02 3.100526034832000732e-01 1.131857857108116150e-01 2.140420824289321899e-01 1.555500626564025879e-01 -2.934898734092712402e-01 -1.525328606367111206e-01 -2.636442333459854126e-02 1.206196248531341553e-01 -9.031367301940917969e-02 -1.190819665789604187e-01 1.152980998158454895e-01 4.826386645436286926e-02 1.937648355960845947e-01 -4.256482643540948629e-04 -7.436593621969223022e-02 2.720163762569427490e-01 2.693523168563842773e-01 3.338954178616404533e-03 -3.048927485942840576e-01 -1.630042791366577148e-01 2.706049084663391113e-01 -1.955899596214294434e-01 1.013877838850021362e-01 -2.711366862058639526e-02
-5.907890945672988892e-02 -1.703375577926635742e-01 -5.399222671985626221e-02 -5.276635754853487015e-03 -9.641145914793014526e-02 7.812161743640899658e-02 2.487690895795822144e-01 2.920002304017543793e-02 -6.694529950618743896e-02 1.797358840703964233e-01 -9.631985425949096680e-02 -3.690799325704574585e-02 -1.306402087211608887e-01 2.991201877593994141e-01 -7.551497966051101685e-02 3.762063682079315186e-01 8.940325118601322174e-03 -2.668930590152740479e-01 3.624067902565002441e-01 5.060050264000892639e-02 1.008501574397087097e-01 4.608539491891860962e-02 2.158634178340435028e-02 1.299195587635040283e-01 4.665289521217346191e-01 -8.985295146703720093e-02 -2.532720267772674561e-01 4.319981485605239868e-02 1.467613726854324341e-01 9.321572631597518921e-02 1.542819887399673462e-01 6.780610978603363037e-02
2.145110815763473511e-01 -1.207546889781951904e-01 -6.521243602037429810e-02 9.780669212341308594e-02 -2.169706970453262329e-01 1.421277970075607300e-01 7.577949017286300659e-02 7.427144050598144531e-02 2.975962460041046143e-01 1.825108081102371216e-01 1.619560271501541138e-01 2.215045392513275146e-01 -2.560037374496459961e-01 2.212004512548446655e-01 9.607215970754623413e-02 8.932870626449584961e-02 5.470998957753181458e-02 -2.178894728422164917e-02 -2.121331542730331421e-01 1.570473611354827881e-02 3.351425528526306152e-01 1.064822152256965637e-01 1.439474821090698242e-01 3.619830310344696045e-01 1.771879941225051880e-01 1.582320630550384521e-01 6.668377667665481567e-02 -2.629153430461883545e-01 -1.084416285157203674e-01 5.050078779458999634e-02 -1.232200637459754944e-01 1.859578788280487061e-01
-1.198051273822784424e-01 -1.177853420376777649e-01 -1.268329322338104248e-01 -3.421025350689888000e-02 -2.646283479407429695e-03 9.692959487438201904e-02 -2.360340021550655365e-02 -1.415428668260574341e-01 1.350723206996917725e-01 4.807978123426437378e-02 1.905957013368606567e-01 1.548043042421340942e-01 -7.044160366058349609e-02 1.909085810184478760e-01 -2.923731226474046707e-03 6.144506484270095825e-02 7.570963352918624878e-02 -1.692204475402832031e-01 -9.056513756513595581e-02 -1.245305612683296204e-01 3.498049676418304443e-01 4.520728886127471924e-01 -8.408247679471969604e-02 1.740772128105163574e-01 1.374651640653610229e-01 -3.033020719885826111e-02 -3.739861547946929932e-01 1.137823313474655151e-01 1.320953369140625000e-01 3.280076384544372559e-01 2.017129212617874146e-01 1.947940289974212646e-01
-3.689531236886978149e-02 -1.384218782186508179e-01 -3.169430419802665710e-02 1.528685539960861206e-01 -9.445111453533172607e-02 3.204022645950317383e-01 1.527329981327056885e-01 -1.773891597986221313e-01 6.190450116991996765e-02 4.033116623759269714e-02 -4.146034643054008484e-02 3.306780755519866943e-01 -1.106797307729721069e-01 2.259307354688644409e-01 -1.093652546405792236e-01 -1.754840761423110962e-01 2.940283715724945068e-02 -1.216914728283882141e-01 1.752013713121414185e-01 1.489992886781692505e-01 4.791766405105590820e-01 -5.518604442477226257e-02 -6.194800511002540588e-02 -9.745946526527404785e-02 2.107620686292648315e-01 1.551976650953292847e-01 -3.090897202491760254e-01 -1.727156341075897217e-01 2.067564278841018677e-01 -1.170261297374963760e-02 7.929801195859909058e-02 9.245193749666213989e-02
7.441610097885131836e-02 -2.791972458362579346e-01 -2.157648950815200806e-01 1.240637451410293579e-01 -1.449377834796905518e-01 -4.393795505166053772e-02 -7.104647159576416016e-02 -1.703144609928131104e-02 7.807587087154388428e-02 2.524321153759956360e-02 1.168597117066383362e-01 4.389033019542694092e-01 -8.903618156909942627e-02 1.182257104665040970e-02 9.253946691751480103e-02 1.032302081584930420e-01 -2.221505641937255859e-01 -9.949856996536254883e-02 1.809044629335403442e-01 -9.624106436967849731e-02 3.274519741535186768e-01 2.812174856662750244e-01 -1.890965253114700317e-01 1.986652426421642303e-02 -3.565585473552346230e-03 1.597733795642852783e-02 -2.084531188011169434e-01 -1.766317784786224365e-01 2.513629198074340820e-01 2.569674253463745117e-01 2.382024526596069336e-01 3.743847087025642395e-02
1.226160526275634766e-01 1.078183278441429138e-01 -1.802819371223449707e-01 2.959104254841804504e-02 -2.042047232389450073e-01 -2.087009698152542114e-02 1.669418513774871826e-01 2.843008004128932953e-02 2.809418141841888428e-01 -7.351091131567955017e-03 7.208125293254852295e-02 8.692465722560882568e-02 -3.125674426555633545e-01 1.482214182615280151e-01 -7.732963562011718750e-02 7.777020335197448730e-02 -1.456939429044723511e-02 -1.839158535003662109e-01 -1.406120508909225464e-01 4.552545025944709778e-02 3.907262384891510010e-01 -8.812125772237777710e-02 8.459579199552536011e-02 3.330225348472595215e-01 3.007311522960662842e-01 3.912632763385772705e-01 -2.478716708719730377e-02 -2.179848998785018921e-01 -1.340792775154113770e-01 3.544937446713447571e-02 -2.120190300047397614e-02 -2.052138559520244598e-03
1.271605789661407471e-01 -2.647241950035095215e-01 -6.473394483327865601e-02 1.590012758970260620e-01 -9.324272722005844116e-02 -3.877788409590721130e-02 2.613491714000701904e-01 -2.122263908386230469e-01 6.640221923589706421e-02 2.679125368595123291e-01 3.436806797981262207e-02 6.300399452447891235e-02 -2.648194730281829834e-01 2.959278523921966553e-01 1.409670710563659668e-01 2.149052917957305908e-01 8.837804198265075684e-02 -3.322827219963073730e-01 2.370899319648742676e-01 1.867132782936096191e-01 9.276961535215377808e-02 5.655279755592346191e-02 1.840970218181610107e-01 4.934828728437423706e-02 4.717556387186050415e-02 2.879588305950164795e-01 -1.214019805192947388e-01 -6.193955242633819580e-02 1.418255120515823364e-01 1.668588817119598389e-01 -1.800032258033752441e-01 -1.188971772789955139e-01
-1.815642267465591431e-01 -7.699396461248397827e-02 -1.458449512720108032e-01 7.232353091239929199e-02 4.534696415066719055e-02 2.672257274389266968e-02 2.656841576099395752e-01 -2.715242840349674225e-02 1.486766152083873749e-02 -1.346525251865386963e-01 1.002585515379905701e-01 -6.435567140579223633e-02 -2.138821780681610107e-01 1.600823402404785156e-01 1.338120847940444946e-01 6.426631659269332886e-02 1.820625513792037964e-01 3.489068746566772461e-01 7.700259238481521606e-02 1.282129436731338501e-01 4.775245189666748047e-01 -6.040442362427711487e-02 1.842466294765472412e-01 1.529357135295867920e-01 2.481167167425155640e-01 1.737987250089645386e-01 -1.157594397664070129e-01 -9.175399690866470337e-02 2.614365816116333008e-01 2.583382725715637207e-01 1.363174170255661011e-01 3.214330971240997314e-02
4.152772203087806702e-02 -2.993712127208709717e-01 -3.091922402381896973e-01 1.016822159290313721e-01 3.820906626060605049e-03 -1.818125545978546143e-01 -2.818070724606513977e-02 1.644950658082962036e-01 1.534918546676635742e-01 -5.652980878949165344e-02 2.128914743661880493e-01 3.382485359907150269e-02 -9.328380227088928223e-02 2.030080258846282959e-01 1.701754778623580933e-01 -1.250202804803848267e-01 2.576400525867938995e-02 9.750404208898544312e-02 -3.222654387354850769e-02 3.156739100813865662e-02 4.141454100608825684e-01 -1.167369657196104527e-03 -1.657248884439468384e-01 1.701819300651550293e-01 5.015471577644348145e-01 -1.452323328703641891e-02 -1.644721925258636475e-01 -1.881412267684936523e-01 5.209333077073097229e-02 1.179090514779090881e-01 -5.383840948343276978e-02 -1.379049476236104965e-02
1.795892566442489624e-01 -9.186450392007827759e-02 -1.976423114538192749e-01 -6.473060697317123413e-02 2.381695806980133057e-01 1.394547522068023682e-01 7.069759070873260498e-02 -4.125376045703887939e-01 -8.182955533266067505e-02 1.775855571031570435e-01 6.141566857695579529e-02 -7.668767869472503662e-02 -2.083211541175842285e-01 3.707406520843505859e-01 3.544181212782859802e-02 2.364789694547653198e-01 -9.428425133228302002e-02 -2.526268362998962402e-01 1.660976558923721313e-02 -1.298783570528030396e-01 -1.319925040006637573e-01 -7.584248483180999756e-02 -1.927141696214675903e-01 3.613617643713951111e-02 2.177894264459609985e-01 5.231065675616264343e-02 -2.536915838718414307e-01 -2.319118082523345947e-01 1.867282241582870483e-01 1.090273410081863403e-01 -1.007087975740432739e-01 4.590688273310661316e-02
-5.862450227141380310e-03 -3.059338629245758057e-01 -3.962814435362815857e-02 3.599031865596771240e-01 -1.468677222728729248e-01 3.005818277597427368e-02 3.016647184267640114e-03 -3.086774647235870361e-01 -1.543290913105010986e-01 1.621288992464542389e-02 -1.300189495086669922e-01 2.660481035709381104e-01 -3.106949925422668457e-01 9.460773319005966187e-02 -3.470527008175849915e-02 1.240474432706832886e-01 6.941934581845998764e-03 -5.297807976603507996e-02 -4.532975703477859497e-02 3.906896337866783142e-02 3.022119998931884766e-01 -2.164290249347686768e-01 -1.917205564677715302e-02 3.945714235305786133e-01 -5.384906753897666931e-02 -1.624271087348461151e-02 -5.496759712696075439e-02 -2.275199145078659058e-01 2.096514701843261719e-01 4.373542964458465576e-02 1.372107416391372681e-01 1.888064667582511902e-02
-3.829551488161087036e-02 -1.032331585884094238e-01 2.695697126910090446e-03 6.169012747704982758e-03 1.067045424133539200e-02 9.071303158998489380e-02 6.844643503427505493e-02 -3.409678861498832703e-02 -2.235428988933563232e-02 1.266970336437225342e-01 1.353685557842254639e-01 1.302223205566406250e-01 -2.359888106584548950e-01 2.367977052927017212e-01 -1.133988201618194580e-01 1.939176321029663086e-01 1.554414480924606323e-01 -4.821442365646362305e-01 -1.349461823701858521e-02 9.502159804105758667e-02 3.450425565242767334e-01 -2.244292646646499634e-01 -1.130746677517890930e-01 -1.039635539054870605e-01 2.014811933040618896e-01 -1.192225888371467590e-01 -3.282520771026611328e-01 1.307747066020965576e-01 2.541225850582122803e-01 -5.072835087776184082e-02 -5.228282138705253601e-02 2.262311279773712158e-01
8.364523202180862427e-02 -2.546537518501281738e-01 -2.380930185317993164e-01 9.103128314018249512e-02 8.887689560651779175e-02 8.907369524240493774e-02 -1.728456914424896240e-01 -2.532933354377746582e-01 3.343800306320190430e-01 -2.270653694868087769e-01 -9.248697757720947266e-02 7.690589129924774170e-02 -3.541394174098968506e-01 -1.057860404253005981e-01 -1.550115644931793213e-01 2.169969975948333740e-01 -4.173803701996803284e-02 -5.760584771633148193e-02 1.769352555274963379e-01 -3.992115706205368042e-02 3.219104409217834473e-01 2.548283338546752930e-01 -5.694681778550148010e-02 1.994003802537918091e-01 1.886663436889648438e-01 -1.604800224304199219e-01 -1.563459187746047974e-01 -1.179401651024818420e-01 5.419863760471343994e-02 -1.461014733649790287e-03 9.967438876628875732e-02 -7.516608387231826782e-02
-8.001253008842468262e-02 4.816663637757301331e-02 -2.257069349288940430e-01 6.676017493009567261e-02 -3.344708681106567383e-02 1.613012552261352539e-01 2.267385572195053101e-01 -1.168736740946769714e-01 -1.406979411840438843e-01 2.244980037212371826e-01 -2.991187572479248047e-02 -5.012151971459388733e-02 -3.687929213047027588e-01 1.534965187311172485e-01 2.855681814253330231e-02 1.622977554798126221e-01 -2.411175668239593506e-01 -1.312317103147506714e-01 1.513111591339111328e-01 -2.573263347148895264e-01 3.947865217924118042e-02 -1.563406139612197876e-01 -1.096407994627952576e-01 3.933832645416259766e-01 2.707996964454650879e-01 -1.148640662431716919e-01 -3.285652101039886475e-01 -4.004273936152458191e-02 1.121341288089752197e-01 -1.384259853512048721e-02 -1.461799070239067078e-02 1.305195838212966919e-01
3.835175558924674988e-02 -2.791359126567840576e-01 -1.126695871353149414e-01 -9.021829813718795776e-02 2.063539624214172363e-01 2.794640064239501953e-01 5.275013297796249390e-02 1.462384164333343506e-01 1.443231850862503052e-01 -1.189091056585311890e-01 4.502597451210021973e-02 1.279632151126861572e-01 -7.418306171894073486e-02 1.322657167911529541e-01 2.649419754743576050e-02 2.720980532467365265e-02 -9.756178595125675201e-03 -1.038808524608612061e-01 -4.561050236225128174e-02 2.373349666595458984e-01 4.781701862812042236e-01 1.800597608089447021e-01 6.572510302066802979e-02 3.946221470832824707e-01 1.946710795164108276e-01 -2.324410527944564819e-01 -1.315568983554840088e-01 -2.636471390724182129e-01 -7.056041061878204346e-02 2.066004648804664612e-02 -2.348306030035018921e-02 4.482059925794601440e-02
4.266773164272308350e-02 -1.585943996906280518e-01 2.136161327362060547e-01 -1.048831036314368248e-03 2.719186842441558838e-01 -1.194155123084783554e-02 -4.803216084837913513e-02 -1.497090160846710205e-01 4.197583794593811035e-01 1.098699122667312622e-01 2.250869572162628174e-01 -2.379295974969863892e-02 -3.086653947830200195e-01 -4.828088730573654175e-02 -9.081352502107620239e-02 5.844275280833244324e-02 -1.252848356962203979e-01 -1.091547459363937378e-01 -6.844618916511535645e-02 2.804174460470676422e-02 2.084277570247650146e-01 -6.940850615501403809e-02 -1.113336998969316483e-02 2.766929566860198975e-01 4.287924170494079590e-01 -3.225853899493813515e-03 -1.227400824427604675e-01 -2.008648216724395752e-01 2.449829876422882080e-01 -1.256715804338455200e-01 8.122243732213973999e-02 -1.040215045213699341e-02
1.180848181247711182e-01 -3.240428864955902100e-02 8.486326783895492554e-02 6.039590388536453247e-02 3.069428503513336182e-01 -2.460716366767883301e-01 -9.613935649394989014e-02 1.441910024732351303e-02 9.288688004016876221e-02 1.109510883688926697e-01 -2.016447335481643677e-01 1.006360650062561035e-01 -3.696892261505126953e-01 1.507066190242767334e-01 3.252070844173431396e-01 -8.192026871256530285e-04 -1.190336197614669800e-01 -5.244533345103263855e-02 3.882469832897186279e-01 1.222432255744934082e-01 2.433304190635681152e-01 -9.909688681364059448e-02 2.199933230876922607e-01 -2.979834191501140594e-02 1.798103451728820801e-01 1.657734215259552002e-01 -2.367893606424331665e-01 1.816611289978027344e-01 1.376953274011611938e-01 3.094574622809886932e-02 -3.222764655947685242e-02 4.815883189439773560e-02
-1.363994628190994263e-01 1.198927536606788635e-01 1.138170585036277771e-01 4.594270139932632446e-02 8.227277547121047974e-03 -6.546435505151748657e-02 3.553144037723541260e-01 -7.904989272356033325e-02 -2.016740292310714722e-01 1.158287227153778076e-01 -5.251531302928924561e-02 1.285363435745239258e-01 -1.329879313707351685e-01 6.555848568677902222e-02 2.085950598120689392e-02 2.352243214845657349e-01 -1.724945940077304840e-02 -1.402575969696044922e-01 1.346490234136581421e-01 9.173231571912765503e-02 2.447652518749237061e-01 -2.831590473651885986e-01 -1.417236775159835815e-01 2.937361299991607666e-01 3.534437417984008789e-01 7.652243971824645996e-02 -1.772564053535461426e-01 -5.563998222351074219e-02 4.398661255836486816e-01 1.522994041442871094e-02 -1.753561571240425110e-02 1.081748530268669128e-01
3.624455258250236511e-02 -7.355605810880661011e-02 -1.245311051607131958e-01 -3.536954894661903381e-02 3.687715530395507812e-02 -8.971336483955383301e-02 1.426470577716827393e-01 -2.259612232446670532e-01 -7.038437575101852417e-02 -6.140267848968505859e-02 -1.968886852264404297e-01 6.256610900163650513e-02 -3.123428821563720703e-01 3.032428622245788574e-01 1.658856570720672607e-01 3.125930130481719971e-01 2.788242995738983154e-01 2.155693806707859039e-02 -1.777559369802474976e-01 9.692096710205078125e-02 3.306108713150024414e-01 -5.149465054273605347e-02 -8.532642573118209839e-02 1.792343556880950928e-01 -2.170468717813491821e-01 -6.047595292329788208e-03 -2.264916598796844482e-01 -5.976230371743440628e-03 2.731922566890716553e-01 1.621382236480712891e-01 -1.170054897665977478e-01 2.142392098903656006e-01
7.437311112880706787e-02 -3.243354856967926025e-01 9.066718816757202148e-02 -2.287055685883387923e-04 3.117433488368988037e-01 1.516729891300201416e-01 -2.347839437425136566e-02 -2.081114202737808228e-01 3.856500983238220215e-01 1.508441269397735596e-01 2.198534011840820312e-01 6.333110481500625610e-02 -2.935879230499267578e-01 -1.025906428694725037e-01 1.008536294102668762e-01 3.406070172786712646e-02 -8.293122053146362305e-02 -3.027766570448875427e-02 5.016775429248809814e-02 2.096709609031677246e-02 2.538251876831054688e-01 -1.309374868869781494e-01 6.461739540100097656e-02 1.003421023488044739e-01 2.426054924726486206e-01 1.624765619635581970e-02 -1.266938745975494385e-01 -3.773862123489379883e-01 8.855900913476943970e-02 -1.664262861013412476e-01 -1.551473792642354965e-02 1.587036103010177612e-01
3.470756858587265015e-02 -3.653306141495704651e-02 -2.192706614732742310e-01 6.682467460632324219e-02 -4.539919644594192505e-02 7.074341177940368652e-03 1.162880733609199524e-01 -2.666506767272949219e-01 -6.041367352008819580e-02 9.823397547006607056e-02 -2.032323628664016724e-01 2.316529899835586548e-01 -1.122045293450355530e-01 1.652937680482864380e-01 2.498929053544998169e-01 1.937493383884429932e-01 -7.171963155269622803e-02 -1.168487519025802612e-01 2.530767209827899933e-02 1.128930747509002686e-01 1.169911623001098633e-01 -2.199414968490600586e-01 1.402440667152404785e-01 -2.710458636283874512e-02 1.838504076004028320e-01 -2.927564680576324463e-01 -2.964103221893310547e-01 -2.361645698547363281e-01 2.145168930292129517e-01 1.662547439336776733e-01 -2.675746083259582520e-01 2.949139177799224854e-01
-1.743368655443191528e-01 1.925192177295684814e-01 -1.730906814336776733e-01 -5.732226744294166565e-02 -6.489467620849609375e-02 2.194119542837142944e-01 3.122959285974502563e-02 -5.615483224391937256e-02 -1.302485540509223938e-02 -9.437311440706253052e-02 8.967301808297634125e-03 2.864770293235778809e-01 -4.069605469703674316e-01 5.193278193473815918e-02 -7.533812522888183594e-02 1.429740935564041138e-01 -3.171594440937042236e-01 7.623422145843505859e-02 5.710113048553466797e-02 4.984157159924507141e-02 8.251167833805084229e-02 1.376607865095138550e-01 -9.499227255582809448e-02 3.908603191375732422e-01 2.962087690830230713e-01 8.908514678478240967e-02 -2.408675253391265869e-01 2.471797866746783257e-03 9.004081785678863525e-02 2.230648845434188843e-01 2.142276465892791748e-01 -5.466049187816679478e-04
1.143655255436897278e-01 -1.977045536041259766e-01 -2.034877240657806396e-01 2.403221577405929565e-01 2.996468730270862579e-02 5.380952358245849609e-02 6.116610765457153320e-02 -1.168279349803924561e-01 8.329089730978012085e-02 3.380509093403816223e-02 -4.398909583687782288e-02 2.793862521648406982e-01 -2.979132831096649170e-01 1.776098310947418213e-01 -9.915916621685028076e-02 1.672624051570892334e-01 -2.497393935918807983e-01 -5.885548517107963562e-02 -9.960668394342064857e-04 -1.060225963592529297e-01 1.048648878931999207e-01 -2.738037332892417908e-02 2.635822594165802002e-01 3.162606060504913330e-01 1.090692654252052307e-01 -1.249247342348098755e-01 -9.144325554370880127e-02 -3.188261091709136963e-01 3.862064480781555176e-01 -2.799847908318042755e-02 -1.495511829853057861e-01 -1.147699430584907532e-01
1.840354055166244507e-01 -1.556706894189119339e-02 -3.273549973964691162e-01 -5.239899083971977234e-02 2.232412844896316528e-01 2.739844024181365967e-01 4.464991018176078796e-02 -2.533596158027648926e-01 4.047164320945739746e-02 2.026186138391494751e-02 1.223895251750946045e-01 7.739273458719253540e-02 -2.304337173700332642e-01 1.586003154516220093e-01 -1.781057715415954590e-01 9.368354082107543945e-02 -9.103583544492721558e-02 -5.692653730511665344e-02 2.264492399990558624e-02 -5.243409425020217896e-02 -9.317583171650767326e-04 -1.899431198835372925e-01 -1.467034965753555298e-01 1.983551084995269775e-01 2.286365181207656860e-01 2.084762603044509888e-01 -3.900785446166992188e-01 -2.670228779315948486e-01 2.406769990921020508e-01 1.558331400156021118e-01 -3.937888145446777344e-02 -9.180316329002380371e-02
-1.973324269056320190e-01 5.322163552045822144e-02 -2.234004884958267212e-01 -1.534381508827209473e-01 -1.031546220183372498e-01 -6.171026453375816345e-02 -9.553755819797515869e-02 -4.445310533046722412e-01 -3.334822505712509155e-02 -7.312806695699691772e-02 -9.670885046944022179e-04 7.529946416616439819e-02 -3.942763805389404297e-01 7.780121266841888428e-02 2.296744659543037415e-02 1.568008363246917725e-01 1.047836989164352417e-02 1.367155909538269043e-01 4.187503457069396973e-02 -7.119183894246816635e-03 9.296027570962905884e-02 6.943026930093765259e-02 -1.284964233636856079e-01 3.735925555229187012e-01 1.867551803588867188e-01 2.212076932191848755e-01 -1.423797607421875000e-01 -7.722911983728408813e-02 1.787669956684112549e-01 3.197389543056488037e-01 1.715212762355804443e-01 3.214848786592483521e-02
-4.501088522374629974e-03 -3.713734447956085205e-01 6.096966564655303955e-03 7.972178608179092407e-02 2.823687531054019928e-02 6.570494920015335083e-02 7.601227611303329468e-02 1.131559610366821289e-01 -5.647408217191696167e-02 1.669006980955600739e-02 1.129658818244934082e-01 1.736964136362075806e-01 -1.869104355573654175e-01 1.189785003662109375e-01 1.398910302668809891e-02 5.959744378924369812e-02 -9.255989454686641693e-03 -2.624338492751121521e-02 -1.222207322716712952e-01 1.441336274147033691e-01 6.558832526206970215e-01 6.593017280101776123e-02 -6.342635303735733032e-02 4.006435573101043701e-01 1.564374119043350220e-01 -2.084103822708129883e-01 -6.143234670162200928e-02 -6.315180659294128418e-02 -6.752347946166992188e-02 1.226713731884956360e-01 7.034164853394031525e-03 4.303881153464317322e-02
-1.252367645502090454e-01 -1.189220920205116272e-01 -1.593020111322402954e-01 4.452700912952423096e-02 -5.859231576323509216e-02 -9.073264896869659424e-02 1.371319741010665894e-01 -2.528218924999237061e-01 -7.206110656261444092e-02 -1.967785358428955078e-01 -2.507643699645996094e-01 1.127107515931129456e-01 -3.329007923603057861e-01 8.375973254442214966e-02 -3.877528011798858643e-02 1.912753432989120483e-01 -4.593640565872192383e-02 3.724741935729980469e-01 9.429371356964111328e-02 7.186799496412277222e-02 2.807363271713256836e-01 -1.394241303205490112e-01 8.481246232986450195e-02 1.376327723264694214e-01 1.893737167119979858e-01 1.238168254494667053e-01 -1.586365103721618652e-01 -1.607754081487655640e-01 3.211947083473205566e-01 2.746280133724212646e-01 -1.057308241724967957e-01 -4.159464687108993530e-02
-9.359684586524963379e-02 -7.970133423805236816e-02 -3.236582875251770020e-01 9.903000295162200928e-02 3.850392997264862061e-02 -1.928927004337310791e-01 1.346311569213867188e-01 -4.013378918170928955e-01 2.175320638343691826e-03 1.904368102550506592e-01 -1.315115392208099365e-01 3.347919583320617676e-01 -4.656710196286439896e-03 9.408169239759445190e-02 2.013242542743682861e-01 1.568063795566558838e-01 -6.675681471824645996e-02 -3.635811805725097656e-02 2.713762782514095306e-02 -6.505278497934341431e-02 1.849881559610366821e-01 6.537833809852600098e-02 1.055724099278450012e-01 1.648308709263801575e-02 9.169579297304153442e-02 -1.035715639591217041e-01 -4.068883359432220459e-01 -2.396304309368133545e-01 2.428048402070999146e-01 7.933335006237030029e-02 -2.089984565973281860e-01 3.301618993282318115e-02
-8.435925841331481934e-02 -3.020059466361999512e-01 -2.857584357261657715e-01 -1.270551830530166626e-01 1.920388489961624146e-01 1.299843192100524902e-02 2.639144062995910645e-01 2.485218197107315063e-01 9.804209321737289429e-02 -5.144874751567840576e-02 -7.272391021251678467e-02 -2.308200299739837646e-02 -2.209287732839584351e-01 1.672149449586868286e-01 5.008656904101371765e-02 -1.872896216809749603e-02 -1.329220924526453018e-02 1.960971020162105560e-02 -2.663492970168590546e-02 -1.109279990196228027e-01 4.989333450794219971e-01 2.223332375288009644e-01 3.082294249907135963e-03 1.232761144638061523e-01 3.332008123397827148e-01 -6.185892596840858459e-02 -1.668324321508407593e-01 -2.198017537593841553e-01 -2.329653687775135040e-02 1.311491727828979492e-01 3.062601201236248016e-02 -2.963451482355594635e-02
-1.071584317833185196e-02 -2.786085940897464752e-02 -2.494976222515106201e-01 6.781842559576034546e-02 -3.206331282854080200e-02 -1.162805035710334778e-01 3.899178653955459595e-02 1.224519759416580200e-01 -1.357578299939632416e-02 -3.446544706821441650e-02 -4.068362712860107422e-02 -1.564338952302932739e-01 -3.457192480564117432e-01 1.667434871196746826e-01 5.916710197925567627e-02 8.450357615947723389e-02 8.369842171669006348e-02 1.576017029583454132e-02 -2.626432776451110840e-01 1.984613686800003052e-01 4.354113042354583740e-01 4.694710671901702881e-02 -8.965504169464111328e-02 3.575318679213523865e-02 3.545037806034088135e-01 -2.014895826578140259e-01 -4.045840799808502197e-01 -2.601031027734279633e-02 -4.014832898974418640e-02 1.434735804796218872e-01 9.055414050817489624e-02 1.948662251234054565e-01
3.803876042366027832e-02 -3.805395960807800293e-01 -3.669017553329467773e-01 6.137514486908912659e-02 1.533090919256210327e-01 -1.735136210918426514e-01 -8.925245702266693115e-02 4.582464322447776794e-02 -5.824547260999679565e-02 6.658046692609786987e-02 2.141685932874679565e-01 1.399196535348892212e-01 -2.190635949373245239e-01 1.913754492998123169e-01 -5.132072791457176208e-02 -9.570036083459854126e-02 2.950991503894329071e-02 3.149909526109695435e-02 -8.213643729686737061e-02 2.424816191196441650e-01 1.788333952426910400e-01 -7.503821700811386108e-02 -8.348383009433746338e-02 1.907372623682022095e-01 4.468330740928649902e-01 -8.622414618730545044e-02 -2.978440523147583008e-01 -9.139109402894973755e-02 -1.396382749080657959e-01 8.318535238504409790e-02 -5.349089205265045166e-02 1.409283746033906937e-02
-1.108142659068107605e-01 -4.242336750030517578e-02 -1.189293935894966125e-01 -1.921215653419494629e-02 8.693581819534301758e-02 1.458823680877685547e-01 2.982970774173736572e-01 -5.535155907273292542e-02 -1.543410867452621460e-01 -1.259231269359588623e-01 -4.055197164416313171e-02 -1.427665650844573975e-01 -2.386827319860458374e-01 2.185757011175155640e-01 -5.821178480982780457e-02 4.139720201492309570e-01 -7.323252968490123749e-03 -3.188701570034027100e-01 1.959095448255538940e-01 1.003931015729904175e-01 1.420330256223678589e-01 -2.266021966934204102e-01 -2.282729893922805786e-01 -2.219951339066028595e-02 2.444787621498107910e-01 1.475980319082736969e-02 -2.834906876087188721e-01 -2.652097642421722412e-01 4.353947937488555908e-02 1.203570142388343811e-01 8.838667720556259155e-02 -1.062180101871490479e-02
-1.133235022425651550e-01 5.081592872738838196e-02 -1.357802599668502808e-01 1.614677160978317261e-02 1.098216995596885681e-01 -1.428558770567178726e-02 2.414717674255371094e-01 -2.294311821460723877e-01 1.054343488067388535e-02 2.264131456613540649e-01 8.732764981687068939e-03 -9.365051984786987305e-02 -3.276112377643585205e-01 3.189983963966369629e-01 2.911611497402191162e-01 1.793441772460937500e-01 3.505606651306152344e-01 1.105025634169578552e-01 -7.153885066509246826e-02 -2.226293832063674927e-02 8.966197073459625244e-02 1.696964353322982788e-02 2.347001433372497559e-02 1.863736212253570557e-01 8.642972260713577271e-02 -1.357071101665496826e-01 -1.339999586343765259e-01 -8.092695474624633789e-02 1.957605332136154175e-01 3.851585388183593750e-01 8.068907260894775391e-02 1.688650846481323242e-01
-2.492457777261734009e-01 -2.981221303343772888e-03 9.306975454092025757e-02 2.220860868692398071e-01 -6.572812050580978394e-02 9.048543125391006470e-02 2.465172410011291504e-01 1.180922910571098328e-01 4.698764905333518982e-02 1.410016417503356934e-01 4.427021369338035583e-02 1.523060947656631470e-01 -1.258729100227355957e-01 1.931194365024566650e-01 -6.179707124829292297e-02 1.606924235820770264e-01 1.571533679962158203e-01 -2.991009950637817383e-01 1.448942422866821289e-01 3.002661168575286865e-01 1.966926455497741699e-01 1.431562155485153198e-01 2.781823873519897461e-01 2.017039507627487183e-01 3.105792701244354248e-01 -8.357698470354080200e-02 -2.741862237453460693e-01 -1.976323574781417847e-01 1.823769323527812958e-02 1.055637598037719727e-01 -1.535658240318298340e-01 8.560543507337570190e-02
-1.808007508516311646e-01 1.049996316432952881e-01 -1.340189427137374878e-01 -1.439036428928375244e-01 -1.049542874097824097e-01 -8.606453984975814819e-02 4.420628771185874939e-02 -1.241360679268836975e-01 1.273419111967086792e-01 3.123311102390289307e-01 -6.610254198312759399e-02 -1.127475220710039139e-02 -2.451239526271820068e-01 1.902651190757751465e-01 -9.017065167427062988e-02 2.711268663406372070e-01 1.612367182970046997e-01 -3.324476480484008789e-01 4.168033897876739502e-01 2.319172471761703491e-01 1.286148279905319214e-01 -9.147281758487224579e-03 -1.646629571914672852e-01 4.223475977778434753e-02 2.993603944778442383e-01 2.857066504657268524e-02 -8.354377746582031250e-02 -1.718137264251708984e-01 8.546646684408187866e-02 1.663004010915756226e-01 9.407987818121910095e-05 1.191414594650268555e-01
5.242752656340599060e-02 -1.932175308465957642e-01 -1.723199337720870972e-01 -5.544549599289894104e-02 2.462767660617828369e-01 1.160898506641387939e-01 1.740973740816116333e-01 1.458578556776046753e-01 1.271619349718093872e-01 9.806324541568756104e-02 -3.447165489196777344e-01 -4.033227264881134033e-02 -8.569456636905670166e-02 -1.587768830358982086e-02 1.466801613569259644e-01 1.498932093381881714e-01 3.108277916908264160e-02 -3.945866599678993225e-02 4.431598260998725891e-02 1.870546340942382812e-01 4.449224472045898438e-01 1.140998676419258118e-01 1.578635722398757935e-02 4.448855817317962646e-01 1.050517261028289795e-01 -1.923469156026840210e-01 -1.191639900207519531e-01 -2.119520604610443115e-01 8.317672461271286011e-02 2.001878917217254639e-01 -1.803967868909239769e-03 2.893996424973011017e-02
-7.625547796487808228e-02 -3.129021078348159790e-02 -3.376580402255058289e-02 1.778805106878280640e-01 2.666628658771514893e-01 -3.015228509902954102e-01 1.840397156774997711e-02 -2.660581171512603760e-01 4.038737416267395020e-01 1.364778131246566772e-01 3.381484374403953552e-02 2.796272048726677895e-03 -3.554813861846923828e-01 -5.777574144303798676e-03 1.853393465280532837e-01 7.360941171646118164e-02 -4.081123322248458862e-02 -1.995839476585388184e-01 2.153097540140151978e-01 1.672942638397216797e-01 1.650621742010116577e-01 8.377586491405963898e-03 8.188548684120178223e-02 1.122302860021591187e-01 -2.041061408817768097e-03 8.913485705852508545e-02 -2.754567563533782959e-01 -2.478181570768356323e-01 -2.218524068593978882e-01 -1.304412633180618286e-01 -4.736890085041522980e-03 -6.523869931697845459e-02
-5.186940077692270279e-03 1.693940721452236176e-02 -5.704807117581367493e-02 1.319451779127120972e-01 1.692081689834594727e-01 -8.738986402750015259e-02 -7.102651149034500122e-02 -1.492092758417129517e-01 2.566536702215671539e-02 -1.184272766113281250e-01 1.807659566402435303e-01 8.235867321491241455e-02 -4.103556871414184570e-01 3.888479173183441162e-01 -1.180701982229948044e-02 1.951373368501663208e-01 1.792282238602638245e-02 -2.310242801904678345e-01 1.127613708376884460e-01 -1.326974183320999146e-01 -7.862222939729690552e-02 1.495481729507446289e-01 -2.304337453097105026e-03 -7.446436583995819092e-02 2.739894688129425049e-01 3.544815480709075928e-01 -1.903015226125717163e-01 7.000902201980352402e-03 1.248740926384925842e-01 2.604768276214599609e-01 -2.448010593652725220e-01 7.082454860210418701e-02
2.472249977290630341e-02 -1.486920863389968872e-01 1.680649966001510620e-01 4.879594780504703522e-03 2.844383716583251953e-01 -4.515259340405464172e-02 -9.083531051874160767e-02 -2.299964427947998047e-01 4.927429258823394775e-01 9.035918116569519043e-02 1.319180279970169067e-01 5.322457873262465000e-04 -2.471486628055572510e-01 -5.406365171074867249e-02 -1.149056758731603622e-02 -7.059106603264808655e-03 -2.199973016977310181e-01 -4.905721172690391541e-02 -2.668924815952777863e-02 7.333941757678985596e-02 1.828586906194686890e-01 1.087758783251047134e-02 -1.873994991183280945e-02 2.703855335712432861e-01 3.973265886306762695e-01 -1.783075183629989624e-02 -1.518889069557189941e-01 -1.964292973279953003e-01 2.043249756097793579e-01 -2.059247642755508423e-01 5.876346305012702942e-02 3.172789514064788818e-02
8.161047101020812988e-02 -2.137035131454467773e-01 -2.006379216909408569e-01 7.225006818771362305e-02 1.358699426054954529e-02 -1.230762600898742676e-01 -1.998695582151412964e-01 -3.296422362327575684e-01 2.459943890571594238e-01 -4.617255926132202148e-02 1.924767047166824341e-01 1.055764555931091309e-01 -1.484179943799972534e-01 2.771926820278167725e-01 8.558357506990432739e-02 -1.191015988588333130e-01 6.498731672763824463e-02 -2.130708247423171997e-01 -2.177356742322444916e-02 4.850183799862861633e-02 3.999318182468414307e-01 -1.469370573759078979e-01 -1.759587824344635010e-01 -7.018215954303741455e-02 3.793771266937255859e-01 -1.613181233406066895e-01 -7.276831567287445068e-02 -8.454650640487670898e-02 -1.601924449205398560e-01 1.523656696081161499e-01 -7.664526998996734619e-02 4.580823238939046860e-03
1.191717013716697693e-02 4.319937434047460556e-03 1.019747033715248108e-01 -1.486578583717346191e-01 1.426059603691101074e-01 2.007294446229934692e-01 -1.582249626517295837e-02 -2.163256704807281494e-01 -2.142419070005416870e-01 1.276394724845886230e-01 5.582676082849502563e-02 2.090857177972793579e-01 -1.293759942054748535e-01 3.127978742122650146e-01 2.625562623143196106e-02 3.535818159580230713e-01 2.130227982997894287e-01 -6.680906563997268677e-02 3.455810844898223877e-01 2.953284382820129395e-01 2.542473077774047852e-01 1.238503530621528625e-01 -6.859381496906280518e-02 2.793009951710700989e-02 2.198500335216522217e-01 1.110916361212730408e-01 -1.470312178134918213e-01 -1.461062878370285034e-01 -8.663732558488845825e-02 1.764078289270401001e-01 -1.062551811337471008e-01 1.218221336603164673e-01
-2.719925157725811005e-02 -1.666238754987716675e-01 -9.597451239824295044e-02 -5.738996341824531555e-02 1.688025295734405518e-01 1.448623836040496826e-01 3.644626960158348083e-02 2.166143506765365601e-01 3.903138637542724609e-02 5.098518729209899902e-02 -1.962045133113861084e-01 3.342581447213888168e-03 -1.601730138063430786e-01 2.090731114149093628e-01 1.015500947833061218e-01 -1.618425399065017700e-01 5.819672252982854843e-03 -1.511256247758865356e-01 1.033392995595932007e-01 5.830204859375953674e-02 5.904535055160522461e-01 2.810102887451648712e-02 1.198303475975990295e-01 3.137207627296447754e-01 1.706790030002593994e-01 -1.654801368713378906e-01 -5.646188557147979736e-02 -3.640326857566833496e-01 5.896314233541488647e-02 1.197745949029922485e-01 5.003853142261505127e-02 -3.247320652008056641e-02
2.145824879407882690e-01 -7.858386635780334473e-02 -1.536253243684768677e-01 1.179344803094863892e-01 9.265782684087753296e-02 -1.123482659459114075e-01 -9.415653347969055176e-02 -2.321144044399261475e-01 1.838763654232025146e-01 -2.101381868124008179e-02 1.968334056437015533e-02 -9.088740497827529907e-02 -1.302719116210937500e-01 2.222890108823776245e-01 1.075612381100654602e-01 6.840070337057113647e-02 -2.213139086961746216e-03 -1.278010755777359009e-01 -2.226994633674621582e-01 -5.909631028771400452e-02 4.049070775508880615e-01 1.867230236530303955e-02 2.379779964685440063e-01 1.521459370851516724e-01 3.375572860240936279e-01 8.022101968526840210e-02 -7.431600242853164673e-02 -9.413778036832809448e-02 -2.313587665557861328e-01 3.165083229541778564e-01 -2.039520591497421265e-01 2.391996532678604126e-01
1.178776994347572327e-01 3.686508536338806152e-02 -8.539880067110061646e-02 1.502894759178161621e-01 7.593427784740924835e-03 1.614539325237274170e-01 1.850201487541198730e-01 -3.710484504699707031e-02 2.668177895247936249e-02 1.819897443056106567e-01 -2.780738770961761475e-01 1.204069554805755615e-01 -5.210028216242790222e-02 1.014959067106246948e-01 1.557808220386505127e-01 9.534343332052230835e-02 -3.864270821213722229e-02 5.452911555767059326e-02 1.354547739028930664e-01 2.070600539445877075e-01 4.288890361785888672e-01 3.306859359145164490e-02 -3.459424376487731934e-01 1.905239522457122803e-01 9.908308833837509155e-02 6.288548558950424194e-02 -2.235764712095260620e-01 -3.673525452613830566e-01 3.123590946197509766e-01 9.127706289291381836e-05 1.187582463026046753e-01 6.341305375099182129e-02
-4.063545726239681244e-03 3.413608297705650330e-02 -3.106259405612945557e-01 -1.267711538821458817e-02 2.064987272024154663e-01 2.160724997520446777e-01 -2.235783785581588745e-01 -1.713193953037261963e-01 1.938194185495376587e-01 6.175841763615608215e-02 -1.008351817727088928e-01 -4.585161805152893066e-02 -3.174160718917846680e-01 9.735482744872570038e-03 -2.658273279666900635e-01 1.496759355068206787e-01 5.296012386679649353e-02 -1.708453446626663208e-01 1.067750155925750732e-01 2.061328589916229248e-01 3.384639918804168701e-01 1.585233509540557861e-01 -3.456574305891990662e-02 9.400240331888198853e-02 2.211547344923019409e-01 7.885181903839111328e-02 -3.047290146350860596e-01 -2.086185365915298462e-01 1.835274398326873779e-01 -9.205531328916549683e-02 1.290628015995025635e-01 -3.424721769988536835e-03
1.216447949409484863e-01 -9.217286109924316406e-02 -1.469832956790924072e-01 -5.292752757668495178e-02 2.468438744544982910e-01 2.288504987955093384e-01 -1.303918808698654175e-01 -5.838507413864135742e-02 9.336042404174804688e-02 1.544110625982284546e-01 1.955956220626831055e-01 3.377539813518524170e-01 -1.304820179939270020e-01 -1.586091965436935425e-01 -3.718383982777595520e-02 2.791085047647356987e-03 -1.834479868412017822e-01 -4.139485210180282593e-02 7.879770547151565552e-02 -2.173986472189426422e-02 1.861777305603027344e-01 2.556002736091613770e-01 -1.861137002706527710e-01 7.415644079446792603e-02 2.172062098979949951e-01 8.488278090953826904e-02 -1.473579853773117065e-01 -1.520667374134063721e-01 3.359566330909729004e-01 3.022398352622985840e-01 3.212938606739044189e-01 3.565834462642669678e-02
-1.310804486274719238e-01 1.646902225911617279e-02 -7.926637306809425354e-03 -1.848840862512588501e-01 2.062876522541046143e-01 -1.809681951999664307e-01 1.186120137572288513e-01 1.952956318855285645e-01 2.187446951866149902e-01 -8.197591453790664673e-02 5.433667078614234924e-02 1.863132715225219727e-01 -1.566567122936248779e-01 -7.641651481389999390e-02 3.255428373813629150e-01 -1.183956488966941833e-02 2.422962710261344910e-02 -9.801145642995834351e-02 2.051607966423034668e-01 5.647715181112289429e-02 8.670211583375930786e-02 1.281647533178329468e-01 1.815308630466461182e-01 8.325596153736114502e-02 4.965370893478393555e-01 2.735776305198669434e-01 -3.225521147251129150e-01 -9.380598552525043488e-03 1.126501187682151794e-01 -6.818098574876785278e-02 7.574817538261413574e-02 1.554173529148101807e-01
-2.306383252143859863e-01 -5.326502397656440735e-02 1.933537423610687256e-03 1.301907896995544434e-01 -6.237499043345451355e-02 1.452250629663467407e-01 1.662471368035767227e-05 -7.592826336622238159e-02 2.773421816527843475e-02 1.562156379222869873e-01 -1.817873865365982056e-01 2.799692451953887939e-01 7.111440598964691162e-02 2.794224023818969727e-01 2.475280612707138062e-01 2.283746898174285889e-01 7.252607494592666626e-02 -1.315741986036300659e-01 -3.371826931834220886e-02 7.342717796564102173e-02 4.477274715900421143e-01 -3.695184737443923950e-02 6.608382612466812134e-02 2.247900515794754028e-01 8.467312902212142944e-02 -2.093027383089065552e-01 -6.963478028774261475e-02 -3.336021900177001953e-01 9.115297347307205200e-02 1.465725004673004150e-01 1.944527477025985718e-01 2.063108235597610474e-01
2.281586825847625732e-01 -1.048776954412460327e-01 1.867547929286956787e-01 1.264445930719375610e-01 1.737560480833053589e-01 1.248631104826927185e-01 1.632129997014999390e-01 -5.134946480393409729e-02 2.497414313256740570e-02 -2.075884118676185608e-02 -1.857789456844329834e-01 3.163534700870513916e-01 -1.655704528093338013e-01 9.870059043169021606e-02 1.233417764306068420e-01 3.214514255523681641e-02 2.306560575962066650e-01 -5.471296608448028564e-02 1.349985301494598389e-01 7.852753251791000366e-02 5.715613365173339844e-01 -5.306406412273645401e-03 -1.937472224235534668e-01 8.021061867475509644e-02 5.641637369990348816e-02 -9.050653874874114990e-02 -1.617078296840190887e-02 -4.613099992275238037e-02 3.117360770702362061e-01 8.170506358146667480e-02 1.468182951211929321e-01 1.775608062744140625e-01
-1.103424951434135437e-01 -2.031596899032592773e-01 -1.780329346656799316e-01 -1.128334999084472656e-01 3.572886288166046143e-01 1.820078939199447632e-01 -7.365849614143371582e-02 -7.280743122100830078e-02 -1.290983855724334717e-01 8.504167199134826660e-02 -3.036349415779113770e-01 2.404752522706985474e-01 -2.225843966007232666e-01 -1.031204089522361755e-01 1.692264974117279053e-01 3.081792891025543213e-01 -1.820910573005676270e-01 -4.887330532073974609e-02 6.473292410373687744e-02 1.326078921556472778e-01 2.351776063442230225e-01 3.446285426616668701e-02 -5.017773807048797607e-02 4.733723402023315430e-02 1.888630092144012451e-01 -1.044263765215873718e-01 -2.126952074468135834e-02 -7.087171077728271484e-02 -7.991268066689372063e-04 3.605109453201293945e-01 -6.971913389861583710e-03 2.688156366348266602e-01
1.265313476324081421e-01 2.038402669131755829e-02 1.547811925411224365e-01 4.950007423758506775e-02 1.407257765531539917e-01 4.446242935955524445e-03 4.441831633448600769e-02 -1.131459139287471771e-02 4.291566833853721619e-02 -7.615390419960021973e-02 -7.292307913303375244e-02 3.512068390846252441e-01 -1.507381051778793335e-01 5.350223183631896973e-02 1.740102916955947876e-01 2.426163852214813232e-01 7.420298457145690918e-02 -1.861962080001831055e-01 3.185766935348510742e-01 1.046015471220016479e-01 4.039674997329711914e-01 -3.769688308238983154e-02 2.921101078391075134e-02 2.305813692510128021e-02 1.111922319978475571e-02 -3.459168970584869385e-01 6.154937669634819031e-02 -1.370707452297210693e-01 1.453026831150054932e-01 2.141696512699127197e-01 1.251315623521804810e-01 3.749784231185913086e-01
-1.060239598155021667e-01 -2.921414189040660858e-02 -3.634626045823097229e-02 -2.135926932096481323e-01 2.340627759695053101e-01 -5.355965718626976013e-02 1.139241084456443787e-01 -1.829079985618591309e-01 1.858705282211303711e-01 -1.901630461215972900e-01 1.757995188236236572e-01 1.967511624097824097e-01 -4.161140620708465576e-01 1.361600011587142944e-01 -7.786899805068969727e-02 -1.341196335852146149e-02 5.513208732008934021e-02 -3.707830905914306641e-01 -4.573547467589378357e-02 1.541304737329483032e-01 -8.683849126100540161e-02 -1.403150111436843872e-01 -1.187227144837379456e-01 1.668770909309387207e-01 2.226202040910720825e-01 -1.023558452725410461e-01 -3.488906621932983398e-01 -1.546120196580886841e-01 6.418272852897644043e-02 -1.446777880191802979e-01 -1.585469394922256470e-01 -8.497168868780136108e-02
9.895986318588256836e-02 7.989977300167083740e-02 -8.901645243167877197e-02 1.441809386014938354e-01 -2.927515096962451935e-02 -1.732882410287857056e-01 8.171908557415008545e-02 -2.505503296852111816e-01 2.511337995529174805e-01 -8.675763010978698730e-02 2.740202657878398895e-02 -8.164633810520172119e-02 -1.840479373931884766e-01 2.453776597976684570e-01 1.102944761514663696e-01 -2.653678320348262787e-02 6.333076395094394684e-03 -1.434635221958160400e-01 -2.598695158958435059e-01 -1.499568670988082886e-01 4.598970711231231689e-01 -3.732517128810286522e-03 2.269007861614227295e-01 5.381918698549270630e-02 3.203884661197662354e-01 -3.380745882168412209e-03 -1.490761786699295044e-01 -1.391461938619613647e-01 -2.294126152992248535e-01 2.724751830101013184e-01 1.930364407598972321e-02 1.475624740123748779e-01
2.649152651429176331e-02 -3.510758876800537109e-01 6.347476691007614136e-02 -3.420547395944595337e-02 3.360222280025482178e-01 1.275025457143783569e-01 6.978082656860351562e-02 -2.231062501668930054e-01 3.014078140258789062e-01 1.954774707555770874e-01 2.163395583629608154e-01 6.225070357322692871e-02 -3.536531627178192139e-01 -1.073874309659004211e-01 9.888093173503875732e-02 4.766908660531044006e-02 -2.158911526203155518e-01 -1.066041439771652222e-01 -3.662387840449810028e-03 3.217748925089836121e-02 1.799259781837463379e-01 6.338979303836822510e-02 5.054039414972066879e-03 2.049458026885986328e-01 1.087068468332290649e-01 -1.066942289471626282e-01 -2.484982311725616455e-01 -2.257612198591232300e-01 1.215601265430450439e-01 -1.978886723518371582e-01 6.460846215486526489e-02 1.648311913013458252e-01
3.925287351012229919e-02 -3.966454565525054932e-01 2.162587596103549004e-03 1.663167178630828857e-01 -9.502647072076797485e-02 1.825710386037826538e-01 1.034773960709571838e-01 -2.800683081150054932e-01 -1.263774633407592773e-01 -2.695496566593647003e-02 -1.476030703634023666e-02 1.483007967472076416e-01 -2.112173587083816528e-01 -5.796428397297859192e-02 -9.230500459671020508e-02 2.499994486570358276e-01 -8.653654903173446655e-02 -1.322353482246398926e-01 -7.454118132591247559e-02 -1.481462568044662476e-01 2.344045639038085938e-01 -1.044873073697090149e-01 1.921272128820419312e-01 1.856241375207901001e-01 2.792956531047821045e-01 -6.475985050201416016e-02 -1.271585077047348022e-01 -4.032333493232727051e-01 -2.294658124446868896e-02 -1.448261435143649578e-03 2.336698323488235474e-01 1.350882947444915771e-01
-1.244315877556800842e-01 -2.214833498001098633e-01 -3.618514835834503174e-01 1.458300948143005371e-01 8.180943876504898071e-02 -2.583300508558750153e-02 2.801204323768615723e-01 -1.573908627033233643e-01 -2.505112439393997192e-02 -3.071916475892066956e-02 8.901306986808776855e-02 -9.230278432369232178e-02 -2.160912156105041504e-01 3.780522942543029785e-01 4.689892381429672241e-02 7.379779219627380371e-02 -8.512663841247558594e-02 9.905828535556793213e-02 -7.704694569110870361e-02 -2.302191406488418579e-02 4.077044129371643066e-01 3.047161698341369629e-01 -1.076731830835342407e-01 -7.967911660671234131e-02 1.880703568458557129e-01 -6.548822391778230667e-03 -2.820277512073516846e-01 -7.677277177572250366e-02 -2.193842642009258270e-02 1.374859362840652466e-01 3.105138987302780151e-02 1.250725090503692627e-01
9.761411696672439575e-02 -9.584111720323562622e-02 -1.692591011524200439e-01 9.824899584054946899e-02 8.372266590595245361e-02 2.975311875343322754e-01 -2.818173468112945557e-01 -5.987397953867912292e-02 1.058096438646316528e-01 -1.939269453287124634e-01 3.787960112094879150e-02 7.223331183195114136e-02 -3.440129458904266357e-01 -1.479467600584030151e-01 -1.883843988180160522e-01 1.709286570549011230e-01 -5.738112144172191620e-03 -1.131461337208747864e-01 2.474354058504104614e-01 4.054819792509078979e-02 4.133135974407196045e-01 1.601847261190414429e-01 3.166973823681473732e-03 1.743568629026412964e-01 2.055476903915405273e-01 -2.741454541683197021e-02 -3.038913905620574951e-01 -1.692452579736709595e-01 5.748800933361053467e-02 -1.133491247892379761e-01 1.039157658815383911e-01 1.024810746312141418e-01
-8.597006648778915405e-02 -2.070360034704208374e-01 -3.183247148990631104e-02 1.719816327095031738e-01 1.765126436948776245e-01 -8.898292481899261475e-02 2.361232340335845947e-01 -1.811641156673431396e-01 8.107320219278335571e-02 -4.127970337867736816e-02 -1.460941731929779053e-01 -6.755395978689193726e-02 -9.895353019237518311e-02 4.570526480674743652e-01 1.622203737497329712e-01 3.111919462680816650e-01 -3.670078469440340996e-03 -1.531550586223602295e-01 -1.097310706973075867e-01 1.203894149512052536e-02 2.990901470184326172e-01 4.907909780740737915e-02 -1.315421611070632935e-01 3.659093007445335388e-02 -9.984377026557922363e-02 -9.495045058429241180e-03 -3.418100774288177490e-01 3.989158943295478821e-02 2.900972962379455566e-01 1.926466822624206543e-01 5.764217302203178406e-02 1.274299621582031250e-01
1.731398999691009521e-01 -4.923174157738685608e-03 -1.086733564734458923e-01 6.833589076995849609e-02 -4.019325599074363708e-02 2.588247656822204590e-01 2.415406554937362671e-01 -9.786976873874664307e-02 -1.651406139135360718e-01 2.171972393989562988e-01 -6.927476078271865845e-02 3.840667307376861572e-01 -4.398546814918518066e-01 3.186436593532562256e-01 7.061838358640670776e-02 -7.400512695312500000e-03 -1.171724796295166016e-01 -2.495618015527725220e-01 -1.920466870069503784e-01 1.424920260906219482e-01 1.925048679113388062e-01 2.750763669610023499e-02 -7.268566638231277466e-02 3.122555324807763100e-03 -1.011206284165382385e-01 -1.041873916983604431e-02 -1.466075628995895386e-01 -2.062554061412811279e-01 1.444703782908618450e-03 1.982636600732803345e-01 2.890646457672119141e-03 -1.416150387376546860e-02
-1.165681406855583191e-01 4.236653447151184082e-02 1.572598069906234741e-01 2.508501410484313965e-01 7.343736290931701660e-02 6.125642359256744385e-02 -2.510042861104011536e-02 -2.449418976902961731e-02 9.659031778573989868e-02 1.806177049875259399e-01 1.888820827007293701e-01 1.427144855260848999e-01 -1.570305824279785156e-01 4.507864713668823242e-01 -2.412507086992263794e-01 1.621276736259460449e-01 1.337793767452239990e-01 -1.334571093320846558e-01 1.329445689916610718e-01 1.021161973476409912e-01 8.583633601665496826e-02 2.402696609497070312e-01 2.484978139400482178e-01 8.318620175123214722e-02 2.889916002750396729e-01 1.240588650107383728e-01 -3.302887678146362305e-01 -9.452429413795471191e-02 3.746309131383895874e-02 1.610447764396667480e-01 -1.459014266729354858e-01 1.144453436136245728e-01
4.260014742612838745e-02 1.375284940004348755e-01 8.115145564079284668e-02 -8.746554702520370483e-02 1.164592504501342773e-01 -6.688925623893737793e-02 -1.888362132012844086e-02 -5.724035203456878662e-02 3.155009448528289795e-01 1.566505283117294312e-01 1.323809921741485596e-01 9.882040321826934814e-02 -1.133172512054443359e-01 3.743239939212799072e-01 1.712817549705505371e-01 3.136054277420043945e-01 -1.492596119642257690e-01 -4.945029504597187042e-04 -9.620912373065948486e-02 -6.787247210741043091e-02 4.430045783519744873e-01 -5.726429820060729980e-02 1.579820513725280762e-01 1.625724136829376221e-01 -6.387029588222503662e-02 -1.861197650432586670e-01 -2.815360128879547119e-01 -5.736470222473144531e-03 -1.953827142715454102e-01 1.359760612249374390e-01 -1.711865663528442383e-01 1.424914002418518066e-01
-1.080284714698791504e-01 -1.014980487525463104e-02 1.831497065722942352e-02 9.659708291292190552e-02 2.702208459377288818e-01 -1.097190752625465393e-01 1.705695688724517822e-01 -3.761126101016998291e-02 9.304802119731903076e-02 -7.105407863855361938e-02 -5.633985996246337891e-02 1.494764536619186401e-01 -3.981407582759857178e-01 -1.549331545829772949e-01 2.951891422271728516e-01 6.587844341993331909e-02 -5.104938894510269165e-02 -1.944914609193801880e-01 3.461826145648956299e-01 6.031810771673917770e-03 1.788579821586608887e-01 -3.194873332977294922e-01 -1.996599882841110229e-01 2.474298328161239624e-01 2.286468893289566040e-01 4.144785052631050348e-04 -2.353773415088653564e-01 -1.430006418377161026e-02 3.127806633710861206e-02 -1.582722514867782593e-01 4.915527626872062683e-02 1.340988278388977051e-01
2.359419018030166626e-01 1.412631273269653320e-01 1.657216697931289673e-01 2.894813753664493561e-02 1.410471200942993164e-01 6.908982992172241211e-02 4.562794696539640427e-03 3.175652027130126953e-02 2.651933580636978149e-02 7.863175123929977417e-03 -7.390984147787094116e-02 2.108795344829559326e-01 -7.438085228204727173e-02 1.664788573980331421e-01 3.277438580989837646e-01 -6.528814136981964111e-02 1.570359915494918823e-01 -5.245334282517433167e-02 1.266925483942031860e-01 -3.519240394234657288e-02 5.042825341224670410e-01 1.108602657914161682e-01 -1.231102496385574341e-01 1.149457618594169617e-01 2.616109251976013184e-01 -1.601277887821197510e-01 -1.853346526622772217e-01 -9.047184884548187256e-02 -1.143279448151588440e-01 4.224421381950378418e-01 4.974162206053733826e-02 6.689444184303283691e-02
-7.528124749660491943e-02 6.245328485965728760e-02 -6.641768664121627808e-02 -1.591035872697830200e-01 -1.402725279331207275e-01 -1.057968661189079285e-01 1.273387819528579712e-01 -1.424906253814697266e-01 -2.298080595210194588e-03 2.501726448535919189e-01 -4.616671428084373474e-02 7.467067986726760864e-02 -2.194343656301498413e-01 2.518575191497802734e-01 -2.662113010883331299e-01 3.238355815410614014e-01 3.658585948869585991e-03 -3.124185204505920410e-01 3.422008454799652100e-01 2.707572281360626221e-01 4.431647062301635742e-02 6.106692925095558167e-02 -6.854137778282165527e-02 1.480221301317214966e-01 2.872999906539916992e-01 4.288633912801742554e-02 -2.343270182609558105e-01 -1.625872701406478882e-01 6.302727013826370239e-02 1.616720855236053467e-01 2.102053910493850708e-02 1.381704360246658325e-01
9.443219169043004513e-04 1.655937880277633667e-01 -1.829842180013656616e-01 -1.237844377756118774e-01 2.862665057182312012e-01 -5.571252107620239258e-02 -3.117335438728332520e-01 -2.100824862718582153e-01 -4.203195869922637939e-02 1.307919621467590332e-01 4.985615983605384827e-02 1.962928287684917450e-02 -1.784802079200744629e-01 1.197598502039909363e-01 7.316722767427563667e-04 2.078312635421752930e-01 -1.135877296328544617e-01 -3.592647612094879150e-02 -5.874363332986831665e-02 -5.256246402859687805e-02 5.486728549003601074e-01 7.850940525531768799e-02 1.006240956485271454e-02 -1.286687552928924561e-01 1.841752231121063232e-01 2.802749574184417725e-01 -2.388637959957122803e-01 -2.287921458482742310e-01 9.395605325698852539e-02 4.975003376603126526e-02 -7.586745079606771469e-03 -9.362238645553588867e-02
1.851198673248291016e-01 1.821609586477279663e-01 -1.805799640715122223e-02 -1.219258923083543777e-02 1.412384491413831711e-02 -3.008791506290435791e-01 -2.633032500743865967e-01 -2.471351176500320435e-01 -1.064497083425521851e-01 2.981459721922874451e-02 -1.491556465625762939e-01 1.784008592367172241e-01 -5.015975795686244965e-03 3.915906846523284912e-01 -8.554773777723312378e-02 1.864320933818817139e-01 5.813996866345405579e-02 -1.690660864114761353e-01 1.238858699798583984e-01 1.730894446372985840e-01 2.624478340148925781e-01 -9.401383996009826660e-02 -1.661615371704101562e-01 2.668040692806243896e-01 1.706632375717163086e-01 1.637219265103340149e-02 -2.833016216754913330e-01 -1.952210813760757446e-01 -1.264366805553436279e-01 1.569920033216476440e-01 2.849751338362693787e-02 7.880293577909469604e-02
-3.559884428977966309e-02 7.832721620798110962e-02 -2.384928911924362183e-01 -4.297007322311401367e-01 -4.299812391400337219e-02 -2.384596131742000580e-02 6.112718209624290466e-02 -8.023127913475036621e-03 4.556766152381896973e-02 8.255477994680404663e-02 2.526981756091117859e-02 1.965681165456771851e-01 -5.003801584243774414e-01 9.348997473716735840e-02 -6.674716621637344360e-02 2.099437862634658813e-01 1.948277465999126434e-02 -6.445042043924331665e-02 1.732557415962219238e-01 -1.289403140544891357e-01 3.064419031143188477e-01 -1.275418549776077271e-01 -1.656571775674819946e-01 -1.490894556045532227e-01 2.046483904123306274e-01 -4.394015669822692871e-02 -3.799967467784881592e-02 -1.914065033197402954e-01 3.015550039708614349e-02 1.512834280729293823e-01 -1.022569835186004639e-01 2.487390786409378052e-01
-7.140682637691497803e-02 -1.985858380794525146e-01 3.032610192894935608e-02 -1.202271692454814911e-02 1.389570832252502441e-01 -3.594371080398559570e-01 2.665311992168426514e-01 2.383108250796794891e-02 2.698559761047363281e-01 -3.626208752393722534e-03 1.675292402505874634e-01 1.228622277267277241e-04 -1.861325055360794067e-01 2.291261963546276093e-02 -6.673858314752578735e-02 5.246721953153610229e-02 -1.068717539310455322e-01 4.419161006808280945e-02 -3.112057745456695557e-01 -2.795106265693902969e-03 4.359888434410095215e-01 5.098725482821464539e-02 -8.256989717483520508e-02 3.022450804710388184e-01 2.871633172035217285e-01 -1.094506606459617615e-01 -1.902498155832290649e-01 6.309656891971826553e-03 4.574517719447612762e-03 -1.082681268453598022e-01 4.864953085780143738e-02 2.124549895524978638e-01
-3.424255177378654480e-02 -5.547028034925460815e-03 -2.431533634662628174e-01 1.078570932149887085e-01 4.383178949356079102e-01 -2.258108556270599365e-02 -1.803302466869354248e-01 -1.568230688571929932e-01 1.062661483883857727e-01 1.410798728466033936e-01 1.003261134028434753e-01 -2.094715274870395660e-02 -2.766022384166717529e-01 -2.491556107997894287e-01 9.735635668039321899e-02 -1.732695102691650391e-01 -6.357848644256591797e-02 -4.261662438511848450e-02 2.662238292396068573e-02 8.272609859704971313e-02 6.985875219106674194e-02 -8.027719706296920776e-02 9.788580238819122314e-02 2.623286843299865723e-01 4.197272658348083496e-01 -3.182138130068778992e-02 -2.170635312795639038e-01 -1.021477803587913513e-01 2.233152985572814941e-01 5.346110835671424866e-02 -1.883138716220855713e-01 1.801374256610870361e-01
3.142801672220230103e-02 -3.083506822586059570e-01 -3.098646551370620728e-02 7.179035246372222900e-02 3.959221243858337402e-01 3.041343018412590027e-02 -2.852832339704036713e-02 -6.210032477974891663e-02 1.364368051290512085e-01 -1.019836068153381348e-01 1.181720048189163208e-01 3.141128644347190857e-02 -1.588029116392135620e-01 -1.481923162937164307e-01 -8.875577896833419800e-02 2.231905236840248108e-02 -2.030360847711563110e-01 -1.322571039199829102e-01 4.405944347381591797e-01 1.484976857900619507e-01 9.231057763099670410e-02 7.301045209169387817e-02 -5.286007001996040344e-02 3.190247714519500732e-01 2.259017527103424072e-01 -6.938183307647705078e-02 -3.931402862071990967e-01 -1.291679292917251587e-01 -2.625339664518833160e-02 -2.514578960835933685e-02 -9.797097742557525635e-02 6.800188869237899780e-02
1.597460592165589333e-03 -1.432547420263290405e-01 -8.848009631037712097e-03 -1.041277870535850525e-01 6.091692671179771423e-02 -8.567497134208679199e-03 3.356907367706298828e-01 -2.078811079263687134e-01 -1.274213045835494995e-01 -2.241785638034343719e-03 -7.545728981494903564e-02 4.426859617233276367e-01 -5.906484555453062057e-03 1.112320721149444580e-01 1.963445842266082764e-01 3.034700155258178711e-01 8.803496509790420532e-02 -4.024957120418548584e-01 2.655610740184783936e-01 -6.863523274660110474e-02 2.816350460052490234e-01 1.087220683693885803e-01 -2.751387841999530792e-02 1.373741962015628815e-02 1.956916004419326782e-01 -9.809201583266258240e-04 -6.579957157373428345e-02 -1.662246435880661011e-01 -2.999959327280521393e-02 1.553958505392074585e-01 -1.159758791327476501e-01 -4.564207419753074646e-02
-1.197028458118438721e-01 -3.832838535308837891e-01 -1.969945132732391357e-01 1.799090765416622162e-02 1.013838425278663635e-01 3.282879665493965149e-02 -5.153398960828781128e-04 -1.103314310312271118e-01 -3.602125216275453568e-03 -7.283556461334228516e-02 6.880696397274732590e-03 2.729650735855102539e-01 -2.705756127834320068e-01 -1.733423769474029541e-01 -1.052336990833282471e-01 7.533334940671920776e-02 -2.934179902076721191e-01 -1.801000982522964478e-01 1.416460275650024414e-01 -8.610787242650985718e-02 3.239140659570693970e-02 -8.840388059616088867e-02 1.313364654779434204e-01 3.508740663528442383e-01 1.248703822493553162e-01 -2.194893732666969299e-02 -7.952113449573516846e-02 -4.322106242179870605e-01 2.606050074100494385e-01 1.779054105281829834e-02 5.904320254921913147e-02 8.071389049291610718e-03
-4.103246331214904785e-02 -3.637447059154510498e-01 -1.933822482824325562e-01 2.694070041179656982e-01 -1.238032802939414978e-01 -6.471131742000579834e-02 -1.099304035305976868e-01 -7.290825247764587402e-02 -1.536925137042999268e-01 -7.723259925842285156e-02 -1.504258066415786743e-01 1.530168950557708740e-01 2.894104085862636566e-02 1.750382632017135620e-01 1.458042114973068237e-01 7.729478180408477783e-02 -3.619199991226196289e-02 -1.126032788306474686e-02 -5.582681670784950256e-02 -4.673293605446815491e-02 4.830534458160400391e-01 -1.083625778555870056e-01 3.583724051713943481e-02 2.387598901987075806e-01 3.741373717784881592e-01 -9.065221250057220459e-02 -1.551379710435867310e-01 -9.502529352903366089e-02 1.104562655091285706e-01 -1.114917322993278503e-01 1.549399942159652710e-01 2.115042656660079956e-01
-1.490845810621976852e-02 -2.304831892251968384e-01 9.783656150102615356e-02 9.114111959934234619e-02 2.184506505727767944e-01 1.779792159795761108e-01 8.121875114738941193e-03 1.972940415143966675e-01 2.706179320812225342e-01 -3.456596285104751587e-02 3.555599600076675415e-02 3.593000769615173340e-01 -1.543255895376205444e-01 1.922772526741027832e-01 1.548945903778076172e-01 1.032384764403104782e-02 -2.436935342848300934e-02 -5.056054145097732544e-02 1.388154625892639160e-01 2.550877332687377930e-01 3.957432806491851807e-01 9.149163216352462769e-02 -7.203534990549087524e-02 1.541224122047424316e-01 -1.112706810235977173e-01 1.150166541337966919e-01 -1.762976497411727905e-01 -2.321281582117080688e-01 -4.844928160309791565e-02 3.532036244869232178e-01 -1.043687015771865845e-02 -3.890368714928627014e-02
2.353845834732055664e-01 2.853893637657165527e-01 2.027734816074371338e-01 -7.440566271543502808e-02 2.316198684275150299e-02 2.763907983899116516e-02 -9.739986620843410492e-03 -6.144096329808235168e-02 4.861202463507652283e-02 -6.914164870977401733e-02 1.439918726682662964e-01 2.227161973714828491e-01 -2.015910893678665161e-01 2.175195217132568359e-01 2.416747361421585083e-01 -5.475818738341331482e-02 7.163236290216445923e-02 -6.617442518472671509e-02 1.583883762359619141e-01 -4.199192672967910767e-02 3.475436866283416748e-01 8.860540390014648438e-02 -8.838579058647155762e-02 4.183256253600120544e-02 3.274652063846588135e-01 -1.432205736637115479e-01 -2.243041694164276123e-01 2.488500811159610748e-02 -1.941495090723037720e-01 4.317176043987274170e-01 6.773381680250167847e-02 5.084635317325592041e-02
-1.614734828472137451e-01 -1.364413052797317505e-01 2.985850442200899124e-03 1.414324808865785599e-02 7.596737891435623169e-02 -1.454208940267562866e-01 2.368296235799789429e-01 -1.645544618368148804e-01 1.130882352590560913e-01 2.595427632331848145e-01 -1.293202489614486694e-01 2.525914609432220459e-01 3.864550089929252863e-04 4.472286626696586609e-02 -4.413348063826560974e-02 3.115786314010620117e-01 -9.542041271924972534e-02 7.613702327944338322e-04 2.942196428775787354e-01 -5.520168319344520569e-02 7.017087936401367188e-02 -2.783150225877761841e-02 9.956672787666320801e-02 1.301303505897521973e-01 4.427255094051361084e-01 2.862326335161924362e-03 -5.134886875748634338e-02 -2.634516954421997070e-01 2.389870584011077881e-01 1.403197795152664185e-01 2.191124558448791504e-01 2.432555407285690308e-01
3.407320007681846619e-02 7.355524692684412003e-03 -1.033547297120094299e-01 -1.535896770656108856e-02 1.666921004652976990e-02 1.000287011265754700e-03 3.127207458019256592e-01 -2.690235674381256104e-01 -8.720880746841430664e-02 1.426645517349243164e-01 -5.048445612192153931e-02 3.265210390090942383e-01 -1.049093157052993774e-01 2.089914083480834961e-01 5.142054334282875061e-02 -2.956027723848819733e-02 1.651344895362854004e-01 -1.908342689275741577e-01 2.951968610286712646e-01 3.074748814105987549e-01 7.691949605941772461e-02 -1.931471563875675201e-02 2.092303782701492310e-01 5.156779661774635315e-02 4.007106423377990723e-01 -1.924090087413787842e-01 -1.452746242284774780e-01 -1.349862813949584961e-01 2.669864594936370850e-01 3.807500377297401428e-02 -6.617318093776702881e-02 9.986747801303863525e-02
3.266519606113433838e-01 -1.294769644737243652e-01 -2.858807444572448730e-01 -4.759097099304199219e-02 1.632977575063705444e-01 5.630359798669815063e-02 -1.042580902576446533e-01 -1.821328848600387573e-01 9.206636250019073486e-02 -1.827541142702102661e-01 4.287151992321014404e-02 2.378146648406982422e-01 -1.679263412952423096e-01 -1.362611651420593262e-01 -5.119752883911132812e-02 1.217597723007202148e-01 -1.964472979307174683e-01 8.003147318959236145e-03 -8.232711255550384521e-02 9.692636132240295410e-02 8.047836273908615112e-02 -1.318986117839813232e-01 -1.023199856281280518e-01 3.026299476623535156e-01 4.212064445018768311e-01 -1.520469337701797485e-01 -3.100399672985076904e-01 -2.275068014860153198e-01 -9.618748724460601807e-02 9.484764188528060913e-02 -5.793491378426551819e-02 5.833462998270988464e-02
1.432731002569198608e-01 -1.573949903249740601e-01 -2.552353441715240479e-01 -1.327246241271495819e-02 1.377319693565368652e-01 1.999217569828033447e-01 1.714380830526351929e-01 -2.884194552898406982e-01 -1.596135795116424561e-01 3.795306012034416199e-02 -1.769988834857940674e-01 3.576570451259613037e-01 -3.141736686229705811e-01 2.193868905305862427e-01 -1.050883680582046509e-01 3.855987638235092163e-02 -4.006646871566772461e-01 -2.274269424378871918e-02 2.802284620702266693e-02 1.644063973799347878e-03 2.012934982776641846e-01 -1.465128511190414429e-01 -1.781472750008106232e-02 1.714689284563064575e-01 1.146942377090454102e-01 1.409371346235275269e-01 -1.456457525491714478e-01 -1.121739372611045837e-01 8.490670472383499146e-02 6.218221411108970642e-02 -6.888486444950103760e-02 -1.901492178440093994e-01
-9.251637011766433716e-02 -1.311511993408203125e-01 1.641382835805416107e-02 -1.022530812770128250e-02 2.881015837192535400e-01 -1.049513071775436401e-01 -7.524067163467407227e-02 -1.075181812047958374e-01 7.475137710571289062e-02 -2.797144651412963867e-01 2.417719066143035889e-01 2.652319669723510742e-01 -1.771622896194458008e-01 3.916238620877265930e-02 1.929386109113693237e-01 1.023729965090751648e-01 -1.370835602283477783e-01 -2.384286820888519287e-01 4.723511338233947754e-01 -5.786048993468284607e-02 1.587319821119308472e-01 -2.151475548744201660e-01 -1.037865877151489258e-01 3.126483857631683350e-01 3.982609882950782776e-02 1.129041165113449097e-01 -1.339909434318542480e-01 -8.734107017517089844e-03 2.061877101659774780e-01 -9.795228950679302216e-03 3.152086958289146423e-02 1.062892153859138489e-01
-1.208999380469322205e-02 -1.082834135740995407e-02 -1.634628176689147949e-01 -3.312930762767791748e-01 1.580186486244201660e-01 1.111603751778602600e-01 6.333014369010925293e-02 -1.601355150341987610e-02 2.579570747911930084e-02 1.184356436133384705e-01 2.578158676624298096e-01 2.119975984096527100e-01 -1.642960906028747559e-01 2.234545499086380005e-01 3.207131326198577881e-01 2.144699245691299438e-01 -1.696758270263671875e-01 -1.961036920547485352e-01 -5.427841679193079472e-04 1.009781733155250549e-01 1.704898625612258911e-01 1.942477822303771973e-01 9.634731709957122803e-02 7.300949841737747192e-02 2.431733608245849609e-01 -2.344200313091278076e-01 -1.032704412937164307e-01 -1.131234019994735718e-01 2.327007614076137543e-02 -7.691447436809539795e-02 2.815501391887664795e-01 2.960619926452636719e-01
8.750108070671558380e-03 -2.060624510049819946e-01 -3.233597427606582642e-02 7.499417662620544434e-02 1.115534678101539612e-01 2.449908852577209473e-01 -2.283287346363067627e-01 -9.220281988382339478e-02 4.517430439591407776e-02 2.131087929010391235e-01 1.307662874460220337e-01 2.042627930641174316e-01 -2.487270385026931763e-01 1.363475769758224487e-01 3.167976737022399902e-01 1.047931089997291565e-01 3.024154528975486755e-02 -2.108284831047058105e-01 -4.530346021056175232e-02 1.465965658426284790e-01 3.153301179409027100e-01 -3.939726948738098145e-02 -4.406794533133506775e-02 -2.092182487249374390e-01 1.303780972957611084e-01 -1.225627064704895020e-01 -2.794744670391082764e-01 -1.873036324977874756e-01 -1.180479153990745544e-01 2.509843409061431885e-01 2.804628610610961914e-01 -5.667810514569282532e-02
7.926949858665466309e-02 -1.921755671501159668e-01 -2.077415287494659424e-01 -7.531914114952087402e-02 1.276139020919799805e-01 -1.026014387607574463e-01 2.430083453655242920e-01 2.141970396041870117e-01 1.119067817926406860e-01 1.003500521183013916e-01 -2.531791031360626221e-01 5.312916636466979980e-02 -1.172893792390823364e-01 1.412578970193862915e-01 7.788063585758209229e-02 -2.148511707782745361e-01 9.666483104228973389e-02 -3.141863271594047546e-02 7.569006085395812988e-02 -1.840673945844173431e-02 4.574758112430572510e-01 6.869396567344665527e-02 1.886745840311050415e-01 2.229411751031875610e-01 3.900298476219177246e-01 -8.036004751920700073e-02 -1.765777170658111572e-01 -6.898012757301330566e-02 8.541499823331832886e-02 2.689815759658813477e-01 -1.679828017950057983e-02 1.029857248067855835e-01
-1.093998029828071594e-01 3.402383998036384583e-02 -1.416550250723958015e-03 1.876670308411121368e-02 1.756314933300018311e-01 -1.560791432857513428e-01 2.423081099987030029e-01 5.104912817478179932e-02 2.238274812698364258e-01 -1.658206582069396973e-01 -1.237329542636871338e-01 -6.559001631103456020e-04 -3.242779970169067383e-01 2.412953823804855347e-01 2.143840491771697998e-01 2.376867234706878662e-01 -1.563080549240112305e-01 -1.341202408075332642e-01 -1.644436120986938477e-01 -3.341746330261230469e-02 2.496207207441329956e-01 1.737565994262695312e-01 -4.453986510634422302e-02 2.073810547590255737e-01 -1.144435852766036987e-01 -5.445241183042526245e-02 -2.363119125366210938e-01 -7.989247143268585205e-02 2.295481264591217041e-01 2.671016752719879150e-01 1.122628897428512573e-01 2.970762252807617188e-01
-7.494967430830001831e-02 -2.280333191156387329e-01 8.799602277576923370e-03 2.576403915882110596e-01 3.790142014622688293e-02 -1.913405358791351318e-01 2.508152425289154053e-01 -1.529464423656463623e-01 1.381629556417465210e-01 1.311566829681396484e-01 9.546016901731491089e-02 1.041714698076248169e-01 -3.159107863903045654e-01 3.810703158378601074e-01 -9.993248432874679565e-02 9.745019674301147461e-02 6.501664966344833374e-02 -2.965761125087738037e-01 2.440660744905471802e-01 1.363032311201095581e-01 1.002679467201232910e-01 8.147428743541240692e-03 2.296458184719085693e-01 -2.746762474998831749e-03 1.224099397659301758e-01 2.029956430196762085e-01 -2.484324723482131958e-01 -2.017245069146156311e-02 -1.303390227258205414e-02 4.953837022185325623e-02 -2.721231579780578613e-01 -5.136139318346977234e-02
1.100862212479114532e-02 2.008720040321350098e-01 -1.487318128347396851e-01 -2.310900092124938965e-01 1.034028921276330948e-02 -6.974228471517562866e-02 2.252974510192871094e-01 -1.155923306941986084e-01 -1.747353821992874146e-01 1.177056692540645599e-02 1.912564486265182495e-01 2.737082839012145996e-01 -3.637433946132659912e-01 2.101736962795257568e-01 -1.934451162815093994e-01 1.771690845489501953e-01 -8.080646395683288574e-03 -1.602806746959686279e-01 2.412113919854164124e-02 4.617175459861755371e-02 4.446037113666534424e-01 -7.763868570327758789e-02 -1.305521279573440552e-01 -1.801235042512416840e-02 2.095191329717636108e-01 1.365568786859512329e-01 1.665158718824386597e-01 -1.751675605773925781e-01 1.253384798765182495e-01 7.951746881008148193e-02 -4.378810059279203415e-03 1.868397742509841919e-01
2.025891095399856567e-02 1.885607838630676270e-01 -1.393493860960006714e-01 -3.829769194126129150e-01 2.819914557039737701e-02 -2.552082063630223274e-03 -1.404951512813568115e-02 -1.363451033830642700e-01 -3.784780390560626984e-03 2.299828529357910156e-01 1.737547516822814941e-01 1.009017601609230042e-01 -3.892308473587036133e-01 2.301692366600036621e-01 -2.046376764774322510e-01 9.808772802352905273e-02 -6.898758560419082642e-02 -1.938894391059875488e-01 1.471153348684310913e-01 4.663741961121559143e-02 3.347803652286529541e-01 -1.367032974958419800e-01 -1.239305213093757629e-01 -7.661712169647216797e-02 1.824072152376174927e-01 -1.873850375413894653e-01 -5.577174574136734009e-02 -2.177797257900238037e-01 4.270441830158233643e-02 1.477974653244018555e-01 -9.288542717695236206e-02 2.443700134754180908e-01
-8.145383745431900024e-02 -2.851285040378570557e-01 3.094892390072345734e-02 6.587716937065124512e-02 -9.510538727045059204e-02 -1.879867762327194214e-01 1.981455832719802856e-01 -1.582799404859542847e-01 1.158586144447326660e-01 3.015398792922496796e-02 -2.944266796112060547e-01 9.680560231208801270e-02 5.745067261159420013e-03 3.593227267265319824e-01 1.188883855938911438e-01 3.139042854309082031e-01 9.681781381368637085e-02 -9.837096184492111206e-02 2.332255989313125610e-01 3.132223337888717651e-02 3.755905330181121826e-01 7.415130734443664551e-02 1.623031683266162872e-02 1.165549755096435547e-01 2.636463046073913574e-01 -1.583752930164337158e-01 -1.843933314085006714e-01 -4.504907503724098206e-02 2.757906317710876465e-01 3.918673098087310791e-02 3.238294646143913269e-02 4.190543666481971741e-02
8.593242615461349487e-02 -3.161109685897827148e-01 -3.049341142177581787e-01 6.574054807424545288e-02 4.540421068668365479e-02 1.881717741489410400e-01 -1.746878027915954590e-01 -1.220057532191276550e-01 1.832341998815536499e-01 -2.118024080991744995e-01 -3.083128854632377625e-02 -6.277110427618026733e-02 -3.695390224456787109e-01 -2.083138562738895416e-02 -1.096543297171592712e-01 3.175813332200050354e-02 9.302468597888946533e-02 -7.700146734714508057e-02 2.661798298358917236e-01 1.456120163202285767e-01 3.443408608436584473e-01 2.336737364530563354e-01 -4.592256247997283936e-02 8.911997824907302856e-02 8.647583425045013428e-02 -1.367312818765640259e-01 -2.248611599206924438e-01 -3.050716519355773926e-01 4.464904963970184326e-02 8.616438508033752441e-02 3.324724966660141945e-03 -1.003175452351570129e-01
1.988406181335449219e-01 -1.943579465150833130e-01 -6.700722128152847290e-02 4.215473309159278870e-02 -8.718112483620643616e-03 4.458356183022260666e-03 1.825082674622535706e-02 -1.903694495558738708e-02 3.790704766288399696e-03 1.904003024101257324e-01 6.351851671934127808e-02 6.727908551692962646e-02 -3.019930720329284668e-01 5.935965850949287415e-02 7.348092645406723022e-02 3.466375172138214111e-01 -3.179758787155151367e-01 -5.760114639997482300e-02 2.583693899214267731e-02 -1.664375700056552887e-02 1.342120319604873657e-01 9.353849105536937714e-03 2.244084775447845459e-01 3.197547197341918945e-01 -1.594352275133132935e-01 -1.815178245306015015e-02 -1.185616254806518555e-01 -2.665917873382568359e-01 4.689329862594604492e-01 1.575491279363632202e-01 -1.372922509908676147e-01 1.040747389197349548e-03
5.272965505719184875e-02 -3.070324845612049103e-02 -1.004910171031951904e-01 -9.996636211872100830e-02 6.548032909631729126e-02 4.497093707323074341e-02 -9.701894223690032959e-02 -6.223978940397500992e-03 1.919403821229934692e-01 -4.133428260684013367e-02 4.939513653516769409e-02 1.496173888444900513e-01 -2.421771734952926636e-01 1.899138838052749634e-01 3.517759442329406738e-01 1.643970906734466553e-01 -2.537218928337097168e-01 -2.314940690994262695e-01 -2.797117233276367188e-01 1.288916617631912231e-01 3.195188641548156738e-01 2.346864491701126099e-01 3.060546331107616425e-02 2.104047685861587524e-03 -5.956901982426643372e-02 1.808996945619583130e-01 -1.222262457013130188e-01 3.248071763664484024e-03 3.169749677181243896e-01 2.948317825794219971e-01 1.727514863014221191e-01 1.103042960166931152e-01
-3.638351857662200928e-01 -1.156944874674081802e-02 -1.341955065727233887e-01 1.607900559902191162e-01 9.145421534776687622e-02 7.544840127229690552e-02 2.948053181171417236e-01 -1.767970621585845947e-01 4.553809389472007751e-02 5.702285841107368469e-02 5.870388704352080822e-04 6.491169333457946777e-02 -2.864525914192199707e-01 8.725968003273010254e-02 2.975498735904693604e-01 1.039453595876693726e-01 -1.183315664529800415e-01 -1.115704104304313660e-01 -1.657055169343948364e-01 2.202327102422714233e-01 3.767400383949279785e-01 -1.200802996754646301e-01 -1.169214099645614624e-01 2.472040951251983643e-01 1.439748406410217285e-01 -1.534445434808731079e-01 -3.177558630704879761e-02 -2.916545569896697998e-01 -2.988338284194469452e-02 -2.097647450864315033e-02 1.468640267848968506e-01 -7.786824554204940796e-02
9.576666355133056641e-02 1.473145745694637299e-02 1.329216808080673218e-01 -1.569649279117584229e-01 -1.683589220046997070e-01 1.603196710348129272e-01 1.566071212291717529e-01 -4.826817195862531662e-03 1.491031199693679810e-01 1.304518133401870728e-01 -2.027246356010437012e-01 2.388206720352172852e-01 -3.250485658645629883e-01 6.749318540096282959e-02 -4.783635959029197693e-02 2.824962437152862549e-01 -1.997084766626358032e-01 -7.563936710357666016e-02 -1.029242202639579773e-02 2.919262945652008057e-01 2.785238325595855713e-01 6.713889539241790771e-02 -1.940089762210845947e-01 3.258867934346199036e-02 2.688780128955841064e-01 5.269386246800422668e-02 -2.833616361021995544e-02 -3.159378767013549805e-01 1.020996123552322388e-01 1.869127601385116577e-01 -8.932910859584808350e-02 2.434636801481246948e-01
1.502268761396408081e-01 -1.111102700233459473e-01 -4.463662579655647278e-02 7.776720449328422546e-04 1.842635124921798706e-02 3.017238378524780273e-01 3.052027523517608643e-02 -4.379668235778808594e-01 4.866729676723480225e-02 -2.139638960361480713e-01 -2.387685514986515045e-02 9.868630021810531616e-02 -1.316540986299514771e-01 1.175230834633111954e-02 -2.567625045776367188e-01 2.607237100601196289e-01 -1.125582829117774963e-01 -5.594790354371070862e-02 1.109251081943511963e-01 -1.644397228956222534e-01 2.349385619163513184e-01 -6.095207482576370239e-02 8.730773814022541046e-03 3.506862521171569824e-01 1.354012042284011841e-01 -2.950276806950569153e-02 -2.064776569604873657e-01 -3.497701883316040039e-01 -1.913881301879882812e-02 4.016236402094364166e-03 1.950135827064514160e-01 9.713812917470932007e-02
-3.238970041275024414e-02 7.521171122789382935e-02 -6.838419288396835327e-02 7.714192569255828857e-02 -3.703317046165466309e-02 -1.860080808401107788e-01 5.154312402009963989e-02 2.135805785655975342e-02 1.113803373300470412e-04 -7.925411686301231384e-03 -9.551713615655899048e-02 4.845385625958442688e-02 -5.202820301055908203e-01 1.468778997659683228e-01 2.781991660594940186e-01 1.608121022582054138e-02 1.980648636817932129e-01 2.820703089237213135e-01 -1.009628474712371826e-01 -1.319176703691482544e-01 3.544010519981384277e-01 -1.936897188425064087e-01 1.940679103136062622e-01 8.901170641183853149e-02 3.702725842595100403e-02 1.314796656370162964e-01 -2.411537170410156250e-01 -2.533889114856719971e-01 1.345521658658981323e-01 1.385844647884368896e-01 1.424569934606552124e-01 -9.173968434333801270e-02
-3.489517048001289368e-02 -2.820191681385040283e-01 -2.447036206722259521e-01 -1.870003789663314819e-01 1.482579708099365234e-01 -1.262478828430175781e-01 2.589480280876159668e-01 3.557042777538299561e-01 1.711143255233764648e-01 1.541143059730529785e-01 -1.658624410629272461e-01 9.197243303060531616e-02 -2.634351253509521484e-01 2.296498715877532959e-01 -6.009736564010381699e-03 3.222925588488578796e-02 -5.575514957308769226e-02 2.023651450872421265e-02 -8.227480202913284302e-02 8.015494793653488159e-02 3.803031444549560547e-01 -1.397251710295677185e-02 -1.830242574214935303e-01 1.306696981191635132e-01 2.535636425018310547e-01 -1.700105071067810059e-01 -2.115152627229690552e-01 -9.152366220951080322e-02 1.207846626639366150e-01 5.796770378947257996e-02 -3.965083137154579163e-02 5.236963182687759399e-02
7.041934132575988770e-02 1.048807576298713684e-01 -9.671302512288093567e-03 -6.672533601522445679e-02 2.312195003032684326e-01 -2.366550117731094360e-01 5.332723725587129593e-03 -3.443675860762596130e-02 1.168671026825904846e-01 -2.981476783752441406e-01 -6.541325151920318604e-02 2.718185186386108398e-01 -1.785778552293777466e-01 -3.016959317028522491e-02 2.723546326160430908e-01 3.388611599802970886e-02 -8.445619046688079834e-02 -3.574965894222259521e-01 3.849503993988037109e-01 -8.398957550525665283e-02 8.200442790985107422e-02 -1.458885371685028076e-01 9.388536959886550903e-02 2.719473540782928467e-01 2.835752069950103760e-01 -2.567297779023647308e-02 -9.321892261505126953e-02 -8.144116401672363281e-02 1.825513094663619995e-01 -5.813619494438171387e-02 2.082396112382411957e-02 2.132668346166610718e-01
-8.610285073518753052e-02 -3.628382980823516846e-01 -9.059303253889083862e-02 1.419218033552169800e-01 1.139751747250556946e-01 1.156513690948486328e-01 -6.980788707733154297e-02 -1.932914741337299347e-02 -2.082573017105460167e-03 -9.069412946701049805e-02 3.178354203701019287e-01 1.871644407510757446e-01 -4.046473801136016846e-01 -4.565689712762832642e-02 8.107620477676391602e-02 -9.241781383752822876e-02 -1.263939291238784790e-01 -1.832660101354122162e-02 2.395054399967193604e-01 1.509143859148025513e-01 -2.908620052039623260e-02 -1.392563432455062866e-02 -5.732864513993263245e-02 2.595482468605041504e-01 2.497690021991729736e-01 8.778437227010726929e-02 -2.694239914417266846e-01 -2.603369355201721191e-01 1.940301954746246338e-01 -1.974116414785385132e-01 6.644958630204200745e-03 1.431630700826644897e-01
1.100288406014442444e-01 -4.724745824933052063e-02 -1.425800621509552002e-01 -4.419518634676933289e-02 1.967387050390243530e-01 1.654673218727111816e-01 1.878448128700256348e-01 6.280305981636047363e-02 2.579478546977043152e-02 -2.681986689567565918e-01 2.116129547357559204e-01 9.833505004644393921e-02 -2.608487010002136230e-01 3.045748770236968994e-01 2.320031672716140747e-01 1.615660786628723145e-01 1.207386404275894165e-01 -2.438099235296249390e-01 -5.244371294975280762e-02 9.850866161286830902e-03 2.423142790794372559e-01 3.262344002723693848e-01 1.857078969478607178e-01 1.250138282775878906e-01 2.362487763166427612e-01 -8.544345945119857788e-02 -9.320447593927383423e-02 6.490709632635116577e-02 -1.351891160011291504e-01 -2.325895428657531738e-02 2.848559319972991943e-01 1.489209234714508057e-01
-2.372313737869262695e-01 -2.051213085651397705e-01 -7.873841561377048492e-03 2.787851691246032715e-01 7.762154191732406616e-02 4.203484579920768738e-02 2.303266823291778564e-01 -1.159939635545015335e-02 2.205097675323486328e-01 2.635557353496551514e-01 -1.245593950152397156e-01 1.825613677501678467e-01 -1.816620677709579468e-02 9.364458918571472168e-02 -1.179374530911445618e-01 3.970802947878837585e-02 -2.137584798038005829e-02 -7.532973587512969971e-02 3.045451343059539795e-01 6.507907528430223465e-03 1.760686486959457397e-01 -7.293658331036567688e-03 -5.916878953576087952e-02 1.330078542232513428e-01 3.539640307426452637e-01 5.432788282632827759e-02 -5.267700180411338806e-03 -3.277011811733245850e-01 3.067076802253723145e-01 1.177481338381767273e-01 1.983028203248977661e-01 1.931015998125076294e-01
-8.771868795156478882e-02 2.042082510888576508e-02 -8.503627777099609375e-02 -4.837174341082572937e-02 -1.788593456149101257e-02 1.465254276990890503e-01 4.983988776803016663e-02 -1.472282409667968750e-01 -5.998525023460388184e-02 6.800023373216390610e-03 7.845658808946609497e-02 2.791051268577575684e-01 -4.636564254760742188e-01 9.363205172121524811e-03 -5.383478105068206787e-02 1.132465451955795288e-01 -4.951768517494201660e-01 6.390937417745590210e-02 1.318969130516052246e-01 1.212268397212028503e-01 5.370869860053062439e-02 -2.398431301116943359e-02 9.205361455678939819e-02 2.742157280445098877e-01 2.061022073030471802e-01 2.073656171560287476e-01 -2.516155540943145752e-01 8.538393676280975342e-02 1.692908853292465210e-01 1.010976806282997131e-01 1.783365011215209961e-01 -1.503708064556121826e-01
1.422837972640991211e-01 -8.105546981096267700e-02 -3.835850954055786133e-01 -1.873323693871498108e-02 1.504453271627426147e-01 1.258666962385177612e-01 -1.171565800905227661e-01 -1.279889494180679321e-01 -3.658042848110198975e-02 -5.754780396819114685e-02 -1.036894991993904114e-01 2.262736558914184570e-01 -4.138439893722534180e-01 -1.402103900909423828e-01 -1.792477816343307495e-01 1.649886816740036011e-01 5.277673527598381042e-02 -1.203361898660659790e-01 -6.732754409313201904e-02 1.795565038919448853e-01 3.584731817245483398e-01 8.886095881462097168e-02 -1.077159121632575989e-01 2.685112953186035156e-01 2.838645577430725098e-01 -1.672371663153171539e-02 -3.629482164978981018e-02 -1.546860486268997192e-01 -1.674423813819885254e-01 -1.276334375143051147e-01 -7.272601127624511719e-02 1.018615439534187317e-01
-7.817280292510986328e-02 -1.451989561319351196e-01 -4.977108910679817200e-02 -2.290603965520858765e-01 1.476155519485473633e-01 1.903278082609176636e-01 -1.287218779325485229e-01 -2.940537631511688232e-01 1.518849432468414307e-01 -1.560487598180770874e-01 4.164613410830497742e-02 4.400139674544334412e-02 -2.504486143589019775e-01 1.329302787780761719e-02 -1.862691044807434082e-01 9.650066494941711426e-02 1.854458451271057129e-02 1.323615908622741699e-01 9.657971560955047607e-03 6.624548882246017456e-02 4.508188962936401367e-01 1.493609994649887085e-01 1.173109561204910278e-01 1.831140071153640747e-01 1.780009865760803223e-01 -8.013821206986904144e-03 -4.305338859558105469e-01 -1.832710355520248413e-01 5.077866092324256897e-02 -1.815636754035949707e-01 -1.648756442591547966e-04 1.318472623825073242e-01
-6.716641038656234741e-02 -2.294931113719940186e-01 -1.098571270704269409e-01 1.036181449890136719e-01 1.446643769741058350e-01 2.117757946252822876e-01 4.929277673363685608e-02 1.479917019605636597e-01 3.369488716125488281e-01 -9.472662210464477539e-02 2.189924120903015137e-01 1.761211156845092773e-01 -2.264560759067535400e-01 2.373767942190170288e-01 3.241149336099624634e-02 4.438442364335060120e-02 1.182934492826461792e-01 2.667474187910556793e-02 2.962647080421447754e-01 2.179643362760543823e-01 4.109463691711425781e-01 1.148301064968109131e-01 -1.010317429900169373e-01 1.001233756542205811e-01 -1.818462759256362915e-01 1.120730489492416382e-01 -1.924940645694732666e-01 -1.835574805736541748e-01 -2.074304409325122833e-02 2.198755294084548950e-01 5.771183874458074570e-03 -1.755135133862495422e-02
-3.911430761218070984e-02 -1.202360019087791443e-01 -3.346648514270782471e-01 -1.807885430753231049e-02 2.311887592077255249e-02 -3.241375321522355080e-03 8.798960596323013306e-02 4.463775455951690674e-02 3.901130706071853638e-02 6.541790068149566650e-02 -3.957320377230644226e-02 5.439606904983520508e-01 -8.126616477966308594e-02 4.985410720109939575e-03 6.755569577217102051e-02 3.200346231460571289e-01 -1.333095133304595947e-01 -2.217549532651901245e-01 1.342136263847351074e-01 2.598979324102401733e-02 3.067232668399810791e-01 2.741511166095733643e-01 -1.956380009651184082e-01 -9.512765705585479736e-02 6.683634966611862183e-02 -1.584942042827606201e-01 -1.831759065389633179e-01 -1.980483345687389374e-02 8.803900331258773804e-02 1.878811269998550415e-01 1.533451974391937256e-01 1.106146574020385742e-01
1.284959763288497925e-01 -2.040545642375946045e-01 -2.997721778228878975e-03 -1.094008013606071472e-01 1.305434703826904297e-01 9.767662733793258667e-02 9.731717407703399658e-02 9.341456741094589233e-02 -1.016595214605331421e-01 1.268116384744644165e-01 2.873411476612091064e-01 2.711189091205596924e-01 5.519278813153505325e-03 1.881023496389389038e-01 2.146755754947662354e-01 3.076071441173553467e-01 -3.199636563658714294e-02 -2.558746933937072754e-01 -1.143403872847557068e-01 1.239002346992492676e-01 3.802355825901031494e-01 2.900983095169067383e-01 1.722275763750076294e-01 1.640258282423019409e-01 2.151266783475875854e-01 -1.210329905152320862e-01 2.797632478177547455e-02 -1.453609019517898560e-01 3.922788798809051514e-02 1.229674220085144043e-01 -5.295257642865180969e-02 2.096631377935409546e-01
9.367413073778152466e-02 -2.847179770469665527e-01 8.398250490427017212e-02 -1.303263455629348755e-01 -9.213376045227050781e-02 -2.995654344558715820e-01 2.276889681816101074e-01 -3.978377953171730042e-02 4.396282881498336792e-02 2.372577786445617676e-03 -1.549757122993469238e-01 4.341831803321838379e-02 -1.396592706441879272e-01 3.084153532981872559e-01 1.370976399630308151e-02 1.894464194774627686e-01 -8.765682578086853027e-02 -2.459309063851833344e-02 2.042568773031234741e-01 2.713858783245086670e-01 1.678890734910964966e-01 4.474350437521934509e-02 2.017750171944499016e-03 8.717639744281768799e-02 3.616083562374114990e-01 -1.174082159996032715e-01 -3.022694587707519531e-02 -2.687933444976806641e-01 2.470482885837554932e-01 3.582674637436866760e-02 2.994481325149536133e-01 1.574152708053588867e-01
-1.256032884120941162e-01 -8.893994241952896118e-02 -7.214506715536117554e-02 -4.986813291907310486e-02 -1.455318033695220947e-01 -3.561307862401008606e-02 5.128700286149978638e-02 -2.274467796087265015e-01 5.676510930061340332e-02 3.836834803223609924e-02 -9.587967395782470703e-02 3.550133705139160156e-01 -1.537818014621734619e-01 2.070183306932449341e-01 2.388215856626629829e-03 -1.269124168902635574e-02 -1.009024977684020996e-01 -3.747502267360687256e-01 3.894327878952026367e-01 1.352905929088592529e-01 3.438712060451507568e-01 7.604732364416122437e-02 -2.239827513694763184e-01 -1.999035030603408813e-01 2.521682083606719971e-01 6.138667836785316467e-02 -1.741575747728347778e-01 -1.050972566008567810e-01 7.782362401485443115e-02 3.248549997806549072e-02 1.765974462032318115e-01 -5.869260057806968689e-02
4.193127900362014771e-02 -1.926514953374862671e-01 1.538639217615127563e-01 3.723375871777534485e-02 5.880457162857055664e-02 -7.663650065660476685e-02 1.748702377080917358e-01 -2.475831210613250732e-01 -3.345512598752975464e-02 -9.462078660726547241e-02 -2.293440550565719604e-01 8.849409967660903931e-02 -1.246966347098350525e-01 1.856971830129623413e-01 9.142560884356498718e-03 9.729215502738952637e-02 8.320511132478713989e-02 -1.271016001701354980e-01 3.708234131336212158e-01 3.843370079994201660e-01 1.235076040029525757e-01 -1.375684980303049088e-02 1.897427439689636230e-01 1.124861836433410645e-01 3.623813092708587646e-01 -1.678126454353332520e-01 -1.824353933334350586e-01 -2.038500756025314331e-01 2.354431599378585815e-01 4.030263051390647888e-02 2.003196030855178833e-01 -2.946200035512447357e-02
1.972755193710327148e-01 6.122219935059547424e-02 2.726091258227825165e-02 1.044098585844039917e-01 3.337114155292510986e-01 -3.230307698249816895e-01 -7.359028607606887817e-02 -8.875872939825057983e-02 1.762173026800155640e-01 2.326233237981796265e-01 -1.233745813369750977e-01 9.029157459735870361e-02 -4.594552516937255859e-01 -2.434770204126834869e-02 1.874373704195022583e-01 -1.268523335456848145e-01 9.206727147102355957e-02 -1.139351129531860352e-01 2.061088681221008301e-01 1.181164234876632690e-01 1.906529814004898071e-01 1.941948197782039642e-02 8.838417381048202515e-02 2.562727779150009155e-02 9.344270825386047363e-02 2.778053283691406250e-01 -3.039394915103912354e-01 -1.777280867099761963e-01 7.284443080425262451e-02 7.905863225460052490e-02 5.230627721175551414e-05 -2.670460380613803864e-02
-7.467348128557205200e-02 -4.362416267395019531e-02 -1.040688455104827881e-01 4.965776950120925903e-02 -4.701376333832740784e-02 1.188753265887498856e-02 2.887737751007080078e-01 -1.839770227670669556e-01 -4.453407600522041321e-02 9.807283058762550354e-03 2.460999935865402222e-01 4.200604930520057678e-02 -1.826601177453994751e-01 7.837563753128051758e-02 -4.164659604430198669e-02 2.248151451349258423e-01 2.122256457805633545e-01 -9.381937235593795776e-02 -1.528677251189947128e-02 2.028061598539352417e-01 2.996197938919067383e-01 -1.085092127323150635e-01 -1.249570585787296295e-02 3.066061437129974365e-01 1.958064585924148560e-01 -3.873543068766593933e-02 4.510320723056793213e-02 -4.182554781436920166e-01 3.709569573402404785e-01 -2.155720889568328857e-01 -7.477834820747375488e-02 7.772924751043319702e-02
-2.532427310943603516e-01 6.260719150304794312e-02 -1.394120790064334869e-02 2.387018799781799316e-01 -1.202649846673011780e-01 2.018021494150161743e-01 -1.169259771704673767e-01 -1.035820022225379944e-01 4.119171574711799622e-02 2.055137455463409424e-01 2.225165963172912598e-01 3.410071134567260742e-01 -2.047509551048278809e-01 2.264937460422515869e-01 6.953279674053192139e-02 1.721865870058536530e-02 -1.032732054591178894e-01 -1.158272027969360352e-01 -1.524631381034851074e-01 2.377725392580032349e-01 2.261454015970230103e-01 -2.946334481239318848e-01 2.000603228807449341e-01 1.241889968514442444e-01 7.461812347173690796e-02 4.263366013765335083e-02 -6.985431164503097534e-02 -1.735833734273910522e-01 2.560771107673645020e-01 9.743671864271163940e-02 2.187045663595199585e-01 1.566659063100814819e-01
-1.819685697555541992e-01 1.828604042530059814e-01 -8.214611560106277466e-02 8.689940720796585083e-02 2.339555174112319946e-01 1.395023912191390991e-01 -9.480837732553482056e-02 -5.599555373191833496e-02 -5.270347744226455688e-02 1.914777010679244995e-01 2.794706225395202637e-01 3.956508934497833252e-01 -3.630712330341339111e-01 1.935648359358310699e-02 3.377548977732658386e-02 -3.426362574100494385e-02 -1.182552129030227661e-01 -3.428467363119125366e-02 -4.450294375419616699e-02 3.559299930930137634e-02 6.752496212720870972e-02 -2.920375168323516846e-01 2.862580120563507080e-01 3.137867152690887451e-01 6.395693123340606689e-02 3.339305520057678223e-02 -1.602628082036972046e-01 -7.523612678050994873e-02 1.876535862684249878e-01 2.142206728458404541e-01 9.207385033369064331e-02 9.718131273984909058e-02
-2.540781497955322266e-01 -1.539218872785568237e-01 2.990562096238136292e-02 8.645333349704742432e-03 -5.430512502789497375e-02 -1.983262002468109131e-01 7.097261399030685425e-02 -7.326205074787139893e-02 -4.541738331317901611e-02 -4.020546004176139832e-02 -1.333366036415100098e-01 9.616323560476303101e-02 -3.961791843175888062e-02 1.174616739153862000e-01 -9.183808416128158569e-02 2.636763751506805420e-01 3.032638132572174072e-01 -1.005043685436248779e-01 1.479461193084716797e-01 1.284289956092834473e-01 2.238634079694747925e-01 -9.931112080812454224e-02 1.181245967745780945e-01 1.492320150136947632e-01 3.810721337795257568e-01 -1.446322202682495117e-01 -2.944406867027282715e-01 -4.030098319053649902e-01 2.553413212299346924e-01 6.202926393598318100e-03 9.666059911251068115e-02 8.708646148443222046e-02
-2.629679739475250244e-01 9.022384881973266602e-02 -7.727853022515773773e-03 1.087480634450912476e-01 2.008263766765594482e-01 9.340314567089080811e-02 2.639266550540924072e-01 1.852473989129066467e-02 -4.069921746850013733e-02 -4.731832444667816162e-02 -7.666683942079544067e-02 1.689336150884628296e-01 -4.926842078566551208e-02 -4.741612449288368225e-02 2.756802141666412354e-01 1.747034639120101929e-01 -1.325492747128009796e-02 -1.368527561426162720e-01 -1.007747724652290344e-01 1.634592860937118530e-01 5.180491805076599121e-01 7.950376719236373901e-02 -8.665078133344650269e-02 2.677614688873291016e-01 1.403923034667968750e-01 -1.609185785055160522e-01 -1.167785376310348511e-01 -3.928395807743072510e-01 2.557612955570220947e-03 8.160241693258285522e-02 9.399095177650451660e-02 -5.927488207817077637e-02
1.254147291183471680e-01 -1.809472404420375824e-02 -1.635885983705520630e-01 2.662100791931152344e-01 1.291596889495849609e-01 -7.391780614852905273e-02 1.921402662992477417e-01 -6.429044157266616821e-02 -2.156039327383041382e-02 1.177040860056877136e-01 -1.202569082379341125e-01 3.460438251495361328e-01 8.360620588064193726e-02 2.166745364665985107e-01 1.362119317054748535e-01 1.183180063962936401e-01 -2.748361788690090179e-02 -7.919298857450485229e-02 -4.195018857717514038e-02 -1.192896999418735504e-02 4.574405550956726074e-01 2.562193572521209717e-02 -7.804908603429794312e-02 1.929128319025039673e-01 1.377894133329391479e-01 -2.217502333223819733e-02 -1.388772577047348022e-01 -3.762227594852447510e-01 3.637106418609619141e-01 -9.167221188545227051e-02 1.188386511057615280e-02 6.940202414989471436e-02
1.839963346719741821e-01 2.597952485084533691e-01 5.268879700452089310e-03 -6.441988050937652588e-02 7.859757542610168457e-02 -2.328252652660012245e-03 -1.236287802457809448e-01 -2.787020802497863770e-01 1.013731807470321655e-01 -5.226335674524307251e-02 -2.126250267028808594e-01 2.373013794422149658e-01 -2.852562069892883301e-01 1.838554739952087402e-01 3.537487089633941650e-01 7.478525489568710327e-02 1.408567428588867188e-01 -1.271155774593353271e-01 5.876598414033651352e-03 9.070556610822677612e-02 4.054148197174072266e-01 1.291069388389587402e-01 -2.015955448150634766e-01 -8.472910523414611816e-02 1.019955649971961975e-01 -7.231508195400238037e-02 -1.096608489751815796e-01 -8.163431286811828613e-02 -8.728154748678207397e-02 2.767353653907775879e-01 1.749521642923355103e-01 1.125003471970558167e-01
3.645177185535430908e-02 1.346753239631652832e-01 -1.259078830480575562e-01 -1.940806359052658081e-01 2.345452606678009033e-01 -5.447396636009216309e-02 2.996861375868320465e-02 -9.226519614458084106e-02 5.493501946330070496e-02 -8.886261284351348877e-02 -3.628851473331451416e-02 1.752500534057617188e-01 -2.912706434726715088e-01 2.760846614837646484e-01 -4.744657874107360840e-02 1.394120454788208008e-01 -1.195707470178604126e-01 8.845652639865875244e-02 1.466276198625564575e-01 7.423153612762689590e-03 -1.937789283692836761e-02 3.113054037094116211e-01 -5.126520246267318726e-02 3.570753633975982666e-01 2.232774049043655396e-01 2.395655363798141479e-01 9.605812840163707733e-03 -3.395833075046539307e-01 1.083829905837774277e-02 3.157141208648681641e-01 8.922220021486282349e-02 -1.800853163003921509e-01
2.625358290970325470e-02 -1.431679576635360718e-01 -2.776027321815490723e-01 9.899310022592544556e-02 6.545066833496093750e-02 1.958720833063125610e-01 6.306906789541244507e-02 -1.346180140972137451e-01 2.283842265605926514e-01 -4.898736253380775452e-03 1.302020400762557983e-01 2.751450426876544952e-02 -2.528597712516784668e-01 1.288446635007858276e-01 -2.043291032314300537e-01 -1.383712049573659897e-02 -1.841514706611633301e-01 -2.140993773937225342e-01 -1.905282586812973022e-01 3.300571441650390625e-01 3.542605638504028320e-01 -2.318124324083328247e-01 2.939883433282375336e-02 3.465700149536132812e-01 1.383645236492156982e-01 -1.108609810471534729e-01 -1.458467245101928711e-01 -1.581795513629913330e-01 2.196287177503108978e-02 -1.285200864076614380e-01 2.559555694460868835e-02 1.193488389253616333e-01
1.710652559995651245e-01 -1.540159434080123901e-01 -1.061858087778091431e-01 -9.035889059305191040e-02 2.013487517833709717e-01 1.190044954419136047e-01 -1.333829462528228760e-01 -1.622269302606582642e-01 -9.755959361791610718e-02 -2.361899316310882568e-01 2.292780429124832153e-01 1.796871870756149292e-01 -2.405496686697006226e-01 3.587638735771179199e-01 2.549042105674743652e-01 -3.344336897134780884e-02 1.188647150993347168e-01 -5.714036896824836731e-02 2.200841344892978668e-02 9.932976961135864258e-02 3.620340228080749512e-01 2.110998332500457764e-01 1.455355137586593628e-01 1.362099349498748779e-01 1.116302609443664551e-01 4.438243433833122253e-02 -9.229510033037513494e-05 5.759833380579948425e-02 4.626341164112091064e-03 -5.258150771260261536e-02 3.238461017608642578e-01 2.396092861890792847e-01
6.035896763205528259e-02 1.757216304540634155e-01 5.078373476862907410e-02 -6.095016002655029297e-02 1.931556910276412964e-01 3.939217701554298401e-02 1.527948230504989624e-01 2.355621755123138428e-02 -1.889352202415466309e-01 6.016900017857551575e-02 -1.649875007569789886e-02 2.025737166404724121e-01 -2.993252575397491455e-01 2.164984792470932007e-01 2.737117707729339600e-01 2.448942214250564575e-01 1.404999494552612305e-01 -2.678511142730712891e-01 2.505796402692794800e-02 -4.054774343967437744e-02 4.509523212909698486e-01 2.088333219289779663e-01 9.973734617233276367e-02 1.925244778394699097e-01 1.640707254409790039e-01 -8.873558789491653442e-02 -5.803820677101612091e-03 7.690872251987457275e-02 3.588894382119178772e-02 -1.664620190858840942e-01 2.477106302976608276e-01 1.600001454353332520e-01
-3.718927875161170959e-02 7.428359240293502808e-02 1.335263401269912720e-01 -5.999992042779922485e-02 1.334099918603897095e-01 1.119677573442459106e-01 7.286956161260604858e-02 -2.098137736320495605e-01 -1.061927899718284607e-01 -1.886843703687191010e-02 2.613579034805297852e-01 5.721462890505790710e-02 -3.563313782215118408e-01 1.219368353486061096e-01 4.052107930183410645e-01 1.780469715595245361e-01 -1.612394303083419800e-01 -1.473002284765243530e-01 -2.021656744182109833e-02 -1.705744713544845581e-01 2.159970402717590332e-01 1.836544871330261230e-01 1.638165712356567383e-01 1.091085746884346008e-01 1.336924731731414795e-01 -2.068942040205001831e-01 -2.790377102792263031e-02 -1.751799881458282471e-01 1.746563613414764404e-01 5.050370097160339355e-02 9.217134118080139160e-02 3.755405247211456299e-01
1.618375182151794434e-01 -1.930583268404006958e-02 -8.620443195104598999e-02 9.751742333173751831e-02 -2.389328330755233765e-01 -3.376968950033187866e-02 2.901524305343627930e-01 4.893211275339126587e-02 2.099001407623291016e-01 3.742397949099540710e-02 5.382795631885528564e-02 1.300891786813735962e-01 -4.057424366474151611e-01 2.666601678356528282e-03 -7.733096927404403687e-02 6.912717968225479126e-02 -1.780258566141128540e-01 -1.542737782001495361e-01 2.122015804052352905e-01 2.799350917339324951e-01 8.246285468339920044e-02 -2.264247685670852661e-01 -1.915601640939712524e-01 -2.847222425043582916e-02 4.341956079006195068e-01 -4.815725237131118774e-02 -1.671275049448013306e-01 -2.325306832790374756e-01 -3.476767241954803467e-02 -4.105919227004051208e-02 6.506560370326042175e-03 1.441041529178619385e-01
-1.422952264547348022e-01 -3.135331273078918457e-01 4.287724196910858154e-02 2.047165036201477051e-01 1.141935004852712154e-03 -1.029683947563171387e-01 1.217146962881088257e-01 -2.200045585632324219e-01 4.707590863108634949e-02 6.803433597087860107e-02 -2.468677163124084473e-01 1.643456667661666870e-01 -6.545455008745193481e-02 1.174808740615844727e-01 -2.113934606313705444e-03 2.198625057935714722e-01 -5.718198791146278381e-02 -9.636128693819046021e-02 2.724671065807342529e-01 1.256582736968994141e-01 1.579847633838653564e-01 -2.481735125184059143e-02 2.757043242454528809e-01 1.837762743234634399e-01 2.641972601413726807e-01 -1.629222184419631958e-01 -1.747492551803588867e-01 -1.361514329910278320e-01 4.185802936553955078e-01 1.780868470668792725e-01 1.076137423515319824e-01 2.801311202347278595e-02
-7.364383339881896973e-02 -1.224120035767555237e-01 7.164577394723892212e-02 1.731391996145248413e-03 2.085946947336196899e-01 -3.113144338130950928e-01 -2.211338579654693604e-01 1.718405634164810181e-02 2.341411411762237549e-01 -4.207643494009971619e-02 1.668615266680717468e-02 2.866448462009429932e-01 -3.071325421333312988e-01 7.102048397064208984e-02 3.502325713634490967e-01 1.373562589287757874e-02 -3.059363551437854767e-02 -2.033433318138122559e-01 2.451569288969039917e-01 2.263940572738647461e-01 1.482260376214981079e-01 -9.857280552387237549e-02 1.672188192605972290e-01 1.271420270204544067e-01 2.061330676078796387e-01 2.469989061355590820e-01 -2.555748820304870605e-01 4.224343970417976379e-02 -6.818543374538421631e-02 5.431823432445526123e-02 2.051636390388011932e-02 -1.244650408625602722e-01
1.481742560863494873e-01 1.743388362228870392e-02 1.949400827288627625e-02 1.488192975521087646e-01 6.935665849596261978e-03 -3.503787890076637268e-02 1.454281210899353027e-01 5.008219555020332336e-02 -1.303478181362152100e-01 4.907773807644844055e-02 7.864759862422943115e-02 1.940273940563201904e-01 -1.684736758470535278e-01 2.929781973361968994e-01 1.967799961566925049e-01 9.111632406711578369e-02 1.063218042254447937e-01 -3.435511142015457153e-02 1.768877543509006500e-02 1.641046069562435150e-02 6.460263580083847046e-02 2.535144686698913574e-01 7.474638521671295166e-02 2.599391341209411621e-01 2.287143021821975708e-01 6.592677533626556396e-02 3.655567392706871033e-02 -4.452650547027587891e-01 5.870473571121692657e-03 4.715211093425750732e-01 -2.197327315807342529e-01 1.556800156831741333e-01
5.075557529926300049e-02 -3.888600468635559082e-01 -2.753196656703948975e-01 1.055658236145973206e-01 -1.357394009828567505e-01 1.622707000933587551e-03 6.594706326723098755e-02 -6.440848112106323242e-02 -1.000130698084831238e-01 -8.926441520452499390e-02 -1.215811148285865784e-01 4.193277955055236816e-01 -2.210723310708999634e-01 -1.912208646535873413e-02 2.583376169204711914e-01 2.345212250947952271e-01 -3.223498463630676270e-01 -1.556538641452789307e-01 9.316895157098770142e-02 -3.475176915526390076e-02 1.393521130084991455e-01 8.627944439649581909e-02 -1.047057434916496277e-01 2.112277448177337646e-01 1.602059043943881989e-02 7.831452041864395142e-02 -2.761895954608917236e-01 -1.356929242610931396e-01 3.747309744358062744e-02 9.134441614151000977e-02 1.382600367069244385e-01 -4.857400432229042053e-02
-6.082035228610038757e-02 -2.086908668279647827e-01 2.043925225734710693e-02 -2.567691542208194733e-02 8.388286828994750977e-02 -1.850192062556743622e-02 2.079462558031082153e-01 -1.137330085039138794e-01 -8.773121982812881470e-02 9.351697564125061035e-02 8.512334316037595272e-04 9.150902926921844482e-02 -2.844005227088928223e-01 2.944753766059875488e-01 2.602970898151397705e-01 4.158071577548980713e-01 7.467127591371536255e-02 2.752506360411643982e-02 8.165959268808364868e-02 -2.023639902472496033e-02 1.531155705451965332e-01 -3.102907910943031311e-02 1.818225085735321045e-01 2.472069859504699707e-01 -4.712360724806785583e-02 1.609961241483688354e-01 -6.181432306766510010e-02 -1.578648984432220459e-01 4.081604480743408203e-01 2.317649424076080322e-01 -2.040156722068786621e-01 -6.516083329916000366e-02
-2.339157164096832275e-01 -1.173814013600349426e-01 -3.802245482802391052e-02 -4.628513753414154053e-02 1.926220655441284180e-01 -6.774797290563583374e-02 1.940654367208480835e-01 -1.914398372173309326e-01 1.531633883714675903e-01 1.892465353012084961e-01 -9.813192486763000488e-02 1.861153990030288696e-01 3.463848680257797241e-02 1.803628951311111450e-01 1.166374608874320984e-02 1.756062507629394531e-01 -1.120783835649490356e-01 5.038420855998992920e-02 3.032082915306091309e-01 6.800718605518341064e-02 8.219930529594421387e-02 -2.143867015838623047e-01 1.170224621891975403e-01 4.097396880388259888e-02 3.962518274784088135e-01 -1.108677536249160767e-01 -4.138930886983871460e-02 -3.444133698940277100e-01 2.262528091669082642e-01 1.261250078678131104e-01 1.879439353942871094e-01 2.680557370185852051e-01
2.110832482576370239e-01 -1.818496733903884888e-02 -7.011584937572479248e-02 -9.143733978271484375e-02 -5.933988466858863831e-02 -1.479623466730117798e-01 -2.655028104782104492e-01 -7.445818185806274414e-02 -3.111436963081359863e-01 1.203899085521697998e-01 -1.393489446491003036e-02 8.842337876558303833e-02 -2.695040702819824219e-01 4.294430017471313477e-01 2.463924698531627655e-02 9.419515728950500488e-02 -4.357293248176574707e-02 1.257434487342834473e-01 9.118591994047164917e-02 7.449340075254440308e-02 3.509700298309326172e-01 -4.158589243888854980e-02 -4.559168964624404907e-02 2.005188018083572388e-01 1.360315382480621338e-01 -2.196853011846542358e-01 -1.637080013751983643e-01 -3.588589429855346680e-01 -8.411724120378494263e-02 -9.339878708124160767e-02 9.321662038564682007e-02 9.450502693653106689e-02
1.673000156879425049e-01 -1.707225590944290161e-01 -3.402940630912780762e-01 6.700928509235382080e-02 1.628439724445343018e-01 2.676310837268829346e-01 -2.104791849851608276e-01 -1.529351714998483658e-02 1.445806585252285004e-02 6.575814634561538696e-02 -1.288864463567733765e-01 8.425119519233703613e-02 -2.997519075870513916e-01 -8.867911994457244873e-02 -1.784976869821548462e-01 1.845390498638153076e-01 -3.561526304110884666e-03 -3.295880183577537537e-02 1.392963230609893799e-01 3.106320798397064209e-01 3.942843079566955566e-01 1.292559355497360229e-01 1.293950974941253662e-01 1.056493371725082397e-01 1.777277141809463501e-01 -4.113677423447370529e-03 -2.013227045536041260e-01 -6.769138574600219727e-02 1.430858522653579712e-01 -7.511963695287704468e-02 1.937201768159866333e-01 1.749063581228256226e-01
8.406948298215866089e-02 -9.494195878505706787e-02 3.975068405270576477e-02 -8.179493993520736694e-02 2.538671493530273438e-01 2.207709550857543945e-01 -1.326384991407394409e-01 -1.414409726858139038e-01 -1.970151364803314209e-01 1.925243139266967773e-01 1.087506189942359924e-01 1.012772917747497559e-01 -1.428486853837966919e-01 3.426555097103118896e-01 9.910640865564346313e-02 2.088598310947418213e-01 2.722782492637634277e-01 -6.720875203609466553e-02 2.588505744934082031e-01 2.847344279289245605e-01 3.396289646625518799e-01 8.062832802534103394e-02 -8.724765479564666748e-02 1.139224041253328323e-02 3.050929605960845947e-01 1.220159530639648438e-01 -1.034505292773246765e-01 -9.402243047952651978e-02 -9.302126616239547729e-02 1.500560939311981201e-01 -1.243647560477256775e-01 -7.186826318502426147e-02
1.227877289056777954e-01 -1.691463142633438110e-01 1.532749086618423462e-01 3.707611933350563049e-02 1.888229548931121826e-01 -9.940624237060546875e-02 2.208506911993026733e-01 -6.327094882726669312e-02 -9.235989302396774292e-03 -2.715801121667027473e-03 -1.597189903259277344e-02 5.440896749496459961e-02 -2.529523074626922607e-01 4.797060787677764893e-01 4.906918480992317200e-02 2.392097562551498413e-01 1.767425388097763062e-01 -2.960352897644042969e-01 -3.790012374520301819e-02 -1.071417257189750671e-01 2.845363691449165344e-02 7.871319353580474854e-02 3.471175134181976318e-01 2.737975716590881348e-01 2.355841696262359619e-01 -1.563878059387207031e-01 -4.784870147705078125e-02 -1.232194080948829651e-01 -3.932278230786323547e-02 1.534243673086166382e-01 -1.366482824087142944e-01 2.552950009703636169e-02
1.121485084295272827e-01 5.609460175037384033e-02 -9.880123287439346313e-02 4.655598104000091553e-02 1.060519590973854065e-01 -1.401704996824264526e-01 7.044930756092071533e-02 -2.128066867589950562e-01 7.643988728523254395e-02 -1.362544298171997070e-01 -1.791040748357772827e-01 9.853668510913848877e-02 -1.304570436477661133e-01 1.807515919208526611e-01 4.248323738574981689e-01 1.744290441274642944e-01 -7.761399447917938232e-02 -3.926495313644409180e-01 -1.026253551244735718e-01 3.820013627409934998e-02 2.099427133798599243e-01 3.154000043869018555e-01 -4.812951385974884033e-02 5.414067581295967102e-02 -5.064156651496887207e-02 -1.519575156271457672e-02 -2.075567245483398438e-01 -1.046508252620697021e-01 2.457842975854873657e-01 3.205075860023498535e-01 8.453438431024551392e-02 1.277125477790832520e-01
6.704429537057876587e-02 -1.024310588836669922e-01 -6.894312053918838501e-02 4.166928678750991821e-02 6.451547890901565552e-02 -5.038728564977645874e-02 1.872788816690444946e-01 -1.311654299497604370e-01 -1.413268689066171646e-02 2.794241532683372498e-02 -1.611235439777374268e-01 2.315444052219390869e-01 -2.871482074260711670e-01 3.461987376213073730e-01 -2.288276702165603638e-01 -1.294386088848114014e-01 -1.233096793293952942e-01 -1.944886445999145508e-01 3.569341003894805908e-01 4.321586713194847107e-02 4.038957953453063965e-01 -7.036636769771575928e-02 -1.329288780689239502e-01 -2.018910199403762817e-01 1.656440794467926025e-01 1.375711262226104736e-01 -2.266907244920730591e-01 -9.768432378768920898e-02 6.609292328357696533e-02 2.003370597958564758e-02 2.122887670993804932e-01 -4.027081653475761414e-02
1.376760154962539673e-01 1.967371553182601929e-01 -1.613251268863677979e-01 -8.366696536540985107e-02 6.598905660212039948e-03 -2.674351036548614502e-01 9.812268614768981934e-02 -3.597947955131530762e-01 2.057647258043289185e-01 -4.341311380267143250e-02 -6.720196455717086792e-02 -5.804986134171485901e-02 -2.829110026359558105e-01 2.631774544715881348e-01 5.529656633734703064e-02 1.075827702879905701e-01 -9.711316088214516640e-04 -5.620017275214195251e-02 7.295176386833190918e-02 -1.326308548450469971e-01 3.783580362796783447e-01 1.018742024898529053e-01 1.837590038776397705e-01 -1.177054867148399353e-01 2.695286273956298828e-01 -1.528185755014419556e-01 -8.625850826501846313e-02 -1.352994292974472046e-01 -1.830543130636215210e-01 2.376837879419326782e-01 -1.581324487924575806e-01 1.365446448326110840e-01
8.238565921783447266e-02 -6.628606468439102173e-02 -3.501840634271502495e-03 5.204328522086143494e-02 3.329621255397796631e-01 -2.488086000084877014e-02 -1.932244002819061279e-01 1.328031122684478760e-01 1.524175852537155151e-01 7.980935275554656982e-02 6.318753957748413086e-02 3.901020586490631104e-01 -4.420483019202947617e-03 1.893753409385681152e-01 3.739657811820507050e-03 1.755012422800064087e-01 -8.035619743168354034e-03 -5.142240785062313080e-03 2.194791585206985474e-01 1.505748033523559570e-01 2.724852859973907471e-01 5.745607987046241760e-02 4.012350458651781082e-03 -3.514296561479568481e-02 1.307266950607299805e-01 -2.279287576675415039e-01 -3.137288987636566162e-02 -1.235232204198837280e-01 1.916368305683135986e-01 3.577316403388977051e-01 1.474748253822326660e-01 3.817177712917327881e-01
-2.598181962966918945e-01 1.321835815906524658e-01 -1.301411986351013184e-01 2.076635956764221191e-01 -6.100788712501525879e-02 3.965065348893404007e-03 -1.273634433746337891e-01 -2.603828907012939453e-01 -1.034918203949928284e-01 2.772029340267181396e-01 3.005416393280029297e-01 3.372581005096435547e-01 -1.414718329906463623e-01 1.686125546693801880e-01 1.288122683763504028e-01 2.864043973386287689e-02 -9.421291202306747437e-02 -2.454686313867568970e-01 -5.483538657426834106e-02 1.080071032047271729e-01 1.159047824330627918e-03 -1.552161872386932373e-01 1.409078687429428101e-01 3.360926210880279541e-01 1.726390868425369263e-01 8.248331025242805481e-03 -1.038922071456909180e-01 -1.736791878938674927e-01 2.503111362457275391e-01 1.232234090566635132e-01 9.639703482389450073e-02 1.051314324140548706e-01
8.542254567146301270e-02 1.163286492228507996e-01 -1.900859624147415161e-01 2.604179643094539642e-02 3.141956925392150879e-01 -1.225329488515853882e-01 -1.724034175276756287e-02 -3.418490663170814514e-02 4.417716991156339645e-03 -2.007036507129669189e-01 3.502196073532104492e-02 1.343207359313964844e-01 -4.200730919837951660e-01 3.053748235106468201e-02 2.823685705661773682e-01 1.405413895845413208e-01 -4.041735548526048660e-03 -3.441836237907409668e-01 3.144291043281555176e-01 -9.541325271129608154e-02 1.012312993407249451e-01 -1.254228502511978149e-01 -2.242091894149780273e-01 2.525592148303985596e-01 9.696935862302780151e-02 1.997345536947250366e-01 -1.149348467588424683e-01 -3.958326950669288635e-02 4.839658364653587341e-02 -1.616045534610748291e-01 1.205602139234542847e-01 1.310092061758041382e-01
-7.557730656117200851e-03 -1.688259243965148926e-01 -4.499964118003845215e-01 -8.971821516752243042e-03 6.365495920181274414e-02 1.896394342184066772e-01 -7.554278522729873657e-02 1.450678259134292603e-01 3.476923406124114990e-01 -4.640383645892143250e-02 8.820341527462005615e-02 -7.349582761526107788e-02 -2.992103099822998047e-01 1.655031442642211914e-01 -6.436344236135482788e-02 7.681708037853240967e-02 4.876701906323432922e-02 -7.436064630746841431e-02 -1.573723405599594116e-01 2.337430417537689209e-01 3.209801614284515381e-01 -8.951502293348312378e-02 9.533724188804626465e-02 3.397358655929565430e-01 2.230275571346282959e-01 -4.727464541792869568e-02 -1.637425273656845093e-01 9.858505800366401672e-03 1.055672764778137207e-02 5.677368119359016418e-02 -4.812017083168029785e-02 1.775246560573577881e-01
-7.011712342500686646e-02 9.140847623348236084e-02 -6.812063604593276978e-02 3.639373555779457092e-02 3.336582332849502563e-02 -1.651747673749923706e-01 1.979484260082244873e-01 -3.830997943878173828e-01 1.160209532827138901e-02 5.189071968197822571e-02 6.263440940529108047e-03 2.711917161941528320e-01 6.593716889619827271e-02 1.056250333786010742e-01 1.765366345643997192e-01 1.303625106811523438e-01 -1.541074663400650024e-01 -6.174716725945472717e-02 1.029019616544246674e-02 -1.072095558047294617e-01 2.985900640487670898e-01 -3.531190007925033569e-02 2.235682755708694458e-01 -3.064949996769428253e-02 1.415764391422271729e-01 -1.367837786674499512e-01 -3.048343360424041748e-01 -3.968341946601867676e-01 3.427081108093261719e-01 1.936110854148864746e-01 -3.693769872188568115e-02 -2.006194554269313812e-02
1.130427420139312744e-01 -2.775292694568634033e-01 -1.202053949236869812e-01 5.075794085860252380e-02 2.339087575674057007e-01 4.266382753849029541e-02 -2.782834470272064209e-01 -3.188201412558555603e-02 1.196891292929649353e-01 2.461264282464981079e-02 -1.410110443830490112e-01 -5.177094414830207825e-02 -3.928125798702239990e-01 -4.447129555046558380e-03 -2.297279387712478638e-01 2.134855240583419800e-01 -9.377168118953704834e-02 6.345745921134948730e-02 1.653591096401214600e-01 3.124010562896728516e-01 3.483888208866119385e-01 2.620442509651184082e-01 -9.570223093032836914e-02 1.167697608470916748e-01 1.783800274133682251e-01 9.403534978628158569e-02 -1.251978874206542969e-01 -1.553295552730560303e-01 4.300693795084953308e-02 -1.021301969885826111e-01 4.310225322842597961e-02 1.510546654462814331e-01
1.304192245006561279e-01 -4.938467964529991150e-02 -4.427293241024017334e-01 1.320559382438659668e-01 2.233415246009826660e-01 2.477558702230453491e-01 -1.106061786413192749e-01 6.824975716881453991e-04 1.167779192328453064e-01 -6.135300174355506897e-02 -8.165511488914489746e-02 9.054309129714965820e-02 -3.318916857242584229e-01 -4.618289321660995483e-02 -1.538499146699905396e-01 2.598812878131866455e-01 2.364906668663024902e-02 -1.665109694004058838e-01 -1.006055176258087158e-01 2.846060097217559814e-01 2.617676258087158203e-01 3.234642371535301208e-02 -1.759320497512817383e-01 2.448821663856506348e-01 1.782441586256027222e-01 -2.557496353983879089e-02 -1.570595800876617432e-01 -1.738155633211135864e-01 -9.689301997423171997e-02 -1.466440856456756592e-01 7.018025644356384873e-05 9.875658154487609863e-02
-1.209810301661491394e-01 -1.657214164733886719e-01 6.313931196928024292e-02 1.725412607192993164e-01 -7.340607047080993652e-02 -6.070136558264493942e-03 2.572966516017913818e-01 -7.953313738107681274e-02 3.686074614524841309e-01 -2.388629689812660217e-02 -9.561907500028610229e-02 3.125251531600952148e-01 -9.071259200572967529e-02 -6.414292380213737488e-03 9.988235682249069214e-02 2.190928459167480469e-01 1.579073965549468994e-01 -1.235343143343925476e-01 2.637243568897247314e-01 3.541245684027671814e-02 7.810840755701065063e-02 1.772336661815643311e-02 2.469487674534320831e-02 1.190093979239463806e-01 4.877513051033020020e-01 -1.598641127347946167e-01 -1.405521184206008911e-01 -1.166196167469024658e-01 2.333151102066040039e-01 9.777038544416427612e-02 2.087456285953521729e-01 -1.070460304617881775e-02
-1.147446632385253906e-01 -4.336160793900489807e-02 -3.278547432273626328e-03 1.363838762044906616e-01 -6.747992336750030518e-02 9.829762578010559082e-02 3.022194653749465942e-02 -1.445816904306411743e-01 6.543966475874185562e-03 6.738450378179550171e-02 -7.891190052032470703e-02 2.460293620824813843e-01 -2.412203848361968994e-01 3.274782896041870117e-01 1.733676046133041382e-01 -5.142509564757347107e-02 -3.654420003294944763e-02 -3.057436086237430573e-02 3.293645977973937988e-01 1.502299904823303223e-01 -4.467717930674552917e-02 -5.421586707234382629e-02 7.955764979124069214e-02 1.012452244758605957e-01 2.636798620223999023e-01 -3.564989268779754639e-01 -3.988619744777679443e-01 -2.743063271045684814e-01 2.553425431251525879e-01 8.567781746387481689e-02 -4.287358745932579041e-02 -2.588083222508430481e-02
-7.007021456956863403e-02 -2.250756472349166870e-01 1.808610185980796814e-02 -1.203908994793891907e-01 -5.470473691821098328e-02 1.244010552763938904e-01 1.055665612220764160e-01 -1.696822345256805420e-01 -8.824307471513748169e-02 7.784925401210784912e-02 1.323456168174743652e-01 -5.320513620972633362e-02 -3.264993727207183838e-01 4.043787121772766113e-01 -8.713912963867187500e-02 2.742739617824554443e-01 -4.074264690279960632e-02 -2.613794803619384766e-01 9.863188117742538452e-02 -7.680451124906539917e-02 -1.659266799688339233e-01 1.125280782580375671e-01 -9.312482923269271851e-02 1.582957655191421509e-01 4.076500535011291504e-01 2.121290266513824463e-01 -2.285857200622558594e-01 -6.189735233783721924e-02 8.749113976955413818e-02 1.715926378965377808e-01 -1.300705820322036743e-01 5.710642412304878235e-02
1.063550636172294617e-01 1.036399044096469879e-02 -1.616213172674179077e-01 -1.047882214188575745e-01 4.077075123786926270e-01 1.110978126525878906e-01 2.232979983091354370e-02 -2.937143743038177490e-01 9.289421141147613525e-02 -2.824817597866058350e-01 1.208922415971755981e-01 -8.798923343420028687e-02 -3.099330365657806396e-01 1.630000323057174683e-01 -3.879750147461891174e-02 3.061926364898681641e-01 -3.794476017355918884e-02 -1.524057239294052124e-01 2.046157568693161011e-01 -9.629589319229125977e-02 7.968465797603130341e-03 -1.502410918474197388e-01 -2.076217681169509888e-01 9.021906554698944092e-02 1.227084025740623474e-01 1.674784123897552490e-01 -1.760385483503341675e-01 5.790827050805091858e-02 2.874411642551422119e-01 1.210947185754776001e-01 -7.723804563283920288e-02 1.645718663930892944e-01
1.213458776473999023e-01 -1.862935870885848999e-01 -1.172377988696098328e-01 -6.499601877294480801e-04 7.375949621200561523e-02 5.833958089351654053e-02 -1.803454197943210602e-02 -3.596255183219909668e-02 -1.560244709253311157e-01 -6.443474441766738892e-02 9.049338102340698242e-02 -3.944119438529014587e-02 -8.258787542581558228e-02 1.858053505420684814e-01 3.974605724215507507e-02 3.665570616722106934e-01 4.252191167324781418e-03 -8.029959164559841156e-03 -1.232575699687004089e-01 -1.247125584632158279e-02 2.721206545829772949e-01 6.034772470593452454e-02 -1.471735090017318726e-01 3.082493543624877930e-01 2.080702632665634155e-01 1.821791976690292358e-01 -9.544818848371505737e-02 -4.664273001253604889e-04 9.273654222488403320e-02 2.134659439325332642e-01 3.002901375293731689e-01 5.206716656684875488e-01
-2.819076739251613617e-02 -2.291486114263534546e-01 7.749355398118495941e-03 -5.668260157108306885e-02 2.497551441192626953e-01 1.845393925905227661e-01 -2.330928146839141846e-01 -8.940955251455307007e-02 8.210209012031555176e-02 7.016147673130035400e-02 -5.248079448938369751e-02 1.859861165285110474e-01 -4.243565201759338379e-01 -9.670550376176834106e-02 -2.266743779182434082e-01 1.059797704219818115e-01 8.060798048973083496e-02 -2.048283815383911133e-01 -1.488603744655847549e-02 2.547532133758068085e-02 3.911548256874084473e-01 -6.308025866746902466e-02 -2.210694365203380585e-02 4.630402922630310059e-01 1.509417891502380371e-01 -3.434921056032180786e-02 -1.613675206899642944e-01 -4.517668858170509338e-02 -6.197037175297737122e-03 -1.014285534620285034e-01 -3.701749956235289574e-03 5.477847065776586533e-03
8.988741785287857056e-02 1.936451494693756104e-01 -2.292599827051162720e-01 -3.189935088157653809e-01 4.703458398580551147e-02 -3.800355643033981323e-02 2.074145972728729248e-01 -1.103580519556999207e-01 1.755003333091735840e-01 8.853629231452941895e-03 1.750573217868804932e-01 2.393829524517059326e-01 -2.482610046863555908e-01 -2.378188967704772949e-01 -4.255526233464479446e-03 3.168497234582901001e-02 5.586257204413414001e-02 -3.616551458835601807e-01 -4.059524799231439829e-04 4.921741038560867310e-02 -1.935292780399322510e-02 -1.513276696205139160e-01 -6.848657038062810898e-03 1.858112365007400513e-01 1.894061565399169922e-01 -2.728373929858207703e-02 -6.912504881620407104e-02 -3.500427901744842529e-01 3.084450960159301758e-01 1.910513490438461304e-01 -1.051709130406379700e-01 -4.893921315670013428e-02
-1.387251354753971100e-02 -2.457374483346939087e-01 -1.370540559291839600e-01 -9.399906545877456665e-02 3.040690906345844269e-02 -3.039232827723026276e-02 1.269536912441253662e-01 2.250652164220809937e-01 -1.271729618310928345e-01 9.405992925167083740e-02 -8.709907531738281250e-02 1.397404372692108154e-01 -1.690369099378585815e-01 3.112858831882476807e-01 1.172775179147720337e-01 -1.027693152427673340e-01 3.507016599178314209e-02 -2.600996494293212891e-01 7.625862956047058105e-02 1.254176050424575806e-01 5.233742594718933105e-01 -1.772323399782180786e-01 1.206128075718879700e-01 1.369675993919372559e-01 1.147142052650451660e-01 1.009430438280105591e-01 1.019742190837860107e-01 -1.877348423004150391e-01 1.625713557004928589e-01 2.965708076953887939e-01 1.667614728212356567e-01 3.175006061792373657e-02
2.288554906845092773e-01 8.032417297363281250e-02 -2.512022554874420166e-01 4.151369035243988037e-01 -4.624000564217567444e-02 6.680727005004882812e-02 -1.906003057956695557e-01 -6.593071669340133667e-02 1.712450981140136719e-01 -7.292164955288171768e-03 2.234229296445846558e-01 -5.121237412095069885e-02 -3.307337760925292969e-01 2.337510585784912109e-01 2.042306065559387207e-01 1.497716456651687622e-01 5.872431024909019470e-02 -1.192700266838073730e-01 8.577260375022888184e-02 -1.744071021676063538e-02 1.840747594833374023e-01 1.566796153783798218e-01 -5.727830529212951660e-02 7.202969491481781006e-02 9.496892243623733521e-02 -9.832601062953472137e-04 4.051015526056289673e-02 -4.397926479578018188e-02 2.274087220430374146e-01 3.548595011234283447e-01 -2.512737177312374115e-02 2.554755508899688721e-01
9.441383183002471924e-02 -4.503940790891647339e-02 -1.813561916351318359e-01 -6.310685724020004272e-02 2.926687896251678467e-01 -1.168064624071121216e-01 1.073125824332237244e-01 -5.766796413809061050e-03 8.470115065574645996e-02 -2.306129038333892822e-01 1.901755630970001221e-01 1.237284317612648010e-01 -3.464142382144927979e-01 6.855154037475585938e-02 2.765376865863800049e-01 -7.763062417507171631e-02 -4.975780099630355835e-02 -1.539454609155654907e-01 4.090992510318756104e-01 -6.822694092988967896e-02 1.195296645164489746e-01 -2.545340359210968018e-01 -8.206440508365631104e-02 3.483815789222717285e-01 8.210668712854385376e-02 3.165823593735694885e-02 -9.117692708969116211e-02 -3.258536383509635925e-02 2.298934608697891235e-01 -9.526404738426208496e-02 1.509988214820623398e-02 1.940588206052780151e-01
-9.322980046272277832e-02 3.032168932259082794e-02 -2.161340713500976562e-01 -2.261244058609008789e-01 2.324632406234741211e-01 1.670673042535781860e-01 -1.343602091073989868e-01 -5.105238035321235657e-02 -9.197797626256942749e-02 -3.787036240100860596e-02 3.812412917613983154e-01 1.494740992784500122e-01 -3.166563510894775391e-01 2.445104122161865234e-01 1.633433699607849121e-01 2.211278527975082397e-01 -2.802329137921333313e-02 -7.342732697725296021e-02 -6.839442253112792969e-02 4.419179633259773254e-03 1.429029256105422974e-01 2.882559001445770264e-01 4.897695034742355347e-02 2.169664800167083740e-01 2.198041528463363647e-01 -1.986276060342788696e-01 -5.885859020054340363e-03 -2.167726755142211914e-01 2.605977654457092285e-02 1.191649138927459717e-01 2.156863957643508911e-01 1.290904432535171509e-01
2.394945174455642700e-01 -1.598279029130935669e-01 -1.234539523720741272e-01 4.905654489994049072e-02 2.895514369010925293e-01 1.984828263521194458e-01 -8.072214573621749878e-02 -2.614453434944152832e-01 2.046174854040145874e-01 -9.070689789950847626e-03 1.055442988872528076e-01 4.757901653647422791e-02 -1.812457293272018433e-01 -1.736449450254440308e-01 -1.850715875625610352e-01 1.388263702392578125e-01 -3.056086972355842590e-02 -2.363318502902984619e-01 -6.303423643112182617e-02 1.135409772396087646e-01 1.586361527442932129e-01 -2.165593206882476807e-01 1.073114015161991119e-02 3.176759779453277588e-01 1.770153641700744629e-01 9.793798625469207764e-02 -3.889994025230407715e-01 -1.655811220407485962e-01 5.733277276158332825e-02 8.975574374198913574e-02 -2.273735105991363525e-01 -3.161738859489560127e-03
1.469659209251403809e-01 -3.070448935031890869e-01 -3.598869144916534424e-01 -9.986845403909683228e-02 4.487881436944007874e-02 -1.001096069812774658e-01 1.921402215957641602e-01 2.046854346990585327e-01 6.892574578523635864e-02 2.008651047945022583e-01 3.395041450858116150e-02 4.801502078771591187e-02 -2.485726773738861084e-01 -2.805531257763504982e-03 4.846997186541557312e-02 -4.054100066423416138e-02 1.000133380293846130e-01 9.351292252540588379e-02 7.432591915130615234e-02 -6.373297423124313354e-02 4.038397967815399170e-01 1.187394112348556519e-01 -8.090445399284362793e-02 7.601507753133773804e-02 4.451525211334228516e-01 -1.191551685333251953e-01 -2.647899687290191650e-01 -2.293602004647254944e-02 5.597216077148914337e-03 1.350418776273727417e-01 -1.118199974298477173e-01 8.845604956150054932e-02
-9.746997058391571045e-02 -9.007775783538818359e-02 -4.296344146132469177e-02 -7.926433533430099487e-02 -5.003842338919639587e-02 -1.533327996730804443e-01 2.914105653762817383e-01 1.157883927226066589e-02 -1.377373933792114258e-01 1.233616396784782410e-01 -7.912438362836837769e-02 2.541248500347137451e-02 -3.015243113040924072e-01 1.455510873347520828e-02 -9.507438540458679199e-02 3.556542694568634033e-01 -2.731146663427352905e-02 -3.230881989002227783e-01 9.700828790664672852e-02 1.157366782426834106e-01 1.868003904819488525e-01 -7.715022563934326172e-02 -1.912052780389785767e-01 4.870764166116714478e-02 -1.667872187681496143e-03 -3.075817972421646118e-02 -3.784927129745483398e-01 -4.035461544990539551e-01 1.141647547483444214e-01 1.314142346382141113e-01 2.114275693893432617e-01 -7.521978765726089478e-02
5.502508953213691711e-02 9.129802882671356201e-02 3.344138711690902710e-02 -3.016378879547119141e-01 9.575596451759338379e-02 1.881112307310104370e-01 3.362042829394340515e-02 -1.141338646411895752e-01 1.257846206426620483e-01 1.840694099664688110e-01 -9.473420679569244385e-02 2.896947264671325684e-01 -3.367721438407897949e-01 3.722549602389335632e-02 -2.789231538772583008e-01 6.319063156843185425e-02 -1.055992990732192993e-01 -1.100866571068763733e-01 3.137499094009399414e-01 -1.049588471651077271e-01 4.283942878246307373e-01 4.291126504540443420e-02 -7.553718239068984985e-02 1.802244186401367188e-01 1.204686686396598816e-01 -7.435793988406658173e-03 -7.569193840026855469e-02 -1.035622209310531616e-01 4.106203466653823853e-02 1.810786128044128418e-01 -2.772058248519897461e-01 -3.411835059523582458e-03
-1.144549921154975891e-01 -3.537134826183319092e-01 -8.420330286026000977e-02 1.096526160836219788e-01 -3.078323788940906525e-02 2.780339121818542480e-02 -6.341492291539907455e-03 7.866741716861724854e-02 2.677726149559020996e-01 -2.965115308761596680e-01 -1.557327359914779663e-01 -3.831205517053604126e-02 -2.157480269670486450e-01 1.529149413108825684e-01 -4.865352809429168701e-02 -2.356772683560848236e-02 3.849640861153602600e-02 -4.881602898240089417e-02 4.451647400856018066e-02 -1.211009249091148376e-01 4.859198033809661865e-01 2.225942537188529968e-02 1.153613552451133728e-01 2.043005377054214478e-01 2.396572232246398926e-01 1.480965465307235718e-01 -6.612473726272583008e-02 -1.054250225424766541e-01 2.291504591703414917e-01 2.658767104148864746e-01 -1.206813976168632507e-01 1.781488358974456787e-01
-1.133530866354703903e-02 -3.443343937397003174e-01 -2.822690084576606750e-02 -4.077266529202461243e-02 -2.249420434236526489e-01 -5.748565122485160828e-02 1.957181543111801147e-01 -1.214394718408584595e-01 -5.702054873108863831e-02 2.527914941310882568e-01 2.129778712987899780e-01 -1.030415818095207214e-01 -3.025853335857391357e-01 2.748511433601379395e-01 -5.065890401601791382e-02 1.824078410863876343e-01 -5.462246388196945190e-02 -4.172059893608093262e-01 2.248957753181457520e-01 -6.358794122934341431e-02 5.671482160687446594e-02 1.764667034149169922e-01 -7.735849171876907349e-02 1.602482050657272339e-01 2.354463636875152588e-01 1.908900588750839233e-01 -1.698165535926818848e-01 1.305268984287977219e-02 1.548850387334823608e-01 -2.175991050899028778e-02 2.948674932122230530e-02 4.377391934394836426e-02
-8.101367205381393433e-02 1.260609328746795654e-01 -3.138079643249511719e-01 2.547508478164672852e-02 4.124977439641952515e-02 5.467583239078521729e-02 8.929122984409332275e-02 -2.019708305597305298e-01 -8.970069140195846558e-02 1.425013840198516846e-01 -8.982105553150177002e-02 8.511422574520111084e-02 -2.561767995357513428e-01 -1.084666419774293900e-02 -5.255100782960653305e-03 3.791096806526184082e-01 -1.788785904645919800e-01 -6.230029091238975525e-02 -4.305173829197883606e-02 -2.873546481132507324e-01 4.925534501671791077e-02 -2.467913180589675903e-01 -1.180839017033576965e-01 3.218602240085601807e-01 3.503757417201995850e-01 2.887938357889652252e-02 -1.568770110607147217e-01 -1.923524439334869385e-01 2.969361376017332077e-03 1.014098376035690308e-01 -2.613726556301116943e-01 8.254336565732955933e-02
1.164584308862686157e-01 6.837470829486846924e-02 2.458751350641250610e-01 -7.118723541498184204e-02 2.736472487449645996e-01 3.618302196264266968e-02 2.790998108685016632e-02 1.017002612352371216e-01 -1.203085109591484070e-01 -1.720093935728073120e-02 -1.089016124606132507e-01 3.959552049636840820e-01 -2.273785471916198730e-01 1.561479568481445312e-01 2.060382217168807983e-01 1.593682616949081421e-01 -3.928038477897644043e-02 -1.349325627088546753e-01 5.968061834573745728e-02 1.789894551038742065e-01 3.842768371105194092e-01 -1.564909070730209351e-01 7.556338608264923096e-02 1.473059952259063721e-01 5.737164523452520370e-03 -2.003787904977798462e-01 -1.552418898791074753e-02 -1.863538622856140137e-01 2.072113901376724243e-01 1.470880061388015747e-01 2.171351909637451172e-01 2.445300370454788208e-01
1.211830750107765198e-01 -1.153991594910621643e-01 -2.800365090370178223e-01 2.814207971096038818e-01 2.103569060564041138e-01 2.002429217100143433e-01 1.102945134043693542e-01 -1.297741234302520752e-01 -6.665840744972229004e-02 -1.123226955533027649e-01 2.451860010623931885e-01 -6.029856577515602112e-02 -2.945300340652465820e-01 4.828748106956481934e-01 4.076016694307327271e-02 1.230552196502685547e-01 -1.762274056673049927e-01 -1.220554411411285400e-01 1.428158208727836609e-02 -7.619439810514450073e-02 2.425613999366760254e-01 2.168845683336257935e-01 7.559826225042343140e-02 -6.599199026823043823e-02 1.613712459802627563e-01 -9.086768142879009247e-03 -9.468162059783935547e-02 5.611723288893699646e-02 1.236143484711647034e-01 1.653770059347152710e-01 8.869769424200057983e-02 1.638652086257934570e-01
1.953168958425521851e-01 6.804889440536499023e-02 1.000351086258888245e-02 5.680233612656593323e-02 1.188931390643119812e-01 -7.684509456157684326e-02 8.222364634275436401e-02 -3.073269128799438477e-01 2.534707635641098022e-02 1.785668879747390747e-01 -1.173371002078056335e-01 3.240180611610412598e-01 -6.666246056556701660e-02 2.853236496448516846e-01 -6.346559524536132812e-02 2.093596905469894409e-01 1.530501097440719604e-01 -3.312276601791381836e-01 1.639889329671859741e-01 1.614127308130264282e-01 2.200264632701873779e-01 4.413378611207008362e-02 -4.248123168945312500e-01 4.506278410553932190e-02 6.962754577398300171e-02 -8.778469264507293701e-02 -2.845641672611236572e-01 -7.859461754560470581e-02 -1.581595279276371002e-02 1.128385029733181000e-02 -1.610385924577713013e-01 -5.185123905539512634e-02
6.548523902893066406e-02 -1.592206060886383057e-01 -1.656764000654220581e-01 2.200754731893539429e-01 -9.324955940246582031e-02 -1.964988559484481812e-01 3.016241192817687988e-01 -1.604648828506469727e-01 6.994056701660156250e-02 -5.064821802079677582e-03 2.039425522089004517e-01 -3.951397165656089783e-02 -2.422320395708084106e-01 1.554552167654037476e-01 -1.247402951121330261e-01 2.875662147998809814e-01 1.112696379423141479e-01 -2.865958213806152344e-01 2.297631651163101196e-01 -2.582180500030517578e-02 1.926182061433792114e-01 2.109626121819019318e-02 1.732054352760314941e-01 -1.042940318584442139e-01 2.229186743497848511e-01 -6.936462968587875366e-02 -4.426110088825225830e-01 5.922698602080345154e-02 6.412423402070999146e-02 -4.685724526643753052e-02 9.566719084978103638e-02 -7.416452467441558838e-02
2.060109972953796387e-01 -8.236668072640895844e-03 -1.534437388181686401e-01 1.326262652873992920e-01 -7.848125696182250977e-02 7.635271549224853516e-02 -2.521121874451637268e-02 -2.091788351535797119e-01 -2.741070389747619629e-01 -2.149982601404190063e-01 1.181342899799346924e-01 1.666023135185241699e-01 -4.321889579296112061e-01 2.003032714128494263e-01 -1.557702198624610901e-02 4.028918743133544922e-01 -1.502196788787841797e-01 1.649190187454223633e-01 -1.599063873291015625e-01 1.345657855272293091e-01 1.193295046687126160e-01 7.448593527078628540e-02 4.881232604384422302e-02 1.928005367517471313e-01 1.017695069313049316e-01 -3.399839252233505249e-02 -1.382432132959365845e-01 -2.233751863241195679e-01 4.593319073319435120e-02 7.807105779647827148e-03 8.446776866912841797e-02 2.546006143093109131e-01
4.202018305659294128e-02 -1.011318787932395935e-01 -2.618826627731323242e-01 -1.099833920598030090e-01 -1.783156692981719971e-01 -1.592312157154083252e-01 1.084751933813095093e-01 3.145909681916236877e-02 -3.516312688589096069e-02 1.639609597623348236e-02 -2.971225231885910034e-02 4.440950751304626465e-01 -2.660256624221801758e-01 2.048562839627265930e-02 1.651770919561386108e-01 1.244430989027023315e-01 -3.707983493804931641e-01 -3.587617352604866028e-02 1.386845856904983521e-01 -3.236740082502365112e-02 3.441199362277984619e-01 1.719333678483963013e-01 -9.558267146348953247e-02 1.607142835855484009e-01 -3.726246953010559082e-02 1.801839172840118408e-01 -2.658405900001525879e-01 -1.000905856490135193e-01 1.294497400522232056e-02 2.338934838771820068e-01 4.095773398876190186e-02 -1.036971509456634521e-01
2.329513132572174072e-01 -6.678721867501735687e-03 -1.365064233541488647e-01 5.523381382226943970e-02 2.304061651229858398e-01 2.462414838373661041e-02 6.255226582288742065e-02 -2.059194445610046387e-01 6.510351598262786865e-02 9.565645456314086914e-02 -2.379489839076995850e-01 1.464801728725433350e-01 -3.718222677707672119e-01 2.140173017978668213e-01 3.359534740447998047e-01 2.363111972808837891e-01 2.761124670505523682e-01 -7.370719313621520996e-02 -2.741055190563201904e-01 6.415127217769622803e-02 1.592140495777130127e-01 9.927258640527725220e-02 -2.294657286256551743e-03 6.448266655206680298e-02 9.000882506370544434e-02 6.382064521312713623e-02 2.125985734164714813e-02 -5.400498211383819580e-02 3.226517513394355774e-02 2.849270999431610107e-01 1.252353340387344360e-01 2.569604814052581787e-01
1.351470202207565308e-01 -6.433095782995223999e-02 8.599217981100082397e-02 2.771229743957519531e-01 -1.016389802098274231e-01 8.331871032714843750e-02 1.998016983270645142e-01 -5.061755701899528503e-02 1.981912255287170410e-01 2.110417783260345459e-01 4.229173436760902405e-02 1.734304875135421753e-01 -8.652823418378829956e-02 1.206082403659820557e-01 1.940702199935913086e-01 2.460953295230865479e-01 1.959139704704284668e-01 -3.270704299211502075e-02 1.383803784847259521e-01 2.731917798519134521e-01 1.401246190071105957e-01 -2.471119165420532227e-01 -1.681034713983535767e-01 1.397563070058822632e-01 1.933410465717315674e-01 2.611013948917388916e-01 -2.218320071697235107e-01 -2.103350609540939331e-01 3.068384230136871338e-01 1.603030115365982056e-01 -6.795384734869003296e-02 1.118509620428085327e-01
1.169729381799697876e-01 -2.019462361931800842e-02 3.297181427478790283e-02 1.793930381536483765e-01 2.075811326503753662e-01 1.065872013568878174e-01 1.486238390207290649e-01 -2.672688961029052734e-01 1.306588500738143921e-01 8.093126863241195679e-02 1.451568603515625000e-01 2.380650192499160767e-01 -2.732395529747009277e-01 -1.515169292688369751e-01 -1.594705432653427124e-01 8.012137562036514282e-02 -2.815284132957458496e-01 1.808790257200598717e-03 -1.097359461709856987e-03 8.184184134006500244e-02 8.306539803743362427e-02 -5.668675154447555542e-02 -2.289854222908616066e-03 4.371467530727386475e-01 -1.015845686197280884e-01 6.519189570099115372e-03 -1.963026523590087891e-01 -2.970091402530670166e-01 2.827543020248413086e-01 1.278778538107872009e-02 1.455583423376083374e-01 2.196476012468338013e-01
7.242511212825775146e-02 7.171891629695892334e-02 -1.465011015534400940e-02 -2.090360671281814575e-01 1.464706361293792725e-01 -1.001522466540336609e-01 -3.898196220397949219e-01 -2.249182462692260742e-01 -3.547534346580505371e-02 2.202208489179611206e-01 7.861644774675369263e-02 9.548778645694255829e-03 -2.540655732154846191e-01 2.182457149028778076e-01 -1.266691684722900391e-01 2.024879455566406250e-01 -1.105275899171829224e-01 1.022946909070014954e-01 9.023817628622055054e-02 1.781688816845417023e-02 4.315639734268188477e-01 -7.318053394556045532e-02 -5.407356470823287964e-02 -3.230977430939674377e-02 2.937697768211364746e-01 2.381164133548736572e-01 -7.281786203384399414e-02 -2.916792333126068115e-01 4.596987366676330566e-02 1.066744402050971985e-01 -9.385966509580612183e-02 6.341087073087692261e-02
-9.494486451148986816e-02 2.157067805528640747e-01 9.953551739454269409e-02 1.562404036521911621e-01 2.172237485647201538e-01 -1.244982033967971802e-01 -3.326686844229698181e-02 -1.233216598629951477e-01 1.916252635419368744e-02 1.871520280838012695e-02 -1.156691014766693115e-01 1.106870919466018677e-01 -1.136522963643074036e-01 3.169395029544830322e-01 6.800637394189834595e-02 -4.859260097146034241e-02 3.905183076858520508e-02 -1.407851427793502808e-01 -5.470815114676952362e-03 1.587908416986465454e-01 5.718714594841003418e-01 -1.398645043373107910e-01 -2.569217383861541748e-01 -4.382934421300888062e-02 1.624731421470642090e-01 -9.083536453545093536e-03 -5.043788254261016846e-02 -3.355568349361419678e-01 -1.521076112985610962e-01 1.513722687959671021e-01 4.081177059561014175e-03 1.887504011392593384e-01
1.661022305488586426e-01 1.130590736865997314e-01 -4.426548779010772705e-01 -6.070996448397636414e-02 1.265369802713394165e-01 7.454564422369003296e-02 -4.506231471896171570e-02 -3.074345588684082031e-01 1.504651606082916260e-01 6.160785257816314697e-02 1.959521174430847168e-01 -1.027371659874916077e-01 -1.416381001472473145e-01 1.372106522321701050e-01 1.558634731918573380e-02 2.991894781589508057e-01 2.325373888015747070e-02 -1.173585429787635803e-01 2.202340401709079742e-02 -3.669232875108718872e-02 -7.752623409032821655e-02 -1.507869660854339600e-01 -1.353277266025543213e-01 2.626189589500427246e-01 1.623727828264236450e-01 1.417506933212280273e-01 -1.883747130632400513e-01 -2.368618547916412354e-01 3.904947340488433838e-01 7.348462194204330444e-02 1.324307732284069061e-02 9.781593829393386841e-02
6.014775112271308899e-02 1.442611068487167358e-01 -5.851696431636810303e-02 5.261802673339843750e-02 1.506583094596862793e-01 -1.569251865148544312e-01 -8.609870076179504395e-02 1.846958883106708527e-03 1.949628740549087524e-01 1.940615922212600708e-01 8.654104173183441162e-02 2.731771469116210938e-01 -3.851130902767181396e-01 -4.412483051419258118e-02 3.652177751064300537e-01 -8.242412656545639038e-02 7.179812341928482056e-02 -3.321533203125000000e-01 2.447431534528732300e-01 -1.537410076707601547e-02 9.498811513185501099e-02 -5.368912126868963242e-03 1.035089269280433655e-01 1.157388836145401001e-01 1.105013266205787659e-01 2.136907726526260376e-01 -2.409341931343078613e-01 -3.424868583679199219e-01 8.677213639020919800e-02 -1.297224014997482300e-01 -7.716526743024587631e-03 -7.672942592762410641e-04
5.886418372392654419e-02 -1.275128722190856934e-01 -3.144472092390060425e-02 5.978055763989686966e-03 1.549080461263656616e-01 2.031229622662067413e-02 1.420198529958724976e-01 1.312702298164367676e-01 6.347069144248962402e-02 -1.489008069038391113e-01 -5.853942781686782837e-02 -6.311108171939849854e-02 -2.567058801651000977e-01 1.875405162572860718e-01 5.675906315445899963e-03 2.901632487773895264e-01 -2.129184156656265259e-01 -8.502480387687683105e-02 -1.724262535572052002e-01 -2.346856892108917236e-01 2.667868137359619141e-01 1.146091520786285400e-01 -2.009954750537872314e-01 8.962950855493545532e-02 1.421014666557312012e-01 1.794567555189132690e-01 -1.880326271057128906e-01 -2.188844084739685059e-01 1.994993239641189575e-01 1.986418664455413818e-01 1.618461608886718750e-01 4.327847361564636230e-01
1.637290716171264648e-01 -1.028819307684898376e-01 -7.392445951700210571e-02 2.133976668119430542e-01 -9.458635002374649048e-02 1.299105733633041382e-01 -7.675545662641525269e-02 -7.012523710727691650e-02 1.327554285526275635e-01 -4.716898873448371887e-02 8.705268800258636475e-02 1.848403960466384888e-01 -2.432687729597091675e-01 1.894155442714691162e-01 4.686624109745025635e-01 2.118090838193893433e-01 -8.795501291751861572e-02 -3.182821571826934814e-01 -1.342162787914276123e-01 4.449376463890075684e-02 1.307514905929565430e-01 3.416725993156433105e-01 1.010327264666557312e-01 3.040267825126647949e-01 8.192592114210128784e-02 -4.298771917819976807e-02 1.045484021306037903e-01 -1.284795403480529785e-01 2.489989064633846283e-02 9.454006701707839966e-02 -6.856820732355117798e-02 1.950589418411254883e-01
6.358131766319274902e-02 -7.507163099944591522e-03 -3.852164000272750854e-02 -1.814674735069274902e-01 2.850522398948669434e-01 -1.501078307628631592e-01 7.813091576099395752e-02 -1.648495905101299286e-02 2.509672343730926514e-01 9.114868193864822388e-02 -3.630186617374420166e-02 -2.821888588368892670e-02 -3.464104831218719482e-01 2.482219040393829346e-01 3.109510838985443115e-01 3.051394224166870117e-01 -2.570190429687500000e-01 -1.042536646127700806e-02 -1.093727275729179382e-01 2.618223428726196289e-01 7.202149182558059692e-02 2.090419381856918335e-01 -3.299495205283164978e-03 5.989394709467887878e-02 1.700081527233123779e-01 -5.914796516299247742e-02 2.196491137146949768e-02 -1.123017747886478901e-03 3.801619708538055420e-01 1.243050172924995422e-01 1.111249402165412903e-01 4.613528028130531311e-02
-2.496467716991901398e-02 6.280724704265594482e-02 -1.368045955896377563e-01 1.258506476879119873e-01 3.516302406787872314e-01 5.654137581586837769e-02 1.444582194089889526e-01 -2.206012606620788574e-03 -1.095123365521430969e-01 -2.854016050696372986e-02 1.932331323623657227e-01 1.661763936281204224e-01 -4.446070194244384766e-01 2.114671021699905396e-01 3.764410912990570068e-01 1.089638471603393555e-01 9.889646619558334351e-02 -2.286475747823715210e-01 -1.723282784223556519e-02 5.112232174724340439e-04 4.333231598138809204e-02 2.121521234512329102e-01 1.609062254428863525e-01 -4.396325442939996719e-03 2.478496730327606201e-01 -2.011287808418273926e-01 1.099528861232101917e-03 1.471761893481016159e-02 -3.517021238803863525e-02 -7.092758547514677048e-03 8.155797421932220459e-02 3.069783151149749756e-01
-2.852253019809722900e-01 1.120574865490198135e-02 -1.683309674263000488e-01 -1.185068935155868530e-01 -1.215903759002685547e-01 3.509359061717987061e-02 1.046505495905876160e-01 -1.805170476436614990e-01 2.094658315181732178e-01 3.051950335502624512e-01 -2.139468491077423096e-01 1.401416063308715820e-01 -5.524810403585433960e-04 1.414173394441604614e-01 1.367212533950805664e-01 2.410926371812820435e-01 1.033110320568084717e-01 -5.875144898891448975e-02 2.429485023021697998e-01 1.006550788879394531e-01 3.268430531024932861e-01 -1.538945734500885010e-01 9.786400943994522095e-02 1.762554794549942017e-01 2.960022687911987305e-01 1.587595790624618530e-01 -2.596492134034633636e-02 -1.853939592838287354e-01 1.699386388063430786e-01 2.584795057773590088e-01 1.291280239820480347e-01 -5.168972909450531006e-02
-7.800471037626266479e-03 -1.323615908622741699e-01 -1.003916487097740173e-01 1.286294460296630859e-01 -1.414779387414455414e-02 -1.564422249794006348e-01 2.249172329902648926e-01 -1.538522243499755859e-01 -6.223737448453903198e-02 3.056741058826446533e-01 -1.302931308746337891e-01 3.274580836296081543e-01 -2.584555745124816895e-01 1.267233192920684814e-01 1.325658559799194336e-01 1.456138044595718384e-01 -1.876657605171203613e-01 -9.715647436678409576e-03 3.673285245895385742e-02 1.431125253438949585e-01 1.801742017269134521e-01 -1.974050998687744141e-01 8.612308651208877563e-02 -9.205829352140426636e-02 1.701159775257110596e-01 -2.725984156131744385e-01 -3.391888439655303955e-01 -1.697033792734146118e-01 9.406783431768417358e-02 7.760549336671829224e-02 -2.647529542446136475e-01 1.928274780511856079e-01
1.895282566547393799e-01 6.521690636873245239e-02 -7.311309874057769775e-02 2.426556348800659180e-01 5.767699331045150757e-02 -7.349608093500137329e-02 1.570035517215728760e-01 -1.114795431494712830e-01 1.877593994140625000e-01 -6.490431725978851318e-02 -4.080847278237342834e-02 -2.439901977777481079e-01 -3.620025813579559326e-01 1.182684078812599182e-01 2.061070054769515991e-01 -7.078468799591064453e-03 -1.681134998798370361e-01 -1.321883052587509155e-01 2.965705990791320801e-01 2.921439334750175476e-02 2.901207506656646729e-01 1.420895904302597046e-01 -2.780567109584808350e-02 2.208788692951202393e-01 1.924061179161071777e-01 1.596056856215000153e-02 -2.060553617775440216e-02 2.553409337997436523e-01 2.391491085290908813e-01 3.258535265922546387e-01 4.681720584630966187e-02 6.811356544494628906e-02
-2.825831249356269836e-02 1.157884299755096436e-01 -1.546218991279602051e-01 -1.080894768238067627e-01 -9.491628408432006836e-02 -2.966878414154052734e-01 2.659921050071716309e-01 -2.468896955251693726e-01 -1.201846823096275330e-01 1.294699311256408691e-01 -1.031975448131561279e-01 5.845790728926658630e-02 -1.985648125410079956e-01 3.034267127513885498e-01 -7.969389855861663818e-02 -5.838664621114730835e-02 7.593320310115814209e-02 5.551674962043762207e-02 2.165846154093742371e-02 8.922044187784194946e-02 4.486009776592254639e-01 4.314409196376800537e-02 -1.743912249803543091e-01 9.440343827009201050e-03 3.260890245437622070e-01 9.714074432849884033e-02 -8.972585946321487427e-02 -3.104309439659118652e-01 -1.079408377408981323e-01 -2.448905631899833679e-02 -1.061904206871986389e-01 2.008372545242309570e-01
9.460111707448959351e-02 7.940728217363357544e-02 4.413067549467086792e-02 1.053087692707777023e-02 -2.355122938752174377e-02 -4.808798432350158691e-02 -1.341572254896163940e-01 -2.517362833023071289e-01 -1.551765203475952148e-01 1.121356561779975891e-01 1.750532984733581543e-01 2.394606620073318481e-01 -2.713687419891357422e-01 2.836875319480895996e-01 -1.904013566672801971e-03 -2.239289879798889160e-01 -4.083330556750297546e-02 3.478426486253738403e-02 6.783913820981979370e-02 1.011449396610260010e-01 4.124635756015777588e-01 -1.162668392062187195e-01 -1.062109917402267456e-01 5.044908612035214901e-04 3.450143337249755859e-01 -3.321872279047966003e-02 -1.494578644633293152e-02 -1.506569832563400269e-01 -2.029005140066146851e-01 2.136147469282150269e-01 -1.722813099622726440e-01 3.120395541191101074e-01
-2.613298892974853516e-01 1.261598169803619385e-01 2.626597285270690918e-01 1.246540173888206482e-01 7.699768245220184326e-02 -9.596560895442962646e-02 9.317830950021743774e-02 -2.297673188149929047e-02 -1.274779671803116798e-03 -5.530017986893653870e-02 -2.428770810365676880e-01 2.343040406703948975e-01 -1.125250235199928284e-01 2.803916931152343750e-01 3.780911490321159363e-02 3.062660098075866699e-01 3.407742478884756565e-04 -1.299428790807723999e-01 1.861284226179122925e-01 8.363422006368637085e-02 1.601872146129608154e-01 1.871649026870727539e-01 -2.659331560134887695e-01 1.337888240814208984e-01 2.812689840793609619e-01 -1.799526810646057129e-01 -3.226324319839477539e-01 -1.186543479561805725e-01 -1.746356636285781860e-01 1.927161216735839844e-02 1.050779521465301514e-01 1.550672799348831177e-01
5.258304625749588013e-02 5.435080267488956451e-03 1.644301712512969971e-01 6.552714854478836060e-02 -5.642398726195096970e-03 3.799152560532093048e-03 -4.233074560761451721e-02 -3.261805474758148193e-01 1.906407810747623444e-02 -5.734088335884734988e-05 -1.473967880010604858e-01 2.188826203346252441e-01 -6.196435168385505676e-02 2.497879564762115479e-01 1.491419672966003418e-01 -1.085267364978790283e-01 6.027270853519439697e-02 4.093470051884651184e-02 2.136146128177642822e-01 2.199183776974678040e-02 4.635197222232818604e-01 -2.198673598468303680e-02 -2.565413713455200195e-01 4.694231972098350525e-02 2.194407582283020020e-01 -5.428838729858398438e-02 -1.481897532939910889e-01 -1.575450301170349121e-01 -1.295859813690185547e-01 2.539775967597961426e-01 -1.794810742139816284e-01 3.757945597171783447e-01
2.160372287034988403e-01 -6.376047432422637939e-02 -2.842073142528533936e-01 -1.587928533554077148e-01 1.455508172512054443e-01 -1.026536617428064346e-02 -5.256902426481246948e-02 -1.576140075922012329e-01 1.213246807456016541e-01 -1.586918532848358154e-01 7.810716331005096436e-02 1.689636111259460449e-01 -2.023740410804748535e-01 -1.305631268769502640e-02 -1.975515484809875488e-01 9.179638326168060303e-02 -3.001652061939239502e-01 -1.228438466787338257e-01 -4.269781336188316345e-02 1.425871104001998901e-01 4.089687764644622803e-02 -5.546309426426887512e-02 -8.058809489011764526e-02 2.079948037862777710e-01 2.604830563068389893e-01 -3.003190159797668457e-01 -3.674193918704986572e-01 -3.025076985359191895e-01 -3.000032529234886169e-02 1.874731332063674927e-01 -1.385975629091262817e-01 9.793484956026077271e-02
-7.482618093490600586e-02 -1.120172813534736633e-01 -1.468149125576019287e-01 2.197050303220748901e-01 -2.580347657203674316e-02 3.590724989771842957e-02 3.406207561492919922e-01 -1.644746661186218262e-01 -5.675271525979042053e-02 -1.280483454465866089e-01 1.509532630443572998e-01 -1.760039478540420532e-01 -1.551866680383682251e-01 1.311494708061218262e-01 -9.552971273660659790e-02 3.515818417072296143e-01 8.546851575374603271e-02 -3.486545979976654053e-01 1.564148366451263428e-01 -4.168518260121345520e-02 2.417563349008560181e-01 5.707225576043128967e-02 5.747492983937263489e-02 -1.227249875664710999e-01 3.465412259101867676e-01 1.791045814752578735e-02 -3.736460804939270020e-01 -1.847670786082744598e-02 2.822853066027164459e-02 4.497458413243293762e-02 1.458149999380111694e-01 4.008447751402854919e-03
-7.170049846172332764e-02 5.690356716513633728e-03 3.242457052692770958e-03 9.874337911605834961e-02 3.896002098917961121e-02 8.744069188833236694e-02 1.193507295101881027e-02 -1.576002687215805054e-01 1.870785281062126160e-02 1.810490787029266357e-01 -1.318638473749160767e-01 2.531655728816986084e-01 -2.123046219348907471e-01 3.185487985610961914e-01 1.815588623285293579e-01 1.920471154153347015e-02 -5.119311064481735229e-02 3.329519182443618774e-02 2.521463036537170410e-01 9.723063558340072632e-03 4.345251247286796570e-02 4.853357002139091492e-02 1.719470173120498657e-01 4.026193171739578247e-02 2.751954793930053711e-01 -3.164673745632171631e-01 -4.551843404769897461e-01 -2.757057845592498779e-01 2.765380740165710449e-01 -8.733424544334411621e-02 -6.994746625423431396e-02 -7.427925616502761841e-02
7.637161016464233398e-02 -8.079023659229278564e-02 -1.176217719912528992e-01 -9.038031846284866333e-02 7.734141498804092407e-02 -1.139657944440841675e-01 2.630616724491119385e-01 -2.768116295337677002e-01 -8.864810317754745483e-02 1.085935905575752258e-01 -9.303545206785202026e-02 3.446893095970153809e-01 -7.862664014101028442e-02 2.721672952175140381e-01 5.311891436576843262e-02 5.445885658264160156e-02 9.041541814804077148e-02 6.779554486274719238e-02 2.269578725099563599e-01 3.496122062206268311e-01 -4.886146634817123413e-02 1.412257403135299683e-01 4.542829096317291260e-02 2.465504109859466553e-01 1.615268141031265259e-01 -1.719051897525787354e-01 -2.987129986286163330e-01 -1.831359714269638062e-01 2.724401354789733887e-01 -6.897993385791778564e-02 -2.120787464082241058e-02 1.953047662973403931e-01
1.408572960644960403e-02 -3.168697357177734375e-01 -5.295863375067710876e-02 -3.065860830247402191e-02 1.742920093238353729e-02 -1.282651871442794800e-01 2.370783090591430664e-01 -7.376682013273239136e-02 1.837205290794372559e-01 2.720632851123809814e-01 -2.167914807796478271e-01 6.903379410505294800e-02 -7.647747546434402466e-02 9.253284335136413574e-02 1.515106763690710068e-02 2.195126265287399292e-01 -7.546247541904449463e-02 -1.513228267431259155e-01 2.780369818210601807e-01 -3.035259805619716644e-02 1.111570000648498535e-01 4.417458176612854004e-02 -9.793894737958908081e-02 -4.968003556132316589e-02 4.408158063888549805e-01 -4.908258840441703796e-02 1.043315902352333069e-01 -3.013191223144531250e-01 3.333391249179840088e-01 1.360540986061096191e-01 1.606578677892684937e-01 8.863282948732376099e-02
-1.150678768754005432e-01 -1.609255820512771606e-01 7.711332291364669800e-02 2.724906429648399353e-02 1.392495632171630859e-01 6.204598769545555115e-02 1.424822807312011719e-01 1.452110409736633301e-01 8.215507119894027710e-02 2.871269918978214264e-02 -1.393697783350944519e-02 -3.718890249729156494e-02 -1.243893280625343323e-01 -1.163611486554145813e-01 1.163314655423164368e-01 3.011157512664794922e-01 1.085706278681755066e-01 -3.837862014770507812e-01 3.358133509755134583e-02 1.160757467150688171e-01 4.003417789936065674e-01 -2.678090147674083710e-02 -1.787856072187423706e-01 2.606266140937805176e-01 -8.694277144968509674e-03 -1.292205452919006348e-01 -4.204361140727996826e-01 -1.739218831062316895e-01 4.010760039091110229e-02 2.732422649860382080e-01 2.084801346063613892e-02 -1.101050153374671936e-01
1.318695247173309326e-01 -1.887839883565902710e-01 9.280772507190704346e-02 1.023277863860130310e-01 -5.188728496432304382e-02 5.117805674672126770e-02 1.467033326625823975e-01 -1.743392795324325562e-01 2.005455084145069122e-02 9.408058971166610718e-02 -2.385778278112411499e-01 1.690522879362106323e-01 -2.807786166667938232e-01 2.448580861091613770e-01 -4.034484624862670898e-01 2.953120134770870209e-02 -1.010077297687530518e-01 1.731117605231702328e-03 1.080683693289756775e-01 -8.002518117427825928e-02 3.994511663913726807e-01 1.438089367002248764e-02 -1.394016146659851074e-01 2.089414596557617188e-01 3.367176651954650879e-01 1.020087450742721558e-01 -2.518882602453231812e-02 -1.325909644365310669e-01 -1.785546988248825073e-01 1.518177092075347900e-01 -2.291827835142612457e-02 1.577095985412597656e-01
3.592979337554425001e-04 -3.460429310798645020e-01 2.730073221027851105e-02 1.974952220916748047e-01 -1.084696128964424133e-01 2.811687812209129333e-02 -1.467459797859191895e-01 3.128740936517715454e-03 -1.757231056690216064e-01 -1.195257455110549927e-01 -2.479897439479827881e-02 2.832335531711578369e-01 -1.584762334823608398e-01 3.250673115253448486e-01 1.909559816122055054e-01 5.142526328563690186e-02 1.596122980117797852e-02 -5.417291074991226196e-03 -1.191453859210014343e-01 5.874407663941383362e-02 4.092523455619812012e-01 -3.191477060317993164e-02 -8.017092198133468628e-02 5.465293303132057190e-02 3.373732864856719971e-01 -1.222679112106561661e-02 -1.247791722416877747e-01 -6.714872270822525024e-02 -1.021146327257156372e-01 -2.084633521735668182e-02 1.555875092744827271e-01 3.814985752105712891e-01
-7.663561403751373291e-02 6.090178713202476501e-02 1.375501006841659546e-01 3.693777695298194885e-02 -3.007705323398113251e-02 5.368948355317115784e-02 1.615950167179107666e-01 -3.648267984390258789e-01 -1.301312148571014404e-01 1.715875566005706787e-01 1.057874858379364014e-01 3.216736912727355957e-01 -1.507441420108079910e-02 2.035360783338546753e-01 1.156591773033142090e-01 8.458676189184188843e-02 -2.790522761642932892e-02 -1.854032427072525024e-01 1.351850032806396484e-01 -1.513932179659605026e-02 1.790535598993301392e-01 -1.775511652231216431e-01 1.664930135011672974e-01 -3.828492015600204468e-02 2.471238523721694946e-01 -1.189847514033317566e-01 -3.589421212673187256e-01 -3.223179280757904053e-01 2.633469700813293457e-01 2.403490096330642700e-01 -3.568592667579650879e-02 3.363221138715744019e-02
1.175460070371627808e-01 -1.445282250642776489e-01 8.520639687776565552e-02 3.748204410076141357e-01 -2.801631093025207520e-01 -8.136373013257980347e-03 7.470339536666870117e-02 -2.043353766202926636e-01 8.271205425262451172e-02 -7.499796152114868164e-02 -1.377605646848678589e-01 1.735124737024307251e-01 -3.477189242839813232e-01 1.979544907808303833e-01 4.555347934365272522e-02 2.818495035171508789e-01 -9.000349789857864380e-02 -7.849577069282531738e-02 -2.575505338609218597e-02 1.105202585458755493e-01 2.197541892528533936e-01 -2.079625874757766724e-01 3.461915254592895508e-02 1.196790933609008789e-01 2.239198237657546997e-02 5.060896743088960648e-03 -6.821464747190475464e-02 -3.522137999534606934e-01 2.508206665515899658e-01 -7.483546435832977295e-02 1.727832257747650146e-01 1.633748859167098999e-01
1.643493026494979858e-02 -2.693265974521636963e-01 -5.924217775464057922e-02 9.325733035802841187e-02 3.604942262172698975e-01 8.625962585210800171e-02 -2.771686315536499023e-01 -2.342268079519271851e-02 3.011374771595001221e-01 -2.800709195435047150e-02 7.385316491127014160e-02 -1.401436924934387207e-01 -2.279916703701019287e-01 -8.869887143373489380e-02 -8.939612656831741333e-02 1.304551064968109131e-01 -2.828451097011566162e-01 -1.065581515431404114e-01 2.428568750619888306e-01 1.288748085498809814e-01 2.428655624389648438e-01 1.780405044555664062e-01 1.966748153790831566e-03 2.699275910854339600e-01 1.997723579406738281e-01 6.267856806516647339e-02 -2.270266264677047729e-01 -1.822299957275390625e-01 2.761668153107166290e-02 3.545063361525535583e-02 -1.703698784112930298e-01 9.314078837633132935e-02
-4.497538320720195770e-03 1.127736642956733704e-01 -1.175060495734214783e-01 -2.261212319135665894e-01 -9.845124930143356323e-02 -2.271047532558441162e-01 4.974279925227165222e-02 1.954584419727325439e-01 1.569151729345321655e-01 2.100622653961181641e-01 1.506075263023376465e-02 2.012427300214767456e-01 -3.338061273097991943e-01 3.880516588687896729e-01 7.531196810305118561e-03 2.313216775655746460e-01 -1.929110735654830933e-01 -5.457961931824684143e-02 9.708304703235626221e-02 2.650054357945919037e-02 2.383267283439636230e-01 -2.415269017219543457e-01 -5.571373924612998962e-02 -2.013244293630123138e-02 3.372388482093811035e-01 8.074936270713806152e-02 1.071359813213348389e-01 -1.216609030961990356e-01 1.532191932201385498e-01 2.208112366497516632e-02 -1.249636872671544552e-03 2.363564968109130859e-01
1.974290609359741211e-02 -6.961860507726669312e-02 -2.078074961900711060e-01 2.407394200563430786e-01 6.129937991499900818e-02 -2.186581045389175415e-01 2.648803889751434326e-01 -2.534005641937255859e-01 -5.428470298647880554e-02 1.481830030679702759e-01 -9.870626777410507202e-02 3.900592029094696045e-01 -2.062990665435791016e-01 -1.101276092231273651e-02 1.961597055196762085e-01 2.716626599431037903e-02 1.502051576972007751e-02 -9.577035158872604370e-02 1.093135401606559753e-01 1.929859817028045654e-01 1.330969184637069702e-01 -7.657005637884140015e-02 1.422540992498397827e-01 -1.134742870926856995e-01 4.763146862387657166e-02 -1.459989398717880249e-01 -1.828518360853195190e-01 -3.033543527126312256e-01 2.777808606624603271e-01 1.149689331650733948e-01 -1.624991595745086670e-01 2.405830174684524536e-01
9.494848549365997314e-02 8.561231940984725952e-02 1.703819483518600464e-01 -2.519927322864532471e-01 -1.062212437391281128e-01 1.714555621147155762e-01 1.360325068235397339e-01 -5.550441145896911621e-02 2.052004486322402954e-01 1.495296806097030640e-01 1.279371883720159531e-02 1.817515641450881958e-01 -3.906662166118621826e-01 3.436757996678352356e-02 -1.172271277755498886e-02 2.645193636417388916e-01 -2.001623064279556274e-01 -2.486748099327087402e-01 1.200717166066169739e-01 7.793817669153213501e-02 3.605750501155853271e-01 1.709260605275630951e-02 -2.647410333156585693e-01 2.144164033234119415e-02 1.003002896904945374e-01 1.140484288334846497e-01 -1.097284373827278614e-03 -3.194484412670135498e-01 5.110760405659675598e-02 2.353695407509803772e-02 -5.158933997154235840e-02 2.304208725690841675e-01
-7.255104184150695801e-02 -5.988439917564392090e-02 -1.296196132898330688e-01 8.340698480606079102e-02 -1.931961253285408020e-02 1.688944399356842041e-01 1.567372828722000122e-01 -7.706548273563385010e-02 -2.164473086595535278e-01 1.631470024585723877e-01 -1.864421414211392403e-03 -6.453171372413635254e-03 -2.929855585098266602e-01 1.360275447368621826e-01 -5.571365356445312500e-03 2.268584221601486206e-01 -1.784316748380661011e-01 -1.961061060428619385e-01 3.077507019042968750e-01 -1.806150823831558228e-01 1.186549589037895203e-01 -3.102062046527862549e-01 -8.959306031465530396e-02 2.452903985977172852e-01 4.063946604728698730e-01 -1.223836094141006470e-01 -1.355329155921936035e-01 -8.004112169146537781e-03 7.875975966453552246e-02 3.235862031579017639e-02 -1.583839952945709229e-01 2.675902247428894043e-01
1.429368853569030762e-01 -1.970960646867752075e-01 -2.966145575046539307e-01 -4.964161664247512817e-02 7.143238186836242676e-02 3.485823571681976318e-01 -1.890880912542343140e-01 -4.073912650346755981e-02 1.684930622577667236e-01 -2.019793540239334106e-01 1.778402179479598999e-02 1.939392983913421631e-01 -1.925668120384216309e-01 -2.444435283541679382e-02 -1.150035858154296875e-01 1.192438602447509766e-01 1.099549382925033569e-01 -2.532296441495418549e-02 1.812062561511993408e-01 -4.581205546855926514e-02 4.665624201297760010e-01 1.048670560121536255e-01 2.627032995223999023e-02 2.377347946166992188e-01 4.350316524505615234e-02 -1.057130694389343262e-01 -2.904854714870452881e-01 -2.481096684932708740e-01 1.184633523225784302e-01 -4.571355506777763367e-02 5.780428275465965271e-02 4.459448531270027161e-02
-1.047723516821861267e-01 -1.102475449442863464e-01 9.778042882680892944e-02 1.158791631460189819e-01 3.240915760397911072e-02 4.366734996438026428e-02 -2.187463641166687012e-02 2.356276288628578186e-02 3.417312353849411011e-02 2.056761682033538818e-01 -5.731697753071784973e-02 1.969476491212844849e-01 -1.505796462297439575e-01 2.776470482349395752e-01 1.506750732660293579e-01 9.216058999300003052e-03 3.392957523465156555e-02 -1.275928318500518799e-01 4.254459142684936523e-01 2.699773386120796204e-02 9.822312742471694946e-02 -2.480916492640972137e-02 1.776458770036697388e-01 5.240131914615631104e-02 3.766427338123321533e-01 -1.702835559844970703e-01 -3.816038072109222412e-01 -1.168952211737632751e-01 4.021038413047790527e-01 -6.330667436122894287e-02 2.888141386210918427e-02 -3.730057924985885620e-02
-1.004090979695320129e-01 -2.383183538913726807e-01 -3.645488619804382324e-01 1.355606168508529663e-01 3.895435631275177002e-01 1.485815923660993576e-02 -8.924762159585952759e-02 7.407147902995347977e-03 4.167545214295387268e-02 -7.560547441244125366e-02 3.644466772675514221e-02 1.612844914197921753e-01 -3.945264518260955811e-01 2.101813703775405884e-01 -1.799179613590240479e-02 -8.653829991817474365e-02 -7.833200506865978241e-03 -2.127266861498355865e-02 -1.397885680198669434e-01 9.144045412540435791e-02 2.396013140678405762e-01 -2.053938657045364380e-01 -1.502741426229476929e-01 5.620548129081726074e-02 2.380667179822921753e-01 -6.274753063917160034e-02 -2.866686880588531494e-01 4.091230034828186035e-02 -1.466131806373596191e-01 5.733157321810722351e-02 -2.036504894495010376e-01 1.222966760396957397e-01
1.345851123332977295e-01 -3.865746557712554932e-01 9.354541450738906860e-02 -8.537677349522709846e-04 2.892194781452417374e-03 -1.481764316558837891e-01 3.965515270829200745e-02 1.640182547271251678e-02 1.109869126230478287e-02 -5.950930342078208923e-02 7.330937683582305908e-02 2.059439867734909058e-01 -2.572893798351287842e-01 2.300075739622116089e-01 4.933882039040327072e-03 3.693458065390586853e-02 1.321058273315429688e-01 -1.334108263254165649e-01 -1.040654927492141724e-01 4.653390496969223022e-02 5.557461380958557129e-01 -7.113453000783920288e-02 -2.930655777454376221e-01 7.804133743047714233e-02 2.970716953277587891e-01 -1.458541005849838257e-01 1.249200943857431412e-02 2.709597162902355194e-02 -1.592375151813030243e-02 9.038018994033336639e-03 2.491261661052703857e-01 -3.156109526753425598e-02
2.532855868339538574e-01 -2.052562125027179718e-02 9.056390076875686646e-02 5.212236940860748291e-02 2.394334524869918823e-01 -2.997130453586578369e-01 -1.596982777118682861e-01 -1.766383502399548888e-04 1.202646046876907349e-01 1.507848948240280151e-01 -1.785784959793090820e-01 -6.026605516672134399e-02 -5.375214815139770508e-01 -2.287479862570762634e-02 2.499394267797470093e-01 -3.962652757763862610e-03 2.345107868313789368e-02 -1.304575651884078979e-01 2.415210008621215820e-01 8.206477761268615723e-02 9.742731600999832153e-02 3.453411534428596497e-02 4.014497995376586914e-02 1.237420178949832916e-02 1.555745303630828857e-01 2.841757237911224365e-01 -2.869446575641632080e-01 -1.199289560317993164e-01 1.309868842363357544e-01 9.871921688318252563e-02 2.074765600264072418e-02 5.557090044021606445e-02
-1.310125589370727539e-01 -3.936867415904998779e-01 4.860664904117584229e-02 -7.328358292579650879e-02 3.730919063091278076e-01 -1.533310562372207642e-01 -3.668963536620140076e-02 -2.326879054307937622e-01 1.427362412214279175e-01 -2.191149592399597168e-01 3.351498246192932129e-01 2.681564092636108398e-01 -2.844960689544677734e-01 4.201910458505153656e-03 1.331386268138885498e-01 2.001953721046447754e-01 -1.455136984586715698e-01 -4.975621402263641357e-02 2.386068850755691528e-01 6.146654486656188965e-02 1.285669654607772827e-01 -1.849759966135025024e-01 -5.982469022274017334e-02 7.925465703010559082e-02 1.021328121423721313e-01 -1.941646449267864227e-02 5.990146473050117493e-02 -2.084726691246032715e-01 5.135315656661987305e-02 6.409831345081329346e-02 -2.541427500545978546e-02 1.793680526316165924e-02
1.270045191049575806e-01 1.466881036758422852e-01 -8.102166652679443359e-02 -2.196171581745147705e-01 1.123462021350860596e-01 1.047335788607597351e-01 1.822886429727077484e-02 6.050866469740867615e-02 -5.002630501985549927e-02 1.463650465011596680e-01 1.428573280572891235e-01 9.537196904420852661e-02 -3.157926201820373535e-01 1.233158633112907410e-01 2.341042459011077881e-02 2.761178910732269287e-01 -8.654747158288955688e-02 -9.336443245410919189e-02 1.455471515655517578e-01 1.240665186196565628e-02 2.682312428951263428e-01 4.251534640789031982e-01 1.101176738739013672e-01 3.674865365028381348e-01 2.908671740442514420e-03 -1.918615698814392090e-01 -1.022753566503524780e-01 -1.063708141446113586e-01 1.259207278490066528e-01 -1.585267670452594757e-02 3.012247383594512939e-01 1.787810921669006348e-01
7.808879017829895020e-02 -1.523341238498687744e-01 -2.167468816041946411e-01 -1.134681105613708496e-01 4.240254685282707214e-02 8.275184035301208496e-02 -1.092651411890983582e-01 -7.931145839393138885e-03 6.114836782217025757e-02 -6.281488388776779175e-02 -3.205981850624084473e-02 1.621039062738418579e-01 -4.085873961448669434e-01 2.793517149984836578e-02 -3.140027821063995361e-01 3.261705338954925537e-01 4.122867807745933533e-02 -3.812502697110176086e-02 6.801749020814895630e-02 1.864430755376815796e-01 4.925467669963836670e-01 4.817304387688636780e-02 1.870337575674057007e-01 2.171680629253387451e-01 6.416529417037963867e-02 8.413121104240417480e-02 -2.255272716283798218e-01 4.223676025867462158e-02 -1.214825361967086792e-01 -3.401781618595123291e-02 1.691663712263107300e-01 6.718491762876510620e-02
-1.192760616540908813e-01 -2.415673062205314636e-02 -1.062448993325233459e-01 -9.647851437330245972e-02 -4.281575977802276611e-02 -4.084037244319915771e-02 2.122527211904525757e-01 -2.344707846641540527e-01 -1.212130859494209290e-01 -1.683818921446800232e-02 1.616132855415344238e-01 9.632828086614608765e-02 -3.038126230239868164e-01 1.882186532020568848e-01 4.782077670097351074e-02 2.461489737033843994e-01 3.254515826702117920e-01 -1.495230644941329956e-01 8.816488087177276611e-02 1.146094575524330139e-01 1.209809258580207825e-01 -1.189714446663856506e-01 -8.254674822092056274e-02 2.034060359001159668e-01 1.790294796228408813e-01 1.057498455047607422e-01 -1.999861449003219604e-01 -4.129824638366699219e-01 2.832968235015869141e-01 -2.305379211902618408e-01 6.219519302248954773e-02 -5.354087427258491516e-02
-4.297921434044837952e-02 1.116042584180831909e-02 4.305937513709068298e-02 1.279840618371963501e-01 2.836837247014045715e-02 1.285410374402999878e-01 3.324742019176483154e-01 8.682498335838317871e-02 2.259841933846473694e-02 1.329998224973678589e-01 2.870912253856658936e-01 5.562450736761093140e-02 -1.235721725970506668e-02 1.022264063358306885e-01 -1.918212743476033211e-03 1.031175926327705383e-01 -1.911701261997222900e-02 -3.525019064545631409e-02 3.137455508112907410e-02 8.603916317224502563e-02 5.139541029930114746e-01 -1.859127879142761230e-01 -1.659339368343353271e-01 2.421546876430511475e-01 3.567175269126892090e-01 -1.600606143474578857e-01 -1.379276365041732788e-01 -2.791205644607543945e-01 2.499190717935562134e-01 -8.176922053098678589e-02 -5.016085878014564514e-02 5.561036616563796997e-02
-1.496125161647796631e-01 -1.995786726474761963e-01 -5.361655354499816895e-02 1.241447702050209045e-01 5.296761170029640198e-02 -1.018985584378242493e-01 2.174393534660339355e-01 -8.032400510273873806e-04 1.881523430347442627e-01 2.074122726917266846e-01 1.696562021970748901e-01 1.558567285537719727e-01 -1.811410188674926758e-01 4.199622273445129395e-01 -1.389339864253997803e-01 1.599178761243820190e-01 1.663618385791778564e-01 -2.960296571254730225e-01 1.681548357009887695e-01 1.317021548748016357e-01 1.619294434785842896e-01 2.542651444673538208e-02 3.550702929496765137e-01 -2.445418946444988251e-02 2.610433995723724365e-01 4.121723771095275879e-02 -2.359784096479415894e-01 -6.941272318363189697e-02 -3.803415596485137939e-02 -5.570447072386741638e-03 -1.564692556858062744e-01 -5.193917453289031982e-02
1.056547537446022034e-01 -1.560398340225219727e-01 -1.418378055095672607e-01 2.567220032215118408e-01 3.026162981986999512e-01 -1.053648814558982849e-01 -1.554801464080810547e-01 -1.933492124080657959e-01 7.995095849037170410e-02 -1.710588932037353516e-01 1.208062916994094849e-01 -6.284894049167633057e-02 -2.718791365623474121e-01 1.204971373081207275e-01 1.743742972612380981e-01 -4.132112488150596619e-03 -2.342112362384796143e-01 -2.170601785182952881e-01 1.258411705493927002e-01 1.093849167227745056e-01 3.742836415767669678e-02 -1.136022731661796570e-01 2.261582165956497192e-01 2.125921547412872314e-01 4.044075496494770050e-03 2.608766853809356689e-01 -2.828553617000579834e-01 -7.137385755777359009e-02 1.391170322895050049e-01 1.076670736074447632e-01 -2.178967148065567017e-01 2.629635632038116455e-01
-3.027108125388622284e-02 -2.016720026731491089e-01 -4.319932684302330017e-02 1.349642574787139893e-01 2.408942431211471558e-01 1.141678243875503540e-01 1.922379136085510254e-01 1.096104457974433899e-01 1.725345700979232788e-01 -3.581753075122833252e-01 -1.183736026287078857e-01 1.222628653049468994e-01 -2.356287240982055664e-01 2.780607044696807861e-01 -1.110886335372924805e-01 2.597044110298156738e-01 -1.111585367470979691e-02 -1.174681410193443298e-01 -9.960204362869262695e-02 -1.529424935579299927e-01 3.532064557075500488e-01 1.988440155982971191e-01 -1.642860770225524902e-01 1.208073943853378296e-01 5.418356135487556458e-02 2.069628685712814331e-01 -1.400053352117538452e-01 -4.390735179185867310e-02 1.898839771747589111e-01 1.206535771489143372e-01 -7.944206893444061279e-02 2.032654583454132080e-01
3.614092990756034851e-02 4.771678522229194641e-02 -2.258548885583877563e-01 1.351029574871063232e-01 2.301943302154541016e-02 1.675533875823020935e-02 1.710867583751678467e-01 -2.431084960699081421e-02 -1.610907167196273804e-01 -1.473655086010694504e-02 -8.931120485067367554e-02 2.900873124599456787e-01 -2.098656296730041504e-01 2.438809722661972046e-01 1.940631866455078125e-01 3.207204043865203857e-01 1.187512204051017761e-01 1.204210072755813599e-01 -6.506394594907760620e-02 -2.129912823438644409e-01 3.778753876686096191e-01 -4.754417762160301208e-02 2.410275787115097046e-01 1.840266138315200806e-01 -7.928048819303512573e-02 4.453059285879135132e-02 -2.785159349441528320e-01 -1.923915743827819824e-01 2.994005680084228516e-01 3.984431549906730652e-02 1.478188578039407730e-02 6.804702430963516235e-02
1.468139886856079102e-01 1.824773699045181274e-01 -9.924589097499847412e-02 5.643083155155181885e-02 2.014719843864440918e-01 -1.207097023725509644e-01 9.840945713222026825e-03 -1.175622362643480301e-02 3.221446871757507324e-01 5.268402397632598877e-02 2.077727392315864563e-02 3.883157968521118164e-01 -3.291941285133361816e-01 -5.349293723702430725e-02 2.423459738492965698e-01 2.060073241591453552e-02 2.551240026950836182e-01 -2.610012590885162354e-01 2.831098735332489014e-01 1.050903722643852234e-01 7.394806016236543655e-04 -3.845520317554473877e-02 -3.801705315709114075e-02 1.702256798744201660e-01 1.228747963905334473e-01 2.319334000349044800e-01 -2.679676711559295654e-01 -1.544023156166076660e-01 7.449710741639137268e-03 -1.098339185118675232e-01 1.237833201885223389e-01 1.645953580737113953e-02
1.878275722265243530e-01 -8.917329460382461548e-02 2.085918933153152466e-01 -5.015728063881397247e-03 1.266274303197860718e-01 4.193678498268127441e-02 3.604174405336380005e-02 -4.507456719875335693e-02 1.425759494304656982e-01 -2.004496157169342041e-01 -7.454378157854080200e-02 3.153172731399536133e-01 -1.643718928098678589e-01 2.084963172674179077e-01 1.567929089069366455e-01 7.785438001155853271e-02 4.723230376839637756e-02 -1.735301166772842407e-01 1.437730342149734497e-01 1.768261641263961792e-01 4.816723763942718506e-01 4.567525908350944519e-02 4.795002937316894531e-02 7.140254974365234375e-02 1.265137922018766403e-02 -3.678851425647735596e-01 -3.194389864802360535e-02 -1.977272629737854004e-01 1.647091656923294067e-01 1.508145779371261597e-01 1.556168347597122192e-01 2.236174941062927246e-01
2.741890773177146912e-02 1.491789966821670532e-01 -1.063778344541788101e-02 7.260188460350036621e-02 2.651698291301727295e-01 -3.769878996536135674e-03 -1.670366525650024414e-01 -2.786355316638946533e-01 -2.195120453834533691e-01 1.572282016277313232e-01 1.861724629998207092e-02 2.540042996406555176e-01 -3.476925492286682129e-01 3.424348533153533936e-01 1.151690911501646042e-02 3.954966962337493896e-01 1.551563590764999390e-01 6.467659771442413330e-02 5.926876142621040344e-02 -5.272003635764122009e-02 1.855015605688095093e-01 -8.484639972448348999e-02 -6.751649081707000732e-02 9.704555571079254150e-02 2.763552367687225342e-01 -4.121344164013862610e-02 -3.451455757021903992e-02 -2.257665842771530151e-01 9.307172149419784546e-02 -1.266886889934539795e-01 7.308229804039001465e-02 -1.133473142981529236e-01
1.237073019146919250e-01 -1.808784306049346924e-01 -2.996600866317749023e-01 9.922816604375839233e-02 -5.980780720710754395e-02 -1.753435432910919189e-01 -4.187742713838815689e-03 -1.036540865898132324e-01 -6.988392025232315063e-02 -1.103450357913970947e-01 1.029263362288475037e-01 4.641427099704742432e-01 -2.158262580633163452e-02 1.154508739709854126e-01 1.483716964721679688e-01 1.885711401700973511e-01 -1.270834803581237793e-01 -4.324600473046302795e-02 8.465405553579330444e-02 -1.414219886064529419e-01 3.167937397956848145e-01 2.092907279729843140e-01 -1.685010790824890137e-01 8.770533651113510132e-02 -5.624932050704956055e-02 1.025475636124610901e-01 -3.011718988418579102e-01 -6.171986088156700134e-02 -3.379525989294052124e-02 2.576416134834289551e-01 2.424771040678024292e-01 1.812730282545089722e-01
1.204063221812248230e-01 1.632701754570007324e-01 1.615929976105690002e-02 3.322030007839202881e-01 1.045303866267204285e-01 7.351061701774597168e-02 2.120577096939086914e-01 -2.012122124433517456e-01 9.994953125715255737e-02 1.115000024437904358e-01 -1.418478903360664845e-03 3.398834168910980225e-01 -1.321260333061218262e-01 2.598618343472480774e-02 1.015179008245468140e-01 1.141839697957038879e-01 -8.334803581237792969e-02 -2.396439667791128159e-03 -8.321468532085418701e-02 -6.749735621269792318e-05 1.903084516525268555e-01 7.249500602483749390e-02 -1.648696810007095337e-01 3.292405307292938232e-01 -1.088028252124786377e-01 8.261483907699584961e-02 -2.367552816867828369e-01 -4.018196463584899902e-01 2.987924516201019287e-01 1.196582242846488953e-01 1.863205432891845703e-01 4.001853615045547485e-02
2.342828959226608276e-01 -1.441220939159393311e-01 -2.371991723775863647e-01 1.690744161605834961e-01 7.824481278657913208e-02 2.065629810094833374e-01 -1.954298466444015503e-01 -1.156516298651695251e-01 -4.925119504332542419e-02 -6.829304993152618408e-02 -9.910155832767486572e-02 1.168978586792945862e-01 -2.118128538131713867e-01 3.422935307025909424e-01 7.151684165000915527e-02 1.150453984737396240e-01 1.491838097572326660e-01 -1.013047918677330017e-01 -1.154232397675514221e-01 1.245609298348426819e-01 1.656488925218582153e-01 3.151026666164398193e-01 -5.943030864000320435e-02 4.701181873679161072e-02 4.024666547775268555e-01 1.312179565429687500e-01 -4.134469851851463318e-02 -5.328307673335075378e-02 -1.268367022275924683e-01 7.163708657026290894e-02 -4.661592096090316772e-02 3.566656112670898438e-01
1.102171912789344788e-01 -2.548449486494064331e-02 -3.560004010796546936e-02 -1.832807213068008423e-01 1.820421069860458374e-01 -4.974111914634704590e-02 5.220886692404747009e-02 -1.755231991410255432e-02 2.507604360580444336e-01 -1.067076846957206726e-01 6.383369863033294678e-02 8.639524877071380615e-02 -2.955104708671569824e-01 1.563234478235244751e-01 3.649261593818664551e-01 2.277869731187820435e-01 -3.234294652938842773e-01 -9.584829211235046387e-02 -2.069051712751388550e-01 1.574627310037612915e-01 2.026105672121047974e-01 2.769984006881713867e-01 -4.393473791424185038e-04 -4.113506525754928589e-02 1.633546948432922363e-01 4.435091838240623474e-02 1.844607666134834290e-02 -5.319008231163024902e-02 3.564275503158569336e-01 2.205980569124221802e-01 1.279648095369338989e-01 7.936587184667587280e-02
6.755917519330978394e-02 -5.822916328907012939e-02 2.316161841154098511e-01 1.216658018529415131e-02 1.272613257169723511e-01 2.186051569879055023e-02 -5.775874108076095581e-02 -1.308541446924209595e-01 -6.591916084289550781e-02 -2.454920613672584295e-04 6.249881349503993988e-03 2.187350094318389893e-01 -3.140887618064880371e-01 1.964805275201797485e-01 2.983863949775695801e-01 3.076885640621185303e-01 -9.576205164194107056e-02 -1.949684619903564453e-01 1.161363869905471802e-01 -1.265458613634109497e-01 2.963519692420959473e-01 2.890500724315643311e-01 8.873463422060012817e-02 1.405681073665618896e-01 2.016050368547439575e-01 -2.791949212551116943e-01 -1.096408441662788391e-01 1.279039978981018066e-01 1.963538080453872681e-01 -5.250553041696548462e-02 -9.709190577268600464e-02 2.334961593151092529e-01
-1.317119412124156952e-02 -2.646739780902862549e-01 -1.568809151649475098e-01 -4.094658419489860535e-02 8.351198583841323853e-02 3.484157100319862366e-02 -1.705070585012435913e-01 -2.321843206882476807e-01 1.172818914055824280e-01 -6.909117102622985840e-02 -1.846235394477844238e-01 8.889121562242507935e-02 -3.204690515995025635e-01 -8.110100030899047852e-02 -2.822748720645904541e-01 7.699795067310333252e-02 1.779195815324783325e-01 -1.950116157531738281e-01 1.295476853847503662e-01 2.379669696092605591e-01 4.688789546489715576e-01 -1.856671273708343506e-01 1.057981746271252632e-03 2.320943772792816162e-01 6.905748695135116577e-02 9.021561592817306519e-02 -2.112206071615219116e-01 -1.480538547039031982e-01 5.114058032631874084e-02 -1.061631068587303162e-01 8.653577417135238647e-02 -6.937590241432189941e-02
1.628462523221969604e-01 -2.595997452735900879e-01 -6.625650823116302490e-02 1.421907544136047363e-01 9.152838587760925293e-02 -2.175892293453216553e-01 8.950585470302030444e-05 -8.276983350515365601e-02 7.422964274883270264e-02 1.778648048639297485e-01 2.963865399360656738e-01 -3.467893227934837341e-02 -2.239771038293838501e-01 2.872539460659027100e-01 4.841794446110725403e-02 1.964259594678878784e-01 6.908351927995681763e-02 -2.965458631515502930e-01 1.411344259977340698e-01 -2.422123029828071594e-02 2.126445621252059937e-01 -4.244929552078247070e-02 2.545412182807922363e-01 3.625643253326416016e-02 -1.140388660132884979e-02 3.178635984659194946e-02 -4.323547780513763428e-01 -3.614269942045211792e-02 6.698457524180412292e-03 8.921142667531967163e-03 1.518461406230926514e-01 -2.832031846046447754e-01
-2.082106843590736389e-02 -4.627887904644012451e-02 4.372397437691688538e-02 2.219502329826354980e-01 2.350428551435470581e-01 -1.727691143751144409e-01 8.838385343551635742e-02 -1.627943068742752075e-01 2.748181819915771484e-01 -8.089806139469146729e-02 -1.483218371868133545e-01 7.462669163942337036e-02 -1.210816577076911926e-01 2.648540139198303223e-01 2.523210085928440094e-02 -1.298007965087890625e-01 2.721151395235210657e-05 -2.056467682123184204e-01 -8.182749152183532715e-02 -8.147450163960456848e-03 5.220692753791809082e-01 5.318715795874595642e-02 5.609935894608497620e-02 2.872673235833644867e-02 1.834236383438110352e-01 2.212345832958817482e-03 1.018446311354637146e-01 -2.884656488895416260e-01 -1.616736054420471191e-01 3.325966000556945801e-01 1.213138550519943237e-01 8.826983720064163208e-02
-7.437700033187866211e-02 1.981497108936309814e-01 -2.135817520320415497e-02 -5.183115601539611816e-02 -2.888636887073516846e-01 -1.887632906436920166e-01 1.896239668130874634e-01 -1.451538056135177612e-01 9.904145449399948120e-02 1.728220582008361816e-01 -6.668514106422662735e-03 1.467617601156234741e-01 -2.760777473449707031e-01 1.274815648794174194e-01 -1.246030256152153015e-01 1.209317371249198914e-01 2.161006070673465729e-02 -2.670565247535705566e-01 3.049605786800384521e-01 1.913607120513916016e-01 2.097923904657363892e-01 -1.015421822667121887e-01 -1.120736524462699890e-01 -1.298776268959045410e-01 3.290492296218872070e-01 -2.144302614033222198e-02 -2.494969069957733154e-01 -3.402354121208190918e-01 6.166579946875572205e-02 1.841647736728191376e-02 1.244010925292968750e-01 -2.371549792587757111e-02
-7.597239315509796143e-02 -2.437060624361038208e-01 -4.024371802806854248e-01 8.768298476934432983e-02 -4.538118466734886169e-02 -2.169428020715713501e-01 1.989656239748001099e-01 1.115361005067825317e-01 2.702378481626510620e-02 5.721754208207130432e-02 2.165805697441101074e-01 3.144601732492446899e-02 -3.778842985630035400e-01 1.782752126455307007e-01 1.238417178392410278e-01 -1.450617313385009766e-01 7.014092057943344116e-02 9.238313883543014526e-03 -1.808375567197799683e-01 6.710681319236755371e-02 2.975029051303863525e-01 4.793508723378181458e-02 -7.294373959302902222e-02 7.306592166423797607e-02 3.733435571193695068e-01 3.723298385739326477e-02 -1.747376173734664917e-01 6.806489825248718262e-02 1.864703148603439331e-01 1.908774077892303467e-01 -9.567359089851379395e-02 -3.477962315082550049e-02
-1.250416785478591919e-02 -4.127062484622001648e-02 1.212703287601470947e-01 -7.797468453645706177e-02 7.279339432716369629e-02 -6.271211057901382446e-02 3.095692954957485199e-02 -3.259801864624023438e-01 1.368189007043838501e-01 -1.590981893241405487e-02 -4.719151183962821960e-02 1.232163906097412109e-01 -2.318553254008293152e-02 2.404236495494842529e-01 1.740907877683639526e-01 -8.984775096178054810e-02 6.146531924605369568e-02 -4.400306940078735352e-02 2.294448018074035645e-01 2.226076088845729828e-02 5.080975294113159180e-01 -2.298867702484130859e-02 -3.028440475463867188e-01 4.427601769566535950e-02 2.386098802089691162e-01 -4.011443629860877991e-02 -6.391780823469161987e-02 -8.021918684244155884e-02 -1.119997873902320862e-01 4.448234140872955322e-01 1.341097205877304077e-01 1.382555663585662842e-01
6.288460642099380493e-02 -3.203460574150085449e-01 -2.434451133012771606e-01 -1.360311657190322876e-01 -1.056784316897392273e-01 1.075935140252113342e-01 -1.578096300363540649e-01 -1.688509136438369751e-01 -4.585377871990203857e-02 -4.731048271059989929e-02 -1.234112158417701721e-01 4.014607071876525879e-01 -1.951162070035934448e-01 2.048221826553344727e-01 1.816409230232238770e-01 2.154127210378646851e-01 -3.400464355945587158e-01 -3.300112858414649963e-02 1.114934608340263367e-01 -8.709236234426498413e-02 2.459645420312881470e-01 1.475708931684494019e-01 -1.597840338945388794e-01 9.021563827991485596e-02 -1.532610226422548294e-02 1.680538356304168701e-01 -2.386696189641952515e-01 -2.019688785076141357e-01 1.492683030664920807e-02 8.942755311727523804e-02 -2.168214693665504456e-02 -1.083092540502548218e-01
2.750708162784576416e-01 7.975676655769348145e-02 -1.321867555379867554e-01 1.373706161975860596e-01 -6.367819756269454956e-02 -2.239300310611724854e-01 9.329494833946228027e-02 1.191298514604568481e-01 3.068982362747192383e-01 1.684012264013290405e-01 -1.289532035589218140e-01 8.087994903326034546e-02 -4.245388209819793701e-01 1.762744337320327759e-01 -7.291492819786071777e-02 6.544575095176696777e-02 -5.185653641819953918e-02 -2.941626869142055511e-02 -1.406028121709823608e-01 3.862963244318962097e-02 1.838273704051971436e-01 1.440262645483016968e-01 -4.795807600021362305e-02 2.437060475349426270e-01 2.680423855781555176e-01 1.610034853219985962e-01 -3.234749659895896912e-02 -3.475340306758880615e-01 -1.611040979623794556e-01 2.033268511295318604e-01 -9.965523332357406616e-02 -6.853399798274040222e-03
2.879462763667106628e-02 3.051839470863342285e-01 -2.910270690917968750e-01 -6.034164875745773315e-02 1.244084313511848450e-01 5.183063820004463196e-02 -3.477904573082923889e-02 -1.678698211908340454e-01 -1.128885820508003235e-01 9.751348942518234253e-02 -1.916188299655914307e-01 -1.057864427566528320e-01 -3.863478004932403564e-01 3.707691431045532227e-01 6.122929044067859650e-03 1.565817184746265411e-02 -8.653503656387329102e-02 1.958265304565429688e-01 2.339915037155151367e-01 1.954465173184871674e-02 3.574017286300659180e-01 -1.060884818434715271e-02 3.626581281423568726e-02 2.453759498894214630e-02 1.893388628959655762e-01 -2.791646309196949005e-02 -2.230672389268875122e-01 -1.178219839930534363e-01 -7.008159905672073364e-02 -3.260896354913711548e-02 -1.241376921534538269e-01 2.461157441139221191e-01
1.999810710549354553e-02 -1.754066161811351776e-02 -1.103074923157691956e-01 -8.369883894920349121e-02 2.555310726165771484e-02 6.480921804904937744e-02 -1.057956367731094360e-01 -2.307653874158859253e-01 1.551834791898727417e-01 3.613355159759521484e-01 1.581734716892242432e-01 2.492693960666656494e-01 -5.433790683746337891e-01 1.998864673078060150e-02 -2.092574685811996460e-01 2.202221900224685669e-01 1.817968040704727173e-01 -5.783948302268981934e-02 6.288371235132217407e-02 -1.841287761926651001e-01 3.521537482738494873e-01 -5.028261616826057434e-02 -1.172456145286560059e-01 1.845727302134037018e-02 2.107148617506027222e-02 1.588287502527236938e-01 -4.611478373408317566e-02 -1.404424607753753662e-01 1.750609837472438812e-02 2.706736885011196136e-02 -4.996771737933158875e-02 1.230288520455360413e-01
4.547910764813423157e-02 -2.400395832955837250e-02 -1.656771004199981689e-01 -9.831756353378295898e-02 2.158604711294174194e-01 1.550034135580062866e-01 -1.008196845650672913e-01 1.369279623031616211e-01 -7.037342339754104614e-02 -1.351091414690017700e-01 2.777378559112548828e-01 1.424324363470077515e-01 -1.356444209814071655e-01 1.892028301954269409e-01 2.973783910274505615e-01 3.962213993072509766e-01 8.754953742027282715e-02 -9.976314753293991089e-02 -1.002874672412872314e-01 -5.250341072678565979e-02 1.243981793522834778e-01 1.463062316179275513e-01 -9.907957166433334351e-02 2.284934371709823608e-01 1.258416026830673218e-01 -1.677976176142692566e-02 -2.005271315574645996e-01 -1.072886139154434204e-01 4.762252047657966614e-02 1.717953979969024658e-01 2.270877957344055176e-01 3.999017477035522461e-01
-5.481908842921257019e-02 1.287716478109359741e-01 1.300341486930847168e-01 -1.068504676222801208e-01 -4.901274107396602631e-03 -2.125717997550964355e-01 1.288796216249465942e-01 -2.877080440521240234e-01 -8.988291770219802856e-02 1.364241987466812134e-01 -2.141963392496109009e-01 1.913790404796600342e-01 1.037039458751678467e-01 2.107047140598297119e-01 6.224825978279113770e-02 4.293589591979980469e-01 1.930466108024120331e-02 -8.534844219684600830e-02 -1.086482331156730652e-01 3.778700903058052063e-02 3.254962563514709473e-01 2.748308703303337097e-02 3.571487590670585632e-02 2.531307339668273926e-01 2.213175892829895020e-01 9.183953702449798584e-02 -1.814694851636886597e-01 -2.569398144260048866e-03 2.932298183441162109e-01 2.331334203481674194e-01 3.591187670826911926e-02 1.731968671083450317e-01
-4.011953994631767273e-02 -1.859418749809265137e-01 -1.433109045028686523e-01 1.605501174926757812e-01 -1.820700019598007202e-01 4.175040721893310547e-01 6.565310806035995483e-02 -1.902971863746643066e-01 1.483267992734909058e-01 5.514941737055778503e-02 -5.650409683585166931e-02 1.555033773183822632e-01 -2.605916857719421387e-01 1.634790152311325073e-01 -2.904006838798522949e-02 -1.197163388133049011e-01 -6.332463771104812622e-02 6.849447637796401978e-02 -2.742623537778854370e-02 6.296364217996597290e-02 3.351069986820220947e-01 -1.635525971651077271e-01 4.682251811027526855e-02 3.004804253578186035e-01 2.081026136875152588e-01 -4.195866733789443970e-02 -1.629602909088134766e-01 -1.046210452914237976e-01 3.910934031009674072e-01 -7.805106788873672485e-02 -2.152874320745468140e-02 1.423755139112472534e-01
1.155017763376235962e-01 -1.874648965895175934e-02 -2.152718752622604370e-01 -8.047049492597579956e-02 8.323457837104797363e-02 -6.416665017604827881e-02 8.292103558778762817e-02 -8.293649554252624512e-02 6.743323057889938354e-02 -1.132721304893493652e-01 -3.103108843788504601e-03 1.546054780483245850e-01 -4.043954014778137207e-01 2.039212137460708618e-01 -1.480554342269897461e-01 3.657011091709136963e-01 1.893344707787036896e-02 -2.632717192173004150e-01 1.723350286483764648e-01 1.918835192918777466e-01 -1.772036701440811157e-01 1.656117476522922516e-02 -2.850391268730163574e-01 8.887919038534164429e-02 3.297155499458312988e-01 -1.607080735266208649e-02 -5.278422683477401733e-02 -2.804201543331146240e-01 1.465844810009002686e-01 -7.766399532556533813e-02 -1.780446767807006836e-01 9.784550638869404793e-04
2.556382715702056885e-01 -1.630631648004055023e-02 -2.425587624311447144e-01 2.092174142599105835e-01 -1.624875143170356750e-02 -1.646181792020797729e-01 1.129132062196731567e-01 -2.828824520111083984e-01 -1.312873512506484985e-02 -1.140167340636253357e-01 2.413586713373661041e-02 -2.350907921791076660e-01 -3.255801498889923096e-01 1.627971976995468140e-01 2.523863017559051514e-01 -1.108850091695785522e-01 -1.812182068824768066e-01 -1.036156415939331055e-01 3.316189646720886230e-01 -1.178498491644859314e-01 2.113325148820877075e-01 -3.637769445776939392e-02 5.612542852759361267e-02 1.189458966255187988e-01 1.503346860408782959e-01 1.624525873921811581e-03 -9.749618172645568848e-02 -3.725568577647209167e-02 1.962056457996368408e-01 3.470583260059356689e-01 1.019678115844726562e-01 -2.366642653942108154e-02
-2.836915254592895508e-01 7.662029564380645752e-02 -8.620584011077880859e-02 1.328362822532653809e-01 -1.912575066089630127e-01 -6.383240222930908203e-02 3.597596660256385803e-02 -2.611367702484130859e-01 4.437330365180969238e-02 2.159449309110641479e-01 1.011284738779067993e-01 4.751053154468536377e-01 1.957599446177482605e-02 1.006812751293182373e-01 3.095282316207885742e-01 1.842822581529617310e-01 -1.030948162078857422e-01 -2.171891927719116211e-01 -1.513139903545379639e-01 4.279162734746932983e-02 7.714015990495681763e-02 -4.571315273642539978e-02 3.710744902491569519e-02 1.469295173883438110e-01 2.898924052715301514e-01 -5.333757773041725159e-02 -1.847426146268844604e-01 -1.539139896631240845e-01 2.277537733316421509e-01 1.690105162560939789e-02 1.455128379166126251e-02 2.073319107294082642e-01
-2.246862947940826416e-01 -2.914772033691406250e-01 -2.748873531818389893e-01 1.858200132846832275e-01 1.243498176336288452e-01 1.560653746128082275e-01 2.707597054541110992e-02 9.990715235471725464e-02 1.541467308998107910e-01 8.651823550462722778e-02 1.551027148962020874e-01 1.472082734107971191e-01 -4.304670169949531555e-02 4.578926265239715576e-01 1.465147361159324646e-02 1.444434970617294312e-01 1.211389619857072830e-02 -1.144695580005645752e-01 -9.513891488313674927e-02 2.653383314609527588e-01 1.933397203683853149e-01 1.955932378768920898e-01 2.011941075325012207e-01 3.001798130571842194e-02 3.653152287006378174e-01 -3.231036663055419922e-02 -1.719337105751037598e-01 1.809151656925678253e-02 1.362956613302230835e-01 1.762312091886997223e-02 -6.453924812376499176e-03 -3.634476289153099060e-02
2.093349546194076538e-01 7.564551383256912231e-02 1.568197458982467651e-01 5.376736447215080261e-02 2.137886434793472290e-01 -6.050823256373405457e-02 3.374191373586654663e-02 4.478633776307106018e-02 8.206665515899658203e-02 1.414371579885482788e-01 -3.407403081655502319e-02 -6.605258584022521973e-02 -3.848308026790618896e-01 4.031908139586448669e-02 9.732862561941146851e-02 1.778496950864791870e-01 -1.740104518830776215e-02 -2.265011072158813477e-01 2.068540304899215698e-01 1.491737961769104004e-01 6.869349628686904907e-02 8.254896849393844604e-02 2.212038636207580566e-01 7.749541103839874268e-02 1.950085014104843140e-01 2.796068787574768066e-01 -4.907473921775817871e-01 1.342824995517730713e-01 1.023261994123458862e-01 2.361322790384292603e-01 -1.189566478133201599e-01 9.383752197027206421e-02
-1.024918444454669952e-02 -1.767326742410659790e-01 -4.760918393731117249e-02 -1.042597964406013489e-01 1.788209080696105957e-01 2.716981768608093262e-01 8.456303924322128296e-02 -3.888684809207916260e-01 1.427387744188308716e-01 -1.489147450774908066e-02 9.870749711990356445e-02 4.551370441913604736e-02 -7.160097826272249222e-03 -8.346416801214218140e-02 1.966247707605361938e-01 4.897878039628267288e-03 -2.068262696266174316e-01 -2.185195982456207275e-01 2.035507261753082275e-01 3.346508368849754333e-02 1.633616387844085693e-01 -6.997999548912048340e-02 -1.293031731620430946e-03 2.007554620504379272e-01 3.826235532760620117e-01 2.445344626903533936e-01 -3.671090602874755859e-01 1.421288307756185532e-02 5.424607172608375549e-02 1.584194749593734741e-01 1.960199624300003052e-01 2.533617615699768066e-02
-8.105297572910785675e-03 -2.926670610904693604e-01 -2.248603552579879761e-01 -2.590835280716419220e-02 4.185018688440322876e-02 -2.689636349678039551e-01 -1.178338304162025452e-01 4.071845859289169312e-02 -9.161900728940963745e-02 1.664839982986450195e-01 1.164958402514457703e-01 -7.594927400350570679e-02 -2.346513271331787109e-01 9.898433834314346313e-02 -5.783702805638313293e-02 2.052776748314499855e-03 -9.728249907493591309e-02 -3.999814856797456741e-03 -1.580778062343597412e-01 2.506564557552337646e-01 4.348856210708618164e-01 2.641090564429759979e-02 -5.129726231098175049e-02 1.908604949712753296e-01 1.381956189870834351e-01 -5.760191380977630615e-02 -4.695458710193634033e-01 -3.874893859028816223e-02 -1.432541310787200928e-01 2.100801765918731689e-01 -2.195120044052600861e-02 1.185104697942733765e-01
-6.481645256280899048e-02 8.144526183605194092e-02 7.719408720731735229e-02 -2.382574230432510376e-01 1.708679944276809692e-01 1.170310452580451965e-01 -1.943656355142593384e-01 -1.723116189241409302e-01 1.432141363620758057e-01 -1.033229529857635498e-01 -9.878854453563690186e-02 2.907091975212097168e-01 -2.646408975124359131e-01 -3.620905056595802307e-02 5.082161724567413330e-02 2.561744749546051025e-01 -5.494967475533485413e-02 2.113799601793289185e-01 2.864383459091186523e-01 -1.009613573551177979e-01 1.911687254905700684e-01 7.764917612075805664e-02 1.203399803489446640e-02 3.265722990036010742e-01 2.842602729797363281e-01 2.029715627431869507e-01 5.340032652020454407e-02 -1.627447158098220825e-01 1.770427078008651733e-02 3.152340948581695557e-01 1.006873473525047302e-01 -2.438286691904067993e-02
-5.818205419927835464e-03 -2.376410663127899170e-01 -2.808644473552703857e-01 1.314083188772201538e-01 2.864188849925994873e-01 -2.585797309875488281e-01 -1.556355059146881104e-01 -3.059338331222534180e-01 -4.118015989661216736e-02 -2.302089333534240723e-02 1.534726321697235107e-01 -1.519799083471298218e-01 -2.016078829765319824e-01 8.074416965246200562e-02 4.416151344776153564e-02 -1.068514585494995117e-01 -2.385674268007278442e-01 -9.684453159570693970e-02 -6.186634302139282227e-03 1.524826288223266602e-01 1.223668307065963745e-01 -1.343571841716766357e-01 7.024163007736206055e-02 2.822568118572235107e-01 3.101626038551330566e-01 -1.142840385437011719e-01 -9.148713946342468262e-02 -2.260704785585403442e-01 2.792192623019218445e-02 2.048470973968505859e-01 2.238910645246505737e-01 -4.891785234212875366e-02
-1.542225033044815063e-01 -5.394842848181724548e-02 -9.526839107275009155e-02 1.030955612659454346e-01 -1.700574904680252075e-01 6.260049343109130859e-02 -8.789457380771636963e-02 -5.397190153598785400e-02 2.019127085804939270e-02 -1.739884018898010254e-01 7.214447110891342163e-02 1.013374999165534973e-01 -1.513097882270812988e-01 1.569180935621261597e-01 8.597417734563350677e-03 3.446778655052185059e-01 9.420556575059890747e-02 -5.248288512229919434e-01 4.997914284467697144e-02 5.503531545400619507e-02 3.473579287528991699e-01 -1.682406663894653320e-01 -7.902139425277709961e-02 9.169889241456985474e-02 1.431288719177246094e-01 3.541505336761474609e-02 -4.434802532196044922e-01 -1.200899668037891388e-02 1.542189121246337891e-01 4.814750049263238907e-03 -4.108516871929168701e-02 7.679348811507225037e-03
-7.544668391346931458e-03 -4.794035851955413818e-02 -2.461349666118621826e-01 -1.477915346622467041e-01 7.431095838546752930e-02 8.431395888328552246e-02 -3.268589079380035400e-01 -2.132008224725723267e-01 1.642487496137619019e-01 -5.825758725404739380e-02 -3.449453040957450867e-02 1.888643950223922729e-01 -3.370817601680755615e-01 -7.176387310028076172e-02 -6.811454892158508301e-02 -5.269983317703008652e-03 4.005007818341255188e-02 3.207103908061981201e-02 1.960950642824172974e-01 3.027926385402679443e-01 2.587427198886871338e-01 1.568014621734619141e-01 8.361922204494476318e-02 1.671956628561019897e-01 2.119439393281936646e-01 -2.442106306552886963e-01 -3.981158435344696045e-01 -1.084503307938575745e-01 1.655804924666881561e-02 -8.400500565767288208e-02 1.313515156507492065e-01 -3.120262362062931061e-02
-4.479568824172019958e-02 -1.968861371278762817e-02 -2.005666345357894897e-01 -6.286462396383285522e-02 1.842489689588546753e-01 -3.036634437739849091e-02 1.547729223966598511e-01 -3.191156983375549316e-01 5.554791074246168137e-03 6.321736425161361694e-02 -3.351470082998275757e-02 1.106895804405212402e-01 -4.173532128334045410e-01 2.022109478712081909e-01 2.682066261768341064e-01 4.832888767123222351e-02 3.761985003948211670e-01 3.699135407805442810e-02 1.971335336565971375e-02 3.863390535116195679e-02 -1.348303817212581635e-02 6.428160518407821655e-02 -2.669702097773551941e-02 2.511276006698608398e-01 -4.063381627202033997e-02 -1.496829539537429810e-01 -1.384768486022949219e-01 -3.189452737569808960e-02 -6.060157343745231628e-02 3.660293817520141602e-01 4.490860179066658020e-02 2.987282574176788330e-01
8.670981973409652710e-02 -1.690756976604461670e-01 -1.354841440916061401e-01 1.187078058719635010e-01 -9.689921140670776367e-02 2.695338241755962372e-02 -2.265564948320388794e-01 -1.693706959486007690e-02 3.377544283866882324e-01 1.414812207221984863e-01 6.885094195604324341e-02 2.451272606849670410e-01 -2.892183363437652588e-01 -5.788635928183794022e-03 -7.283408194780349731e-02 -7.446647621691226959e-03 4.651354625821113586e-02 -2.428629621863365173e-02 -1.003081947565078735e-01 8.942771703004837036e-02 3.733248412609100342e-01 3.986368887126445770e-03 2.366848140954971313e-01 3.037753701210021973e-01 3.018016219139099121e-01 2.981382906436920166e-01 -6.655062735080718994e-02 -2.356750369071960449e-01 6.688569486141204834e-02 -6.223823130130767822e-02 -1.578265577554702759e-01 -7.416555192321538925e-03
8.659242093563079834e-02 -2.048919647932052612e-01 -4.401024878025054932e-01 3.335369378328323364e-02 2.539722919464111328e-01 -5.057222396135330200e-02 -1.015962585806846619e-01 -1.845219582319259644e-01 -1.098069176077842712e-01 1.037076041102409363e-01 1.934469491243362427e-01 7.071559876203536987e-02 -2.198904603719711304e-01 1.315650343894958496e-01 -5.918822437524795532e-02 1.004737094044685364e-01 -2.748216092586517334e-01 1.348289251327514648e-01 -3.941528499126434326e-03 2.716359496116638184e-01 3.714594058692455292e-03 -1.660273224115371704e-01 -3.260674700140953064e-02 3.309462964534759521e-01 2.205051034688949585e-01 -7.599177211523056030e-02 -1.907985508441925049e-01 -1.949588060379028320e-01 1.615193486213684082e-01 1.837117224931716919e-01 -7.352977991104125977e-02 7.989943027496337891e-03
6.036239489912986755e-02 -6.919993460178375244e-02 -1.520522981882095337e-01 2.621224336326122284e-02 7.810375094413757324e-02 3.632733225822448730e-01 -1.325523257255554199e-01 -5.218576174229383469e-03 1.486720591783523560e-01 1.011731848120689392e-01 6.992385536432266235e-02 1.550510227680206299e-01 -2.755911350250244141e-01 -1.141818938776850700e-03 2.143995761871337891e-01 1.589421927928924561e-01 -9.122763574123382568e-02 2.988087572157382965e-02 5.526944249868392944e-02 2.548125982284545898e-01 6.118089556694030762e-01 -6.132622249424457550e-03 4.986407607793807983e-02 -1.045961007475852966e-01 1.222070604562759399e-01 -4.538150876760482788e-02 -7.714162021875381470e-02 -9.446527063846588135e-02 -2.357271127402782440e-02 1.293789297342300415e-01 2.986211776733398438e-01 -1.824592612683773041e-02
-1.333975940942764282e-01 -2.291998714208602905e-01 -1.329968571662902832e-01 -4.448916018009185791e-02 -7.228782773017883301e-02 1.731403358280658722e-02 1.611140966415405273e-01 -3.085614740848541260e-01 -9.698526561260223389e-02 2.297750413417816162e-01 2.427370697259902954e-01 -1.676289364695549011e-02 -2.015332579612731934e-01 1.150989308953285217e-01 -1.049766540527343750e-01 1.983435004949569702e-01 9.449087083339691162e-02 -4.366606771945953369e-01 1.146726235747337341e-01 -1.204902082681655884e-01 -8.240497857332229614e-02 1.350662019103765488e-02 6.235796958208084106e-02 2.601365149021148682e-01 3.289593458175659180e-01 7.112590968608856201e-02 -1.537092924118041992e-01 -7.104542851448059082e-02 1.502272039651870728e-01 1.630011200904846191e-01 -1.525491327047348022e-01 1.937159746885299683e-01
7.266361266374588013e-02 -9.947263449430465698e-02 -1.228904630988836288e-02 -1.140030622482299805e-01 6.031212955713272095e-02 -6.191207841038703918e-02 -1.218477338552474976e-01 7.693827152252197266e-02 -1.365888714790344238e-01 -1.948807537555694580e-01 1.783915236592292786e-02 -2.689340151846408844e-02 -3.402975797653198242e-01 1.896367818117141724e-01 1.374117913655936718e-03 2.719928622245788574e-01 -1.671279966831207275e-01 1.367049664258956909e-01 -2.071385234594345093e-01 -7.973555475473403931e-02 2.197174429893493652e-01 6.561646610498428345e-02 -1.006053537130355835e-01 2.964852750301361084e-01 1.681889593601226807e-01 1.911097466945648193e-01 -2.977438867092132568e-01 -1.183060035109519958e-01 2.983405999839305878e-02 2.656831741333007812e-01 1.822362095117568970e-01 3.760069310665130615e-01
-1.512245740741491318e-02 -2.485263198614120483e-01 1.577542573213577271e-01 9.176429361104965210e-02 2.989871203899383545e-01 1.238632574677467346e-01 -1.245568692684173584e-01 -3.618865907192230225e-01 1.976298391819000244e-01 -2.798135206103324890e-02 2.141679972410202026e-01 8.557517081499099731e-02 -3.794178962707519531e-01 -6.065312400460243225e-02 1.234830915927886963e-01 6.987441331148147583e-02 2.887891232967376709e-02 -2.989145219326019287e-01 1.244573816657066345e-01 2.047106921672821045e-01 2.938836999237537384e-02 -2.181491255760192871e-01 -6.424603611230850220e-02 2.804624736309051514e-01 7.812561094760894775e-02 1.756372749805450439e-01 -9.533531218767166138e-02 -1.650946885347366333e-01 8.662415295839309692e-02 1.245676353573799133e-02 -1.229706406593322754e-01 1.333827376365661621e-01
-1.564218252897262573e-01 -4.765787348151206970e-02 -2.023005299270153046e-02 8.727299049496650696e-03 -1.337223201990127563e-01 -2.257547825574874878e-01 6.626898795366287231e-02 -2.318141609430313110e-01 4.115748405456542969e-02 2.401992231607437134e-01 -2.282321006059646606e-01 3.320662677288055420e-01 -2.567813098430633545e-01 6.864150636829435825e-04 1.944707483053207397e-01 7.831916213035583496e-02 3.005423210561275482e-02 -1.799454092979431152e-01 7.828129827976226807e-02 6.170202791690826416e-02 4.477479159832000732e-01 1.918232440948486328e-01 -1.223464161157608032e-01 4.672710318118333817e-03 -5.761311203241348267e-02 -1.408528983592987061e-01 -2.217580974102020264e-01 -2.325310260057449341e-01 7.739539444446563721e-02 2.045945525169372559e-01 -2.088627368211746216e-01 2.827583253383636475e-02
3.134661167860031128e-02 1.309705227613449097e-01 -1.564098522067070007e-02 -2.506188750267028809e-01 -9.693907946348190308e-02 -1.592310518026351929e-02 1.397623270750045776e-01 9.317721240222454071e-03 -3.159866482019424438e-02 1.686894297599792480e-01 2.099917232990264893e-01 1.987217217683792114e-01 -4.043043851852416992e-01 2.637589871883392334e-01 -1.154720932245254517e-01 2.821849584579467773e-01 -1.969749573618173599e-03 -9.438061714172363281e-02 1.525538116693496704e-01 1.358093768358230591e-01 4.292647540569305420e-01 7.275047153234481812e-02 -1.091283187270164490e-01 -1.297359764575958252e-01 2.167520821094512939e-01 -3.503895923495292664e-02 3.722666576504707336e-02 -1.847755908966064453e-01 1.040715947747230530e-01 2.058831602334976196e-01 -1.702212840318679810e-01 1.250737458467483521e-01
-5.046935379505157471e-02 4.649382084608078003e-02 -1.818139106035232544e-01 7.622608914971351624e-03 1.008923649787902832e-01 -8.717729151248931885e-02 9.107204154133796692e-03 -2.523873746395111084e-01 -1.073198840022087097e-01 -1.578217595815658569e-01 3.338811919093132019e-02 -1.539816707372665405e-01 -2.710200250148773193e-01 -2.461154246702790260e-03 -2.273719608783721924e-01 4.002965986728668213e-01 4.916455224156379700e-02 -1.009886115789413452e-01 1.191241815686225891e-01 5.678494647145271301e-02 7.862681150436401367e-02 -3.246569931507110596e-01 2.647283673286437988e-01 1.580006927251815796e-01 1.805417537689208984e-01 6.491661816835403442e-02 -2.092109471559524536e-01 -2.694882750511169434e-01 -6.749390810728073120e-02 1.217356696724891663e-01 2.360345870256423950e-01 2.627188861370086670e-01
-1.051040217280387878e-01 -3.728747665882110596e-01 5.396988242864608765e-02 -1.202038973569869995e-01 -1.290326863527297974e-01 -2.420019656419754028e-01 1.200190261006355286e-01 -1.678451448678970337e-01 2.378014624118804932e-01 2.075520157814025879e-02 -1.300897598266601562e-01 4.162110388278961182e-02 -1.720408536493778229e-02 1.753041297197341919e-01 3.372965008020401001e-02 2.939450442790985107e-01 -1.007484644651412964e-02 -8.766761422157287598e-02 2.758828103542327881e-01 1.704446673393249512e-01 1.969651728868484497e-01 -5.937766400165855885e-04 8.627695590257644653e-02 1.859831251204013824e-02 3.902741968631744385e-01 -1.465915590524673462e-01 -1.278060823678970337e-01 -2.362638562917709351e-01 1.718544065952301025e-01 8.072996884584426880e-02 1.998017579317092896e-01 1.977246999740600586e-01
6.034552305936813354e-02 2.893106639385223389e-02 -1.016093641519546509e-01 2.184395790100097656e-01 2.545744180679321289e-01 -1.039267033338546753e-01 -1.106532290577888489e-01 -2.216498851776123047e-01 1.848471537232398987e-02 -3.482227027416229248e-02 -1.449095457792282104e-01 1.607128381729125977e-01 -5.135834217071533203e-01 1.543575823307037354e-01 2.014657706022262573e-01 1.822730749845504761e-01 2.930681407451629639e-01 -2.318012416362762451e-01 -1.961435675621032715e-01 6.038397550582885742e-03 2.553880512714385986e-01 1.215158402919769287e-01 -1.472638547420501709e-01 1.508248597383499146e-02 -5.292664747685194016e-03 -5.773891881108283997e-02 -9.070349484682083130e-02 2.889870107173919678e-02 -4.210769198834896088e-03 1.882001012563705444e-01 1.333303004503250122e-02 2.502794563770294189e-01
3.578390181064605713e-02 -1.169884279370307922e-01 -2.083847299218177795e-02 -8.241097629070281982e-02 1.527346670627593994e-01 2.009439747780561447e-03 -2.500305771827697754e-01 -1.006784960627555847e-01 2.012793719768524170e-01 -3.297616913914680481e-02 3.677043318748474121e-02 2.706840038299560547e-01 -2.306957542896270752e-01 -1.084146425127983093e-01 -2.244581878185272217e-01 1.277825236320495605e-01 1.108518838882446289e-01 -1.548038274049758911e-01 -1.089550256729125977e-01 3.189184889197349548e-02 4.547769725322723389e-01 6.736945360898971558e-02 1.677344590425491333e-01 4.838933348655700684e-01 9.783153235912322998e-02 7.859635353088378906e-02 -1.675383001565933228e-01 -8.141807466745376587e-02 1.794382482767105103e-01 -9.911142289638519287e-02 -1.334535479545593262e-01 -2.917156554758548737e-02
-8.273693174123764038e-02 1.527744084596633911e-01 -2.367665171623229980e-01 3.773170337080955505e-02 1.886333674192428589e-01 4.208923503756523132e-02 7.730703055858612061e-02 4.759741574525833130e-02 9.343326091766357422e-02 1.356968749314546585e-02 1.690729558467864990e-01 1.116919293999671936e-01 -6.885000504553318024e-03 2.816244661808013916e-01 2.634500563144683838e-01 6.645587831735610962e-02 2.433766378089785576e-03 -2.216935530304908752e-02 2.373519986867904663e-01 -1.556628644466400146e-01 3.813996911048889160e-01 -9.288883209228515625e-02 -3.021025657653808594e-02 3.142284154891967773e-01 3.988102078437805176e-01 -4.394113086163997650e-03 -3.666523471474647522e-02 1.736734211444854736e-01 -2.035937458276748657e-01 2.912157177925109863e-01 1.682799309492111206e-03 1.092421263456344604e-01
-2.054784446954727173e-01 -2.689451575279235840e-01 9.676565974950790405e-02 3.287826478481292725e-01 -1.111466661095619202e-01 1.695861071348190308e-01 9.805208444595336914e-02 6.169750541448593140e-02 1.358664333820343018e-01 2.022499777376651764e-02 -8.709792047739028931e-02 2.223102301359176636e-01 -3.017594218254089355e-01 -7.051727920770645142e-02 1.928985267877578735e-01 3.622293099761009216e-02 1.933026015758514404e-01 -5.038882791996002197e-02 8.473774790763854980e-02 -7.517131417989730835e-02 2.634925544261932373e-01 1.048925891518592834e-02 -3.896089270710945129e-02 2.118835896253585815e-01 3.978399038314819336e-01 -2.075279057025909424e-01 -2.811841368675231934e-01 -1.520322859287261963e-01 3.626965731382369995e-02 1.471939980983734131e-01 -7.882254570722579956e-02 -4.021449014544487000e-02
-8.210416138172149658e-02 7.058480381965637207e-02 9.009493514895439148e-04 -1.547095030546188354e-01 2.823131680488586426e-01 -1.674894839525222778e-01 -2.137498557567596436e-02 7.773353904485702515e-02 3.446923792362213135e-01 -1.722377389669418335e-01 1.042477227747440338e-02 2.626346889883279800e-03 -3.436926007270812988e-01 5.401737242937088013e-02 2.460841983556747437e-01 -2.537252753973007202e-02 -4.083362594246864319e-02 -2.662980556488037109e-01 2.746186256408691406e-01 -1.146178990602493286e-01 2.297085225582122803e-01 -7.110384106636047363e-02 6.084335967898368835e-02 3.111191391944885254e-01 2.128930240869522095e-01 1.101739779114723206e-01 -2.655413746833801270e-01 -1.136688608676195145e-02 6.229029595851898193e-02 -2.322263717651367188e-01 7.080272585153579712e-02 9.418639540672302246e-02
1.232175901532173157e-01 -1.312661767005920410e-01 7.083816826343536377e-02 -3.115869313478469849e-02 2.951168417930603027e-01 1.148565188050270081e-01 3.170701488852500916e-02 4.130785912275314331e-02 1.304982155561447144e-01 -6.257470697164535522e-02 -1.763594001531600952e-01 5.468715354800224304e-02 -1.113574504852294922e-01 3.264423906803131104e-01 5.972876027226448059e-02 -1.499766260385513306e-01 1.597534865140914917e-02 -2.916694581508636475e-01 -1.354134455323219299e-02 1.525911837816238403e-01 4.974952638149261475e-01 5.777978524565696716e-02 1.054589897394180298e-01 -2.552549727261066437e-02 1.585534960031509399e-01 -1.360311210155487061e-01 -6.982113420963287354e-02 -2.274416387081146240e-01 -7.726259529590606689e-02 4.017282724380493164e-01 1.010722965002059937e-01 9.648697823286056519e-02
-1.933831572532653809e-01 -2.293018549680709839e-01 4.052577540278434753e-03 -6.366875022649765015e-02 2.485712021589279175e-01 -1.756867170333862305e-01 -9.170393645763397217e-02 -2.528121173381805420e-01 1.410608738660812378e-01 1.260534580796957016e-02 3.371595963835716248e-02 2.542637586593627930e-01 -2.931199371814727783e-01 -2.459419071674346924e-01 2.872514724731445312e-01 -2.515393681824207306e-02 5.613028258085250854e-02 -3.203580677509307861e-01 2.069583088159561157e-01 -1.428812891244888306e-01 9.984001517295837402e-02 3.219655901193618774e-02 8.434318937361240387e-03 2.921761870384216309e-01 1.993467062711715698e-01 1.297108232975006104e-01 -1.440863758325576782e-01 -2.410368621349334717e-02 2.803687751293182373e-01 -5.538237467408180237e-02 4.493555519729852676e-03 2.259560674428939819e-02
-1.746968775987625122e-01 1.600184589624404907e-01 -1.783056259155273438e-01 -5.282652005553245544e-02 2.483904063701629639e-01 4.030781239271163940e-02 -1.848997175693511963e-01 -2.424721419811248779e-01 4.462552070617675781e-02 -2.085313200950622559e-02 6.527826935052871704e-02 1.684361547231674194e-01 -1.580600440502166748e-01 1.404683887958526611e-01 -9.240940958261489868e-02 2.375076115131378174e-01 -3.776755034923553467e-01 6.420785794034600258e-04 -1.325306445360183716e-01 1.333345891907811165e-03 2.862630784511566162e-01 7.145085930824279785e-02 1.372501701116561890e-01 2.554326057434082031e-01 1.298061460256576538e-01 2.833728492259979248e-01 -2.111832648515701294e-01 -4.072897136211395264e-02 2.351156175136566162e-01 1.084356978535652161e-01 1.928870379924774170e-01 -1.711018979549407959e-01
1.604720763862133026e-02 1.583318784832954407e-02 9.654091298580169678e-02 1.220806911587715149e-01 1.488156020641326904e-01 -2.021919190883636475e-01 -4.907124862074851990e-02 -1.617770045995712280e-01 1.803674548864364624e-01 1.696948707103729248e-01 -9.452612698078155518e-02 -1.468676924705505371e-01 -3.435879349708557129e-01 1.108729839324951172e-01 3.171161413192749023e-01 -4.296018183231353760e-02 -1.683277636766433716e-01 7.847028225660324097e-02 3.413241803646087646e-01 1.878759115934371948e-01 3.589715957641601562e-01 -9.012179821729660034e-02 9.564739465713500977e-02 4.457783326506614685e-02 2.013076841831207275e-01 2.286618649959564209e-01 -2.387541085481643677e-01 2.184478789567947388e-01 1.360852569341659546e-01 2.887318469583988190e-02 7.368535548448562622e-02 4.844378307461738586e-02
5.400300025939941406e-02 -1.978185623884201050e-01 1.087717637419700623e-01 5.284116417169570923e-02 2.791980206966400146e-01 5.391452461481094360e-02 -1.695974022150039673e-01 -4.380686879158020020e-01 2.500358223915100098e-01 -1.547535508871078491e-01 7.292693853378295898e-02 -3.819639608263969421e-02 -4.034591913223266602e-01 -1.591539680957794189e-01 1.669345051050186157e-02 1.532867699861526489e-01 -1.229164972901344299e-01 1.439633965492248535e-02 6.790119409561157227e-02 8.619949966669082642e-02 1.061228439211845398e-01 1.215260326862335205e-01 3.613861277699470520e-02 2.601255774497985840e-01 2.698441445827484131e-01 -6.090975552797317505e-02 -2.411685138940811157e-01 -9.869150072336196899e-02 1.427548378705978394e-01 -1.385251879692077637e-01 -6.231845542788505554e-02 1.625884771347045898e-01
6.815242022275924683e-02 6.710703601129353046e-04 4.578721895813941956e-02 1.271751821041107178e-01 5.926496908068656921e-02 -1.691561490297317505e-01 1.458525508642196655e-01 -8.803102374076843262e-02 -1.256781667470932007e-01 7.460508495569229126e-02 -9.646373987197875977e-02 2.227284610271453857e-01 -1.786266416311264038e-01 1.712882220745086670e-01 2.425462752580642700e-01 2.560663819313049316e-01 -8.509199321269989014e-02 -3.378833830356597900e-01 -2.133032120764255524e-02 1.515637058764696121e-02 3.740926086902618408e-01 1.743576228618621826e-01 1.426520049571990967e-01 1.169838607311248779e-01 8.809998631477355957e-02 -3.499234914779663086e-01 -7.390148192644119263e-02 7.928486913442611694e-02 -9.191954159177839756e-04 6.725527346134185791e-02 2.357000559568405151e-01 3.485842645168304443e-01
-1.468696631491184235e-02 -1.814912408590316772e-01 1.075501665472984314e-01 3.012673854827880859e-01 -1.192335635423660278e-01 -1.036380510777235031e-02 -3.139925189316272736e-03 -3.274140655994415283e-01 4.443473741412162781e-02 -4.679393395781517029e-02 8.292488753795623779e-02 4.915322065353393555e-01 -2.265173941850662231e-01 1.257971823215484619e-01 5.615484341979026794e-02 1.175961121916770935e-01 -2.289372682571411133e-01 7.962227612733840942e-02 1.503428816795349121e-01 -2.279088832437992096e-02 1.622120290994644165e-01 1.587606370449066162e-01 -2.058147490024566650e-01 1.976650506258010864e-01 -5.270858108997344971e-02 -1.428138166666030884e-01 -1.970705687999725342e-01 -1.361493766307830811e-01 1.068371832370758057e-01 2.897748649120330811e-01 1.061646565794944763e-01 6.477079540491104126e-02
-3.672266304492950439e-01 -8.163640648126602173e-02 -1.801586300134658813e-01 -3.344887867569923401e-02 -1.617248803377151489e-01 3.542427718639373779e-02 5.679480731487274170e-02 -2.093401551246643066e-01 2.279544919729232788e-01 2.373410910367965698e-01 -1.650960892438888550e-01 1.375046521425247192e-01 -3.190373629331588745e-02 9.770643711090087891e-02 1.346928030252456665e-01 2.889688611030578613e-01 5.686475336551666260e-02 -1.020955517888069153e-01 2.560366988182067871e-01 9.565011411905288696e-02 3.680195510387420654e-01 -8.793978393077850342e-02 1.123072206974029541e-02 2.021205276250839233e-01 1.773780137300491333e-01 2.161742895841598511e-01 6.655981391668319702e-02 -1.803462654352188110e-01 1.921564787626266479e-01 2.396442741155624390e-01 1.518426183611154556e-02 3.914998099207878113e-02
2.466915845870971680e-01 -6.021230667829513550e-02 -2.244033366441726685e-01 2.242401689291000366e-01 -7.724814862012863159e-02 -1.256471574306488037e-01 -1.257197856903076172e-01 -4.243609607219696045e-01 -1.680695265531539917e-02 -2.332202047109603882e-01 2.449683099985122681e-01 -8.210632205009460449e-02 -5.123839527368545532e-02 2.708472311496734619e-01 1.334799081087112427e-01 8.068587630987167358e-02 -9.250091016292572021e-02 -1.438724696636199951e-01 1.154818013310432434e-01 -3.393134847283363342e-02 8.898019790649414062e-02 -1.757443323731422424e-02 1.345124393701553345e-01 1.170044019818305969e-01 3.355613350868225098e-01 1.844979375600814819e-01 -1.598660796880722046e-01 -4.318658728152513504e-03 1.530257910490036011e-01 1.217478364706039429e-01 -1.318404227495193481e-01 2.896692454814910889e-01
9.396973997354507446e-02 -2.306006848812103271e-01 -3.559412434697151184e-02 1.399376243352890015e-01 -9.300816804170608521e-02 1.890431642532348633e-01 3.360989987850189209e-01 7.175146788358688354e-02 1.179209426045417786e-01 7.885506749153137207e-02 5.766817554831504822e-02 1.380111873149871826e-01 -2.658622562885284424e-01 5.573367327451705933e-02 4.887266829609870911e-02 2.146377861499786377e-01 2.613489329814910889e-02 4.447597637772560120e-02 2.638793885707855225e-01 1.995732076466083527e-02 -3.730669245123863220e-02 5.475670844316482544e-02 2.538537383079528809e-01 1.747912913560867310e-01 3.385415673255920410e-02 2.801495604217052460e-02 -4.164453148841857910e-01 -3.825612962245941162e-01 2.050734311342239380e-01 2.159158885478973389e-01 4.871646314859390259e-02 7.118492573499679565e-02
-2.604465186595916748e-02 -2.466646023094654083e-03 -1.020919308066368103e-01 -3.800924718379974365e-01 -7.630526274442672729e-02 -9.393627196550369263e-02 2.161968499422073364e-01 -1.882292628288269043e-01 8.530548959970474243e-02 7.656577974557876587e-02 -8.916616439819335938e-02 2.540791332721710205e-01 1.475817896425724030e-02 3.952865898609161377e-01 2.607034891843795776e-02 8.466082066297531128e-02 4.223341494798660278e-02 -1.094840466976165771e-01 2.603783607482910156e-01 2.981540262699127197e-01 4.789092019200325012e-02 3.344734385609626770e-02 4.574464261531829834e-02 1.172938570380210876e-01 1.799605339765548706e-01 1.187331750988960266e-01 -2.442609965801239014e-01 -1.396304219961166382e-01 1.760847866535186768e-01 2.242053896188735962e-01 1.944224536418914795e-01 2.513936460018157959e-01
7.828188687562942505e-02 -2.335692048072814941e-01 -1.184782534837722778e-01 2.091683447360992432e-01 -2.479723542928695679e-01 9.652129560708999634e-02 -2.600320577621459961e-01 -4.302237331867218018e-01 -4.178395122289657593e-02 -4.754066467285156250e-03 -2.435497753322124481e-02 1.651151031255722046e-01 -3.049996197223663330e-01 1.081841140985488892e-01 2.140487916767597198e-02 2.366628646850585938e-01 -1.235740706324577332e-01 4.933644086122512817e-03 1.012628749012947083e-01 -9.130001068115234375e-02 3.450647294521331787e-01 -1.540408562868833542e-02 -6.815370917320251465e-02 1.280729025602340698e-01 -8.774644881486892700e-02 -2.760523231700062752e-03 -1.666590571403503418e-02 -3.929632008075714111e-01 9.383740276098251343e-02 1.531516015529632568e-02 1.219523623585700989e-01 8.146008104085922241e-02
7.093306630849838257e-02 1.881984248757362366e-02 1.201035901904106140e-01 1.498677730560302734e-01 3.027155622839927673e-02 -1.117395460605621338e-01 1.407886296510696411e-02 -2.064930349588394165e-01 -1.125467568635940552e-01 -1.969239674508571625e-02 1.138051599264144897e-01 4.342078417539596558e-02 1.241249665617942810e-01 3.365156352519989014e-01 -1.599244326353073120e-01 1.601679623126983643e-01 2.344623357057571411e-01 -1.489618122577667236e-01 1.057685241103172302e-01 -8.679454028606414795e-02 1.196347326040267944e-01 1.618124097585678101e-01 1.159210428595542908e-01 1.154553890228271484e-01 4.361148178577423096e-01 2.136551141738891602e-01 -2.667288482189178467e-01 -2.000510394573211670e-01 1.233263462781906128e-01 2.877543568611145020e-01 -7.498495280742645264e-03 2.923957109451293945e-01
5.386733263731002808e-02 -1.599093526601791382e-01 -1.836918480694293976e-02 2.549179494380950928e-01 -3.809981793165206909e-02 -1.590550877153873444e-02 -9.196607023477554321e-02 -4.433329701423645020e-01 -2.294585853815078735e-01 2.012714371085166931e-02 7.147862017154693604e-02 1.619408130645751953e-01 -4.627598449587821960e-02 -1.243420317769050598e-02 -1.933260858058929443e-01 1.723649799823760986e-01 -1.035311352461576462e-02 -5.196045711636543274e-02 2.133905142545700073e-01 -3.681559115648269653e-02 4.964174628257751465e-01 -8.351788669824600220e-02 4.185236524790525436e-03 4.806249216198921204e-02 2.341395914554595947e-01 9.303789585828781128e-03 -4.755771160125732422e-02 -3.288919329643249512e-01 -1.837458908557891846e-01 -7.049858570098876953e-02 1.004908531904220581e-01 1.616404354572296143e-01
4.610858485102653503e-02 -1.067099906504154205e-02 2.474496513605117798e-01 1.603533923625946045e-01 2.441761642694473267e-02 5.789034068584442139e-03 2.125816494226455688e-01 1.021949690766632557e-03 1.705145463347434998e-02 2.391076236963272095e-01 -2.729937247931957245e-02 -1.127957925200462341e-02 -9.754397720098495483e-02 3.217540979385375977e-01 2.533404529094696045e-01 2.806829810142517090e-01 -1.215115860104560852e-01 -7.371532917022705078e-02 -3.323924168944358826e-02 -5.204369872808456421e-02 4.159195721149444580e-01 2.283380478620529175e-01 2.163298130035400391e-01 -3.688415139913558960e-02 2.410330921411514282e-01 8.385167457163333893e-03 -1.928713470697402954e-01 -1.822136789560317993e-01 2.076667696237564087e-01 2.818390130996704102e-01 -4.265924915671348572e-02 -2.018567733466625214e-02
-7.520748674869537354e-02 -4.099240303039550781e-01 -4.977679252624511719e-02 1.178614795207977295e-01 5.364536494016647339e-02 1.454976052045822144e-01 -3.518952056765556335e-02 -5.384394153952598572e-02 1.063286066055297852e-01 -2.140905335545539856e-02 3.207392394542694092e-01 2.156229875981807709e-02 -3.219515085220336914e-01 -1.595853269100189209e-02 1.236749514937400818e-01 -8.530553430318832397e-03 -1.374696940183639526e-01 8.946929872035980225e-02 1.815509945154190063e-01 6.871859729290008545e-02 1.649113185703754425e-02 7.460429519414901733e-02 -1.180592402815818787e-01 3.656627535820007324e-01 2.605810165405273438e-01 5.553742498159408569e-02 -3.268918693065643311e-01 -2.675117850303649902e-01 2.126950919628143311e-01 -1.498153954744338989e-01 -2.069590054452419281e-02 1.085510328412055969e-01
8.353514969348907471e-02 9.427568875253200531e-03 -3.942042291164398193e-01 -1.233867928385734558e-01 -2.159471437335014343e-02 1.273619383573532104e-01 -2.360655367374420166e-01 -1.543024331331253052e-01 1.351225376129150391e-01 1.700014807283878326e-02 -1.006045714020729065e-01 1.889024674892425537e-01 -3.540907502174377441e-01 -1.773553341627120972e-01 -5.005798116326332092e-02 1.112834662199020386e-01 1.989139914512634277e-01 -4.766984656453132629e-02 -4.331361502408981323e-02 1.430691331624984741e-01 4.453775286674499512e-01 -5.569573841057717800e-04 -1.870430819690227509e-02 2.365854531526565552e-01 2.372883260250091553e-01 2.337338961660861969e-02 -1.198859438300132751e-01 -2.160570174455642700e-01 -3.842815384268760681e-02 -2.025150805711746216e-01 3.226176649332046509e-02 9.852683544158935547e-02
-1.321209669113159180e-01 -2.795855104923248291e-01 -6.544804573059082031e-02 1.966430544853210449e-01 2.423792146146297455e-02 -1.049563661217689514e-01 1.084489226341247559e-01 -1.636263281106948853e-01 1.456825155764818192e-02 1.097337678074836731e-01 -4.661041498184204102e-02 3.230512142181396484e-01 6.010738387703895569e-02 1.259162425994873047e-01 2.052792012691497803e-01 -8.740988373756408691e-02 -5.222050822339951992e-04 9.090612083673477173e-02 -1.256102174520492554e-01 -1.298311725258827209e-02 5.556524395942687988e-01 -1.015766113996505737e-01 1.210846081376075745e-01 1.274734735488891602e-01 9.272416681051254272e-02 1.581156849861145020e-01 -2.296655476093292236e-01 -1.549639105796813965e-01 2.379998415708541870e-01 -5.866954848170280457e-02 -3.020069561898708344e-02 2.787545025348663330e-01
-5.572234094142913818e-02 -1.591732949018478394e-01 -8.597997575998306274e-02 3.485881686210632324e-01 4.528873041272163391e-02 -3.745293319225311279e-01 -3.147296980023384094e-02 -2.685240507125854492e-01 -1.241640523076057434e-01 6.335256993770599365e-02 -1.490448713302612305e-01 1.296535134315490723e-01 -1.409003436565399170e-01 1.110051870346069336e-01 8.426608890295028687e-02 -9.987232042476534843e-04 -1.743873804807662964e-01 -3.240263164043426514e-01 5.193396657705307007e-02 1.595239713788032532e-02 1.015364676713943481e-01 1.326660960912704468e-01 -1.627655327320098877e-01 -3.154626116156578064e-02 2.013332098722457886e-01 -2.128102779388427734e-01 -3.033842444419860840e-01 -2.270424365997314453e-01 1.368125081062316895e-01 2.379678338766098022e-01 -1.506775617599487305e-01 9.102207422256469727e-02
-1.316005587577819824e-01 -5.110962316393852234e-02 1.612242758274078369e-01 3.213540837168693542e-02 2.168889343738555908e-01 -1.575251817703247070e-01 -4.883289709687232971e-02 -2.360098063945770264e-01 -2.682516872882843018e-01 9.958458691835403442e-02 2.940936684608459473e-01 1.598042100667953491e-01 -1.748502999544143677e-01 2.190086096525192261e-01 9.863357059657573700e-03 1.101854890584945679e-01 1.950777620077133179e-01 -3.870809450745582581e-02 5.896690487861633301e-02 1.030462160706520081e-01 2.572192847728729248e-01 2.260388731956481934e-01 -2.581618167459964752e-02 3.579273819923400879e-02 3.303799927234649658e-01 2.729586362838745117e-01 -3.197470009326934814e-01 -2.011495269834995270e-02 4.379784315824508667e-02 8.676862716674804688e-02 -2.617776691913604736e-01 -3.599781170487403870e-02
-2.056839689612388611e-02 -1.275749951601028442e-01 8.417154848575592041e-02 1.365071833133697510e-01 6.545855849981307983e-02 -3.350066766142845154e-02 2.352938801050186157e-01 3.032561764121055603e-02 4.155771136283874512e-01 -2.575112283229827881e-01 -2.065270096063613892e-01 5.694774165749549866e-02 -1.568275243043899536e-01 3.150504231452941895e-01 6.594604998826980591e-02 9.521718323230743408e-02 1.217810958623886108e-01 -2.277687042951583862e-01 -1.924397796392440796e-02 -1.411611139774322510e-01 3.094070851802825928e-01 -2.151049906387925148e-03 -4.593189060688018799e-02 2.722832560539245605e-01 -1.260843314230442047e-02 2.187918126583099365e-01 -1.637022756040096283e-02 -1.102968007326126099e-01 1.325935274362564087e-01 1.881267726421356201e-01 -3.296891972422599792e-02 3.165432810783386230e-01
7.409024983644485474e-02 7.322589308023452759e-02 -7.185118645429611206e-02 8.372358977794647217e-02 2.532497346401214600e-01 5.074454843997955322e-02 -2.388325035572052002e-01 -2.039090842008590698e-01 -8.292321115732192993e-02 2.870759069919586182e-01 1.542122811079025269e-01 3.982919454574584961e-01 -2.180600464344024658e-01 3.558973968029022217e-01 -5.471348389983177185e-02 3.271911442279815674e-01 6.529791653156280518e-02 -9.887959063053131104e-02 1.801331192255020142e-01 -2.564545162022113800e-02 1.229396015405654907e-01 -1.367522287182509899e-03 -1.535328179597854614e-01 3.177091851830482483e-02 2.329488545656204224e-01 2.577878534793853760e-02 -2.048972249031066895e-01 -3.578716143965721130e-02 -6.612339615821838379e-02 -1.995966595131903887e-04 2.326443791389465332e-01 -1.102050319314002991e-01
4.930448904633522034e-02 -1.661017239093780518e-01 -6.710578501224517822e-02 1.141255274415016174e-01 6.957948952913284302e-02 3.955897409468889236e-03 3.242349028587341309e-01 -3.218668401241302490e-01 -2.651663720607757568e-01 2.319278866052627563e-01 -6.839458644390106201e-02 2.876679897308349609e-01 -1.412045359611511230e-01 -4.380752891302108765e-02 7.823366671800613403e-02 -1.819761842489242554e-01 -2.470289468765258789e-01 -2.107325941324234009e-01 -5.993798002600669861e-02 -2.100348621606826782e-01 2.039471715688705444e-01 -2.797400765120983124e-02 1.260427292436361313e-02 1.256642937660217285e-01 3.358843326568603516e-01 2.627292461693286896e-02 -2.411104738712310791e-01 -1.169926077127456665e-01 2.175961881875991821e-01 1.455336958169937134e-01 2.659243717789649963e-02 1.443712320178747177e-02
-5.961755290627479553e-02 1.772577613592147827e-01 7.234457414597272873e-03 -1.048287600278854370e-01 -2.032220810651779175e-01 1.598623692989349365e-01 -1.278754919767379761e-01 -1.407561898231506348e-01 6.892322003841400146e-02 -6.241150572896003723e-02 1.489895284175872803e-01 2.486905753612518311e-01 -4.094667732715606689e-01 8.859574794769287109e-02 1.378299593925476074e-01 1.311242878437042236e-01 -2.648623585700988770e-01 1.389219760894775391e-01 1.148786321282386780e-01 -3.948042914271354675e-02 2.187833338975906372e-01 6.886656582355499268e-02 -1.956694126129150391e-01 3.820834457874298096e-01 2.033011168241500854e-01 2.155821770429611206e-01 -5.905359238386154175e-02 -3.018384333699941635e-03 8.006153255701065063e-02 1.048868522047996521e-01 3.088939785957336426e-01 3.675302863121032715e-02
-2.519686240702867508e-03 -4.485423490405082703e-02 8.253914304077625275e-03 -2.203058153390884399e-01 2.627815902233123779e-01 -1.411871169693768024e-03 1.299663037061691284e-01 -1.491051763296127319e-01 1.301209330558776855e-01 -2.408626377582550049e-01 7.444787025451660156e-02 -7.491331547498703003e-03 -1.649201214313507080e-01 7.134940475225448608e-02 3.227103650569915771e-01 -3.231878951191902161e-02 -2.110795080661773682e-01 -1.848704218864440918e-01 3.451608717441558838e-01 9.146804362535476685e-02 1.574216932058334351e-01 -1.620624810457229614e-01 -2.307778410613536835e-02 3.133646547794342041e-01 -1.291729658842086792e-01 -5.847330391407012939e-02 -2.728669643402099609e-01 -2.023052871227264404e-01 4.520707577466964722e-02 1.695480495691299438e-01 3.570939972996711731e-02 3.156179487705230713e-01
2.657484114170074463e-01 -1.135461553931236267e-01 -4.514848813414573669e-02 1.629333049058914185e-01 1.743330210447311401e-01 -1.957538127899169922e-01 5.904362350702285767e-02 -6.641839444637298584e-02 2.498949617147445679e-01 7.388006150722503662e-02 9.373541176319122314e-02 -4.894054308533668518e-02 -3.756638765335083008e-01 2.209352403879165649e-01 -8.623789995908737183e-02 5.184624716639518738e-02 -3.189134895801544189e-01 -2.927352786064147949e-01 6.982422620058059692e-02 3.326629400253295898e-01 1.098236218094825745e-01 8.618782460689544678e-02 1.631086617708206177e-01 3.214836865663528442e-02 4.653875157237052917e-02 7.455011364072561264e-03 -1.632965803146362305e-01 -3.078750669956207275e-01 -1.489034295082092285e-01 -1.894590854644775391e-01 7.946203462779521942e-03 -1.644729450345039368e-02
1.042771339416503906e-01 -3.585495054721832275e-02 3.199843317270278931e-02 2.405602782964706421e-01 2.972622215747833252e-02 -8.020047843456268311e-02 1.710802018642425537e-01 -3.797163069248199463e-01 1.531854420900344849e-01 -1.154995858669281006e-01 -4.284429550170898438e-02 -9.430918842554092407e-03 -5.590976476669311523e-01 -1.553574502468109131e-01 -1.452210247516632080e-01 3.927775099873542786e-02 -9.089696407318115234e-02 -6.418032944202423096e-02 2.361489385366439819e-01 -6.160481274127960205e-02 3.257304131984710693e-01 2.723778784275054932e-01 -5.519612692296504974e-03 1.017672941088676453e-02 1.212325915694236755e-01 -1.274330615997314453e-01 -1.634341105818748474e-02 8.408568054437637329e-02 -7.516457699239253998e-03 2.351914048194885254e-01 1.528248004615306854e-02 6.200354918837547302e-02
5.195360630750656128e-03 5.981306359171867371e-02 -3.885421529412269592e-02 1.532910913228988647e-01 2.257432341575622559e-01 -1.740759462118148804e-01 4.076141715049743652e-01 4.207886382937431335e-02 6.647234410047531128e-02 -1.548248827457427979e-01 -1.592585816979408264e-02 -4.005397856235504150e-02 -2.585801780223846436e-01 3.355800807476043701e-01 1.299878358840942383e-01 1.561459898948669434e-01 -8.018508553504943848e-02 -2.169460356235504150e-01 -1.732397824525833130e-01 -6.647183746099472046e-02 1.599729210138320923e-01 1.933856904506683350e-01 -5.704548954963684082e-02 2.001088261604309082e-01 2.565053477883338928e-02 1.271407864987850189e-02 -2.800633311271667480e-01 -1.040651053190231323e-01 2.662452161312103271e-01 1.181591823697090149e-01 2.196080684661865234e-01 2.320099920034408569e-01
2.482748627662658691e-01 -5.486507341265678406e-02 -4.707411676645278931e-02 -1.056313067674636841e-01 1.665158420801162720e-01 6.005998700857162476e-02 -4.064887389540672302e-02 7.487241178750991821e-02 1.484578251838684082e-01 7.975687086582183838e-02 -6.745336111634969711e-03 2.111807018518447876e-01 8.404004387557506561e-03 1.682118885219097137e-02 -1.235335171222686768e-01 4.290847480297088623e-01 6.523487716913223267e-02 9.618312120437622070e-02 1.783808916807174683e-01 1.601908206939697266e-01 3.651052415370941162e-01 5.674571543931961060e-02 -9.510457515716552734e-02 7.964705675840377808e-02 2.676741182804107666e-01 -1.011538654565811157e-01 -1.273515820503234863e-01 2.146343141794204712e-01 2.357218861579895020e-01 3.001332581043243408e-01 2.718511521816253662e-01 1.549106687307357788e-01
-6.407748907804489136e-02 -2.761477418243885040e-02 -2.415943741798400879e-01 7.348393648862838745e-02 1.246500760316848755e-01 5.415814369916915894e-02 -1.111448705196380615e-01 7.845360040664672852e-02 1.158764585852622986e-02 -2.226701751351356506e-02 -1.504737883806228638e-01 5.024693673476576805e-04 -6.944108009338378906e-02 1.845246106386184692e-01 2.972515113651752472e-02 2.573899030685424805e-01 -1.498763449490070343e-04 -1.537627577781677246e-01 -6.928291171789169312e-02 2.969226986169815063e-02 4.827664196491241455e-01 1.682461798191070557e-01 -1.805276274681091309e-01 3.339265584945678711e-01 -8.865287899971008301e-02 -1.811223030090332031e-01 -2.356486916542053223e-01 -3.288991749286651611e-01 8.013476431369781494e-02 3.381621539592742920e-01 -6.667045503854751587e-02 -2.694259025156497955e-02
-1.968175917863845825e-01 8.098747581243515015e-02 -2.318797409534454346e-01 5.186162889003753662e-02 -6.492375582456588745e-02 -2.699256874620914459e-02 2.005109488964080811e-01 2.646571956574916840e-02 -9.449297189712524414e-02 7.869099825620651245e-02 5.229197558946907520e-04 1.434855256229639053e-02 -2.227919846773147583e-01 1.773953437805175781e-01 2.852386236190795898e-02 5.568968653678894043e-01 2.583530545234680176e-01 -1.608747243881225586e-01 -7.834155112504959106e-02 6.553097069263458252e-02 6.923428177833557129e-02 8.509819954633712769e-02 -3.407100960612297058e-02 1.231997907161712646e-01 2.323189973831176758e-01 -7.840856909751892090e-02 -3.493060469627380371e-01 -1.515896916389465332e-01 2.427676022052764893e-01 1.399821192026138306e-01 -1.213114783167839050e-01 1.233778148889541626e-01
-2.410609740763902664e-03 -2.267991751432418823e-01 7.231525331735610962e-02 1.130530014634132385e-01 2.622179985046386719e-01 -1.643511950969696045e-01 -6.403698772192001343e-02 -1.287517696619033813e-01 4.260319471359252930e-02 -9.200423210859298706e-02 3.481142222881317139e-01 1.671280898153781891e-02 -4.134767055511474609e-01 -1.079131066799163818e-01 -2.938777767121791840e-02 9.859473258256912231e-02 9.763484448194503784e-02 -8.772474527359008789e-02 1.775581240653991699e-01 3.239093422889709473e-01 -2.228183113038539886e-02 -2.721104323863983154e-01 -1.762375086545944214e-01 1.168919652700424194e-01 2.983407676219940186e-01 9.192015230655670166e-02 -2.953708767890930176e-01 -1.485931128263473511e-01 8.029668778181076050e-02 5.188959464430809021e-02 -6.029126700013875961e-03 1.642640493810176849e-02
8.886570483446121216e-02 -6.173747032880783081e-02 -2.055535614490509033e-01 -7.329431921243667603e-02 2.158390916883945465e-02 -3.281857073307037354e-02 4.579831659793853760e-01 -1.785486042499542236e-01 -1.023453399538993835e-01 1.194600611925125122e-01 8.386455476284027100e-03 3.901125192642211914e-01 -6.916071753948926926e-03 2.379536926746368408e-01 1.373428106307983398e-01 6.227985396981239319e-02 9.347501397132873535e-02 1.969732902944087982e-02 1.218120679259300232e-01 2.235502600669860840e-01 5.403448268771171570e-02 -2.545330859720706940e-02 2.348618656396865845e-01 1.316654682159423828e-01 3.446081876754760742e-01 -7.430539280176162720e-02 -3.273661732673645020e-01 -1.742318123579025269e-01 1.641373485326766968e-01 2.140144631266593933e-02 -3.056749142706394196e-02 3.072545863687992096e-02
1.644515246152877808e-01 -1.998343467712402344e-01 -4.162524268031120300e-02 -5.742957815527915955e-02 7.826679199934005737e-02 -1.456411033868789673e-01 8.096283301711082458e-03 -3.366113081574440002e-02 -1.080389618873596191e-01 -1.389436423778533936e-01 1.748666912317276001e-01 -4.248151183128356934e-02 -3.215372562408447266e-01 2.204594165086746216e-01 -2.875230275094509125e-03 2.279574722051620483e-01 -3.715677559375762939e-02 -1.807854697108268738e-02 -1.471720542758703232e-02 -1.792603880167007446e-01 9.832368791103363037e-02 8.402770012617111206e-02 -1.218764185905456543e-01 2.199646681547164917e-01 1.957300305366516113e-01 1.679579615592956543e-01 -4.220860823988914490e-02 2.110340073704719543e-02 9.090039134025573730e-02 2.854639887809753418e-01 3.337119817733764648e-01 4.982421994209289551e-01
8.347786962985992432e-02 1.976572275161743164e-01 -1.990136951208114624e-01 -2.445005625486373901e-01 -4.592895135283470154e-02 -9.715554118156433105e-02 5.947650223970413208e-02 3.856639191508293152e-02 7.851555943489074707e-03 7.127662748098373413e-02 5.706633254885673523e-02 2.283288985490798950e-01 -5.749855637550354004e-01 1.031414866447448730e-01 -2.662553451955318451e-02 1.476860791444778442e-01 1.062655299901962280e-01 -4.185150191187858582e-02 1.831788569688796997e-01 -2.015880793333053589e-01 2.352477163076400757e-01 -1.250300854444503784e-01 -2.553087174892425537e-01 -1.020745262503623962e-01 2.738620638847351074e-01 -2.407608786597847939e-03 1.109482869505882263e-01 -1.133176907896995544e-01 1.924011558294296265e-01 6.734912842512130737e-02 -8.935819379985332489e-03 1.951944828033447266e-01
4.520162567496299744e-02 6.770502030849456787e-02 5.086444690823554993e-02 8.142976462841033936e-02 1.709223389625549316e-01 8.612541854381561279e-02 -1.051704809069633484e-01 1.338360365480184555e-02 1.420184224843978882e-01 -1.676744073629379272e-01 8.174663782119750977e-02 2.185993343591690063e-01 -2.705041468143463135e-01 -2.305106073617935181e-02 2.030542790889739990e-01 -3.761421889066696167e-02 -2.088011503219604492e-01 -3.000402748584747314e-01 5.099462270736694336e-01 -1.342575699090957642e-01 1.924181431531906128e-01 -1.727828681468963623e-01 -6.834005564451217651e-02 1.491319090127944946e-01 1.302231550216674805e-01 1.686042994260787964e-01 -1.520715057849884033e-01 -8.750472217798233032e-02 6.547218188643455505e-03 4.563179984688758850e-02 -3.950256854295730591e-02 3.631053566932678223e-01
-1.614430993795394897e-01 -1.555812060832977295e-01 2.362163364887237549e-02 -4.724255576729774475e-02 -4.839036613702774048e-02 -1.141832321882247925e-01 1.480482071638107300e-01 -5.188252031803131104e-02 2.922864817082881927e-02 -2.105841785669326782e-02 1.148103401064872742e-01 2.287282794713973999e-01 -3.121765851974487305e-01 4.047884643077850342e-01 2.610378265380859375e-01 2.796363830566406250e-01 1.802286505699157715e-01 8.649821579456329346e-02 -5.835940316319465637e-02 -7.420776784420013428e-02 1.806244999170303345e-01 -8.106521517038345337e-02 1.058135032653808594e-01 1.069642826914787292e-01 3.059761784970760345e-02 2.108807414770126343e-01 -1.273922920227050781e-01 -1.769956648349761963e-01 3.054408133029937744e-01 2.225890308618545532e-01 -2.698942720890045166e-01 -1.146848648786544800e-01
2.271999418735504150e-02 -1.985329575836658478e-02 3.143139928579330444e-02 1.974562108516693115e-01 9.859324246644973755e-02 6.546802073717117310e-02 -1.913912892341613770e-01 -3.247557580471038818e-01 -1.823170185089111328e-01 -1.407846212387084961e-01 1.175695285201072693e-01 -3.183215111494064331e-02 -2.480210363864898682e-01 3.942958712577819824e-01 5.088045820593833923e-02 3.624716699123382568e-01 -9.887864440679550171e-02 9.293899638578295708e-04 -1.994412019848823547e-02 4.751116782426834106e-02 2.406347543001174927e-01 1.954718492925167084e-02 -1.517730504274368286e-01 2.771835029125213623e-01 2.215318977832794189e-01 6.035652477294206619e-03 -1.277128905057907104e-01 -1.468299776315689087e-01 -3.402418494224548340e-01 6.061533465981483459e-02 7.262966781854629517e-02 -4.328359663486480713e-02
-1.871020346879959106e-01 -1.068838164210319519e-01 -1.621385961771011353e-01 -9.819261729717254639e-03 3.553042113780975342e-01 1.755189597606658936e-01 -1.256674081087112427e-01 -5.176813900470733643e-02 -1.462324801832437515e-02 1.593123972415924072e-01 -2.364957183599472046e-01 1.615336537361145020e-01 -2.061134278774261475e-01 -1.017426550388336182e-01 1.820923089981079102e-01 2.975182831287384033e-01 -1.336715370416641235e-01 -1.163578256964683533e-01 2.137661725282669067e-01 1.020077764987945557e-01 2.989948093891143799e-01 -6.707920879125595093e-02 -1.168599426746368408e-01 -1.630440540611743927e-02 1.378539949655532837e-01 -1.388505250215530396e-01 2.853943966329097748e-02 -1.158886551856994629e-01 -2.045758627355098724e-02 3.897648751735687256e-01 4.776770249009132385e-03 2.632909715175628662e-01
-1.210881322622299194e-01 -2.288998216390609741e-01 -4.467098042368888855e-02 1.539344191551208496e-01 -1.597176194190979004e-01 -6.743831932544708252e-02 -1.203918084502220154e-01 -3.098564445972442627e-01 4.364702850580215454e-02 -1.357322782278060913e-01 1.455219238996505737e-01 5.200512409210205078e-01 -3.108459711074829102e-01 2.170824557542800903e-01 3.998615965247154236e-02 1.334048807621002197e-01 -1.580032259225845337e-01 -9.953167289495468140e-02 1.804595887660980225e-01 -3.296464309096336365e-02 2.023047953844070435e-01 5.555035546422004700e-02 -2.367798835039138794e-01 7.408063113689422607e-02 -1.367375552654266357e-01 -3.366614133119583130e-02 -7.424566894769668579e-02 -1.208208650350570679e-01 9.799645841121673584e-02 2.601824700832366943e-01 1.352765783667564392e-02 8.535486645996570587e-03
4.834625869989395142e-02 -8.036717772483825684e-02 -9.601232595741748810e-03 1.699268668889999390e-01 3.433643877506256104e-01 -2.996213436126708984e-01 -2.129398137331008911e-01 -1.446435302495956421e-01 1.473522335290908813e-01 4.448490217328071594e-02 -6.185249239206314087e-02 2.911772951483726501e-02 -4.743235111236572266e-01 1.370285749435424805e-01 3.205799758434295654e-01 -5.834656208753585815e-02 3.253206843510270119e-03 -3.153727948665618896e-02 3.142630755901336670e-01 6.051738187670707703e-02 1.870502233505249023e-01 6.389234960079193115e-02 1.029234901070594788e-01 1.676408499479293823e-01 4.974327981472015381e-02 1.888806521892547607e-01 -2.013977169990539551e-01 -7.198926806449890137e-02 -4.596950113773345947e-02 6.474839150905609131e-02 -1.652860939502716064e-01 -1.062276884913444519e-01
-2.118573337793350220e-01 1.213228330016136169e-01 -2.427794039249420166e-02 9.099434316158294678e-02 1.604314893484115601e-01 -1.593333333730697632e-01 7.651712000370025635e-02 9.379393607378005981e-02 2.192759811878204346e-01 -2.895433641970157623e-02 1.316594034433364868e-01 1.734280586242675781e-01 -3.709589838981628418e-01 -6.391379982233047485e-02 3.834719955921173096e-01 2.265370786190032959e-01 7.313934713602066040e-02 -3.234552741050720215e-01 1.883171945810317993e-01 -2.485961467027664185e-02 1.963685639202594757e-02 -1.276790052652359009e-01 9.460029751062393188e-02 1.311543732881546021e-01 1.913060992956161499e-01 2.807545959949493408e-01 -1.407127082347869873e-01 -1.985680311918258667e-01 1.933585405349731445e-01 -7.055273652076721191e-02 1.339663863182067871e-01 7.414920628070831299e-02
7.736962288618087769e-02 -3.925141692161560059e-01 -3.809693753719329834e-01 1.771608293056488037e-01 4.787144064903259277e-02 -1.342324763536453247e-01 1.502577811479568481e-01 -2.224219962954521179e-02 -8.918669819831848145e-02 4.931914433836936951e-02 -2.425115928053855896e-02 1.062244698405265808e-01 -2.521044015884399414e-01 1.165911704301834106e-01 6.114037334918975830e-02 -2.424556910991668701e-01 1.706602275371551514e-01 8.071459829807281494e-02 5.551721528172492981e-02 1.509206295013427734e-01 2.700086236000061035e-01 -3.083108924329280853e-02 -1.637924313545227051e-01 2.340870164334774017e-02 4.405623078346252441e-01 -1.963885733857750893e-03 -1.982959955930709839e-01 -1.397428512573242188e-01 -7.014567404985427856e-02 1.514266133308410645e-01 -4.233972355723381042e-02 1.130828633904457092e-01
-2.318551987409591675e-01 -1.287389267235994339e-02 -1.774379760026931763e-01 2.724691629409790039e-01 4.858544096350669861e-02 3.983732685446739197e-02 3.256275653839111328e-01 -1.404809355735778809e-01 -1.563903642818331718e-03 5.207979306578636169e-02 9.572171419858932495e-02 2.801899611949920654e-01 -3.430838584899902344e-01 6.629177182912826538e-02 7.738553732633590698e-02 1.884496510028839111e-01 -2.090416997671127319e-01 -2.412146180868148804e-01 -8.220821619033813477e-02 1.146513372659683228e-01 2.277861684560775757e-01 -1.801029294729232788e-01 1.353257149457931519e-02 -1.815627366304397583e-01 1.484204977750778198e-01 -2.019469141960144043e-01 -3.770362958312034607e-02 -1.450246125459671021e-01 2.629966139793395996e-01 7.274100184440612793e-02 -1.856855303049087524e-01 1.522853672504425049e-01
-5.642364174127578735e-02 5.185354873538017273e-02 4.255276545882225037e-02 3.586548566818237305e-02 1.582775563001632690e-01 -2.571518905460834503e-02 -1.298738643527030945e-02 -1.803806168027222157e-03 2.440104186534881592e-01 -2.950871288776397705e-01 8.189845830202102661e-02 2.107374668121337891e-01 -3.516785502433776855e-01 -1.262722611427307129e-01 2.768279314041137695e-01 -2.668066136538982391e-02 -2.947975993156433105e-01 -2.276403009891510010e-01 3.697458505630493164e-01 -1.235521733760833740e-01 2.506142556667327881e-01 -5.835803970694541931e-02 -9.789146482944488525e-02 7.709158957004547119e-02 1.244246736168861389e-01 7.397405803203582764e-02 -1.226946488022804260e-01 -1.150794252753257751e-01 1.296675354242324829e-01 1.731349676847457886e-01 -2.433574944734573364e-02 2.852510511875152588e-01
8.560872822999954224e-02 2.873774617910385132e-02 6.037145480513572693e-02 1.999737173318862915e-01 2.559421360492706299e-01 -1.113577280193567276e-02 -1.493003517389297485e-01 -7.246983051300048828e-02 -3.620797768235206604e-03 -6.932312995195388794e-02 -9.340097755193710327e-02 3.782488778233528137e-02 -3.520633578300476074e-01 9.838122874498367310e-02 1.127302739769220352e-02 1.914266645908355713e-01 2.415412291884422302e-02 -3.795810937881469727e-01 2.037547081708908081e-01 8.717455714941024780e-02 -1.280814111232757568e-01 1.356551423668861389e-02 1.071412712335586548e-01 6.235340237617492676e-02 5.473341047763824463e-02 2.151274383068084717e-01 -2.375709414482116699e-01 -1.733638346195220947e-01 2.704451978206634521e-01 2.672688066959381104e-01 -2.721697688102722168e-01 2.991811037063598633e-01
1.646319627761840820e-01 -2.078575193881988525e-01 -6.755992770195007324e-02 -2.203106731176376343e-01 3.314404515549540520e-03 -6.727405637502670288e-02 -2.577409744262695312e-01 -2.064259350299835205e-01 -1.142169237136840820e-01 1.673717647790908813e-01 1.118243485689163208e-01 2.761590182781219482e-01 -3.392158448696136475e-01 4.010530188679695129e-02 3.674227744340896606e-02 1.954361796379089355e-01 2.912033163011074066e-02 1.077392026782035828e-01 -6.517779082059860229e-02 -1.213228181004524231e-01 2.893297076225280762e-01 1.796092092990875244e-02 -9.564600139856338501e-02 -8.473366498947143555e-02 2.931035757064819336e-01 3.230420947074890137e-01 -2.519042491912841797e-01 -2.870864868164062500e-01 1.192719023674726486e-02 4.516256228089332581e-02 2.905276976525783539e-02 -7.753401249647140503e-02
3.212544322013854980e-01 5.912924557924270630e-02 -2.767649888992309570e-01 4.079528152942657471e-01 9.093724936246871948e-02 2.302837930619716644e-02 -1.329416185617446899e-01 -1.148506551980972290e-01 7.880873233079910278e-02 -2.581867389380931854e-02 2.881398200988769531e-01 2.777036093175411224e-02 -4.254586100578308105e-01 2.441387772560119629e-01 1.362925469875335693e-01 9.745135158300399780e-02 -1.036136820912361145e-01 -4.811376705765724182e-02 1.072580665349960327e-01 -1.209267154335975647e-01 2.560140788555145264e-01 1.033631190657615662e-01 -4.697814118117094040e-03 9.895927459001541138e-02 8.159407228231430054e-02 8.267295360565185547e-02 9.351023286581039429e-02 -9.422638267278671265e-02 8.999998867511749268e-02 2.365925908088684082e-01 -6.446297466754913330e-02 1.633383184671401978e-01
6.859121844172477722e-03 -5.453051533550024033e-03 -6.399818509817123413e-02 1.427509486675262451e-01 -1.645879298448562622e-01 -1.327658817172050476e-02 7.885275781154632568e-02 -4.713800922036170959e-02 -1.545582264661788940e-01 4.568140581250190735e-02 1.251882612705230713e-01 2.496802955865859985e-01 -1.959036737680435181e-01 9.636935591697692871e-02 -6.888141483068466187e-02 3.327307105064392090e-01 8.861094713211059570e-02 -3.968199789524078369e-01 -1.153225079178810120e-02 2.211150676012039185e-01 2.094377875328063965e-01 -2.998474426567554474e-02 -3.913607820868492126e-02 -4.043025895953178406e-03 1.868373304605484009e-01 -1.707032769918441772e-01 -4.595878124237060547e-01 7.099737972021102905e-02 2.043452560901641846e-01 -7.117620855569839478e-02 -5.729098990559577942e-02 2.856018543243408203e-01
6.509590148925781250e-02 4.604915156960487366e-02 -1.939488649368286133e-01 1.075622439384460449e-01 -1.053953841328620911e-01 7.222121208906173706e-02 8.999743312597274780e-02 -1.948695480823516846e-01 1.783528327941894531e-01 1.989768445491790771e-01 -8.818580955266952515e-02 4.193494617938995361e-01 6.007344648241996765e-02 1.675111204385757446e-01 1.461236029863357544e-01 1.895503997802734375e-01 -1.436591446399688721e-01 -1.108544990420341492e-01 -2.228555269539356232e-03 1.447935402393341064e-01 1.543664336204528809e-01 -2.099269628524780273e-01 7.456949353218078613e-02 -1.251538991928100586e-01 2.448661923408508301e-01 -1.631978452205657959e-01 -2.147864848375320435e-01 -2.999076247215270996e-01 2.075308859348297119e-01 9.228973090648651123e-02 -9.306580573320388794e-02 3.348705768585205078e-01
-6.456188112497329712e-02 9.359039366245269775e-03 -1.805795431137084961e-01 6.367135792970657349e-02 6.901704519987106323e-02 1.462266296148300171e-01 -3.913925960659980774e-02 -1.870050281286239624e-01 2.136613875627517700e-01 -1.492146402597427368e-01 -2.409319728612899780e-01 9.828651696443557739e-02 -2.024541199207305908e-01 2.883201837539672852e-01 -1.866907775402069092e-01 -6.747411936521530151e-02 2.911733696237206459e-03 -3.130745589733123779e-01 3.294712007045745850e-01 2.001055479049682617e-01 2.628714740276336670e-01 6.279115378856658936e-02 2.881579473614692688e-02 -8.872632682323455811e-02 1.527043581008911133e-01 1.356711387634277344e-01 -2.900532484054565430e-01 -2.184841334819793701e-01 2.473984807729721069e-01 -8.062306791543960571e-02 1.520225107669830322e-01 -6.717823445796966553e-02
-1.139397248625755310e-01 -1.119061037898063660e-01 2.149837911128997803e-01 2.003095448017120361e-01 1.811706423759460449e-01 1.346421539783477783e-01 -2.093163579702377319e-01 4.119858145713806152e-02 4.336025565862655640e-02 -4.565181583166122437e-02 -2.444676905870437622e-01 1.318799555301666260e-01 7.287900429219007492e-03 1.851523369550704956e-01 5.446144193410873413e-02 2.326614111661911011e-01 -4.417568445205688477e-02 -1.459960937500000000e-01 1.301296204328536987e-01 1.292548775672912598e-01 3.796505331993103027e-01 1.719453185796737671e-01 -1.746709793806076050e-01 5.077327787876129150e-02 1.677924543619155884e-01 -2.211914807558059692e-01 -2.450680583715438843e-01 -3.920746147632598877e-01 8.545152097940444946e-02 -2.309252507984638214e-02 1.915901601314544678e-01 1.415647268295288086e-01
3.538897633552551270e-01 -4.198226928710937500e-01 8.821933716535568237e-02 7.826973451301455498e-04 2.335769534111022949e-01 -6.731528043746948242e-02 -2.099499106407165527e-01 -2.073355577886104584e-02 9.192349761724472046e-02 8.330653421580791473e-03 -6.251085549592971802e-02 9.039003401994705200e-02 -4.081701636314392090e-01 -2.044726349413394928e-02 7.101910561323165894e-02 6.125940382480621338e-02 -2.107378840446472168e-01 -3.369971811771392822e-01 -6.761375349014997482e-03 -1.931072622537612915e-01 1.159900948405265808e-01 9.789877571165561676e-03 -3.135368600487709045e-02 2.583279013633728027e-01 1.840682774782180786e-01 3.957297652959823608e-02 -1.032001972198486328e-01 -7.942696660757064819e-02 4.790893569588661194e-02 -1.479865908622741699e-01 7.075340952724218369e-03 1.936066299676895142e-01
5.645555630326271057e-02 -6.139067932963371277e-02 -1.876033693552017212e-01 1.815782673656940460e-02 2.790578603744506836e-01 1.189901083707809448e-01 2.768498845398426056e-02 -2.949162125587463379e-01 -1.677710115909576416e-01 -1.267768591642379761e-01 2.409007549285888672e-01 6.280314922332763672e-02 -2.910954654216766357e-01 2.840000689029693604e-01 2.743231654167175293e-01 3.448757529258728027e-02 -2.679903991520404816e-02 -1.639822721481323242e-01 -2.282744087278842926e-02 8.041108399629592896e-02 3.428418636322021484e-01 1.370377540588378906e-01 3.028251528739929199e-01 1.166714504361152649e-01 -3.708128258585929871e-02 -5.982615984976291656e-03 9.232008457183837891e-02 1.530591980554163456e-04 1.267735809087753296e-01 -2.513734064996242523e-02 2.066300511360168457e-01 2.900846898555755615e-01
1.592096835374832153e-01 7.930365391075611115e-03 1.613252423703670502e-02 1.813607849180698395e-02 3.591786324977874756e-01 -9.546207636594772339e-02 1.554568409919738770e-01 -1.465597897768020630e-01 1.473243236541748047e-01 -9.923649579286575317e-02 -1.489378064870834351e-01 8.070479333400726318e-02 -7.697138935327529907e-02 2.706382274627685547e-01 7.579635083675384521e-02 -9.296838194131851196e-02 -9.670325368642807007e-02 -2.125724107027053833e-01 7.666371017694473267e-02 -1.211382374167442322e-01 5.162654519081115723e-01 6.651204824447631836e-02 1.595373898744583130e-01 -8.148057013750076294e-02 2.041706144809722900e-01 -1.173314228653907776e-01 -6.781014055013656616e-02 -2.094408124685287476e-01 -2.399467974901199341e-01 2.563961148262023926e-01 1.150265410542488098e-01 1.335269361734390259e-01
-9.506827592849731445e-02 -7.692665606737136841e-02 2.979584336280822754e-01 -1.879741065204143524e-02 2.647534757852554321e-02 5.852908268570899963e-02 2.336198091506958008e-01 5.458776652812957764e-02 -1.717377007007598877e-01 1.058256998658180237e-01 3.688883408904075623e-02 1.816540211439132690e-01 -6.393397599458694458e-02 2.798683047294616699e-01 1.733852475881576538e-01 2.244754731655120850e-01 1.932995915412902832e-01 -1.029222682118415833e-01 -3.208188340067863464e-02 4.741578549146652222e-02 2.073862254619598389e-01 -1.917866468429565430e-01 -8.364261686801910400e-02 3.173094391822814941e-01 3.200867474079132080e-01 6.234818324446678162e-02 -2.518245875835418701e-01 -1.377236247062683105e-01 2.032186090946197510e-01 3.443022072315216064e-01 -7.818779349327087402e-02 5.404342710971832275e-02
6.798215955495834351e-02 -2.044265270233154297e-01 -6.329932808876037598e-02 1.915746182203292847e-01 3.180102407932281494e-01 1.235247254371643066e-01 1.554074287414550781e-01 -8.212840557098388672e-02 -5.195976048707962036e-02 7.285806536674499512e-02 6.186771020293235779e-02 -2.944793738424777985e-02 -5.564048886299133301e-02 3.061246275901794434e-01 1.180371940135955811e-01 1.797246783971786499e-01 2.418779954314231873e-02 -2.216338664293289185e-01 1.324017941951751709e-01 -1.456634998321533203e-01 5.180671811103820801e-01 6.334698945283889771e-02 -2.236199527978897095e-01 4.294676706194877625e-02 -1.874939799308776855e-01 3.790140524506568909e-02 -1.921810656785964966e-01 -1.261258572340011597e-01 1.194090247154235840e-01 2.329141348600387573e-01 7.360351085662841797e-02 1.837989836931228638e-01
8.673740178346633911e-02 -1.302305012941360474e-01 -2.862510681152343750e-01 2.671236395835876465e-01 3.547522798180580139e-02 -1.354086101055145264e-01 -3.581035882234573364e-02 2.231966517865657806e-02 7.711507380008697510e-02 -2.628072164952754974e-02 -7.741597294807434082e-02 2.426077276468276978e-01 -5.759251117706298828e-01 2.601895332336425781e-01 -1.218835189938545227e-01 -4.241940379142761230e-02 2.601962983608245850e-01 -1.350675802677869797e-02 -1.157205551862716675e-01 -4.306939430534839630e-03 2.033483237028121948e-01 4.884066432714462280e-02 -5.800791084766387939e-02 1.118469685316085815e-01 2.363175749778747559e-01 8.191161789000034332e-03 -3.992801997810602188e-03 1.708058565855026245e-01 9.850620478391647339e-02 2.280789613723754883e-01 -1.100156754255294800e-01 1.161005198955535889e-01
6.769272685050964355e-02 -1.516428142786026001e-01 2.383337318897247314e-01 -5.392045713961124420e-03 -1.221703886985778809e-01 -1.436508297920227051e-01 1.432542800903320312e-01 -2.113151401281356812e-01 2.040436416864395142e-01 1.717778155580163002e-03 -3.624005243182182312e-02 1.575830727815628052e-01 -3.068341687321662903e-02 3.521591424942016602e-01 -9.820722974836826324e-03 1.723500043153762817e-01 6.074751913547515869e-02 -7.732771337032318115e-02 2.867269814014434814e-01 1.214089244604110718e-01 1.340729743242263794e-01 4.593862965703010559e-02 5.499685555696487427e-02 2.047800868749618530e-01 3.804287910461425781e-01 -2.203831821680068970e-01 -1.677504330873489380e-01 -2.612931132316589355e-01 2.306839674711227417e-01 2.997560054063796997e-02 2.771491408348083496e-01 3.126320196315646172e-03
-2.020577043294906616e-01 6.378948688507080078e-03 -2.320020496845245361e-01 1.622751206159591675e-01 -5.385428667068481445e-02 -1.138226538896560669e-01 -8.276306092739105225e-02 -2.410983107984066010e-02 -3.548751771450042725e-02 -2.984407730400562286e-02 1.405955553054809570e-01 1.303246468305587769e-01 -2.098079025745391846e-01 1.351408511400222778e-01 7.088319957256317139e-02 -1.370081901550292969e-01 8.769729733467102051e-02 -2.134760618209838867e-01 -6.752808392047882080e-02 1.264633238315582275e-01 4.382892847061157227e-01 -3.474688157439231873e-02 3.403656929731369019e-02 2.105236351490020752e-01 5.036675333976745605e-01 4.476821422576904297e-02 -1.126952916383743286e-01 1.452372819185256958e-01 -7.910220324993133545e-02 3.372681736946105957e-01 -8.219197392463684082e-03 -9.248903393745422363e-02
1.308020856231451035e-02 3.617688417434692383e-01 -5.286173149943351746e-02 5.997572094202041626e-02 1.362397223711013794e-01 -1.093869730830192566e-01 -2.295248657464981079e-01 -2.672789096832275391e-01 -1.545796543359756470e-01 2.656597793102264404e-01 -3.703607618808746338e-02 4.003861173987388611e-02 -3.623938560485839844e-01 3.395884335041046143e-01 -2.995654381811618805e-02 2.377887368202209473e-01 1.010085344314575195e-01 9.292729943990707397e-02 1.315072923898696899e-01 -8.688479661941528320e-02 2.214283347129821777e-01 -6.829503178596496582e-02 -7.727228850126266479e-02 1.468130052089691162e-01 1.979904770851135254e-01 5.778215080499649048e-02 -2.102449685335159302e-01 -2.208749651908874512e-01 -6.111218407750129700e-02 -9.493311494588851929e-02 8.037046343088150024e-02 1.635356098413467407e-01
-8.842903375625610352e-02 -3.028057981282472610e-03 -1.323021054267883301e-01 -7.092396169900894165e-02 9.071111679077148438e-02 2.795069850981235504e-02 6.028227880597114563e-02 -4.729916155338287354e-02 -7.395351678133010864e-02 2.132825404405593872e-01 8.266153186559677124e-02 1.511136889457702637e-01 -2.376275956630706787e-01 2.976167201995849609e-01 3.327109217643737793e-01 4.078197479248046875e-02 1.636976301670074463e-01 -1.855209320783615112e-01 9.984243661165237427e-02 8.352399617433547974e-02 2.681805491447448730e-01 3.342856168746948242e-01 1.457913666963577271e-01 2.137321084737777710e-01 6.941682845354080200e-02 3.428446361795067787e-03 2.278358489274978638e-02 5.021329596638679504e-02 6.275764852762222290e-02 -4.206310957670211792e-02 2.888288497924804688e-01 4.369921684265136719e-01
-7.373674958944320679e-02 -3.970571756362915039e-01 -1.106278449296951294e-01 1.080198511481285095e-01 1.738981716334819794e-02 -2.002614364027976990e-02 -8.215426653623580933e-02 -1.800124645233154297e-01 -1.061307191848754883e-01 -3.376032039523124695e-02 2.098398841917514801e-02 3.013526797294616699e-01 -1.280512660741806030e-01 1.391792893409729004e-01 -1.821089535951614380e-01 4.408303275704383850e-02 -2.426812499761581421e-01 -1.848711520433425903e-01 -2.423636168241500854e-01 -6.661902368068695068e-02 3.946834802627563477e-01 -1.431220024824142456e-01 9.223092347383499146e-02 1.922452151775360107e-01 4.632112011313438416e-02 -5.450134351849555969e-02 -2.297669500112533569e-01 -3.063605725765228271e-01 2.317835241556167603e-01 -2.572864852845668793e-02 6.366061419248580933e-02 1.021505668759346008e-01
-3.312719985842704773e-02 2.332133613526821136e-02 -1.187475398182868958e-01 2.995964288711547852e-01 -7.986490428447723389e-02 -2.445672452449798584e-02 1.315436363220214844e-01 1.799478232860565186e-01 1.438618302345275879e-01 2.483541369438171387e-01 3.617828013375401497e-03 8.749584108591079712e-02 -1.491493731737136841e-01 1.491006016731262207e-01 7.429623603820800781e-02 2.617117166519165039e-01 -1.534703373908996582e-01 -1.463606506586074829e-01 3.458711802959442139e-01 3.329874277114868164e-01 2.428457140922546387e-01 -1.161922737956047058e-01 -6.366968154907226562e-02 1.756544560194015503e-01 7.944641262292861938e-02 2.184761166572570801e-01 -1.247159838676452637e-01 -2.223084494471549988e-02 -1.115777567028999329e-01 -5.059859156608581543e-02 6.408324092626571655e-02 3.965232074260711670e-01
1.763450354337692261e-01 -1.174747273325920105e-01 -1.206541061401367188e-01 3.754604756832122803e-01 1.048212274909019470e-01 -1.341183483600616455e-01 -1.391374617815017700e-01 2.165268212556838989e-01 1.696081310510635376e-01 4.829815775156021118e-02 -5.259529501199722290e-02 2.209667116403579712e-01 -2.093641161918640137e-01 1.771945059299468994e-01 1.629420071840286255e-01 1.373752355575561523e-01 1.841161167249083519e-03 -7.980422675609588623e-02 -1.407513618469238281e-01 1.440390497446060181e-01 1.650601327419281006e-01 6.145442277193069458e-02 2.531075477600097656e-01 2.034282535314559937e-01 2.692666053771972656e-01 3.116407692432403564e-01 4.525583982467651367e-02 -2.967927753925323486e-01 -1.374112665653228760e-01 4.107512533664703369e-02 -2.490937523543834686e-02 1.914788335561752319e-01
1.933219283819198608e-01 1.777432709932327271e-01 -3.882947564125061035e-01 2.880766689777374268e-01 1.503953039646148682e-01 -1.601122766733169556e-01 5.045961216092109680e-02 -2.568396329879760742e-01 4.855488240718841553e-02 -2.279069423675537109e-01 1.184371039271354675e-01 1.524917632341384888e-01 -1.319106072187423706e-01 2.440854161977767944e-01 -1.606525778770446777e-01 2.307218760251998901e-01 4.228700324892997742e-02 4.109654575586318970e-02 2.149098068475723267e-01 2.757890895009040833e-02 1.556897908449172974e-01 1.873093545436859131e-01 -1.627556681632995605e-01 1.739495098590850830e-01 2.367461025714874268e-01 -4.945204034447669983e-02 -1.468624547123908997e-02 -3.959617763757705688e-02 2.504025101661682129e-01 9.756258688867092133e-03 -1.790743321180343628e-01 1.061485707759857178e-01
2.049830555915832520e-02 -1.094703525304794312e-01 -2.598108351230621338e-01 1.921772956848144531e-01 3.599290549755096436e-02 -7.910036295652389526e-02 2.411128953099250793e-02 -1.889892518520355225e-01 1.536715030670166016e-01 -2.845240570604801178e-02 -9.606187790632247925e-02 2.164894342422485352e-01 -1.294332295656204224e-01 1.787988990545272827e-01 2.641400992870330811e-01 1.976206898689270020e-01 1.008259952068328857e-01 -1.090875491499900818e-01 -3.357402384281158447e-01 -1.577563136816024780e-01 9.844876825809478760e-02 -5.902443826198577881e-02 -8.632595837116241455e-02 1.826217472553253174e-01 3.781135678291320801e-01 1.132414564490318298e-01 1.016004011034965515e-02 -1.905142962932586670e-01 -7.468664646148681641e-02 4.294512271881103516e-01 -2.095475792884826660e-02 7.038547098636627197e-02
1.809313595294952393e-01 -3.250798583030700684e-01 -5.287273973226547241e-02 -2.652118504047393799e-01 1.538743637502193451e-02 -4.503445699810981750e-02 -2.401066571474075317e-01 1.736776977777481079e-01 -8.804547041654586792e-02 5.762413889169692993e-02 -1.787308976054191589e-02 1.195256710052490234e-01 -2.531251013278961182e-01 1.322500854730606079e-01 -2.728468552231788635e-02 2.088006585836410522e-01 -8.001622557640075684e-02 1.959104984998703003e-01 -1.330107301473617554e-01 8.055771887302398682e-02 2.292190939188003540e-01 5.391230806708335876e-02 -1.629465669393539429e-01 2.037348747253417969e-01 2.469837367534637451e-01 1.881837397813796997e-01 -2.582319080829620361e-01 -1.728551089763641357e-01 8.248011022806167603e-02 2.174706310033798218e-01 2.899211049079895020e-01 1.522877812385559082e-01
7.006111741065979004e-02 -2.803875207901000977e-01 -6.762988120317459106e-02 1.481504142284393311e-01 3.967069089412689209e-01 2.690859735012054443e-01 1.747497022151947021e-01 1.166051179170608521e-01 2.928975522518157959e-01 4.051701352000236511e-02 1.172096654772758484e-01 1.186856552958488464e-01 -1.965676397085189819e-01 2.334087342023849487e-01 1.159143671393394470e-01 -7.190287858247756958e-02 6.364051997661590576e-02 -1.074297949671745300e-01 -4.417647421360015869e-02 -4.012277722358703613e-02 3.697500824928283691e-01 -3.939305245876312256e-02 -1.562638022005558014e-02 2.047801911830902100e-01 -1.040465012192726135e-01 3.183242306113243103e-02 4.590557888150215149e-02 -3.650923073291778564e-01 7.289986591786146164e-03 1.615304499864578247e-01 -8.577372133731842041e-02 9.335250407457351685e-02
6.377951800823211670e-02 -1.200756430625915527e-01 -9.066829085350036621e-02 -8.420580625534057617e-02 2.600464224815368652e-01 -2.824750840663909912e-01 -1.993775963783264160e-01 -2.367243915796279907e-01 1.937220394611358643e-01 -4.402134940028190613e-02 -1.650912314653396606e-01 2.032498121261596680e-01 -2.902124822139739990e-01 9.345941990613937378e-02 2.922182083129882812e-01 -3.376598656177520752e-02 6.090618297457695007e-02 -2.830885350704193115e-01 3.329152464866638184e-01 2.857942134141921997e-02 -1.399740431224927306e-04 3.475221339613199234e-03 1.009854972362518311e-01 2.314617484807968140e-01 1.301764100790023804e-01 8.768022805452346802e-02 -3.353477120399475098e-01 -9.158749133348464966e-02 1.233027949929237366e-01 -3.632498905062675476e-02 -5.257147923111915588e-02 -1.068905144929885864e-01
7.918776571750640869e-02 -2.291731089353561401e-01 -1.071433052420616150e-01 4.686400666832923889e-02 1.744951754808425903e-01 -5.421142280101776123e-02 2.806321084499359131e-01 -1.660955995321273804e-01 -1.477499958127737045e-02 1.682644896209239960e-02 1.994114667177200317e-01 -6.760928779840469360e-02 -2.471806704998016357e-01 1.551587879657745361e-01 8.488303422927856445e-02 2.125556319952011108e-01 9.860679507255554199e-02 3.230915665626525879e-01 -7.877123355865478516e-02 7.943569682538509369e-03 3.408435881137847900e-01 4.507242143154144287e-02 7.120171934366226196e-02 2.178996950387954712e-01 -3.134486824274063110e-02 -7.387967407703399658e-02 -2.965927422046661377e-01 -2.750270254909992218e-02 6.635939329862594604e-02 3.571483492851257324e-01 1.700678169727325439e-01 2.413033097982406616e-01
1.461759358644485474e-01 2.924445457756519318e-02 6.732924841344356537e-03 -1.900309324264526367e-02 2.585582435131072998e-01 -2.339214384555816650e-01 -3.769635781645774841e-02 -3.807906806468963623e-02 3.590533137321472168e-02 2.140267938375473022e-01 -1.817475557327270508e-01 3.759443387389183044e-02 -4.516734182834625244e-01 1.015855669975280762e-01 2.534972131252288818e-01 -2.400153316557407379e-02 -6.443183124065399170e-02 1.110790483653545380e-02 2.605895400047302246e-01 2.445871680974960327e-01 1.266555786132812500e-01 5.170952645130455494e-04 5.656800046563148499e-02 -1.317832022905349731e-01 3.040838539600372314e-01 2.144520282745361328e-01 -3.201147317886352539e-01 1.379271894693374634e-01 2.217979580163955688e-01 1.171101331710815430e-01 -1.279769651591777802e-02 2.408953011035919189e-02
2.152745574712753296e-01 1.896577887237071991e-03 -1.789682209491729736e-01 2.284380346536636353e-01 2.062143236398696899e-01 -1.040350347757339478e-01 -1.405121088027954102e-01 -2.573015987873077393e-01 -3.502514958381652832e-02 3.578698933124542236e-01 3.346180543303489685e-02 2.013464868068695068e-01 -1.226413100957870483e-01 3.908792734146118164e-01 -6.164024816825985909e-04 3.557474613189697266e-01 4.787686839699745178e-02 3.969837725162506104e-02 1.842718124389648438e-01 -1.140890270471572876e-01 2.652283012866973877e-01 1.824918985366821289e-01 -1.651478931307792664e-02 4.214141145348548889e-02 1.627911627292633057e-01 1.165747046470642090e-01 1.807355874916538596e-04 -6.143888086080551147e-02 7.742892950773239136e-02 1.066897436976432800e-01 2.162037640810012817e-01 -1.662728376686573029e-02
-1.391020789742469788e-02 -1.108476147055625916e-02 -1.678660511970520020e-01 1.996438205242156982e-01 1.173111051321029663e-02 -6.964395940303802490e-02 1.420999616384506226e-01 -2.048582136631011963e-01 6.541720032691955566e-02 -3.707460314035415649e-02 -1.536107361316680908e-01 1.897521913051605225e-01 9.943540394306182861e-02 8.171412348747253418e-02 3.210279643535614014e-01 2.070990651845932007e-01 -9.051669389009475708e-02 -2.108484506607055664e-01 7.375455647706985474e-02 -5.920452252030372620e-02 2.133686691522598267e-01 -1.582004576921463013e-01 1.929260194301605225e-01 -1.559597998857498169e-01 1.879160255193710327e-01 -4.825599119067192078e-02 -3.020046651363372803e-01 -2.333289235830307007e-01 2.363649010658264160e-01 1.638482064008712769e-01 -1.833248436450958252e-01 3.787144422531127930e-01
-2.056241184473037720e-01 -4.138007014989852905e-02 -7.404986023902893066e-02 1.366644799709320068e-01 -9.905244223773479462e-03 2.151026576757431030e-02 2.119432687759399414e-01 -9.584597498178482056e-02 -1.129789352416992188e-01 1.003297492861747742e-01 1.907626986503601074e-01 1.004339531064033508e-01 -2.934646010398864746e-01 1.218434870243072510e-01 -2.547692880034446716e-02 2.087349444627761841e-01 -1.183277815580368042e-01 -4.130287766456604004e-01 -1.200140640139579773e-01 1.902003884315490723e-01 2.758157849311828613e-01 -4.235954582691192627e-02 -4.943891428411006927e-03 -1.418566554784774780e-01 2.417518943548202515e-01 -1.592896282672882080e-01 -3.311311304569244385e-01 4.862288385629653931e-02 3.225878775119781494e-01 -8.757852762937545776e-02 -4.769883304834365845e-02 1.402030438184738159e-01
1.736439466476440430e-01 -4.779384285211563110e-02 6.024817936122417450e-03 1.536737084388732910e-01 1.053861826658248901e-01 -1.606956273317337036e-01 8.424426615238189697e-02 -3.645609021186828613e-01 3.469642102718353271e-01 -1.340055465698242188e-01 -5.333568155765533447e-02 -2.958800829946994781e-02 -5.041736960411071777e-01 1.743560843169689178e-02 -1.254298985004425049e-01 1.434997469186782837e-01 3.561767563223838806e-02 -1.671999394893646240e-01 1.216441094875335693e-01 -6.646440923213958740e-02 1.898718029260635376e-01 3.358362913131713867e-01 3.608109802007675171e-02 1.186657976359128952e-02 1.934558749198913574e-01 -1.272734254598617554e-01 1.673191599547863007e-02 9.815264493227005005e-02 9.221937507390975952e-02 2.429320663213729858e-01 3.832848370075225830e-02 5.340822786092758179e-02
-1.635209769010543823e-01 -1.527859568595886230e-01 -4.453379288315773010e-02 -1.401989907026290894e-01 3.252201378345489502e-01 -2.084426283836364746e-01 2.208403348922729492e-01 3.262091055512428284e-02 1.338590383529663086e-01 -4.681169241666793823e-02 5.708246678113937378e-02 1.208893284201622009e-01 -3.643402457237243652e-02 -2.495916001498699188e-02 2.034796774387359619e-01 -2.868673996999859810e-03 8.654168993234634399e-02 -2.379016727209091187e-01 1.798993945121765137e-01 -3.440722078084945679e-02 3.581676259636878967e-02 1.777882575988769531e-01 4.866834357380867004e-02 1.334976404905319214e-01 3.733409941196441650e-01 3.642081320285797119e-01 -3.188523948192596436e-01 -2.128318250179290771e-01 1.050997674465179443e-01 -7.909393310546875000e-02 1.508795320987701416e-01 1.952046006917953491e-01
1.783844977617263794e-01 -2.426730096340179443e-01 -2.316707074642181396e-01 -1.001894026994705200e-01 1.903700232505798340e-01 1.493425965309143066e-01 -2.801956236362457275e-01 -3.201350336894392967e-03 2.950360178947448730e-01 -6.336459773592650890e-04 -5.420134961605072021e-02 -4.469296708703041077e-02 -3.393097221851348877e-01 -4.925740510225296021e-02 -2.749849259853363037e-01 1.961863785982131958e-01 3.738833218812942505e-02 -1.116046532988548279e-01 5.456487089395523071e-02 1.780922263860702515e-01 2.888348400592803955e-01 7.587021682411432266e-03 -6.041080504655838013e-02 1.168937310576438904e-01 1.204733625054359436e-01 1.496149599552154541e-01 -3.102955222129821777e-01 -2.232760488986968994e-01 -6.674935668706893921e-02 1.656902432441711426e-01 -9.063214808702468872e-02 1.112182140350341797e-01
-9.622026234865188599e-02 1.761866509914398193e-01 1.096541900187730789e-02 2.189193367958068848e-01 1.195501014590263367e-01 8.553816378116607666e-02 -3.497774945572018623e-03 -1.100307032465934753e-01 -9.152983315289020538e-03 3.132703900337219238e-01 3.535496592521667480e-01 2.839879691600799561e-01 -3.095157444477081299e-01 1.869954317808151245e-01 2.108056284487247467e-02 -7.171804457902908325e-02 -1.620555818080902100e-01 -1.728201508522033691e-01 -7.175617665052413940e-02 1.620049476623535156e-01 -4.765135236084461212e-03 -2.080988138914108276e-01 2.250024825334548950e-01 3.256327807903289795e-01 3.033171780407428741e-02 -4.377374425530433655e-02 -2.073504626750946045e-01 -1.657119542360305786e-01 1.630975902080535889e-01 1.391819864511489868e-01 1.461662650108337402e-01 9.777678549289703369e-02
4.416836053133010864e-02 -3.062654435634613037e-01 1.766916811466217041e-01 1.199931353330612183e-01 -3.498024307191371918e-04 1.284845620393753052e-01 -9.061548858880996704e-02 2.933257957920432091e-03 -8.402189612388610840e-02 1.549599021673202515e-01 1.390734463930130005e-01 1.544251888990402222e-01 -3.388713598251342773e-01 2.722505927085876465e-01 -4.053872078657150269e-02 2.155563980340957642e-02 8.747997879981994629e-02 -1.002021580934524536e-01 -2.041286975145339966e-02 -1.608883589506149292e-01 5.777971744537353516e-01 -8.125898241996765137e-02 -1.718036979436874390e-01 1.189960017800331116e-01 2.778684794902801514e-01 -9.324564784765243530e-02 -1.582140289247035980e-02 -7.239383459091186523e-02 -3.086439706385135651e-02 1.210141833871603012e-02 2.189784497022628784e-01 -3.071945859119296074e-03
2.755879759788513184e-01 -2.570736706256866455e-01 -8.462058752775192261e-02 4.510816186666488647e-03 1.521359235048294067e-01 -3.858883306384086609e-02 -2.197861820459365845e-01 -1.000526845455169678e-01 -2.808768115937709808e-02 5.970290303230285645e-02 8.161193132400512695e-02 -9.098093211650848389e-02 -3.028613924980163574e-01 -1.205341964960098267e-01 6.431151926517486572e-02 7.622797507792711258e-03 -7.779398560523986816e-02 -4.109201431274414062e-01 -1.483652293682098389e-01 6.015430018305778503e-02 1.168825030326843262e-01 -7.424059510231018066e-02 2.063691765069961548e-01 1.495253294706344604e-01 2.184995561838150024e-01 1.043059900403022766e-01 -3.244987428188323975e-01 -1.291627883911132812e-01 6.051825359463691711e-02 -1.497534364461898804e-01 6.581180542707443237e-02 3.773755431175231934e-01
-1.027860790491104126e-01 -7.768517732620239258e-02 -2.546755373477935791e-01 -1.178017258644104004e-01 2.048472687602043152e-02 -1.823008060455322266e-01 1.725747883319854736e-01 -2.591096758842468262e-01 5.828014761209487915e-02 1.235593948513269424e-02 3.528528660535812378e-02 -1.519497185945510864e-01 -3.578305244445800781e-01 2.051559984683990479e-01 2.491765469312667847e-01 -1.346244849264621735e-02 2.275681123137474060e-03 1.467640399932861328e-01 3.836443647742271423e-02 1.732271350920200348e-02 4.490091651678085327e-02 -1.363296508789062500e-01 2.540284991264343262e-01 8.721926063299179077e-02 3.156258463859558105e-01 1.964352466166019440e-02 -7.393597066402435303e-02 1.413314952515065670e-03 1.773623228073120117e-01 3.587855100631713867e-01 7.639815658330917358e-02 3.553219437599182129e-01
1.134273111820220947e-01 4.771704226732254028e-02 1.673058420419692993e-02 4.471318796277046204e-02 1.316152811050415039e-01 6.598664075136184692e-02 1.750710308551788330e-01 -2.216922789812088013e-01 -1.064778938889503479e-01 1.979274600744247437e-01 1.654747314751148224e-02 1.847157776355743408e-01 -5.328280478715896606e-02 2.159537822008132935e-01 3.207909464836120605e-01 3.925815224647521973e-01 1.615526676177978516e-01 -3.168465197086334229e-01 4.455290734767913818e-02 5.338264629244804382e-02 2.071034312248229980e-01 6.923414021730422974e-02 2.525007128715515137e-01 2.250682711601257324e-01 2.060727775096893311e-01 -2.786940634250640869e-01 -3.326689079403877258e-02 2.220746316015720367e-02 1.629166156053543091e-01 1.278208196163177490e-01 1.074396967887878418e-01 1.418186277151107788e-01
-3.338019549846649170e-02 -3.418616354465484619e-01 3.427691012620925903e-02 -3.643105179071426392e-02 -1.772090606391429901e-02 -1.634516268968582153e-01 2.076699733734130859e-01 -1.059693023562431335e-01 1.947119235992431641e-01 -4.801618307828903198e-02 -1.523470878601074219e-01 1.325850337743759155e-01 8.767076581716537476e-02 2.493291348218917847e-01 9.117451310157775879e-02 1.577199995517730713e-01 1.428652852773666382e-01 -5.976057797670364380e-02 2.231449782848358154e-01 1.543236672878265381e-01 4.245714098215103149e-02 -6.170931831002235413e-02 1.056683659553527832e-01 1.866722553968429565e-01 4.849808216094970703e-01 -3.583425283432006836e-02 -2.227881848812103271e-01 -2.679995894432067871e-01 7.917708903551101685e-02 1.320100277662277222e-01 2.884311079978942871e-01 -5.475756712257862091e-03
3.952131606638431549e-03 -9.117564558982849121e-02 -3.146600127220153809e-01 -9.791763871908187866e-02 -4.196176771074533463e-03 -9.835151024162769318e-03 -2.941192090511322021e-01 -3.648706376552581787e-01 1.491663157939910889e-01 -7.288452237844467163e-02 9.448365867137908936e-02 3.204957768321037292e-02 -3.939555883407592773e-01 -1.068005934357643127e-01 -1.586722582578659058e-01 1.683567911386489868e-01 1.044041886925697327e-01 -5.915931984782218933e-02 1.498513221740722656e-01 2.071331888437271118e-01 2.578956186771392822e-01 2.223604023456573486e-01 9.695996344089508057e-02 -1.061443146318197250e-02 1.639471501111984253e-01 -9.160065650939941406e-02 -3.777571022510528564e-01 -1.269035339355468750e-01 7.307368516921997070e-02 3.223184728994965553e-03 3.181791305541992188e-02 -3.369861515238881111e-03
2.056001452729105949e-03 7.883452624082565308e-02 -9.914305061101913452e-02 1.538616567850112915e-01 3.006262481212615967e-01 -1.530280411243438721e-01 3.116994537413120270e-02 -2.196739017963409424e-01 -2.164524048566818237e-02 -1.335099786520004272e-01 -9.167892485857009888e-02 -1.326387282460927963e-02 -2.280320972204208374e-01 -2.726531326770782471e-01 2.882179915904998779e-01 1.449227780103683472e-01 -4.247236624360084534e-02 -2.223976515233516693e-02 6.181187555193901062e-02 1.816422492265701294e-01 2.438814491033554077e-01 -1.375760324299335480e-02 1.663887351751327515e-01 1.619819253683090210e-01 1.810359060764312744e-01 2.037514150142669678e-01 -2.074429839849472046e-01 -2.348193526268005371e-01 1.011788770556449890e-01 -1.538290083408355713e-01 -8.360446989536285400e-02 4.170320034027099609e-01
-1.548392884433269501e-02 9.028949588537216187e-02 -6.450358778238296509e-02 3.237982392311096191e-01 -1.993238031864166260e-01 1.308706253767013550e-01 1.424521803855895996e-01 -7.858941704034805298e-02 9.373002499341964722e-02 6.694118678569793701e-02 -1.197305545210838318e-01 1.764719039201736450e-01 -3.814291954040527344e-01 1.272036321461200714e-02 -3.334546089172363281e-02 -4.948264732956886292e-02 8.795063197612762451e-02 -7.938069850206375122e-02 2.219931036233901978e-02 -3.166418150067329407e-02 -1.498796860687434673e-03 1.043887883424758911e-01 1.220786347985267639e-01 2.595916092395782471e-01 3.361537158489227295e-01 -2.622453272342681885e-01 -2.654362022876739502e-01 -2.718521058559417725e-01 3.103567361831665039e-01 1.847262233495712280e-01 5.903472378849983215e-02 1.501235216856002808e-01
1.328388452529907227e-01 -1.024543046951293945e-01 -8.569211512804031372e-02 -6.340885162353515625e-02 3.281180933117866516e-02 1.570944488048553467e-02 2.513082511723041534e-02 -2.594368159770965576e-01 1.527414470911026001e-01 3.076715767383575439e-01 1.547924131155014038e-01 1.354051083326339722e-01 -6.054565310478210449e-01 1.723173446953296661e-02 -2.015288919210433960e-01 2.999898791313171387e-01 2.437873557209968567e-02 -3.948219120502471924e-02 7.786297053098678589e-02 -1.817078888416290283e-01 2.716153562068939209e-01 4.108311235904693604e-02 -2.192808687686920166e-01 8.275328576564788818e-02 -7.931142300367355347e-02 1.119642332196235657e-01 -1.706577241420745850e-01 -8.253182284533977509e-03 1.491616480052471161e-03 -1.651565730571746826e-02 5.310684815049171448e-02 1.035326123237609863e-01
1.444150656461715698e-01 1.893904358148574829e-01 2.231265008449554443e-01 9.141342341899871826e-02 7.265651971101760864e-02 -6.996958050876855850e-03 1.346682310104370117e-01 -7.470809388905763626e-03 8.562591671943664551e-02 -1.191401258111000061e-01 3.495075181126594543e-02 4.936377704143524170e-01 -1.360620111227035522e-01 2.996829748153686523e-01 1.537597626447677612e-01 1.188237369060516357e-01 1.599275171756744385e-01 -6.875119358301162720e-02 1.756244003772735596e-01 -7.690392434597015381e-03 1.801940649747848511e-01 1.365677267313003540e-01 -2.100685536861419678e-01 -2.891097217798233032e-02 1.238168478012084961e-01 -4.962133988738059998e-02 -2.955030798912048340e-01 -1.649981737136840820e-01 -1.611894965171813965e-01 1.456255316734313965e-01 1.859281659126281738e-01 2.787744402885437012e-01
1.254724115133285522e-01 -6.807713955640792847e-02 -1.058064922690391541e-01 5.600564554333686829e-02 1.691331267356872559e-01 1.056977882981300354e-01 -1.011358797550201416e-01 5.994676053524017334e-02 -3.516505658626556396e-02 -4.783130064606666565e-02 2.043612003326416016e-01 1.615842282772064209e-01 4.202988930046558380e-04 1.909316182136535645e-01 2.658269107341766357e-01 4.021288752555847168e-01 5.407806485891342163e-02 -9.865207970142364502e-02 -2.034884840250015259e-01 -4.835399333387613297e-03 3.026009202003479004e-01 1.920792013406753540e-01 1.841706922277808189e-03 3.997381329536437988e-01 1.152127161622047424e-01 8.991436660289764404e-02 -6.538151949644088745e-02 -1.628156453371047974e-01 8.358416147530078888e-03 1.845275014638900757e-01 1.778275519609451294e-01 3.335234522819519043e-01
3.187370598316192627e-01 -1.794991791248321533e-01 -4.201458021998405457e-02 2.650483846664428711e-01 2.457465380430221558e-01 -7.433919608592987061e-02 -1.293013393878936768e-01 -1.153545752167701721e-01 1.898588612675666809e-02 1.654163002967834473e-01 1.407967507839202881e-01 -1.295631080865859985e-01 -4.514379203319549561e-01 2.234448045492172241e-01 2.065647542476654053e-01 8.743046224117279053e-02 -9.696416556835174561e-03 -3.104687333106994629e-01 -3.443988412618637085e-02 -1.225932734087109566e-03 5.996943637728691101e-02 1.646561175584793091e-01 5.259783938527107239e-02 2.338835000991821289e-01 -2.363431453704833984e-02 1.911834478378295898e-01 -2.581520080566406250e-01 3.586098086088895798e-03 2.611807174980640411e-02 9.924753755331039429e-02 -2.274481952190399170e-02 -1.708633750677108765e-01
-2.510049566626548767e-02 -2.459662109613418579e-01 9.688638895750045776e-02 1.093136146664619446e-01 1.398785561323165894e-01 2.822190523147583008e-02 -2.665479853749275208e-02 1.282976120710372925e-01 -1.011222824454307556e-01 1.563756465911865234e-01 1.776805967092514038e-01 1.915020495653152466e-01 -2.966790199279785156e-01 1.021653711795806885e-01 -7.565061561763286591e-03 -8.438487350940704346e-02 -1.694934628903865814e-02 1.087214946746826172e-01 6.580268591642379761e-02 1.198130771517753601e-01 5.602425336837768555e-01 8.725169114768505096e-03 -2.740325033664703369e-01 2.534390091896057129e-01 1.504996865987777710e-01 -2.322644889354705811e-01 5.381176620721817017e-02 -1.791991293430328369e-01 -2.613866818137466908e-04 2.226154655218124390e-01 1.221111416816711426e-01 1.063227429986000061e-01
9.073604643344879150e-02 -1.452626436948776245e-01 -2.992614209651947021e-01 -1.875645816326141357e-01 1.059733852744102478e-01 1.986191421747207642e-01 -3.272335976362228394e-02 4.562383517622947693e-02 1.872532218694686890e-01 1.820077933371067047e-02 -7.005222886800765991e-02 1.123710125684738159e-01 -3.956406414508819580e-01 1.470338255167007446e-01 -2.143535614013671875e-01 -6.065749749541282654e-02 1.412431001663208008e-01 2.420216053724288940e-02 1.337158977985382080e-01 3.078091442584991455e-01 -5.728097259998321533e-02 -2.233201861381530762e-01 -1.111465096473693848e-01 2.344130277633666992e-01 2.991953790187835693e-01 -5.496409907937049866e-02 -2.191370278596878052e-01 -2.448080629110336304e-01 -1.540483385324478149e-01 -1.587499515153467655e-03 2.481503784656524658e-02 1.814680844545364380e-01
1.562295407056808472e-01 2.345155179500579834e-01 8.629362285137176514e-02 -6.285103503614664078e-03 7.885184139013290405e-02 -2.195924967527389526e-01 -1.978471875190734863e-01 -2.015634030103683472e-01 -3.126941025257110596e-01 -4.301372170448303223e-02 8.572092652320861816e-02 1.097666323184967041e-01 -3.339437842369079590e-01 4.330503344535827637e-01 -1.425113081932067871e-01 3.691769018769264221e-02 -1.089705154299736023e-02 -3.888222575187683105e-02 1.021926850080490112e-01 4.158096387982368469e-02 3.006427586078643799e-01 -2.524314224720001221e-01 -7.364763319492340088e-02 1.235332489013671875e-01 1.969230771064758301e-01 1.628401130437850952e-02 -2.093728929758071899e-01 -2.281583100557327271e-01 -9.536289423704147339e-02 4.831769689917564392e-02 7.925237878225743771e-04 6.472643464803695679e-02
1.221072375774383545e-01 -5.139336362481117249e-02 1.203224658966064453e-01 1.016329005360603333e-01 2.892681658267974854e-01 -3.595316410064697266e-01 -1.364444345235824585e-01 -1.116971224546432495e-01 1.122700124979019165e-01 8.523035794496536255e-02 -1.667914353311061859e-02 -7.941168732941150665e-03 -4.832975566387176514e-01 1.244979575276374817e-01 1.525267958641052246e-01 1.290806084871292114e-01 6.959617882966995239e-02 -9.754341095685958862e-02 2.110031098127365112e-01 2.920297682285308838e-01 9.289219230413436890e-02 5.942778661847114563e-02 1.383630931377410889e-01 -2.291284874081611633e-02 1.957779824733734131e-01 2.046063840389251709e-01 -3.429524898529052734e-01 6.499037146568298340e-02 1.568326540291309357e-02 -9.513932466506958008e-02 -1.004652008414268494e-01 8.355423063039779663e-02
1.328535377979278564e-01 -4.562482982873916626e-02 -1.061200574040412903e-01 5.767619237303733826e-02 1.207563728094100952e-01 -1.608245521783828735e-01 -1.102335192263126373e-02 -1.094128489494323730e-01 3.220367133617401123e-01 -7.031591236591339111e-02 -1.257971227169036865e-01 1.085698902606964111e-01 -2.887969911098480225e-01 1.962926238775253296e-01 -1.700742691755294800e-01 8.463568240404129028e-02 -1.141374409198760986e-01 2.497551776468753815e-02 -5.288198217749595642e-02 1.381827238947153091e-02 1.733373850584030151e-01 2.323525696992874146e-01 -8.697386831045150757e-02 4.087225198745727539e-01 7.265943288803100586e-02 -2.246814221143722534e-01 -2.127365395426750183e-02 -5.999355390667915344e-02 9.852772951126098633e-02 4.857307374477386475e-01 -1.399807482957839966e-01 1.360638737678527832e-01
2.275585010647773743e-02 6.338763236999511719e-02 -1.056493595242500305e-01 -4.124293476343154907e-02 2.012052386999130249e-01 1.171064674854278564e-01 2.344402298331260681e-02 -1.399261504411697388e-01 5.534100532531738281e-02 7.674687355756759644e-02 -1.059994399547576904e-01 3.875195682048797607e-01 -4.268181025981903076e-01 1.242850124835968018e-01 1.848169565200805664e-01 1.796448230743408203e-01 1.777325421571731567e-01 -2.565473876893520355e-02 -3.954372406005859375e-01 9.066116809844970703e-02 1.656611114740371704e-01 2.787748873233795166e-01 3.096908517181873322e-02 1.812872141599655151e-01 1.882429122924804688e-01 6.448596715927124023e-02 -7.083410024642944336e-02 5.929523706436157227e-02 -9.208960831165313721e-02 2.265553772449493408e-01 -9.217704832553863525e-02 1.470136493444442749e-01
-1.581883877515792847e-01 -1.875421404838562012e-01 -2.641263902187347412e-01 -1.808324009180068970e-01 1.333936452865600586e-01 -3.405126929283142090e-01 -7.536382228136062622e-02 -1.729069352149963379e-01 -2.403165027499198914e-02 -3.077263236045837402e-01 2.025903016328811646e-02 1.655319780111312866e-01 -2.761785686016082764e-01 1.706396043300628662e-01 3.948908299207687378e-02 7.981569319963455200e-02 -2.558905184268951416e-01 1.848855912685394287e-01 -1.220855489373207092e-01 1.791778504848480225e-01 1.171660199761390686e-01 1.235796660184860229e-01 1.680775582790374756e-01 2.550737559795379639e-01 3.018802404403686523e-01 -1.959599182009696960e-02 -9.788443893194198608e-02 -1.524368114769458771e-02 4.457773640751838684e-02 2.314811497926712036e-01 -7.157738506793975830e-02 -2.464398741722106934e-02
-2.414890974760055542e-01 -9.223440289497375488e-02 -1.261768583208322525e-02 2.262509316205978394e-01 1.116093471646308899e-01 1.268141567707061768e-01 8.193160593509674072e-02 6.640591472387313843e-02 4.064246714115142822e-01 1.408302187919616699e-01 3.265035897493362427e-02 5.916834622621536255e-02 -1.941988021135330200e-01 3.056385517120361328e-01 -8.814523369073867798e-02 2.719733119010925293e-01 1.562666445970535278e-01 -5.407836288213729858e-03 7.159321755170822144e-02 1.087104901671409607e-01 1.417320966720581055e-01 1.308910548686981201e-01 2.681703567504882812e-01 -3.659714385867118835e-02 1.675854176282882690e-01 4.433770477771759033e-02 -3.383346796035766602e-01 -3.485872447490692139e-01 8.719004690647125244e-02 7.075635343790054321e-02 -9.513340145349502563e-02 1.254870742559432983e-02
-2.015605568885803223e-02 -1.989615708589553833e-01 -6.094865873456001282e-02 1.027367934584617615e-01 5.455031245946884155e-02 -9.357927739620208740e-02 1.633220911026000977e-01 1.434563398361206055e-01 1.450930237770080566e-01 -3.723021969199180603e-02 7.549893856048583984e-02 -8.554700016975402832e-02 -1.962514221668243408e-01 2.817520201206207275e-01 1.211890131235122681e-01 8.138873428106307983e-02 -1.643193066120147705e-01 -5.619033053517341614e-02 -2.101405709981918335e-01 -1.562980711460113525e-01 3.412871062755584717e-01 1.598301231861114502e-01 -1.116046160459518433e-01 1.889102719724178314e-02 1.348050832748413086e-01 1.180193871259689331e-01 -3.910054862499237061e-01 -1.879447549581527710e-01 1.593585461378097534e-01 9.132833033800125122e-02 9.975721687078475952e-02 4.410298466682434082e-01
-2.147156596183776855e-01 3.099095262587070465e-02 -1.883705556392669678e-01 3.130953609943389893e-01 1.025751456618309021e-01 3.094170987606048584e-01 1.369703710079193115e-01 -8.684308081865310669e-02 3.172605037689208984e-01 -1.391894556581974030e-02 -8.797098696231842041e-02 1.441521495580673218e-01 -2.572152018547058105e-01 2.899734973907470703e-01 1.565214246511459351e-01 -3.837754949927330017e-02 4.781139642000198364e-02 1.668748706579208374e-01 4.593383148312568665e-02 1.856678277254104614e-01 1.755767911672592163e-01 9.413882344961166382e-02 2.280680239200592041e-01 1.392269879579544067e-01 1.270387917757034302e-01 -2.181596867740154266e-02 -3.763083517551422119e-01 -1.582188755273818970e-01 5.477013438940048218e-02 -3.687239950522780418e-03 -1.229334548115730286e-01 4.574357345700263977e-02
-6.211201660335063934e-03 5.358701199293136597e-02 -2.822931706905364990e-01 1.316507160663604736e-01 1.081930398941040039e-01 6.221018731594085693e-02 -7.279115915298461914e-02 -1.826946586370468140e-01 1.768767833709716797e-01 1.299086511135101318e-01 1.521122604608535767e-01 -4.031647369265556335e-02 -9.284485876560211182e-02 -3.887550160288810730e-02 2.329607605934143066e-01 -6.218001991510391235e-02 -3.447484225034713745e-02 -2.742251753807067871e-01 7.511715590953826904e-02 8.236805908381938934e-03 4.463465809822082520e-01 2.450525527819991112e-03 -1.137956678867340088e-01 3.367945253849029541e-01 4.714328646659851074e-01 -4.028290137648582458e-02 3.837827593088150024e-02 9.617652744054794312e-02 -1.208075061440467834e-01 1.675224155187606812e-01 -4.230280220508575439e-02 -1.336835920810699463e-01
1.191300302743911743e-01 -3.387026786804199219e-01 -2.135697901248931885e-01 2.763655185699462891e-01 6.589002441614866257e-03 1.052560061216354370e-01 1.251735091209411621e-01 -1.066073104739189148e-01 -2.084847390651702881e-01 1.064259484410285950e-01 -2.522165179252624512e-01 2.457741945981979370e-01 -3.349057435989379883e-01 2.084415853023529053e-01 7.274109870195388794e-02 2.298353053629398346e-02 -2.796123325824737549e-01 -2.147542238235473633e-01 -6.338478997349739075e-03 -7.869305461645126343e-02 9.648340940475463867e-02 -1.127665415406227112e-01 1.222563832998275757e-01 1.433124840259552002e-01 3.982629254460334778e-02 1.054511964321136475e-01 -3.356746435165405273e-01 -1.844433248043060303e-01 -2.808783203363418579e-02 1.221320852637290955e-01 -6.304157897830009460e-03 -8.665779232978820801e-02
2.391063272953033447e-01 7.017896324396133423e-02 -1.760975420475006104e-01 8.024306595325469971e-02 -5.804689601063728333e-02 4.407795071601867676e-01 -1.203268393874168396e-02 -2.914362847805023193e-01 2.840705448761582375e-03 -9.680466353893280029e-02 5.268669128417968750e-02 1.342366635799407959e-01 -3.875215947628021240e-01 -1.570300161838531494e-01 2.046912163496017456e-01 1.221580952405929565e-01 -1.006028056144714355e-01 3.836588934063911438e-02 1.686003990471363068e-02 4.362914338707923889e-02 6.419894099235534668e-02 2.135353349149227142e-02 -1.512679159641265869e-01 1.622091680765151978e-01 1.835067570209503174e-01 -1.786833629012107849e-02 -2.689146101474761963e-01 -3.786342144012451172e-01 9.512581676244735718e-02 1.679281741380691528e-01 1.089509669691324234e-02 3.603461384773254395e-02
6.350736133754253387e-03 2.055952697992324829e-01 -2.101794183254241943e-01 5.388396605849266052e-02 3.194032907485961914e-01 8.069210499525070190e-02 6.020350754261016846e-02 -2.075122147798538208e-01 1.267633438110351562e-01 6.602233741432428360e-03 2.914168499410152435e-02 3.339897692203521729e-01 -2.222580462694168091e-01 1.820530295372009277e-01 -6.272450089454650879e-02 1.190595254302024841e-01 -2.964309453964233398e-01 1.670369803905487061e-01 1.312791649252176285e-02 1.332928836345672607e-01 3.240070492029190063e-02 6.748390942811965942e-02 1.738661974668502808e-01 3.243675827980041504e-01 6.683792918920516968e-02 2.614901363849639893e-01 -1.598328948020935059e-01 -1.887988895177841187e-01 1.998975872993469238e-01 8.610147237777709961e-02 2.643228173255920410e-01 1.410102844238281250e-02
9.497071802616119385e-02 -1.270874291658401489e-01 4.540907219052314758e-02 1.358700692653656006e-01 -1.151965409517288208e-01 1.407271474599838257e-01 2.382274717092514038e-01 -2.888320088386535645e-01 1.234205346554517746e-02 2.464853525161743164e-01 7.737267017364501953e-02 3.185804486274719238e-01 -2.310369163751602173e-01 3.162478506565093994e-01 1.418728381395339966e-01 9.085382521152496338e-02 -1.317478716373443604e-01 -3.847192823886871338e-01 2.070067077875137329e-01 -1.532256882637739182e-02 4.790003411471843719e-03 5.516606196761131287e-02 9.232887625694274902e-02 9.863723069429397583e-02 5.431691184639930725e-02 1.935835033655166626e-01 -2.130931764841079712e-01 -1.848584711551666260e-01 4.561336711049079895e-02 1.237203180789947510e-01 -1.995419263839721680e-01 -1.546345353126525879e-01
9.182497859001159668e-02 1.676728017628192902e-02 -1.783195734024047852e-01 -3.552321344614028931e-02 -4.713981226086616516e-02 3.610137850046157837e-02 2.987636327743530273e-01 -1.540406942367553711e-01 7.609137892723083496e-02 -4.732464626431465149e-02 -9.588523954153060913e-02 2.699753940105438232e-01 -1.940018236637115479e-01 2.396852970123291016e-01 -9.249775111675262451e-02 -3.021454624831676483e-02 -7.250889390707015991e-02 -1.371120363473892212e-01 3.352330029010772705e-01 -1.654002629220485687e-02 3.594900369644165039e-01 3.334111720323562622e-02 -2.298021018505096436e-01 -2.396909892559051514e-01 2.455884814262390137e-01 2.371011078357696533e-01 -2.097151875495910645e-01 -5.691663548350334167e-02 1.384198516607284546e-01 3.617718443274497986e-02 2.913246452808380127e-01 -2.533685415983200073e-02
1.999871730804443359e-01 -1.494879722595214844e-01 -2.012483030557632446e-02 9.039604663848876953e-02 3.062462508678436279e-01 -2.395488135516643524e-02 -2.104654461145401001e-01 -4.904480651021003723e-02 -7.187305390834808350e-02 -1.068977825343608856e-02 1.727481335401535034e-01 -1.484591215848922729e-01 -3.260452747344970703e-01 -1.630765646696090698e-01 2.512305602431297302e-02 1.214204821735620499e-02 1.327448710799217224e-02 -2.991145849227905273e-01 -5.281114485114812851e-03 2.391193807125091553e-02 1.641741394996643066e-01 -1.300353854894638062e-01 1.377605199813842773e-01 6.320195645093917847e-02 3.321251869201660156e-01 1.387403011322021484e-01 -2.281058579683303833e-01 -2.346092015504837036e-01 5.971400067210197449e-02 -1.371208578348159790e-01 2.778107114136219025e-02 4.246534407138824463e-01
-2.609663270413875580e-02 -7.504206150770187378e-02 -9.206011891365051270e-02 7.089588791131973267e-02 3.931385576725006104e-01 -7.237160950899124146e-02 2.682846738025546074e-03 -3.303886055946350098e-01 8.193742483854293823e-02 -4.007485508918762207e-01 -1.040862686932086945e-02 -5.805671587586402893e-02 -3.055792152881622314e-01 2.371534258127212524e-01 8.626674115657806396e-02 1.393918842077255249e-01 -8.221306651830673218e-02 -6.911760568618774414e-02 3.037692308425903320e-01 -7.669022679328918457e-02 1.551751047372817993e-02 -1.974837034940719604e-01 8.225836604833602905e-02 -5.305523797869682312e-02 1.062007620930671692e-01 -1.106096524745225906e-02 -5.832717288285493851e-03 -4.161172360181808472e-02 1.438072025775909424e-01 2.520624995231628418e-01 4.926768317818641663e-02 3.249879479408264160e-01
6.877890229225158691e-02 -1.123994588851928711e-01 -1.725444346666336060e-01 2.023235559463500977e-01 -1.553969979286193848e-01 -1.342057436704635620e-01 2.341575920581817627e-01 -3.020525211468338966e-03 9.318877756595611572e-02 1.317431330680847168e-01 1.693282574415206909e-01 1.094894111156463623e-01 -2.585349977016448975e-01 1.069206371903419495e-01 -7.753341645002365112e-02 5.700937286019325256e-02 -1.676174998283386230e-02 -3.638406097888946533e-02 2.124112844467163086e-02 1.396086215972900391e-01 2.114152163267135620e-01 -2.100285701453685760e-02 -8.118034899234771729e-02 9.961939603090286255e-02 1.207894980907440186e-01 -2.229801118373870850e-01 -1.854049563407897949e-01 -5.213461518287658691e-01 2.980026602745056152e-01 -3.182208165526390076e-02 -2.377266138792037964e-01 2.463319897651672363e-01
2.697584927082061768e-01 -3.585349023342132568e-01 2.005585283041000366e-02 -8.011515438556671143e-02 1.163220852613449097e-01 -3.218381479382514954e-02 -1.296069175004959106e-01 2.817564457654953003e-02 8.041571080684661865e-02 3.339014574885368347e-02 4.195937514305114746e-02 9.346489794552326202e-03 -3.508869409561157227e-01 -1.650013327598571777e-01 7.807009667158126831e-02 1.920877844095230103e-01 -1.638789176940917969e-01 -1.589407175779342651e-01 1.765448749065399170e-01 7.585870474576950073e-02 1.052956208586692810e-01 -1.316220015287399292e-01 -1.029687374830245972e-01 4.091722071170806885e-01 1.099707111716270447e-01 2.391439303755760193e-02 -4.246836304664611816e-01 -8.840690553188323975e-02 1.999807506799697876e-01 -1.400830894708633423e-01 -1.211655884981155396e-02 -2.928871288895606995e-02
2.580063976347446442e-02 -9.259289503097534180e-02 4.976221360266208649e-03 1.381611227989196777e-01 1.475789695978164673e-01 1.290669590234756470e-01 -8.887292444705963135e-02 -7.008428871631622314e-02 1.532910019159317017e-01 1.417153179645538330e-01 4.249955713748931885e-02 1.766998618841171265e-01 -1.262574344873428345e-01 2.701158523559570312e-01 4.300430715084075928e-01 2.645501792430877686e-01 -2.236901782453060150e-02 -2.611784338951110840e-01 1.807211041450500488e-01 1.036903709173202515e-01 2.244557589292526245e-01 5.624319612979888916e-02 1.358521287329494953e-03 -1.237881332635879517e-01 8.788905292749404907e-02 -1.214563921093940735e-01 -1.608639061450958252e-01 -2.274917662143707275e-01 -2.928828895092010498e-01 1.414543539285659790e-01 3.359949290752410889e-01 -1.335394382476806641e-02
2.242453843355178833e-01 1.087303273379802704e-02 2.490894198417663574e-01 -1.128410324454307556e-01 1.282858103513717651e-01 2.956977114081382751e-02 2.433537095785140991e-01 -2.058469317853450775e-02 8.254584856331348419e-03 1.773522049188613892e-02 1.095065325498580933e-01 4.364326596260070801e-01 -2.076346129179000854e-01 2.039684653282165527e-01 2.048710286617279053e-01 3.101412355899810791e-01 -5.088200047612190247e-02 6.189177930355072021e-02 -4.420225322246551514e-02 4.104599729180335999e-02 2.894822359085083008e-01 1.583607792854309082e-01 -1.742203086614608765e-01 2.522437833249568939e-02 4.972026869654655457e-02 -6.118083372712135315e-02 -3.597031533718109131e-01 -4.680031165480613708e-02 -1.742739528417587280e-01 -2.978327684104442596e-02 1.946450918912887573e-01 1.235138252377510071e-01
-7.542344182729721069e-02 -3.277542889118194580e-01 1.967711001634597778e-01 6.823071837425231934e-02 5.519042164087295532e-02 -8.465746790170669556e-02 2.408378012478351593e-02 -1.775473803281784058e-01 -4.043771699070930481e-02 3.295255079865455627e-02 -2.483655810356140137e-01 2.039280682802200317e-01 -4.214971885085105896e-02 3.191756904125213623e-01 1.914664655923843384e-01 2.923789918422698975e-01 1.198716461658477783e-01 -1.767274141311645508e-01 2.917227447032928467e-01 3.317448496818542480e-02 1.422220468521118164e-01 3.080780990421772003e-02 7.651277631521224976e-02 2.018701285123825073e-01 2.656600177288055420e-01 2.222624048590660095e-02 -4.092506691813468933e-02 -2.711779773235321045e-01 2.149730920791625977e-01 2.201792448759078979e-01 -1.661936342716217041e-01 -3.506818041205406189e-02
1.557539105415344238e-01 9.705394506454467773e-02 -2.764523401856422424e-02 -5.476792529225349426e-02 1.712426990270614624e-01 1.623278409242630005e-01 -2.534615397453308105e-01 -2.869783043861389160e-01 -1.384523361921310425e-01 4.480035975575447083e-02 -3.302648663520812988e-02 3.170916438102722168e-01 -2.233798503875732422e-01 2.850779891014099121e-01 1.824412345886230469e-01 9.244836866855621338e-02 1.365905106067657471e-01 -3.668362200260162354e-01 -8.381810039281845093e-03 3.370936959981918335e-02 2.577528059482574463e-01 1.228494197130203247e-02 -2.132048308849334717e-01 -1.060914322733879089e-01 1.307964473962783813e-01 -8.509346097707748413e-02 -2.700383588671684265e-02 -1.829819232225418091e-01 -3.438062965869903564e-02 2.988220453262329102e-01 1.791187375783920288e-01 7.495789229869842529e-02
2.069396972656250000e-01 -8.506748825311660767e-02 -3.109773397445678711e-01 -5.751921329647302628e-03 1.181483045220375061e-01 -1.551475077867507935e-01 4.471888393163681030e-02 -2.699372470378875732e-01 3.582905232906341553e-01 2.564997225999832153e-02 -2.782406099140644073e-02 9.678918123245239258e-02 -2.048569917678833008e-01 1.109964400529861450e-01 -8.552297204732894897e-02 2.836434543132781982e-01 -1.695592999458312988e-01 4.922864586114883423e-02 -6.690597534179687500e-02 1.080865338444709778e-01 1.031470671296119690e-02 2.071890681982040405e-01 5.071135982871055603e-02 2.169630229473114014e-01 2.791035771369934082e-01 -2.251430898904800415e-01 -1.427981108427047729e-01 -6.695854826830327511e-04 -6.292307376861572266e-02 3.902415335178375244e-01 -7.121459394693374634e-02 9.362977743148803711e-02
8.341622352600097656e-02 -1.493925899267196655e-01 4.570696875452995300e-02 1.717527508735656738e-01 4.158762842416763306e-02 -1.316864639520645142e-01 -1.015790402889251709e-01 -1.519816666841506958e-01 -2.538315057754516602e-01 4.021005332469940186e-02 6.881898641586303711e-02 6.377087533473968506e-02 -1.150490865111351013e-01 3.098567426204681396e-01 -1.317637860774993896e-01 7.350764423608779907e-02 1.176092624664306641e-01 -9.348265826702117920e-02 -1.437741070985794067e-01 -6.860456615686416626e-02 1.430414617061614990e-01 3.620838820934295654e-01 1.947769373655319214e-01 1.287832409143447876e-01 4.226029217243194580e-01 5.486845597624778748e-02 -2.385861575603485107e-01 -1.726744472980499268e-01 1.847356557846069336e-01 2.304068952798843384e-01 -1.527218669652938843e-01 2.164850085973739624e-01
2.410550601780414581e-02 1.677675694227218628e-01 -1.349471807479858398e-01 -3.140729665756225586e-01 3.052538931369781494e-01 -4.858809057623147964e-03 -5.768319591879844666e-02 -1.424837112426757812e-01 8.357229828834533691e-02 7.362151145935058594e-02 -9.620447456836700439e-02 -1.551150083541870117e-01 -4.489282667636871338e-01 3.092297613620758057e-01 -1.576758921146392822e-01 5.762713402509689331e-02 -1.542706973850727081e-02 4.059657454490661621e-02 1.756051182746887207e-01 -5.414994433522224426e-02 3.603960871696472168e-01 -4.746727272868156433e-02 4.543929919600486755e-02 1.884054206311702728e-02 2.220364958047866821e-01 -1.929169595241546631e-01 -1.664440333843231201e-01 -1.886372715234756470e-01 -5.318522080779075623e-02 -6.333750486373901367e-02 -1.308768093585968018e-01 1.501256972551345825e-01
-4.637608304619789124e-02 -3.582088351249694824e-01 -4.920919239521026611e-02 1.883776187896728516e-01 -2.758683636784553528e-02 -2.280403859913349152e-02 -3.489602357149124146e-02 -3.182336688041687012e-01 -2.500755190849304199e-01 9.488163143396377563e-02 -2.823993861675262451e-01 1.463773399591445923e-01 -2.210868299007415771e-01 -6.667216867208480835e-02 -1.355738788843154907e-01 9.018637984991073608e-02 9.815278649330139160e-02 -1.052819713950157166e-01 2.521804906427860260e-02 3.144403919577598572e-02 3.747349083423614502e-01 -5.528168007731437683e-02 1.286846697330474854e-01 2.461619675159454346e-01 6.506269425153732300e-02 -2.045718207955360413e-02 -2.118418812751770020e-01 -2.932630479335784912e-01 -4.936286434531211853e-02 -1.217591986060142517e-01 1.761533617973327637e-01 2.202214747667312622e-01
[truncated: 3,263,219 more chars]
