# Supplementary material for: The Language of Innovation
Source: PLoS One. 2020 Apr 30;15(4):e0230107. doi: 10.1371/journal.pone.0230107 (PMC7194493; doi:10.1371/journal.pone.0230107)
Supplement: S2 File — (GZ) [file pone.0230107.s002.tar.gz › 1980-1984/V2Run_29_VS_4500_embeddings1980-1984ED32.txt]

-3.378570973873138428e-01 1.258848011493682861e-01 -1.908638179302215576e-01 -1.250804364681243896e-01 9.760213643312454224e-02 7.087606471031904221e-03 -2.078913003206253052e-01 5.709138140082359314e-02 9.437395632266998291e-02 8.304269611835479736e-02 -2.923035621643066406e-01 2.297557704150676727e-02 -1.035393476486206055e-01 2.578608691692352295e-03 -1.795526146888732910e-01 1.178753301501274109e-01 3.355171084403991699e-01 3.165656626224517822e-01 3.385933935642242432e-01 3.677850961685180664e-02 -8.131529390811920166e-02 -3.180853426456451416e-01 -1.984566152095794678e-01 -1.649594120681285858e-02 -2.311173267662525177e-02 -8.348523080348968506e-02 -7.401188462972640991e-02 1.513585746288299561e-01 -1.447011977434158325e-01 -1.389722228050231934e-01 -2.254842668771743774e-01 5.192349199205636978e-03
-1.762325912714004517e-01 1.608175933361053467e-01 -1.488722264766693115e-01 -7.287365943193435669e-02 1.970443427562713623e-01 2.214698344469070435e-01 -7.068362087011337280e-02 1.028173491358757019e-01 2.210894525051116943e-01 2.685011029243469238e-01 -2.310842722654342651e-01 2.160205245018005371e-01 -2.652713656425476074e-01 2.082161307334899902e-01 -2.668270170688629150e-01 2.917307019233703613e-01 7.077848166227340698e-02 -1.968896090984344482e-01 7.913874834775924683e-02 3.463395535945892334e-01 -1.016352251172065735e-01 4.105525463819503784e-02 -7.179857045412063599e-02 -7.594989985227584839e-02 1.542957574129104614e-01 -6.896352767944335938e-02 1.599078029394149780e-01 1.935207098722457886e-01 9.522990882396697998e-02 -1.035097241401672363e-01 -1.357540022581815720e-03 1.296239346265792847e-01
-2.664226293563842773e-01 2.337252199649810791e-01 -8.690616488456726074e-02 -2.593694031238555908e-01 3.223823904991149902e-01 -1.016758233308792114e-01 -1.222432702779769897e-01 -3.090812861919403076e-01 3.877570852637290955e-02 4.997180774807929993e-02 -4.004876315593719482e-01 3.476493954658508301e-01 -9.433473646640777588e-02 1.160417199134826660e-01 -2.279245555400848389e-01 -1.413156986236572266e-01 1.587505042552947998e-01 -1.182221174240112305e-01 7.111038267612457275e-02 8.886519074440002441e-02 -1.945646479725837708e-02 8.363816142082214355e-02 -1.871996670961380005e-01 -4.185894504189491272e-02 2.309655398130416870e-01 -8.163708448410034180e-02 1.171702072024345398e-01 7.448181509971618652e-02 -2.260378096252679825e-03 6.706634908914566040e-02 -3.359144181013107300e-02 1.186112165451049805e-01
-1.243795827031135559e-01 7.633879780769348145e-02 -2.738437056541442871e-01 -5.334005951881408691e-01 2.969747781753540039e-01 -2.078624442219734192e-02 -1.016841232776641846e-01 -2.014235109090805054e-01 6.080410256981849670e-02 -2.056963182985782623e-02 1.381672173738479614e-01 2.132400423288345337e-01 -1.588068157434463501e-01 2.496351599693298340e-01 -1.108756810426712036e-01 4.835500568151473999e-02 1.385793089866638184e-01 -1.173642501235008240e-01 5.094848200678825378e-02 4.862377420067787170e-02 -2.613744139671325684e-01 -3.205571323633193970e-02 -1.219653561711311340e-01 -1.337745040655136108e-01 1.513450443744659424e-01 -1.312503218650817871e-01 -2.174878120422363281e-01 6.440659612417221069e-02 -4.435618221759796143e-02 -8.101768046617507935e-02 -1.250953525304794312e-01 2.302008271217346191e-01
-1.044737920165061951e-01 2.218552678823471069e-01 -1.959650367498397827e-01 -3.171840310096740723e-01 1.070531159639358521e-01 8.920202404260635376e-02 -3.565426170825958252e-01 -7.164735347032546997e-02 1.253894716501235962e-01 -2.604177966713905334e-02 9.298276901245117188e-02 2.336344420909881592e-01 -2.243640720844268799e-01 2.383025735616683960e-01 5.630227178335189819e-02 -6.817850470542907715e-02 2.583558298647403717e-02 -1.612859368324279785e-01 -3.685974702239036560e-02 2.533767819404602051e-01 -7.909552752971649170e-02 -4.019815102219581604e-02 -1.862218417227268219e-02 1.884384453296661377e-01 3.328215181827545166e-01 -1.351851969957351685e-01 -2.374870143830776215e-02 2.409448921680450439e-01 2.106993496417999268e-01 -2.195446938276290894e-01 -7.877124845981597900e-02 1.793806552886962891e-01
-1.078934967517852783e-01 1.741653382778167725e-01 -2.868736386299133301e-01 -1.875586956739425659e-01 9.752967953681945801e-02 1.361726969480514526e-01 -1.059663817286491394e-01 -2.750580944120883942e-02 1.958581358194351196e-01 -3.841315582394599915e-02 -2.245122790336608887e-01 3.134725391864776611e-01 -2.810611426830291748e-01 1.220628544688224792e-01 1.152798235416412354e-01 9.158626943826675415e-02 1.316134035587310791e-01 5.122090876102447510e-02 2.857044525444507599e-02 8.220300078392028809e-03 2.390966255916282535e-04 -1.416676342487335205e-01 1.576999872922897339e-01 4.774272814393043518e-02 4.102989435195922852e-01 -2.684551477432250977e-01 -1.762788742780685425e-01 1.704802066087722778e-01 -1.332436203956604004e-01 -1.221348419785499573e-01 2.069370895624160767e-01 2.287759035825729370e-01
-3.470730185508728027e-01 2.022216171026229858e-01 1.757820248603820801e-01 -1.762273013591766357e-01 3.153215646743774414e-01 9.680765122175216675e-02 -6.477151066064834595e-02 2.365108281373977661e-01 -1.701777428388595581e-02 2.298866808414459229e-01 -1.796681433916091919e-02 1.317551434040069580e-01 -2.409957647323608398e-01 2.541039288043975830e-01 -4.634203389286994934e-03 -1.937870979309082031e-01 2.515422403812408447e-01 2.300045341253280640e-01 2.921217381954193115e-01 -8.365064859390258789e-02 6.722293049097061157e-02 -1.502500474452972412e-01 -5.665127933025360107e-02 -1.642548143863677979e-01 -3.854272887110710144e-02 -1.867971867322921753e-01 5.794522818177938461e-03 -4.933010786771774292e-02 -9.459146112203598022e-02 1.357529684901237488e-02 1.612571626901626587e-01 1.922092735767364502e-01
-1.758924871683120728e-01 1.699214279651641846e-01 -1.581493951380252838e-02 -5.806736275553703308e-02 3.700579106807708740e-01 6.568907946348190308e-02 -1.861445754766464233e-01 2.195931226015090942e-01 -1.745503842830657959e-01 2.266340702772140503e-01 -7.413784414529800415e-02 -6.317244470119476318e-02 -3.590190708637237549e-01 1.180666536092758179e-01 2.379622869193553925e-02 -1.652671247720718384e-01 3.044719994068145752e-01 -3.304496407508850098e-03 3.303020596504211426e-01 -4.566060379147529602e-03 -5.727043375372886658e-03 -7.842626422643661499e-02 4.995892569422721863e-02 -2.038609832525253296e-01 6.343428045511245728e-02 -2.613954618573188782e-02 -3.542371094226837158e-02 -2.382487524300813675e-03 9.648914635181427002e-02 -2.541413605213165283e-01 7.263400405645370483e-02 3.364389538764953613e-01
-8.915377408266067505e-02 1.264530271291732788e-01 -1.461087465286254883e-01 -3.418269157409667969e-01 1.332220584154129028e-01 3.475590348243713379e-01 -3.145031034946441650e-01 1.104652136564254761e-01 1.608662605285644531e-01 1.289768815040588379e-01 -1.485028266906738281e-01 1.612875014543533325e-01 -1.982280313968658447e-01 2.826462984085083008e-01 1.276741176843643188e-02 1.840208470821380615e-01 1.163264214992523193e-01 -2.235311120748519897e-01 1.299498528242111206e-01 2.762140929698944092e-01 -1.584521085023880005e-01 -2.997988602146506310e-03 -1.971061527729034424e-01 7.688793540000915527e-02 -6.789834052324295044e-02 -2.170209139585494995e-01 7.647246867418289185e-02 7.646691054105758667e-02 -2.948709018528461456e-02 5.063768103718757629e-02 -1.005780920386314392e-01 2.022547721862792969e-01
-1.219715699553489685e-01 1.761469058692455292e-02 -1.996050775051116943e-02 -3.276954293251037598e-01 1.997706294059753418e-01 3.623251616954803467e-01 -2.417837232351303101e-01 1.493303626775741577e-01 8.942296355962753296e-02 2.277249395847320557e-01 -3.980281576514244080e-02 9.541817009449005127e-02 -2.910929024219512939e-01 2.914456725120544434e-01 -6.327311694622039795e-02 2.035789638757705688e-01 1.091621592640876770e-01 -2.200898677110671997e-01 3.349757194519042969e-01 1.909258216619491577e-01 -1.090994626283645630e-01 1.726701408624649048e-01 -1.363219916820526123e-01 7.447607815265655518e-02 1.347362063825130463e-02 -1.537888348102569580e-01 -1.733967475593090057e-02 8.069237810559570789e-04 1.184016466140747070e-02 -1.233213208615779877e-02 -6.981462240219116211e-02 1.877498924732208252e-01
-2.056808322668075562e-01 3.174666166305541992e-01 -1.211706772446632385e-01 1.016068607568740845e-01 1.672478318214416504e-01 9.882887452840805054e-02 3.663810342550277710e-02 -1.572173088788986206e-01 1.616435125470161438e-02 1.262318640947341919e-01 1.100931018590927124e-01 9.588407725095748901e-02 -9.047718346118927002e-02 5.875894427299499512e-02 2.190141528844833374e-01 -1.386946737766265869e-01 2.461615800857543945e-01 -4.056347999721765518e-03 3.726904988288879395e-01 1.082834452390670776e-01 -8.256239444017410278e-02 -8.957576751708984375e-02 -7.894057780504226685e-03 3.236630558967590332e-01 -3.049396909773349762e-02 -2.332497090101242065e-01 2.650450170040130615e-02 2.419718950986862183e-01 -2.318235039710998535e-01 -3.468565642833709717e-01 -1.272891461849212646e-01 -1.265506297349929810e-01
-1.768730133771896362e-01 2.166910618543624878e-01 3.502815961837768555e-03 -1.303522437810897827e-01 1.550065428018569946e-01 2.687584757804870605e-01 -6.937518715858459473e-02 1.593634933233261108e-01 1.693780422210693359e-01 1.444018185138702393e-01 -1.690975576639175415e-01 2.790436446666717529e-01 -2.809027731418609619e-01 2.870193421840667725e-01 -6.361066550016403198e-02 1.796838641166687012e-01 1.346338447183370590e-02 -4.349416494369506836e-01 5.642696097493171692e-02 1.729556545615196228e-02 -2.277988791465759277e-01 8.631981164216995239e-02 -1.992920041084289551e-01 1.346199661493301392e-01 1.005692481994628906e-01 -4.076951742172241211e-02 8.397267200052738190e-03 1.048919260501861572e-01 1.012061163783073425e-02 -2.739480435848236084e-01 1.289510428905487061e-01 4.525389522314071655e-03
-3.489071428775787354e-01 1.002371013164520264e-01 2.849743328988552094e-02 2.152892574667930603e-02 1.964882910251617432e-01 2.296730279922485352e-01 -1.227841377258300781e-01 -9.445963054895401001e-02 3.276996910572052002e-01 1.067913174629211426e-01 -2.658820748329162598e-01 3.119964897632598877e-01 -2.119197696447372437e-02 3.231426477432250977e-01 3.649294003844261169e-02 1.491063088178634644e-01 1.198303550481796265e-01 -2.251396179199218750e-01 -6.034713611006736755e-02 1.578803062438964844e-01 -1.853652149438858032e-01 -3.061231411993503571e-02 6.106427684426307678e-02 4.295540973544120789e-02 -6.547500938177108765e-02 1.967881992459297180e-02 1.451896782964468002e-02 2.077813148498535156e-01 5.706154182553291321e-02 -3.045662045478820801e-01 2.803026884794235229e-02 2.386978864669799805e-01
-1.720950379967689514e-02 2.870957255363464355e-01 -1.856188625097274780e-01 -2.678840458393096924e-01 3.981376290321350098e-01 5.420600622892379761e-02 -3.638258874416351318e-01 -1.129760146141052246e-01 4.631808772683143616e-02 4.124434292316436768e-02 -1.301347613334655762e-01 3.573190867900848389e-01 -2.173288017511367798e-01 5.635415762662887573e-02 -1.626506894826889038e-01 -1.813228875398635864e-01 1.085359901189804077e-01 -1.850996017456054688e-01 -2.567556500434875488e-02 1.162833273410797119e-01 -1.713252067565917969e-01 -2.508739195764064789e-02 -1.558953523635864258e-01 8.236560970544815063e-02 2.243440002202987671e-01 -4.777197167277336121e-02 -5.992584303021430969e-02 -7.187389582395553589e-02 5.108418315649032593e-02 6.232363358139991760e-02 -1.725545376539230347e-01 1.653763651847839355e-01
-8.496976643800735474e-02 -2.307002991437911987e-02 -5.235471576452255249e-02 -2.160986065864562988e-01 2.449634671211242676e-01 1.623433977365493774e-01 -4.094890058040618896e-01 -8.631231635808944702e-02 6.477238982915878296e-02 -1.321967095136642456e-01 -2.491298913955688477e-01 1.649255305528640747e-02 -2.263714671134948730e-01 2.830314636230468750e-01 -3.851320594549179077e-02 -3.331724554300308228e-02 1.923304796218872070e-01 1.841461844742298126e-02 2.286521196365356445e-01 2.671118974685668945e-01 -2.510944902896881104e-01 9.266837686300277710e-02 -3.960077185183763504e-03 5.413927510380744934e-02 1.157135516405105591e-01 -5.341309681534767151e-02 -7.446008920669555664e-02 -1.267239898443222046e-01 2.975258231163024902e-01 -4.201107844710350037e-02 8.463124185800552368e-02 3.041762709617614746e-01
-2.747812867164611816e-01 1.870820373296737671e-01 -5.424730107188224792e-02 -1.101997792720794678e-01 1.820567548274993896e-01 1.563032716512680054e-01 -1.580958962440490723e-01 -6.337090581655502319e-02 2.648801803588867188e-01 -1.510501559823751450e-02 -2.474334686994552612e-01 2.297010570764541626e-01 6.218508817255496979e-03 4.015276730060577393e-01 2.255514450371265411e-02 1.493817567825317383e-01 1.331427544355392456e-01 -3.275007307529449463e-01 -2.706815674901008606e-02 4.668407142162322998e-02 -2.786899507045745850e-01 -7.412658631801605225e-02 -2.827209420502185822e-02 9.555033594369888306e-02 -5.414605513215065002e-02 -1.466725915670394897e-01 -8.341673016548156738e-02 3.278890624642372131e-02 -2.358868159353733063e-02 -3.799391388893127441e-01 3.954910114407539368e-02 1.393582224845886230e-01
-2.066629230976104736e-01 9.044307470321655273e-02 -1.825091391801834106e-01 -2.518255114555358887e-01 4.641889929771423340e-01 5.614984035491943359e-02 -2.041049003601074219e-01 -8.246187120676040649e-02 1.031596437096595764e-01 -9.254163503646850586e-02 -1.930467039346694946e-01 1.227378100156784058e-01 -7.813242077827453613e-02 1.718172430992126465e-01 -2.526551783084869385e-01 -1.226936504244804382e-01 2.313569337129592896e-01 -2.314771562814712524e-01 -2.261186391115188599e-02 4.145414009690284729e-02 -2.385654300451278687e-01 7.609594613313674927e-02 -1.706428825855255127e-02 1.436118036508560181e-01 2.192037105560302734e-01 7.700314372777938843e-02 1.111908331513404846e-01 -1.149947643280029297e-01 -1.589554995298385620e-01 -7.339028269052505493e-02 -7.443464826792478561e-03 3.098674118518829346e-01
-6.125677749514579773e-02 8.802605420351028442e-02 -4.097212851047515869e-02 1.145826838910579681e-02 1.919077932834625244e-01 1.130019351840019226e-01 -2.919164001941680908e-01 1.027430742979049683e-01 5.276358127593994141e-02 6.706184148788452148e-02 -2.402797341346740723e-01 3.874199092388153076e-01 1.552857011556625366e-01 1.908632665872573853e-01 -3.120601549744606018e-02 -6.841082870960235596e-02 1.549382656812667847e-01 1.389473676681518555e-01 2.690326273441314697e-01 4.302617311477661133e-01 -3.156806230545043945e-01 -1.719681546092033386e-02 -1.183101981878280640e-01 1.611653864383697510e-01 2.268938161432743073e-02 -1.727447360754013062e-01 1.387294530868530273e-01 -1.421488821506500244e-01 1.263562291860580444e-01 -1.556351035833358765e-01 -2.962249889969825745e-02 9.166607260704040527e-02
-1.095342189073562622e-01 1.140258163213729858e-01 -7.053049653768539429e-02 -9.286550432443618774e-02 3.528352677822113037e-01 1.356621235609054565e-01 -9.002497536130249500e-04 1.790091842412948608e-01 1.737093180418014526e-02 6.936892867088317871e-02 -3.701645135879516602e-02 4.068917334079742432e-01 -1.488593518733978271e-01 1.887162476778030396e-01 8.420033752918243408e-02 -8.438277989625930786e-02 4.509863257408142090e-01 -3.344128653407096863e-02 2.627641260623931885e-01 -1.287312507629394531e-01 -4.514273256063461304e-02 1.162282377481460571e-01 2.129864841699600220e-01 -9.591425955295562744e-02 -7.922413200139999390e-02 -9.533026814460754395e-02 1.294515281915664673e-02 1.527518182992935181e-01 4.469531029462814331e-02 5.134753510355949402e-02 -3.690763413906097412e-01 -4.981723800301551819e-02
-1.875543296337127686e-01 4.212069790810346603e-03 -3.120477125048637390e-02 -3.174430131912231445e-01 1.575673371553421021e-01 2.505572140216827393e-01 -3.652619421482086182e-01 -1.475870162248611450e-01 7.839101552963256836e-02 -6.226972490549087524e-02 -1.934180259704589844e-01 -5.821796134114265442e-02 -1.799076199531555176e-01 3.784402012825012207e-01 1.778217591345310211e-02 -7.329147309064865112e-02 4.396730288863182068e-02 -2.166994847357273102e-02 1.719424873590469360e-01 1.595467329025268555e-01 -3.932459056377410889e-01 9.279783070087432861e-02 -8.288510143756866455e-02 -3.235445916652679443e-02 1.001622527837753296e-01 1.684438996016979218e-02 3.377408534288406372e-02 2.209695614874362946e-02 2.256268858909606934e-01 -6.351887434720993042e-02 -6.990926712751388550e-02 2.963038384914398193e-01
-2.208952307701110840e-01 3.492624461650848389e-01 8.197659254074096680e-02 -2.835230231285095215e-01 6.169363856315612793e-02 4.407108761370182037e-03 2.658369578421115875e-02 -2.314003184437751770e-02 4.404005035758018494e-02 4.289152845740318298e-02 -1.044096499681472778e-01 3.364781439304351807e-01 -6.648526992648839951e-03 2.712822854518890381e-01 8.064889349043369293e-03 4.567634314298629761e-03 3.743633627891540527e-02 -3.374844193458557129e-01 -1.299553737044334412e-02 4.881945624947547913e-02 -3.905257284641265869e-01 -9.721393883228302002e-02 -1.529219299554824829e-01 2.884869575500488281e-01 5.937635898590087891e-02 -1.407342404127120972e-01 -2.653907751664519310e-03 1.940545886754989624e-01 -9.498090483248233795e-03 -2.661681473255157471e-01 8.314485102891921997e-02 1.008008196949958801e-01
-2.245197147130966187e-01 2.033625096082687378e-01 -7.879798114299774170e-02 -1.579010039567947388e-01 3.538578748703002930e-01 -2.288709767162799835e-02 -1.674348860979080200e-01 -2.537402510643005371e-01 -7.952167652547359467e-03 -3.808650746941566467e-02 -2.459199130535125732e-01 2.092187255620956421e-01 -1.040912866592407227e-01 2.538405656814575195e-01 -2.329728603363037109e-01 -3.576359152793884277e-02 1.543738842010498047e-01 -3.204319253563880920e-02 1.341909915208816528e-01 2.813799679279327393e-01 -2.757631987333297729e-02 7.916179299354553223e-02 -3.022496700286865234e-01 1.458606962114572525e-02 2.111876457929611206e-01 1.201787684112787247e-02 8.645771443843841553e-02 2.178436368703842163e-01 3.327512368559837341e-02 1.652085483074188232e-01 -7.321664690971374512e-02 2.612945735454559326e-01
-1.400331705808639526e-01 3.359849750995635986e-01 -1.810666471719741821e-01 -4.698053300380706787e-01 -8.196532726287841797e-02 1.801551133394241333e-01 -2.509419023990631104e-01 9.454260021448135376e-02 1.425712257623672485e-01 2.542300224304199219e-01 6.876385211944580078e-02 1.652195006608963013e-01 -8.759030699729919434e-02 8.239216357469558716e-02 5.821943283081054688e-02 -6.936676800251007080e-02 5.577318742871284485e-02 -3.099167160689830780e-02 1.101689133793115616e-02 8.941110223531723022e-02 -2.366981059312820435e-01 -1.556790173053741455e-01 6.510088592767715454e-02 1.089775413274765015e-01 6.304387748241424561e-02 -2.475923448801040649e-01 -1.948953717947006226e-01 3.122999705374240875e-02 1.291252076625823975e-01 -3.496698737144470215e-01 -1.854584924876689911e-02 1.057626083493232727e-01
-1.404823064804077148e-01 2.224155515432357788e-01 -1.402805894613265991e-01 -3.017483949661254883e-01 2.798704989254474640e-02 2.724326774477958679e-02 -3.890398740768432617e-01 -1.433342397212982178e-01 -1.095728576183319092e-01 7.007782161235809326e-02 3.875902853906154633e-03 3.034614622592926025e-01 -1.866907030344009399e-01 4.316084459424018860e-02 5.590213835239410400e-02 5.885988473892211914e-02 -1.795924082398414612e-02 1.181251257658004761e-01 1.142324283719062805e-01 7.368693500757217407e-02 -2.688840031623840332e-01 -5.563158914446830750e-02 1.685970574617385864e-01 6.128617003560066223e-02 2.814977467060089111e-01 2.995307184755802155e-02 -2.294054776430130005e-01 2.885807752609252930e-01 -8.645465970039367676e-02 -1.138809546828269958e-01 4.766393452882766724e-02 3.394522964954376221e-01
-1.619694530963897705e-01 3.044952750205993652e-01 -1.181150600314140320e-01 -4.044698551297187805e-02 2.937895357608795166e-01 3.058946430683135986e-01 1.148420274257659912e-01 -6.361993402242660522e-02 7.356292754411697388e-02 3.103520274162292480e-01 5.061222240328788757e-02 2.934107184410095215e-01 -1.543433070182800293e-01 2.003368455916643143e-03 -2.202393114566802979e-02 2.304753959178924561e-01 2.058358490467071533e-02 1.383692175149917603e-01 7.011435925960540771e-02 8.671206980943679810e-02 -7.396598905324935913e-02 2.341572791337966919e-01 -2.734230160713195801e-01 1.054670885205268860e-01 -4.721209406852722168e-02 -3.266896679997444153e-02 6.855262815952301025e-02 2.179556339979171753e-01 2.140719443559646606e-03 -1.667166827246546745e-03 -9.255121648311614990e-02 3.978290855884552002e-01
-2.328820526599884033e-01 1.016659289598464966e-01 -2.242858856916427612e-01 9.258519113063812256e-02 6.876084208488464355e-02 3.684314489364624023e-01 6.177433533594012260e-04 -1.131188049912452698e-01 -7.901632785797119141e-02 1.631915271282196045e-01 -5.943425372242927551e-02 1.994390189647674561e-01 -8.175296336412429810e-02 2.191334776580333710e-02 -2.688855528831481934e-01 -2.018815092742443085e-02 1.298232376575469971e-01 -1.017200872302055359e-01 -3.395409509539604187e-02 3.313823640346527100e-01 -5.038880109786987305e-01 1.143149286508560181e-01 3.462031856179237366e-02 -2.378776669502258301e-02 7.304841279983520508e-02 1.250569149851799011e-02 -2.286784648895263672e-01 1.641971319913864136e-01 4.940547514706850052e-03 -2.534199655055999756e-01 5.152159929275512695e-02 9.317875653505325317e-02
-2.414235919713973999e-01 2.435402870178222656e-01 -8.311393857002258301e-02 5.904541164636611938e-02 1.319089680910110474e-01 2.322769761085510254e-01 -9.085181355476379395e-02 2.869518101215362549e-02 -2.046832069754600525e-02 -2.183299511671066284e-02 -1.805086433887481689e-01 6.955163180828094482e-02 -2.227481156587600708e-01 4.150629341602325439e-01 -1.102025955915451050e-01 5.164137855172157288e-02 3.230142295360565186e-01 7.709787040948867798e-02 3.631720542907714844e-01 4.114735871553421021e-02 -7.200160622596740723e-02 1.117925867438316345e-01 6.979849934577941895e-02 -2.815023958683013916e-01 1.829089969396591187e-01 -1.600055396556854248e-01 -5.741125438362360001e-03 -1.638666540384292603e-01 -1.560131162405014038e-01 -2.326158583164215088e-01 8.450813591480255127e-03 8.016128093004226685e-02
-1.512922644615173340e-01 1.766826659440994263e-01 -1.679692119359970093e-01 -3.829325735569000244e-01 3.914958834648132324e-01 6.473837047815322876e-02 -1.035156250000000000e-01 -1.494372170418500900e-02 8.833481371402740479e-02 6.464017182588577271e-02 2.103209346532821655e-01 3.160677254199981689e-01 -1.266883313655853271e-01 1.108918413519859314e-01 -1.708237677812576294e-01 -1.347402576357126236e-02 -1.180217019282281399e-03 -2.075570076704025269e-02 1.546793803572654724e-02 1.726176589727401733e-01 -2.960393130779266357e-01 -1.958744227886199951e-01 -1.711044013500213623e-01 -1.831553131341934204e-01 7.125601172447204590e-02 -1.458331942558288574e-01 -2.436572760343551636e-01 9.414838254451751709e-02 -1.125636249780654907e-01 -1.499998718500137329e-01 -1.982909291982650757e-01 -2.134025283157825470e-02
3.513041883707046509e-02 1.633157283067703247e-01 1.801564246416091919e-01 -1.814653277397155762e-01 3.417921066284179688e-01 -4.661628603935241699e-02 -7.741227000951766968e-02 2.171673625707626343e-01 1.797509193420410156e-01 1.117183417081832886e-01 -7.633002102375030518e-02 1.913799047470092773e-01 -2.112412899732589722e-01 1.965937018394470215e-01 -1.834195107221603394e-02 3.026461303234100342e-01 1.699970215559005737e-01 -1.324823349714279175e-01 -3.196868300437927246e-02 1.595638841390609741e-01 -3.706876039505004883e-01 1.565364301204681396e-01 -2.903563156723976135e-02 1.204144582152366638e-02 8.904539048671722412e-02 -2.268777191638946533e-01 -1.200579628348350525e-01 5.925730336457490921e-03 5.061113461852073669e-02 -1.507755666971206665e-01 -1.783931553363800049e-01 3.245101571083068848e-01
4.112257063388824463e-02 -2.771131880581378937e-02 -7.636539638042449951e-02 -1.657808125019073486e-01 3.172676861286163330e-01 1.087801624089479446e-02 -1.899439655244350433e-02 1.295049041509628296e-01 1.509491652250289917e-01 4.141493141651153564e-02 -1.228904277086257935e-01 2.725856900215148926e-01 6.927916314452886581e-03 5.222456157207489014e-02 -1.104709133505821228e-01 7.300671935081481934e-02 3.949836194515228271e-01 -1.930128484964370728e-01 2.843335866928100586e-01 5.641400814056396484e-02 -2.528055906295776367e-01 1.692466884851455688e-01 3.416048288345336914e-01 -1.512154638767242432e-01 7.633583247661590576e-02 -1.886036396026611328e-01 -6.297332793474197388e-02 2.628152966499328613e-01 -2.878726832568645477e-02 -3.300100192427635193e-02 -2.358975410461425781e-01 1.751884222030639648e-01
-1.722068786621093750e-01 5.331376194953918457e-02 -7.574845105409622192e-02 -3.823434114456176758e-01 4.093523025512695312e-01 -1.228210628032684326e-01 1.254026871174573898e-02 -2.485352307558059692e-01 -1.076842471957206726e-01 9.209056198596954346e-02 -2.902221381664276123e-01 2.987103760242462158e-01 -1.062025278806686401e-01 1.178539544343948364e-01 -3.588463366031646729e-01 5.449320748448371887e-02 1.227712407708168030e-01 -2.157082408666610718e-02 1.757417917251586914e-01 1.397232264280319214e-01 -6.122393906116485596e-02 -1.014705970883369446e-01 -2.300811931490898132e-02 -4.012317210435867310e-02 1.935792416334152222e-01 -8.372263610363006592e-02 9.740742295980453491e-02 1.280876100063323975e-01 -3.191307559609413147e-02 8.939602226018905640e-02 -6.641048938035964966e-02 2.337251156568527222e-01
-2.244696468114852905e-01 -1.086028441786766052e-01 2.933550067245960236e-02 -1.864460110664367676e-01 3.966439366340637207e-01 3.609697222709655762e-01 2.757720882073044777e-03 1.342147472314536572e-03 4.927311092615127563e-02 3.790504066273570061e-03 -8.486910909414291382e-02 -4.728256165981292725e-02 -1.941256970167160034e-01 -1.448877435177564621e-02 1.107794493436813354e-01 -2.462974190711975098e-01 2.889571785926818848e-01 1.725813150405883789e-01 9.672604501247406006e-02 -7.038190215826034546e-02 8.470276743173599243e-02 -1.720023155212402344e-02 2.043277025222778320e-01 -8.400212042033672333e-03 1.597908139228820801e-01 -1.498742252588272095e-01 9.164679050445556641e-02 2.733366191387176514e-01 1.548939347267150879e-01 -3.958227336406707764e-01 4.630006849765777588e-02 3.242559358477592468e-02
-6.979435682296752930e-02 1.821843981742858887e-01 -1.841638982295989990e-02 -4.056512415409088135e-01 3.859685659408569336e-01 -3.659659705590456724e-04 -2.051419019699096680e-02 6.345914304256439209e-02 1.905426234006881714e-01 1.103523001074790955e-01 1.010262370109558105e-01 1.051094979047775269e-01 -2.771883606910705566e-01 1.733366101980209351e-01 -2.563043870031833649e-02 2.102118432521820068e-01 4.990260303020477295e-02 4.268084093928337097e-02 -5.698329210281372070e-02 2.326138168573379517e-01 -2.434568256139755249e-01 -1.475934833288192749e-01 -1.571957617998123169e-01 -1.838999837636947632e-01 2.697156369686126709e-01 -1.628206372261047363e-01 -1.200572326779365540e-01 1.088422536849975586e-01 -1.271645277738571167e-01 -2.070540189743041992e-01 -1.833380609750747681e-01 5.231642350554466248e-02
-1.608435511589050293e-01 3.230068087577819824e-01 4.195032641291618347e-03 -1.249153241515159607e-01 1.317694783210754395e-01 1.648265719413757324e-01 -5.470360629260540009e-03 -3.095007836818695068e-01 -5.117953941226005554e-02 7.029634714126586914e-02 -9.085813909769058228e-02 -6.480728834867477417e-02 -2.209505587816238403e-01 -2.996462956070899963e-02 3.636141717433929443e-01 -3.530934825539588928e-02 1.712737083435058594e-01 -5.736803263425827026e-02 2.881320118904113770e-01 3.143456876277923584e-01 -1.106259226799011230e-01 1.243748236447572708e-02 -2.953715436160564423e-02 5.141288042068481445e-02 -1.253413259983062744e-01 -3.224451467394828796e-02 1.668150424957275391e-01 4.063152670860290527e-01 -6.928185373544692993e-02 -1.401547640562057495e-01 -8.209619671106338501e-02 1.985133588314056396e-01
-2.350458055734634399e-01 2.954172492027282715e-01 -1.768725514411926270e-01 2.379715889692306519e-01 1.309631615877151489e-01 -6.671655457466840744e-03 -6.944293528795242310e-02 -8.723873645067214966e-02 3.136613592505455017e-02 -3.534430265426635742e-02 -1.800260543823242188e-01 1.034923493862152100e-01 -1.159787103533744812e-01 2.485638409852981567e-01 -1.216309964656829834e-01 -1.110604107379913330e-01 3.929620385169982910e-01 4.897201061248779297e-02 3.117107748985290527e-01 9.021152555942535400e-02 -1.366317868232727051e-01 2.512768283486366272e-02 6.542558223009109497e-02 -2.060040235519409180e-01 1.100941970944404602e-01 -2.055159360170364380e-01 -1.449036896228790283e-01 -7.974573969841003418e-02 -1.999604403972625732e-01 -3.551303148269653320e-01 3.893350437283515930e-02 1.214658841490745544e-01
4.105407744646072388e-02 5.215381383895874023e-01 1.141256652772426605e-02 4.302494600415229797e-02 3.030070960521697998e-01 1.232110112905502319e-01 1.754259876906871796e-02 -1.374075375497341156e-02 1.014324799180030823e-01 9.716218709945678711e-02 1.192355230450630188e-01 9.972204267978668213e-02 -9.885054826736450195e-02 1.811158657073974609e-01 1.092280745506286621e-01 9.513906389474868774e-02 3.013366162776947021e-01 -8.201365172863006592e-02 -2.182645350694656372e-01 -3.688890486955642700e-03 -2.635711133480072021e-01 -1.608163416385650635e-01 -2.794207073748111725e-02 -6.080942973494529724e-02 8.362634479999542236e-02 9.271264821290969849e-02 -6.671607494354248047e-02 3.547833561897277832e-01 -5.113252252340316772e-02 -2.044677734375000000e-01 -1.092028245329856873e-02 2.719335854053497314e-01
-9.532329440116882324e-02 1.432726085186004639e-01 -2.397059351205825806e-01 -4.830077588558197021e-01 1.625210791826248169e-01 2.912054359912872314e-01 -2.219333797693252563e-01 6.310824304819107056e-03 1.511802673339843750e-01 -8.297293633222579956e-02 7.346665114164352417e-02 1.907664686441421509e-01 -3.397037684917449951e-01 5.079643428325653076e-02 3.171551972627639771e-02 -1.982645690441131592e-02 -2.216754481196403503e-03 9.178481251001358032e-02 -6.289470940828323364e-02 2.010285705327987671e-01 -1.011541634798049927e-01 -1.782900243997573853e-01 1.408804114907979965e-02 7.714296132326126099e-02 2.742878496646881104e-01 -9.610777348279953003e-02 -1.210254281759262085e-01 9.565984457731246948e-02 -1.999315172433853149e-01 -1.853055208921432495e-01 4.045521467924118042e-02 2.074450999498367310e-01
-2.657896876335144043e-01 2.882409989833831787e-01 -1.316325664520263672e-01 1.985694468021392822e-01 1.582606285810470581e-01 4.780676215887069702e-02 -4.997029900550842285e-03 -4.508908838033676147e-02 2.799708954989910126e-02 -4.437928274273872375e-02 -2.052999287843704224e-01 1.173533275723457336e-01 -7.728275656700134277e-02 2.565073370933532715e-01 -1.301646530628204346e-01 -8.896230906248092651e-02 3.296178281307220459e-01 1.094663795083761215e-02 3.272509574890136719e-01 1.091095730662345886e-01 -9.660144150257110596e-02 2.375932410359382629e-03 3.901592642068862915e-02 -2.506698668003082275e-01 1.139555871486663818e-01 -2.008997052907943726e-01 -1.941107064485549927e-01 -9.153509140014648438e-02 -1.256044507026672363e-01 -3.996561765670776367e-01 4.098243638873100281e-02 1.636489778757095337e-01
-3.179530054330825806e-02 -2.406558021903038025e-03 -3.988925516605377197e-01 -3.126884698867797852e-01 2.120295912027359009e-01 -7.119526714086532593e-02 -7.885940372943878174e-02 -9.703546017408370972e-02 2.514831125736236572e-01 9.331195056438446045e-02 7.929580658674240112e-02 2.362514138221740723e-01 -2.652660012245178223e-01 2.168883085250854492e-01 -1.322733908891677856e-01 -1.609974424354732037e-03 2.487345188856124878e-01 4.147249460220336914e-02 -2.910251915454864502e-02 1.324418187141418457e-01 -3.485462665557861328e-01 -5.047488212585449219e-02 -6.635092198848724365e-02 -1.765883862972259521e-01 1.598713099956512451e-01 -1.498718857765197754e-01 -1.704201400279998779e-01 5.420969054102897644e-02 -8.223276585340499878e-02 -3.023639507591724396e-02 -2.032408714294433594e-01 1.920805871486663818e-01
-1.136385947465896606e-01 -5.416225641965866089e-02 -2.568392157554626465e-01 -3.819071352481842041e-01 2.749620079994201660e-01 1.326224058866500854e-01 -1.479755043983459473e-01 -8.097402751445770264e-02 1.760016009211540222e-02 -5.103493109345436096e-02 1.755744516849517822e-01 2.210695296525955200e-01 -3.394016325473785400e-01 3.041512966156005859e-01 -1.742033660411834717e-01 -1.436477303504943848e-01 1.252977699041366577e-01 -2.159992791712284088e-02 -1.248506754636764526e-01 -7.663329131901264191e-03 -3.013311624526977539e-01 -5.756273493170738220e-02 -8.212295174598693848e-02 9.603728353977203369e-02 1.545165777206420898e-01 -1.807521581649780273e-01 -5.775394849479198456e-03 1.534956842660903931e-01 9.670763462781906128e-02 -2.913811476901173592e-04 -2.021915465593338013e-01 1.926729083061218262e-01
-1.992297172546386719e-01 2.768868803977966309e-01 -9.742328524589538574e-02 -1.731134355068206787e-01 2.380513399839401245e-01 3.047321438789367676e-01 -5.564470589160919189e-02 1.022696495056152344e-02 1.993787474930286407e-02 -1.527505964040756226e-01 -1.589663028717041016e-01 3.355551362037658691e-01 -3.338578641414642334e-01 1.105699539184570312e-01 -5.506569053977727890e-03 -7.310869544744491577e-02 1.881255805492401123e-01 -1.747724600136280060e-02 9.289547055959701538e-02 4.015891253948211670e-01 -3.982916008681058884e-03 -4.129029065370559692e-02 1.798706501722335815e-02 6.541480123996734619e-02 3.093515932559967041e-01 1.251735687255859375e-01 -2.204279005527496338e-01 -7.447510212659835815e-02 -8.315575122833251953e-02 4.684423655271530151e-02 1.095286160707473755e-01 4.753878712654113770e-02
1.063576117157936096e-01 7.681708037853240967e-02 -3.316648304462432861e-02 -1.245557367801666260e-01 3.976510167121887207e-01 1.840805411338806152e-01 -3.577093780040740967e-02 1.081294491887092590e-01 2.027590274810791016e-01 3.931622579693794250e-02 -1.917091906070709229e-01 3.639365732669830322e-01 -2.913147956132888794e-02 2.189018391072750092e-02 2.418629825115203857e-02 6.493488699197769165e-02 4.378876090049743652e-01 2.609538659453392029e-02 2.049009799957275391e-01 1.410412192344665527e-01 -1.947862058877944946e-01 8.920827507972717285e-02 3.411009907722473145e-02 -2.091074362397193909e-02 9.499794244766235352e-02 1.540305614471435547e-01 4.354677349328994751e-02 1.996019333600997925e-01 2.281859964132308960e-01 -3.661108389496803284e-02 -3.291389942169189453e-01 7.188776135444641113e-02
6.456788163632154465e-03 1.095184683799743652e-01 -3.016515076160430908e-02 -3.062303364276885986e-01 4.683440923690795898e-02 2.487585246562957764e-01 -2.428517490625381470e-01 -7.004341483116149902e-02 7.696086913347244263e-02 1.245642378926277161e-01 -2.834253609180450439e-01 2.483281046152114868e-01 -1.613875478506088257e-01 7.994452863931655884e-02 -5.304786376655101776e-03 9.192063659429550171e-02 1.954446136951446533e-01 -2.658116221427917480e-01 2.539494037628173828e-01 1.997277736663818359e-01 -9.862910211086273193e-02 -1.938950121402740479e-01 -2.486675381660461426e-01 8.441141992807388306e-02 2.002156376838684082e-01 -2.569491565227508545e-01 9.918780624866485596e-02 -9.841925650835037231e-02 7.235289365053176880e-02 -1.540793925523757935e-01 -2.596536576747894287e-01 9.705793112516403198e-02
-1.388236731290817261e-01 6.302533298730850220e-02 -1.634793579578399658e-01 -2.551546394824981689e-01 1.236898228526115417e-01 2.114181071519851685e-01 -2.325760126113891602e-01 -4.547770693898200989e-02 1.101407632231712341e-01 -6.855703890323638916e-02 2.184588462114334106e-02 3.146882355213165283e-01 -4.495776444673538208e-02 1.133362352848052979e-01 1.427308097481727600e-02 -7.653757929801940918e-02 3.674986958503723145e-01 5.714158713817596436e-02 1.012188196182250977e-01 4.958772957324981689e-01 3.121620044112205505e-02 -1.410010829567909241e-02 -2.295579612255096436e-01 2.843689620494842529e-01 2.314234226942062378e-01 9.402657300233840942e-02 8.252395689487457275e-02 1.186749264597892761e-01 5.655939504504203796e-02 -9.063474833965301514e-02 3.512081503868103027e-02 7.981219142675399780e-02
-1.158509217202663422e-02 2.803524956107139587e-02 3.305049613118171692e-02 9.868370369076728821e-03 5.614054799079895020e-01 -8.545485325157642365e-03 2.742400579154491425e-02 1.131371259689331055e-01 8.988178521394729614e-02 -1.054480150341987610e-01 -4.315198585391044617e-02 -1.006274968385696411e-01 -2.716152667999267578e-01 -1.054020822048187256e-01 -2.052252739667892456e-01 -5.182022973895072937e-02 2.288982570171356201e-01 -1.858857460319995880e-02 2.213128656148910522e-01 -5.773045122623443604e-02 -1.925101280212402344e-01 -2.238444238901138306e-02 1.053135767579078674e-01 -6.503007560968399048e-02 -5.610397830605506897e-02 -6.697954237461090088e-02 1.730782091617584229e-01 3.562814891338348389e-01 3.381159156560897827e-02 -4.277115762233734131e-01 -4.875230079051107168e-04 4.093383625149726868e-02
-1.358487755060195923e-01 2.451090365648269653e-01 -1.118300557136535645e-01 -3.225457668304443359e-01 2.931955456733703613e-01 1.130998693406581879e-02 -6.061371415853500366e-02 6.455528736114501953e-02 2.172911614179611206e-01 -2.443481236696243286e-03 2.373301237821578979e-01 1.898224055767059326e-01 -3.252836465835571289e-01 3.343784213066101074e-01 -1.189695149660110474e-01 1.876961067318916321e-02 7.003950327634811401e-02 -3.107592463493347168e-02 3.632478415966033936e-02 2.411707341670989990e-01 -2.561315298080444336e-01 -1.528427004814147949e-01 -1.308129280805587769e-01 -1.345100700855255127e-01 4.503924399614334106e-02 -5.487642809748649597e-02 -1.591688096523284912e-01 1.560644805431365967e-01 -1.927356719970703125e-01 4.141598939895629883e-02 -2.182533293962478638e-01 9.239645302295684814e-02
-1.014313846826553345e-01 6.305869668722152710e-02 -8.339020609855651855e-02 9.761966019868850708e-02 -1.020667329430580139e-01 1.205146759748458862e-01 -1.418249011039733887e-01 -2.043157815933227539e-01 -1.965373158454895020e-01 -4.992659017443656921e-02 8.330433070659637451e-02 2.378704398870468140e-01 -1.632491350173950195e-01 -3.314114362001419067e-02 -1.512421518564224243e-01 7.194457948207855225e-02 3.822010159492492676e-01 -9.720394015312194824e-02 1.870670318603515625e-01 9.269296377897262573e-02 -2.047331184148788452e-01 2.314059287309646606e-01 -7.646669447422027588e-02 4.528822377324104309e-02 6.864140927791595459e-02 -3.527030581608414650e-03 2.182624638080596924e-01 3.330718278884887695e-01 -3.162236809730529785e-01 -3.805355727672576904e-01 1.028851419687271118e-01 2.909505739808082581e-02
-1.540787369012832642e-01 -7.821644842624664307e-02 5.703775957226753235e-02 -4.318481087684631348e-01 1.768173575401306152e-01 8.026797324419021606e-02 -1.636782586574554443e-01 2.187309414148330688e-01 -5.869026482105255127e-02 -1.984738409519195557e-01 7.707130908966064453e-02 5.748166143894195557e-02 -2.021033763885498047e-01 1.299276351928710938e-01 -6.342220306396484375e-02 -1.345115751028060913e-01 3.043761849403381348e-01 -1.745925694704055786e-01 2.388145029544830322e-01 -8.687378838658332825e-03 -2.284627407789230347e-01 2.996051311492919922e-01 -7.811159640550613403e-02 -1.707367040216922760e-02 1.645961701869964600e-01 -2.403556555509567261e-01 -1.366901099681854248e-01 2.265145927667617798e-01 -1.931507587432861328e-01 -6.402608752250671387e-02 -9.274881333112716675e-02 5.177064239978790283e-02
-8.020952343940734863e-02 2.399038970470428467e-01 -1.091112866997718811e-01 4.352381452918052673e-02 1.631730943918228149e-01 3.219037950038909912e-01 -3.015710711479187012e-01 5.717514082789421082e-02 2.628022432327270508e-02 1.598801277577877045e-02 -1.535056680440902710e-01 9.872096776962280273e-02 -1.061162054538726807e-01 2.337086945772171021e-01 2.974097430706024170e-02 1.455030888319015503e-01 2.484051138162612915e-01 1.181138958781957626e-02 2.212228327989578247e-01 -2.649340964853763580e-02 1.008132919669151306e-01 -2.195353060960769653e-01 4.414242133498191833e-02 1.367626786231994629e-01 2.830359041690826416e-01 -2.363892942667007446e-01 -7.295359671115875244e-02 8.917595446109771729e-02 -1.209490150213241577e-01 -4.227542281150817871e-01 1.209359914064407349e-01 1.668009012937545776e-01
-1.751883178949356079e-01 5.766008421778678894e-02 6.363083422183990479e-02 -5.521243810653686523e-01 2.984672784805297852e-01 9.853728115558624268e-02 -3.120452463626861572e-01 -1.227357760071754456e-01 1.641961336135864258e-01 1.169938072562217712e-01 2.541000954806804657e-03 1.151324212551116943e-01 -4.029023274779319763e-02 9.415183216333389282e-02 -6.963823735713958740e-02 2.048740088939666748e-01 2.617747336626052856e-02 -1.198000162839889526e-01 3.124797642230987549e-01 1.964207738637924194e-01 -2.324491292238235474e-01 5.884770303964614868e-02 -4.339833278208971024e-03 2.406648993492126465e-01 1.538317557424306870e-02 -1.793496906757354736e-01 -1.221510618925094604e-01 1.070856600999832153e-01 -4.845264926552772522e-02 5.285069718956947327e-02 1.277840696275234222e-02 6.207931786775588989e-02
-3.830777406692504883e-01 2.939540147781372070e-01 -2.210792601108551025e-01 1.838591098785400391e-01 1.491210460662841797e-01 4.905366897583007812e-02 1.221702247858047485e-02 -8.927297778427600861e-03 4.326775670051574707e-02 7.704425137490034103e-03 -1.626289486885070801e-01 4.774801433086395264e-02 -1.588184535503387451e-01 3.177785575389862061e-01 -1.501114219427108765e-01 -4.264056682586669922e-02 3.380313515663146973e-01 -1.953272894024848938e-02 1.875339895486831665e-01 -8.826878666877746582e-02 -1.431932151317596436e-01 8.979625254869461060e-02 -7.983342744410037994e-03 -1.644032895565032959e-01 1.179652512073516846e-01 -1.567640155553817749e-01 -1.479441076517105103e-01 -1.351156085729598999e-01 -1.737543791532516479e-01 -3.699359893798828125e-01 6.025459989905357361e-02 1.244881078600883484e-01
-2.281793057918548584e-01 3.043023645877838135e-01 -2.146201580762863159e-01 4.679622873663902283e-02 2.106511294841766357e-01 1.851827055215835571e-01 1.437118500471115112e-01 -1.347919106483459473e-01 -1.265078037977218628e-01 5.920719727873802185e-02 -3.121000528335571289e-01 1.024142429232597351e-01 -1.724713444709777832e-01 1.730627566576004028e-01 -1.420538574457168579e-01 -4.579172283411026001e-02 2.150811851024627686e-01 5.343054607510566711e-02 -7.560083270072937012e-02 2.622164785861968994e-01 -3.424697518348693848e-01 1.087500751018524170e-01 2.475794404745101929e-01 3.121415153145790100e-02 -1.619478017091751099e-01 -6.030700355768203735e-02 -6.528642773628234863e-02 1.481653898954391479e-01 -2.404589354991912842e-01 -2.234620302915573120e-01 1.472743228077888489e-02 -3.455619141459465027e-02
-7.629390060901641846e-02 2.614471688866615295e-02 -2.087709456682205200e-01 -3.839827179908752441e-01 2.101120501756668091e-01 1.107890531420707703e-01 -1.378072649240493774e-01 -1.180052906274795532e-01 4.040415957570075989e-02 -7.273023575544357300e-02 1.539034843444824219e-01 1.798098087310791016e-01 -3.590021431446075439e-01 4.117726087570190430e-01 -1.039813458919525146e-01 -1.394818872213363647e-01 1.663499474525451660e-01 -5.754731595516204834e-02 -1.436053961515426636e-01 4.406770691275596619e-03 -2.990722358226776123e-01 -2.454743534326553345e-02 -4.365642741322517395e-02 6.977117806673049927e-02 1.575294882059097290e-01 -1.719024181365966797e-01 1.109490171074867249e-02 1.716101616621017456e-01 1.374913454055786133e-01 -7.432057708501815796e-02 -2.191986739635467529e-01 1.289289593696594238e-01
-3.533075153827667236e-01 -1.480093132704496384e-02 -5.753366276621818542e-02 -3.034072816371917725e-01 1.084846481680870056e-01 -6.907682120800018311e-02 1.296272724866867065e-01 -1.169792562723159790e-01 1.421623826026916504e-01 2.194740921258926392e-01 9.013205766677856445e-02 4.222073554992675781e-01 -2.404741942882537842e-01 5.164136737585067749e-02 1.087198555469512939e-01 2.444064468145370483e-01 1.235216259956359863e-01 2.397177740931510925e-02 -4.310647025704383850e-02 2.278298139572143555e-01 -1.655251830816268921e-01 3.900742158293724060e-02 -1.930831819772720337e-01 -8.405984193086624146e-02 1.085427552461624146e-01 -1.958670318126678467e-01 -2.408520579338073730e-01 1.564523130655288696e-01 -5.285091325640678406e-02 -1.479559987783432007e-01 -6.827935576438903809e-02 2.022542059421539307e-01
-3.074758052825927734e-01 2.859177887439727783e-01 -1.971557438373565674e-01 1.439441740512847900e-01 9.889412671327590942e-02 3.737077116966247559e-02 5.667955428361892700e-02 -2.100843563675880432e-02 -1.634188182651996613e-02 -2.455650456249713898e-02 -1.791470795869827271e-01 5.557981505990028381e-02 -1.848731487989425659e-01 3.048294484615325928e-01 -4.938044771552085876e-02 -6.540510058403015137e-02 3.719746470451354980e-01 1.501879934221506119e-02 2.492993772029876709e-01 -5.564029142260551453e-02 -1.256573498249053955e-01 7.812067866325378418e-02 -4.059617593884468079e-02 -1.531167328357696533e-01 1.057068258523941040e-01 -1.295871734619140625e-01 -1.707182675600051880e-01 -1.618467271327972412e-01 -1.652332246303558350e-01 -4.370009601116180420e-01 -9.854050353169441223e-03 1.640846580266952515e-01
-1.236447542905807495e-01 4.265936613082885742e-01 -9.884920716285705566e-02 -3.325351774692535400e-01 -6.210248917341232300e-02 -1.235211268067359924e-02 -1.331249475479125977e-01 -4.614539816975593567e-02 4.032688215374946594e-02 9.255619347095489502e-02 -1.290989518165588379e-01 1.517928093671798706e-01 -7.475184742361307144e-03 1.522309184074401855e-01 -1.756711676716804504e-02 -2.922590635716915131e-02 5.217689275741577148e-02 -2.896857261657714844e-01 -4.930185526609420776e-02 1.202677413821220398e-01 -4.388096928596496582e-01 -1.371893286705017090e-01 -1.187414675951004028e-02 1.183001846075057983e-01 5.822497606277465820e-02 -1.089413911104202271e-01 -6.369687616825103760e-02 3.742494881153106689e-01 -2.757837064564228058e-02 -2.596975564956665039e-01 -1.427936404943466187e-01 8.489526063203811646e-02
-4.052962362766265869e-01 5.505889281630516052e-02 1.936262547969818115e-01 -3.154927492141723633e-01 5.143287032842636108e-02 6.326365470886230469e-02 -1.214640960097312927e-01 -8.715236186981201172e-02 -1.040580272674560547e-01 3.084092214703559875e-02 -1.246701776981353760e-01 7.455892860889434814e-02 6.254404038190841675e-02 -2.434103339910507202e-01 -7.961047440767288208e-02 -4.154257476329803467e-02 3.471087515354156494e-01 -1.168886572122573853e-01 3.033088706433773041e-02 -1.627396792173385620e-01 -3.078383803367614746e-01 2.170002758502960205e-01 -3.087833151221275330e-02 8.051354438066482544e-02 5.326571688055992126e-02 -2.566100955009460449e-01 -3.218937665224075317e-02 3.606981933116912842e-01 -1.446604728698730469e-01 -6.122393161058425903e-02 -1.176255866885185242e-01 1.157497540116310120e-01
-2.340076565742492676e-01 2.503551542758941650e-01 -1.600730121135711670e-01 -4.051013886928558350e-01 3.177930414676666260e-01 -5.977645050734281540e-03 1.901148352771997452e-03 -8.851053565740585327e-02 8.132593333721160889e-02 1.313405036926269531e-01 5.986139178276062012e-02 1.455442458391189575e-01 -1.378665417432785034e-01 1.343893706798553467e-01 -8.547769486904144287e-02 9.849499166011810303e-02 7.090127468109130859e-02 -1.140265688300132751e-01 1.159237138926982880e-02 1.627182960510253906e-01 -4.595809876918792725e-01 -2.743533551692962646e-01 -1.397371590137481689e-01 -1.777425855398178101e-01 5.391913931816816330e-03 -1.300986260175704956e-01 -5.682573467493057251e-02 1.404376886785030365e-02 -5.248683318495750427e-02 -8.795944601297378540e-02 -2.604570686817169189e-01 1.747712120413780212e-02
-4.950944334268569946e-02 3.145704567432403564e-01 -1.767264008522033691e-01 1.773174852132797241e-01 2.909862697124481201e-01 1.696622222661972046e-01 -1.288309693336486816e-01 -2.639777660369873047e-01 1.188369914889335632e-01 5.831223446875810623e-03 -1.325965821743011475e-01 1.905504614114761353e-03 -4.088094085454940796e-02 2.898837327957153320e-01 1.117530986666679382e-01 -7.363825291395187378e-02 2.944003343582153320e-01 4.920312389731407166e-02 1.083048284053802490e-01 2.046348601579666138e-01 -3.075735270977020264e-01 -1.364603489637374878e-01 9.404490888118743896e-02 6.140678655356168747e-03 8.338946104049682617e-02 -6.178340315818786621e-02 -3.742624446749687195e-02 1.424005180597305298e-01 -1.093520522117614746e-01 -4.076167345046997070e-01 1.583962440490722656e-01 -1.930406875908374786e-02
-3.112425208091735840e-01 -7.110290229320526123e-02 -1.343102604150772095e-01 8.079368621110916138e-02 3.235683143138885498e-01 3.126500844955444336e-01 -1.856762170791625977e-01 4.505844321101903915e-03 -8.476639539003372192e-02 -5.207362119108438492e-03 -1.592915058135986328e-01 2.876787483692169189e-01 -2.976091112941503525e-03 3.664219677448272705e-01 -1.811972260475158691e-02 9.469067305326461792e-02 3.128800094127655029e-01 -1.070944592356681824e-01 4.772021621465682983e-02 1.565301567316055298e-01 6.024965643882751465e-02 7.070287317037582397e-02 -1.883714646100997925e-01 -4.014720767736434937e-02 2.218881845474243164e-01 -1.107859984040260315e-01 -9.426938742399215698e-02 1.440076231956481934e-01 2.337137162685394287e-01 -2.825384028255939484e-02 -1.080949790775775909e-02 2.216140478849411011e-01
-2.520931363105773926e-01 -1.693507656455039978e-02 1.808297485113143921e-01 -3.321369290351867676e-01 2.428113073110580444e-01 2.095724642276763916e-01 -5.464054644107818604e-02 -8.386422693729400635e-02 -3.107210155576467514e-03 7.750220596790313721e-02 -5.665459111332893372e-02 1.066405028104782104e-01 6.099771335721015930e-02 -3.056788742542266846e-01 -1.523651480674743652e-01 -2.169237732887268066e-01 1.261367052793502808e-01 -1.157696023583412170e-01 2.354947850108146667e-02 5.305890738964080811e-02 -2.636309266090393066e-01 -1.155476495623588562e-01 -2.276908010244369507e-01 -1.037958357483148575e-02 -1.400797720998525620e-02 -1.805294752120971680e-01 8.138132840394973755e-02 8.088860660791397095e-02 3.779422491788864136e-02 -5.066733956336975098e-01 -1.183951795101165771e-01 8.135402947664260864e-02
-4.394815769046545029e-03 1.100075840950012207e-01 1.891456395387649536e-01 -1.824079900979995728e-01 2.167835682630538940e-01 2.602698802947998047e-01 -8.602073788642883301e-02 -2.000046074390411377e-01 8.515539765357971191e-02 -6.111188232898712158e-02 -1.028410047292709351e-01 1.879677623510360718e-01 -1.499613970518112183e-01 -1.437833756208419800e-01 1.128731742501258850e-01 -2.386693060398101807e-01 8.882676810026168823e-02 -1.001690179109573364e-01 7.050009071826934814e-02 2.130569070577621460e-01 -4.327069222927093506e-02 -2.340645790100097656e-01 -1.502399444580078125e-01 3.146988749504089355e-01 1.503204554319381714e-01 -2.895202040672302246e-01 1.875949651002883911e-01 1.905370205640792847e-01 3.416348621249198914e-02 -3.996245265007019043e-01 -3.997969254851341248e-02 6.633073789998888969e-04
1.336022838950157166e-02 -3.127141157165169716e-03 -2.257151752710342407e-01 -2.127480208873748779e-01 6.955827772617340088e-02 1.942708641290664673e-01 -3.127052187919616699e-01 -3.572829067707061768e-01 5.136386677622795105e-02 -6.982556730508804321e-02 -2.162367403507232666e-01 2.593363225460052490e-01 -1.462147235870361328e-01 2.813497483730316162e-01 1.209330111742019653e-01 -1.060558259487152100e-01 3.231279850006103516e-01 -1.045631244778633118e-02 1.365756988525390625e-01 3.966740071773529053e-01 8.746366016566753387e-03 3.300574421882629395e-02 -1.357925534248352051e-01 1.201631650328636169e-01 4.066571593284606934e-02 -2.739967033267021179e-02 1.065426543354988098e-01 -3.547983616590499878e-02 1.053429991006851196e-01 -1.898454874753952026e-01 -5.149592831730842590e-02 9.097847342491149902e-02
-1.122990474104881287e-01 1.907275170087814331e-01 6.367200613021850586e-02 -4.570883512496948242e-01 1.094632316380739212e-02 -8.427547290921211243e-03 9.250129014253616333e-02 -2.826486341655254364e-02 -9.141927212476730347e-02 -2.323701530694961548e-01 -1.632389575242996216e-01 2.592788338661193848e-01 -1.402638852596282959e-01 -1.944315284490585327e-01 3.596410527825355530e-02 -1.850568354129791260e-01 1.797621995210647583e-01 1.117438450455665588e-01 1.165203899145126343e-01 1.102565973997116089e-01 -1.864016354084014893e-01 7.620852440595626831e-02 -2.657980322837829590e-01 6.212886050343513489e-02 -5.534049123525619507e-02 -1.898383796215057373e-01 4.904256202280521393e-03 3.598845601081848145e-01 5.082838982343673706e-02 -2.989078164100646973e-01 1.372716128826141357e-01 1.192785352468490601e-01
-2.588157355785369873e-02 1.958432197570800781e-01 4.849233105778694153e-02 -2.668430209159851074e-01 1.520050913095474243e-01 -9.374874085187911987e-02 2.485989630222320557e-01 -1.406293064355850220e-01 5.809727311134338379e-02 -7.488036155700683594e-02 -4.105401039123535156e-02 1.841669678688049316e-01 -2.337515354156494141e-01 -1.841759383678436279e-01 -3.372752293944358826e-02 -2.415596395730972290e-01 2.165242284536361694e-01 1.129858195781707764e-01 1.761071681976318359e-01 1.126763075590133667e-01 -2.592879235744476318e-01 4.216413572430610657e-02 -1.755891144275665283e-01 1.844505965709686279e-01 -4.490215703845024109e-02 -1.033483818173408508e-01 1.795116662979125977e-01 4.475735425949096680e-01 -1.659508496522903442e-01 -2.451518326997756958e-01 -1.000866368412971497e-01 3.452590480446815491e-02
-2.340313345193862915e-01 7.972886413335800171e-02 -1.479759514331817627e-01 -3.479532301425933838e-01 2.979335188865661621e-01 -7.424378395080566406e-02 7.444854825735092163e-02 8.741562254726886749e-03 2.242808938026428223e-01 3.489512205123901367e-02 1.211947873234748840e-01 1.538802236318588257e-01 -2.826871573925018311e-01 2.066525220870971680e-01 -9.421754628419876099e-02 7.587294280529022217e-02 1.718059629201889038e-01 7.049562409520149231e-03 -1.553319580852985382e-02 1.717333793640136719e-01 -1.795609742403030396e-01 -2.728126645088195801e-01 -2.718865275382995605e-01 -1.971714049577713013e-01 -1.998612098395824432e-02 -2.376630306243896484e-01 -2.016113400459289551e-01 1.223697960376739502e-01 -2.100031971931457520e-01 -7.145436108112335205e-02 -1.665216684341430664e-01 2.571884728968143463e-02
-2.365593612194061279e-01 3.178899884223937988e-01 5.600216984748840332e-02 -9.858071058988571167e-02 8.141404390335083008e-02 -2.242037095129489899e-03 -2.297646552324295044e-01 1.346161365509033203e-01 3.645682334899902344e-02 -1.446862667798995972e-01 -3.095988631248474121e-01 2.210548967123031616e-01 -8.180780708789825439e-02 2.295825779438018799e-01 -3.525040298700332642e-02 1.666538566350936890e-01 9.238410741090774536e-02 -4.774126410484313965e-02 -7.645731419324874878e-02 -2.343206480145454407e-02 -2.251273542642593384e-01 -6.986501067876815796e-02 6.090402230620384216e-02 2.255700975656509399e-01 -5.083392187952995300e-02 -4.099702239036560059e-01 -5.617096647620201111e-02 3.000484406948089600e-01 -2.605980932712554932e-01 -1.489497870206832886e-01 1.016412377357482910e-01 7.451405376195907593e-02
-3.796030879020690918e-01 6.911310367286205292e-03 -3.998919576406478882e-02 -1.289920657873153687e-01 1.773719443008303642e-03 -1.327899843454360962e-01 -1.485248804092407227e-01 -1.171713247895240784e-01 -1.902617663145065308e-01 5.566315352916717529e-02 1.906156837940216064e-01 1.629165560007095337e-01 -9.926000982522964478e-02 -3.807753697037696838e-02 -1.089392080903053284e-01 -8.270186185836791992e-02 2.537490725517272949e-01 -6.239275448024272919e-03 2.749987840652465820e-01 2.139870077371597290e-01 -2.297457605600357056e-01 -1.561201512813568115e-01 -1.842827498912811279e-01 3.067776858806610107e-01 1.115706041455268860e-01 1.623992025852203369e-01 -2.384969294071197510e-01 2.647321522235870361e-01 -1.615168303251266479e-01 -1.911013722419738770e-01 1.570894569158554077e-01 8.868544548749923706e-02
-3.001765608787536621e-01 1.850145757198333740e-01 -1.739658564329147339e-01 1.559858471155166626e-01 2.305207997560501099e-01 1.395404785871505737e-01 -3.603751212358474731e-02 -4.473239183425903320e-02 5.191552639007568359e-02 -4.597939550876617432e-02 -9.829286485910415649e-02 1.186729148030281067e-01 -1.233342811465263367e-01 2.905752658843994141e-01 -1.588366031646728516e-01 1.581714139319956303e-03 4.817216396331787109e-01 3.321393951773643494e-02 1.237026080489158630e-01 1.409292817115783691e-01 1.941989921033382416e-02 -5.051305145025253296e-02 4.113906621932983398e-02 -1.108959391713142395e-01 2.711838781833648682e-01 -1.506860703229904175e-01 -1.128319874405860901e-01 -1.434487998485565186e-01 -8.069984614849090576e-02 -4.079211056232452393e-01 -8.023866452276706696e-03 6.286886334419250488e-02
-1.816126853227615356e-01 2.854667007923126221e-01 -1.321240812540054321e-01 -8.232520520687103271e-02 4.155214130878448486e-01 1.032224819064140320e-01 -7.912016659975051880e-02 -1.531569473445415497e-02 -5.117438733577728271e-02 3.809859156608581543e-01 7.238636910915374756e-02 1.509807407855987549e-01 -1.289360970258712769e-01 9.432236105203628540e-02 -3.291845321655273438e-02 -5.845131725072860718e-02 2.943384945392608643e-01 -2.850710414350032806e-02 -2.158133313059806824e-02 -2.404637187719345093e-01 -5.571570992469787598e-02 -9.265071712434291840e-03 -2.739107906818389893e-01 -2.730349898338317871e-01 -2.545653581619262695e-01 3.255222365260124207e-02 1.707104444503784180e-01 -1.511375885456800461e-02 -1.449954062700271606e-01 -1.960572153329849243e-01 -8.403899846598505974e-04 1.116261705756187439e-01
-1.943619698286056519e-01 2.691283822059631348e-01 -1.107913106679916382e-01 1.051382794976234436e-01 2.490621656179428101e-01 1.565278470516204834e-01 6.020770967006683350e-02 -2.149409502744674683e-01 -1.689684391021728516e-01 3.317322209477424622e-02 -1.498962100595235825e-02 -3.681955486536026001e-02 -8.151169121265411377e-02 1.627442091703414917e-01 2.548818290233612061e-02 2.682912535965442657e-02 9.379995614290237427e-02 4.487827420234680176e-02 2.666471898555755615e-01 2.841817140579223633e-01 -3.761900365352630615e-01 -3.073746263980865479e-01 2.560915425419807434e-02 8.787223696708679199e-02 -5.989432334899902344e-02 -8.824937790632247925e-02 8.439721912145614624e-02 3.003039062023162842e-01 -5.577857792377471924e-02 -3.611036539077758789e-01 7.388634234666824341e-02 -9.839621186256408691e-02
-1.071849837899208069e-01 1.876541227102279663e-01 -1.758339554071426392e-01 6.208400055766105652e-02 1.362448930740356445e-01 1.863192170858383179e-01 9.102202206850051880e-02 -2.487474381923675537e-01 9.350461885333061218e-03 -6.476128846406936646e-02 -2.377454489469528198e-01 1.169068887829780579e-01 3.720239922404289246e-02 1.883680969476699829e-01 1.106902435421943665e-01 6.408854573965072632e-02 3.082028925418853760e-01 -2.097362428903579712e-01 1.272860914468765259e-01 1.443642377853393555e-01 -1.601223200559616089e-01 -2.608448565006256104e-01 1.173633038997650146e-01 1.417043060064315796e-01 -1.090270057320594788e-01 -7.298581767827272415e-03 -1.202065125107765198e-01 3.115565478801727295e-01 -9.597289562225341797e-02 -4.292503297328948975e-01 7.611611485481262207e-02 2.027746438980102539e-01
-3.307515755295753479e-02 1.247287690639495850e-01 -7.329984754323959351e-02 -9.394375234842300415e-02 1.095246225595474243e-01 1.702599227428436279e-01 -6.450889259576797485e-02 6.533998250961303711e-02 1.810537725687026978e-01 -1.330496072769165039e-01 -1.329681724309921265e-01 5.570131540298461914e-01 -1.660336703062057495e-01 1.431626826524734497e-01 -5.620640516281127930e-02 1.904740780591964722e-01 2.850638031959533691e-01 1.083300113677978516e-01 1.371811181306838989e-01 1.157068088650703430e-01 -1.706166863441467285e-01 5.938929691910743713e-02 -1.585813760757446289e-01 1.942397952079772949e-01 2.047052234411239624e-01 1.060236245393753052e-01 -9.633284807205200195e-02 1.540831178426742554e-01 8.446111530065536499e-02 -4.212974011898040771e-02 -3.204741179943084717e-01 1.879092603921890259e-01
-2.402959018945693970e-02 3.265095651149749756e-01 -6.382849812507629395e-02 -1.665711551904678345e-01 2.330599538981914520e-02 1.158996149897575378e-01 1.114040836691856384e-01 -1.585324853658676147e-01 -2.795174419879913330e-01 -8.263750374317169189e-02 8.075996488332748413e-02 -3.412351757287979126e-02 -2.592918695881962776e-03 -3.467569360509514809e-03 -1.953481324017047882e-02 -1.032715141773223877e-01 3.606360256671905518e-01 1.742426156997680664e-01 2.513214647769927979e-01 3.227968215942382812e-01 -2.196187525987625122e-01 6.889215111732482910e-02 -1.441225856542587280e-01 1.004190072417259216e-01 -1.207934133708477020e-02 -8.744221180677413940e-02 -1.664357632398605347e-01 2.952014207839965820e-01 9.183593839406967163e-02 -3.553393781185150146e-01 1.859345734119415283e-01 4.735402762889862061e-02
-9.775830805301666260e-02 1.021655574440956116e-01 -2.771344501525163651e-03 7.398885488510131836e-02 3.352153599262237549e-01 -3.949922323226928711e-02 -3.014056682586669922e-01 2.223197966814041138e-01 -1.892250776290893555e-01 1.172770336270332336e-01 -4.962779581546783447e-02 -3.772166743874549866e-02 -3.761073052883148193e-01 1.199306026101112366e-01 -1.142803505063056946e-01 -1.640543788671493530e-01 1.756325215101242065e-01 7.939927279949188232e-02 2.613918483257293701e-01 2.649650536477565765e-02 -2.333106473088264465e-02 2.626501210033893585e-02 -5.826400965452194214e-02 -1.516810208559036255e-01 -7.335250824689865112e-02 -2.595044672489166260e-01 3.362603858113288879e-02 2.655773423612117767e-02 1.307486183941364288e-02 -2.687376439571380615e-01 7.925970107316970825e-02 4.289705753326416016e-01
-2.259510159492492676e-01 7.129713892936706543e-02 3.632499650120735168e-02 -3.250959515571594238e-01 -2.653663419187068939e-02 7.440948486328125000e-02 -2.397572100162506104e-01 6.900481879711151123e-02 1.482803672552108765e-01 -2.383297830820083618e-01 -4.315521568059921265e-02 5.237181782722473145e-01 -1.527896970510482788e-01 -9.225388988852500916e-03 -1.098935827612876892e-01 1.685242205858230591e-01 2.413402199745178223e-01 7.202176004648208618e-02 2.504032850265502930e-01 5.868588760495185852e-02 -2.116697728633880615e-01 9.497916698455810547e-02 -1.945357024669647217e-02 1.031830534338951111e-01 2.381898909807205200e-01 -3.118785656988620758e-02 2.929223328828811646e-02 1.901735924184322357e-02 -1.147056445479393005e-01 -8.257620036602020264e-02 -1.848680824041366577e-01 2.049977481365203857e-01
-1.889468729496002197e-01 1.521899700164794922e-01 -8.601006865501403809e-02 -2.743677198886871338e-01 1.018093377351760864e-01 -1.432847529649734497e-01 -1.201382651925086975e-01 1.001118645071983337e-01 1.013690605759620667e-01 1.557890325784683228e-01 -4.925072565674781799e-02 1.988633535802364349e-02 -1.320534665137529373e-02 2.282338738441467285e-01 -4.158760979771614075e-02 -2.957950830459594727e-01 2.664181292057037354e-01 -1.095063611865043640e-01 1.294148564338684082e-01 1.944530159235000610e-01 -3.171726763248443604e-01 -2.805447578430175781e-01 2.545205950736999512e-01 3.800756931304931641e-01 4.030706360936164856e-02 1.776380278170108795e-02 -9.578057378530502319e-02 1.718624830245971680e-01 7.845649123191833496e-02 -2.205933779478073120e-01 6.332950200885534286e-03 5.171103030443191528e-02
1.850658655166625977e-01 1.233250498771667480e-01 -2.670429050922393799e-01 4.719045758247375488e-02 1.349318623542785645e-01 1.880955696105957031e-01 -1.458745449781417847e-01 2.160857804119586945e-02 1.972073763608932495e-01 -2.042621746659278870e-02 2.777144254650920630e-04 2.419595271348953247e-01 -1.418596953153610229e-01 2.312763035297393799e-01 -3.008054494857788086e-01 4.051602911204099655e-03 1.876238435506820679e-01 -1.693124175071716309e-01 3.587557077407836914e-01 1.307228859513998032e-02 -4.759613797068595886e-02 -2.007802017033100128e-02 6.626371294260025024e-02 1.136263310909271240e-01 -1.575250476598739624e-01 -2.540603578090667725e-01 1.967653036117553711e-01 1.402211040258407593e-01 -2.630900740623474121e-01 -2.352106124162673950e-01 4.337272420525550842e-02 2.298407703638076782e-01
-2.085956186056137085e-01 1.729639470577239990e-01 -1.006353273987770081e-01 7.695915549993515015e-02 2.104146480560302734e-01 2.942897379398345947e-01 6.824958324432373047e-02 -3.155977725982666016e-01 1.105272620916366577e-01 1.397050917148590088e-01 1.027354821562767029e-01 -2.995670214295387268e-02 -1.853853315114974976e-01 5.527735501527786255e-02 1.996442675590515137e-01 -1.965097151696681976e-02 1.732670068740844727e-01 -4.349653795361518860e-02 3.395666778087615967e-01 1.888621002435684204e-01 -2.721026539802551270e-01 -2.056491374969482422e-01 -1.812500059604644775e-01 1.950582712888717651e-01 -7.589349895715713501e-02 -1.701489388942718506e-01 1.317160725593566895e-01 2.455419152975082397e-01 -1.348742097616195679e-01 -2.085399925708770752e-01 -7.240762561559677124e-02 -7.166244089603424072e-02
-2.429219037294387817e-01 2.390197366476058960e-01 -1.794924885034561157e-01 1.052226200699806213e-01 1.326904594898223877e-01 1.277997493743896484e-01 -6.546853482723236084e-02 -1.448156237602233887e-01 8.308424055576324463e-02 -3.410025686025619507e-02 -1.513522565364837646e-01 1.104399263858795166e-01 -1.230551674962043762e-01 2.006365358829498291e-01 -8.593457192182540894e-02 1.264033615589141846e-01 2.126695215702056885e-01 -1.390084624290466309e-01 4.400761425495147705e-01 6.244954653084278107e-03 -1.353207230567932129e-01 7.751468569040298462e-02 3.727805241942405701e-02 -1.687077134847640991e-01 2.658458054065704346e-01 -2.172617763280868530e-01 4.414040222764015198e-02 -1.027572378516197205e-01 -1.765750646591186523e-01 -3.652358651161193848e-01 1.670832931995391846e-01 1.553529053926467896e-01
4.512121528387069702e-02 4.139088392257690430e-01 -9.751141816377639771e-02 4.932339116930961609e-02 3.830658793449401855e-01 9.070898592472076416e-02 -2.815511077642440796e-02 -1.158929243683815002e-01 1.767196953296661377e-01 2.214583605527877808e-01 1.403041929006576538e-01 7.419159635901451111e-03 -9.064114838838577271e-02 9.627736359834671021e-02 -1.609472185373306274e-02 -1.714446768164634705e-02 2.717559933662414551e-01 -2.604491077363491058e-03 -1.106622517108917236e-01 -1.225941926240921021e-01 -3.109347522258758545e-01 -1.662815362215042114e-01 2.921941457316279411e-03 8.196354610845446587e-04 -1.969569176435470581e-01 -4.282734915614128113e-02 7.969611324369907379e-03 3.894913196563720703e-01 -9.214650094509124756e-02 -3.162353932857513428e-01 -3.309476375579833984e-02 1.293732901103794575e-03
-2.643375098705291748e-01 -2.152722887694835663e-02 1.117168813943862915e-01 -2.248446643352508545e-01 2.255979180335998535e-01 1.015814170241355896e-01 -6.344819813966751099e-02 -1.446176171302795410e-01 9.385508298873901367e-02 1.518557667732238770e-01 -8.927138894796371460e-02 1.746467351913452148e-01 1.579539626836776733e-01 -2.867947518825531006e-01 -9.096314758062362671e-02 -1.524495631456375122e-01 2.559721469879150391e-01 -1.030359268188476562e-01 8.922640979290008545e-02 -4.123309254646301270e-02 -3.056066930294036865e-01 -7.297078520059585571e-02 -2.290021032094955444e-01 1.461140159517526627e-02 6.946402788162231445e-02 -2.296794056892395020e-01 4.038612172007560730e-02 1.233812347054481506e-01 4.505403339862823486e-02 -4.899615347385406494e-01 -1.162964850664138794e-01 6.475669145584106445e-02
-2.673791348934173584e-01 1.681065708398818970e-01 -3.349383920431137085e-02 -1.129132732748985291e-01 -3.521082550287246704e-02 -2.435696683824062347e-02 -2.646770775318145752e-01 -7.198520004749298096e-02 -2.339938841760158539e-02 -2.776890248060226440e-02 3.431003391742706299e-01 4.373686388134956360e-02 -7.557991892099380493e-02 -3.445243835449218750e-02 -2.296282202005386353e-01 -7.867177575826644897e-02 2.796534299850463867e-01 2.693990468978881836e-01 3.656411170959472656e-01 -9.276083670556545258e-03 -1.422417759895324707e-01 2.365680336952209473e-01 -1.929587423801422119e-01 -1.655725575983524323e-02 -4.463011771440505981e-02 -1.697785407304763794e-01 -1.577322632074356079e-01 2.333255559206008911e-01 6.296363193541765213e-03 -1.672713160514831543e-01 2.213397324085235596e-01 1.926867663860321045e-01
-2.334541231393814087e-01 1.111949514597654343e-02 -8.415665477514266968e-02 -1.759203523397445679e-01 3.598524630069732666e-02 -1.002191938459873199e-02 -2.181014120578765869e-01 7.050675898790359497e-02 -3.180830180644989014e-02 -1.972833871841430664e-01 6.715068966150283813e-02 3.218658268451690674e-02 5.902593582868576050e-02 6.484699249267578125e-02 2.899913117289543152e-02 1.196309272199869156e-02 3.264301419258117676e-01 3.151017725467681885e-01 2.257715761661529541e-01 -1.237044855952262878e-01 -2.766968011856079102e-01 2.276934385299682617e-01 -2.713205516338348389e-01 -6.324306130409240723e-02 2.053853683173656464e-02 -1.747785657644271851e-01 -1.737703233957290649e-01 3.400963246822357178e-01 -4.772773012518882751e-02 -1.586562544107437134e-01 -1.872395537793636322e-02 3.413015902042388916e-01
-1.929551512002944946e-01 2.548548281192779541e-01 9.862541407346725464e-02 -3.826903402805328369e-01 1.870681047439575195e-01 3.499252349138259888e-02 -1.096152141690254211e-01 -1.797736883163452148e-01 2.964228689670562744e-01 1.292936652898788452e-01 1.060463190078735352e-01 8.430504798889160156e-02 -2.504554092884063721e-01 1.776062697172164917e-01 7.405293639749288559e-03 1.043507754802703857e-01 7.208207249641418457e-02 -2.086324840784072876e-01 1.506057381629943848e-02 6.362646818161010742e-02 -3.201717138290405273e-01 -1.851404607295989990e-01 -1.051694303750991821e-01 5.553585290908813477e-02 2.127973586320877075e-01 -2.121067345142364502e-01 -1.450440138578414917e-01 8.053798228502273560e-02 -1.912636011838912964e-01 -1.537720859050750732e-01 -2.257018983364105225e-01 -6.144473329186439514e-03
-1.135924756526947021e-01 1.164368763566017151e-01 -4.478869214653968811e-02 -2.033683210611343384e-01 3.840267360210418701e-01 5.398720502853393555e-02 -1.746925897896289825e-02 -2.947483062744140625e-01 8.631442487239837646e-02 -1.117211654782295227e-01 -3.430820703506469727e-01 1.026242077350616455e-01 1.870670169591903687e-02 -7.708071172237396240e-02 -1.755964607000350952e-01 6.587978918105363846e-03 1.700642257928848267e-01 -2.803612947463989258e-01 1.717513799667358398e-01 1.922624558210372925e-01 -1.388745009899139404e-01 1.680817604064941406e-01 -2.660835981369018555e-01 7.727860659360885620e-02 -2.325995564460754395e-01 -2.836365997791290283e-01 2.764622867107391357e-02 6.957195699214935303e-02 -2.445856668055057526e-02 -2.014721482992172241e-01 9.291597455739974976e-02 -1.377921700477600098e-01
-2.329718023538589478e-01 1.300477609038352966e-02 -3.125259280204772949e-01 -8.261169306933879852e-03 -8.558882400393486023e-04 4.269363284111022949e-01 1.053845286369323730e-01 -2.201184630393981934e-01 -8.370279520750045776e-02 2.444456368684768677e-01 -8.264432102441787720e-02 9.896009415388107300e-02 -3.891808986663818359e-01 1.305638253688812256e-01 -1.750673502683639526e-01 -2.639017626643180847e-02 6.076209619641304016e-02 -3.515310958027839661e-02 3.808597102761268616e-02 2.918884456157684326e-01 -3.241009712219238281e-01 2.389759756624698639e-02 -4.715800285339355469e-02 -1.658400893211364746e-02 3.529872372746467590e-02 -6.866566836833953857e-02 -2.148609012365341187e-01 4.411605373024940491e-02 -5.253583192825317383e-02 -2.206718325614929199e-01 1.249653100967407227e-01 4.371358081698417664e-02
-3.374257683753967285e-02 2.662153355777263641e-02 6.245740223675966263e-03 -6.232492625713348389e-02 4.724715352058410645e-01 -5.693841353058815002e-02 -1.617589890956878662e-01 2.574958205223083496e-01 -7.004331052303314209e-02 5.409869924187660217e-02 -8.070219308137893677e-02 -9.067106246948242188e-02 -3.869409561157226562e-01 1.958097890019416809e-02 -1.883345544338226318e-01 -1.825889199972152710e-01 2.241559177637100220e-01 3.564213216304779053e-02 2.945927679538726807e-01 4.061836004257202148e-02 -1.345175039023160934e-02 9.790079295635223389e-02 6.202027574181556702e-02 -5.459960922598838806e-02 -1.415467113256454468e-01 -1.392051279544830322e-01 2.949833869934082031e-02 -2.157354727387428284e-03 -4.858938977122306824e-02 -3.339958786964416504e-01 7.224096357822418213e-02 3.432788848876953125e-01
-7.667762041091918945e-02 1.633280366659164429e-01 -6.493552029132843018e-02 -1.486781239509582520e-01 -1.229971721768379211e-01 1.251394599676132202e-01 5.126161500811576843e-02 4.670806229114532471e-02 7.338102161884307861e-02 8.804091811180114746e-02 -3.869163990020751953e-01 3.800741955637931824e-02 -3.963874280452728271e-01 3.289115056395530701e-02 -2.132414281368255615e-01 3.910926729440689087e-02 2.546375095844268799e-01 -6.158718839287757874e-02 1.489250361919403076e-01 -6.638690084218978882e-02 5.626910924911499023e-02 7.128973305225372314e-02 -9.044214338064193726e-02 2.527678906917572021e-01 -1.951687932014465332e-01 -4.167051240801811218e-02 -6.228242069482803345e-03 2.074630260467529297e-01 -1.606875658035278320e-01 -2.079643905162811279e-01 -5.126345157623291016e-02 4.537515342235565186e-01
-1.894649863243103027e-02 1.545962244272232056e-01 1.045061042532324791e-03 -2.065652310848236084e-01 2.402683943510055542e-01 -9.621585905551910400e-02 2.852846682071685791e-02 2.160825394093990326e-02 4.684364795684814453e-02 -1.789684779942035675e-02 6.150175631046295166e-02 2.812193632125854492e-01 -2.207890897989273071e-01 -2.619531452655792236e-01 -9.845303744077682495e-02 -1.924212425947189331e-01 1.433898359537124634e-01 1.258201450109481812e-01 5.570966750383377075e-02 2.353438735008239746e-02 -2.324578016996383667e-01 -2.958774752914905548e-02 -2.532668113708496094e-01 2.243045419454574585e-01 5.614538863301277161e-02 -6.988534331321716309e-02 2.816652357578277588e-01 3.784254789352416992e-01 -2.219113707542419434e-01 -2.864126265048980713e-01 -2.092754393815994263e-01 1.636952906847000122e-02
-3.201592266559600830e-01 3.596694469451904297e-01 1.282346546649932861e-01 -6.895471364259719849e-02 -1.071507856249809265e-01 -7.294759899377822876e-02 -4.182228818535804749e-02 -1.389660034328699112e-02 2.458260953426361084e-01 3.003823757171630859e-02 -1.816516667604446411e-01 1.508185863494873047e-01 -2.075943946838378906e-01 2.639326155185699463e-01 -2.353280549868941307e-03 -1.612114012241363525e-01 1.495935022830963135e-01 -2.658615708351135254e-01 1.201602667570114136e-01 1.508346050977706909e-01 -3.609525561332702637e-01 1.578159034252166748e-01 3.281797468662261963e-02 1.597455590963363647e-01 -4.688556119799613953e-02 -2.863396704196929932e-01 -1.263977289199829102e-01 -6.102078128606081009e-03 9.115118533372879028e-02 -1.791321933269500732e-01 -1.342026423662900925e-02 1.398138254880905151e-01
-5.352421477437019348e-02 4.663204029202461243e-02 -1.679176986217498779e-01 -4.567044079303741455e-01 3.904861211776733398e-01 -6.072138249874114990e-02 -2.589246071875095367e-02 -1.428261250257492065e-01 1.287276893854141235e-01 1.574525684118270874e-01 -1.700947582721710205e-01 1.526772528886795044e-01 5.962603166699409485e-02 1.473989635705947876e-01 7.841487973928451538e-02 -1.181320324540138245e-01 1.260716617107391357e-01 3.626368474215269089e-03 1.228885352611541748e-01 5.536754056811332703e-02 -2.746857404708862305e-01 2.838488221168518066e-01 -2.046322524547576904e-01 2.548457495868206024e-02 -2.531815767288208008e-01 -1.431389003992080688e-01 1.241812575608491898e-02 1.065848544239997864e-01 8.856420218944549561e-02 -3.043519556522369385e-01 9.671472758054733276e-02 5.836302042007446289e-02
-2.241975516080856323e-01 7.280188053846359253e-02 -2.306962013244628906e-01 6.319107115268707275e-02 2.030145078897476196e-01 1.531733423471450806e-01 -6.122981011867523193e-02 -5.182967334985733032e-02 -1.476722210645675659e-01 -8.108511567115783691e-02 -2.697986364364624023e-01 1.689336895942687988e-01 -1.431055665016174316e-01 2.975021600723266602e-01 -1.022219657897949219e-01 -1.582088023424148560e-01 1.993659883737564087e-01 3.166781505569815636e-03 1.591893136501312256e-01 1.405192445963621140e-02 -2.721805572509765625e-01 -1.465233117341995239e-01 2.783887088298797607e-01 -3.312406688928604126e-02 -3.430792689323425293e-02 -6.806053221225738525e-02 -4.768763855099678040e-02 4.228134453296661377e-02 -1.421803832054138184e-01 -4.760860204696655273e-01 2.136025279760360718e-01 -1.079347170889377594e-02
-1.794688403606414795e-01 5.549491569399833679e-02 -5.567475408315658569e-02 -8.094464242458343506e-02 4.550948739051818848e-01 3.207190632820129395e-01 -1.751343309879302979e-01 -1.533790975809097290e-01 8.415415883064270020e-02 7.057669758796691895e-02 -1.253926903009414673e-01 -5.183452740311622620e-02 -2.007172852754592896e-01 2.684665620326995850e-01 -1.529023945331573486e-01 -4.183138161897659302e-02 3.760797977447509766e-01 -4.639510065317153931e-02 5.733766779303550720e-02 7.111307978630065918e-02 5.213988199830055237e-02 -1.089077144861221313e-01 -3.331611305475234985e-02 1.041193157434463501e-01 1.682371050119400024e-01 1.473885774612426758e-01 -1.736545413732528687e-01 -1.952244788408279419e-01 -8.522975444793701172e-02 4.894316568970680237e-02 1.418960094451904297e-01 3.104401826858520508e-01
-2.835884094238281250e-01 2.465117573738098145e-01 -9.654905647039413452e-02 -1.934317313134670258e-02 4.215525090694427490e-01 -5.105824768543243408e-02 1.099073365330696106e-01 -1.440024077892303467e-01 8.671630173921585083e-02 2.595473229885101318e-01 -8.189026266336441040e-02 2.137892246246337891e-01 -5.467114970088005066e-02 9.093659371137619019e-02 -1.831600964069366455e-01 -1.554223001003265381e-01 1.509050279855728149e-01 -1.590088754892349243e-01 1.911194920539855957e-01 1.586105115711688995e-02 -9.183269739151000977e-02 -7.740368600934743881e-04 -2.430023401975631714e-01 1.902555376291275024e-01 8.074161410331726074e-02 1.783829368650913239e-02 -3.678695484995841980e-02 3.316178321838378906e-01 -6.615578383207321167e-02 2.453190982341766357e-01 -4.053910076618194580e-02 2.585481107234954834e-01
-2.133368402719497681e-01 3.204190358519554138e-02 -1.571513153612613678e-02 -3.015483319759368896e-01 1.743332147598266602e-01 1.840411126613616943e-01 -1.619740277528762817e-01 -3.605902940034866333e-02 3.557115048170089722e-02 1.815445348620414734e-02 7.799641788005828857e-02 3.384989798069000244e-01 -2.805581092834472656e-01 -4.131126776337623596e-02 1.278468221426010132e-01 1.367766261100769043e-01 2.269574701786041260e-01 -2.624099701642990112e-02 1.081443503499031067e-01 2.472866922616958618e-01 -3.817573934793472290e-02 -1.783206909894943237e-01 1.977974921464920044e-01 1.594136953353881836e-01 3.100517988204956055e-01 9.549648314714431763e-02 4.646809399127960205e-02 2.442696690559387207e-01 -1.621212661266326904e-01 -4.135346040129661560e-03 1.814431995153427124e-01 2.891613841056823730e-01
-5.851523950695991516e-02 1.936170607805252075e-01 -8.239320665597915649e-02 2.487406730651855469e-01 1.077969223260879517e-01 -1.031445898115634918e-02 1.497923303395509720e-02 -9.906572103500366211e-02 -1.028724610805511475e-01 3.133356273174285889e-01 -2.517616748809814453e-01 3.243587613105773926e-01 -1.983812302350997925e-01 9.009502828121185303e-02 -2.296568006277084351e-01 -7.934797555208206177e-02 9.637085348367691040e-02 1.183260977268218994e-01 8.263070136308670044e-02 2.939280569553375244e-01 -3.068955540657043457e-01 -3.360630199313163757e-02 5.888276174664497375e-02 -1.863088905811309814e-01 -3.780159726738929749e-02 -2.145764678716659546e-01 -7.301117293536663055e-03 1.587975919246673584e-01 1.421778183430433273e-02 -3.620017766952514648e-01 1.716847419738769531e-01 -3.647858276963233948e-02
-1.112678721547126770e-01 3.468970656394958496e-01 9.089142829179763794e-02 -1.041540056467056274e-01 3.739138543605804443e-01 1.641375273466110229e-01 -1.682323366403579712e-01 1.047625169157981873e-01 1.304099410772323608e-01 1.990389525890350342e-01 -2.028967291116714478e-01 2.310227304697036743e-01 -3.367504477500915527e-01 4.767268151044845581e-02 -7.028902322053909302e-02 -1.780880838632583618e-01 3.071424067020416260e-01 -7.009974867105484009e-02 1.458217501640319824e-01 -1.050548702478408813e-01 2.399063305347226560e-05 -7.503553479909896851e-02 9.124960005283355713e-02 -3.446848988533020020e-01 1.825203071348369122e-03 6.088367849588394165e-02 1.596196554601192474e-02 -5.332485586404800415e-02 -1.264280527830123901e-01 -1.551163643598556519e-01 1.648321896791458130e-01 -1.767975278198719025e-02
-2.272887229919433594e-01 1.100519523024559021e-01 -1.191733181476593018e-01 -3.868403136730194092e-01 1.444393992424011230e-01 1.018247529864311218e-01 -6.292036175727844238e-02 -7.879241555929183960e-02 9.921862185001373291e-02 -1.336230635643005371e-01 1.191245838999748230e-01 2.357764095067977905e-01 -2.806222438812255859e-01 1.458273828029632568e-01 1.158834551461040974e-03 2.011492033489048481e-04 2.775240503251552582e-02 1.484196782112121582e-01 -2.083362825214862823e-02 3.027412891387939453e-01 -1.870416551828384399e-01 -1.647653132677078247e-01 2.047682255506515503e-01 5.269354954361915588e-02 2.797909080982208252e-01 3.669485077261924744e-02 -1.936621218919754028e-01 1.786279827356338501e-01 -2.253192663192749023e-02 -1.997273564338684082e-01 -3.626073896884918213e-02 3.478596806526184082e-01
-1.603139787912368774e-01 4.383990913629531860e-02 -2.687181532382965088e-01 8.843443542718887329e-02 3.346427679061889648e-01 3.902351260185241699e-01 -6.109340488910675049e-02 2.606728300452232361e-02 -6.409513950347900391e-02 -4.226349294185638428e-02 -1.306501477956771851e-01 2.249854356050491333e-01 8.392835967242717743e-03 2.734456658363342285e-01 -1.334751099348068237e-01 -1.176871880888938904e-01 2.594352066516876221e-01 1.030415222048759460e-01 2.391723692417144775e-01 -4.295322671532630920e-02 6.711151450872421265e-02 -7.618352025747299194e-02 -1.225806102156639099e-01 -1.147786155343055725e-01 1.168179139494895935e-01 -4.877557978034019470e-02 -2.069806307554244995e-01 3.479315713047981262e-02 1.904666572809219360e-01 -4.011233747005462646e-01 8.812647312879562378e-03 1.037417352199554443e-01
-1.618439555168151855e-01 1.401655226945877075e-01 -2.611237019300460815e-02 -1.857668012380599976e-01 3.189281523227691650e-01 3.524339199066162109e-01 -2.144244909286499023e-01 1.127149164676666260e-01 2.668881416320800781e-01 -1.990711875259876251e-02 4.305396601557731628e-02 -8.083677850663661957e-03 -2.781001329421997070e-01 2.379502505064010620e-01 -8.663037419319152832e-02 1.004071608185768127e-01 -4.051664844155311584e-02 -2.655242383480072021e-01 5.589793249964714050e-02 2.180300354957580566e-01 -1.959339529275894165e-01 3.001942066475749016e-03 -8.288927376270294189e-02 1.205260166898369789e-03 1.302302628755569458e-01 -2.445277869701385498e-01 -1.591565459966659546e-01 1.715177893638610840e-01 -2.186043858528137207e-01 -3.968077898025512695e-02 -2.080821245908737183e-01 1.304972469806671143e-01
-1.199904456734657288e-01 1.394039690494537354e-01 -7.539440691471099854e-02 -1.021923422813415527e-01 1.165675967931747437e-01 -4.110773559659719467e-03 1.773654073476791382e-01 2.260310798883438110e-01 1.208781599998474121e-01 1.590555906295776367e-01 -2.275118082761764526e-01 3.987182974815368652e-01 -9.288511425256729126e-02 -2.833416685461997986e-02 -1.243766099214553833e-01 2.375272810459136963e-01 2.481890320777893066e-01 1.345524340867996216e-01 7.656008750200271606e-02 2.036963701248168945e-01 -1.459138989448547363e-01 1.179637536406517029e-01 2.748354803770780563e-03 2.915319502353668213e-01 -1.159913539886474609e-01 -8.644507825374603271e-02 -3.104335069656372070e-01 2.783071100711822510e-01 -1.816622912883758545e-01 -2.005738019943237305e-01 4.631758853793144226e-02 6.732801347970962524e-02
-1.979435384273529053e-01 5.754926055669784546e-02 -2.193435728549957275e-01 -3.665668666362762451e-01 4.338833689689636230e-01 3.104221262037754059e-02 -1.763155162334442139e-01 -1.648039519786834717e-01 2.170267887413501740e-02 -1.399620529264211655e-02 2.192619815468788147e-02 2.435224205255508423e-01 -2.086661458015441895e-01 2.050992697477340698e-01 -1.155537292361259460e-01 -1.165830865502357483e-01 1.071496531367301941e-01 -1.291114538908004761e-01 8.238167315721511841e-02 -9.200772270560264587e-03 -3.018765151500701904e-01 4.779981821775436401e-02 -9.936580806970596313e-02 -3.588075563311576843e-02 3.516136109828948975e-01 4.281393717974424362e-03 8.765082061290740967e-02 -7.240997254848480225e-02 -1.347053050994873047e-01 2.516504749655723572e-02 -1.230431199073791504e-01 2.108622193336486816e-01
1.357347820885479450e-03 1.516501456499099731e-01 -3.308027386665344238e-01 -3.312083482742309570e-01 2.918973565101623535e-01 2.231256067752838135e-01 -2.667455971240997314e-01 -6.348159164190292358e-02 3.622025251388549805e-02 -5.019679293036460876e-02 9.836185723543167114e-02 1.898865848779678345e-01 -3.573131859302520752e-01 2.697504162788391113e-01 4.486889764666557312e-02 -8.008635044097900391e-02 7.985927164554595947e-02 -1.119656115770339966e-01 -1.131671965122222900e-01 2.313801348209381104e-01 1.743887737393379211e-02 -2.279246039688587189e-02 4.638178274035453796e-02 1.715359836816787720e-01 1.610042899847030640e-01 -2.319313883781433105e-01 9.591875970363616943e-02 4.110956564545631409e-02 1.368671357631683350e-01 -1.308031380176544189e-01 7.463734131306409836e-03 2.123927772045135498e-01
-4.191415756940841675e-02 3.561118245124816895e-01 -1.519924998283386230e-01 9.428122639656066895e-02 3.321494162082672119e-01 2.092307507991790771e-01 -3.318163007497787476e-02 -3.924420475959777832e-02 -4.935222491621971130e-02 -4.550141096115112305e-02 6.651833653450012207e-02 -3.000894747674465179e-02 -1.745826452970504761e-01 1.401948034763336182e-01 3.896445780992507935e-02 -1.294402778148651123e-01 3.881233930587768555e-01 3.847811371088027954e-02 -2.458304613828659058e-01 -9.143994003534317017e-02 -2.324166893959045410e-01 -1.429190486669540405e-01 -9.718392044305801392e-02 -1.640362106263637543e-02 -1.753810495138168335e-01 -1.736805308610200882e-03 -6.702369451522827148e-02 4.338307082653045654e-01 -5.848058685660362244e-02 -2.057746797800064087e-01 1.670015230774879456e-02 1.728607863187789917e-01
-2.234107404947280884e-01 2.303028553724288940e-01 -6.553804129362106323e-02 -4.359759017825126648e-02 1.240652054548263550e-01 1.188920661807060242e-01 -6.274938583374023438e-02 -1.450726091861724854e-01 6.971607357263565063e-02 2.783561684191226959e-02 3.467231243848800659e-02 2.075605690479278564e-01 -2.897686958312988281e-01 2.320077866315841675e-01 7.358454167842864990e-02 -1.153260767459869385e-01 1.414731144905090332e-01 -2.601980790495872498e-02 -2.347189486026763916e-01 7.744381576776504517e-02 -7.585005462169647217e-02 -2.091025263071060181e-01 1.381602790206670761e-02 6.043102219700813293e-02 3.159981071949005127e-01 1.232657507061958313e-01 -3.246610462665557861e-01 3.401801586151123047e-01 -1.157631874084472656e-01 -2.451664954423904419e-01 1.311816871166229248e-01 2.606132030487060547e-01
-2.895496785640716553e-02 2.192507833242416382e-01 2.557794749736785889e-01 -4.643507599830627441e-01 1.928903460502624512e-01 1.197357103228569031e-01 -9.615501016378402710e-02 -1.517332997173070908e-02 5.409802123904228210e-02 9.900273382663726807e-02 -1.836446672677993774e-01 3.382145464420318604e-01 -2.598893642425537109e-01 3.884524106979370117e-01 -1.055482402443885803e-01 1.357774883508682251e-01 2.351635508239269257e-02 8.084363304078578949e-03 2.727727591991424561e-02 1.686005145311355591e-01 -5.606374517083168030e-02 6.218495965003967285e-02 3.399093821644783020e-02 1.959770321846008301e-01 -5.007569864392280579e-02 -2.089977264404296875e-01 -6.260412931442260742e-02 1.858576238155364990e-01 -1.310913115739822388e-01 -2.835859544575214386e-02 1.454445868730545044e-01 -4.011744633316993713e-03
-2.903843224048614502e-01 3.072266578674316406e-01 5.084819346666336060e-02 1.401007082313299179e-02 2.465957999229431152e-01 1.696358919143676758e-01 -3.025453910231590271e-02 6.264374405145645142e-02 1.988560706377029419e-01 2.805034518241882324e-01 -1.484197750687599182e-02 2.699090540409088135e-01 -1.445397287607192993e-01 2.772203087806701660e-01 3.057047538459300995e-02 1.730956882238388062e-01 3.645131364464759827e-02 -1.256734430789947510e-01 -1.890970170497894287e-01 1.224470660090446472e-01 -2.609702348709106445e-01 1.508433222770690918e-01 6.765878945589065552e-02 1.193160861730575562e-01 -3.463460132479667664e-02 9.142659604549407959e-02 3.604910895228385925e-02 3.051015734672546387e-01 6.219411268830299377e-02 -8.732689917087554932e-02 9.049187414348125458e-03 3.332826495170593262e-01
-2.295356392860412598e-01 -3.471761196851730347e-02 -1.144438460469245911e-01 -2.235222458839416504e-01 -1.511190179735422134e-02 4.844889789819717407e-02 4.625143948942422867e-03 6.095773354172706604e-02 2.459419146180152893e-02 -6.980045139789581299e-02 2.930877357721328735e-02 4.509727358818054199e-01 -1.726292669773101807e-01 1.513309627771377563e-01 -8.781459927558898926e-02 2.523495256900787354e-01 2.853063642978668213e-01 -6.412804871797561646e-02 1.928772777318954468e-01 -6.478795409202575684e-02 -3.695620894432067871e-01 2.825231552124023438e-01 9.127341955900192261e-02 1.392715722322463989e-01 1.791853755712509155e-01 3.323330357670783997e-02 -8.003930002450942993e-02 1.687297075986862183e-01 -2.059793621301651001e-01 -3.504294157028198242e-02 -1.494436860084533691e-01 1.944702118635177612e-01
-3.060014545917510986e-01 1.895173043012619019e-01 -2.046404331922531128e-01 8.339186757802963257e-02 1.545789837837219238e-01 2.136630564928054810e-01 -2.549192905426025391e-01 2.286675199866294861e-02 -1.264379620552062988e-01 2.231560647487640381e-03 -1.841468214988708496e-01 6.066740304231643677e-02 -1.033470872789621353e-02 2.668581902980804443e-01 -1.224402338266372681e-01 6.671179085969924927e-02 2.878046333789825439e-01 3.612123802304267883e-02 1.095130890607833862e-01 7.839429378509521484e-02 -1.876516640186309814e-01 -2.754782326519489288e-03 1.505616307258605957e-01 -1.717116683721542358e-01 2.951378822326660156e-01 -1.299060434103012085e-01 -1.075461804866790771e-01 -3.483413159847259521e-02 -2.149090468883514404e-01 -3.390475809574127197e-01 1.266364455223083496e-01 2.421362847089767456e-01
2.941645123064517975e-02 2.026441246271133423e-01 -2.893811166286468506e-01 -2.618187069892883301e-01 1.463698148727416992e-01 1.258846968412399292e-01 -3.273999691009521484e-01 9.312751144170761108e-02 2.153043895959854126e-01 5.088735744357109070e-02 -3.618353605270385742e-02 3.057172894477844238e-01 -2.685993313789367676e-01 7.910922169685363770e-02 -4.165836609899997711e-03 -1.910660415887832642e-01 9.717410057783126831e-02 1.185030341148376465e-01 -1.409018505364656448e-02 7.706791162490844727e-02 -2.240832895040512085e-01 -6.210008636116981506e-02 -1.223883777856826782e-01 1.604314148426055908e-01 2.177172899246215820e-01 -1.854088306427001953e-01 -3.553153946995735168e-02 2.489895820617675781e-01 2.887849211692810059e-01 -2.077412419021129608e-02 -2.013468742370605469e-01 1.358851697295904160e-02
8.234007656574249268e-02 3.685884177684783936e-01 -1.712877899408340454e-01 -1.795883774757385254e-01 1.133728325366973877e-01 9.464413672685623169e-02 -4.809541255235671997e-02 -1.540645509958267212e-01 1.241507679224014282e-01 2.516719326376914978e-02 4.559176508337259293e-03 6.668016314506530762e-02 -6.243908032774925232e-02 6.332801282405853271e-02 -1.855066120624542236e-01 2.437513880431652069e-02 4.354844689369201660e-01 4.138657450675964355e-02 -3.118783831596374512e-01 6.953889131546020508e-02 -3.552907705307006836e-01 7.987073063850402832e-02 5.139702185988426208e-02 7.285571843385696411e-02 6.209564208984375000e-02 2.321161702275276184e-02 7.695798762142658234e-03 4.346243441104888916e-01 -1.087517514824867249e-01 -2.087574601173400879e-01 4.082067310810089111e-02 5.704160779714584351e-03
-1.866140365600585938e-01 -1.739204078912734985e-01 6.553510576486587524e-02 -9.387524425983428955e-02 9.715708345174789429e-02 -1.011633649468421936e-01 1.477027237415313721e-01 -3.065059781074523926e-01 6.943822652101516724e-02 -8.959794789552688599e-02 1.205925792455673218e-01 2.520903646945953369e-01 -1.603542715311050415e-01 2.966969273984432220e-02 -2.653662264347076416e-01 -2.741010785102844238e-01 3.519696891307830811e-01 4.205481708049774170e-02 -3.426710888743400574e-02 1.331630647182464600e-01 -2.166653238236904144e-02 3.766173496842384338e-02 -1.197120100259780884e-01 1.239336729049682617e-01 1.724631488323211670e-01 -1.120922043919563293e-01 7.749994844198226929e-02 2.763825953006744385e-01 -2.464775592088699341e-01 -2.908374965190887451e-01 1.391966938972473145e-01 2.403049767017364502e-01
-1.765452325344085693e-01 2.398481220006942749e-01 -8.452962152659893036e-03 -2.937737107276916504e-01 5.413329601287841797e-02 6.581263244152069092e-02 -1.339436620473861694e-01 -1.648580878973007202e-01 6.336788088083267212e-02 3.690451150760054588e-03 1.362874656915664673e-01 2.061372101306915283e-01 -1.144504621624946594e-01 1.437801569700241089e-01 1.054698377847671509e-01 -5.302560329437255859e-02 1.663636714220046997e-01 -2.228947579860687256e-01 4.474099725484848022e-02 1.719374060630798340e-01 -3.059428036212921143e-01 -1.450072228908538818e-01 1.333542615175247192e-01 1.982442438602447510e-01 2.838781177997589111e-01 7.855865359306335449e-02 -2.491849958896636963e-01 3.215654492378234863e-01 5.722057446837425232e-02 -2.385824024677276611e-01 1.018917560577392578e-01 2.372288256883621216e-01
-1.498264372348785400e-01 5.251369997859001160e-02 6.611333042383193970e-02 -5.062541365623474121e-02 1.633144319057464600e-01 -9.531600028276443481e-02 -2.309946417808532715e-01 -1.462991237640380859e-01 1.555885071866214275e-03 -2.591560781002044678e-01 -5.720742791891098022e-02 3.268733322620391846e-01 -2.872497141361236572e-01 -1.725768893957138062e-01 -7.503905147314071655e-02 -1.238162219524383545e-01 1.330418288707733154e-01 -6.718658655881881714e-02 2.049627304077148438e-01 1.651931703090667725e-01 -3.393569588661193848e-01 -3.858907893300056458e-02 -1.155757531523704529e-02 1.317407190799713135e-01 2.892846055328845978e-02 -2.092077881097793579e-01 -1.435811817646026611e-02 4.052541032433509827e-02 -2.182721793651580811e-01 -1.258491277694702148e-01 3.877798616886138916e-01 2.466592490673065186e-01
1.229633390903472900e-02 3.685297966003417969e-01 -1.392083019018173218e-01 2.252143248915672302e-02 3.352084755897521973e-01 1.122550442814826965e-01 -4.318023100495338440e-02 -1.530231088399887085e-01 3.364178910851478577e-02 1.060550212860107422e-01 8.704263716936111450e-02 1.096687559038400650e-02 -1.151629909873008728e-01 2.078753113746643066e-01 -6.412228941917419434e-02 -9.598486125469207764e-02 3.330709636211395264e-01 1.166466996073722839e-01 -1.408802568912506104e-01 -1.519756615161895752e-01 -2.243773341178894043e-01 -1.900294721126556396e-01 -8.129867166280746460e-02 1.432545781135559082e-01 -3.892194107174873352e-02 7.732561975717544556e-02 5.738727003335952759e-02 4.752293825149536133e-01 -8.829884231090545654e-02 -1.032182425260543823e-01 9.311723406426608562e-04 2.605188786983489990e-01
-2.351206988096237183e-01 1.862335205078125000e-01 -2.220182567834854126e-01 -2.905475199222564697e-01 1.014600768685340881e-01 -8.121430873870849609e-02 -2.508415281772613525e-02 1.199788153171539307e-01 2.247066050767898560e-01 -7.816156744956970215e-02 -1.796156913042068481e-01 1.938068270683288574e-01 -1.223915368318557739e-01 6.699420511722564697e-02 -4.379311203956604004e-02 -8.557159453630447388e-02 3.446961641311645508e-01 8.744877576828002930e-02 1.596843749284744263e-01 -4.875027388334274292e-02 -4.050022959709167480e-01 -2.574979513883590698e-02 3.395797610282897949e-01 6.974282208830118179e-03 -9.193149209022521973e-02 -1.808421760797500610e-01 1.013812273740768433e-01 5.966297537088394165e-02 5.648509413003921509e-02 1.803190559148788452e-01 -2.112627625465393066e-01 1.398422569036483765e-01
2.853157371282577515e-02 -2.460272796452045441e-02 -1.140028163790702820e-01 -3.444551527500152588e-01 3.506244122982025146e-01 -1.471188515424728394e-01 4.657483473420143127e-02 -2.704662978649139404e-01 1.683150827884674072e-01 1.891844272613525391e-01 -1.758414655923843384e-01 -6.355801224708557129e-02 3.196313604712486267e-02 4.950837045907974243e-02 6.537955254316329956e-02 -7.486029714345932007e-02 1.847504675388336182e-01 5.643425136804580688e-02 1.468691229820251465e-01 1.399003118276596069e-01 -2.669351398944854736e-01 1.511261761188507080e-01 -2.410116493701934814e-01 6.123097613453865051e-02 -2.115555107593536377e-01 -4.625427722930908203e-02 6.751656532287597656e-02 1.944719105958938599e-01 9.338119067251682281e-03 -3.963254094123840332e-01 1.849231682717800140e-02 2.311592549085617065e-01
-2.772432267665863037e-01 3.973782658576965332e-01 -1.259183045476675034e-02 -4.037873074412345886e-02 1.362427026033401489e-01 2.137814313173294067e-01 3.240869194269180298e-02 -1.470280736684799194e-01 1.131389886140823364e-01 1.226466745138168335e-01 2.099299058318138123e-02 1.540852012112736702e-03 -2.468910217285156250e-01 6.607856601476669312e-03 2.276393473148345947e-01 -7.730205357074737549e-02 6.729889661073684692e-02 -5.246234312653541565e-02 2.670864462852478027e-01 1.222800463438034058e-01 -1.703553795814514160e-01 -9.513370692729949951e-02 -1.300346255302429199e-01 3.320536613464355469e-01 -8.329162746667861938e-02 -2.405804097652435303e-01 2.644304558634757996e-02 3.027673363685607910e-01 -2.146813869476318359e-01 -5.941461026668548584e-02 -2.239253371953964233e-01 -1.169279888272285461e-01
-7.782276719808578491e-02 3.854062035679817200e-02 -3.086526393890380859e-01 4.510059952735900879e-03 2.158781588077545166e-01 -2.003936283290386200e-02 -9.202677011489868164e-02 2.310855388641357422e-01 1.256278753280639648e-01 2.098557054996490479e-01 -1.178948283195495605e-01 1.497166752815246582e-01 -2.090023756027221680e-01 7.736739516258239746e-02 -1.285703182220458984e-01 4.085396975278854370e-02 4.044120609760284424e-01 -2.034407854080200195e-01 -6.401876360177993774e-02 3.140714764595031738e-01 -5.340338498353958130e-02 1.761260479688644409e-01 2.565605938434600830e-02 -1.231395546346902847e-02 2.022044360637664795e-01 -3.324924707412719727e-01 -1.052605360746383667e-02 1.838414072990417480e-01 2.204162478446960449e-01 -3.945785760879516602e-02 -6.706161051988601685e-02 2.048201709985733032e-01
-2.537640929222106934e-01 2.850176393985748291e-01 1.274616569280624390e-01 -8.899016678333282471e-02 -9.998025000095367432e-02 1.222816184163093567e-01 -1.586394309997558594e-01 -1.217222865670919418e-02 1.287450641393661499e-01 -7.227297127246856689e-02 -3.253156244754791260e-01 1.809663176536560059e-01 -4.223749972879886627e-03 1.889106780290603638e-01 -1.707797795534133911e-01 -1.446079015731811523e-01 1.010173112154006958e-01 -2.132332175970077515e-01 9.130161255598068237e-02 1.644330173730850220e-01 -3.889827728271484375e-01 -1.323399040848016739e-02 8.839106559753417969e-02 2.101276069879531860e-01 -1.433817148208618164e-01 -2.666192650794982910e-01 9.670887142419815063e-03 1.682902500033378601e-02 -1.085170358419418335e-01 -2.222112268209457397e-01 -1.137794479727745056e-01 2.704857587814331055e-01
-2.341538816690444946e-01 3.260287046432495117e-01 -1.210856437683105469e-01 -1.674765348434448242e-01 2.804280221462249756e-01 -3.106874786317348480e-02 -4.119291007518768311e-01 -1.190498545765876770e-01 2.035598605871200562e-01 -1.898415684700012207e-01 9.245944023132324219e-02 9.754212945699691772e-02 -1.073311045765876770e-01 5.689401552081108093e-02 -4.301537945866584778e-02 -4.820424690842628479e-02 1.292269527912139893e-01 1.096683442592620850e-01 5.348826572299003601e-02 3.373727798461914062e-01 -1.351235657930374146e-01 6.927499920129776001e-02 6.726525258272886276e-03 2.552902102470397949e-01 1.711222976446151733e-01 -5.175846442580223083e-02 1.294621974229812622e-01 2.586134076118469238e-01 2.090524435043334961e-01 2.314181812107563019e-02 2.287750132381916046e-02 1.555124372243881226e-01
-1.889164149761199951e-01 1.566467881202697754e-01 -1.012602746486663818e-01 2.288634181022644043e-01 1.934049418196082115e-03 1.495288759469985962e-01 7.328423205763101578e-03 -1.197503656148910522e-01 -1.448552757501602173e-01 3.199755549430847168e-01 -2.681545317173004150e-01 2.645108103752136230e-01 -2.620160579681396484e-01 6.926378607749938965e-02 -1.469956040382385254e-01 -2.203531190752983093e-02 1.228562816977500916e-01 -3.725030925124883652e-03 9.296769648790359497e-02 1.732546538114547729e-01 -2.959312200546264648e-01 -9.180594980716705322e-02 -5.927098914980888367e-02 -2.589469254016876221e-01 1.017030179500579834e-01 -2.224826067686080933e-01 8.124713785946369171e-03 1.794025599956512451e-01 8.977730572223663330e-02 -3.734243512153625488e-01 1.333130598068237305e-01 -4.348741844296455383e-02
-2.034239321947097778e-01 2.229026108980178833e-01 -1.714639365673065186e-01 -8.047444373369216919e-02 1.331894993782043457e-01 1.986161172389984131e-01 -1.617166548967361450e-01 4.012140259146690369e-02 -3.080393932759761810e-02 -2.222390323877334595e-01 -1.273173838853836060e-01 -7.735992968082427979e-02 -3.454144001007080078e-01 2.517007887363433838e-01 -1.925590634346008301e-02 1.726463623344898224e-02 2.426378130912780762e-01 -2.281751334667205811e-01 -6.313300132751464844e-02 2.044372409582138062e-01 -1.499021500349044800e-01 -1.060447767376899719e-01 6.607689708471298218e-02 2.440447807312011719e-01 8.089666068553924561e-02 -3.340464532375335693e-01 7.673395425081253052e-02 5.609513446688652039e-02 1.852339357137680054e-01 -6.096582487225532532e-02 -2.265746146440505981e-01 2.476944625377655029e-01
-1.417294144630432129e-01 3.574329018592834473e-01 -1.255018413066864014e-01 -3.341083228588104248e-02 -1.268726289272308350e-01 1.487140208482742310e-01 -1.564793172292411327e-03 -1.113390550017356873e-01 -6.945083290338516235e-02 1.039582211524248123e-02 -1.091027632355690002e-01 1.440648827701807022e-02 -1.062331870198249817e-01 1.403382420539855957e-01 6.526599824428558350e-02 -1.536123305559158325e-01 3.045992851257324219e-01 1.861862242221832275e-01 3.037536740303039551e-01 3.743489086627960205e-01 -3.417725861072540283e-01 -4.894148558378219604e-03 -1.306687742471694946e-01 6.659720838069915771e-02 -1.278933882713317871e-01 6.857032328844070435e-02 -8.747333288192749023e-02 2.767722010612487793e-01 3.726357221603393555e-02 -1.808097362518310547e-01 2.484027892351150513e-01 -9.750763326883316040e-02
-3.157226741313934326e-01 1.515137404203414917e-01 -2.030418366193771362e-01 2.657038345932960510e-02 9.303142875432968140e-02 4.552440345287322998e-02 -5.179484933614730835e-02 -1.898693740367889404e-01 4.913856461644172668e-02 -6.728727370500564575e-02 -6.581077724695205688e-02 2.173973470926284790e-01 -1.443107426166534424e-01 3.016655445098876953e-01 -5.449018627405166626e-02 3.212219104170799255e-02 3.123055100440979004e-01 1.460601687431335449e-01 2.903794944286346436e-01 4.627847298979759216e-02 -7.496886700391769409e-02 -2.901769010350108147e-03 1.745238900184631348e-01 -1.608758717775344849e-01 1.726178675889968872e-01 -1.299446076154708862e-01 -1.227910723537206650e-02 -1.502596735954284668e-01 -2.775538265705108643e-01 -4.247411489486694336e-01 -1.076455693691968918e-02 1.316810846328735352e-01
-3.754475712776184082e-01 1.601858884096145630e-01 -5.980429425835609436e-02 -3.742874041199684143e-02 3.867678940296173096e-01 1.555759906768798828e-01 -1.077446937561035156e-01 1.757535934448242188e-01 -9.513701498508453369e-02 4.937861859798431396e-02 8.264553034678101540e-04 8.686602115631103516e-02 -1.597917973995208740e-01 -4.581869021058082581e-02 -7.576411589980125427e-03 -1.368474960327148438e-01 4.772873520851135254e-01 -1.211211383342742920e-01 1.456239670515060425e-01 -9.570103138685226440e-02 8.818293362855911255e-02 -3.130342066287994385e-01 -1.727258600294589996e-02 -9.953331202268600464e-02 -1.122718825936317444e-01 -1.739530712366104126e-01 1.034640818834304810e-01 1.465594917535781860e-01 -8.687452971935272217e-02 3.931318223476409912e-02 -2.287811636924743652e-01 1.461651474237442017e-01
-1.401726305484771729e-01 4.157025739550590515e-02 -8.583508431911468506e-02 -5.017033219337463379e-01 3.054776787757873535e-01 1.767596006393432617e-01 -2.066220790147781372e-01 -1.321275979280471802e-01 1.616351008415222168e-01 -1.591675728559494019e-01 -5.653286725282669067e-02 -9.827606379985809326e-02 -7.780620455741882324e-02 2.459430694580078125e-01 -1.283790320158004761e-01 -5.739690735936164856e-02 2.913851849734783173e-02 2.809569053351879120e-02 9.486539661884307861e-02 2.706159055233001709e-01 -3.564651310443878174e-01 4.490258544683456421e-02 -2.684326283633708954e-02 -2.348615974187850952e-02 2.085609436035156250e-01 -8.138625323772430420e-02 6.857407093048095703e-02 1.074719503521919250e-01 1.989468485116958618e-01 -1.262327432632446289e-01 -1.269518285989761353e-01 1.788163036108016968e-01
-3.245037198066711426e-01 7.059614360332489014e-02 1.066468879580497742e-01 -4.545305371284484863e-01 3.231887221336364746e-01 8.726444840431213379e-02 1.333012282848358154e-01 -1.095246449112892151e-01 -2.729820646345615387e-02 -5.135929211974143982e-02 -3.308370411396026611e-01 2.866321206092834473e-01 -1.644508913159370422e-02 -1.530446410179138184e-01 -7.466019690036773682e-02 -5.170731246471405029e-02 8.640043437480926514e-02 -1.846204996109008789e-01 -1.317146327346563339e-02 4.168258979916572571e-02 -1.458891779184341431e-01 2.319096624851226807e-01 -9.685408324003219604e-02 -4.998710006475448608e-02 -7.935900241136550903e-02 -2.965052425861358643e-01 -8.839485794305801392e-02 1.337773799896240234e-01 9.261975996196269989e-03 -1.873294711112976074e-01 -1.312441527843475342e-01 -1.561579667031764984e-02
-2.652378976345062256e-01 2.981638908386230469e-01 -1.908300518989562988e-01 1.274384856224060059e-01 2.060258835554122925e-01 7.082092016935348511e-02 2.337724156677722931e-02 -3.879943862557411194e-02 -9.456545230932533741e-04 -1.356899291276931763e-01 -1.492924839258193970e-01 3.978753834962844849e-02 4.341726750135421753e-02 2.205361574888229370e-01 -1.584997326135635376e-01 3.075033985078334808e-02 3.864794969558715820e-01 1.048933193087577820e-01 1.767637580633163452e-01 1.149821206927299500e-01 -1.421560943126678467e-01 9.283193200826644897e-02 6.245060265064239502e-02 -2.659617662429809570e-01 1.818165034055709839e-01 -7.824292778968811035e-02 -2.034430205821990967e-01 -5.584430694580078125e-02 -1.042461320757865906e-01 -3.966748714447021484e-01 -3.252704069018363953e-02 2.417500615119934082e-01
-1.296192109584808350e-01 1.645186096429824829e-01 2.304853796958923340e-01 -4.783031642436981201e-01 8.148430287837982178e-02 2.403078824281692505e-01 -1.661999970674514771e-01 -5.260774865746498108e-02 -2.878508064895868301e-03 1.540933847427368164e-01 -2.157583832740783691e-01 1.805889308452606201e-01 -1.892127543687820435e-01 1.732600331306457520e-01 -1.962432265281677246e-01 2.758949100971221924e-01 2.217408418655395508e-01 -1.960924826562404633e-02 9.363904828205704689e-04 2.030647397041320801e-01 -9.091571718454360962e-02 -1.153684593737125397e-02 -1.627740263938903809e-02 1.245270073413848877e-01 6.013817340135574341e-02 -2.767890095710754395e-01 -2.269292026758193970e-01 9.300404787063598633e-02 -8.079896122217178345e-02 8.955702185630798340e-02 -1.131134331226348877e-01 -1.158068552613258362e-01
-1.584701687097549438e-01 1.454572528600692749e-01 -1.341981720179319382e-02 -5.050675570964813232e-02 -2.853898704051971436e-02 2.817572355270385742e-01 8.379015326499938965e-02 2.091089040040969849e-01 9.954753518104553223e-02 -1.232098042964935303e-01 -1.839968413114547729e-01 -7.366162724792957306e-03 -2.209935635328292847e-01 2.399130316916853189e-04 -1.769685745239257812e-01 2.133751986548304558e-03 2.208789438009262085e-01 -4.143394157290458679e-02 2.205943465232849121e-01 1.676147244870662689e-02 5.934824422001838684e-02 -2.242794185876846313e-01 -1.283311005681753159e-02 3.170780241489410400e-01 4.099472239613533020e-02 -1.870971173048019409e-01 -2.763184532523155212e-02 2.383764535188674927e-01 -1.454852074384689331e-01 -1.913263946771621704e-01 -5.316083505749702454e-02 5.215793848037719727e-01
-1.295781582593917847e-01 2.369344979524612427e-01 -1.697759032249450684e-01 -1.372350379824638367e-02 5.691074952483177185e-02 8.248876780271530151e-02 -3.390708267688751221e-01 -9.466491756029427052e-04 1.890622675418853760e-01 9.606201946735382080e-02 -2.048248201608657837e-01 4.565072059631347656e-01 -9.255265444517135620e-02 2.684891521930694580e-01 -8.736531250178813934e-03 1.038310527801513672e-01 1.065204441547393799e-01 -2.416525185108184814e-01 8.808144927024841309e-02 -3.677782788872718811e-02 -1.192404031753540039e-01 -3.080516681075096130e-02 -1.355969067662954330e-02 3.646751632913947105e-03 -2.354596257209777832e-01 -3.689994513988494873e-01 7.687027007341384888e-02 3.958562016487121582e-02 -2.108579576015472412e-01 -1.967930644750595093e-01 2.479364909231662750e-02 9.546270966529846191e-02
5.140592157840728760e-02 -5.613615363836288452e-02 -3.450383245944976807e-01 6.782563775777816772e-02 2.108461409807205200e-01 1.335756033658981323e-01 -1.836938560009002686e-01 -9.169919043779373169e-02 2.590700238943099976e-02 7.765467464923858643e-02 -2.514365315437316895e-01 1.704059988260269165e-01 -2.227862179279327393e-01 -4.819985851645469666e-02 -1.008598878979682922e-01 1.761339455842971802e-01 3.434525430202484131e-01 -2.510710656642913818e-01 9.618452191352844238e-02 2.905382215976715088e-01 -5.182301253080368042e-02 -7.842069864273071289e-02 5.343949794769287109e-02 1.375697404146194458e-01 1.431568264961242676e-01 -2.333726733922958374e-01 -9.546761959791183472e-02 1.453185975551605225e-01 1.600423268973827362e-02 -2.281915843486785889e-01 -3.105655126273632050e-02 3.320144712924957275e-01
2.580379880964756012e-02 1.426804661750793457e-01 -1.487209089100360870e-02 -1.804785281419754028e-01 -3.153349086642265320e-02 1.200911253690719604e-01 3.162354975938796997e-02 -2.731524035334587097e-02 1.495008170604705811e-01 8.017546683549880981e-02 -3.522651195526123047e-01 3.716249391436576843e-02 -3.795266151428222656e-01 3.629028052091598511e-02 -1.829852163791656494e-01 4.174968972802162170e-02 3.089645206928253174e-01 -1.044708713889122009e-01 1.343193650245666504e-01 -6.767551600933074951e-02 1.108429282903671265e-01 1.666712611913681030e-01 -2.243113815784454346e-01 1.998365372419357300e-01 -2.880227863788604736e-01 -8.738670498132705688e-02 -3.095241496339440346e-03 1.748185902833938599e-01 -1.134845688939094543e-01 -2.570118308067321777e-01 -8.122255094349384308e-03 3.670296967029571533e-01
-2.542383372783660889e-01 4.800193905830383301e-01 -7.544089853763580322e-02 -1.876624524593353271e-01 -2.001329809427261353e-01 5.074300616979598999e-02 9.558906406164169312e-02 -1.835148930549621582e-01 -2.416544593870639801e-02 -9.675178676843643188e-03 -7.089140266180038452e-02 1.770655065774917603e-01 -5.249405652284622192e-02 6.720857322216033936e-02 9.621703624725341797e-02 -1.260828226804733276e-01 2.657492756843566895e-01 4.928306117653846741e-02 2.158915549516677856e-01 2.141011804342269897e-01 -3.662011921405792236e-01 -1.332215499132871628e-02 -6.775737553834915161e-02 1.638188958168029785e-01 1.220635697245597839e-02 4.436592012643814087e-02 9.757357090711593628e-02 1.739308834075927734e-01 -3.177081048488616943e-01 -1.868783533573150635e-01 6.464115809649229050e-03 -1.039836555719375610e-02
-1.134906057268381119e-02 2.156003117561340332e-01 -1.275726705789566040e-01 -3.726948797702789307e-01 2.751234471797943115e-01 -8.732040412724018097e-03 8.979699760675430298e-02 -2.395702749490737915e-01 9.948255866765975952e-02 2.263238579034805298e-01 -2.505900263786315918e-01 2.730039060115814209e-01 -1.145128831267356873e-01 2.540571689605712891e-01 -1.552111804485321045e-01 4.672197997570037842e-02 -6.072543910704553127e-04 -1.995472982525825500e-02 1.165932118892669678e-01 -2.475410886108875275e-02 -8.862547576427459717e-02 2.031595855951309204e-01 -1.074836626648902893e-01 3.573976457118988037e-03 -3.454180061817169189e-01 -1.826283782720565796e-01 -8.580832183361053467e-02 8.713363111019134521e-02 3.746343404054641724e-02 -3.303885459899902344e-01 3.268211707472801208e-02 7.601784076541662216e-03
3.943805396556854248e-02 2.431832402944564819e-01 1.494003534317016602e-01 -3.654946982860565186e-01 1.455212831497192383e-01 -6.712789833545684814e-02 -3.341376483440399170e-01 -1.567257568240165710e-02 1.304532289505004883e-01 1.690623313188552856e-01 -2.479061931371688843e-01 1.636556684970855713e-01 -3.558152616024017334e-01 1.564428359270095825e-01 -1.133498996496200562e-01 2.981290519237518311e-01 9.823720157146453857e-02 1.606841385364532471e-02 1.529584378004074097e-01 -5.139608681201934814e-02 -6.679591536521911621e-02 2.031883597373962402e-01 -7.429382950067520142e-02 1.658264845609664917e-01 2.804620750248432159e-02 -3.139598965644836426e-01 -1.378572434186935425e-01 1.062938198447227478e-01 -5.593955889344215393e-02 -2.306152507662773132e-02 -6.432911008596420288e-02 8.368584513664245605e-02
-1.297675967216491699e-01 3.502342700958251953e-01 -1.143041905015707016e-02 -1.681678742170333862e-01 6.285182386636734009e-02 4.355669394135475159e-02 -6.361153721809387207e-02 -1.848897039890289307e-01 1.237109377980232239e-01 6.890367716550827026e-02 -2.097035646438598633e-01 -4.684433713555335999e-02 -1.474769413471221924e-01 -1.887544840574264526e-01 2.207389026880264282e-01 -2.682058215141296387e-01 2.349267750978469849e-01 7.456938177347183228e-02 3.863638341426849365e-01 3.059685826301574707e-01 -1.247010901570320129e-01 1.496190726757049561e-01 -5.639085918664932251e-02 -4.187145270407199860e-03 -3.590028733015060425e-02 8.266539871692657471e-02 2.418761886656284332e-02 3.189550340175628662e-01 -1.497913002967834473e-01 -2.328810244798660278e-01 -1.066768020391464233e-01 -2.185891568660736084e-02
-3.079882264137268066e-02 4.650333523750305176e-02 4.402136802673339844e-02 -1.271290779113769531e-01 1.033502593636512756e-01 1.080755516886711121e-01 -1.246874779462814331e-02 -3.735025227069854736e-01 -3.866845276206731796e-03 1.716601848602294922e-01 -4.381708428263664246e-02 1.385916024446487427e-01 -2.502126619219779968e-02 2.421338483691215515e-02 2.085398286581039429e-01 -3.101463317871093750e-01 2.097751051187515259e-01 -1.827804185450077057e-02 1.787481307983398438e-01 3.225441575050354004e-01 -7.582186907529830933e-02 1.509337872266769409e-02 -6.106323376297950745e-02 2.232130914926528931e-01 1.281177438795566559e-02 -4.227150976657867432e-01 -9.879568591713905334e-03 1.301257908344268799e-01 -2.772917151451110840e-01 -3.267066776752471924e-01 1.674977876245975494e-02 7.497200369834899902e-02
-1.525353491306304932e-01 2.315245270729064941e-01 -1.101364120841026306e-01 -5.346931051462888718e-03 2.059374898672103882e-01 3.085174858570098877e-01 8.690044283866882324e-02 -6.345155835151672363e-02 -4.956826195120811462e-02 2.180707752704620361e-01 -3.038800694048404694e-02 6.804122775793075562e-02 -1.595635265111923218e-01 1.841171681880950928e-01 2.627603411674499512e-01 -5.599689856171607971e-02 2.556686103343963623e-01 -4.502653330564498901e-02 3.173764348030090332e-01 2.036450207233428955e-01 -3.745977953076362610e-02 -1.372918337583541870e-01 -2.264298200607299805e-01 2.986188828945159912e-01 -7.747405022382736206e-02 -1.078654453158378601e-01 8.673771470785140991e-02 6.423647701740264893e-02 -2.511775493621826172e-01 -2.595580816268920898e-01 -9.998743236064910889e-02 -1.861791908740997314e-01
1.025220006704330444e-02 4.524542484432458878e-03 -2.032967656850814819e-01 -2.010013312101364136e-01 2.406928837299346924e-01 1.478147506713867188e-01 -1.204770803451538086e-01 -1.852274726843461394e-04 5.807106941938400269e-02 -1.528548896312713623e-01 -2.945410311222076416e-01 1.804347038269042969e-01 -1.231032833456993103e-01 2.322083711624145508e-01 -4.095818847417831421e-02 -1.907809972763061523e-01 2.710011005401611328e-01 2.045775949954986572e-01 7.627075165510177612e-02 3.341557979583740234e-01 -1.181524693965911865e-01 -1.259992178529500961e-02 -1.985553354024887085e-01 2.477346658706665039e-01 2.877586483955383301e-01 6.589003652334213257e-02 1.090945824980735779e-01 2.134374529123306274e-02 8.941807597875595093e-02 -9.610360115766525269e-02 -2.685051858425140381e-01 1.847475916147232056e-01
-9.599148482084274292e-02 5.509623140096664429e-02 2.161099165678024292e-01 -3.142248094081878662e-01 1.161913648247718811e-01 -4.898817744106054306e-03 4.260878637433052063e-02 -1.136286533437669277e-03 2.068802863359451294e-01 9.838463366031646729e-02 -2.498410493135452271e-01 4.152284935116767883e-02 6.676304340362548828e-02 -1.665330827236175537e-01 -1.198262274265289307e-01 -1.859932690858840942e-01 3.183491230010986328e-01 -1.133892834186553955e-01 2.871655225753784180e-01 -3.735029324889183044e-02 -2.066313475370407104e-01 1.480102390050888062e-01 -1.116334274411201477e-01 9.226634167134761810e-03 9.975877404212951660e-02 -2.432277500629425049e-01 -8.798161894083023071e-02 1.268568336963653564e-01 1.077515631914138794e-01 -3.568748533725738525e-01 -2.617218196392059326e-01 2.314638048410415649e-01
-1.727623492479324341e-01 7.741373032331466675e-02 -2.869964241981506348e-01 -4.148092567920684814e-01 1.513526886701583862e-01 -4.209838807582855225e-02 -2.626225352287292480e-01 1.475300937891006470e-01 1.697956472635269165e-01 4.559222608804702759e-02 1.424106210470199585e-01 2.512790858745574951e-01 -1.671394854784011841e-01 8.262420445680618286e-02 -7.929933071136474609e-02 -4.996105656027793884e-02 2.439798563718795776e-01 1.495721843093633652e-02 2.464721202850341797e-01 1.045103371143341064e-01 -2.232114523649215698e-01 4.547684453427791595e-03 -1.759751467034220695e-03 4.277928769588470459e-01 -1.852227188646793365e-02 5.240897089242935181e-02 -5.162783898413181305e-03 7.205773890018463135e-02 1.122708544135093689e-01 -1.018766090273857117e-01 -1.114822253584861755e-01 -1.686348170042037964e-01
-3.987128287553787231e-02 1.068908944725990295e-01 -4.435296356678009033e-01 -3.016818463802337646e-01 1.817536801099777222e-01 1.545702293515205383e-02 -1.596381813287734985e-01 2.583834342658519745e-02 9.793124347925186157e-02 -7.349741458892822266e-02 -1.525790393352508545e-01 3.068582117557525635e-01 -2.298331111669540405e-01 5.591540038585662842e-02 1.517528146505355835e-01 -6.519564241170883179e-02 3.238703012466430664e-01 -9.240199625492095947e-02 7.106880098581314087e-02 9.475772082805633545e-02 -2.442763298749923706e-01 -1.251375023275613785e-02 -2.295673489570617676e-01 -6.629104912281036377e-02 9.633561596274375916e-03 7.169015705585479736e-02 -9.888176620006561279e-02 1.719424873590469360e-01 -4.903518408536911011e-02 1.031557470560073853e-01 -2.596209645271301270e-01 2.340065240859985352e-01
-5.076766759157180786e-02 3.151721060276031494e-01 -7.457674294710159302e-02 -2.859853804111480713e-01 -2.504722774028778076e-02 1.115463748574256897e-01 -8.397616446018218994e-02 -2.983741164207458496e-01 7.947447709739208221e-03 -1.302044391632080078e-01 -2.156934887170791626e-01 -3.484302433207631111e-03 -1.755208820104598999e-01 -6.819256115704774857e-03 1.437140107154846191e-01 -4.669987782835960388e-02 2.612738311290740967e-01 1.557032614946365356e-01 2.689331471920013428e-01 3.608616292476654053e-01 -8.535335212945938110e-02 1.604008227586746216e-01 2.991733327507972717e-02 6.695639342069625854e-02 -2.401839494705200195e-01 3.283968940377235413e-02 -9.138581156730651855e-02 2.776249945163726807e-01 -5.517639592289924622e-02 -1.520941853523254395e-01 1.763629615306854248e-01 2.223279923200607300e-01
-3.437625765800476074e-01 3.974457383155822754e-01 1.367352157831192017e-01 -9.032907336950302124e-02 3.202955722808837891e-01 3.401885926723480225e-02 8.406562358140945435e-02 -3.317682072520256042e-02 7.408833503723144531e-02 1.994789689779281616e-01 -1.256604045629501343e-01 1.463654339313507080e-01 -1.026767790317535400e-01 2.363545298576354980e-01 2.663196250796318054e-02 -7.504578214138746262e-03 3.318405747413635254e-01 1.646946221590042114e-01 2.195968478918075562e-01 -1.787575781345367432e-01 -3.011461347341537476e-02 -1.911296695470809937e-01 1.342473030090332031e-01 -2.959044277667999268e-01 -1.415603309869766235e-01 -1.346717178821563721e-01 -1.056511178612709045e-01 8.292771875858306885e-02 1.825083233416080475e-02 -6.300857663154602051e-02 1.200911253690719604e-01 7.018074393272399902e-03
-3.463101387023925781e-02 -1.090724170207977295e-01 -2.439359277486801147e-01 1.217728853225708008e-02 3.246444463729858398e-01 1.647431403398513794e-01 3.177444217726588249e-03 2.145640105009078979e-01 6.610453873872756958e-02 1.693751960992813110e-01 7.687816862016916275e-03 2.743330597877502441e-01 -2.592152655124664307e-01 -4.067898914217948914e-02 -7.048171758651733398e-02 -4.923110455274581909e-02 4.507673084735870361e-01 1.602218113839626312e-02 8.653621375560760498e-02 3.703968599438667297e-02 -2.066704630851745605e-01 2.167879492044448853e-01 9.062345325946807861e-02 8.511591702699661255e-03 -1.157570630311965942e-01 -2.102252393960952759e-01 1.903446763753890991e-01 2.043945044279098511e-01 1.372132152318954468e-01 -2.955640666186809540e-02 -3.130586743354797363e-01 2.102886140346527100e-02
-3.187448680400848389e-01 2.078574895858764648e-01 -1.571538746356964111e-01 3.320644050836563110e-02 8.909662067890167236e-02 3.650024160742759705e-02 1.253225636901333928e-04 -1.144816502928733826e-01 -6.041566375643014908e-03 -4.598460718989372253e-02 -2.023742720484733582e-02 2.771582901477813721e-01 -1.815297007560729980e-01 2.964282035827636719e-01 -4.458025097846984863e-02 1.544945873320102692e-02 3.020672202110290527e-01 7.793284207582473755e-02 2.757306098937988281e-01 1.514269597828388214e-02 -1.758760027587413788e-02 -1.195476055145263672e-01 2.243642508983612061e-01 -1.609305292367935181e-01 2.520377039909362793e-01 -9.038820862770080566e-02 5.896198749542236328e-02 -1.337113529443740845e-01 -2.817678451538085938e-01 -3.883810639381408691e-01 2.084841206669807434e-02 1.283137500286102295e-01
-2.037905007600784302e-01 2.952347993850708008e-01 1.755714043974876404e-02 2.329321652650833130e-01 1.593215763568878174e-01 2.031904272735118866e-02 2.319090962409973145e-01 -9.258351475000381470e-02 -3.833160921931266785e-02 1.806384921073913574e-01 1.625517159700393677e-01 2.524224817752838135e-01 -1.048776283860206604e-01 2.255147844552993774e-01 -1.587352901697158813e-02 -2.794174663722515106e-02 2.544316947460174561e-01 1.090434342622756958e-01 1.285754293203353882e-01 8.103762567043304443e-02 6.261654943227767944e-02 -2.562208846211433411e-02 -1.067386046051979065e-01 3.588355183601379395e-01 -9.873106330633163452e-02 -3.268385827541351318e-01 -3.459862247109413147e-02 1.758096963167190552e-01 -1.362624019384384155e-01 -2.004541903734207153e-01 -2.916776537895202637e-01 6.709059327840805054e-02
-1.487583965063095093e-01 1.186047717928886414e-01 -1.098897010087966919e-01 -9.233289211988449097e-02 -1.959557179361581802e-03 -8.447460085153579712e-02 4.375988990068435669e-02 -1.823928765952587128e-02 5.770400166511535645e-02 -4.324451833963394165e-02 6.666383147239685059e-02 4.185961782932281494e-01 -2.911339998245239258e-01 3.866244480013847351e-02 -1.777500212192535400e-01 2.912967205047607422e-01 3.165541589260101318e-01 8.404553867876529694e-03 1.996840685606002808e-01 5.501000955700874329e-02 -3.747883141040802002e-01 1.871089488267898560e-01 -1.081133037805557251e-01 1.235236749053001404e-01 2.150521278381347656e-01 4.677684232592582703e-02 2.679918892681598663e-02 1.800756454467773438e-01 -8.043579012155532837e-02 -2.230073325335979462e-02 -2.573757171630859375e-01 2.141402214765548706e-01
-6.692183017730712891e-02 3.994086086750030518e-01 -2.568585872650146484e-01 -1.895582228899002075e-01 -6.530765444040298462e-02 -6.597331166267395020e-02 3.457698971033096313e-02 -3.046869039535522461e-01 -1.172255128622055054e-01 1.327202469110488892e-01 -5.713341385126113892e-02 -6.633726507425308228e-02 -1.857456117868423462e-01 6.828179210424423218e-02 1.456765383481979370e-01 -2.002671547234058380e-02 3.457435965538024902e-01 6.992929428815841675e-02 2.172770202159881592e-01 3.368625640869140625e-01 -1.840622574090957642e-01 2.004596441984176636e-01 -4.552213102579116821e-02 -7.877876050770282745e-03 -3.803249821066856384e-02 -7.577387243509292603e-02 -1.553722918033599854e-01 2.833735644817352295e-01 1.142418663948774338e-02 -1.628636419773101807e-01 1.382109522819519043e-01 1.137198954820632935e-01
-3.950165584683418274e-02 2.317101061344146729e-01 -3.586217015981674194e-02 -6.137835979461669922e-02 1.218887045979499817e-01 2.232941538095474243e-01 -2.634612843394279480e-02 -1.173209585249423981e-02 8.042567968368530273e-02 2.067910581827163696e-01 1.015410642139613628e-03 6.988368462771177292e-03 -1.869520545005798340e-02 -8.177980780601501465e-02 -1.432927548885345459e-01 -2.565068937838077545e-02 3.386384248733520508e-01 2.087642103433609009e-01 -1.608378142118453979e-01 1.818391233682632446e-01 -1.131211072206497192e-01 2.299526035785675049e-01 -1.373882219195365906e-02 1.816225945949554443e-01 -7.870582491159439087e-02 -1.570297777652740479e-01 4.750167950987815857e-02 4.127413034439086914e-01 -9.680775552988052368e-02 -4.357366859912872314e-01 -2.495142817497253418e-01 -1.250428110361099243e-01
-2.770075798034667969e-01 9.950721263885498047e-02 -1.265423595905303955e-01 -4.302434623241424561e-01 9.377238154411315918e-02 -5.442812666296958923e-02 -2.096835672855377197e-01 -3.565896749496459961e-01 -2.469379827380180359e-02 -6.097063422203063965e-02 -9.383912198245525360e-03 2.051178961992263794e-01 8.018861711025238037e-02 2.844753265380859375e-01 1.169351637363433838e-01 9.267873317003250122e-02 5.600910261273384094e-02 -3.356863185763359070e-02 1.295900195837020874e-01 9.098397195339202881e-02 -3.680900931358337402e-01 1.165925245732069016e-02 -1.460388898849487305e-01 8.381199091672897339e-02 -1.160318329930305481e-01 -1.737103760242462158e-01 -1.924971491098403931e-01 8.976913988590240479e-02 -2.590447291731834412e-02 -1.320150494575500488e-01 3.516060858964920044e-02 2.680563628673553467e-01
-1.958427876234054565e-01 5.198429524898529053e-02 -2.298161238431930542e-01 1.198762208223342896e-01 1.015293374657630920e-01 3.690254688262939453e-01 -1.367844454944133759e-02 -2.750138044357299805e-01 -1.105744540691375732e-01 1.812153160572052002e-01 -3.379858657717704773e-02 2.594535946846008301e-01 -2.464001476764678955e-01 2.335043847560882568e-01 -1.421565562486648560e-01 -2.288564853370189667e-02 -2.957683987915515900e-02 5.858962610363960266e-02 1.864677965641021729e-01 2.849874496459960938e-01 -3.212581574916839600e-01 -1.255746185779571533e-01 9.295506775379180908e-02 -8.235019445419311523e-02 -4.181781411170959473e-02 7.830587215721607208e-03 -6.614939868450164795e-02 2.081386446952819824e-01 -1.412789821624755859e-01 -2.310974448919296265e-01 1.329317092895507812e-01 1.572208851575851440e-01
-1.499987989664077759e-01 4.453276842832565308e-02 -2.300653904676437378e-01 7.263655215501785278e-02 -1.211821734905242920e-01 9.539336711168289185e-02 -6.463403999805450439e-02 -7.730566710233688354e-02 3.191022202372550964e-02 -3.517318889498710632e-02 -3.499488532543182373e-02 2.863534092903137207e-01 -2.551200389862060547e-01 -1.977873444557189941e-01 -4.652703925967216492e-02 -4.492632672190666199e-02 2.567741274833679199e-01 -6.836898624897003174e-03 3.510654866695404053e-01 1.026946380734443665e-01 -9.921222180128097534e-02 8.940468728542327881e-02 1.768521964550018311e-02 -3.018685802817344666e-02 2.301927953958511353e-01 -1.457820534706115723e-01 4.327673092484474182e-02 1.002487465739250183e-01 -2.483705580234527588e-01 -2.787632644176483154e-01 3.886999487876892090e-01 3.066318631172180176e-01
-2.141037434339523315e-01 1.782926470041275024e-01 2.183603346347808838e-01 -1.846960186958312988e-01 5.119691044092178345e-02 3.271137475967407227e-01 -1.661929488182067871e-01 2.821024358272552490e-01 -3.466593846678733826e-02 1.441075233742594719e-03 6.689989008009433746e-03 8.991076797246932983e-02 -2.874359190464019775e-01 2.417048662900924683e-01 -1.294874995946884155e-01 -1.803837269544601440e-01 3.458172082901000977e-01 6.955097615718841553e-02 1.193905323743820190e-01 4.757370799779891968e-02 -4.711097571998834610e-03 -2.189288288354873657e-01 -1.483443230390548706e-01 -2.444905042648315430e-01 -6.612718850374221802e-02 -1.239053085446357727e-01 5.732128024101257324e-02 -1.136950924992561340e-01 1.100047677755355835e-01 -2.265439331531524658e-01 -1.706272363662719727e-01 1.578612923622131348e-01
1.559436041861772537e-02 3.043040633201599121e-01 5.982794985175132751e-02 -3.300324678421020508e-01 -8.882384002208709717e-02 -6.283086538314819336e-02 -9.943293780088424683e-02 -9.256051480770111084e-02 -9.930295497179031372e-02 -5.409964174032211304e-02 -6.619220599532127380e-03 1.540276110172271729e-01 -1.105689704418182373e-01 1.444994471967220306e-02 -1.330706924200057983e-01 -2.091588638722896576e-02 2.401299327611923218e-01 -2.575960010290145874e-03 1.892551630735397339e-01 2.488037794828414917e-01 -4.374157488346099854e-01 1.894449144601821899e-01 -2.084380388259887695e-01 1.273098289966583252e-01 5.498603358864784241e-02 -3.095469176769256592e-01 -3.277740180492401123e-01 8.275367319583892822e-02 7.841140031814575195e-02 -1.728498637676239014e-01 6.116169318556785583e-02 4.548371955752372742e-02
-2.867909371852874756e-01 2.590979635715484619e-01 -4.655436426401138306e-02 -3.216056823730468750e-01 -1.571052968502044678e-01 1.239592730998992920e-01 -2.566986083984375000e-01 -1.546990126371383667e-01 7.978506386280059814e-03 -5.358722805976867676e-02 2.829440683126449585e-02 1.432423144578933716e-01 1.310081630945205688e-01 9.673450142145156860e-03 2.445272505283355713e-01 3.645416582003235817e-03 2.713021337985992432e-01 4.580646753311157227e-02 4.951898381114006042e-02 -1.325818710029125214e-02 -3.103046119213104248e-01 1.417784690856933594e-01 -3.204585313796997070e-01 -6.294532213360071182e-03 1.426173448562622070e-01 -1.237555816769599915e-01 -1.033547073602676392e-01 1.507009565830230713e-01 -6.074523925781250000e-02 -2.542497813701629639e-01 3.277241438627243042e-02 2.791427969932556152e-01
-2.758394181728363037e-01 1.829697489738464355e-01 -5.410310626029968262e-02 -2.740900591015815735e-02 -3.834207355976104736e-02 1.024175733327865601e-01 -4.637185335159301758e-01 5.244033783674240112e-02 -1.755686998367309570e-01 -2.290541678667068481e-02 -8.607090450823307037e-03 3.351195454597473145e-01 -2.084302902221679688e-01 -5.433805286884307861e-02 -7.924617081880569458e-02 -8.931437134742736816e-02 1.382827311754226685e-01 2.041695564985275269e-01 4.930228739976882935e-02 -1.700943559408187866e-01 -1.645216196775436401e-01 1.488909684121608734e-02 -2.228123992681503296e-01 2.272998690605163574e-01 8.844435960054397583e-02 -7.533380389213562012e-02 1.143337711691856384e-01 1.247865855693817139e-01 -3.000588715076446533e-01 -2.325352728366851807e-01 2.023914903402328491e-01 -6.818734109401702881e-02
-1.030450165271759033e-01 3.433935344219207764e-02 -1.122075691819190979e-01 -9.304550290107727051e-02 6.999535113573074341e-02 6.535229086875915527e-02 -3.354761004447937012e-01 -2.421417459845542908e-02 -1.149571500718593597e-02 -1.415273994207382202e-01 1.851585954427719116e-01 -4.684408009052276611e-02 7.761000841856002808e-02 7.630945742130279541e-02 -8.106236159801483154e-02 1.222615223377943039e-02 3.228994011878967285e-01 2.578786313533782959e-01 1.805895119905471802e-01 -6.115247309207916260e-02 -2.917732894420623779e-01 2.998220324516296387e-01 -2.672560811042785645e-01 -1.458334084600210190e-02 1.394304037094116211e-01 -1.631972789764404297e-01 -6.711569428443908691e-02 2.834067642688751221e-01 1.420088205486536026e-02 -1.785802990198135376e-01 6.949664652347564697e-02 3.845063149929046631e-01
-1.700254976749420166e-01 1.299129277467727661e-01 -1.220068149268627167e-02 5.941702052950859070e-02 2.898347675800323486e-01 4.516623616218566895e-01 -1.973139345645904541e-01 -1.140226945281028748e-01 -2.905341237783432007e-02 3.915447369217872620e-02 -1.394467353820800781e-01 3.680261969566345215e-02 -2.708497643470764160e-01 3.455759286880493164e-01 -4.598813876509666443e-02 -5.598857998847961426e-02 3.395989239215850830e-01 -7.029771804809570312e-02 9.651059657335281372e-02 1.913717985153198242e-01 1.494250595569610596e-01 -1.247495114803314209e-01 -7.819683849811553955e-02 -7.391629368066787720e-02 2.151027917861938477e-01 -5.842733010649681091e-02 -1.247600018978118896e-01 2.423701807856559753e-02 1.477715224027633667e-01 1.128816381096839905e-01 -3.223969042301177979e-02 2.688121795654296875e-01
-1.017544940114021301e-01 3.158610761165618896e-01 -9.738851338624954224e-02 -6.055035069584846497e-02 1.161282584071159363e-01 6.902432441711425781e-02 -3.284260258078575134e-02 -5.041899904608726501e-02 2.489365823566913605e-02 2.981114387512207031e-01 6.685947068035602570e-03 1.131415087729692459e-02 -5.326921120285987854e-02 -4.237091168761253357e-02 -1.762000769376754761e-01 -3.975161910057067871e-02 1.551891416311264038e-01 3.162593543529510498e-01 -2.079899758100509644e-01 1.290957778692245483e-01 -5.268072336912155151e-02 1.116909012198448181e-01 -2.224121242761611938e-02 1.191557720303535461e-01 -1.618115156888961792e-01 -2.466231584548950195e-01 1.202122271060943604e-01 4.587957262992858887e-01 -8.135138452053070068e-02 -3.803002536296844482e-01 -2.186504304409027100e-01 5.437765643000602722e-02
-2.458567619323730469e-01 3.639338016510009766e-01 -2.220660299062728882e-01 7.448976486921310425e-02 2.446426749229431152e-01 -8.358258754014968872e-03 5.029870662838220596e-03 3.865581005811691284e-02 -1.040749996900558472e-01 -7.805220782756805420e-02 -1.958498060703277588e-01 8.247413486242294312e-02 -5.919359996914863586e-02 2.695864737033843994e-01 -2.217045873403549194e-01 -1.295375730842351913e-02 3.621614873409271240e-01 -5.390756204724311829e-02 2.444858551025390625e-01 7.699518650770187378e-02 -6.268379092216491699e-02 9.953600168228149414e-02 1.228021234273910522e-01 -2.111803442239761353e-01 1.629690527915954590e-01 -1.590489298105239868e-01 -7.495716959238052368e-02 -5.973770748823881149e-03 -1.191370263695716858e-01 -2.847612798213958740e-01 1.501116454601287842e-01 2.336924076080322266e-01
-8.938387036323547363e-02 1.798484623432159424e-01 1.623502075672149658e-01 1.759668588638305664e-01 1.000721305608749390e-01 -7.578527089208364487e-03 -1.662586331367492676e-01 1.526331342756748199e-02 1.453112345188856125e-02 -9.662915766239166260e-02 -2.663363814353942871e-01 2.834720909595489502e-01 -8.332189172506332397e-03 3.051941096782684326e-01 1.070530936121940613e-01 1.071580946445465088e-01 3.033289015293121338e-01 7.234584540128707886e-02 1.273595541715621948e-01 7.275406271219253540e-02 -4.380958080291748047e-01 -7.455633021891117096e-03 -4.353144019842147827e-02 2.058580070734024048e-01 4.301845654845237732e-02 -3.275981843471527100e-01 -4.902709275484085083e-02 -1.160519495606422424e-01 9.229552745819091797e-02 -2.957033216953277588e-01 4.362317919731140137e-02 9.738452732563018799e-02
3.293964639306068420e-02 7.010790705680847168e-02 2.045857012271881104e-01 -1.184206604957580566e-01 3.410951793193817139e-01 -5.555445700883865356e-02 1.335298866033554077e-01 -2.033630311489105225e-01 1.537370085716247559e-01 1.260240841656923294e-02 2.154391817748546600e-02 2.040784358978271484e-01 -7.543653994798660278e-02 8.648636285215616226e-04 7.364305108785629272e-02 -9.546075016260147095e-02 1.389273256063461304e-01 8.031830936670303345e-02 2.995941340923309326e-01 2.239364385604858398e-01 -1.059182286262512207e-01 1.061643362045288086e-01 -2.090903371572494507e-01 1.631723642349243164e-01 -7.742930203676223755e-03 -8.094145357608795166e-02 3.869876638054847717e-02 4.726192355155944824e-01 -2.348440587520599365e-01 -3.100207746028900146e-01 -1.792356371879577637e-01 3.323391778394579887e-03
-2.819523215293884277e-01 2.500280365347862244e-02 -1.462896764278411865e-01 8.144275099039077759e-02 1.657595634460449219e-01 1.032263413071632385e-01 9.112517535686492920e-02 -1.418840736150741577e-01 -1.173980981111526489e-01 2.646202445030212402e-01 -1.889417171478271484e-01 8.806624263525009155e-02 -1.682629734277725220e-01 2.239318341016769409e-01 -1.177697032690048218e-01 -1.153545640408992767e-02 1.127338502556085587e-02 3.345257788896560669e-02 1.559976637363433838e-01 2.938216030597686768e-01 -4.919386804103851318e-01 -7.413078099489212036e-02 1.195995286107063293e-01 -1.199407950043678284e-01 1.114114299416542053e-01 -2.247760444879531860e-01 -6.642974913120269775e-02 1.368074715137481689e-01 -1.532926112413406372e-01 -2.332692295312881470e-01 2.276365906000137329e-01 4.070491343736648560e-02
-1.357508599758148193e-01 1.145789772272109985e-01 9.174402803182601929e-02 -3.871711194515228271e-01 1.200644373893737793e-01 -1.185548380017280579e-01 5.557292327284812927e-02 -1.152147725224494934e-01 6.241820007562637329e-02 -1.624073982238769531e-01 -3.871948271989822388e-02 4.259477853775024414e-01 -2.436703890562057495e-01 -1.288191378116607666e-01 -1.032873149961233139e-02 -2.219052463769912720e-01 -5.018517002463340759e-02 5.592952296137809753e-02 1.602245867252349854e-01 4.615109413862228394e-02 -1.377434432506561279e-01 1.269627064466476440e-01 -1.516662836074829102e-01 5.485231056809425354e-02 -7.617657631635665894e-02 -3.213990628719329834e-01 -4.749396815896034241e-02 3.228264749050140381e-01 -1.895110867917537689e-02 -2.973387539386749268e-01 -1.637047678232192993e-01 3.279877826571464539e-02
-2.985014915466308594e-01 2.851971983909606934e-01 -5.254825577139854431e-02 -2.279072403907775879e-01 1.711924523115158081e-01 -1.121167326346039772e-03 -1.705859154462814331e-01 -4.465499147772789001e-02 -1.051016226410865784e-01 -1.086619868874549866e-01 -2.125034183263778687e-01 1.111439988017082214e-02 -1.029093284159898758e-02 -1.104463338851928711e-01 -3.940720111131668091e-03 3.943729028105735779e-02 2.772119045257568359e-01 -1.893089264631271362e-01 3.610210120677947998e-02 -1.571229100227355957e-01 -2.091833204030990601e-01 5.973337963223457336e-02 9.630142152309417725e-02 3.694939911365509033e-01 1.761211007833480835e-01 -2.312066704034805298e-01 -1.445934772491455078e-01 1.078530624508857727e-01 -2.205521911382675171e-01 1.242443695664405823e-01 -1.436160206794738770e-01 3.145211338996887207e-01
-1.545065790414810181e-01 -3.976753354072570801e-02 -1.375973373651504517e-01 -1.346733570098876953e-01 7.235009223222732544e-02 -1.814547926187515259e-01 -1.163865625858306885e-01 1.832619011402130127e-01 2.484698891639709473e-01 1.427698135375976562e-01 3.668449074029922485e-02 3.209303319454193115e-01 -1.726364642381668091e-01 1.578719764947891235e-01 -1.902077160775661469e-02 1.020227745175361633e-02 4.391574859619140625e-01 -7.739411294460296631e-02 2.341560572385787964e-01 2.926348522305488586e-02 -1.844097971916198730e-01 2.291853073984384537e-03 1.934638768434524536e-01 2.788392603397369385e-01 -8.761648088693618774e-02 8.634548634290695190e-02 9.798423945903778076e-02 2.466122061014175415e-01 2.160918712615966797e-02 -2.419448941946029663e-01 -2.492572218179702759e-01 -1.092021074146032333e-02
-8.740939199924468994e-02 3.141578137874603271e-01 -1.689355522394180298e-01 -3.090928792953491211e-01 1.551263183355331421e-01 2.135073393583297729e-01 5.685802549123764038e-02 2.158721536397933960e-01 -1.016283556818962097e-01 2.515092492103576660e-01 3.135229647159576416e-02 -1.027265191078186035e-02 -1.129093542695045471e-01 -1.296390742063522339e-01 -1.184213384985923767e-01 6.211976706981658936e-02 1.171109303832054138e-01 3.590330183506011963e-01 1.158602014183998108e-01 1.714554131031036377e-01 -1.258121579885482788e-01 3.207505941390991211e-01 -5.374933034181594849e-02 -3.459706902503967285e-02 8.505124598741531372e-02 8.416434377431869507e-02 5.400715395808219910e-02 3.352731466293334961e-01 -7.199896872043609619e-02 -2.740510106086730957e-01 -9.116821736097335815e-02 3.892577439546585083e-02
-2.719734311103820801e-01 7.054609060287475586e-02 2.678619138896465302e-02 1.981154829263687134e-02 2.683652639389038086e-01 1.555378083139657974e-02 -3.610044121742248535e-01 6.293302774429321289e-02 1.073585376143455505e-01 1.735690832138061523e-01 -1.119148656725883484e-01 -9.762085974216461182e-02 -3.010079860687255859e-01 2.407487630844116211e-01 1.172428205609321594e-01 -2.611833512783050537e-01 3.260084390640258789e-01 5.706692580133676529e-03 3.214066028594970703e-01 -2.184007316827774048e-02 3.685978427529335022e-02 7.453788816928863525e-02 2.717210911214351654e-03 -1.971714943647384644e-01 -1.369082927703857422e-01 -1.267300732433795929e-02 -2.908825688064098358e-02 -9.525409899652004242e-03 1.453691720962524414e-01 -2.144183814525604248e-01 1.452252715826034546e-01 2.350127547979354858e-01
-4.847938418388366699e-01 1.126137748360633850e-01 5.306628346443176270e-02 -1.718654185533523560e-01 -1.337690502405166626e-01 8.849117159843444824e-02 -1.380850095301866531e-02 -2.303233593702316284e-01 2.927738009020686150e-03 -3.358406573534011841e-02 -8.930262923240661621e-02 1.120658293366432190e-01 -8.605592697858810425e-02 -1.344219446182250977e-01 4.272281751036643982e-02 1.829320797696709633e-03 3.426408767700195312e-01 2.345130443572998047e-01 2.132811695337295532e-01 7.776226103305816650e-02 -4.622437804937362671e-02 3.224008381366729736e-01 -2.076458781957626343e-01 1.575762927532196045e-01 2.202791273593902588e-01 -1.255767643451690674e-01 -2.179921418428421021e-01 1.322643309831619263e-01 8.732529729604721069e-02 -2.225387990474700928e-01 -5.813916027545928955e-02 6.483839452266693115e-02
-9.930428117513656616e-02 5.735696479678153992e-02 -3.455165624618530273e-01 -2.371682822704315186e-01 2.764899134635925293e-01 3.171251388266682625e-03 -2.250062972307205200e-01 4.888370260596275330e-02 1.334098279476165771e-01 3.233919292688369751e-02 -2.129514329135417938e-02 4.268563389778137207e-01 -2.635821402072906494e-01 8.108023554086685181e-02 1.460009720176458359e-02 -4.726028814911842346e-02 2.645495831966400146e-01 -1.204470172524452209e-01 3.493396565318107605e-02 1.704543381929397583e-01 -2.506102621555328369e-01 -1.553965508937835693e-01 -1.293229609727859497e-01 1.328984275460243225e-02 9.129276126623153687e-02 -3.585510421544313431e-04 -9.772812947630882263e-03 1.742584705352783203e-01 -3.572236374020576477e-02 1.248879432678222656e-01 -3.228139877319335938e-01 1.524539142847061157e-01
-2.082348614931106567e-01 2.651220560073852539e-02 -4.781443998217582703e-02 1.652887761592864990e-01 -1.878196373581886292e-02 1.181217953562736511e-01 -1.545761674642562866e-01 -1.722456663846969604e-01 2.595464885234832764e-01 3.785741627216339111e-01 -5.041693896055221558e-02 3.702583312988281250e-01 -1.388153582811355591e-01 -1.917932368814945221e-02 -2.335850745439529419e-01 -1.337021738290786743e-01 4.188868403434753418e-02 5.395695194602012634e-02 2.077012509107589722e-01 5.475452542304992676e-02 -3.125443458557128906e-01 1.175022348761558533e-01 -1.267172247171401978e-01 -1.157327964901924133e-01 -1.614542156457901001e-01 -1.275785714387893677e-01 -2.251136898994445801e-01 2.057097107172012329e-01 5.187066644430160522e-02 2.022008039057254791e-02 4.991026222705841064e-02 2.887844443321228027e-01
-2.968682050704956055e-01 5.410657078027725220e-02 -1.329400390386581421e-01 -1.090899184346199036e-01 1.179146468639373779e-01 3.567040199413895607e-03 1.924304515123367310e-01 3.565643727779388428e-02 1.026616171002388000e-01 4.342707991600036621e-01 1.194383203983306885e-01 3.935538828372955322e-01 -8.516297489404678345e-02 -1.334831267595291138e-01 6.113653630018234253e-02 1.861234754323959351e-01 2.958297133445739746e-01 5.595552921295166016e-02 2.187717892229557037e-02 2.020729929208755493e-01 -2.067115902900695801e-01 5.317978933453559875e-02 -1.103011518716812134e-01 1.371558159589767456e-01 1.362425684928894043e-01 -1.794888824224472046e-01 -2.334918528795242310e-01 1.507954001426696777e-01 -5.958484858274459839e-02 9.612401947379112244e-03 2.325297333300113678e-02 2.338937520980834961e-01
-3.283390700817108154e-01 1.588138043880462646e-01 -2.443891614675521851e-01 5.350398272275924683e-02 4.140653014183044434e-01 9.149754792451858521e-02 -6.089206412434577942e-02 -1.306503862142562866e-01 -1.253020912408828735e-01 5.926057696342468262e-02 -1.671235263347625732e-01 2.417580783367156982e-01 -2.322393655776977539e-01 -9.007791988551616669e-03 -2.172733992338180542e-01 -1.076014563441276550e-01 -7.985992729663848877e-02 5.319407209753990173e-02 2.183228433132171631e-01 -4.583459720015525818e-02 -9.164336323738098145e-02 -1.611031964421272278e-02 -3.163031339645385742e-01 6.940308213233947754e-02 1.207590103149414062e-01 8.490812033414840698e-02 3.587364032864570618e-02 2.042949795722961426e-01 -9.476856142282485962e-02 1.238467097282409668e-01 -2.170448601245880127e-01 2.768636643886566162e-01
-1.233821213245391846e-01 4.501262903213500977e-01 -3.349693864583969116e-02 -1.052367314696311951e-01 1.029813438653945923e-01 2.152284383773803711e-01 1.535628829151391983e-02 -2.121533602476119995e-01 1.786915063858032227e-01 -7.203724235296249390e-02 -9.826506674289703369e-02 2.734223008155822754e-02 1.888746619224548340e-01 3.105504065752029419e-02 6.060770899057388306e-02 -2.234677076339721680e-01 7.724922895431518555e-02 2.268551290035247803e-01 2.638226747512817383e-01 5.317374598234891891e-03 -8.145165443420410156e-02 -1.464959084987640381e-01 2.973667532205581665e-02 2.015546150505542755e-02 2.226831465959548950e-01 -2.621216475963592529e-01 1.917265206575393677e-01 2.679361701011657715e-01 -2.795001566410064697e-01 -2.463874220848083496e-01 -7.433804869651794434e-02 4.873486608266830444e-02
-1.638265997171401978e-01 1.820724606513977051e-01 -1.466329209506511688e-02 2.201147675514221191e-01 1.047924086451530457e-01 2.671509385108947754e-01 -2.144958376884460449e-01 -1.183189749717712402e-01 4.567118361592292786e-02 -1.543302386999130249e-01 -1.939176917076110840e-01 5.687252059578895569e-02 -2.742753624916076660e-01 3.678239136934280396e-02 6.444679200649261475e-02 -9.237431734800338745e-02 4.971618950366973877e-01 2.208824083209037781e-02 2.337431013584136963e-01 -5.724754184484481812e-03 1.071966663002967834e-01 -8.041022345423698425e-03 8.328859508037567139e-02 -8.423149585723876953e-02 5.212120711803436279e-02 -1.139287129044532776e-01 2.426519542932510376e-01 -4.856736399233341217e-03 -7.089626044034957886e-02 -4.019980728626251221e-01 1.429665535688400269e-01 5.826831236481666565e-02
-2.163366526365280151e-01 2.820644676685333252e-01 -1.768769323825836182e-01 2.590236663818359375e-01 1.784249395132064819e-01 3.321201503276824951e-01 -1.460264921188354492e-01 2.579656243324279785e-01 -9.448353946208953857e-02 8.591684699058532715e-02 -3.738264366984367371e-02 7.425535470247268677e-03 -2.227439582347869873e-01 1.341169327497482300e-01 -1.038297731429338455e-02 1.231937017291784286e-02 2.528761625289916992e-01 1.109643653035163879e-01 2.785148322582244873e-01 -5.184965208172798157e-02 -1.781299114227294922e-01 -8.707718551158905029e-02 1.324239075183868408e-01 -5.469011887907981873e-02 1.895492076873779297e-01 -1.761349886655807495e-01 1.753359287977218628e-02 -3.111202828586101532e-02 1.523634344339370728e-01 -2.695764601230621338e-01 2.515908181667327881e-01 1.259250044822692871e-01
-1.968548446893692017e-01 6.939345598220825195e-02 9.617187827825546265e-02 -3.350541889667510986e-01 5.067490041255950928e-03 -1.363647636026144028e-02 -2.436300218105316162e-01 1.447915732860565186e-01 8.799115568399429321e-02 -1.863209158182144165e-01 1.096481643617153168e-02 3.870881199836730957e-01 -3.327639400959014893e-01 -3.226143866777420044e-02 5.381522700190544128e-02 2.798322960734367371e-02 1.205167546868324280e-01 2.006864696741104126e-01 3.768708109855651855e-01 2.915461733937263489e-02 -2.666119635105133057e-01 -3.226638957858085632e-02 1.605033501982688904e-02 1.165602728724479675e-01 2.662100791931152344e-01 4.657186567783355713e-02 -7.505203038454055786e-02 3.290202096104621887e-02 -3.932002559304237366e-02 -9.322515875101089478e-02 -1.589794307947158813e-01 2.182021290063858032e-01
-8.109947666525840759e-03 2.006679922342300415e-01 -1.969280689954757690e-01 2.340998351573944092e-01 1.961100250482559204e-01 5.226783454418182373e-02 -2.153784036636352539e-01 1.535951644182205200e-01 1.289997249841690063e-01 -2.469617128372192383e-02 -1.899423301219940186e-01 2.898719012737274170e-01 -1.365610063076019287e-01 3.326565027236938477e-01 -1.074036490172147751e-02 -6.063234806060791016e-02 1.720173060894012451e-01 -1.301825493574142456e-01 2.340445816516876221e-01 -7.442982494831085205e-02 -2.922256588935852051e-01 -4.394127801060676575e-02 -3.094747848808765411e-02 7.470773905515670776e-02 6.388854980468750000e-02 -3.787957429885864258e-01 8.644299954175949097e-02 -6.903292238712310791e-02 -1.638141274452209473e-01 -1.812012493610382080e-01 2.364359796047210693e-01 9.143734723329544067e-02
-1.704364717006683350e-01 3.264560103416442871e-01 3.006936311721801758e-01 -1.673635467886924744e-02 -4.920880496501922607e-02 -4.446354880928993225e-02 -4.295044764876365662e-02 -1.412051320075988770e-01 -5.972187593579292297e-02 1.999189555644989014e-01 -9.934736788272857666e-02 9.816939383745193481e-02 -1.588487923145294189e-01 1.644558161497116089e-01 9.901919402182102203e-03 -2.097637392580509186e-02 2.392377853393554688e-01 -2.135487645864486694e-01 1.855571269989013672e-01 1.733965724706649780e-01 -4.225854277610778809e-01 2.427508309483528137e-02 -1.130675971508026123e-01 3.554638922214508057e-01 5.512821301817893982e-02 -2.555458247661590576e-01 -5.144731327891349792e-02 1.930557340383529663e-01 -2.781785465776920319e-02 -1.723529994487762451e-01 7.594171911478042603e-02 -3.862600773572921753e-02
-1.835295408964157104e-01 2.381202876567840576e-01 -1.879012882709503174e-01 -2.915911376476287842e-01 5.781707167625427246e-02 -1.755073964595794678e-01 -2.156729064881801605e-02 -1.552128493785858154e-01 -2.890485823154449463e-01 1.583190113306045532e-01 -1.368051171302795410e-01 -1.006254702806472778e-01 -1.465929150581359863e-01 -2.281762212514877319e-01 1.160808280110359192e-02 4.490806907415390015e-02 3.766858577728271484e-01 1.723326742649078369e-01 1.772117018699645996e-01 1.217523813247680664e-01 -2.563343644142150879e-01 1.307292003184556961e-02 -1.421748846769332886e-01 7.441721111536026001e-02 1.938997805118560791e-01 -2.465275377035140991e-01 -9.748333692550659180e-02 -2.830125391483306885e-02 1.429941803216934204e-01 -2.657467424869537354e-01 9.057518839836120605e-02 -4.838859662413597107e-03
-5.190466046333312988e-01 1.222207248210906982e-01 6.090279668569564819e-02 -1.022298634052276611e-01 -1.060636937618255615e-01 8.873324841260910034e-02 1.243693977594375610e-01 -1.926957070827484131e-01 6.204130873084068298e-02 1.330832391977310181e-01 -2.251045778393745422e-02 1.664459705352783203e-01 -1.900645196437835693e-01 -1.281122118234634399e-01 -6.758633255958557129e-02 -8.529627695679664612e-03 2.960618436336517334e-01 3.813997209072113037e-01 2.718675136566162109e-01 1.717916578054428101e-01 6.845326721668243408e-02 2.243798226118087769e-01 -1.572277992963790894e-01 2.747021056711673737e-02 1.537566035985946655e-01 -1.188964992761611938e-01 -1.041219383478164673e-01 6.474252045154571533e-02 8.531206101179122925e-02 -1.482112407684326172e-01 -1.295065730810165405e-01 8.332846313714981079e-02
-2.492821067571640015e-01 1.979385912418365479e-01 -1.616081297397613525e-01 -4.055230021476745605e-01 3.820070028305053711e-01 -6.811209768056869507e-02 -1.600760668516159058e-01 9.516362845897674561e-02 1.254671663045883179e-01 1.756179779767990112e-01 -5.237425863742828369e-02 -2.809661626815795898e-02 -2.684494853019714355e-01 -2.956732921302318573e-02 -1.914653927087783813e-01 1.093015633523464203e-02 9.851287305355072021e-02 9.804190695285797119e-02 -5.901393294334411621e-02 -2.156902477145195007e-02 -1.221108138561248779e-01 -7.626345008611679077e-02 -9.443370252847671509e-02 1.384169310331344604e-01 7.625751942396163940e-02 -1.076416149735450745e-01 -4.417719542980194092e-01 4.488190636038780212e-02 1.402783691883087158e-01 -1.602664440870285034e-01 -1.761190444231033325e-01 -8.261473267339169979e-04
-1.434673666954040527e-01 4.451829940080642700e-02 2.816599048674106598e-02 -4.303710460662841797e-01 2.699493765830993652e-01 1.629923284053802490e-01 -3.546850085258483887e-01 3.527512773871421814e-02 3.952596485614776611e-01 1.267770826816558838e-01 1.171779185533523560e-01 1.531586349010467529e-01 -1.343336850404739380e-01 -1.174361184239387512e-01 -8.103691786527633667e-02 1.766472309827804565e-02 2.006911933422088623e-01 -1.329668313264846802e-01 1.266255080699920654e-01 1.981692910194396973e-01 -1.383019536733627319e-01 -6.287113577127456665e-02 9.346430748701095581e-02 1.500943303108215332e-01 1.310555785894393921e-01 -2.222501635551452637e-01 -1.891808360815048218e-01 7.918876409530639648e-02 -9.302429109811782837e-02 6.508003920316696167e-02 -1.013980582356452942e-01 1.316176950931549072e-01
1.585918292403221130e-02 1.840661168098449707e-01 -9.712675958871841431e-02 1.849385201930999756e-01 1.008598059415817261e-01 3.870291113853454590e-01 3.135757520794868469e-02 -1.060060337185859680e-01 -1.021584570407867432e-01 3.369883000850677490e-01 -3.084605932235717773e-01 1.524524390697479248e-01 -6.294064968824386597e-02 1.150146275758743286e-01 1.226046215742826462e-02 4.333911091089248657e-02 4.510433673858642578e-01 -9.682852774858474731e-03 6.909810751676559448e-02 1.009023562073707581e-01 -1.256139669567346573e-02 -1.986064463853836060e-01 -4.665772430598735809e-03 2.413822114467620850e-01 6.485602259635925293e-02 -1.989466547966003418e-01 3.751908615231513977e-02 2.420969866216182709e-02 -2.770026586949825287e-02 -2.851083278656005859e-01 1.789319068193435669e-01 1.105087324976921082e-01
-7.704383879899978638e-02 1.534300595521926880e-01 -1.563023924827575684e-01 5.325114354491233826e-02 1.400068104267120361e-01 1.568935513496398926e-01 -2.192827165126800537e-01 3.636087104678153992e-02 -6.701930612325668335e-02 -1.015659123659133911e-01 -3.413453400135040283e-01 1.188964247703552246e-01 -1.731994003057479858e-01 1.638552397489547729e-01 -9.396263211965560913e-02 9.308546781539916992e-02 1.245507746934890747e-01 -1.333519220352172852e-01 -6.331894546747207642e-02 8.153244853019714355e-02 -1.629983037710189819e-01 2.963904524222016335e-03 2.725063264369964600e-02 1.898692250251770020e-01 9.133709967136383057e-02 -4.077410101890563965e-01 -3.078975081443786621e-01 2.338223457336425781e-01 -2.795713841915130615e-01 4.227428138256072998e-02 2.247550897300243378e-02 3.434941470623016357e-01
-5.465858429670333862e-02 1.017562374472618103e-01 -4.621561244130134583e-02 9.544761478900909424e-02 2.971871197223663330e-01 9.939489513635635376e-02 -1.662756353616714478e-01 1.783231943845748901e-01 -9.709476679563522339e-02 6.293217092752456665e-02 -6.119350343942642212e-02 -7.136484235525131226e-02 -2.627939283847808838e-01 2.027756571769714355e-01 -9.407378733158111572e-02 -3.441205024719238281e-01 1.786040663719177246e-01 2.288838289678096771e-02 3.051775693893432617e-01 -1.067711338400840759e-01 6.648993492126464844e-02 3.996122255921363831e-02 -1.020510122179985046e-01 -1.091722995042800903e-01 -7.198955398052930832e-03 -2.691537737846374512e-01 -2.351674437522888184e-02 3.071724995970726013e-02 2.275172062218189240e-02 -3.257743418216705322e-01 9.719781577587127686e-02 4.502213299274444580e-01
-3.153390288352966309e-01 1.025927960872650146e-01 -1.029351204633712769e-01 -2.404795438051223755e-01 6.075426563620567322e-02 1.149854809045791626e-02 -1.644032001495361328e-01 2.852037549018859863e-01 -2.802801551297307014e-03 -4.540758207440376282e-02 1.448610723018646240e-01 3.683098359033465385e-03 -1.813856810331344604e-01 -2.272727899253368378e-02 -3.912990689277648926e-01 -1.170199960470199585e-01 1.696278303861618042e-01 1.925565674901008606e-02 1.697620451450347900e-01 1.421487331390380859e-01 -2.259886711835861206e-01 -1.800878942012786865e-01 -2.640711069107055664e-01 -9.395200014114379883e-02 -6.234869360923767090e-03 -1.383387763053178787e-02 -1.483218073844909668e-01 2.872212231159210205e-01 -3.327091038227081299e-01 -9.635244309902191162e-02 1.428426802158355713e-01 2.795463055372238159e-02
-2.806225121021270752e-01 2.027445882558822632e-01 -5.165280401706695557e-02 -1.529247909784317017e-01 -1.495690550655126572e-02 8.568251132965087891e-02 -2.071943879127502441e-01 -7.693659514188766479e-02 -3.403789699077606201e-01 2.010803967714309692e-01 2.408872544765472412e-01 -4.572276771068572998e-02 -1.387059837579727173e-01 -2.518305182456970215e-01 -1.496112346649169922e-01 2.252390086650848389e-01 3.397117257118225098e-01 -1.470316648483276367e-01 1.744808256626129150e-01 1.535531133413314819e-01 -3.122659623622894287e-01 8.062222599983215332e-02 3.091862238943576813e-02 1.604268848896026611e-01 1.866878569126129150e-01 -1.672522723674774170e-02 -2.930582500994205475e-02 1.290821731090545654e-01 -7.736239582300186157e-02 -1.048242673277854919e-01 5.465520545840263367e-02 1.764503270387649536e-01
-2.473160624504089355e-01 3.927387595176696777e-01 8.408556133508682251e-02 -1.927303969860076904e-01 1.310771852731704712e-01 -1.472320966422557831e-02 1.433217618614435196e-02 -2.417138814926147461e-01 -2.993202768266201019e-02 1.983760446310043335e-01 -4.454885423183441162e-02 -9.617551416158676147e-02 -8.531039953231811523e-02 1.121293101459741592e-02 2.789654731750488281e-01 -1.995713412761688232e-01 1.755410730838775635e-01 7.692340016365051270e-02 2.175574153661727905e-01 2.502814531326293945e-01 -8.689042925834655762e-02 1.487582623958587646e-01 1.254900079220533371e-02 1.077377004548907280e-03 -4.263138771057128906e-02 -6.452432274818420410e-02 -2.978589572012424469e-02 4.112038016319274902e-01 5.381802842020988464e-02 -1.481432616710662842e-01 -1.114636883139610291e-01 3.131200075149536133e-01
-1.791531890630722046e-01 5.471280217170715332e-02 2.074850499629974365e-01 -2.498638033866882324e-01 2.276210933923721313e-01 6.903117895126342773e-02 4.195921868085861206e-02 8.675921708345413208e-02 8.899470791220664978e-03 -2.181048691272735596e-02 7.675099372863769531e-02 3.148949742317199707e-01 -2.112951874732971191e-01 -2.715559303760528564e-01 -4.611232131719589233e-02 -3.238005340099334717e-01 7.110511511564254761e-02 3.752734046429395676e-03 -2.971995621919631958e-02 -2.884410321712493896e-02 -1.271487921476364136e-01 -7.781407237052917480e-02 -1.493900269269943237e-01 2.020910941064357758e-02 -1.558417528867721558e-01 -1.683867275714874268e-01 -1.210714504122734070e-01 2.818746864795684814e-01 -1.312540378421545029e-02 -4.501741230487823486e-01 1.852881396189332008e-03 2.475494891405105591e-01
-1.723575294017791748e-01 1.518633216619491577e-01 -2.553173601627349854e-01 -3.113370537757873535e-01 1.314320228993892670e-02 -7.409182935953140259e-02 -1.163532063364982605e-01 2.647129297256469727e-01 1.506631672382354736e-01 1.181640625000000000e-01 -8.462849259376525879e-02 2.440340220928192139e-01 -1.357833743095397949e-01 1.323385983705520630e-01 -6.543308496475219727e-02 -6.685045361518859863e-02 3.685914278030395508e-01 6.201571598649024963e-02 1.155474931001663208e-01 -4.359792172908782959e-02 -2.469332069158554077e-01 -2.046660631895065308e-01 2.561155855655670166e-01 5.125134810805320740e-02 -2.085898071527481079e-01 -7.922190427780151367e-02 2.314942181110382080e-01 2.254159599542617798e-01 4.560005664825439453e-02 1.246558353304862976e-01 -2.233547717332839966e-01 -4.927000030875205994e-03
-1.169760748744010925e-01 2.748997807502746582e-01 -3.073774650692939758e-02 -1.166647300124168396e-02 4.010263681411743164e-01 -8.553621917963027954e-02 5.465131625533103943e-02 -1.099515035748481750e-01 -2.562071382999420166e-02 1.993905752897262573e-01 -5.834009498357772827e-02 2.184583544731140137e-01 -1.904351413249969482e-01 2.108478397130966187e-01 -2.014558613300323486e-01 -1.471962481737136841e-01 1.164690330624580383e-01 -1.596965044736862183e-01 1.431251019239425659e-01 -6.940435618162155151e-02 -1.093280017375946045e-01 3.032253310084342957e-02 -2.921455502510070801e-01 1.739628612995147705e-01 1.132801622152328491e-01 -1.246112957596778870e-02 1.596555300056934357e-02 3.505538403987884521e-01 1.001799199730157852e-02 2.569519877433776855e-01 3.069534432142972946e-03 3.111564218997955322e-01
-2.412754148244857788e-01 1.569501906633377075e-01 -2.666883766651153564e-01 -6.060269474983215332e-02 4.164452254772186279e-01 5.697927251458168030e-02 -6.622800230979919434e-02 -1.308511942625045776e-01 -4.419394209980964661e-02 2.623044252395629883e-01 -2.046696841716766357e-01 2.352648228406906128e-01 -5.926206707954406738e-02 1.609222032129764557e-02 -9.886584430932998657e-02 -7.056737691164016724e-02 -3.028710000216960907e-02 -8.538039028644561768e-02 1.977022290229797363e-01 1.051897853612899780e-01 -2.155265957117080688e-02 -7.477879989892244339e-03 -2.627518475055694580e-01 1.347699612379074097e-01 1.034430935978889465e-01 5.235579982399940491e-02 6.744997203350067139e-02 2.636347115039825439e-01 -1.291893720626831055e-01 1.278749257326126099e-01 3.615772724151611328e-02 4.355815351009368896e-01
-8.889804780483245850e-02 2.375969439744949341e-01 -3.784484788775444031e-02 -3.959350287914276123e-01 1.000864356756210327e-01 7.413407415151596069e-02 -4.453996568918228149e-02 -7.243478298187255859e-02 2.172371186316013336e-02 -9.633986279368400574e-03 5.493580177426338196e-02 3.303480446338653564e-01 4.776464775204658508e-02 -3.954910859465599060e-02 8.582295849919319153e-03 -1.801647059619426727e-02 -3.828025609254837036e-02 1.555217504501342773e-01 1.499393731355667114e-01 2.040695995092391968e-01 -2.680599391460418701e-01 -1.134674400091171265e-01 -7.659433782100677490e-02 -4.760332778096199036e-02 2.663095891475677490e-01 -4.610070884227752686e-01 -2.133546173572540283e-01 1.308836638927459717e-01 1.674692630767822266e-01 -1.717914342880249023e-01 -1.454497873783111572e-01 1.740475594997406006e-01
-2.369012087583541870e-01 1.560202836990356445e-01 -1.804936528205871582e-01 6.356602907180786133e-02 5.936433002352714539e-02 3.225502967834472656e-01 1.209691390395164490e-01 -7.047721743583679199e-02 -1.561313569545745850e-01 1.918850094079971313e-01 -4.618572443723678589e-02 1.778825670480728149e-01 -2.807550132274627686e-01 9.548822790384292603e-02 -1.050239801406860352e-01 -6.914444267749786377e-02 9.471873939037322998e-02 -1.383742392063140869e-01 1.170012876391410828e-01 3.518750369548797607e-01 -4.261015057563781738e-01 -1.747989654541015625e-01 -2.909742668271064758e-02 -9.585318714380264282e-02 2.274978905916213989e-01 -1.215876191854476929e-01 8.958821743726730347e-02 4.474968463182449341e-02 8.674199879169464111e-02 -2.645561993122100830e-01 8.313654363155364990e-02 -9.088324010372161865e-02
-1.211821362376213074e-01 -2.092179283499717712e-02 -6.839775294065475464e-02 -4.813037440180778503e-02 2.911317646503448486e-01 -7.070546597242355347e-02 -3.213548660278320312e-01 -2.191491127014160156e-01 3.588339388370513916e-01 -3.291713446378707886e-02 -2.132999897003173828e-01 1.847163736820220947e-01 -1.165248677134513855e-01 1.701010614633560181e-01 -6.861894577741622925e-02 2.017447352409362793e-01 3.566590845584869385e-01 -2.725865542888641357e-01 2.224134653806686401e-01 -1.025728508830070496e-01 -1.652490496635437012e-01 1.985650956630706787e-01 7.661020010709762573e-02 6.215246394276618958e-02 -1.125149056315422058e-01 -2.246979326009750366e-01 6.016905605792999268e-02 5.377392098307609558e-02 -9.554964303970336914e-02 -1.136489361524581909e-01 9.816001355648040771e-02 1.177323516458272934e-02
-2.468921840190887451e-01 -1.104644015431404114e-01 -4.288401082158088684e-02 -1.585024446249008179e-01 1.081400662660598755e-01 7.000166177749633789e-02 -3.093325346708297729e-02 1.188262552022933960e-01 -1.317570656538009644e-01 3.814320266246795654e-02 1.817090064287185669e-01 3.313777446746826172e-01 -2.378965020179748535e-01 -4.093715846538543701e-01 -1.280279010534286499e-01 -2.501567602157592773e-01 3.289982378482818604e-01 -2.341339178383350372e-02 1.989143490791320801e-01 -1.521509047597646713e-02 -2.891185581684112549e-01 -4.713797941803932190e-02 8.968072012066841125e-03 1.525101959705352783e-01 -3.105351887643337250e-02 -1.527078729122877121e-02 -3.341193497180938721e-02 2.697665989398956299e-01 -2.822984568774700165e-02 -1.506314277648925781e-01 1.685078591108322144e-01 1.367762982845306396e-01
-1.744557172060012817e-02 2.626808881759643555e-01 1.225610002875328064e-01 -1.797304898500442505e-01 -3.809038549661636353e-02 1.433960497379302979e-01 1.037635579705238342e-01 -1.604499369859695435e-01 1.067491918802261353e-01 2.311322093009948730e-02 2.649408578872680664e-02 -6.719948351383209229e-02 -1.272324174642562866e-01 4.357181489467620850e-01 -5.075722560286521912e-02 -5.297517403960227966e-03 4.638507664203643799e-01 8.238834142684936523e-02 1.369526535272598267e-01 7.253963500261306763e-02 -2.543031871318817139e-01 8.319102227687835693e-02 -2.348659634590148926e-01 1.916631162166595459e-01 -8.440575003623962402e-02 -6.517231464385986328e-02 2.130309343338012695e-01 -1.437699198722839355e-01 8.417308330535888672e-02 -2.498668432235717773e-01 -1.623356901109218597e-02 2.059098631143569946e-01
-1.581203341484069824e-01 1.627575606107711792e-01 -8.059718459844589233e-02 -2.512643635272979736e-01 4.191863834857940674e-01 -5.039009079337120056e-02 -7.731708884239196777e-02 -2.141581773757934570e-01 1.332892328500747681e-01 2.412703782320022583e-01 -8.120755851268768311e-02 3.046318888664245605e-01 -1.216392032802104950e-02 1.960101276636123657e-01 -1.307972371578216553e-01 -8.668965101242065430e-02 1.380253136157989502e-01 -5.397780984640121460e-02 5.622517317533493042e-03 -8.158926665782928467e-02 -4.454384744167327881e-01 4.678194969892501831e-02 -2.921969071030616760e-02 6.345575302839279175e-02 2.663275599479675293e-01 1.371127665042877197e-01 -6.827528774738311768e-02 -7.882927358150482178e-02 -7.979796081781387329e-02 -1.096372455358505249e-01 -6.018322892487049103e-03 2.388493120670318604e-01
-6.190932169556617737e-02 2.559761703014373779e-01 2.694835141301155090e-02 2.083507776260375977e-01 1.751834601163864136e-01 8.155874907970428467e-02 -1.537954807281494141e-01 -1.316198706626892090e-01 -8.401862531900405884e-02 6.072876974940299988e-02 -3.619107604026794434e-01 1.896745413541793823e-01 -2.305845618247985840e-01 7.654479891061782837e-02 -1.691651940345764160e-01 2.247661799192428589e-01 7.525022327899932861e-02 3.415454924106597900e-02 1.209904998540878296e-01 2.046997547149658203e-01 -2.783560752868652344e-01 8.473782241344451904e-02 -1.428282912820577621e-02 8.164827525615692139e-02 7.058017700910568237e-02 -2.546916306018829346e-01 6.237551197409629822e-02 1.323513220995664597e-02 2.617461979389190674e-01 -2.725093364715576172e-01 2.424659579992294312e-01 2.488793581724166870e-01
-1.675904244184494019e-01 2.305579483509063721e-01 6.130255013704299927e-02 -3.337446153163909912e-01 3.451868891716003418e-01 -1.135999858379364014e-01 -2.160589993000030518e-01 -1.193757131695747375e-01 3.972485428676009178e-04 2.348917722702026367e-01 -1.118379384279251099e-01 1.877982765436172485e-01 2.626774832606315613e-02 -9.918097406625747681e-02 -8.135316520929336548e-02 4.779821634292602539e-02 3.000294566154479980e-01 -5.308569595217704773e-02 -8.480960130691528320e-02 -5.706826597452163696e-02 -1.043705716729164124e-01 1.822854727506637573e-01 -1.672980636358261108e-01 -4.409450665116310120e-02 -3.711087405681610107e-01 1.222664304077625275e-02 2.012846469879150391e-01 7.477284222841262817e-02 1.373651670292019844e-03 -3.298986852169036865e-01 1.328111290931701660e-01 2.123655751347541809e-02
-8.996061515063047409e-04 3.247184157371520996e-01 2.562930807471275330e-02 -1.714709848165512085e-01 1.890240311622619629e-01 2.315843664109706879e-02 -2.774887979030609131e-01 -2.859382629394531250e-01 7.243628054857254028e-02 5.348816514015197754e-02 -5.979595705866813660e-02 -5.025722831487655640e-02 -1.555419415235519409e-01 -4.271526634693145752e-02 2.710013091564178467e-01 -1.394778788089752197e-01 1.410652548074722290e-01 4.221973195672035217e-02 3.152021765708923340e-01 3.528288006782531738e-01 -1.469061374664306641e-01 -4.776730760931968689e-02 -4.505598917603492737e-03 1.276683062314987183e-01 -2.760951407253742218e-02 -9.562090039253234863e-02 1.765210479497909546e-01 3.205056190490722656e-01 -2.504272162914276123e-01 -1.273312419652938843e-01 -8.397494442760944366e-03 1.669011861085891724e-01
-2.500860393047332764e-01 1.210169941186904907e-01 5.025580152869224548e-02 -1.417865753173828125e-01 3.064049184322357178e-01 1.657525151968002319e-01 -2.421044558286666870e-01 2.500073909759521484e-01 -1.181871145963668823e-01 1.945705264806747437e-01 -8.466737717390060425e-02 -5.823740735650062561e-02 -3.133725523948669434e-01 9.630167484283447266e-02 -1.094391569495201111e-01 -3.974486887454986572e-01 1.881309896707534790e-01 -6.305142305791378021e-03 2.757680118083953857e-01 -1.734674163162708282e-02 -2.838035346940159798e-03 -1.930338446982204914e-03 3.645452484488487244e-02 -1.959128081798553467e-01 -7.671975344419479370e-02 -8.626126497983932495e-02 8.230076730251312256e-02 -7.063294947147369385e-02 -4.893655702471733093e-02 -1.578196138143539429e-01 -8.549078553915023804e-02 3.266460895538330078e-01
-2.588766813278198242e-01 1.559508889913558960e-01 -3.295892849564552307e-02 5.613278970122337341e-02 2.177510410547256470e-01 2.643041014671325684e-01 -9.139658510684967041e-02 2.343124151229858398e-01 -1.106395944952964783e-01 1.010551769286394119e-02 -1.975789666175842285e-01 1.362751573324203491e-01 -1.195192337036132812e-01 3.824917972087860107e-01 -1.340791881084442139e-01 1.766433194279670715e-02 2.495072036981582642e-01 -1.224330887198448181e-01 1.530161648988723755e-01 -1.789953187108039856e-02 -8.699615299701690674e-02 -1.277505457401275635e-01 -8.387224376201629639e-02 1.832772977650165558e-02 1.562549173831939697e-01 -7.108654826879501343e-02 1.968964748084545135e-02 -1.241872981190681458e-01 -8.736200630664825439e-02 -3.889112472534179688e-01 3.596766591072082520e-01 9.645649790763854980e-02
-3.049945533275604248e-01 8.414475619792938232e-02 -5.509220808744430542e-02 -2.970166206359863281e-01 9.362430125474929810e-02 1.134641841053962708e-01 5.689204111695289612e-02 3.004064261913299561e-01 -9.887473285198211670e-02 -3.729834407567977905e-02 8.302935212850570679e-02 -6.618984043598175049e-03 -1.261018812656402588e-01 -1.142928972840309143e-01 -1.741460859775543213e-01 -3.002943396568298340e-01 2.799256443977355957e-01 -5.540717393159866333e-03 1.601873338222503662e-01 2.883957326412200928e-01 -2.602083086967468262e-01 5.892273411154747009e-02 -6.237789243459701538e-02 4.589726775884628296e-02 -9.841346740722656250e-02 -1.350809782743453979e-01 7.867538928985595703e-02 4.653193354606628418e-01 -5.757817253470420837e-02 7.772558182477951050e-02 3.853917121887207031e-03 -3.919583559036254883e-02
-3.035909533500671387e-01 2.596679627895355225e-01 -1.604896783828735352e-01 -3.448190093040466309e-01 2.385760545730590820e-01 -1.653045415878295898e-01 -1.355278640985488892e-01 -3.841381892561912537e-02 5.523709952831268311e-02 1.957996785640716553e-01 -1.092118993401527405e-01 9.027861058712005615e-02 -1.697604358196258545e-02 1.841314285993576050e-01 5.594500899314880371e-02 -2.443061619997024536e-01 1.051371321082115173e-01 -1.868613064289093018e-02 -1.757672242820262909e-02 9.731068275868892670e-03 -2.271875739097595215e-01 -1.432683169841766357e-01 -4.506027325987815857e-02 1.960888206958770752e-01 -2.022827789187431335e-02 -2.112515121698379517e-01 -4.699204266071319580e-01 2.161368541419506073e-02 1.235052943229675293e-01 -1.350883096456527710e-01 1.429819152690470219e-03 9.447374194860458374e-02
-5.384784936904907227e-02 1.114473566412925720e-01 -1.035862714052200317e-01 1.230923533439636230e-01 4.180324077606201172e-02 1.195592060685157776e-01 -2.071367651224136353e-01 5.332038924098014832e-02 2.286404222249984741e-01 -2.087479233741760254e-01 -2.466447800397872925e-01 1.088152453303337097e-02 -2.099165916442871094e-01 1.378948837518692017e-01 -7.473453134298324585e-02 7.466728240251541138e-02 2.655994594097137451e-01 5.280054174363613129e-03 2.949086725711822510e-01 -1.429741978645324707e-01 1.019854247570037842e-01 -1.595303267240524292e-01 5.224522575736045837e-02 2.135994732379913330e-01 1.227066069841384888e-01 -3.272578418254852295e-01 -1.798264533281326294e-01 2.927794754505157471e-01 -1.444852054119110107e-01 -9.528332203626632690e-02 3.851915895938873291e-02 3.634876012802124023e-01
-2.611213028430938721e-01 1.408331841230392456e-01 -3.224778175354003906e-02 2.757053375244140625e-01 3.313564658164978027e-01 3.085352480411529541e-01 -5.007469560950994492e-03 -1.264189183712005615e-01 -1.088528335094451904e-01 1.878986656665802002e-01 -2.241234034299850464e-01 1.065226048231124878e-01 -1.229297369718551636e-01 1.315238513052463531e-02 5.663982406258583069e-02 1.701291836798191071e-02 1.715951263904571533e-01 8.106433600187301636e-02 -5.360256507992744446e-02 3.600071072578430176e-01 -3.307272195816040039e-01 2.143855765461921692e-02 3.943943232297897339e-02 1.704016476869583130e-01 -9.707808494567871094e-02 -2.314147353172302246e-02 4.314477369189262390e-02 1.326784491539001465e-01 -2.091998159885406494e-01 -2.936745882034301758e-01 9.876403212547302246e-02 9.110308438539505005e-02
-1.991726607084274292e-01 1.376687735319137573e-01 -1.505388021469116211e-01 4.583702608942985535e-02 1.537639945745468140e-01 3.147523105144500732e-01 -3.988794237375259399e-02 -2.473841607570648193e-01 -1.570307165384292603e-01 2.593960165977478027e-01 -7.949128746986389160e-02 7.657974213361740112e-02 -2.450789958238601685e-01 1.481481641530990601e-01 -2.535901069641113281e-01 3.296305611729621887e-02 4.727952927350997925e-02 -2.273085713386535645e-02 5.118415132164955139e-02 2.324393689632415771e-01 -3.448912203311920166e-01 2.469718158245086670e-01 4.156843200325965881e-02 2.694373019039630890e-02 2.118595317006111145e-02 -1.033234521746635437e-01 -2.249644547700881958e-01 -3.207483887672424316e-02 2.493429183959960938e-02 -2.751998901367187500e-01 3.091721832752227783e-01 5.543021485209465027e-02
-3.972227871417999268e-01 2.627585232257843018e-01 -2.098525017499923706e-01 -2.483428567647933960e-01 1.396564394235610962e-01 -2.288713157176971436e-01 -5.743601359426975250e-03 -1.128325164318084717e-01 -2.132998704910278320e-01 1.180308908224105835e-01 -1.552553772926330566e-01 -1.272899955511093140e-01 -1.160122379660606384e-01 -9.399376809597015381e-02 -5.144426226615905762e-02 -8.373960852622985840e-03 2.059494405984878540e-01 3.696016222238540649e-02 1.265854984521865845e-01 8.638288080692291260e-02 -3.730619549751281738e-01 -1.385114490985870361e-01 -1.612865924835205078e-01 3.871462121605873108e-02 8.956325799226760864e-02 -1.877738237380981445e-01 3.244139999151229858e-02 7.767153531312942505e-02 1.863063722848892212e-01 -2.555770874023437500e-01 1.932998150587081909e-01 -1.310108751058578491e-01
-1.708437502384185791e-01 1.802863366901874542e-02 1.761580705642700195e-01 -1.636451780796051025e-01 1.740515381097793579e-01 -2.126274406909942627e-01 -3.085367381572723389e-01 -7.954767346382141113e-02 -2.807971648871898651e-02 -1.270751655101776123e-01 4.484112560749053955e-02 1.658453345298767090e-01 -3.130427896976470947e-01 -6.332717090845108032e-02 -7.213906943798065186e-02 1.851488649845123291e-02 2.011063396930694580e-01 1.078403219580650330e-01 1.282958090305328369e-01 1.054217964410781860e-01 -2.024427801370620728e-01 -3.852964192628860474e-02 -5.881302431225776672e-02 2.573432326316833496e-01 1.562418490648269653e-01 -7.522626966238021851e-02 -2.894446440041065216e-02 2.090840786695480347e-01 -9.721170365810394287e-02 -9.612372517585754395e-02 4.712039530277252197e-01 2.729423940181732178e-01
-2.146081775426864624e-01 6.653887778520584106e-02 1.422930955886840820e-01 -2.662586569786071777e-01 -4.218272119760513306e-02 -7.010164856910705566e-02 6.473526358604431152e-02 9.914988279342651367e-02 -6.572351604700088501e-02 -1.257185041904449463e-01 1.112860590219497681e-01 1.539055258035659790e-01 -1.200170740485191345e-01 9.923527389764785767e-02 -2.078067213296890259e-01 -1.438027173280715942e-01 2.679800987243652344e-01 3.702673688530921936e-02 3.412270545959472656e-01 2.003767192363739014e-01 -4.888862371444702148e-01 1.040267571806907654e-01 -3.767680749297142029e-02 -7.868614047765731812e-02 1.126085221767425537e-01 1.509401649236679077e-01 -9.697081893682479858e-02 3.107299804687500000e-01 -1.154379621148109436e-01 -2.161839753389358521e-01 6.790983676910400391e-02 6.509650498628616333e-03
-4.356350004673004150e-02 2.977825105190277100e-01 -2.226153612136840820e-01 -4.113521873950958252e-01 4.183145165443420410e-01 2.213268727064132690e-02 -4.724758863449096680e-02 -7.376597728580236435e-03 1.524050831794738770e-01 1.475553065538406372e-01 7.887056469917297363e-02 2.631866335868835449e-01 -1.665982417762279510e-02 -3.771513700485229492e-02 -2.804378271102905273e-01 -1.640587598085403442e-01 -3.494600951671600342e-02 7.628902792930603027e-02 7.249942421913146973e-02 1.281991451978683472e-01 -2.189942747354507446e-01 -2.516692876815795898e-01 -8.781224489212036133e-02 -5.415926501154899597e-02 1.868359744548797607e-01 -1.480067074298858643e-01 -6.811285018920898438e-02 7.817009091377258301e-02 -6.727756559848785400e-02 -1.438681334257125854e-01 -1.969930082559585571e-01 5.367489531636238098e-02
-2.257118523120880127e-01 6.438415497541427612e-03 5.308987200260162354e-02 -3.084292709827423096e-01 1.658552736043930054e-01 1.426744461059570312e-01 -1.675973683595657349e-01 -1.351863592863082886e-01 1.503188014030456543e-01 -4.878029599785804749e-02 1.766725629568099976e-02 3.666482865810394287e-01 -3.152431249618530273e-01 1.532119978219270706e-02 2.230769246816635132e-01 -9.567698836326599121e-02 1.131715476512908936e-01 6.037272140383720398e-02 1.478408128023147583e-01 1.610765159130096436e-01 -1.856012791395187378e-01 -1.922207921743392944e-01 4.173486679792404175e-02 5.089159682393074036e-02 3.006537258625030518e-01 5.592911317944526672e-02 -2.261268943548202515e-01 2.166974395513534546e-01 -2.579784095287322998e-01 1.509890891611576080e-02 1.520088016986846924e-01 1.307884007692337036e-01
7.707799319177865982e-03 2.131843119859695435e-01 -1.166619211435317993e-01 -3.350640237331390381e-01 3.231596052646636963e-01 2.963269054889678955e-01 -1.782034933567047119e-01 6.544294953346252441e-02 2.613730132579803467e-01 8.358252048492431641e-02 1.502700597047805786e-01 3.533137142658233643e-01 1.761168008670210838e-03 -7.925522327423095703e-02 -9.089580923318862915e-02 -3.715690970420837402e-02 4.302664846181869507e-02 1.324826776981353760e-01 9.877869486808776855e-02 1.785717159509658813e-01 -1.016257107257843018e-01 -8.663190156221389771e-02 -1.665679514408111572e-01 -3.447293117642402649e-02 1.554314643144607544e-01 -3.816187679767608643e-01 -1.845983266830444336e-01 -1.155217662453651428e-01 -7.136234641075134277e-02 -2.458807639777660370e-02 5.879635363817214966e-02 1.658661663532257080e-01
-2.498906403779983521e-01 2.550467550754547119e-01 1.153567153960466385e-02 -9.076353162527084351e-02 4.234879612922668457e-01 -1.516275946050882339e-02 1.166182532906532288e-01 9.856643527746200562e-02 3.984794951975345612e-03 1.226099655032157898e-01 1.565384715795516968e-01 1.075872480869293213e-01 -2.349122911691665649e-01 2.218856811523437500e-01 1.277133673429489136e-01 -9.742675349116325378e-03 4.848814308643341064e-01 -1.213445141911506653e-01 2.702045738697052002e-01 -7.915829122066497803e-02 8.262830227613449097e-02 -2.033880352973937988e-01 7.112795952707529068e-03 -1.377627402544021606e-01 -1.034117713570594788e-01 -2.478147298097610474e-01 1.001415327191352844e-01 8.234374970197677612e-02 -5.316248536109924316e-02 4.577788989990949631e-03 2.792686037719249725e-02 2.050272002816200256e-02
-2.303885370492935181e-01 1.532428339123725891e-02 6.801368296146392822e-02 -2.000577300786972046e-01 1.544862091541290283e-01 7.198169082403182983e-02 -8.341365307569503784e-02 -3.542942553758621216e-02 1.679183840751647949e-01 1.402461230754852295e-01 -2.799010574817657471e-01 8.994581550359725952e-02 -1.228551119565963745e-01 2.759822607040405273e-01 5.172605440020561218e-02 1.653688699007034302e-01 2.652261853218078613e-01 -1.488237529993057251e-01 2.664515674114227295e-01 2.232975661754608154e-01 -3.135509192943572998e-01 -9.485127776861190796e-02 -3.504820764064788818e-01 1.616666316986083984e-01 2.229075878858566284e-01 7.962320931255817413e-03 -1.247516181319952011e-02 -1.953650563955307007e-01 1.680459827184677124e-01 -1.340078413486480713e-01 5.350648239254951477e-02 4.922565817832946777e-02
2.363388538360595703e-01 3.644124567508697510e-01 6.538771092891693115e-02 -1.456147581338882446e-01 1.213661581277847290e-01 9.959561377763748169e-02 9.758540987968444824e-02 -1.097661927342414856e-01 4.294346272945404053e-02 -1.004630513489246368e-02 6.032987684011459351e-02 8.133221417665481567e-03 -1.272150427103042603e-01 8.503831177949905396e-02 -1.208915561437606812e-01 -8.281776309013366699e-02 1.572784185409545898e-01 -1.254675239324569702e-01 4.064726084470748901e-02 2.451428025960922241e-01 -4.051597118377685547e-01 -8.143676817417144775e-02 6.524294614791870117e-02 5.076126381754875183e-02 -5.176105722784996033e-02 -2.960922420024871826e-01 -1.737481802701950073e-01 -1.005459502339363098e-01 8.572914451360702515e-02 -2.754309773445129395e-01 8.414823561906814575e-02 4.339611530303955078e-01
2.346556037664413452e-01 2.642668187618255615e-01 -1.014508083462715149e-01 -9.127274155616760254e-02 3.218276798725128174e-01 2.796086855232715607e-02 1.826991289854049683e-01 5.349849537014961243e-02 -2.146132662892341614e-02 7.887654006481170654e-02 -5.279341340065002441e-02 2.162344604730606079e-01 -3.010038435459136963e-01 8.601607382297515869e-02 -1.800167709589004517e-01 -1.695496439933776855e-01 3.872944274917244911e-03 -1.425105184316635132e-01 2.876286506652832031e-01 8.868409693241119385e-02 -1.260255575180053711e-01 2.849908173084259033e-02 1.933833360671997070e-01 1.612175069749355316e-02 1.273950934410095215e-02 -2.878181040287017822e-01 -1.122973859310150146e-01 3.249808796681463718e-04 1.847791112959384918e-02 -2.395768612623214722e-01 1.850499808788299561e-01 3.842314183712005615e-01
-1.223659887909889221e-01 1.757619678974151611e-01 -2.558156102895736694e-02 -3.199129998683929443e-01 2.118557840585708618e-01 1.527953147888183594e-01 -2.127725780010223389e-01 1.454981714487075806e-01 5.539369955658912659e-02 1.265709400177001953e-01 -1.502684801816940308e-01 3.662594556808471680e-01 -4.101201426237821579e-03 1.300084311515092850e-02 1.952401734888553619e-02 -7.651089876890182495e-02 -2.757691219449043274e-02 1.497875452041625977e-01 1.789065003395080566e-01 3.348358273506164551e-01 -2.646426260471343994e-01 -8.348413556814193726e-02 -2.528529167175292969e-01 1.625903844833374023e-01 1.856860667467117310e-01 -1.869096308946609497e-01 -1.060790196061134338e-01 -2.377764880657196045e-01 1.480582356452941895e-01 -1.828997135162353516e-01 -8.097959309816360474e-02 1.992864906787872314e-02
3.363357856869697571e-02 2.525409758090972900e-01 8.866154402494430542e-02 -4.346545636653900146e-01 -9.228094667196273804e-02 8.278360217809677124e-02 -2.040913328528404236e-02 -9.779421985149383545e-02 -1.844270229339599609e-01 -5.774268880486488342e-02 -3.148192167282104492e-02 2.073309384286403656e-02 -8.197204023599624634e-02 3.311006724834442139e-01 2.379538305103778839e-02 -1.012551598250865936e-02 4.581612944602966309e-01 1.699271053075790405e-01 2.196530103683471680e-01 1.524019241333007812e-01 -2.642672359943389893e-01 1.576727330684661865e-01 -2.047649174928665161e-01 2.259936034679412842e-01 -2.355735003948211670e-02 -7.889483869075775146e-02 -6.635444704443216324e-03 -9.275460243225097656e-02 6.744639575481414795e-02 -1.159398630261421204e-01 4.000240564346313477e-02 1.555459499359130859e-01
-2.427885085344314575e-01 2.039255201816558838e-01 7.247900217771530151e-02 -3.407484591007232666e-01 1.649577468633651733e-01 -1.535398811101913452e-01 -3.461194634437561035e-01 -1.210159361362457275e-01 -8.922578394412994385e-02 1.091313138604164124e-01 -4.711944609880447388e-02 7.298848032951354980e-02 1.343232393264770508e-01 3.227260410785675049e-01 7.648628205060958862e-02 1.398649960756301880e-01 9.608788043260574341e-02 -1.309152543544769287e-01 1.559087783098220825e-01 6.831780821084976196e-02 -3.535137176513671875e-01 1.491528153419494629e-01 -1.055342108011245728e-01 9.445300698280334473e-02 -2.550312504172325134e-02 -3.020162582397460938e-01 -1.780278086662292480e-01 6.716383993625640869e-02 -5.941101908683776855e-02 -2.288358807563781738e-01 -5.946819856762886047e-02 8.789502829313278198e-02
-4.522486925125122070e-01 -3.611057996749877930e-02 2.300008833408355713e-01 -2.015211805701255798e-02 -1.126120984554290771e-02 1.101319119334220886e-01 -9.690442681312561035e-02 -1.060137674212455750e-01 -1.410043239593505859e-01 7.783987373113632202e-02 -4.105032235383987427e-02 2.028103321790695190e-01 -5.910816043615341187e-02 -6.481076776981353760e-02 -1.095489710569381714e-01 3.108916804194450378e-02 3.461484014987945557e-01 2.281249463558197021e-01 1.221592798829078674e-01 -9.928957372903823853e-02 -1.077336966991424561e-01 2.987919151782989502e-01 -8.997987955808639526e-02 1.361134797334671021e-01 -4.085118323564529419e-02 -1.232043430209159851e-01 -3.400185704231262207e-01 2.913919985294342041e-01 7.085995376110076904e-02 -6.633030623197555542e-02 -7.626981823705136776e-04 2.600315511226654053e-01
-4.176000505685806274e-02 1.165859028697013855e-01 -2.481671273708343506e-01 7.456980645656585693e-02 -2.909470908343791962e-02 2.639756798744201660e-01 1.364039331674575806e-01 8.800578117370605469e-02 1.364902853965759277e-01 -1.452052674721926451e-04 -1.600815057754516602e-01 2.846530377864837646e-01 -3.225785493850708008e-01 -2.984969131648540497e-02 -1.789966374635696411e-01 1.367019116878509521e-01 1.726018786430358887e-01 -1.192245818674564362e-02 4.112253785133361816e-01 -2.557817101478576660e-01 -2.042921483516693115e-01 1.837535649538040161e-01 -1.327387616038322449e-02 2.873673141002655029e-01 -9.568289667367935181e-02 -1.156518235802650452e-01 -5.173909291625022888e-02 1.938828974962234497e-01 3.699040040373802185e-02 -1.120474934577941895e-01 4.045906942337751389e-03 2.005467563867568970e-01
-7.443171739578247070e-02 3.120609521865844727e-01 -1.301906406879425049e-01 2.271406203508377075e-01 2.721586823463439941e-01 9.384632855653762817e-02 -7.239467650651931763e-02 -3.357595503330230713e-01 9.682702273130416870e-02 -1.514345556497573853e-01 -1.053769886493682861e-01 9.109363704919815063e-02 -4.868788644671440125e-02 1.952555477619171143e-01 1.296908259391784668e-01 1.027478352189064026e-01 2.755638062953948975e-01 6.368022877722978592e-03 1.194293424487113953e-01 3.079148530960083008e-01 -3.221977055072784424e-01 -9.587237238883972168e-02 3.780465945601463318e-02 1.634147576987743378e-02 -1.703737862408161163e-02 2.636050991714000702e-02 -1.942179165780544281e-02 1.806556731462478638e-01 -4.658468998968601227e-03 -4.117029011249542236e-01 1.244596112519502640e-02 6.837760657072067261e-02
-9.158744663000106812e-02 -2.451663464307785034e-02 4.430896788835525513e-02 -5.150397866964340210e-02 1.607130914926528931e-01 -4.609759896993637085e-02 -4.253229498863220215e-02 2.478613704442977905e-01 -7.906980067491531372e-02 1.598661243915557861e-01 1.243345960974693298e-01 8.696302026510238647e-02 3.337742062285542488e-03 3.165820240974426270e-02 -2.125786989927291870e-01 -3.951499164104461670e-01 3.241903781890869141e-01 -1.437448263168334961e-01 2.155469357967376709e-01 2.596472203731536865e-01 -3.165020942687988281e-01 7.303617149591445923e-02 -7.062438875436782837e-02 -1.890753954648971558e-02 -1.248809471726417542e-01 -1.031479686498641968e-01 1.405165493488311768e-01 3.054367303848266602e-01 -1.648308932781219482e-01 -2.664820849895477295e-01 2.237022221088409424e-01 -5.587411113083362579e-03
-2.522737979888916016e-01 -4.851690679788589478e-02 -3.726013749837875366e-02 -3.781658411026000977e-01 1.887777470983564854e-03 7.446116954088211060e-02 -1.427065581083297729e-01 2.838263809680938721e-01 -6.225990131497383118e-02 -4.072743654251098633e-02 1.728195883333683014e-02 -4.252295196056365967e-02 -1.035323068499565125e-01 1.755069792270660400e-01 -1.336733698844909668e-01 -1.964393258094787598e-01 2.667014896869659424e-01 -7.960900664329528809e-02 1.325109601020812988e-01 4.278748482465744019e-02 -2.009699344635009766e-01 2.473018020391464233e-01 -1.495634913444519043e-01 1.427364349365234375e-01 7.643940299749374390e-02 -9.142553806304931641e-02 -9.736515581607818604e-02 4.960331320762634277e-01 -1.824325174093246460e-01 -1.464916020631790161e-01 -7.205143570899963379e-02 8.188255876302719116e-02
-2.332578152418136597e-01 -5.039366334676742554e-02 7.226865738630294800e-02 -2.706620991230010986e-01 2.013215273618698120e-01 7.885135710239410400e-02 -2.088186591863632202e-01 1.169768124818801880e-01 6.844951957464218140e-02 -3.381139338016510010e-01 5.744570121169090271e-02 -1.267856359481811523e-01 -2.248486578464508057e-01 -1.147544607520103455e-01 -2.020549625158309937e-01 -2.951968275010585785e-02 3.332350254058837891e-01 -9.790445119142532349e-02 3.016628026962280273e-01 1.321815997362136841e-01 -4.639540333300828934e-03 1.450257599353790283e-01 1.970175467431545258e-02 -4.580193758010864258e-02 -6.454430520534515381e-02 -1.857586354017257690e-01 -2.318876981735229492e-01 2.937026619911193848e-01 -1.625249385833740234e-01 -2.408311367034912109e-01 8.524095756001770496e-04 3.108940832316875458e-02
-1.256359815597534180e-01 6.224051117897033691e-02 -2.263312339782714844e-01 -3.148424625396728516e-01 3.880316913127899170e-01 3.663994967937469482e-01 3.855876624584197998e-02 -8.876740187406539917e-02 -5.911726132035255432e-02 9.676031768321990967e-02 -1.608901917934417725e-01 7.307666540145874023e-02 -1.250693351030349731e-01 3.241870999336242676e-01 1.621515005826950073e-01 -3.019862063229084015e-02 1.516225039958953857e-01 -4.136461019515991211e-02 6.388612836599349976e-02 -7.615575939416885376e-02 -3.168241977691650391e-01 -1.729143261909484863e-01 2.902111504226922989e-03 6.711161136627197266e-02 8.257228136062622070e-02 -1.749867387115955353e-02 -1.492520570755004883e-01 2.791316248476505280e-02 -3.170716762542724609e-01 9.929039329290390015e-02 -5.268761888146400452e-03 1.838677674531936646e-01
-1.351952105760574341e-01 3.526131212711334229e-01 -2.134446501731872559e-01 -2.897503972053527832e-01 1.618228852748870850e-01 1.533564776182174683e-01 -1.983160376548767090e-01 1.399527341127395630e-01 1.501476913690567017e-01 1.517410874366760254e-01 3.141357004642486572e-02 1.824110746383666992e-01 1.454043388366699219e-02 1.755222529172897339e-01 -1.037804484367370605e-01 -4.984488710761070251e-02 6.527541577816009521e-02 1.166351139545440674e-01 2.827681414783000946e-02 1.462878584861755371e-01 -1.646734625101089478e-01 2.221770025789737701e-02 -2.598218061029911041e-02 6.267242878675460815e-02 7.073598355054855347e-02 -5.355072617530822754e-01 -3.340329825878143311e-01 -5.903443694114685059e-02 6.438069790601730347e-02 -2.187116257846355438e-02 -6.439130008220672607e-02 8.523228764533996582e-02
-3.290524780750274658e-01 7.290667295455932617e-02 3.793959319591522217e-02 -1.695268154144287109e-01 2.270887345075607300e-01 2.081664502620697021e-01 4.199970141053199768e-02 2.338251024484634399e-01 -1.009719669818878174e-01 9.383868426084518433e-02 -1.369597464799880981e-01 1.760462671518325806e-01 -2.109090387821197510e-01 2.817864120006561279e-01 6.604605913162231445e-02 -2.092644721269607544e-01 3.594346940517425537e-01 5.452338233590126038e-02 1.398247331380844116e-01 -8.223079144954681396e-02 9.753419458866119385e-02 -2.557023763656616211e-01 -1.764466911554336548e-01 -1.884354054927825928e-01 -1.982375234365463257e-02 -3.214024007320404053e-01 -6.315401196479797363e-02 1.290529072284698486e-01 -8.554397523403167725e-02 8.589420467615127563e-02 1.495481189340353012e-02 1.575649976730346680e-01
4.131495580077171326e-02 1.440479010343551636e-01 -5.695877596735954285e-03 -2.519569993019104004e-01 4.407434165477752686e-02 1.891752928495407104e-01 -2.405662462115287781e-02 -2.104258164763450623e-02 2.337918877601623535e-01 -7.112023234367370605e-02 2.769213542342185974e-02 3.187139928340911865e-01 -8.258092403411865234e-02 -1.618043147027492523e-02 -3.928216397762298584e-01 9.416378289461135864e-02 4.104687869548797607e-01 -8.613758720457553864e-03 9.262961149215698242e-02 -1.000298559665679932e-01 -3.350700438022613525e-01 2.815679907798767090e-01 -5.196935310959815979e-02 8.728063106536865234e-02 1.140335798263549805e-01 -2.183815836906433105e-02 1.724913716316223145e-01 1.840315312147140503e-01 1.929171383380889893e-01 -1.393101662397384644e-01 -2.978637441992759705e-02 -1.390274763107299805e-01
-2.245059162378311157e-01 1.609850078821182251e-01 5.579134449362754822e-02 -1.003170106559991837e-02 1.883395612239837646e-01 -1.249997317790985107e-01 -2.400357276201248169e-01 8.424448966979980469e-02 -7.276407629251480103e-02 -2.455047965049743652e-01 -2.699622809886932373e-01 3.376676440238952637e-01 -3.376237154006958008e-01 -5.243349820375442505e-02 1.708750054240226746e-02 5.441997945308685303e-02 2.935749888420104980e-01 -9.361907839775085449e-02 7.787401974201202393e-02 -3.122092783451080322e-02 -3.286162614822387695e-01 -9.229714423418045044e-02 -3.215375822037458420e-03 2.074784338474273682e-01 -3.170736134052276611e-02 -2.058635056018829346e-01 -1.735032647848129272e-01 -5.781892314553260803e-02 -1.911679655313491821e-01 -2.961164526641368866e-02 2.316969782114028931e-01 5.201669782400131226e-02
-1.353250145912170410e-01 -3.530394984409213066e-03 -1.511369347572326660e-01 -3.885852992534637451e-01 2.026655673980712891e-01 2.855411730706691742e-02 1.301999855786561966e-02 -3.931196779012680054e-02 1.538536399602890015e-01 -1.620935648679733276e-01 -1.187713071703910828e-01 3.791965544223785400e-01 2.794796600937843323e-02 1.108940225094556808e-02 -2.352086752653121948e-01 -3.932842984795570374e-03 2.241489142179489136e-01 -8.252666890621185303e-02 1.843456625938415527e-01 6.030621752142906189e-02 -2.436569929122924805e-01 2.381235808134078979e-01 6.413708627223968506e-02 -1.082644835114479065e-01 -2.301292717456817627e-01 -3.845875263214111328e-01 8.714250475168228149e-02 4.967147856950759888e-02 8.757068961858749390e-02 -5.406348779797554016e-02 -1.288015097379684448e-01 1.882983595132827759e-01
-3.330539762973785400e-01 1.253528892993927002e-01 -9.830439090728759766e-02 -4.319335520267486572e-01 4.073686897754669189e-01 4.111967608332633972e-02 -1.864735782146453857e-01 -8.273821324110031128e-03 7.643028348684310913e-02 2.470243573188781738e-01 3.177114576101303101e-02 -7.083742320537567139e-02 -1.219816431403160095e-01 5.151155404746532440e-03 -1.153515949845314026e-01 7.473634928464889526e-02 7.844912260770797729e-02 9.754990041255950928e-02 -1.851158216595649719e-02 8.029408007860183716e-02 -4.213524609804153442e-02 -2.410518527030944824e-01 -1.825598627328872681e-01 1.530467718839645386e-01 -4.529636818915605545e-03 -1.175839528441429138e-01 -3.712018430233001709e-01 5.379584431648254395e-02 1.326970010995864868e-01 -6.403516232967376709e-02 -2.177993357181549072e-01 7.206463813781738281e-02
-3.909136652946472168e-01 1.607103049755096436e-01 -1.163819991052150726e-02 2.084825001657009125e-02 1.541380882263183594e-01 2.958527803421020508e-01 2.409459054470062256e-01 -1.059861332178115845e-01 7.622591406106948853e-02 1.180795505642890930e-01 2.005899101495742798e-01 1.622225046157836914e-01 -3.260507434606552124e-02 9.683828800916671753e-02 -1.679668668657541275e-03 1.138723939657211304e-01 2.130728662014007568e-01 -7.124716788530349731e-02 -5.502286925911903381e-02 2.377216368913650513e-01 -1.586431562900543213e-01 1.617386192083358765e-01 -5.677656084299087524e-02 2.380230724811553955e-01 -7.280669361352920532e-02 -7.969617098569869995e-02 -4.543961584568023682e-02 2.651742994785308838e-01 -1.114889755845069885e-01 4.451642557978630066e-02 5.150103941559791565e-02 4.562653005123138428e-01
-3.171077668666839600e-01 9.598813205957412720e-02 -1.199669316411018372e-01 8.025602996349334717e-02 2.273715846240520477e-02 2.417964041233062744e-01 -9.072136133909225464e-02 -1.545963734388351440e-01 -3.394889831542968750e-01 1.197916269302368164e-02 -1.556102484464645386e-01 1.265532821416854858e-01 -2.553210258483886719e-01 2.354875952005386353e-01 -1.698143333196640015e-01 -1.192831471562385559e-01 -4.004763439297676086e-02 8.571095764636993408e-02 1.381797641515731812e-01 1.807476133108139038e-01 -3.867034614086151123e-01 -1.530574411153793335e-01 1.303555816411972046e-01 1.247348263859748840e-01 -8.271199464797973633e-02 -1.047075986862182617e-01 4.055587947368621826e-02 2.674766182899475098e-01 -1.915739774703979492e-01 -1.795604079961776733e-01 1.540376543998718262e-01 9.514853358268737793e-02
-3.458794355392456055e-01 1.033201664686203003e-01 3.496605902910232544e-02 3.696376085281372070e-02 2.097303606569766998e-02 -5.097408592700958252e-02 2.585435472428798676e-02 -1.402005702257156372e-01 5.408262833952903748e-02 -3.300161287188529968e-02 3.930453211069107056e-03 3.231540918350219727e-01 -2.512430548667907715e-01 6.485442072153091431e-02 -1.450153142213821411e-01 2.431031763553619385e-01 3.309497237205505371e-01 1.070111021399497986e-01 1.834637373685836792e-01 8.669326454401016235e-02 -3.937629759311676025e-01 2.015011310577392578e-01 -7.812482118606567383e-02 2.178190499544143677e-01 1.088460013270378113e-01 8.058819174766540527e-02 6.810133904218673706e-02 7.902731746435165405e-02 -1.890436857938766479e-01 3.447478637099266052e-02 -3.068084120750427246e-01 1.272324919700622559e-01
-3.393467664718627930e-01 -7.547045499086380005e-02 -2.438774704933166504e-02 -2.312194555997848511e-01 4.813278838992118835e-02 8.210494369268417358e-02 -1.836439967155456543e-01 2.355788946151733398e-01 1.124832332134246826e-01 7.281370460987091064e-03 1.078223884105682373e-01 2.671560347080230713e-01 -3.967885673046112061e-02 5.355831235647201538e-02 -2.646178603172302246e-01 -1.071417257189750671e-01 2.768895626068115234e-01 7.209090888500213623e-02 3.058538734912872314e-01 1.847771927714347839e-02 -2.965865731239318848e-01 2.064606845378875732e-01 3.943834081292152405e-02 2.784639969468116760e-02 8.317789435386657715e-02 -3.541520535945892334e-01 1.363375931978225708e-01 5.342849716544151306e-02 -6.558439135551452637e-02 1.283910498023033142e-02 -2.212355583906173706e-01 -1.711497902870178223e-01
-1.313011646270751953e-01 -1.077816709876060486e-01 2.017494589090347290e-01 -3.044816255569458008e-01 1.902899742126464844e-01 6.287757307291030884e-03 -4.668609797954559326e-02 9.529461711645126343e-02 1.073697581887245178e-02 1.947881653904914856e-02 -4.611536115407943726e-02 4.399528801441192627e-01 -1.683795005083084106e-01 -1.814269274473190308e-01 -8.112992346286773682e-02 -2.080700844526290894e-01 3.367678523063659668e-01 1.679298430681228638e-01 -4.264875501394271851e-02 -9.691372513771057129e-02 -1.596484780311584473e-01 2.235816419124603271e-01 -1.164495423436164856e-01 -3.116325289011001587e-02 -7.917048782110214233e-02 -6.526554375886917114e-02 -3.264236450195312500e-01 1.850285083055496216e-01 3.504475206136703491e-02 -2.417960911989212036e-01 1.015213876962661743e-01 1.369317173957824707e-01
-1.848375797271728516e-01 1.390860676765441895e-01 9.789250791072845459e-03 -1.399774998426437378e-01 3.109188675880432129e-01 1.756135225296020508e-01 -2.308522164821624756e-02 -8.797122538089752197e-02 8.255518227815628052e-02 -1.613894104957580566e-01 -4.760175198316574097e-02 2.853271067142486572e-01 -1.624778211116790771e-01 9.794665500521659851e-03 2.204233855009078979e-01 -1.198971718549728394e-01 1.034867241978645325e-01 -2.036725170910358429e-02 5.401889607310295105e-02 2.203739881515502930e-01 -1.932029873132705688e-01 -2.070041596889495850e-01 4.018918424844741821e-02 8.926585316658020020e-02 3.390617072582244873e-01 2.367183938622474670e-02 -1.458711624145507812e-01 4.045632183551788330e-01 -9.127391874790191650e-02 -8.040711283683776855e-02 2.086620628833770752e-01 2.717426717281341553e-01
-2.221802622079849243e-01 2.564354836940765381e-01 7.827658951282501221e-02 -2.319424040615558624e-02 1.469181925058364868e-01 2.081789523363113403e-01 -4.661718383431434631e-03 -8.032948523759841919e-02 2.814284712076187134e-02 2.800877094268798828e-01 1.568399555981159210e-02 1.644240170717239380e-01 -1.666816920042037964e-01 -5.792851443402469158e-04 -2.311274111270904541e-01 6.317897886037826538e-02 5.658162292093038559e-03 3.249359130859375000e-01 -5.218443274497985840e-02 8.331962674856185913e-02 3.364588692784309387e-02 3.443599343299865723e-01 -1.852156519889831543e-01 -1.293665543198585510e-02 -6.276101619005203247e-02 -1.997168213129043579e-01 2.111207991838455200e-01 3.628259897232055664e-01 1.106421276926994324e-01 -2.025435119867324829e-01 -1.906051486730575562e-01 1.897143870592117310e-01
-1.216950714588165283e-01 1.011887192726135254e-01 -2.186625748872756958e-01 -9.150792658329010010e-02 -1.473796088248491287e-02 1.551006548106670380e-02 -1.745467334985733032e-01 -1.061685010790824890e-01 8.359824866056442261e-02 -5.951561778783798218e-02 4.017008244991302490e-01 1.157767325639724731e-01 -1.610530018806457520e-01 -1.666795760393142700e-01 -1.081183403730392456e-01 -7.733429223299026489e-02 2.507824897766113281e-01 2.470352649688720703e-01 2.862325310707092285e-01 3.587517887353897095e-03 -2.242414206266403198e-01 1.463810652494430542e-01 -1.617013365030288696e-01 -1.153885573148727417e-01 1.146725863218307495e-01 -3.280725330114364624e-02 2.501874789595603943e-02 2.838459014892578125e-01 -6.669827550649642944e-02 -2.286451011896133423e-01 2.560639083385467529e-01 2.917687296867370605e-01
3.318980336189270020e-01 3.488602042198181152e-01 9.341479092836380005e-02 -1.291238665580749512e-01 1.762662380933761597e-01 2.290100231766700745e-02 1.603312790393829346e-02 1.107212677597999573e-01 7.133600115776062012e-02 1.456848382949829102e-01 -7.876592874526977539e-02 1.232187375426292419e-01 -3.825821280479431152e-01 2.185184881091117859e-02 -1.547909229993820190e-01 -3.762758523225784302e-02 1.470387727022171021e-01 -1.763909310102462769e-01 2.695487439632415771e-01 1.531486213207244873e-01 -3.798625469207763672e-01 1.065771728754043579e-01 2.664194256067276001e-02 -4.647753760218620300e-02 8.751265704631805420e-02 -2.334739565849304199e-01 -6.501280516386032104e-02 -2.249732762575149536e-01 -1.264353934675455093e-02 -1.445439159870147705e-01 9.931527078151702881e-02 1.530165374279022217e-01
-2.416272759437561035e-01 6.120396405458450317e-02 2.027499824762344360e-01 -1.366964634507894516e-02 3.418991863727569580e-01 -2.616256847977638245e-02 -3.093619048595428467e-01 3.237064182758331299e-02 1.690467633306980133e-02 2.039833962917327881e-01 -1.927010416984558105e-01 -4.666419327259063721e-02 -3.729692399501800537e-01 6.223764643073081970e-02 1.466575451195240021e-02 -1.363716870546340942e-01 2.515786886215209961e-01 1.209216862916946411e-01 3.236553966999053955e-01 -1.905368864536285400e-01 1.717300862073898315e-01 1.205170974135398865e-01 -4.171349108219146729e-02 -2.457282133400440216e-02 -1.246378012001514435e-02 -1.469128578901290894e-01 -6.056433916091918945e-02 -1.436403673142194748e-02 1.528068538755178452e-02 -2.114621549844741821e-01 5.470300093293190002e-02 3.167963325977325439e-01
-2.331258356571197510e-01 1.386540234088897705e-01 -8.677527308464050293e-02 1.115423366427421570e-01 2.218842804431915283e-01 2.786463499069213867e-01 1.242114324122667313e-02 -3.885174691677093506e-01 2.094455994665622711e-02 5.870739370584487915e-02 1.840727627277374268e-01 -3.978627920150756836e-02 -1.375100314617156982e-01 1.504163593053817749e-01 1.723724156618118286e-01 -1.467976272106170654e-01 2.728427648544311523e-01 -2.628035098314285278e-02 1.517946571111679077e-01 2.693913877010345459e-01 -2.198788076639175415e-01 -1.462768018245697021e-01 1.649403125047683716e-01 8.036515116691589355e-02 -1.436958760023117065e-01 4.343026503920555115e-02 -3.350555896759033203e-02 2.856947779655456543e-01 -9.985301643610000610e-02 -3.224354684352874756e-01 -1.212507672607898712e-02 5.307284742593765259e-02
-8.560865372419357300e-02 3.036787807941436768e-01 2.496071308851242065e-01 -3.426062464714050293e-01 2.511990964412689209e-01 -5.120589584112167358e-02 -2.837285995483398438e-01 7.288378477096557617e-02 1.799850761890411377e-01 1.864939481019973755e-01 -3.715114668011665344e-02 4.165139049291610718e-02 -2.841064333915710449e-01 1.498915404081344604e-01 -7.260172814130783081e-02 2.907264530658721924e-01 1.565345674753189087e-01 7.187510281801223755e-02 4.610177874565124512e-02 -9.763088822364807129e-02 -1.481979638338088989e-01 2.029939591884613037e-01 8.926651626825332642e-02 8.304949849843978882e-02 1.379059553146362305e-01 -3.095776736736297607e-01 -1.705098301172256470e-01 -2.812012843787670135e-02 3.957176581025123596e-02 -1.661494523286819458e-01 -9.691576659679412842e-02 5.760185047984123230e-02
-3.237612545490264893e-01 5.694325640797615051e-02 -2.215879112482070923e-01 1.688165813684463501e-01 2.530141472816467285e-01 1.710733920335769653e-01 1.719350516796112061e-01 -2.500425875186920166e-01 -2.384873181581497192e-01 6.542482972145080566e-02 5.760316550731658936e-02 1.268239170312881470e-01 -3.089007437229156494e-01 1.763738393783569336e-01 -1.789599955081939697e-01 -8.631163090467453003e-02 8.349085692316293716e-04 1.328585296869277954e-01 8.132500946521759033e-02 2.142709493637084961e-01 -2.525444626808166504e-01 -1.374810636043548584e-01 5.564571544528007507e-02 8.641962707042694092e-02 -4.464661236852407455e-03 -1.026097685098648071e-01 1.048764735460281372e-01 -2.413293346762657166e-02 -1.110221222043037415e-01 -3.020745217800140381e-01 2.213674932718276978e-01 2.104205489158630371e-01
-2.760488688945770264e-01 8.743357658386230469e-02 -6.846105307340621948e-02 2.446227818727493286e-01 1.705443263053894043e-01 3.074606657028198242e-01 -9.557563066482543945e-02 -2.274347245693206787e-01 -1.764830783940851688e-03 2.506948113441467285e-01 -2.047911435365676880e-01 1.271183788776397705e-01 -1.723331660032272339e-01 1.332881897687911987e-01 7.116574048995971680e-02 -7.118687033653259277e-03 1.107606366276741028e-01 8.820540457963943481e-02 3.890996426343917847e-02 3.125401735305786133e-01 -2.839810848236083984e-01 -2.466739267110824585e-01 3.875660151243209839e-02 -5.599749740213155746e-03 -2.332702726125717163e-01 3.316858783364295959e-02 6.908299773931503296e-02 1.417177170515060425e-01 -1.424213945865631104e-01 -3.201907873153686523e-01 -3.277769684791564941e-02 1.646063774824142456e-01
-1.189887672662734985e-01 2.395089417695999146e-01 -2.622925341129302979e-01 -4.090349376201629639e-01 8.085853606462478638e-02 9.919577836990356445e-02 -1.907039880752563477e-01 1.001919880509376526e-01 1.808552294969558716e-01 1.762315034866333008e-01 -2.779835462570190430e-02 2.508664131164550781e-01 -1.330799460411071777e-01 1.673029502853751183e-03 6.120740622282028198e-02 -1.414528042078018188e-01 2.641225606203079224e-02 2.606989443302154541e-01 1.577587574720382690e-01 -9.823917597532272339e-02 -1.339264065027236938e-01 -2.083897441625595093e-01 -4.234655573964118958e-02 1.568672508001327515e-01 5.079153180122375488e-02 -3.177208900451660156e-01 -2.647975981235504150e-01 8.204749226570129395e-02 1.012490689754486084e-01 -2.678990364074707031e-01 -8.439767360687255859e-02 -1.269300654530525208e-02
-2.800464928150177002e-01 1.867250204086303711e-01 -1.825126260519027710e-01 -5.293583869934082031e-01 1.397084891796112061e-01 3.875872790813446045e-01 -2.294549494981765747e-01 1.054188162088394165e-01 1.078433692455291748e-01 2.170289903879165649e-01 -4.700673744082450867e-02 1.632508635520935059e-01 -2.726961299777030945e-02 1.270773410797119141e-01 -1.312394440174102783e-01 2.546389400959014893e-01 1.762915104627609253e-01 -1.971316710114479065e-02 -8.655943907797336578e-03 1.606405973434448242e-01 -7.411956042051315308e-02 5.783181637525558472e-02 7.811072468757629395e-02 1.134366393089294434e-01 2.179270377382636070e-03 -1.534256935119628906e-01 -1.666037738323211670e-01 -5.241129547357559204e-02 -4.306486248970031738e-02 -3.191331028938293457e-02 5.389893427491188049e-02 9.022839367389678955e-02
-1.141442731022834778e-01 -5.449878796935081482e-02 -2.267566174268722534e-01 4.656326770782470703e-02 1.129573732614517212e-01 8.266779594123363495e-03 -3.054572343826293945e-01 8.635141700506210327e-02 1.692111939191818237e-01 1.925976872444152832e-01 8.996432274580001831e-02 2.934279441833496094e-01 -3.127345740795135498e-01 1.856628060340881348e-01 -6.216114759445190430e-02 -3.176087141036987305e-02 3.323893547058105469e-01 -1.607920043170452118e-02 9.852405637502670288e-02 1.952655985951423645e-02 -1.254580169916152954e-01 -3.403262933716177940e-03 5.844065174460411072e-02 8.702968806028366089e-02 2.225092798471450806e-01 -2.150404751300811768e-01 1.307132691144943237e-01 2.341994643211364746e-01 1.789378672838211060e-01 9.982792288064956665e-02 -3.658549189567565918e-01 1.693139821290969849e-01
3.209416195750236511e-02 -1.520253866910934448e-01 -3.712403476238250732e-01 -7.572317123413085938e-02 3.853648304939270020e-01 1.059568673372268677e-01 4.208536818623542786e-02 2.077109068632125854e-01 -3.331765905022621155e-02 2.357369065284729004e-01 -3.145848810672760010e-01 5.629101768136024475e-02 -2.136579453945159912e-01 8.285971730947494507e-02 -1.978317648172378540e-01 -8.056797832250595093e-02 2.577561438083648682e-01 -9.048641473054885864e-02 8.597017824649810791e-02 3.490403667092323303e-02 4.950524121522903442e-02 -9.032687544822692871e-02 -3.353139758110046387e-02 -9.070099331438541412e-03 -3.006407059729099274e-02 -2.224914878606796265e-01 9.053101390600204468e-02 1.766291558742523193e-01 1.681342273950576782e-01 -3.659205436706542969e-01 -1.250938773155212402e-01 8.962065726518630981e-02
-3.154038190841674805e-01 1.419394761323928833e-01 -4.983381181955337524e-02 -2.308474928140640259e-01 1.131728664040565491e-01 1.586061269044876099e-01 2.690666913986206055e-01 -4.514552652835845947e-03 1.148102283477783203e-01 6.638476252555847168e-02 5.780674889683723450e-02 2.148437350988388062e-01 1.100667864084243774e-01 -1.201082393527030945e-01 -2.437155991792678833e-01 5.620600283145904541e-02 2.425592094659805298e-01 2.256306633353233337e-02 7.358664274215698242e-02 -5.466405674815177917e-02 -1.542643904685974121e-01 -1.888089030981063843e-01 -9.259378910064697266e-02 1.906347274780273438e-01 4.700193181633949280e-02 -1.397821307182312012e-01 2.357403039932250977e-01 2.630842030048370361e-01 -1.641694009304046631e-01 -4.131756424903869629e-01 2.041242420673370361e-01 7.586285937577486038e-03
-1.375536322593688965e-01 3.234860599040985107e-01 -2.677202224731445312e-01 1.878214180469512939e-01 2.512666285037994385e-01 1.542761921882629395e-01 -1.169027239084243774e-01 -7.267909497022628784e-02 -1.491193026304244995e-01 7.658699061721563339e-03 -1.615458726882934570e-01 2.866521775722503662e-01 -1.521110981702804565e-01 2.336476556956768036e-02 -9.871555119752883911e-02 -2.945977449417114258e-02 1.628619432449340820e-01 8.362925052642822266e-02 1.435378938913345337e-01 2.265230417251586914e-01 -3.498312234878540039e-01 2.928549796342849731e-02 3.117198646068572998e-01 -2.452078834176063538e-02 -3.721060464158654213e-03 -7.895158976316452026e-02 -1.411588639020919800e-01 1.551626175642013550e-01 -2.917995750904083252e-01 -1.816292107105255127e-01 -2.384850569069385529e-02 -5.783633142709732056e-02
-7.360722124576568604e-02 1.065216064453125000e-01 -9.467396885156631470e-02 -2.295530289411544800e-01 2.218508571386337280e-01 2.670559287071228027e-01 -8.748372644186019897e-02 -5.802896991372108459e-02 -2.060067355632781982e-01 1.639977097511291504e-01 -3.723921775817871094e-01 2.300281226634979248e-01 -4.569158330559730530e-02 4.997625574469566345e-02 -1.759165823459625244e-01 7.095902413129806519e-02 2.714188694953918457e-01 -1.289690732955932617e-01 2.822614312171936035e-01 1.558768302202224731e-01 1.662422418594360352e-01 -1.211264431476593018e-01 -4.991656169295310974e-02 5.375586915761232376e-03 2.091604471206665039e-01 -7.243867963552474976e-02 1.490408480167388916e-01 -1.570312380790710449e-01 -4.210707545280456543e-02 2.208288013935089111e-02 -9.544753283262252808e-02 3.770842254161834717e-01
-3.140611574053764343e-02 5.319886803627014160e-01 -2.035548090934753418e-01 -3.256029784679412842e-01 4.437651857733726501e-02 3.052959684282541275e-03 -5.718695744872093201e-02 -2.037013769149780273e-01 -1.995013505220413208e-01 7.808360457420349121e-02 5.961803719401359558e-02 -4.162820521742105484e-03 -1.398475915193557739e-01 -3.105321200564503670e-03 1.077764108777046204e-01 -2.695973813533782959e-01 1.509748250246047974e-01 -7.912407815456390381e-02 2.943193316459655762e-01 -2.995621040463447571e-02 -2.717964053153991699e-01 1.281391084194183350e-01 -3.786552324891090393e-02 -7.628218084573745728e-02 -1.257386244833469391e-02 -2.265354692935943604e-01 -9.275221079587936401e-02 2.891200184822082520e-01 7.464953511953353882e-02 -1.982100773602724075e-03 -6.427723914384841919e-02 3.119350224733352661e-02
-2.336515039205551147e-01 -1.266770958900451660e-01 2.089318819344043732e-02 -1.373465061187744141e-01 3.791001737117767334e-01 3.064410090446472168e-01 -1.097933053970336914e-01 -2.476043254137039185e-01 -3.894102200865745544e-02 -9.459310770034790039e-02 1.294888108968734741e-01 1.209307014942169189e-01 -8.838868141174316406e-02 -1.919684857130050659e-01 -1.411354392766952515e-01 -5.334693565964698792e-02 3.865652680397033691e-01 1.545808017253875732e-01 -7.030366361141204834e-02 1.128410324454307556e-01 -1.051921099424362183e-01 1.739814430475234985e-01 2.793624997138977051e-02 -7.623275369405746460e-02 5.830045789480209351e-02 -4.454908892512321472e-02 -7.005435973405838013e-02 3.932976126670837402e-01 4.501078650355339050e-02 -2.466527372598648071e-01 -7.830065442249178886e-04 -1.517219096422195435e-01
-1.027467940002679825e-02 5.665480159223079681e-03 -4.402767866849899292e-03 5.775795318186283112e-03 4.313067793846130371e-01 -8.181484788656234741e-02 -2.437483072280883789e-01 2.571695446968078613e-01 3.326369449496269226e-02 6.795271486043930054e-02 -1.721258908510208130e-01 3.012412786483764648e-02 -3.959913253784179688e-01 1.725335121154785156e-01 -9.166301041841506958e-02 -1.564378440380096436e-01 1.356412768363952637e-01 5.066011473536491394e-02 2.596877515316009521e-01 -6.448498368263244629e-02 -4.518962651491165161e-02 1.093048304319381714e-01 -8.290398120880126953e-02 -2.433824837207794189e-01 -9.082335978746414185e-02 -2.004535347223281860e-01 -5.052063614130020142e-02 3.874351456761360168e-02 -6.712877750396728516e-02 -2.572557032108306885e-01 1.804620586335659027e-02 3.601042926311492920e-01
-2.701677978038787842e-01 1.198691055178642273e-01 -7.733333855867385864e-02 -2.452578693628311157e-01 -5.548068508505821228e-02 1.768192052841186523e-01 9.528823196887969971e-02 2.066678553819656372e-01 -1.100676320493221283e-02 -9.462820738554000854e-02 -1.298976782709360123e-02 8.320938795804977417e-02 -3.139722645282745361e-01 4.442516341805458069e-02 -3.799281418323516846e-01 -1.164380982518196106e-01 1.277113854885101318e-01 -1.482266187667846680e-01 2.305328696966171265e-01 2.382275909185409546e-01 -2.723824046552181244e-02 1.024425327777862549e-01 -4.391603544354438782e-02 -5.051608383655548096e-02 -1.334907263517379761e-01 3.622423857450485229e-02 -1.086107548326253891e-02 3.748770952224731445e-01 -2.779003679752349854e-01 -2.075229138135910034e-01 1.957280784845352173e-01 5.889213085174560547e-02
8.054406195878982544e-02 1.353309452533721924e-01 -4.102301895618438721e-01 3.862196579575538635e-02 2.559537589550018311e-01 2.342753112316131592e-01 -1.425054073333740234e-01 -1.450086086988449097e-01 -1.767246169038116932e-03 1.832077205181121826e-01 -2.961465716361999512e-01 1.178528666496276855e-01 -1.487356573343276978e-01 1.997490972280502319e-01 8.481861092150211334e-03 -1.289585791528224945e-02 4.029392898082733154e-01 -4.226294532418251038e-02 9.990315884351730347e-02 1.814968734979629517e-01 -1.305092424154281616e-01 -1.154557988047599792e-01 2.195608615875244141e-01 -5.277702584862709045e-02 1.179211288690567017e-01 -6.961590051651000977e-02 -3.284896537661552429e-02 4.974276199936866760e-02 8.334476500749588013e-02 -3.159276247024536133e-01 1.614639759063720703e-01 5.205013975501060486e-02
-1.336496025323867798e-01 3.981905281543731689e-01 2.097238153219223022e-01 -1.245080530643463135e-01 7.726406306028366089e-02 7.529551163315773010e-03 3.061660006642341614e-02 -1.632276475429534912e-01 -1.069456040859222412e-01 1.409445554018020630e-01 2.069481834769248962e-02 -1.839831285178661346e-02 -3.547753393650054932e-01 -3.526755049824714661e-02 3.468192517757415771e-01 1.760246418416500092e-02 2.222714573144912720e-01 -1.041003596037626266e-02 2.534909248352050781e-01 2.638472616672515869e-01 -9.453004598617553711e-02 -2.976386621594429016e-02 -7.852341234683990479e-02 6.911310553550720215e-02 -1.243187636137008667e-01 -9.949471056461334229e-02 1.741103976964950562e-01 2.700025141239166260e-01 -2.759725749492645264e-01 -8.104879409074783325e-02 -1.500376313924789429e-01 1.129377186298370361e-01
5.973935872316360474e-02 -9.552939236164093018e-02 -8.973599225282669067e-02 -2.294277846813201904e-01 3.271909356117248535e-01 7.959593832492828369e-02 -3.288173079490661621e-01 -1.897642165422439575e-01 1.260339468717575073e-01 -1.538024842739105225e-01 -8.845896273851394653e-02 3.642353713512420654e-01 -9.159317612648010254e-02 3.310984000563621521e-02 1.500114682130515575e-03 -1.864555925130844116e-01 3.066863715648651123e-01 1.700616069138050079e-02 1.489032804965972900e-01 2.993936836719512939e-01 -1.515244692564010620e-01 -8.056952804327011108e-02 -2.336476147174835205e-01 2.264282107353210449e-01 1.261610239744186401e-01 4.851783066987991333e-02 5.074336752295494080e-02 -1.432725936174392700e-01 6.917505990713834763e-03 -6.606318056583404541e-02 -5.878731235861778259e-02 2.325988560914993286e-01
-1.634069234132766724e-01 1.438831537961959839e-01 -1.763107925653457642e-01 -2.877195738255977631e-02 2.426370680332183838e-01 -8.220555633306503296e-02 -1.294979900121688843e-01 -2.034992873668670654e-01 -8.530570566654205322e-02 7.854536175727844238e-02 -2.728697061538696289e-01 3.536827862262725830e-01 -2.867667675018310547e-01 1.289506256580352783e-01 -5.116737633943557739e-02 -5.837069079279899597e-02 -7.109850645065307617e-02 7.365390658378601074e-02 3.596156090497970581e-02 -8.210106939077377319e-02 -1.280232369899749756e-01 1.965958923101425171e-01 9.306443482637405396e-02 6.045571342110633850e-02 1.992402523756027222e-01 1.009413525462150574e-01 -1.227413490414619446e-01 2.081621289253234863e-01 -1.291705816984176636e-01 -1.706732213497161865e-01 -1.005408242344856262e-01 4.784462153911590576e-01
-2.555426396429538727e-02 3.989328742027282715e-01 -5.326366052031517029e-02 2.888510935008525848e-02 1.369420439004898071e-01 4.028232395648956299e-02 2.221818566322326660e-01 -6.754972785711288452e-02 2.111978977918624878e-01 1.958250701427459717e-01 3.650503233075141907e-02 5.826433002948760986e-02 -2.693643271923065186e-01 -6.924807280302047729e-02 1.641814857721328735e-01 -2.556752860546112061e-01 3.061003237962722778e-02 -6.152182817459106445e-02 5.870435759425163269e-02 2.492786385118961334e-02 -3.189013004302978516e-01 1.717562973499298096e-01 -1.057100817561149597e-01 7.162438705563545227e-03 2.519711665809154510e-02 -1.981807947158813477e-01 5.594247020781040192e-03 3.552150428295135498e-01 1.067642942070960999e-01 -4.027658402919769287e-01 1.149226501584053040e-01 2.661087550222873688e-02
-2.520206272602081299e-01 1.140042617917060852e-01 -1.863121390342712402e-01 -5.163467675447463989e-02 1.406129300594329834e-01 -4.213712364435195923e-02 -2.900743782520294189e-01 6.694213300943374634e-02 2.316856533288955688e-01 1.057213321328163147e-01 7.701418548822402954e-02 2.038831263780593872e-01 -2.480694949626922607e-01 2.182935178279876709e-01 9.704288840293884277e-02 -1.450339406728744507e-01 2.273912727832794189e-01 3.499774634838104248e-02 3.642087057232856750e-02 -9.584785252809524536e-02 -2.178788334131240845e-01 -1.849577128887176514e-01 8.393174968659877777e-03 7.914822548627853394e-02 1.263239681720733643e-01 -3.138221800327301025e-01 1.867342144250869751e-01 2.348716855049133301e-01 1.770242750644683838e-01 2.263268083333969116e-01 -2.264399528503417969e-01 1.848448961973190308e-01
-2.127949744462966919e-01 1.915744096040725708e-01 -8.938144147396087646e-02 -4.731311928480863571e-03 2.672894895076751709e-01 2.313852906227111816e-01 -8.266919292509555817e-03 3.224511072039604187e-02 9.369918145239353180e-03 -1.229134798049926758e-01 -1.639577150344848633e-01 -1.576386094093322754e-01 -1.611889898777008057e-01 1.553037911653518677e-01 -1.783247105777263641e-02 1.823134422302246094e-01 2.547902762889862061e-01 -5.773730576038360596e-02 -4.227954894304275513e-02 2.575673162937164307e-01 -9.526842087507247925e-02 7.082408666610717773e-02 6.656202021986246109e-03 2.223159223794937134e-01 -5.541685596108436584e-02 -2.884590327739715576e-01 1.604529172182083130e-01 1.673014163970947266e-01 2.724611461162567139e-01 -3.014418110251426697e-02 -2.320217043161392212e-01 4.054589867591857910e-01
-1.901382654905319214e-01 2.391527742147445679e-01 1.251574140042066574e-02 -3.048666417598724365e-01 -5.164194107055664062e-02 1.106150820851325989e-01 -3.755282163619995117e-01 -5.925581231713294983e-02 1.441563963890075684e-01 -7.670392841100692749e-02 1.567701995372772217e-01 -1.013122126460075378e-01 -1.049647629261016846e-01 -1.624681800603866577e-02 -4.184553399682044983e-02 2.583658695220947266e-02 2.883253991603851318e-01 2.454583644866943359e-01 2.843440175056457520e-01 -1.878749132156372070e-01 -3.262745440006256104e-01 2.530348300933837891e-01 -2.050342112779617310e-01 1.124707758426666260e-01 1.453299671411514282e-01 -7.576978951692581177e-02 -5.905347689986228943e-02 1.853811889886856079e-01 1.299871318042278290e-02 -9.353845566511154175e-02 8.576707541942596436e-02 1.149869933724403381e-01
-3.971425816416740417e-02 -6.039842963218688965e-02 -1.189275234937667847e-01 -1.967405229806900024e-01 4.136855006217956543e-01 -2.045229077339172363e-03 1.912641674280166626e-01 -3.737805411219596863e-02 4.369926452636718750e-02 -1.558496803045272827e-01 8.837983757257461548e-02 5.600486695766448975e-02 -1.733468621969223022e-01 -8.226767927408218384e-02 -1.051192358136177063e-01 -6.390045583248138428e-02 3.109208047389984131e-01 1.257320642471313477e-01 1.992638558149337769e-01 2.322644442319869995e-01 -2.138540893793106079e-02 1.211387813091278076e-01 -7.421039044857025146e-02 5.340138450264930725e-02 -1.475920528173446655e-01 -1.843828149139881134e-02 1.666574925184249878e-01 5.253378152847290039e-01 -1.679085195064544678e-01 -1.782983094453811646e-01 -1.670373380184173584e-01 -1.793315820395946503e-02
-2.486223280429840088e-01 -1.392495483160018921e-01 -2.991914562880992889e-02 -3.284373283386230469e-01 4.865725338459014893e-02 4.570590332150459290e-02 -1.305261701345443726e-01 -6.993679702281951904e-02 -6.468865275382995605e-02 1.467032134532928467e-01 -2.717794664204120636e-02 4.387252330780029297e-01 -1.506942361593246460e-01 8.209020644426345825e-02 1.422120630741119385e-01 2.862858772277832031e-01 1.805067509412765503e-01 5.437313392758369446e-02 2.836522646248340607e-02 2.431644052267074585e-01 3.495122492313385010e-02 1.794868893921375275e-02 -1.236485019326210022e-01 1.404341906309127808e-01 3.218091428279876709e-01 -9.907840937376022339e-02 -6.733661144971847534e-02 3.305192291736602783e-01 3.960381262004375458e-03 -1.266154944896697998e-01 -3.191021084785461426e-02 2.384153455495834351e-01
-1.813088059425354004e-01 1.771208792924880981e-01 -8.683834969997406006e-02 -2.134594768285751343e-01 1.821054965257644653e-01 -1.947055570781230927e-03 -1.372618228197097778e-01 7.002399861812591553e-02 2.012139111757278442e-01 -9.129415452480316162e-02 -1.679878681898117065e-01 2.547849714756011963e-01 -1.820700019598007202e-01 1.473036408424377441e-01 2.229080069810152054e-03 -1.431742012500762939e-01 3.274193704128265381e-01 3.352197110652923584e-01 -6.319919228553771973e-02 1.773256957530975342e-01 -6.919387727975845337e-02 -1.221246719360351562e-01 9.669610112905502319e-02 2.314852774143218994e-01 1.984441280364990234e-02 -3.009796440601348877e-01 3.184375166893005371e-01 1.423236727714538574e-01 2.354339063167572021e-01 5.152134597301483154e-02 3.520784433931112289e-03 -6.418093107640743256e-03
-2.930591106414794922e-01 -6.458404660224914551e-02 1.166102662682533264e-01 1.714249141514301300e-02 1.267671734094619751e-01 3.521308898925781250e-01 1.218158230185508728e-01 3.817027062177658081e-02 2.379035204648971558e-01 9.405551850795745850e-02 -1.989901512861251831e-01 3.469990193843841553e-01 3.236422082409262657e-03 3.806508332490921021e-02 -1.457186788320541382e-01 1.302060633897781372e-01 2.417189180850982666e-01 -1.558057665824890137e-01 -3.208490461111068726e-02 3.019727952778339386e-02 -1.723313778638839722e-01 3.808312490582466125e-02 1.121854595839977264e-02 1.504015922546386719e-01 -2.600457668304443359e-01 -1.127157062292098999e-01 6.905517727136611938e-02 9.905497729778289795e-02 -7.828726619482040405e-02 -3.940694332122802734e-01 1.183317974209785461e-01 2.563660740852355957e-01
-2.662357091903686523e-01 1.571148484945297241e-01 -8.282435685396194458e-02 -1.007322296500205994e-01 1.167681589722633362e-01 -1.816975623369216919e-01 -1.080020293593406677e-01 1.032407954335212708e-02 8.381431549787521362e-02 -2.584876716136932373e-01 -1.822146624326705933e-01 8.740298449993133545e-02 -4.497135877609252930e-01 -1.235754042863845825e-01 8.362928032875061035e-02 4.300675168633460999e-02 2.879672348499298096e-01 -3.527271561324596405e-03 1.326075047254562378e-01 -8.549588173627853394e-02 -2.082571536302566528e-01 -5.813845992088317871e-02 -7.971986383199691772e-02 2.969554662704467773e-01 4.600123688578605652e-02 -2.395396679639816284e-01 -1.086346507072448730e-01 5.734158307313919067e-02 -2.653917372226715088e-01 4.548005014657974243e-02 2.627060711383819580e-01 1.508196145296096802e-01
-2.894904017448425293e-01 7.182192523032426834e-03 2.185736745595932007e-01 -1.613957434892654419e-01 1.329860985279083252e-01 2.707645595073699951e-01 5.433631013147532940e-04 6.207702681422233582e-02 -1.092766299843788147e-01 -6.741066277027130127e-02 -3.393038362264633179e-02 8.517263829708099365e-02 1.415577530860900879e-01 -1.941381692886352539e-01 -1.977186799049377441e-01 -1.256923675537109375e-01 3.516432642936706543e-01 -6.994217634201049805e-03 9.714336693286895752e-02 -1.478278040885925293e-01 -3.389239907264709473e-01 2.465156316757202148e-01 -5.570111423730850220e-02 2.223529294133186340e-02 -2.260834723711013794e-01 -3.306745588779449463e-01 -1.362523585557937622e-01 2.660186588764190674e-01 9.871326386928558350e-03 -1.258342564105987549e-01 -5.158571898937225342e-02 8.571119606494903564e-02
-2.457830160856246948e-01 1.688742935657501221e-01 -7.615927606821060181e-04 -4.131150841712951660e-01 8.836862444877624512e-02 6.219363957643508911e-02 -1.403520405292510986e-01 -2.789714038372039795e-01 2.545771598815917969e-01 -4.531038925051689148e-02 3.730003163218498230e-02 1.421817392110824585e-01 -1.803834289312362671e-01 3.668208047747612000e-02 -9.889849275350570679e-02 8.216891437768936157e-02 7.429645955562591553e-02 -1.380002126097679138e-02 9.349150210618972778e-02 1.055250540375709534e-01 -4.805754423141479492e-01 -2.504775524139404297e-01 9.660956449806690216e-03 -6.390150636434555054e-02 -1.754789203405380249e-01 -9.331146627664566040e-02 1.151472236961126328e-02 5.359685793519020081e-02 2.743747532367706299e-01 -6.546377390623092651e-02 -5.418442934751510620e-02 2.094224989414215088e-01
-2.712329030036926270e-01 1.206961721181869507e-01 -1.636612266302108765e-01 1.467451006174087524e-01 2.948607504367828369e-01 1.607482135295867920e-02 -1.920170783996582031e-01 -8.428880013525485992e-03 9.842313826084136963e-02 1.510015875101089478e-02 -1.750049591064453125e-01 1.222303509712219238e-01 -6.594751030206680298e-02 5.444683879613876343e-02 1.648607663810253143e-03 2.069850713014602661e-01 8.882779628038406372e-02 -1.950768679380416870e-01 5.139625668525695801e-01 6.274031102657318115e-02 -1.238470897078514099e-01 -1.166931539773941040e-01 1.134857311844825745e-01 -3.266847506165504456e-02 2.787123620510101318e-02 -1.430290937423706055e-01 -7.700777053833007812e-02 -7.831947505474090576e-02 5.639861896634101868e-02 -3.528681099414825439e-01 1.448812484741210938e-01 3.079540729522705078e-01
-2.384306937456130981e-01 2.240947186946868896e-01 -8.010943233966827393e-02 1.170716434717178345e-01 1.494037955999374390e-01 8.701440691947937012e-02 -6.005760747939348221e-03 -2.484466880559921265e-01 2.344111055135726929e-01 2.918828129768371582e-01 -5.858267098665237427e-02 3.532468974590301514e-01 -2.522513568401336670e-01 -6.308250129222869873e-02 -9.394352883100509644e-02 7.991873472929000854e-02 2.853600773960351944e-03 5.258608236908912659e-02 7.602182775735855103e-02 -5.841678753495216370e-02 -2.816087305545806885e-01 1.845641434192657471e-01 -2.962920963764190674e-01 7.124622911214828491e-02 -1.384266465902328491e-01 -9.355434775352478027e-02 -2.176091820001602173e-01 8.008815348148345947e-02 -1.186284124851226807e-01 -3.666616603732109070e-02 1.367530077695846558e-01 3.097966015338897705e-01
-1.605878174304962158e-01 3.605296015739440918e-01 1.462525129318237305e-02 -1.161714121699333191e-01 -8.869966864585876465e-02 -4.409711807966232300e-02 5.200153216719627380e-02 -1.436756849288940430e-01 -1.059616357088088989e-01 3.774771094322204590e-01 6.418406218290328979e-02 3.347781598567962646e-01 -9.112956374883651733e-02 1.985832862555980682e-02 2.163622528314590454e-02 -4.607321694493293762e-02 2.442810386419296265e-01 3.177546262741088867e-01 5.525249987840652466e-02 6.170165166258811951e-02 -9.134257584810256958e-02 2.051233798265457153e-01 -2.323624044656753540e-01 1.374329030513763428e-01 8.694750070571899414e-02 -2.131415158510208130e-01 -2.122928202152252197e-01 2.395725250244140625e-01 1.272874027490615845e-01 -1.207590624690055847e-01 -5.118339136242866516e-02 1.910529583692550659e-01
4.846907407045364380e-02 -8.000212907791137695e-02 -2.309805154800415039e-01 -3.566006198525428772e-02 1.617197841405868530e-01 1.540212184190750122e-01 -1.587582230567932129e-01 5.146051291376352310e-03 -1.216961350291967392e-02 1.373284608125686646e-01 -2.838329672813415527e-01 1.620991528034210205e-01 -1.551378816366195679e-01 -1.389943342655897141e-02 -2.122774869203567505e-01 2.217859327793121338e-01 3.648525476455688477e-01 -2.732913792133331299e-01 2.277495712041854858e-01 2.682719826698303223e-01 3.790092840790748596e-02 -1.251338422298431396e-01 -2.297317385673522949e-01 2.092382311820983887e-02 -1.826667413115501404e-02 -2.130700647830963135e-01 1.873786896467208862e-01 1.294082850217819214e-01 9.627324342727661133e-02 -2.748303115367889404e-01 -8.354555815458297729e-02 1.607464402914047241e-01
-2.168689221143722534e-01 1.908678859472274780e-01 3.044987916946411133e-01 -1.392960250377655029e-01 3.560487031936645508e-01 1.566079258918762207e-01 -1.229476258158683777e-01 9.055978059768676758e-02 6.305402517318725586e-02 1.280818432569503784e-01 1.645847856998443604e-01 1.391243003308773041e-02 -2.641974389553070068e-01 1.797759383916854858e-01 -5.486737191677093506e-02 2.544013224542140961e-02 3.308936357498168945e-01 1.748830378055572510e-01 2.331382930278778076e-01 3.975941985845565796e-02 9.402155876159667969e-02 -6.783728301525115967e-02 -7.438576966524124146e-02 -1.014995053410530090e-01 -1.328817605972290039e-01 -3.888023495674133301e-01 9.525666385889053345e-02 -1.388892680406570435e-01 -3.963283821940422058e-02 6.680069863796234131e-02 1.718237102031707764e-01 1.353842914104461670e-01
-1.740964055061340332e-01 1.274125427007675171e-01 -5.839499644935131073e-03 -1.682339310646057129e-01 2.739909663796424866e-02 2.818358875811100006e-02 1.389527618885040283e-01 3.825572505593299866e-02 7.938100956380367279e-03 -1.034428253769874573e-01 4.264126345515251160e-02 4.051063954830169678e-01 -2.516947388648986816e-01 -1.195204779505729675e-01 -1.172356680035591125e-01 -1.237728744745254517e-01 2.084634825587272644e-02 1.142093092203140259e-01 -6.185978651046752930e-02 -9.340842813253402710e-02 -1.569936722517013550e-01 -2.241683453321456909e-01 -2.410877197980880737e-01 1.665053367614746094e-01 4.751848801970481873e-02 -1.567917168140411377e-01 1.900559961795806885e-01 3.087843954563140869e-01 -4.633610695600509644e-02 -4.987445175647735596e-01 5.475810915231704712e-02 1.429437845945358276e-01
-1.057256087660789490e-01 6.409912556409835815e-02 1.974040418863296509e-01 -1.850571632385253906e-01 1.979941725730895996e-01 8.250841498374938965e-02 -8.630749583244323730e-02 1.092850938439369202e-01 4.108367115259170532e-02 -1.973307281732559204e-01 -6.908655166625976562e-02 3.171282820403575897e-03 -2.939532399177551270e-01 -7.649812847375869751e-02 -2.491838932037353516e-01 -2.397130429744720459e-01 5.313460826873779297e-01 4.742319136857986450e-02 -1.575555801391601562e-01 1.067649498581886292e-01 -1.958687007427215576e-01 3.080094754695892334e-01 -7.682868838310241699e-02 -7.789848744869232178e-02 4.994907230138778687e-02 -2.834740467369556427e-02 -1.347838789224624634e-01 2.598351538181304932e-01 -1.423506066203117371e-02 -7.637994736433029175e-02 1.436298936605453491e-01 -8.497528731822967529e-02
-3.441502451896667480e-01 -4.013642668724060059e-02 -1.111333891749382019e-01 -2.335322648286819458e-01 8.337210863828659058e-02 1.500698179006576538e-01 2.048384957015514374e-02 2.735722362995147705e-01 -6.468112114816904068e-03 4.171596094965934753e-02 4.187805578112602234e-02 2.832231819629669189e-01 -4.577209055423736572e-01 -2.281201183795928955e-01 -1.299301087856292725e-01 -1.335090845823287964e-01 2.453286647796630859e-01 4.467647895216941833e-02 -1.516211926937103271e-01 -4.499112442135810852e-02 -1.875184327363967896e-01 -1.046375185251235962e-01 -1.042601540684700012e-01 4.784778505563735962e-02 -1.374130845069885254e-01 -9.628306142985820770e-03 2.471469715237617493e-02 1.895782537758350372e-02 -1.497626006603240967e-01 -1.715341359376907349e-01 2.816022336483001709e-01 1.753813922405242920e-01
-2.190861105918884277e-01 2.641763538122177124e-02 9.238265454769134521e-02 -2.304152101278305054e-01 1.940577328205108643e-01 1.624891161918640137e-01 2.146312268450856209e-03 2.226476520299911499e-01 -1.042034104466438293e-01 -4.692497104406356812e-02 -2.027511894702911377e-01 -1.279813945293426514e-01 -2.002346813678741455e-01 -6.388447713106870651e-03 -1.717239320278167725e-01 -5.126029253005981445e-02 2.434799671173095703e-01 -2.178754284977912903e-02 1.925233304500579834e-01 -4.186313971877098083e-02 -2.976606190204620361e-01 1.804617792367935181e-01 -6.181236356496810913e-02 -2.390076965093612671e-01 -4.379692301154136658e-02 -2.143726199865341187e-01 -1.022450029850006104e-01 4.770940244197845459e-01 -2.533643245697021484e-01 -5.967123433947563171e-03 4.076848179101943970e-02 -2.672960981726646423e-02
-6.564713083207607269e-03 3.763685747981071472e-02 -2.837350070476531982e-01 -5.975824594497680664e-01 8.911459147930145264e-02 4.729195311665534973e-02 -3.968323767185211182e-02 -2.607776038348674774e-02 1.667648702859878540e-01 6.417040526866912842e-02 -2.052689194679260254e-01 3.004757687449455261e-02 -3.204104304313659668e-01 -6.856634281575679779e-03 -1.189705207943916321e-01 -6.935658305883407593e-02 2.438133507966995239e-01 8.942795544862747192e-02 -7.177589926868677139e-03 1.107482686638832092e-01 -2.813338637351989746e-01 -1.284920331090688705e-02 -2.163305282592773438e-01 -3.764182701706886292e-02 7.313667796552181244e-03 3.092323429882526398e-02 -3.165903389453887939e-01 2.609861642122268677e-02 7.584107667207717896e-02 -1.548239290714263916e-01 8.413173258304595947e-03 1.133770719170570374e-01
1.105515006929636002e-02 2.661817669868469238e-01 1.599516719579696655e-01 -4.638375937938690186e-01 2.626922428607940674e-01 2.563622891902923584e-01 -2.935160100460052490e-01 -1.375408321619033813e-01 9.461683034896850586e-02 4.420946165919303894e-02 -1.884910613298416138e-01 2.598919272422790527e-01 -8.894721418619155884e-02 1.841990053653717041e-01 -3.297537192702293396e-02 2.778716981410980225e-01 1.192794963717460632e-01 8.044229447841644287e-02 1.255022138357162476e-01 1.825012415647506714e-01 -9.862118959426879883e-02 -4.497147351503372192e-02 5.166564881801605225e-02 1.362533569335937500e-01 -9.832467138767242432e-02 -1.800054013729095459e-01 -1.037440374493598938e-01 1.494020819664001465e-01 -1.386879384517669678e-01 1.117752417922019958e-01 -2.819558605551719666e-02 -6.293953955173492432e-02
-3.345161378383636475e-01 -2.082819864153862000e-02 -1.930839568376541138e-02 -2.046133279800415039e-01 3.285709917545318604e-01 2.557471990585327148e-01 -2.856217138469219208e-02 -2.038451433181762695e-01 -1.283550858497619629e-01 6.837029010057449341e-02 -1.388545930385589600e-01 -6.534104794263839722e-02 -2.746511697769165039e-01 -1.155541241168975830e-01 -1.438022702932357788e-01 -9.211074560880661011e-02 2.207543551921844482e-01 6.940261274576187134e-02 5.880260840058326721e-02 -1.028980985283851624e-01 1.068983506411314011e-02 -1.289870291948318481e-01 2.597413361072540283e-01 -1.432862132787704468e-01 8.123595267534255981e-02 -2.778145372867584229e-01 2.114643752574920654e-01 3.315111100673675537e-01 9.296511858701705933e-02 -9.504478424787521362e-02 -1.949994862079620361e-01 2.452010475099086761e-02
-5.304059386253356934e-02 2.312815934419631958e-01 -3.139313310384750366e-02 -5.391007289290428162e-02 2.365428209304809570e-01 1.061531528830528259e-01 6.180458515882492065e-02 -4.644174873828887939e-02 7.403872907161712646e-02 3.544545471668243408e-01 -1.675161067396402359e-03 2.848253846168518066e-01 -1.176106631755828857e-01 1.425765603780746460e-01 2.471874356269836426e-01 -1.051457300782203674e-01 3.295269981026649475e-02 1.334162652492523193e-01 -4.945132136344909668e-02 6.133051216602325439e-02 -1.588977724313735962e-01 1.066742688417434692e-01 -3.444960117340087891e-01 1.780857294797897339e-01 2.256029695272445679e-01 -1.681125164031982422e-01 -7.738324999809265137e-02 3.737834393978118896e-01 4.309581220149993896e-02 -4.970762412995100021e-03 -1.287596523761749268e-01 3.043124973773956299e-01
-3.419933915138244629e-01 4.380638003349304199e-01 1.097676828503608704e-01 -3.379766643047332764e-02 4.460707679390907288e-02 7.020383328199386597e-02 2.423350960016250610e-01 -1.864197850227355957e-01 -4.499427974224090576e-02 2.873665392398834229e-01 -1.303940862417221069e-01 1.876374185085296631e-01 -1.334664374589920044e-01 -2.191236242651939392e-02 -8.689106255769729614e-02 7.103682309389114380e-02 2.235425412654876709e-01 1.198341399431228638e-01 -1.838615722954273224e-02 5.222131311893463135e-02 2.599065750837326050e-02 1.609417945146560669e-01 -1.542905420064926147e-01 1.670986711978912354e-01 1.545827090740203857e-01 -1.181695982813835144e-01 8.715948089957237244e-03 1.078899875283241272e-01 -2.884247303009033203e-01 -6.078140065073966980e-02 -1.327318251132965088e-01 3.317668437957763672e-01
-1.426557600498199463e-01 -2.542502060532569885e-02 -2.043380774557590485e-02 -2.894454300403594971e-01 -1.301777455955743790e-02 1.424628049135208130e-01 -1.526902168989181519e-01 2.745005115866661072e-02 -1.332029849290847778e-01 2.518196702003479004e-01 1.694677472114562988e-01 2.536825835704803467e-01 -1.504921615123748779e-01 -5.409978795796632767e-03 1.459038816392421722e-02 1.799960285425186157e-01 6.017722934484481812e-02 2.807629406452178955e-01 2.962239682674407959e-01 1.584758758544921875e-01 -2.606697976589202881e-01 -1.954001747071743011e-02 -2.125198245048522949e-01 3.011578917503356934e-01 9.900330752134323120e-02 -1.104112565517425537e-01 -1.058475822210311890e-01 3.370772600173950195e-01 2.046444863080978394e-01 -8.301417343318462372e-03 -1.704297512769699097e-01 5.864707753062248230e-02
-3.702675998210906982e-01 3.023911416530609131e-01 1.688348650932312012e-01 -1.518752723932266235e-01 6.422910094261169434e-02 -7.837152481079101562e-02 6.680122017860412598e-02 -1.272951960563659668e-01 4.070059210062026978e-02 2.215122878551483154e-01 -1.037207394838333130e-01 2.439292967319488525e-01 -4.946191236376762390e-02 1.596802845597267151e-02 -3.439343348145484924e-02 8.518763631582260132e-02 1.917576044797897339e-01 2.099438756704330444e-01 3.133558854460716248e-02 -8.206916041672229767e-03 2.171132899820804596e-02 1.435928046703338623e-01 -2.307118326425552368e-01 2.825237810611724854e-01 3.311382830142974854e-01 -1.702951788902282715e-01 -1.865878105163574219e-01 1.108179390430450439e-01 -6.676486134529113770e-02 -2.385844886302947998e-01 -1.218352690339088440e-01 2.425365298986434937e-01
4.562664777040481567e-02 1.483077257871627808e-01 -9.277531504631042480e-02 1.059861630201339722e-01 1.454592496156692505e-01 4.266413450241088867e-01 -9.191321581602096558e-02 -1.180958300828933716e-01 -1.673288494348526001e-01 2.462476044893264771e-01 -3.991212844848632812e-01 2.062940001487731934e-01 -8.272689580917358398e-02 2.634269893169403076e-01 -1.848322898149490356e-01 7.949620485305786133e-02 3.618546724319458008e-01 -5.595455411821603775e-03 1.399902403354644775e-01 1.261736825108528137e-02 2.020226046442985535e-02 -1.503893136978149414e-01 -1.391101628541946411e-01 2.255076617002487183e-01 1.145905330777168274e-01 -9.093014895915985107e-02 1.500864978879690170e-02 1.434175521135330200e-01 5.065643414855003357e-02 -1.797204464673995972e-01 -2.962631545960903168e-02 3.743766620755195618e-02
-1.502931304275989532e-02 2.047581523656845093e-01 -4.367782175540924072e-02 -2.722013890743255615e-01 1.473026126623153687e-01 1.701330244541168213e-01 -7.423464953899383545e-02 1.606096625328063965e-01 1.217533051967620850e-01 -5.529041960835456848e-02 -8.653379976749420166e-02 3.214557468891143799e-01 -6.307200342416763306e-02 1.218111664056777954e-01 1.444417424499988556e-02 -1.065036579966545105e-01 2.908014953136444092e-01 2.985927164554595947e-01 -1.909757382236421108e-03 3.018324673175811768e-01 -1.427519917488098145e-01 -8.052608370780944824e-02 -1.120825111865997314e-02 2.835507690906524658e-01 1.224875003099441528e-01 -1.724140644073486328e-01 3.854191005229949951e-01 1.822522282600402832e-01 1.944880783557891846e-01 -6.615358404815196991e-03 -6.103215366601943970e-02 2.280728518962860107e-02
-1.978796422481536865e-01 3.020585179328918457e-01 -1.791087836027145386e-01 -4.837505817413330078e-01 2.051928453147411346e-02 2.388164252042770386e-01 -2.312954366207122803e-01 3.692200407385826111e-02 2.112269103527069092e-01 2.938442230224609375e-01 -8.330883085727691650e-02 8.422924578189849854e-02 -2.025964707136154175e-01 7.420990616083145142e-02 -1.684056967496871948e-01 2.124856859445571899e-01 1.141926124691963196e-01 -6.307806074619293213e-02 -3.808371350169181824e-02 1.020885407924652100e-01 1.586844585835933685e-02 1.163839846849441528e-01 1.016166210174560547e-01 2.279856204986572266e-01 3.725421056151390076e-02 -2.331612855195999146e-01 -1.402564644813537598e-01 -5.605861078947782516e-03 -6.804800033569335938e-02 -1.008766219019889832e-01 5.152584984898567200e-02 1.680086851119995117e-01
-1.549262106418609619e-01 6.448239833116531372e-02 -9.020192921161651611e-02 -3.764887154102325439e-01 2.855205237865447998e-01 3.136748671531677246e-01 -2.381410896778106689e-01 7.973875850439071655e-02 4.376989603042602539e-01 1.611468940973281860e-01 -8.308677002787590027e-03 9.162358939647674561e-03 -1.567961126565933228e-01 -3.840243071317672729e-02 -6.648714095354080200e-02 2.515529990196228027e-01 6.687728315591812134e-02 -9.200099855661392212e-02 4.267645627260208130e-02 1.684597283601760864e-01 -2.164213508367538452e-01 1.087090075016021729e-01 -1.639309674501419067e-01 5.093746632337570190e-02 2.971194311976432800e-02 -3.046546876430511475e-01 -7.804773747920989990e-02 1.288272440433502197e-01 -7.547054439783096313e-02 -2.620633132755756378e-02 -1.108336895704269409e-01 3.468516469001770020e-02
-5.580356344580650330e-02 1.523925811052322388e-01 -1.368265748023986816e-01 -4.272507429122924805e-01 3.496653735637664795e-01 1.533234771341085434e-02 -2.087616473436355591e-01 -9.981302544474601746e-03 1.498238295316696167e-01 1.765996664762496948e-01 -8.216199278831481934e-02 1.510203033685684204e-01 1.108023524284362793e-02 3.957667201757431030e-02 -1.609715223312377930e-01 -3.002863526344299316e-01 1.059521362185478210e-01 1.821749806404113770e-01 1.023787818849086761e-02 3.755671530961990356e-02 -1.897212713956832886e-01 -2.314766794443130493e-01 -1.096482649445533752e-01 -6.501867622137069702e-02 1.012247949838638306e-01 -1.708005219697952271e-01 -3.580798506736755371e-01 1.699811965227127075e-01 1.535816192626953125e-01 -1.554697938263416290e-02 -6.804355233907699585e-02 1.688277423381805420e-01
5.245137587189674377e-02 1.118160784244537354e-01 -9.713396430015563965e-02 -4.665565490722656250e-01 -2.093807095661759377e-03 6.868389248847961426e-02 -1.985380500555038452e-01 -2.489581853151321411e-01 -1.952648758888244629e-01 4.845990799367427826e-03 -1.480753570795059204e-01 7.606107741594314575e-02 -2.936160564422607422e-01 5.428206548094749451e-02 -5.340227857232093811e-02 -1.107811704277992249e-01 3.801141977310180664e-01 1.626538187265396118e-01 1.448959559202194214e-01 3.357814252376556396e-01 -2.129587158560752869e-02 2.106564342975616455e-01 -1.219022199511528015e-01 2.510761022567749023e-01 9.362510591745376587e-02 3.249950241297483444e-03 6.260421127080917358e-02 1.482338923960924149e-02 1.450321674346923828e-01 -1.383634656667709351e-01 -2.892882563173770905e-02 4.978744778782129288e-03
-1.624545156955718994e-01 4.458142518997192383e-01 7.917717844247817993e-02 1.169307529926300049e-01 1.346083581447601318e-01 -2.704372107982635498e-01 -1.519555747509002686e-01 -1.996193230152130127e-01 3.913898393511772156e-02 1.342408359050750732e-01 -8.656853437423706055e-02 2.643469572067260742e-01 -1.993860453367233276e-01 2.293792814016342163e-01 -1.192930564284324646e-01 2.903121523559093475e-02 2.748590409755706787e-01 4.781391471624374390e-02 -1.772408783435821533e-01 8.788336813449859619e-02 -1.665158718824386597e-01 -3.398189088329672813e-03 3.714260086417198181e-02 1.656085550785064697e-01 1.094546988606452942e-01 8.419069647789001465e-02 -3.337814211845397949e-01 1.782386600971221924e-01 6.679054349660873413e-02 -1.576479971408843994e-01 -4.343116655945777893e-02 1.714331805706024170e-01
-2.026340663433074951e-01 3.227450549602508545e-01 2.340361773967742920e-01 -1.171175166964530945e-01 -6.878389418125152588e-02 6.856121122837066650e-02 1.199023723602294922e-01 -1.807681471109390259e-02 -1.373009234666824341e-01 2.471159547567367554e-01 6.378027051687240601e-02 2.822318673133850098e-01 4.924579337239265442e-02 2.285801619291305542e-02 -5.365008115768432617e-02 -7.884131371974945068e-02 3.398351073265075684e-01 -1.891549825668334961e-01 6.702660769224166870e-02 1.506863236427307129e-01 -3.213271498680114746e-01 -7.378233969211578369e-02 -1.411631703376770020e-01 3.716175854206085205e-01 1.529062688350677490e-01 -1.306771039962768555e-01 4.848599433898925781e-02 7.137269526720046997e-02 -9.733778983354568481e-02 -2.567743659019470215e-01 1.325013786554336548e-01 -2.034249529242515564e-02
-1.006268486380577087e-01 2.597882151603698730e-01 2.130118459463119507e-01 -4.178968667984008789e-01 2.014302760362625122e-01 2.615457214415073395e-02 -2.503914833068847656e-01 9.109298139810562134e-02 2.165936529636383057e-01 2.055543810129165649e-01 4.784318432211875916e-02 2.042804360389709473e-01 -2.210110127925872803e-01 1.199699714779853821e-01 -1.199768781661987305e-01 2.026772797107696533e-01 2.027831077575683594e-01 6.672935187816619873e-02 -5.620336160063743591e-02 1.563585251569747925e-01 -2.158208191394805908e-01 9.870738536119461060e-02 2.280620038509368896e-01 4.909313470125198364e-02 2.409036308526992798e-01 -1.603436917066574097e-01 -7.060205936431884766e-02 -2.212690189480781555e-02 1.536462754011154175e-01 -3.669142723083496094e-02 1.459455117583274841e-02 1.997855007648468018e-01
-2.825081646442413330e-01 9.211721271276473999e-02 1.650325357913970947e-01 -1.269595772027969360e-01 3.189532458782196045e-02 9.268931299448013306e-02 -1.804891526699066162e-01 -9.863417595624923706e-02 1.776908189058303833e-01 9.709873236715793610e-03 -2.420555204153060913e-01 2.148810923099517822e-01 -1.376439332962036133e-01 3.091187179088592529e-01 -9.648800641298294067e-02 -9.528063237667083740e-02 6.270273029804229736e-02 -3.535925447940826416e-01 -7.172600366175174713e-03 7.723245024681091309e-02 -3.701691627502441406e-01 -8.282838016748428345e-02 1.344879120588302612e-01 2.694844640791416168e-02 -8.391776680946350098e-02 -2.336194664239883423e-01 -5.461846664547920227e-02 6.839830428361892700e-02 7.011888921260833740e-02 -3.284890651702880859e-01 -1.143267080187797546e-01 2.329488992691040039e-01
-1.631909310817718506e-01 1.221876889467239380e-01 -2.025816142559051514e-01 2.063314318656921387e-01 3.619487285614013672e-01 1.771465241909027100e-01 1.938682198524475098e-01 3.256731852889060974e-02 -9.548886120319366455e-02 6.798142194747924805e-02 2.899569831788539886e-02 5.848826840519905090e-02 -2.447885870933532715e-01 1.383652687072753906e-01 -1.566707938909530640e-01 -3.183433786034584045e-02 2.247473299503326416e-01 1.081683412194252014e-01 3.421275615692138672e-01 1.657264828681945801e-01 -2.319175153970718384e-01 -2.000737339258193970e-01 1.276745796203613281e-01 -1.018076092004776001e-01 2.175697088241577148e-01 -3.992456570267677307e-02 6.140736117959022522e-02 4.962110426276922226e-03 -6.259924173355102539e-02 -3.201388418674468994e-01 2.545896172523498535e-01 -2.868625801056623459e-03
-9.289593994617462158e-02 2.228793948888778687e-01 -1.348913609981536865e-01 -1.124179735779762268e-01 3.767949342727661133e-01 6.651027500629425049e-02 -2.754640392959117889e-02 -2.632997632026672363e-01 -2.730361884459853172e-03 1.357409656047821045e-01 -3.645863384008407593e-02 9.630731493234634399e-02 -3.995943069458007812e-01 4.659343138337135315e-02 -3.293404355645179749e-02 -7.444400340318679810e-02 -6.647842377424240112e-02 -1.289606243371963501e-01 1.087942793965339661e-01 -2.262917608022689819e-01 -3.404484093189239502e-01 1.353678200393915176e-02 -2.311737388372421265e-01 -1.389189511537551880e-01 1.879160106182098389e-01 -3.349346667528152466e-02 2.603929489850997925e-02 3.656804561614990234e-01 -1.085630133748054504e-01 2.489592693746089935e-02 -1.507820188999176025e-01 1.340511143207550049e-01
-1.654838621616363525e-01 4.835054278373718262e-02 2.521568536758422852e-01 -3.656513690948486328e-01 2.848551273345947266e-01 1.784119009971618652e-01 -2.240902781486511230e-01 -5.022352188825607300e-02 1.410921216011047363e-01 1.105246171355247498e-01 -1.012983992695808411e-01 2.354415208101272583e-01 -1.745567321777343750e-01 2.066071331501007080e-01 -1.854608654975891113e-01 1.787670105695724487e-01 1.803950592875480652e-02 6.509055942296981812e-02 1.811548173427581787e-01 1.582592427730560303e-01 -7.938592135906219482e-02 4.545544087886810303e-02 3.894481062889099121e-02 3.276417851448059082e-01 -6.180874630808830261e-02 -3.643580079078674316e-01 -7.330494374036788940e-02 1.085936576128005981e-01 -1.130071207880973816e-01 1.011395081877708435e-01 1.163960918784141541e-01 1.965303206816315651e-03
-2.766252160072326660e-01 2.340419888496398926e-01 -2.463201433420181274e-01 -1.261859536170959473e-01 4.937740266323089600e-01 -1.836780831217765808e-02 -1.454837620258331299e-01 -8.690911531448364258e-02 1.066644936800003052e-01 1.755966097116470337e-01 -7.017511129379272461e-02 1.410398781299591064e-01 -1.147347986698150635e-01 5.059651285409927368e-02 -1.388686746358871460e-01 -7.531116157770156860e-02 7.327824831008911133e-02 6.207977235317230225e-02 4.599140956997871399e-02 -2.020939588546752930e-01 -3.183683753013610840e-01 1.964451521635055542e-01 -1.771163344383239746e-01 1.495737135410308838e-01 2.754779458045959473e-01 1.774426847696304321e-01 -6.422436237335205078e-02 5.273836432024836540e-04 -1.649421304464340210e-01 -4.237730056047439575e-02 -1.720476895570755005e-02 1.576694697141647339e-01
-1.477197259664535522e-01 2.490683495998382568e-01 -2.260148227214813232e-01 -1.259688585996627808e-01 1.991712450981140137e-01 1.632683873176574707e-01 -1.189027950167655945e-01 8.260316401720046997e-02 3.149709105491638184e-02 -1.583341509103775024e-01 9.713679552078247070e-03 -1.482745558023452759e-01 -2.324468642473220825e-01 2.505517601966857910e-01 -8.759977668523788452e-02 -1.477700565010309219e-02 2.570120990276336670e-01 -6.054467707872390747e-02 -6.648626923561096191e-02 2.767550647258758545e-01 -2.976057827472686768e-01 -1.958717554807662964e-01 2.703257650136947632e-02 2.003554552793502808e-01 1.309264451265335083e-01 -2.315747588872909546e-01 1.038976013660430908e-01 -2.776454761624336243e-02 2.203333824872970581e-01 -6.103461980819702148e-02 -2.918401658535003662e-01 2.252670079469680786e-01
-1.964416354894638062e-01 1.747429519891738892e-01 -9.511564671993255615e-02 7.806048542261123657e-02 4.759995732456445694e-03 1.130215078592300415e-01 3.540514037013053894e-02 -1.319356411695480347e-01 -1.945052146911621094e-01 2.883632779121398926e-01 -1.577871441841125488e-01 -7.640491705387830734e-03 -1.540911197662353516e-01 1.803645193576812744e-01 -1.279381215572357178e-01 1.188403815031051636e-01 1.704780757427215576e-01 -1.091758348047733307e-02 1.677905917167663574e-01 3.862483799457550049e-01 -5.363218784332275391e-01 -4.167731478810310364e-02 1.062909606844186783e-02 -1.168214604258537292e-01 1.174766793847084045e-01 -1.673297733068466187e-01 -1.211517676711082458e-01 1.759858578443527222e-01 -8.654896914958953857e-02 -1.608331650495529175e-01 1.371440589427947998e-01 4.789131134748458862e-02
-2.542808353900909424e-01 2.125898599624633789e-01 -2.524772286415100098e-01 -5.629488229751586914e-01 6.462313234806060791e-02 2.676592171192169189e-01 -1.131409481167793274e-01 1.847997903823852539e-01 2.149786651134490967e-01 2.404671162366867065e-02 -1.452266052365303040e-02 2.498826943337917328e-02 -1.172131523489952087e-01 1.889560520648956299e-01 -6.699268519878387451e-02 3.917624056339263916e-02 9.958840906620025635e-02 1.427419930696487427e-01 6.564348004758358002e-03 1.017130613327026367e-01 -4.632912948727607727e-02 -4.104358330368995667e-02 -4.982817918062210083e-02 2.765887677669525146e-01 1.716949045658111572e-01 -2.300025522708892822e-01 -8.921415358781814575e-02 -6.237548962235450745e-02 -4.294789861887693405e-03 -1.982981562614440918e-01 5.071327462792396545e-02 1.548749506473541260e-01
-3.561667203903198242e-01 1.711362004280090332e-01 1.276656538248062134e-01 1.455976366996765137e-01 3.004493713378906250e-01 2.086746394634246826e-01 -5.137355625629425049e-02 -2.903046309947967529e-01 -3.298242017626762390e-02 1.674953997135162354e-01 1.163767278194427490e-01 -6.958756595849990845e-02 -1.170125454664230347e-01 1.936679333448410034e-02 1.659614443778991699e-01 -5.831311270594596863e-02 1.292365044355392456e-01 -3.522685542702674866e-02 3.000803887844085693e-01 1.350156962871551514e-01 -1.593667119741439819e-01 -1.274693161249160767e-01 -2.791695892810821533e-01 2.853366732597351074e-01 7.198277860879898071e-02 -1.242168769240379333e-01 -1.255398988723754883e-01 3.136370331048965454e-02 -7.802437990903854370e-02 -3.053676486015319824e-01 -3.238365426659584045e-02 -1.677200347185134888e-01
-1.424953192472457886e-01 3.716292679309844971e-01 -5.955925211310386658e-02 7.641878724098205566e-02 -1.615160703659057617e-01 4.734985902905464172e-02 -1.675165891647338867e-01 -1.313886791467666626e-01 1.048237383365631104e-01 6.262806057929992676e-02 9.636490046977996826e-02 1.639512777328491211e-01 -1.573877641931176186e-03 -9.666973352432250977e-02 2.975607849657535553e-02 -1.683618128299713135e-01 4.259333014488220215e-01 1.078274324536323547e-01 1.694207042455673218e-01 1.380678713321685791e-01 -3.314405083656311035e-01 -1.183613091707229614e-01 -1.070979535579681396e-01 3.792822062969207764e-01 -2.094669826328754425e-02 -7.728394120931625366e-02 2.555105090141296387e-01 1.257714778184890747e-01 -1.460911184549331665e-01 -1.156701147556304932e-01 -8.247268944978713989e-02 1.408952921628952026e-01
-2.578687071800231934e-01 2.390424311161041260e-01 -3.191060945391654968e-02 -1.263227313756942749e-01 4.443752765655517578e-01 7.993292063474655151e-02 4.229022562503814697e-02 5.348997563123703003e-02 -1.114597395062446594e-01 -1.386393606662750244e-02 2.223417460918426514e-01 1.648929864168167114e-01 -8.476633578538894653e-02 1.402548551559448242e-01 3.233287483453750610e-02 -4.982575029134750366e-02 4.724468886852264404e-01 -1.493856608867645264e-01 3.456304669380187988e-01 -8.841551840305328369e-02 4.170586541295051575e-02 -1.974685043096542358e-01 2.593978494405746460e-02 -1.636819541454315186e-01 -1.169215664267539978e-01 -2.041103690862655640e-01 1.537534594535827637e-01 7.538052648305892944e-02 4.303371533751487732e-02 5.783797707408666611e-03 -6.068605557084083557e-02 -5.723371636122465134e-03
-2.646521478891372681e-02 1.579049229621887207e-01 -2.360679358243942261e-01 2.987229637801647186e-02 2.304733544588088989e-01 2.932925522327423096e-01 -4.711438342928886414e-02 -2.586841955780982971e-02 -1.280184239149093628e-01 -8.603105694055557251e-02 -1.552582345902919769e-02 1.459801197052001953e-01 -3.652948141098022461e-02 2.115396112203598022e-01 -4.329695925116539001e-02 -3.176558911800384521e-01 2.227574884891510010e-01 9.265480190515518188e-02 3.429820835590362549e-01 -2.283979356288909912e-01 2.074745669960975647e-02 -2.873000875115394592e-02 -4.622225835919380188e-02 2.813465334475040436e-02 -6.035642325878143311e-02 5.101116374135017395e-03 -2.827994823455810547e-01 -1.213527284562587738e-03 6.348009407520294189e-02 -3.953621685504913330e-01 -1.405171453952789307e-01 2.925560474395751953e-01
-4.217868149280548096e-01 4.716733843088150024e-02 -4.142889752984046936e-02 -1.694468259811401367e-01 -2.941692061722278595e-02 1.184738501906394958e-01 3.504860913380980492e-03 3.019582293927669525e-02 1.153499484062194824e-01 -2.831724472343921661e-02 2.918584458529949188e-02 6.491526216268539429e-02 -1.266118139028549194e-01 1.507355868816375732e-01 -2.728061079978942871e-01 -2.067940682172775269e-01 1.031148359179496765e-01 -1.000181958079338074e-01 2.989690005779266357e-01 -2.220390830188989639e-03 -1.234418675303459167e-01 7.728034257888793945e-02 -6.236718595027923584e-02 -2.623095549643039703e-02 -3.801295533776283264e-03 -2.184520289301872253e-02 -2.401946634054183960e-01 4.990115761756896973e-01 -2.172992080450057983e-01 2.751578763127326965e-02 2.257522344589233398e-01 2.378141880035400391e-01
-2.722392976284027100e-01 2.922344505786895752e-01 -7.010477036237716675e-02 1.218623444437980652e-01 1.705054789781570435e-01 1.248921006917953491e-01 1.172478497028350830e-01 -1.401155889034271240e-01 -1.586869657039642334e-01 1.491211913526058197e-02 -2.267205268144607544e-01 6.354175508022308350e-02 -2.908520698547363281e-01 5.008085444569587708e-02 -2.300750613212585449e-01 -1.258326023817062378e-01 1.148568093776702881e-01 1.578093022108078003e-01 -8.432713150978088379e-02 2.954638600349426270e-01 -3.327321112155914307e-01 -6.760137528181076050e-02 1.890312284231185913e-01 5.402104556560516357e-02 -1.956119835376739502e-01 -1.102117374539375305e-01 -1.766783595085144043e-01 2.828182876110076904e-01 -2.039094716310501099e-01 -6.116326525807380676e-02 4.885593056678771973e-02 1.009887084364891052e-01
-1.648672223091125488e-01 -3.410176932811737061e-02 -1.798431389033794403e-02 -1.232503429055213928e-01 3.429784178733825684e-01 4.843975603580474854e-02 -1.606019586324691772e-01 2.161271125078201294e-01 2.170862406492233276e-01 1.270250678062438965e-01 -2.054373174905776978e-01 1.181715279817581177e-01 -8.493160456418991089e-02 5.029373988509178162e-02 -5.126939713954925537e-02 3.705396875739097595e-02 2.303333729505538940e-01 -6.285164505243301392e-02 2.739792466163635254e-01 3.966311514377593994e-01 -2.464388012886047363e-01 -9.405134618282318115e-02 -3.269805312156677246e-01 1.957695782184600830e-01 1.948688179254531860e-01 1.678042672574520111e-02 -8.256347477436065674e-02 -1.531153321266174316e-01 1.147082746028900146e-01 -4.129343852400779724e-02 1.124977245926856995e-01 1.739030778408050537e-01
-1.229259744286537170e-01 7.550168782472610474e-02 1.715383529663085938e-01 -2.633483707904815674e-01 6.516951322555541992e-02 1.530537605285644531e-01 -1.336083114147186279e-01 -2.919213473796844482e-01 1.014839559793472290e-01 8.556010201573371887e-03 -1.477458924055099487e-01 -3.908325731754302979e-02 -5.596644058823585510e-02 3.615404665470123291e-01 1.643658429384231567e-01 2.644296549260616302e-02 1.768431961536407471e-01 1.502596586942672729e-01 2.652503252029418945e-01 1.721747517585754395e-01 -4.619949460029602051e-01 -5.334558710455894470e-02 -7.811926305294036865e-02 1.459540873765945435e-01 2.325417548418045044e-01 5.894747376441955566e-02 -1.499457005411386490e-02 2.842102386057376862e-02 1.083956360816955566e-01 -2.611249089241027832e-01 -9.442488104104995728e-02 9.696876257658004761e-02
-1.906921565532684326e-01 6.445667706429958344e-03 -1.435696184635162354e-01 -2.630783617496490479e-01 1.688630878925323486e-01 -1.702851504087448120e-01 -1.876757442951202393e-01 7.472644746303558350e-02 1.782451868057250977e-01 9.888103604316711426e-02 1.109341606497764587e-01 2.365998178720474243e-01 -2.572265565395355225e-01 2.847757339477539062e-01 -8.907170593738555908e-02 -2.431458085775375366e-01 2.891643643379211426e-01 4.537955392152070999e-03 1.659561395645141602e-01 9.257547557353973389e-02 -2.736174166202545166e-01 -1.037883758544921875e-01 1.543814986944198608e-01 2.716855704784393311e-01 -2.197034060955047607e-01 -8.140502870082855225e-02 1.039100736379623413e-01 1.898536980152130127e-01 1.321519464254379272e-01 6.792944669723510742e-02 -1.304564476013183594e-01 -8.622322231531143188e-02
-8.975443430244922638e-03 -1.271509677171707153e-01 -1.880086585879325867e-02 4.428278282284736633e-02 4.975412487983703613e-01 6.617617607116699219e-02 4.645534232258796692e-02 -5.265092942863702774e-03 7.996207475662231445e-02 1.034048199653625488e-01 1.116396039724349976e-01 -1.823306642472743988e-02 -1.874224543571472168e-01 1.059435978531837463e-01 4.104460775852203369e-02 3.516411781311035156e-02 3.677173256874084473e-01 1.268096715211868286e-01 4.500562846660614014e-01 1.601096056401729584e-02 2.860461361706256866e-02 -1.597153395414352417e-01 1.377112716436386108e-01 -1.411861181259155273e-01 6.299726665019989014e-02 -5.944832041859626770e-02 1.934864073991775513e-01 2.411392331123352051e-01 -1.547236833721399307e-02 -3.253757059574127197e-01 1.539066806435585022e-02 1.393128931522369385e-01
-4.215367883443832397e-02 2.263589948415756226e-01 -9.840232878923416138e-02 -2.135216742753982544e-01 1.277656853199005127e-01 -7.039334625005722046e-02 2.001483738422393799e-01 4.001218080520629883e-02 1.297843009233474731e-01 -4.160252213478088379e-02 3.771019726991653442e-02 3.183454871177673340e-01 -2.444690167903900146e-01 -1.595367491245269775e-01 1.100880000740289688e-02 -3.330084979534149170e-01 7.498138397932052612e-02 3.139253705739974976e-02 1.246864795684814453e-01 -1.406427174806594849e-01 -2.501633167266845703e-01 1.102870404720306396e-01 -2.265653312206268311e-01 1.598005443811416626e-01 -1.097939461469650269e-01 -2.940021082758903503e-02 6.738981604576110840e-02 2.660357058048248291e-01 -9.804039448499679565e-02 -4.233478903770446777e-01 -1.236848980188369751e-01 1.589981764554977417e-01
-2.544786632061004639e-01 2.662256658077239990e-01 7.985482364892959595e-02 -2.777259051799774170e-01 2.907233238220214844e-01 -1.602518856525421143e-01 -2.278100848197937012e-01 -5.431080609560012817e-02 1.208999007940292358e-02 -1.542706489562988281e-01 -2.386418431997299194e-01 2.115657627582550049e-01 3.640669211745262146e-02 2.782982960343360901e-02 -2.950578182935714722e-02 1.295641958713531494e-01 3.191428184509277344e-01 -1.832290142774581909e-01 -2.977828495204448700e-02 -8.203698322176933289e-03 -1.381053924560546875e-01 2.541958391666412354e-01 -6.848981231451034546e-02 4.180227592587471008e-02 -3.294852077960968018e-01 -2.003734707832336426e-01 -1.721892356872558594e-01 1.009134948253631592e-01 1.202869340777397156e-01 -1.473149806261062622e-01 -1.192782968282699585e-01 7.034687697887420654e-02
-4.328472316265106201e-01 1.902415454387664795e-01 1.991551667451858521e-01 -2.078987509012222290e-01 2.882837057113647461e-01 1.330467313528060913e-01 -1.003805100917816162e-01 1.634094119071960449e-01 -1.866506338119506836e-01 1.531432718038558960e-01 4.803304001688957214e-02 5.193886160850524902e-02 -3.154695630073547363e-01 2.594229876995086670e-01 3.292377293109893799e-02 6.576097570359706879e-03 2.668090462684631348e-01 1.514069885015487671e-01 1.634554117918014526e-01 1.625047810375690460e-02 1.262098699808120728e-01 4.267164319753646851e-02 5.568420886993408203e-02 -1.456400603055953979e-01 -1.955756098031997681e-01 -2.730834484100341797e-01 1.295474767684936523e-01 -6.820039451122283936e-02 1.141139492392539978e-02 -4.669391736388206482e-02 1.272732615470886230e-01 9.387547522783279419e-02
-1.110586673021316528e-01 1.747800260782241821e-01 -1.024609059095382690e-01 -1.764237284660339355e-01 -5.760316550731658936e-02 1.835387647151947021e-01 -2.841785848140716553e-01 -2.047211304306983948e-02 -5.728978663682937622e-02 -7.678533345460891724e-02 1.094177737832069397e-01 4.921432118862867355e-03 8.846279978752136230e-02 1.519919559359550476e-02 6.535613536834716797e-02 6.121905520558357239e-02 3.328053355216979980e-01 2.947899699211120605e-01 2.482183724641799927e-01 7.051536440849304199e-02 -3.340335190296173096e-01 2.909362912178039551e-01 -3.089107573032379150e-01 -8.024376630783081055e-02 1.247986182570457458e-01 -1.777835190296173096e-01 5.186542868614196777e-03 2.905495464801788330e-01 -6.925926357507705688e-02 -1.830956339836120605e-01 1.951802335679531097e-02 1.655316352844238281e-01
-3.654688000679016113e-01 7.152907550334930420e-02 1.197135001420974731e-01 6.128675770014524460e-03 2.615952864289283752e-02 8.342970907688140869e-02 -1.768647693097591400e-02 -3.107125312089920044e-02 1.192840337753295898e-01 1.093533560633659363e-01 -2.912253141403198242e-02 2.470378726720809937e-01 -2.028605192899703979e-01 -1.317578088492155075e-02 -7.280703634023666382e-02 7.394461333751678467e-02 3.609251379966735840e-01 -1.747224628925323486e-01 -1.079001054167747498e-01 4.019091725349426270e-01 -1.230238825082778931e-01 1.035714615136384964e-02 -3.505494892597198486e-01 9.678767994046211243e-03 -1.570508033037185669e-01 2.056414447724819183e-02 -1.623061746358871460e-01 1.127482429146766663e-01 -9.321484714746475220e-02 -7.901854068040847778e-02 -2.236320227384567261e-01 3.107895255088806152e-01
-1.017499640583992004e-01 8.823376893997192383e-02 2.301861718297004700e-02 -1.241781413555145264e-01 3.130295574665069580e-01 -7.900027185678482056e-02 -1.397486031055450439e-01 -2.963383868336677551e-02 6.891480833292007446e-02 -3.055361807346343994e-01 -1.113388165831565857e-01 3.140967786312103271e-01 -2.698844075202941895e-01 -2.154869735240936279e-01 -9.842723608016967773e-02 2.865600958466529846e-02 2.279159575700759888e-01 1.225593462586402893e-01 1.067364513874053955e-01 1.111575588583946228e-01 -1.828454434871673584e-01 8.384262770414352417e-02 -8.632621914148330688e-02 2.185452580451965332e-01 -2.561311237514019012e-02 -2.113377600908279419e-01 3.051653876900672913e-02 9.625763446092605591e-02 -3.090562522411346436e-01 -4.944910481572151184e-02 3.931875824928283691e-01 8.873542398214340210e-02
-3.522030115127563477e-01 1.036809906363487244e-01 1.018682122230529785e-01 -1.486050486564636230e-01 8.219128847122192383e-02 -1.478838771581649780e-01 -2.330415397882461548e-01 -9.608802944421768188e-02 1.238590627908706665e-01 -1.247873231768608093e-01 -5.529918521642684937e-02 1.553800404071807861e-01 3.318640589714050293e-02 1.801308393478393555e-01 2.385989204049110413e-02 9.434972703456878662e-02 9.034532308578491211e-02 -2.061767727136611938e-01 3.986083567142486572e-01 -6.065033376216888428e-03 -5.054980888962745667e-02 -3.536053374409675598e-02 -1.454189270734786987e-01 1.583746075630187988e-01 -1.315009742975234985e-01 -2.761491537094116211e-01 -2.357212007045745850e-01 7.607229053974151611e-02 1.236161589622497559e-01 -2.562544643878936768e-01 -3.480865433812141418e-02 3.778230845928192139e-01
1.005820743739604950e-02 -1.264260411262512207e-01 1.437069624662399292e-01 5.792461708188056946e-02 2.061939239501953125e-01 2.545568346977233887e-01 1.893550902605056763e-01 3.213049471378326416e-02 -2.046849578619003296e-01 1.043481677770614624e-01 1.504092514514923096e-01 2.342561185359954834e-01 -8.675224334001541138e-02 -1.153129562735557556e-01 -6.992001831531524658e-02 -8.362528681755065918e-02 4.978981614112854004e-01 1.594333560205996037e-03 7.470309734344482422e-02 3.425803035497665405e-02 -3.974046111106872559e-01 1.327130496501922607e-01 -4.029616713523864746e-02 3.276564180850982666e-01 -8.401007205247879028e-02 -1.116270646452903748e-01 5.855788663029670715e-02 1.863030046224594116e-01 1.326226349920034409e-02 -2.183836400508880615e-01 8.260897547006607056e-02 -3.441732749342918396e-02
-4.024653136730194092e-01 -5.141886323690414429e-02 2.498663589358329773e-02 -1.497665643692016602e-01 1.116317138075828552e-01 1.051880270242691040e-01 -6.088616792112588882e-03 2.005548775196075439e-01 5.325920879840850830e-02 9.549117088317871094e-02 6.557820737361907959e-02 2.069673985242843628e-01 -3.550192415714263916e-01 -3.784250915050506592e-01 -6.209206581115722656e-02 -1.723935008049011230e-01 3.204070925712585449e-01 -3.120658174157142639e-02 -3.781909123063087463e-02 -2.376480586826801300e-02 -2.521730959415435791e-01 -2.351022139191627502e-02 1.976888440549373627e-02 4.552289098501205444e-02 -8.019681274890899658e-02 3.782133385539054871e-02 9.786527603864669800e-02 1.074598580598831177e-01 -9.504505991935729980e-02 -2.382878065109252930e-01 2.971391081809997559e-01 1.769107431173324585e-01
-3.053002059459686279e-01 3.161921724677085876e-02 1.735217720270156860e-01 -3.524639010429382324e-01 1.608521789312362671e-01 4.317459464073181152e-02 -1.738619208335876465e-01 4.597399011254310608e-02 4.165526479482650757e-02 -1.900520026683807373e-01 1.757861822843551636e-01 -9.132495522499084473e-02 -2.821851074695587158e-01 -2.451635897159576416e-02 -4.557187855243682861e-02 -2.187203019857406616e-01 3.946410417556762695e-01 -7.907109707593917847e-02 1.020012646913528442e-01 4.091119766235351562e-02 -5.330768227577209473e-02 2.307519614696502686e-01 -1.791532188653945923e-01 -1.205360367894172668e-01 2.452986389398574829e-01 -5.167766660451889038e-02 -1.820058226585388184e-01 1.085292175412178040e-01 -2.490832060575485229e-01 -6.041980907320976257e-02 1.275930181145668030e-02 1.836965233087539673e-01
-7.052462548017501831e-02 1.738127470016479492e-01 -6.460501253604888916e-02 3.968261554837226868e-02 1.903347223997116089e-01 3.400021791458129883e-01 -3.578210994601249695e-02 -1.663774400949478149e-01 -1.335426867008209229e-01 3.505491837859153748e-02 -8.342865854501724243e-02 1.828480213880538940e-01 -9.178766608238220215e-02 1.541903614997863770e-01 -1.978280395269393921e-01 -2.149639427661895752e-01 1.633463799953460693e-01 1.123743280768394470e-01 -1.058379262685775757e-01 4.983984231948852539e-01 -2.937144637107849121e-01 -5.081292614340782166e-02 9.259906411170959473e-02 4.466127604246139526e-02 1.692392975091934204e-01 -2.042088285088539124e-02 -1.283945739269256592e-01 -4.091758653521537781e-02 -2.493372857570648193e-01 -2.944673299789428711e-01 6.532794237136840820e-02 5.076189339160919189e-02
-2.983569204807281494e-01 5.312575027346611023e-02 -1.560027152299880981e-01 -1.556114554405212402e-01 1.011021882295608521e-01 -2.503711283206939697e-01 -6.239837408065795898e-02 2.296482212841510773e-02 5.851625278592109680e-02 1.016354188323020935e-01 -2.670345269143581390e-02 1.696877777576446533e-01 -2.273639440536499023e-01 3.138442933559417725e-01 5.196585506200790405e-02 -9.445846825838088989e-02 3.768101334571838379e-01 3.253247439861297607e-01 -1.792838983237743378e-02 1.322788894176483154e-01 -1.060496941208839417e-01 -1.454390883445739746e-01 1.766698062419891357e-01 3.080965764820575714e-02 -2.564434707164764404e-01 -2.722876667976379395e-01 1.391819417476654053e-01 1.754314601421356201e-01 2.011810615658760071e-02 1.364392936229705811e-01 1.738555496558547020e-03 1.947498768568038940e-01
-1.607015728950500488e-01 3.745707273483276367e-01 -2.931752987205982208e-02 2.563577145338058472e-03 -1.492291409522294998e-02 -7.278378307819366455e-02 -2.328009158372879028e-02 -5.968763679265975952e-02 -4.892214760184288025e-02 1.825810819864273071e-01 1.137365028262138367e-01 2.631074376404285431e-02 -9.824586659669876099e-02 -7.902781665325164795e-02 -3.058759868144989014e-02 -1.501908451318740845e-01 3.182558417320251465e-01 2.479368746280670166e-01 -3.438941761851310730e-02 -4.844759404659271240e-02 2.358915656805038452e-02 1.211004331707954407e-01 -1.261889636516571045e-01 1.457967609167098999e-01 -7.089541107416152954e-02 -2.856909930706024170e-01 -2.097953259944915771e-01 3.505027890205383301e-01 2.264888882637023926e-01 -4.027782976627349854e-01 -1.632552891969680786e-01 1.491642892360687256e-01
-2.726779878139495850e-02 1.234216913580894470e-01 -3.089233338832855225e-01 -3.136938214302062988e-01 3.804885745048522949e-01 2.089579701423645020e-01 -1.987623795866966248e-02 -1.229723319411277771e-01 1.530321240425109863e-01 -6.874867528676986694e-02 -5.039572715759277344e-02 3.322826623916625977e-01 -1.314102709293365479e-01 9.411960095167160034e-02 3.313779532909393311e-01 -3.356707841157913208e-02 1.554463207721710205e-01 -6.722785532474517822e-02 2.011267989873886108e-01 1.572359353303909302e-01 -1.694956421852111816e-01 -2.989527396857738495e-02 -2.152204811573028564e-01 1.834341511130332947e-02 1.831472814083099365e-01 6.806604564189910889e-02 -1.738147735595703125e-01 1.323089450597763062e-01 -1.279696375131607056e-01 7.874330133199691772e-02 -3.877202421426773071e-02 1.672178059816360474e-01
-3.153670430183410645e-01 1.960460245609283447e-01 4.957136698067188263e-03 -9.322540462017059326e-02 3.134274184703826904e-01 -6.210621818900108337e-02 -3.106682002544403076e-02 -2.707716524600982666e-01 3.075383231043815613e-02 4.742598161101341248e-02 -2.920913137495517731e-02 -2.507957257330417633e-02 -1.380487978458404541e-01 4.826056584715843201e-02 3.326307237148284912e-01 -1.986988484859466553e-01 1.293416917324066162e-01 1.038546711206436157e-01 1.637639105319976807e-01 5.633335933089256287e-02 -1.177193596959114075e-01 -3.389186039566993713e-02 -2.578907646238803864e-03 2.774244248867034912e-01 3.376352787017822266e-02 -2.502150237560272217e-01 1.704839766025543213e-01 2.152101844549179077e-01 -1.308402270078659058e-01 -2.781761884689331055e-01 -3.393455445766448975e-01 -5.060361325740814209e-02
-3.243741691112518311e-01 2.330411523580551147e-01 1.721469685435295105e-02 -1.103381998836994171e-02 -3.471070528030395508e-02 2.213426306843757629e-02 -2.149344049394130707e-02 -1.457607299089431763e-01 -6.903139501810073853e-02 1.871497631072998047e-01 9.917075932025909424e-02 2.641154229640960693e-01 -6.268519163131713867e-02 -7.127759605646133423e-02 -7.017837837338447571e-03 -4.097231663763523102e-03 2.652521729469299316e-01 2.505405247211456299e-01 1.283717714250087738e-02 9.508406370878219604e-02 7.569998502731323242e-02 1.765175759792327881e-01 -1.817240715026855469e-01 3.155411183834075928e-01 2.689878642559051514e-01 -7.892099767923355103e-02 -1.634628176689147949e-01 1.128942593932151794e-01 8.064157329499721527e-03 -3.944059610366821289e-01 -1.918971985578536987e-01 2.566832304000854492e-01
-1.763045191764831543e-01 7.101556658744812012e-02 -1.964073628187179565e-02 9.120547026395797729e-02 1.456442773342132568e-01 -1.495751142501831055e-01 -1.650936901569366455e-01 4.358866438269615173e-02 7.593483477830886841e-02 -1.383037567138671875e-01 -1.516495943069458008e-01 1.465561389923095703e-01 -3.644280135631561279e-01 -6.521934270858764648e-02 -9.612517058849334717e-02 1.087635159492492676e-01 2.796605229377746582e-01 -2.625419292598962784e-03 5.571478232741355896e-02 2.524673938751220703e-02 -3.989947438240051270e-01 -1.690891832113265991e-01 -1.007139682769775391e-01 2.993485629558563232e-01 1.234332751482725143e-02 -1.600755602121353149e-01 -2.261786758899688721e-01 -4.414048045873641968e-02 -3.025812208652496338e-01 -5.657875537872314453e-02 1.752903461456298828e-01 2.847154438495635986e-01
-5.772076174616813660e-02 3.242198526859283447e-01 2.842938341200351715e-02 9.721436351537704468e-02 1.937819719314575195e-01 6.995322555303573608e-02 -1.988722831010818481e-01 -1.748870611190795898e-01 2.070612758398056030e-01 1.792887896299362183e-01 -1.133212223649024963e-01 4.516202211380004883e-02 -1.576590985059738159e-01 9.268493205308914185e-02 -2.889210879802703857e-01 -3.763616085052490234e-02 5.030466914176940918e-01 1.206098496913909912e-01 -3.051396906375885010e-01 -1.509012579917907715e-01 -2.449579685926437378e-01 -4.112610220909118652e-02 -1.047543436288833618e-01 -5.655382573604583740e-02 8.191157877445220947e-02 1.636919192969799042e-02 5.491205677390098572e-02 2.886139750480651855e-01 -2.378186210989952087e-02 -2.384297549724578857e-02 -6.917193531990051270e-02 4.370428621768951416e-02
-1.475103497505187988e-01 2.185852676630020142e-01 -6.883305311203002930e-02 4.511767253279685974e-02 2.645469903945922852e-01 3.252491056919097900e-01 1.182571984827518463e-02 1.282330155372619629e-01 -8.373767137527465820e-02 2.480739951133728027e-01 -6.899623572826385498e-02 1.836176663637161255e-01 -1.062812656164169312e-01 -1.714681982994079590e-01 7.002720981836318970e-02 8.979394286870956421e-02 -4.944086447358131409e-02 2.335958927869796753e-01 7.963760197162628174e-02 2.121381759643554688e-01 -8.018677681684494019e-02 1.475756317377090454e-01 -3.345285654067993164e-01 3.920166939496994019e-02 5.948019027709960938e-02 -1.243882477283477783e-01 1.735050529241561890e-01 2.487973868846893311e-01 3.352793632075190544e-03 -2.998794615268707275e-02 -7.437612512148916721e-04 4.568404555320739746e-01
-3.614654541015625000e-01 7.417123019695281982e-02 -2.051560431718826294e-01 1.573217511177062988e-01 3.098590373992919922e-01 9.100181609392166138e-02 -2.272301912307739258e-01 -3.220488503575325012e-02 1.338534355163574219e-01 -2.833665115758776665e-03 -1.918631643056869507e-01 2.449349611997604370e-01 -1.889432370662689209e-01 4.517078027129173279e-02 -4.811546951532363892e-02 -1.420128904283046722e-02 9.593366086483001709e-02 8.008736371994018555e-02 -1.131349653005599976e-01 1.559015661478042603e-01 -2.864044606685638428e-01 2.332800030708312988e-01 -2.801536321640014648e-01 -5.977636203169822693e-02 -1.977603286504745483e-01 8.190810680389404297e-02 -1.830236171372234821e-03 3.579997271299362183e-02 -3.238658010959625244e-01 -4.948434233665466309e-02 -1.281159669160842896e-01 2.072885632514953613e-01
-3.385438323020935059e-01 1.523811221122741699e-01 -5.279385484755039215e-03 -3.056978583335876465e-01 1.226737946271896362e-01 1.932891160249710083e-01 1.193383932113647461e-01 1.661162823438644409e-01 3.597443178296089172e-02 -2.589502632617950439e-01 1.588347256183624268e-01 1.041927188634872437e-01 -5.486155673861503601e-02 -5.854760482907295227e-02 -2.516864538192749023e-01 -4.703062772750854492e-02 1.995613873004913330e-01 2.217151224613189697e-02 8.679736405611038208e-02 1.863430589437484741e-01 -2.170232534408569336e-01 -7.247215509414672852e-02 -1.080153957009315491e-01 6.144021824002265930e-02 1.066545695066452026e-01 -8.602198213338851929e-02 3.368645533919334412e-02 2.609611451625823975e-01 -2.423719912767410278e-01 -3.550555408000946045e-01 2.646555006504058838e-01 -6.917154043912887573e-02
-1.267662942409515381e-01 -2.873276546597480774e-02 6.858973950147628784e-02 -4.970030486583709717e-01 2.013738453388214111e-01 -1.351534575223922729e-01 2.595715820789337158e-01 1.391077972948551178e-02 -7.661443203687667847e-03 3.938393667340278625e-02 -1.676700636744499207e-02 2.059921026229858398e-01 -1.813477128744125366e-01 9.592831134796142578e-02 -1.039647981524467468e-01 1.993917822837829590e-01 1.757357120513916016e-01 7.500795274972915649e-02 4.775186628103256226e-02 2.191696912050247192e-01 -2.127022594213485718e-01 2.535411715507507324e-02 -1.909248381853103638e-01 -1.727290749549865723e-01 1.933783888816833496e-01 -2.657888531684875488e-01 -1.544552147388458252e-01 2.103915065526962280e-01 1.361323595046997070e-01 -1.165212988853454590e-01 -1.934191286563873291e-01 1.527844071388244629e-01
-2.639997899532318115e-01 5.057043433189392090e-01 -1.463535428047180176e-01 -1.291023045778274536e-01 1.965923048555850983e-02 8.242485672235488892e-02 -1.094738394021987915e-01 -8.893256634473800659e-02 1.638346314430236816e-01 -1.211781948804855347e-01 -2.461871355772018433e-01 1.861085891723632812e-01 -1.103604212403297424e-01 1.599716842174530029e-01 8.750239014625549316e-02 1.386008113622665405e-01 -3.236239077523350716e-03 -2.533658146858215332e-01 9.014783054590225220e-02 1.773432195186614990e-01 -2.195841073989868164e-01 -1.757472902536392212e-01 1.049639582633972168e-01 9.910207241773605347e-02 1.122813671827316284e-02 -1.030985191464424133e-01 -8.377626538276672363e-02 9.932260960340499878e-02 6.162788253277540207e-03 -3.939301371574401855e-01 -1.462080478668212891e-01 -6.287971045821905136e-03
-1.088927835226058960e-01 7.628159970045089722e-02 -2.019241154193878174e-01 3.039893880486488342e-02 3.993112444877624512e-01 2.597841620445251465e-01 -5.927488952875137329e-02 -2.190699987113475800e-02 1.220695227384567261e-01 -7.363043725490570068e-02 -1.866451054811477661e-01 3.396683335304260254e-01 -9.237152338027954102e-02 1.567575931549072266e-01 -9.864920377731323242e-02 9.162407368421554565e-02 3.363281190395355225e-01 -1.512512415647506714e-01 -8.930701017379760742e-02 1.623685956001281738e-01 -1.064647808670997620e-01 -1.030422076582908630e-01 -2.167516052722930908e-01 -1.125245168805122375e-01 1.813936978578567505e-01 3.330639004707336426e-02 -1.056888848543167114e-01 1.671274751424789429e-01 2.129146158695220947e-01 -8.840346336364746094e-02 -2.784209251403808594e-01 1.795018911361694336e-01
-1.381005495786666870e-01 1.145647093653678894e-02 9.945703297853469849e-02 -1.521105021238327026e-01 4.790588319301605225e-01 3.334410488605499268e-01 -1.264338288456201553e-02 -3.350165784358978271e-01 -1.056060045957565308e-01 1.432467401027679443e-01 4.501207917928695679e-02 -5.025167390704154968e-02 -2.099012434482574463e-01 -3.554084897041320801e-02 -1.553171128034591675e-01 -2.112133502960205078e-01 6.654661148786544800e-02 1.608175188302993774e-01 2.051963061094284058e-01 -6.586438510566949844e-03 3.193078190088272095e-02 6.254673749208450317e-02 8.825042285025119781e-03 -1.587976366281509399e-01 9.980968385934829712e-02 -2.365216314792633057e-01 2.637066841125488281e-01 1.883991807699203491e-01 1.562287658452987671e-01 -1.460905671119689941e-01 -1.076277643442153931e-01 1.160701215267181396e-01
1.223996281623840332e-01 3.485151231288909912e-01 3.633536398410797119e-01 -2.964026927947998047e-01 1.164821982383728027e-01 1.297878623008728027e-01 -1.078920252621173859e-02 5.216696113348007202e-02 1.150350049138069153e-01 -6.074502132833003998e-03 -6.223841011524200439e-02 5.565285682678222656e-02 -3.832345604896545410e-01 1.048577278852462769e-01 -3.322648629546165466e-02 1.021594852209091187e-01 6.548973172903060913e-02 -5.517495796084403992e-03 1.568132340908050537e-01 1.588584035634994507e-01 -4.361737072467803955e-01 -1.110870204865932465e-02 -6.065349280834197998e-02 8.455153554677963257e-02 1.360951215028762817e-01 -2.891958653926849365e-01 -2.396088838577270508e-01 1.251227222383022308e-02 1.087215542793273926e-02 -2.107876911759376526e-02 7.490296266041696072e-04 7.173737883567810059e-02
-7.104302942752838135e-02 -1.094582770019769669e-02 -1.824604570865631104e-01 -1.260535418987274170e-01 6.270480155944824219e-02 -5.697906017303466797e-02 -1.660163328051567078e-02 1.249837316572666168e-02 2.093953192234039307e-01 8.964200317859649658e-02 9.086930006742477417e-02 1.522575616836547852e-01 -1.677399128675460815e-01 1.086405664682388306e-01 -2.456066198647022247e-02 -2.422921359539031982e-01 1.419817805290222168e-01 2.691437117755413055e-02 3.518137335777282715e-01 3.152707815170288086e-01 -2.915170788764953613e-01 -2.301892340183258057e-01 1.319200843572616577e-01 2.834737598896026611e-01 -8.167710155248641968e-02 5.515922233462333679e-02 -7.644041627645492554e-02 3.270975947380065918e-01 -5.712447315454483032e-02 -3.099772036075592041e-01 -2.928737550973892212e-02 -2.300733029842376709e-01
-4.972364008426666260e-02 1.214773282408714294e-01 2.727777883410453796e-02 -1.349063813686370850e-01 3.258158862590789795e-01 1.811086684465408325e-01 -3.381158411502838135e-02 2.317048013210296631e-01 -9.370615333318710327e-02 -8.348836004734039307e-02 -1.905995905399322510e-01 2.546434998512268066e-01 -9.394761174917221069e-02 6.390421092510223389e-02 -2.068159170448780060e-02 3.146924078464508057e-02 5.835707187652587891e-01 -1.316461116075515747e-01 2.398128062486648560e-01 -1.232274994254112244e-01 -1.447503268718719482e-01 -1.677863299846649170e-01 9.584709256887435913e-02 -1.399176120758056641e-01 -6.674611568450927734e-02 -1.000477895140647888e-01 1.696970313787460327e-01 1.820379644632339478e-01 1.407913565635681152e-01 3.823535516858100891e-02 -1.568972617387771606e-01 8.966659754514694214e-02
-1.227593421936035156e-01 9.988769143819808960e-02 -3.649167716503143311e-01 -2.026323080062866211e-01 1.761924661695957184e-02 1.964221000671386719e-01 -1.120464652776718140e-01 2.004845440387725830e-01 -4.692252352833747864e-02 -1.778853498399257660e-02 -1.038640141487121582e-01 2.723710425198078156e-02 -3.027258515357971191e-01 7.936966419219970703e-02 1.952621489763259888e-01 1.917506754398345947e-01 2.577011883258819580e-01 8.257438242435455322e-02 1.913425773382186890e-01 -7.752232998609542847e-02 3.788932412862777710e-02 -5.575353652238845825e-02 9.536705166101455688e-02 -1.814054250717163086e-01 9.802599996328353882e-02 -2.403979450464248657e-01 -1.490884572267532349e-01 2.671784758567810059e-01 -1.679412573575973511e-01 -2.988806962966918945e-01 2.423606514930725098e-01 1.500677019357681274e-01
-2.017403990030288696e-01 1.174788400530815125e-01 -1.229860559105873108e-01 -1.634616702795028687e-01 4.423875734210014343e-02 2.203468084335327148e-01 9.067775309085845947e-02 -1.626157313585281372e-01 -3.715963661670684814e-02 2.196961790323257446e-01 1.800212822854518890e-02 1.155066341161727905e-01 -1.824935153126716614e-02 6.667951494455337524e-02 3.262630105018615723e-01 -1.993557959794998169e-01 1.732189357280731201e-01 -4.325388744473457336e-02 2.766072750091552734e-01 2.426001131534576416e-01 -1.787628829479217529e-01 3.572365269064903259e-02 2.943031489849090576e-02 2.559321746230125427e-02 1.830908097326755524e-02 -3.509031832218170166e-01 1.432929039001464844e-01 6.485524773597717285e-02 -4.154677093029022217e-01 -2.814125716686248779e-01 -4.057789221405982971e-02 -2.322904951870441437e-02
-1.693636626005172729e-01 6.874386221170425415e-02 -1.407898962497711182e-01 -8.044415712356567383e-02 -3.755743429064750671e-02 1.986289173364639282e-01 1.673514395952224731e-01 7.500823121517896652e-03 1.286475509405136108e-01 -7.916444540023803711e-02 -2.972433269023895264e-01 1.542899012565612793e-01 -4.010863304138183594e-01 -1.964169368147850037e-02 -4.250398278236389160e-02 1.303546875715255737e-01 3.104090094566345215e-01 2.879038080573081970e-02 3.348010480403900146e-01 -1.235710084438323975e-01 -2.291841357946395874e-01 -8.732051588594913483e-03 -9.969321638345718384e-02 -9.116523712873458862e-02 -1.774589866399765015e-01 7.708860188722610474e-02 -1.032822579145431519e-01 2.018717080354690552e-01 5.110710393637418747e-03 -4.192594066262245178e-02 5.349919572472572327e-02 4.091989398002624512e-01
-1.880698055028915405e-01 2.114952206611633301e-01 -2.269747108221054077e-01 1.533018946647644043e-01 3.304197490215301514e-01 3.251467943191528320e-01 -1.659226417541503906e-02 -1.247577890753746033e-01 1.313964426517486572e-01 -6.814709305763244629e-02 1.299761980772018433e-01 -5.545743554830551147e-02 -1.030479744076728821e-01 2.122583426535129547e-02 -1.619919985532760620e-01 -4.105921834707260132e-02 2.000042945146560669e-01 -2.873256243765354156e-02 2.662639319896697998e-01 1.800446510314941406e-01 1.284273117780685425e-01 -9.701416641473770142e-02 -5.708500370383262634e-02 2.502063289284706116e-02 -1.098060086369514465e-01 -3.657035231590270996e-01 2.826078236103057861e-01 2.966398932039737701e-02 -1.614790260791778564e-01 -2.720505893230438232e-01 -1.299245655536651611e-01 1.258071810007095337e-01
-2.236510515213012695e-01 2.924027144908905029e-01 -1.090348288416862488e-01 -1.537286639213562012e-01 1.246169432997703552e-01 2.041335105895996094e-01 -3.457216322422027588e-01 1.475354563444852829e-02 9.167564660310745239e-02 -2.073933929204940796e-01 1.285879164934158325e-01 2.076110094785690308e-01 -8.759830147027969360e-02 5.018452927470207214e-02 -3.434441611170768738e-02 4.623479253496043384e-05 2.958624958992004395e-01 8.706890046596527100e-03 7.110763341188430786e-02 4.601370692253112793e-01 -2.217370085418224335e-02 -3.704050555825233459e-02 -2.155791670083999634e-01 1.942288428544998169e-01 1.915786713361740112e-01 -4.038402065634727478e-02 6.973620504140853882e-02 1.883307099342346191e-01 1.261704266071319580e-01 -5.337397754192352295e-02 -1.806096881628036499e-01 -9.531718492507934570e-02
-3.152123689651489258e-01 2.170939184725284576e-02 -8.440102636814117432e-02 1.279077529907226562e-01 -9.922028984874486923e-04 4.368588626384735107e-01 -1.555449888110160828e-02 -6.782539933919906616e-02 -1.606942415237426758e-01 3.024301528930664062e-01 -1.598186343908309937e-01 2.280715554952621460e-01 -1.717677414417266846e-01 2.268871851265430450e-02 -2.351843118667602539e-01 -5.428227782249450684e-02 1.965429931879043579e-01 -6.632525473833084106e-02 8.299098163843154907e-02 8.653351664543151855e-02 -3.956812322139739990e-01 -9.005905687808990479e-02 9.797097742557525635e-02 -9.454732388257980347e-02 2.929440699517726898e-02 -2.317744493484497070e-02 -2.841196060180664062e-01 7.777135819196701050e-02 2.617480605840682983e-02 -2.513667345046997070e-01 2.296800725162029266e-03 -7.222127914428710938e-02
-2.093734890222549438e-01 2.305751852691173553e-02 2.371449917554855347e-01 -2.119600921869277954e-01 8.752702176570892334e-02 9.674645029008388519e-03 5.169478431344032288e-02 -7.962726801633834839e-02 6.674433499574661255e-02 9.779279679059982300e-02 -2.364548295736312866e-01 -5.083934590220451355e-02 -1.716707646846771240e-01 -3.032147288322448730e-01 -2.096579670906066895e-01 -1.260645687580108643e-01 2.705765962600708008e-01 -1.353065669536590576e-01 1.242142617702484131e-01 -5.355578288435935974e-02 -2.990576624870300293e-01 9.191015362739562988e-02 -1.099300608038902283e-01 -1.385244131088256836e-01 1.026891469955444336e-01 -2.150733023881912231e-01 -5.669401213526725769e-02 8.853290230035781860e-02 2.548810467123985291e-02 -3.973227441310882568e-01 -3.014060556888580322e-01 1.665480136871337891e-01
1.147140841931104660e-02 3.253389298915863037e-01 -1.830205768346786499e-01 1.014621034264564514e-01 1.140451356768608093e-01 1.611612886190414429e-01 -1.839138716459274292e-01 2.076922357082366943e-02 -3.311785170808434486e-03 2.628837227821350098e-01 1.275444868952035904e-02 -1.149287819862365723e-01 -1.556652188301086426e-01 1.706667691469192505e-01 -7.321025431156158447e-02 1.707363128662109375e-02 3.054296970367431641e-01 5.554049462080001831e-02 -9.112736582756042480e-02 -4.834110289812088013e-02 -4.285889863967895508e-01 2.088918909430503845e-02 1.677035540342330933e-01 -7.191725820302963257e-02 1.534355804324150085e-02 4.054470732808113098e-02 -8.055322617292404175e-02 4.068938791751861572e-01 -1.016624569892883301e-01 -3.059959411621093750e-01 1.616009771823883057e-01 8.395109325647354126e-02
1.105357185006141663e-01 6.478056311607360840e-02 -9.927129745483398438e-02 6.134128198027610779e-02 2.891598045825958252e-01 3.934623003005981445e-01 -2.082327567040920258e-02 -1.881548017263412476e-01 1.849796921014785767e-01 9.618265926837921143e-02 -1.354358941316604614e-01 1.679469943046569824e-01 -1.576283574104309082e-01 1.727025508880615234e-01 -6.127008423209190369e-02 1.352851837873458862e-01 2.925340533256530762e-01 -1.971822977066040039e-01 3.159616291522979736e-01 1.854292899370193481e-01 5.747688561677932739e-02 -1.467439681291580200e-01 9.728835895657539368e-03 2.218193262815475464e-01 -1.525622010231018066e-01 -1.178188249468803406e-01 1.595629453659057617e-01 -3.287290921434760094e-03 -1.266649365425109863e-01 -3.203911185264587402e-01 3.686388954520225525e-03 1.217169240117073059e-01
-3.314299583435058594e-01 1.016128733754158020e-01 -1.897089183330535889e-01 -9.305661916732788086e-02 -5.723600834608078003e-02 -3.660206496715545654e-02 -1.111457124352455139e-01 -2.822652757167816162e-01 -3.224394023418426514e-01 7.036173343658447266e-02 7.373500615358352661e-02 -7.034393399953842163e-02 2.062634192407131195e-02 7.082697469741106033e-03 -1.772838681936264038e-01 -3.276064619421958923e-02 3.317314088344573975e-01 -1.131805703043937683e-01 1.608076840639114380e-01 1.896267086267471313e-01 -1.405746340751647949e-01 -2.596307992935180664e-01 -1.547549068927764893e-01 1.992652267217636108e-01 7.207300513982772827e-02 -1.465415060520172119e-01 -1.744866222143173218e-01 2.310737520456314087e-01 -1.502002179622650146e-01 -1.266571432352066040e-01 9.324446320533752441e-02 3.048794567584991455e-01
-2.199828475713729858e-01 6.779446266591548920e-03 -1.636684983968734741e-01 -4.560915008187294006e-02 1.835013777017593384e-01 6.362514942884445190e-02 -1.749017983675003052e-01 1.012370958924293518e-01 3.349788188934326172e-01 1.924954801797866821e-01 9.171634167432785034e-02 1.192794516682624817e-01 -1.888365447521209717e-01 1.650824770331382751e-02 7.357910275459289551e-02 -1.060013566166162491e-02 3.729979693889617920e-01 -1.783671081066131592e-01 2.354799807071685791e-01 1.240008845925331116e-01 -1.981353163719177246e-01 -1.523229032754898071e-01 4.119453206658363342e-02 1.166014149785041809e-01 2.804199755191802979e-01 -2.117488533258438110e-01 2.014519572257995605e-01 1.406951993703842163e-02 1.851552724838256836e-01 -1.797341555356979370e-02 -2.968241870403289795e-01 1.558357030153274536e-01
-1.528415381908416748e-01 2.638049796223640442e-02 -3.041581623256206512e-02 -1.635628938674926758e-01 1.083218678832054138e-01 2.101150006055831909e-01 1.581620126962661743e-01 -2.634605765342712402e-02 2.077675908803939819e-01 1.359070837497711182e-01 -2.096420377492904663e-01 2.765427827835083008e-01 1.364464964717626572e-02 -3.416732698678970337e-02 -2.489881515502929688e-01 -1.272633820772171021e-01 2.111934870481491089e-02 4.873024299740791321e-02 1.033308431506156921e-01 3.784144669771194458e-02 -2.089094072580337524e-01 -1.168663352727890015e-01 -2.443790137767791748e-01 1.809489428997039795e-01 -2.015979960560798645e-02 -1.208666339516639709e-01 1.882870793342590332e-01 3.658979535102844238e-01 -4.396796971559524536e-02 -4.116469621658325195e-01 2.822227180004119873e-01 7.061896473169326782e-02
-2.425014674663543701e-01 -1.338457912206649780e-01 -3.440551161766052246e-01 3.691016510128974915e-02 2.981660366058349609e-01 9.052815288305282593e-02 -1.111869290471076965e-01 2.000297047197818756e-02 -4.822308942675590515e-02 -1.421377062797546387e-02 -7.812727242708206177e-02 1.748822033405303955e-01 -1.289460659027099609e-01 1.821764409542083740e-01 1.172342449426651001e-01 -1.491708606481552124e-01 4.538803100585937500e-01 -5.905906856060028076e-02 3.171025514602661133e-01 6.126454100012779236e-02 7.736471295356750488e-02 3.541429340839385986e-02 9.218082576990127563e-02 -1.372894346714019775e-01 -1.827243156731128693e-02 -6.817077100276947021e-02 -2.514806091785430908e-01 1.939915120601654053e-02 9.904953837394714355e-02 -3.603449463844299316e-01 8.262132853269577026e-02 7.198293507099151611e-02
-1.877419948577880859e-01 1.311092078685760498e-01 2.387459278106689453e-01 -3.907487094402313232e-01 9.067610651254653931e-02 -9.309696406126022339e-02 -1.598508656024932861e-01 -2.412279993295669556e-01 4.842169210314750671e-02 5.759215354919433594e-02 -1.692927181720733643e-01 3.226793408393859863e-01 -3.551667630672454834e-01 -2.952878922224044800e-02 7.428203523159027100e-02 6.449866294860839844e-02 2.549605816602706909e-02 1.311268657445907593e-01 2.609361410140991211e-01 2.470073699951171875e-01 -6.170952692627906799e-02 1.928094075992703438e-03 -6.715558469295501709e-02 2.009667269885540009e-02 4.588947445154190063e-02 -2.264324277639389038e-01 -2.499486953020095825e-01 2.249692678451538086e-01 -5.707793310284614563e-02 9.511145204305648804e-02 5.209902673959732056e-02 1.579819768667221069e-01
-2.457381784915924072e-01 2.045846283435821533e-01 -4.655356332659721375e-02 -1.646054834127426147e-01 3.967429995536804199e-01 -7.301534712314605713e-02 4.832340031862258911e-02 -1.259488463401794434e-01 6.339075416326522827e-02 7.099638134241104126e-02 -1.528579592704772949e-01 3.483906090259552002e-01 -2.568291127681732178e-02 6.625258922576904297e-02 -1.534057259559631348e-01 2.066574618220329285e-02 4.870757460594177246e-02 -6.447039544582366943e-02 3.470112681388854980e-01 -8.974726498126983643e-02 -1.910650879144668579e-01 -5.405900068581104279e-03 -1.574421375989913940e-01 1.024186462163925171e-01 2.058536559343338013e-01 9.534053504467010498e-02 5.037331208586692810e-02 3.284083306789398193e-01 1.096327323466539383e-02 1.422156095504760742e-01 -1.807926893234252930e-01 2.881869375705718994e-01
-9.544508159160614014e-02 -1.144574955105781555e-01 7.705274969339370728e-03 1.133429184556007385e-01 2.584252953529357910e-01 8.174754679203033447e-02 -2.367865890264511108e-01 1.913379430770874023e-01 -7.989994436502456665e-02 -1.472803950309753418e-01 -2.232678234577178955e-01 2.544440329074859619e-01 -6.939612329006195068e-02 2.073706984519958496e-01 -2.793297171592712402e-01 -6.838946044445037842e-02 1.261500716209411621e-01 1.398177444934844971e-01 2.003328353166580200e-01 2.825031280517578125e-01 -1.568854004144668579e-01 -8.736848086118698120e-02 -2.631994783878326416e-01 1.753250211477279663e-01 -1.176153868436813354e-01 -2.041422873735427856e-01 2.379486709833145142e-01 5.985206738114356995e-02 1.566363126039505005e-01 -2.790131866931915283e-01 -1.224959120154380798e-01 6.922291219234466553e-02
-4.890088737010955811e-02 2.622768580913543701e-01 -2.220112979412078857e-01 -3.485310971736907959e-01 3.235411643981933594e-01 7.415452599525451660e-02 -2.245424240827560425e-01 -3.534946963191032410e-02 -1.439192052930593491e-02 1.444673091173171997e-01 6.079076603055000305e-02 2.860126197338104248e-01 -8.624200522899627686e-02 2.901740558445453644e-02 -2.090620994567871094e-01 -4.332542791962623596e-02 -1.962846331298351288e-02 1.190536320209503174e-01 1.584573984146118164e-01 1.566989421844482422e-01 -1.415758877992630005e-01 -2.912508845329284668e-01 -2.731729745864868164e-01 -5.402473360300064087e-02 2.969671413302421570e-02 -2.508760988712310791e-01 -2.418937683105468750e-01 5.462284665554761887e-03 6.189902499318122864e-02 -1.289134025573730469e-01 -1.791007518768310547e-01 -1.193477958440780640e-01
-3.905521035194396973e-01 -7.567726075649261475e-02 1.737109422683715820e-01 -2.029661536216735840e-01 -1.508013531565666199e-02 6.490773707628250122e-02 -1.969773322343826294e-01 -1.851071268320083618e-01 -9.083335846662521362e-02 -8.664507418870925903e-02 -5.442226305603981018e-02 1.177240610122680664e-01 -8.470626920461654663e-02 -1.511019319295883179e-01 -3.169940039515495300e-02 1.017641462385654449e-02 4.474521279335021973e-01 -7.055602967739105225e-02 3.287313878536224365e-02 -2.521984279155731201e-01 -1.363025754690170288e-01 5.703334882855415344e-02 -9.586805477738380432e-03 7.324488461017608643e-02 -6.452838331460952759e-02 -3.358792662620544434e-01 3.786735236644744873e-02 3.842795193195343018e-01 9.359408915042877197e-02 -1.699222624301910400e-01 -1.249982267618179321e-01 1.125450953841209412e-01
-5.491017922759056091e-02 2.863035798072814941e-01 -3.314968645572662354e-01 1.121099963784217834e-01 1.604164093732833862e-01 1.395574510097503662e-01 -9.326918423175811768e-02 -4.636251181364059448e-02 -1.048103794455528259e-01 2.487318664789199829e-01 -5.715151503682136536e-02 5.740639194846153259e-02 -1.314989030361175537e-01 1.084861308336257935e-01 -1.937941759824752808e-01 3.452764078974723816e-02 1.637876927852630615e-01 2.101295888423919678e-01 5.378841236233711243e-02 1.235380843281745911e-01 -3.685950636863708496e-01 1.578255891799926758e-01 3.127372562885284424e-01 -4.576912522315979004e-02 2.389039099216461182e-02 -1.621226221323013306e-01 -2.253414541482925415e-01 2.007079869508743286e-01 -2.348835021257400513e-01 -2.113661468029022217e-01 1.239720955491065979e-01 -7.959520816802978516e-02
-5.099508166313171387e-01 8.686516433954238892e-02 9.246964007616043091e-02 2.635671198368072510e-02 -2.096774615347385406e-02 -3.103263303637504578e-02 -9.778232872486114502e-02 1.004945188760757446e-01 -7.479801028966903687e-02 1.400064378976821899e-01 -4.089472815394401550e-02 7.284165173768997192e-02 -2.736277580261230469e-01 -2.851402387022972107e-03 4.581511393189430237e-02 -2.134784311056137085e-01 2.493842989206314087e-01 2.207676172256469727e-01 -1.344956010580062866e-01 2.380924969911575317e-01 -3.245047479867935181e-02 2.787477150559425354e-02 -6.067875772714614868e-02 7.554221153259277344e-02 3.040574193000793457e-01 -2.609240114688873291e-01 8.371224999427795410e-02 7.744574546813964844e-02 -3.247817978262901306e-03 -4.076699018478393555e-01 -1.025734245777130127e-01 -1.332817412912845612e-02
-1.794058233499526978e-01 2.902084589004516602e-01 -1.656829714775085449e-01 -3.043562769889831543e-01 -1.367625296115875244e-01 1.725169271230697632e-01 -2.951036989688873291e-01 -1.397924721240997314e-01 1.253672093152999878e-01 5.244736000895500183e-02 1.225280389189720154e-02 1.555505692958831787e-01 -1.891073584556579590e-01 3.870372474193572998e-02 1.421257853507995605e-01 7.938955724239349365e-02 8.644637465476989746e-02 1.487856060266494751e-01 2.360195219516754150e-01 6.772948801517486572e-02 -1.768286675214767456e-01 -8.393559604883193970e-02 9.575917571783065796e-02 4.196858704090118408e-01 -2.845220565795898438e-01 -1.358960121870040894e-01 -5.748470872640609741e-02 7.174565643072128296e-02 3.316630423069000244e-02 -2.622557282447814941e-01 1.026855111122131348e-01 -4.702727310359477997e-03
-2.533908486366271973e-01 1.250857412815093994e-01 2.258342653512954712e-01 -6.726624071598052979e-02 2.413750737905502319e-01 9.307257086038589478e-02 -2.908877432346343994e-01 2.769200503826141357e-01 4.424108937382698059e-02 1.532303690910339355e-01 -1.551038771867752075e-01 1.647638231515884399e-01 -2.944254577159881592e-01 1.959906518459320068e-01 -2.576263844966888428e-01 -1.121413633227348328e-01 2.349212318658828735e-01 1.185467168688774109e-01 3.277764618396759033e-01 -1.090083867311477661e-01 8.048788458108901978e-02 -3.980536013841629028e-02 -3.207525238394737244e-02 -1.812803745269775391e-01 -1.938889026641845703e-01 1.488194894045591354e-02 4.165480379015207291e-03 -2.384079061448574066e-02 6.403311342000961304e-02 -1.442558914422988892e-01 6.781616061925888062e-02 2.393410801887512207e-01
-1.445363759994506836e-01 4.140478670597076416e-01 -1.119062006473541260e-01 -1.312177777290344238e-01 1.173625141382217407e-02 -1.052580401301383972e-01 -9.488222002983093262e-02 -7.431188225746154785e-02 -2.039963155984878540e-01 -9.821297973394393921e-02 6.018079584464430809e-04 -2.000731974840164185e-02 6.118607893586158752e-02 -1.120472773909568787e-01 -4.366714134812355042e-02 -2.090848833322525024e-01 4.115439951419830322e-01 2.044906020164489746e-01 1.026045605540275574e-01 1.996545344591140747e-01 -1.146828159689903259e-01 1.481917649507522583e-01 -2.082755565643310547e-01 1.310529261827468872e-01 -4.525585100054740906e-02 -2.317555435001850128e-02 -1.737611740827560425e-01 2.783457636833190918e-01 9.142138808965682983e-02 -2.446205168962478638e-01 -1.050966903567314148e-01 3.031007647514343262e-01
-3.041642308235168457e-01 9.826008230447769165e-02 1.381786912679672241e-02 -1.224705949425697327e-01 1.370609551668167114e-01 2.199859321117401123e-01 -1.408875137567520142e-01 1.451051533222198486e-01 -1.456386223435401917e-02 8.236223831772804260e-03 -1.785891801118850708e-01 3.238001093268394470e-02 -6.411716341972351074e-02 3.213472068309783936e-01 4.305011779069900513e-02 -4.813772812485694885e-02 2.544828355312347412e-01 1.315421313047409058e-01 3.428430855274200439e-01 -1.994734853506088257e-01 9.904330968856811523e-02 2.885032258927822113e-02 -4.178751632571220398e-02 -2.543247342109680176e-01 6.619042903184890747e-02 -4.364098012447357178e-01 5.937806516885757446e-02 -6.780721992254257202e-02 -1.215396150946617126e-01 -2.019042968750000000e-01 -1.017887666821479797e-01 2.108678817749023438e-01
-1.064617484807968140e-01 1.629572957754135132e-01 -8.551456779241561890e-02 1.235754936933517456e-01 2.596490550786256790e-03 8.485882543027400970e-03 -3.985360264778137207e-02 -3.686907514929771423e-02 3.051282763481140137e-01 1.122836321592330933e-01 -6.305108964443206787e-02 1.208277121186256409e-01 -2.428040951490402222e-01 4.344427492469549179e-03 -3.702903389930725098e-01 5.330986529588699341e-02 -3.090095333755016327e-02 -9.808418899774551392e-02 3.662172257900238037e-01 9.403975307941436768e-02 -4.181086272001266479e-02 -2.273370325565338135e-01 -1.395725179463624954e-02 3.557730466127395630e-02 -1.801977306604385376e-01 -3.147732913494110107e-01 -7.296793907880783081e-02 3.276446759700775146e-01 -1.113677471876144409e-01 -1.060327589511871338e-01 6.556560844182968140e-02 3.642628788948059082e-01
-3.593499958515167236e-01 1.686108261346817017e-01 -3.687228634953498840e-02 -1.727882772684097290e-01 3.341660797595977783e-01 2.816031873226165771e-01 3.468400333076715469e-03 -8.056145161390304565e-03 -9.439378976821899414e-02 1.725168153643608093e-02 7.546792179346084595e-02 -1.497435569763183594e-02 -1.350698173046112061e-01 -9.254861623048782349e-02 8.922404050827026367e-02 -7.089641690254211426e-02 4.455585777759552002e-01 -3.301888704299926758e-02 6.304894387722015381e-02 -7.653311640024185181e-02 5.589015781879425049e-02 -3.368639647960662842e-01 -1.037768125534057617e-01 -2.008263915777206421e-01 6.145839020609855652e-02 -4.717215523123741150e-02 2.206155955791473389e-01 2.291446179151535034e-01 -3.426399827003479004e-02 -6.528619676828384399e-03 -2.503992319107055664e-01 1.304229199886322021e-01
-2.361286580562591553e-01 1.090516671538352966e-01 -2.228608578443527222e-01 1.960931271314620972e-01 1.771202385425567627e-01 1.742652803659439087e-01 -4.871144890785217285e-02 -1.184193938970565796e-01 -7.832896709442138672e-02 1.617309898138046265e-01 -1.640174537897109985e-01 4.129998087882995605e-01 -2.503936290740966797e-01 1.469774246215820312e-01 -2.029309421777725220e-01 4.914492741227149963e-02 2.564019560813903809e-01 7.417950779199600220e-02 2.289821654558181763e-01 -9.171327203512191772e-02 -7.226028293371200562e-02 -2.771050855517387390e-02 1.247622594237327576e-01 -2.070575505495071411e-01 1.813028752803802490e-01 -3.183974698185920715e-02 2.515527978539466858e-02 -1.697173155844211578e-02 -3.900001570582389832e-02 -3.787847757339477539e-01 1.444729715585708618e-01 -1.060376763343811035e-01
-1.562296897172927856e-01 -3.104683384299278259e-02 7.691633701324462891e-02 -3.358894288539886475e-01 8.465389907360076904e-02 4.660537000745534897e-03 -1.724409908056259155e-01 2.362435907125473022e-01 3.342198207974433899e-02 -8.259453624486923218e-02 1.451949775218963623e-02 2.561436593532562256e-02 -1.673426181077957153e-01 -3.087936714291572571e-02 4.619200527667999268e-02 -1.977628022432327271e-01 2.948281764984130859e-01 9.770118445158004761e-02 1.746325939893722534e-01 3.536975383758544922e-02 -2.149203568696975708e-01 2.592881917953491211e-01 -2.353356331586837769e-01 7.482723146677017212e-02 1.605383902788162231e-01 -1.171422526240348816e-01 -3.714744448661804199e-01 3.517694473266601562e-01 -8.389349281787872314e-02 -2.417397797107696533e-01 -4.273373167961835861e-03 1.216735169291496277e-01
-3.064288496971130371e-01 -5.099219735711812973e-03 9.997449815273284912e-02 -1.145670004189014435e-02 1.206860914826393127e-01 -1.152907758951187134e-01 -3.282167613506317139e-01 6.000306829810142517e-02 -2.787961624562740326e-02 -9.707258641719818115e-02 -3.103946708142757416e-02 3.631626963615417480e-01 -1.880764216184616089e-01 -1.540088206529617310e-01 -6.107402592897415161e-02 5.688816308975219727e-02 7.634130120277404785e-02 -1.577520370483398438e-01 2.822793126106262207e-01 1.682560443878173828e-01 -1.912188678979873657e-01 -1.009872630238533020e-01 3.326582722365856171e-03 2.436071783304214478e-01 -1.711846143007278442e-01 -3.639451861381530762e-01 5.026656202971935272e-03 8.892450481653213501e-02 3.776839002966880798e-03 -3.735924139618873596e-02 8.786781877279281616e-02 3.521489500999450684e-01
-2.194231189787387848e-02 1.123287975788116455e-01 -3.333182036876678467e-01 -5.567747354507446289e-01 1.411925535649061203e-02 -5.837987735867500305e-02 -1.310871727764606476e-02 -9.997010976076126099e-02 2.286120504140853882e-01 -1.850213110446929932e-02 -2.771536409854888916e-01 5.224016308784484863e-02 -2.852675318717956543e-01 4.076107218861579895e-02 -1.157846376299858093e-01 -9.188485890626907349e-02 2.201114594936370850e-01 7.013834267854690552e-02 5.376121029257774353e-02 9.165249764919281006e-02 -2.788721919059753418e-01 8.248858898878097534e-02 -1.901684254407882690e-01 -7.082571834325790405e-02 3.626741701737046242e-03 -1.099028438329696655e-01 -2.555201947689056396e-01 9.757715463638305664e-02 5.285708606243133545e-02 -1.270437538623809814e-01 1.956626959145069122e-02 1.354899406433105469e-01
-1.764219254255294800e-01 -2.592933475971221924e-01 1.018590386956930161e-02 6.381206214427947998e-02 4.077460467815399170e-01 2.798565626144409180e-01 1.798616722226142883e-02 7.166270166635513306e-02 3.153835237026214600e-01 2.537367939949035645e-01 -1.155546680092811584e-01 -8.901274949312210083e-02 -3.062823042273521423e-02 6.170529499650001526e-02 -1.259775087237358093e-02 -1.244064047932624817e-01 3.957884609699249268e-01 1.255892515182495117e-01 7.191538065671920776e-02 1.370151340961456299e-01 3.838174790143966675e-02 2.942168340086936951e-02 -9.407533705234527588e-02 2.262997627258300781e-01 -2.998485974967479706e-02 -1.586156785488128662e-01 1.403338611125946045e-01 2.382678985595703125e-01 3.598609939217567444e-02 -2.190249562263488770e-01 -1.506667137145996094e-01 9.309711307287216187e-02
-9.321222454309463501e-02 -1.294387429952621460e-01 -1.169534400105476379e-01 -2.328976988792419434e-01 -1.438584737479686737e-02 1.721922308206558228e-01 -2.664784789085388184e-01 6.461708992719650269e-02 1.707420349121093750e-01 2.910436093807220459e-01 -2.655734680593013763e-02 3.555225431919097900e-01 -3.379523754119873047e-01 1.645770817995071411e-01 -1.542664617300033569e-01 -1.352039277553558350e-01 5.706391111016273499e-02 -2.377883940935134888e-01 1.791459619998931885e-01 5.154399573802947998e-02 -2.139845043420791626e-01 -1.804874539375305176e-01 9.183344990015029907e-02 1.747184097766876221e-01 -1.696712523698806763e-02 -2.946357727050781250e-01 1.232407391071319580e-01 -9.538789279758930206e-03 9.968794882297515869e-03 -9.170598536729812622e-02 1.919046491384506226e-01 1.329260170459747314e-01
-2.079771012067794800e-01 2.044100165367126465e-01 -2.576988041400909424e-01 -2.753742933273315430e-01 2.012894302606582642e-01 -2.010187599807977676e-03 -2.020037919282913208e-02 4.466794058680534363e-02 4.403927028179168701e-01 1.171082556247711182e-01 6.247266009449958801e-02 6.517228484153747559e-02 -3.873479664325714111e-01 -3.665864467620849609e-02 -1.510016918182373047e-01 4.259893670678138733e-02 1.809731870889663696e-01 -4.344075173139572144e-02 -6.963528692722320557e-02 1.575541645288467407e-01 -3.051272034645080566e-01 -7.532753795385360718e-02 -9.153590351343154907e-02 -1.585621982812881470e-01 1.759380698204040527e-01 -2.077002674341201782e-01 -6.236387789249420166e-02 3.555754199624061584e-02 -1.998394578695297241e-01 5.137657746672630310e-02 -1.220273151993751526e-01 6.831654906272888184e-02
-3.998982310295104980e-01 1.187568381428718567e-01 2.538167536258697510e-01 7.409913092851638794e-02 5.732224136590957642e-02 1.217264309525489807e-01 -4.084969684481620789e-02 -9.798564016819000244e-02 2.100270707160234451e-03 5.399823188781738281e-02 -1.666193306446075439e-01 2.391967326402664185e-01 -1.531201899051666260e-01 5.607301741838455200e-02 -1.099729016423225403e-01 7.171485573053359985e-02 2.526269666850566864e-02 -1.616251170635223389e-01 1.806885190308094025e-02 2.759651541709899902e-01 -3.153945505619049072e-01 1.084448620676994324e-01 1.746142953634262085e-01 1.069908663630485535e-01 -1.834300011396408081e-01 -3.175131976604461670e-01 5.333707854151725769e-02 7.369609083980321884e-03 -3.680761903524398804e-02 -1.436790227890014648e-01 3.104104287922382355e-02 4.221724271774291992e-01
-1.217839866876602173e-01 -2.272697165608406067e-02 1.167112514376640320e-01 -1.579221189022064209e-01 7.509580254554748535e-02 1.005221009254455566e-01 1.343545913696289062e-01 1.076801568269729614e-01 3.676717579364776611e-01 1.157265901565551758e-01 1.052285954356193542e-01 2.250853776931762695e-01 -4.623853787779808044e-02 5.075181275606155396e-02 7.629302330315113068e-03 4.681407939642667770e-03 6.394422650337219238e-01 -1.633985787630081177e-01 8.920504897832870483e-02 9.060566127300262451e-02 -1.829274296760559082e-01 4.216868802905082703e-02 -9.204012155532836914e-02 1.181134134531021118e-01 1.879991143941879272e-01 -7.593265920877456665e-02 -4.706567525863647461e-02 1.114853173494338989e-01 1.019418761134147644e-01 -1.505410522222518921e-01 -2.954367101192474365e-01 -9.445478208363056183e-03
-2.300502806901931763e-01 2.137815505266189575e-01 2.150937914848327637e-01 2.023160904645919800e-01 1.590630263090133667e-01 6.350750476121902466e-02 -7.248730957508087158e-02 -4.561412334442138672e-02 2.382694743573665619e-02 7.436873018741607666e-02 -6.126171723008155823e-02 2.818323969841003418e-01 -3.182701766490936279e-02 9.373967349529266357e-02 -1.214214712381362915e-01 1.012269854545593262e-01 1.371244937181472778e-01 1.823437511920928955e-01 -2.459320938214659691e-03 4.698517620563507080e-01 -3.840766847133636475e-01 1.737783998250961304e-01 8.238758146762847900e-02 2.192554175853729248e-01 6.230228766798973083e-02 -2.594324648380279541e-01 5.037813261151313782e-02 -7.687458395957946777e-02 -2.461621910333633423e-02 -1.364032328128814697e-01 -7.307108491659164429e-03 2.216833531856536865e-01
8.498735725879669189e-02 2.568620443344116211e-01 5.915214307606220245e-03 -3.131012916564941406e-01 1.148530766367912292e-01 -1.351273506879806519e-01 9.553125500679016113e-02 1.478651445358991623e-02 2.124287486076354980e-01 5.999090895056724548e-02 2.074342221021652222e-02 1.126034483313560486e-01 -8.325647562742233276e-02 7.315187901258468628e-02 -1.357639557681977749e-03 -5.303985998034477234e-02 3.066967427730560303e-01 2.456896901130676270e-01 1.432109624147415161e-01 -2.599605917930603027e-02 -3.359188437461853027e-01 3.080069124698638916e-01 1.969566345214843750e-01 9.247278422117233276e-02 2.033253461122512817e-01 -2.053148448467254639e-01 -1.761473715305328369e-01 2.379648685455322266e-01 1.730256080627441406e-01 -2.194040715694427490e-01 -1.743393540382385254e-01 2.680260315537452698e-02
-3.450271785259246826e-01 2.310999184846878052e-01 -1.654428541660308838e-01 1.111057959496974945e-02 1.172388345003128052e-01 2.378125339746475220e-01 -1.002211794257164001e-01 1.992819607257843018e-01 -7.703848183155059814e-02 -2.929517999291419983e-02 -2.618236839771270752e-01 7.929318398237228394e-02 3.897653659805655479e-03 3.772965073585510254e-01 -2.044240534305572510e-01 1.212012097239494324e-01 2.803304195404052734e-01 -8.010345697402954102e-02 1.564792394638061523e-01 -8.321921527385711670e-02 -5.624568089842796326e-02 6.504639983177185059e-02 -1.128984317183494568e-01 3.324372693896293640e-02 1.331542730331420898e-01 -2.782846987247467041e-02 2.263731136918067932e-02 -2.194330655038356781e-02 -1.466017067432403564e-01 -3.679600656032562256e-01 2.913244366645812988e-01 2.458160370588302612e-02
-1.076909601688385010e-01 1.007711887359619141e-01 -1.803423315286636353e-01 2.563581168651580811e-01 2.217594087123870850e-01 2.891851365566253662e-01 -2.438765205442905426e-02 -9.416043013334274292e-02 -5.469937995076179504e-02 2.470642179250717163e-01 -2.161170542240142822e-02 1.428375095129013062e-01 -4.132594540715217590e-02 8.716966211795806885e-02 -1.558566093444824219e-01 -7.018346339464187622e-02 1.379743665456771851e-01 1.219771802425384521e-01 -1.127218529582023621e-01 3.642849624156951904e-01 -4.583595395088195801e-01 -7.476589828729629517e-02 -5.339107289910316467e-02 8.956922590732574463e-02 -4.925653338432312012e-02 -4.587120562791824341e-02 -7.815242558717727661e-02 6.487050652503967285e-02 -2.436119318008422852e-01 -3.164719939231872559e-01 -2.536256238818168640e-02 1.828668117523193359e-01
-1.545212417840957642e-01 5.091488361358642578e-01 2.993321120738983154e-01 -1.397697478532791138e-01 3.652320802211761475e-02 -3.052612580358982086e-02 -1.918933540582656860e-01 -1.045749261975288391e-01 7.048461586236953735e-02 2.330786734819412231e-01 -1.964875310659408569e-01 2.380620129406452179e-02 7.803387194871902466e-02 1.259065419435501099e-01 -6.589490920305252075e-02 1.041556056588888168e-02 1.913350820541381836e-02 -1.164326816797256470e-01 2.044253796339035034e-01 8.776424080133438110e-02 -3.318259716033935547e-01 2.322240918874740601e-02 -4.916458204388618469e-02 1.794461756944656372e-01 1.434991657733917236e-01 -1.615566015243530273e-01 1.378147676587104797e-02 3.649935424327850342e-01 -6.524287164211273193e-02 -1.736610978841781616e-01 -6.762910634279251099e-02 7.140138000249862671e-02
-3.078689612448215485e-02 7.770389784127473831e-03 3.904998004436492920e-01 -3.388751149177551270e-01 1.401834487915039062e-01 9.291438758373260498e-02 -5.831724777817726135e-02 -9.989527612924575806e-02 7.126619666814804077e-02 2.088288813829421997e-01 -7.601308077573776245e-02 4.946116209030151367e-01 -3.129121363162994385e-01 1.044348254799842834e-01 8.503433316946029663e-02 -8.943454176187515259e-02 1.359369158744812012e-01 2.317604124546051025e-01 3.584568575024604797e-02 5.680744722485542297e-02 -2.523408643901348114e-02 -2.330407686531543732e-02 6.774938851594924927e-02 1.652957051992416382e-01 -7.689614593982696533e-02 -7.651688903570175171e-02 -1.698146313428878784e-01 2.397253923118114471e-02 -2.760412096977233887e-01 -1.178376972675323486e-01 6.105958297848701477e-02 1.485105752944946289e-01
-8.370535075664520264e-02 -1.935742981731891632e-02 6.007419154047966003e-02 -3.474966809153556824e-02 1.707514077425003052e-01 1.266534477472305298e-01 1.872250139713287354e-01 1.579971611499786377e-01 -5.506880953907966614e-02 1.426170021295547485e-01 -1.327044609934091568e-02 4.428942501544952393e-01 -2.539308369159698486e-01 5.899881944060325623e-02 6.924849003553390503e-02 7.135290652513504028e-02 4.058970212936401367e-01 -3.709456324577331543e-02 1.881168335676193237e-01 1.100109517574310303e-01 -2.271282821893692017e-01 3.133448362350463867e-01 8.237168937921524048e-02 9.660404175519943237e-02 -4.701945185661315918e-02 6.479413062334060669e-02 1.954251714050769806e-02 -7.421534508466720581e-02 -2.306124866008758545e-01 -1.814444661140441895e-01 -3.272290527820587158e-01 6.822910625487565994e-03
-1.603935956954956055e-01 3.871059417724609375e-01 -5.011374130845069885e-02 -1.800458729267120361e-01 1.431131064891815186e-01 8.571576327085494995e-03 8.034688979387283325e-02 8.480441570281982422e-02 2.424012571573257446e-01 -3.166154399514198303e-02 7.703240960836410522e-02 1.183260083198547363e-01 -3.145767450332641602e-01 -1.740028858184814453e-01 1.010131612420082092e-01 -2.065253555774688721e-01 9.704349189996719360e-02 -2.810056880116462708e-02 -1.572974622249603271e-01 -1.595000773668289185e-01 -2.010225057601928711e-01 5.673141777515411377e-02 -2.986284494400024414e-01 2.444413676857948303e-02 -1.363292522728443146e-02 -2.550514042377471924e-01 -5.901162698864936829e-02 1.880480945110321045e-01 2.014551311731338501e-01 -3.879188299179077148e-01 -2.041600830852985382e-02 6.439416855573654175e-02
-2.887199223041534424e-01 -7.992857694625854492e-02 -8.127657324075698853e-02 3.127507492899894714e-02 -9.826777130365371704e-02 4.432217404246330261e-02 -1.228972151875495911e-01 -4.771273955702781677e-02 6.030590459704399109e-02 2.297411113977432251e-01 2.502605319023132324e-02 3.386379182338714600e-01 -3.345022797584533691e-01 1.599705778062343597e-02 1.004294827580451965e-01 3.558427095413208008e-02 3.343904018402099609e-01 -1.982777751982212067e-02 8.078819513320922852e-02 4.596975147724151611e-01 -1.614704430103302002e-01 5.917061120271682739e-02 -2.894970178604125977e-01 8.769436925649642944e-02 -7.103834301233291626e-02 5.590878427028656006e-02 -6.702695786952972412e-02 1.170649006962776184e-01 -6.772847473621368408e-02 -8.070348203182220459e-02 4.040250554680824280e-02 2.970090210437774658e-01
8.978736004792153835e-04 2.836651206016540527e-01 2.448852509260177612e-01 -1.512486040592193604e-01 1.904024779796600342e-01 1.471772491931915283e-01 -3.870439529418945312e-01 1.855635046958923340e-01 1.053034737706184387e-01 -1.626874208450317383e-01 -1.003442555665969849e-01 2.388739585876464844e-01 -8.307469636201858521e-02 3.232870101928710938e-01 3.047682344913482666e-02 1.152549386024475098e-01 1.940665692090988159e-01 3.563019633293151855e-02 -8.188001066446304321e-02 1.234896917594596744e-04 -1.888734698295593262e-01 -7.827118784189224243e-02 8.885875344276428223e-02 1.429852843284606934e-01 1.343629509210586548e-01 -1.875332593917846680e-01 -1.676659584045410156e-01 2.349278777837753296e-01 -2.759505212306976318e-01 -1.300089955329895020e-01 8.301339298486709595e-02 1.094524115324020386e-01
-4.633080586791038513e-02 1.793254315853118896e-01 6.213616952300071716e-02 -2.715498954057693481e-02 -9.032014757394790649e-02 3.086206614971160889e-01 1.778126358985900879e-01 1.091747581958770752e-01 1.023755315691232681e-02 -1.564696431159973145e-01 -3.001286387443542480e-01 -3.802489861845970154e-02 -3.498190641403198242e-01 -1.694855093955993652e-02 -6.839707493782043457e-02 -3.767613694071769714e-02 2.406218498945236206e-01 1.017745062708854675e-01 9.166114032268524170e-02 4.109072312712669373e-02 -8.885147422552108765e-02 -1.339197605848312378e-01 -8.063379675149917603e-02 2.006591260433197021e-01 -4.822530597448348999e-02 -2.450680732727050781e-01 3.029961884021759033e-02 1.947854608297348022e-01 -1.067728549242019653e-01 -2.471642941236495972e-02 5.958650261163711548e-02 5.491269826889038086e-01
1.175278872251510620e-01 7.675695419311523438e-02 -1.581689715385437012e-01 -5.494099110364913940e-03 3.392460346221923828e-01 -1.377144176512956619e-02 -2.724058926105499268e-01 1.148308217525482178e-01 -2.499273568391799927e-01 1.323394030332565308e-01 -8.933041989803314209e-02 5.492578819394111633e-02 -3.744885027408599854e-01 -3.769471868872642517e-02 -9.191714972257614136e-02 -2.235439568758010864e-01 1.024300828576087952e-01 2.452822029590606689e-01 3.637084662914276123e-01 -1.010896265506744385e-02 -1.224673688411712646e-01 -1.284071654081344604e-01 -1.034389957785606384e-01 -2.118992209434509277e-01 3.974916040897369385e-02 -4.948754236102104187e-02 8.603341877460479736e-02 1.757673770189285278e-01 7.357532531023025513e-02 -2.392281889915466309e-01 1.763828471302986145e-02 2.571256160736083984e-01
-3.068501055240631104e-01 2.331227511167526245e-01 -9.621468931436538696e-02 1.411643773317337036e-01 5.003628730773925781e-01 -4.142016172409057617e-02 -2.805491164326667786e-02 -3.860680386424064636e-02 7.226174324750900269e-02 1.103190034627914429e-01 -8.276680111885070801e-02 8.050765842199325562e-02 -8.847960829734802246e-02 2.347419261932373047e-01 1.649749279022216797e-01 4.243295267224311829e-02 2.377606779336929321e-01 1.787778735160827637e-01 1.033132076263427734e-01 1.913351416587829590e-01 -2.780157923698425293e-01 -1.169732958078384399e-01 1.914750784635543823e-01 -2.970841825008392334e-01 -4.518534988164901733e-02 -2.411781251430511475e-02 5.376008898019790649e-02 2.764943838119506836e-01 1.057976782321929932e-01 -1.948007009923458099e-02 -5.795011296868324280e-03 6.477862596511840820e-03
-3.286469578742980957e-01 1.196222081780433655e-01 -1.876282393932342529e-01 -6.220985203981399536e-02 1.452787220478057861e-01 -2.915765158832073212e-03 -8.468601107597351074e-02 -2.282372266054153442e-01 -7.213890552520751953e-02 2.352750897407531738e-01 -2.782092094421386719e-01 1.846198886632919312e-01 -2.358845174312591553e-01 1.143480651080608368e-02 -2.033627480268478394e-01 -3.372564911842346191e-01 1.580746918916702271e-01 -1.930700056254863739e-02 -7.294061034917831421e-02 -8.917168015614151955e-04 1.693020313978195190e-01 5.694880709052085876e-02 -6.495591253042221069e-02 -2.720614373683929443e-01 -1.863994635641574860e-02 -2.076044827699661255e-01 1.710746288299560547e-01 2.896857261657714844e-01 1.409719288349151611e-01 -2.376535236835479736e-01 1.502466388046741486e-02 -3.579343482851982117e-02
-1.176692098379135132e-01 1.944925077259540558e-02 1.759932637214660645e-01 -1.598201543092727661e-01 1.423778682947158813e-01 8.057651668787002563e-02 -1.047495752573013306e-01 -3.326326236128807068e-02 -1.096246540546417236e-01 -5.429232120513916016e-02 7.348708808422088623e-02 2.640527188777923584e-01 -3.984071612358093262e-01 -1.655637472867965698e-01 -1.887525618076324463e-01 -2.225132435560226440e-01 -1.112249419093132019e-01 1.018889620900154114e-02 -1.400945801287889481e-02 -8.557341992855072021e-02 -2.064737677574157715e-01 8.528373390436172485e-02 -2.422819882631301880e-01 1.596453338861465454e-01 -7.965592294931411743e-02 -2.821371853351593018e-01 4.816042631864547729e-02 3.665785789489746094e-01 3.310442902147769928e-03 -3.397821187973022461e-01 1.796397194266319275e-02 1.911306828260421753e-01
-2.421669214963912964e-01 1.214183419942855835e-01 -3.662083148956298828e-01 -1.780469119548797607e-01 -7.609853148460388184e-02 -1.109755709767341614e-01 -5.652685463428497314e-02 -2.063335180282592773e-01 3.965186327695846558e-02 -2.511318959295749664e-02 -7.365313824266195297e-03 5.395824462175369263e-02 -2.276392653584480286e-02 -9.530763328075408936e-02 -1.713804900646209717e-01 1.305308789014816284e-01 1.914617568254470825e-01 2.227298468351364136e-01 2.803318798542022705e-01 1.209331378340721130e-01 -1.278061866760253906e-01 -8.044642396271228790e-03 -6.358385086059570312e-02 3.554965555667877197e-02 4.738767445087432861e-02 1.168887242674827576e-01 -1.273165270686149597e-02 2.053814381361007690e-01 -2.872452139854431152e-01 -2.393608838319778442e-01 1.549393981695175171e-01 4.609811007976531982e-01
8.879062533378601074e-02 2.092721313238143921e-01 1.128064170479774475e-01 -3.773619830608367920e-01 -2.657620981335639954e-02 1.056436225771903992e-01 -7.297069579362869263e-02 -3.474876880645751953e-01 -1.463171243667602539e-01 -1.122821271419525146e-01 -3.669121563434600830e-01 2.158777713775634766e-01 -1.404329687356948853e-01 -1.575961858034133911e-01 -6.476709991693496704e-02 2.947439253330230713e-02 3.439457118511199951e-01 6.671184301376342773e-02 1.278086900711059570e-01 2.345745861530303955e-01 -1.430688351392745972e-01 2.153162956237792969e-01 -1.257201433181762695e-01 8.093934506177902222e-02 1.553028356283903122e-02 -1.172366514801979065e-01 6.724500656127929688e-02 1.667719334363937378e-01 2.271416410803794861e-02 -1.499492824077606201e-01 1.928980350494384766e-01 2.372348681092262268e-02
6.295435130596160889e-02 1.510312110185623169e-01 -7.784193009138107300e-02 -3.506989479064941406e-01 2.104254513978958130e-01 1.317231059074401855e-01 -1.532354354858398438e-01 7.085665315389633179e-02 2.346173226833343506e-01 -9.718198329210281372e-03 -1.401478350162506104e-01 2.435294985771179199e-01 6.453956663608551025e-02 -4.503468051552772522e-02 1.186389997601509094e-01 -7.346176356077194214e-02 3.038532733917236328e-01 -1.170666068792343140e-01 3.647904992103576660e-01 2.880201041698455811e-01 -1.702186614274978638e-01 1.299528479576110840e-01 -1.291634589433670044e-01 2.108294814825057983e-01 9.229616075754165649e-02 -3.404897404834628105e-03 9.917262196540832520e-02 5.969570949673652649e-02 1.891091614961624146e-01 -4.836315661668777466e-02 -1.988554745912551880e-01 2.562524676322937012e-01
-1.439651101827621460e-01 1.221575066447257996e-01 -1.829446293413639069e-02 1.155978143215179443e-01 3.680260777473449707e-01 2.780643105506896973e-01 -2.549237310886383057e-01 1.243102401494979858e-01 4.991211369633674622e-02 -1.295062992721796036e-02 -1.541595906019210815e-02 1.839244663715362549e-01 -4.599382728338241577e-02 2.506446540355682373e-01 -9.163896739482879639e-02 -1.647308617830276489e-01 4.079349339008331299e-01 2.571925893425941467e-02 2.743386626243591309e-01 2.049479186534881592e-01 1.872432976961135864e-01 -4.652536660432815552e-02 3.169784322381019592e-02 2.522590197622776031e-02 1.349475979804992676e-01 -1.943158358335494995e-02 -1.790602803230285645e-01 -1.007404457777738571e-02 2.285603582859039307e-01 -2.949683666229248047e-01 8.231804519891738892e-02 1.663601957261562347e-02
-1.527453809976577759e-01 1.371743679046630859e-01 6.621813774108886719e-02 -3.814685940742492676e-01 3.378396928310394287e-01 2.086973637342453003e-01 -2.335676252841949463e-01 1.273341774940490723e-01 4.992273449897766113e-01 1.086611971259117126e-01 -5.937197804450988770e-02 5.013919249176979065e-02 -1.698491424322128296e-01 -5.484070256352424622e-02 -1.360896695405244827e-02 8.979836106300354004e-02 1.648675650358200073e-01 -1.291531622409820557e-01 2.017811536788940430e-01 2.410288155078887939e-01 -2.111580669879913330e-01 -7.224248349666595459e-02 7.129564136266708374e-02 8.526713401079177856e-02 4.210392385721206665e-02 -1.826721727848052979e-01 -1.310626715421676636e-01 7.328946143388748169e-02 -7.155976444482803345e-02 1.219177525490522385e-02 -1.157535985112190247e-02 -6.621691584587097168e-02
-2.572776973247528076e-01 3.002952085807919502e-03 8.522760868072509766e-02 -2.317665070295333862e-01 2.164286673069000244e-01 1.863451302051544189e-01 4.182451590895652771e-02 6.278707087039947510e-02 6.351166963577270508e-02 1.218187361955642700e-01 -4.259107261896133423e-02 2.209824174642562866e-01 3.343519940972328186e-02 -3.755679726600646973e-02 -2.982462942600250244e-01 -7.632867246866226196e-02 1.341883242130279541e-01 4.292561113834381104e-02 -1.794946193695068359e-02 -7.605815678834915161e-02 -1.231491193175315857e-01 -2.224744856357574463e-01 -1.484729796648025513e-01 7.372228801250457764e-02 4.252760857343673706e-02 2.440323866903781891e-02 3.147515356540679932e-01 2.946276664733886719e-01 -1.120623648166656494e-01 -5.336087346076965332e-01 1.216103062033653259e-01 1.663728058338165283e-02
-2.159829586744308472e-01 2.692496776580810547e-01 -5.113538354635238647e-02 4.670251160860061646e-02 4.051311016082763672e-01 8.265789598226547241e-02 -8.108498156070709229e-02 -6.649672240018844604e-02 1.273899972438812256e-01 1.601375266909599304e-02 -1.874429136514663696e-01 1.454491466283798218e-01 -3.141582906246185303e-01 3.228613361716270447e-02 -2.716247439384460449e-01 -1.348961740732192993e-01 -2.211171947419643402e-02 9.418559819459915161e-02 1.560463756322860718e-01 -5.723879486322402954e-02 -1.192569434642791748e-01 -5.194218084216117859e-02 -4.119007885456085205e-01 3.683943673968315125e-02 2.052710652351379395e-01 9.930174052715301514e-02 1.176206767559051514e-01 2.605897486209869385e-01 -1.041729673743247986e-01 1.443216949701309204e-01 -1.197047531604766846e-01 1.579087525606155396e-01
-1.170387715101242065e-01 5.952998250722885132e-02 2.714572846889495850e-02 -4.358366597443819046e-03 3.567724525928497314e-01 6.692645698785781860e-02 -2.609241306781768799e-01 1.372955590486526489e-01 -2.129955738782882690e-01 2.903509736061096191e-01 -4.391691461205482483e-02 3.079571202397346497e-02 -1.780224889516830444e-01 -5.873324349522590637e-02 -6.724629551172256470e-02 -1.487176567316055298e-01 3.300619125366210938e-01 1.534013426862657070e-03 1.851139962673187256e-01 -2.574824392795562744e-01 -1.120480149984359741e-01 -1.521345414221286774e-02 1.334544867277145386e-01 -1.453577429056167603e-01 -6.734226644039154053e-02 -2.244822829961776733e-01 7.649539411067962646e-02 -5.291758105158805847e-02 7.792600244283676147e-02 -2.834076881408691406e-01 1.396877467632293701e-01 3.718327879905700684e-01
-7.186709344387054443e-02 1.095608770847320557e-01 -7.447578012943267822e-02 -3.559670150279998779e-01 1.635362803936004639e-01 5.146073549985885620e-02 1.546974480152130127e-02 -1.834532022476196289e-01 2.814361155033111572e-01 -2.242916524410247803e-01 -6.142738088965415955e-02 3.422545194625854492e-01 -4.902802780270576477e-02 -5.305921658873558044e-02 -1.998191773891448975e-01 -8.892377465963363647e-02 2.991550564765930176e-01 -9.341686964035034180e-02 4.529487714171409607e-02 7.649863604456186295e-03 -2.376239448785781860e-01 2.367331534624099731e-01 4.039788153022527695e-03 6.899737566709518433e-02 -2.985423207283020020e-01 -2.552928924560546875e-01 7.951097190380096436e-02 1.138408761471509933e-02 7.303640991449356079e-02 -1.684169918298721313e-01 -2.390099316835403442e-01 1.208876222372055054e-01
-2.081806659698486328e-01 1.997780948877334595e-01 5.209162086248397827e-02 7.687139511108398438e-02 1.013953536748886108e-01 8.140154182910919189e-02 2.435524016618728638e-01 2.139955163002014160e-01 2.345848232507705688e-01 1.355896592140197754e-01 -1.914699822664260864e-01 2.858445942401885986e-01 -8.033063262701034546e-03 -1.662080287933349609e-01 4.625754430890083313e-02 1.643667519092559814e-01 3.328684568405151367e-01 2.406357526779174805e-01 2.739732712507247925e-02 3.011653423309326172e-01 -2.445120513439178467e-01 1.205949634313583374e-01 -5.219356343150138855e-02 1.243829056620597839e-01 -1.205312609672546387e-01 -5.024964734911918640e-02 -5.161941796541213989e-02 1.091282591223716736e-01 -1.247110590338706970e-01 -3.180042803287506104e-01 4.042800143361091614e-02 1.866990327835083008e-01
-3.035444915294647217e-01 5.801910534501075745e-02 -6.832578033208847046e-02 1.194027625024318695e-02 -4.334039241075515747e-02 6.858051568269729614e-02 -4.449934959411621094e-01 6.727544218301773071e-02 -2.132328152656555176e-01 4.239143803715705872e-02 -2.496924623847007751e-02 2.953488230705261230e-01 -2.697644233703613281e-01 -4.252118617296218872e-02 -6.710143387317657471e-02 -7.404754310846328735e-02 2.150203883647918701e-01 3.140259981155395508e-01 9.392324835062026978e-02 -2.145573049783706665e-01 -2.382534742355346680e-01 3.298415616154670715e-02 -2.912453711032867432e-01 8.829361945390701294e-02 7.957805693149566650e-02 -6.171214953064918518e-02 1.304588019847869873e-01 1.732267439365386963e-01 -1.854272931814193726e-01 -2.078382670879364014e-02 1.692539006471633911e-01 8.084574714303016663e-03
-1.392523050308227539e-01 8.854117477312684059e-04 1.705964654684066772e-01 -3.760564327239990234e-02 1.682452857494354248e-01 -2.769190259277820587e-02 -3.293846547603607178e-01 1.146090775728225708e-02 -1.338063180446624756e-01 -1.064051911234855652e-01 3.026438131928443909e-02 1.930052638053894043e-01 -4.106783866882324219e-01 -1.627144068479537964e-01 -1.378847807645797729e-01 1.600861251354217529e-01 7.660933583974838257e-02 -1.934078633785247803e-01 2.276070117950439453e-01 1.362388134002685547e-01 -3.131233155727386475e-01 -1.338980346918106079e-01 6.523866951465606689e-02 1.860544532537460327e-01 -1.325510591268539429e-01 -2.360777556896209717e-01 4.635777696967124939e-02 2.699728496372699738e-02 -1.112941652536392212e-01 8.099992759525775909e-03 2.280278690159320831e-02 3.841677010059356689e-01
-1.811634898185729980e-01 1.143324077129364014e-01 -5.566466599702835083e-02 -4.931981861591339111e-02 4.252742826938629150e-01 8.720344863831996918e-03 8.760379999876022339e-02 7.321909070014953613e-02 -4.079467803239822388e-02 1.714136898517608643e-01 8.774915337562561035e-02 3.219488859176635742e-01 -1.655827313661575317e-01 9.726299345493316650e-02 1.445954144001007080e-01 -3.046367466449737549e-01 4.698679149150848389e-01 -2.768100239336490631e-02 1.572465747594833374e-01 -2.187591791152954102e-01 3.168874606490135193e-02 -2.402855008840560913e-01 2.276869118213653564e-02 -1.581777036190032959e-01 -1.573201641440391541e-02 -2.082822322845458984e-01 3.940265625715255737e-02 1.639522314071655273e-01 6.526780873537063599e-02 4.323239624500274658e-02 6.280957162380218506e-02 3.286791592836380005e-02
-1.243658214807510376e-01 2.588789761066436768e-01 1.419323831796646118e-01 -2.499607503414154053e-01 1.493391543626785278e-01 9.252635389566421509e-02 -1.316151916980743408e-01 1.219670176506042480e-01 4.100849479436874390e-02 -2.126195933669805527e-03 -1.004778780043125153e-02 5.241793766617774963e-02 -3.653346598148345947e-01 1.756174713373184204e-01 -1.817858368158340454e-01 -2.349944859743118286e-01 2.278583347797393799e-01 1.600825786590576172e-01 2.139518857002258301e-01 -8.255415409803390503e-02 6.191292032599449158e-02 -1.337620466947555542e-01 -3.436278551816940308e-02 -2.662049829959869385e-01 -1.422723084688186646e-01 -3.355571031570434570e-01 -2.818851172924041748e-02 -1.259100288152694702e-01 2.453394532203674316e-01 -8.093763887882232666e-02 7.173813134431838989e-02 2.634941041469573975e-01
-8.403661102056503296e-02 2.787052690982818604e-01 6.623360514640808105e-02 -1.046986803412437439e-01 2.374770939350128174e-01 -1.772842556238174438e-02 7.011052966117858887e-02 -2.080280035734176636e-01 -1.942152231931686401e-01 2.754149138927459717e-01 -7.499565929174423218e-02 -2.425408363342285156e-02 -2.564850151538848877e-01 9.024153649806976318e-02 3.463867902755737305e-01 -8.209037780761718750e-02 2.355173230171203613e-01 -1.997511275112628937e-02 1.466817259788513184e-01 1.987954042851924896e-02 -1.565113365650177002e-01 -7.643917948007583618e-02 -2.434639036655426025e-01 3.527726531028747559e-01 8.453375846147537231e-02 -1.236456558108329773e-01 9.739685058593750000e-02 2.475763261318206787e-01 -1.205907538533210754e-01 -2.417681962251663208e-01 -1.050184667110443115e-01 -7.414799928665161133e-02
-2.520304322242736816e-01 3.939893543720245361e-01 1.125566437840461731e-01 -4.191070795059204102e-01 2.689042389392852783e-01 -1.566934958100318909e-02 6.758172065019607544e-03 -7.859496027231216431e-02 3.053486645221710205e-01 -2.924605458974838257e-02 -2.791090905666351318e-01 1.140615865588188171e-01 1.120466366410255432e-02 3.156203031539916992e-01 -1.986707560718059540e-02 6.344412267208099365e-02 1.792158335447311401e-01 6.408958137035369873e-02 1.795045882463455200e-01 2.234267145395278931e-01 9.924213401973247528e-03 9.035725891590118408e-02 6.858560442924499512e-02 9.151104837656021118e-02 4.061191529035568237e-02 -1.393646150827407837e-01 1.682661026716232300e-01 9.790191799402236938e-02 -5.124074965715408325e-02 1.041885986924171448e-01 1.121055781841278076e-01 -1.618345268070697784e-02
-1.648734807968139648e-01 -3.952625393867492676e-02 7.273125648498535156e-02 -2.710171975195407867e-03 3.582419157028198242e-01 1.138934195041656494e-01 -3.747399449348449707e-01 1.583428531885147095e-01 -2.309820353984832764e-01 1.950065791606903076e-01 -5.165221169590950012e-02 -4.104056581854820251e-02 -1.702992469072341919e-01 1.022304296493530273e-01 -1.663045138120651245e-01 -2.720285356044769287e-01 2.500488460063934326e-01 1.309298444539308548e-02 1.918400675058364868e-01 -1.806193292140960693e-01 -1.151611283421516418e-01 -1.084551289677619934e-01 1.860728487372398376e-02 -1.021804213523864746e-01 -9.611818194389343262e-02 -1.743432283401489258e-01 1.476721167564392090e-01 3.331084549427032471e-02 1.022146642208099365e-02 -3.219288587570190430e-01 8.444374799728393555e-02 2.845098972320556641e-01
-1.357746124267578125e-01 -1.688932627439498901e-01 -8.819011040031909943e-03 3.060774318873882294e-02 3.770147264003753662e-01 1.989650167524814606e-02 -2.259150892496109009e-01 1.176790073513984680e-01 -1.709225028753280640e-02 1.559717208147048950e-01 9.151454083621501923e-03 2.929608821868896484e-01 -1.506137996912002563e-01 -5.075425282120704651e-02 1.086815223097801208e-01 3.944341093301773071e-02 4.451417922973632812e-01 5.218965932726860046e-02 3.761221468448638916e-01 -3.776466939598321915e-03 -1.901707649230957031e-01 1.231225281953811646e-01 1.768472492694854736e-01 -1.952905207872390747e-01 8.221651613712310791e-02 -8.276826143264770508e-02 1.798121035099029541e-01 1.101260259747505188e-01 2.307787239551544189e-01 -1.293209791183471680e-01 -1.902252249419689178e-02 -6.274775415658950806e-02
-2.474034279584884644e-01 5.186527594923973083e-02 -1.805852651596069336e-01 1.751527786254882812e-01 5.640337243676185608e-02 1.082062199711799622e-01 -1.258984655141830444e-01 -9.332723915576934814e-02 2.523894011974334717e-01 4.815302789211273193e-03 -1.491401046514511108e-01 2.683032453060150146e-01 -1.463600248098373413e-01 1.299508940428495407e-02 -9.395460039377212524e-02 -5.562390014529228210e-02 1.483601182699203491e-01 7.114832103252410889e-02 -6.419400125741958618e-02 -1.028682477772235870e-02 -4.398761689662933350e-01 -3.108012117445468903e-02 -3.562567830085754395e-01 3.070555441081523895e-02 -2.911318540573120117e-01 -1.393576413393020630e-01 -2.138171195983886719e-01 1.086299568414688110e-01 2.939210645854473114e-02 -3.003892675042152405e-02 1.055550202727317810e-01 3.371559679508209229e-01
-2.422525882720947266e-01 -1.188132986426353455e-01 -2.718031173571944237e-03 -4.731782898306846619e-02 4.673856794834136963e-01 1.111216619610786438e-01 -5.133407935500144958e-02 -1.502964198589324951e-01 -2.971537411212921143e-02 -9.722172282636165619e-03 1.749556213617324829e-01 6.544739007949829102e-02 -1.641501337289810181e-01 1.465601921081542969e-01 -2.193195968866348267e-01 -1.634039431810379028e-01 3.981580436229705811e-01 2.288389205932617188e-01 -3.270969912409782410e-02 1.402880102396011353e-01 -4.028915986418724060e-02 1.987211853265762329e-01 2.078401111066341400e-02 -3.348533436655998230e-02 2.319563366472721100e-02 -1.167493406683206558e-02 9.290626645088195801e-02 4.322670102119445801e-01 7.858498394489288330e-02 -8.978107571601867676e-02 6.536062061786651611e-02 -1.443896591663360596e-01
-1.932605206966400146e-01 3.976653218269348145e-01 -1.482698172330856323e-01 -2.739059031009674072e-01 2.728638947010040283e-01 -2.374317497014999390e-02 -2.789885699748992920e-01 3.754608705639839172e-02 2.640062272548675537e-01 -8.888891339302062988e-02 1.454894095659255981e-01 2.027590423822402954e-01 -1.867382787168025970e-02 9.128634631633758545e-02 9.491626918315887451e-02 3.993279859423637390e-02 2.181905806064605713e-01 1.067180838435888290e-02 1.174780279397964478e-01 3.142186403274536133e-01 5.969759542495012283e-03 2.795410454273223877e-01 4.079901799559593201e-02 2.488323152065277100e-01 1.508616656064987183e-01 -1.253905743360519409e-01 1.105408519506454468e-01 1.126157864928245544e-01 5.803416669368743896e-02 5.383484065532684326e-03 1.163527928292751312e-02 1.585718244314193726e-01
-4.340049624443054199e-02 2.750671505928039551e-01 1.635759174823760986e-01 -3.754090368747711182e-01 6.942927837371826172e-02 1.167257353663444519e-01 -1.366910785436630249e-01 -1.618247032165527344e-01 7.554224878549575806e-02 1.003400906920433044e-01 -1.030232943594455719e-02 1.907812952995300293e-01 -2.311314195394515991e-01 3.032242357730865479e-01 -1.574803441762924194e-01 3.346505463123321533e-01 9.870258718729019165e-02 -7.223951816558837891e-02 1.563397794961929321e-01 6.725461781024932861e-02 -2.131963968276977539e-01 -1.918085366487503052e-01 -1.229239534586668015e-02 6.862869858741760254e-02 3.616885840892791748e-02 -3.140397667884826660e-01 -1.802970319986343384e-01 4.594778269529342651e-02 -2.636026442050933838e-01 -4.458269570022821426e-03 -1.385644972324371338e-01 -5.223282426595687866e-02
-1.083646863698959351e-01 1.423293799161911011e-01 -3.181501477956771851e-02 -2.762814760208129883e-01 5.078940838575363159e-02 3.341208696365356445e-01 -9.572700411081314087e-02 -2.307385355234146118e-01 6.250598281621932983e-02 8.466392755508422852e-02 9.745622985064983368e-03 3.129560351371765137e-01 -3.855556547641754150e-01 6.282970309257507324e-02 -3.011596016585826874e-02 -1.056225746870040894e-01 1.911102533340454102e-01 -1.675576418638229370e-01 3.323355689644813538e-02 2.856202721595764160e-01 -6.633584201335906982e-02 -1.428406387567520142e-01 2.106520384550094604e-01 1.367697417736053467e-01 2.442917376756668091e-01 5.442297831177711487e-02 -5.978002026677131653e-02 1.531748175621032715e-01 -1.286356300115585327e-01 -5.699051171541213989e-02 2.936192154884338379e-01 9.700579941272735596e-02
-2.882360853254795074e-02 1.108936294913291931e-01 -2.116833180189132690e-01 -1.722547560930252075e-01 -1.879266947507858276e-01 1.294055283069610596e-01 -1.394976824522018433e-01 -3.342044949531555176e-01 -2.542083561420440674e-01 -2.848338708281517029e-02 1.318048387765884399e-01 2.068141847848892212e-01 -1.188257858157157898e-01 -3.714511543512344360e-02 -2.913956716656684875e-02 1.603945940732955933e-01 1.439816653728485107e-01 1.211429908871650696e-01 2.999586164951324463e-01 9.644719958305358887e-02 -4.432992339134216309e-01 1.135053783655166626e-01 -1.779883950948715210e-01 1.438211202621459961e-01 4.738384112715721130e-02 -2.888438999652862549e-01 -1.481165885925292969e-01 8.900238573551177979e-02 9.094327688217163086e-02 -1.433982700109481812e-01 3.931210935115814209e-02 1.384278833866119385e-01
-1.722529530525207520e-01 1.365090012550354004e-01 -7.056137174367904663e-02 1.499766856431961060e-01 3.640836775302886963e-01 3.408936411142349243e-02 -2.412826865911483765e-01 -1.693058758974075317e-01 -3.256557285785675049e-01 -1.209915280342102051e-01 1.028866916894912720e-01 2.015855014324188232e-01 -1.977863311767578125e-01 3.475247621536254883e-01 -2.414423376321792603e-01 1.286795586347579956e-01 1.841449886560440063e-01 -3.236457332968711853e-02 9.935047477483749390e-02 -4.056420177221298218e-03 -1.276803910732269287e-01 1.129478914663195610e-03 1.849965304136276245e-01 -2.114491313695907593e-01 -1.306647527962923050e-02 -2.684905529022216797e-01 -1.231242641806602478e-01 5.059877876192331314e-03 -6.039134040474891663e-02 -2.178070247173309326e-01 -1.354283541440963745e-01 -3.156831022351980209e-03
-2.051787264645099640e-02 -7.767204940319061279e-02 6.661228835582733154e-02 -2.147418111562728882e-01 4.007910490036010742e-01 1.048157513141632080e-01 2.235784195363521576e-02 2.740695476531982422e-01 -5.495674163103103638e-02 2.360781840980052948e-02 8.553419262170791626e-02 -3.485478460788726807e-02 -3.022651188075542450e-02 1.822959072887897491e-02 -2.302182316780090332e-01 -2.115477919578552246e-01 1.773763298988342285e-01 -6.874094903469085693e-02 2.955419123172760010e-01 1.026390865445137024e-01 -1.980846226215362549e-01 2.243056297302246094e-01 -2.132481150329113007e-02 4.060331732034683228e-03 -1.965451985597610474e-01 -2.748079225420951843e-02 1.567736119031906128e-01 3.938060402870178223e-01 -2.756434679031372070e-01 -1.661387681961059570e-01 1.442434936761856079e-01 1.308833956718444824e-01
-2.142281085252761841e-01 3.632136285305023193e-01 8.220247924327850342e-03 -6.759165972471237183e-02 8.916231244802474976e-02 -4.303332418203353882e-03 -1.325603872537612915e-01 -7.818487472832202911e-03 -1.895904392004013062e-01 1.064060181379318237e-01 1.145638301968574524e-01 6.445953249931335449e-02 -5.791042465716600418e-03 -1.478509157896041870e-01 -1.408001482486724854e-01 -4.007148742675781250e-02 2.352776080369949341e-01 3.093004226684570312e-01 -5.275169387459754944e-03 1.933463513851165771e-01 9.678114950656890869e-02 2.068382501602172852e-01 -1.357611566781997681e-01 6.813511997461318970e-02 2.821127511560916901e-02 -1.541339457035064697e-01 -1.012111827731132507e-01 4.284479022026062012e-01 2.069174051284790039e-01 -2.942748665809631348e-01 -9.197369962930679321e-02 2.533427476882934570e-01
-1.856181472539901733e-01 2.393590053543448448e-03 1.057062894105911255e-01 -4.358089268207550049e-01 5.079063773155212402e-02 8.741606771945953369e-02 -5.913024023175239563e-02 -1.471391916275024414e-01 1.356068998575210571e-01 -1.405326463282108307e-02 3.764968737959861755e-02 2.566520273685455322e-01 -1.806144565343856812e-01 1.048453450202941895e-01 -9.753370285034179688e-02 -3.983372822403907776e-02 1.955079883337020874e-01 9.096958488225936890e-02 1.458960175514221191e-01 8.048119395971298218e-02 -4.469874799251556396e-01 9.158226102590560913e-02 2.749552391469478607e-02 -3.099662438035011292e-02 1.767300218343734741e-01 -4.130929708480834961e-02 1.257536113262176514e-01 -5.784340668469667435e-03 3.744165897369384766e-01 -1.501088440418243408e-01 -2.011473178863525391e-01 2.287998795509338379e-01
-7.248643040657043457e-02 2.154278308153152466e-01 -8.575668185949325562e-02 -4.829038977622985840e-01 1.057401970028877258e-01 4.381208121776580811e-02 9.128828346729278564e-02 -2.361853569746017456e-01 -1.240638121962547302e-01 -2.697395086288452148e-01 1.601491821929812431e-03 2.594326436519622803e-01 -1.078315973281860352e-01 -3.179663121700286865e-01 1.475549861788749695e-02 -8.160798251628875732e-02 1.690058261156082153e-01 2.177452743053436279e-01 1.697899252176284790e-01 4.938019812107086182e-02 -1.163000240921974182e-01 3.503156453371047974e-02 -2.380890846252441406e-01 -1.154074892401695251e-01 -1.270044967532157898e-02 -1.798120588064193726e-01 1.639568656682968140e-01 2.169402241706848145e-01 1.190850976854562759e-02 -1.571936309337615967e-01 1.591048762202262878e-02 1.787652820348739624e-01
-3.223107457160949707e-01 -4.892905708402395248e-03 2.418245375156402588e-01 -1.147102862596511841e-01 1.731516867876052856e-01 8.109021186828613281e-02 5.153999477624893188e-02 -3.826792538166046143e-01 -1.350827515125274658e-01 2.657034993171691895e-01 -2.061080932617187500e-02 8.048925548791885376e-02 -1.963676810264587402e-01 -1.222120597958564758e-01 1.020742580294609070e-01 -2.481092959642410278e-01 4.160528481006622314e-01 -6.654711067676544189e-02 -7.529529929161071777e-02 -1.488322317600250244e-01 -2.217877358198165894e-01 3.576533868908882141e-02 -4.590492695569992065e-02 2.061023712158203125e-01 -6.608735769987106323e-02 -1.291197836399078369e-01 1.070545427501201630e-02 1.876175105571746826e-01 -4.139705374836921692e-02 -1.989397704601287842e-01 -1.097905039787292480e-01 -8.644405752420425415e-02
-1.237285211682319641e-01 3.449423313140869141e-01 -1.318339556455612183e-01 -4.261088967323303223e-01 2.496418058872222900e-01 1.451520174741744995e-01 -1.793499588966369629e-01 1.980742514133453369e-01 1.351172626018524170e-01 1.081440895795822144e-01 9.056977927684783936e-02 3.280700147151947021e-01 -1.064974218606948853e-01 -6.035696342587471008e-02 -9.473983943462371826e-02 -1.991476491093635559e-02 -7.923857122659683228e-02 1.966241151094436646e-01 1.050017774105072021e-02 1.592422276735305786e-01 -1.660169959068298340e-01 -2.208734154701232910e-01 -7.684727013111114502e-02 -6.518895924091339111e-02 5.973326414823532104e-02 -1.595572084188461304e-01 -1.769392490386962891e-01 -6.151892989873886108e-02 -9.108038991689682007e-02 -2.303453683853149414e-01 -1.718473732471466064e-01 1.729474961757659912e-01
-1.702531427145004272e-01 4.223896563053131104e-01 -7.743031531572341919e-02 -1.305975914001464844e-01 1.611922085285186768e-01 4.686365276575088501e-02 1.358528733253479004e-01 -1.708856821060180664e-01 -1.723169535398483276e-02 1.096662804484367371e-01 -8.269612491130828857e-02 1.133071780204772949e-01 -2.771577835083007812e-01 -6.326290220022201538e-02 3.049102611839771271e-03 -1.217182958498597145e-03 1.531963348388671875e-01 1.567531675100326538e-01 9.198857098817825317e-02 1.316906511783599854e-01 -4.417941439896821976e-03 4.968263208866119385e-02 1.301908344030380249e-01 2.418871372938156128e-01 1.546285450458526611e-01 -4.056431651115417480e-01 1.801579296588897705e-01 2.608788311481475830e-01 -1.183689981698989868e-01 -1.078180968761444092e-01 -2.663473486900329590e-01 -2.086682468652725220e-01
-2.967088520526885986e-01 8.947620540857315063e-02 -1.274880468845367432e-01 -2.138847718015313148e-03 1.023539528250694275e-01 2.446116060018539429e-01 1.146154180169105530e-01 2.100032567977905273e-02 5.342433229088783264e-02 2.738091051578521729e-01 1.195871457457542419e-01 2.848556339740753174e-01 -1.760888397693634033e-01 -1.273442525416612625e-02 8.125766366720199585e-02 -1.647277735173702240e-02 2.064269036054611206e-01 -7.158659398555755615e-03 -3.992003574967384338e-02 3.000413477420806885e-01 -6.490128487348556519e-02 1.525469273328781128e-01 -4.537949562072753906e-01 2.971089817583560944e-02 -1.167190298438072205e-01 -7.191298902034759521e-02 -1.000681519508361816e-01 7.937026023864746094e-02 -1.074188575148582458e-01 -2.465232647955417633e-02 -9.880960732698440552e-02 4.085375070571899414e-01
-1.933459788560867310e-01 -2.118238061666488647e-01 8.243638277053833008e-02 -3.004068136215209961e-01 3.801844269037246704e-02 7.948033511638641357e-02 -1.483280863612890244e-02 1.814629137516021729e-01 1.145010367035865784e-01 4.729693755507469177e-02 -9.392991662025451660e-02 -7.407874614000320435e-02 -9.351988881826400757e-02 3.577450662851333618e-02 -3.057026565074920654e-01 -1.857357621192932129e-01 4.506752789020538330e-01 2.266301214694976807e-02 2.029298394918441772e-01 5.102003738284111023e-02 -2.249290198087692261e-01 7.761736214160919189e-02 -1.563438475131988525e-01 6.840863823890686035e-02 3.139939904212951660e-02 -2.508996129035949707e-01 2.352889627218246460e-02 2.887212634086608887e-01 -2.609059810638427734e-01 -2.985026314854621887e-02 2.045548111200332642e-01 1.426863074302673340e-01
-8.920434117317199707e-02 3.753876984119415283e-01 1.526895817369222641e-02 1.205079555511474609e-01 1.116129532456398010e-01 -5.150340870022773743e-02 -2.486136555671691895e-01 -5.311730504035949707e-02 1.614470407366752625e-02 -2.319440245628356934e-03 -1.948747485876083374e-01 1.882447451353073120e-01 3.568230941891670227e-02 2.031142711639404297e-01 -4.169199243187904358e-02 1.943588256835937500e-01 2.683202326297760010e-01 -2.058910578489303589e-01 9.593993425369262695e-02 2.597444653511047363e-01 -3.795824348926544189e-01 -2.165750600397586823e-02 2.972491271793842316e-02 1.222044155001640320e-01 4.058998078107833862e-02 -3.065711855888366699e-01 7.851221412420272827e-02 1.646968275308609009e-01 -2.341616600751876831e-01 -2.191850692033767700e-01 1.225336864590644836e-01 -5.168825015425682068e-02
-8.569035679101943970e-02 3.489888831973075867e-02 -2.293904498219490051e-02 -2.467762231826782227e-01 1.374448835849761963e-01 1.185209602117538452e-01 -1.459149718284606934e-01 -9.794766455888748169e-02 -1.992026418447494507e-01 1.523577570915222168e-01 -1.937341690063476562e-01 1.963155865669250488e-01 -9.285657852888107300e-02 1.193418130278587341e-01 2.869672514498233795e-02 -3.309136331081390381e-01 5.697286874055862427e-02 1.830110251903533936e-01 1.666465774178504944e-02 -4.838130902498960495e-03 -4.908700585365295410e-01 -1.453991383314132690e-01 -1.065354794263839722e-01 -4.515595734119415283e-02 -2.940820455551147461e-01 3.014944680035114288e-02 4.150266759097576141e-03 3.015691600739955902e-02 -7.680259644985198975e-02 -3.818321740254759789e-03 -2.891376018524169922e-01 3.219862878322601318e-01
6.826741993427276611e-02 2.476771473884582520e-01 3.985816240310668945e-02 -1.077802553772926331e-01 6.470137089490890503e-02 2.365780025720596313e-01 -9.855081886053085327e-02 -8.240853203460574150e-04 5.165687296539545059e-03 4.931967705488204956e-02 9.963172674179077148e-02 -9.064524620771408081e-02 -3.001267649233341217e-02 1.530139595270156860e-01 -1.667135655879974365e-01 -2.043547034263610840e-01 5.361430048942565918e-01 3.746151551604270935e-02 -2.279692888259887695e-01 -9.183940291404724121e-02 -2.992209494113922119e-01 5.334252491593360901e-02 -1.289273053407669067e-01 -1.307290196418762207e-01 -1.145310997962951660e-01 -1.332462131977081299e-01 -7.309341430664062500e-02 3.056675791740417480e-01 1.401244476437568665e-02 -3.284516632556915283e-01 1.361200809478759766e-01 6.964574754238128662e-02
2.150098234415054321e-02 -1.204558536410331726e-01 1.193919554352760315e-01 6.610930431634187698e-03 4.134369790554046631e-01 2.186239659786224365e-01 -2.567094005644321442e-02 -3.057562746107578278e-02 1.228058561682701111e-01 3.313884735107421875e-01 -2.374529689550399780e-01 1.508781909942626953e-01 -1.994222700595855713e-01 -5.253808200359344482e-02 -8.953560888767242432e-02 -7.222872972488403320e-02 3.582173883914947510e-01 7.121090311557054520e-03 -1.640681922435760498e-01 2.070869356393814087e-01 -6.679712980985641479e-02 1.279406994581222534e-01 -2.107157260179519653e-01 8.447151631116867065e-02 2.188658267259597778e-01 -1.647955775260925293e-01 1.537338346242904663e-01 2.543895244598388672e-01 1.751378327608108521e-01 -2.098198607563972473e-02 1.120872944593429565e-01 1.138970330357551575e-01
-7.531519979238510132e-02 4.528047516942024231e-02 1.262197494506835938e-01 1.637892425060272217e-02 7.521110028028488159e-02 2.509380578994750977e-01 -2.030925303697586060e-01 -1.245964765548706055e-01 3.698666021227836609e-02 1.003585234284400940e-01 -1.890293806791305542e-01 1.956302858889102936e-02 3.686550771817564964e-03 -6.712988018989562988e-02 -7.008588314056396484e-02 4.900598153471946716e-02 1.636851876974105835e-01 1.975536048412322998e-01 -7.522739470005035400e-02 -2.168415347114205360e-03 -4.214356541633605957e-01 2.937527298927307129e-01 9.742377325892448425e-03 1.603801995515823364e-01 -1.346990466117858887e-01 -4.210848808288574219e-01 1.561452597379684448e-01 3.153351843357086182e-01 -7.780030369758605957e-02 -2.545552253723144531e-01 -1.812098920345306396e-01 8.444051444530487061e-02
-1.937886327505111694e-01 1.100645139813423157e-01 -1.773311048746109009e-01 -7.359983772039413452e-02 -3.199623152613639832e-02 2.101145684719085693e-01 8.450680971145629883e-02 -2.547773420810699463e-01 1.504824012517929077e-01 4.456296190619468689e-02 -1.484920084476470947e-01 1.606876105070114136e-01 8.932928554713726044e-03 -1.211049221456050873e-02 -1.611907780170440674e-01 -8.346428722143173218e-02 1.563735455274581909e-01 5.955604836344718933e-02 3.892349824309349060e-02 3.504696860909461975e-02 -2.634910047054290771e-01 -4.331557825207710266e-02 -2.842148244380950928e-01 2.415604293346405029e-01 -2.099303603172302246e-01 -1.117839813232421875e-01 1.670836806297302246e-01 2.708488702774047852e-01 -1.607447266578674316e-01 -1.789067685604095459e-01 4.133751392364501953e-01 2.506456077098846436e-01
-8.931928128004074097e-02 3.959654569625854492e-01 -1.572615355253219604e-01 -2.088604420423507690e-01 1.271177530288696289e-01 1.042121904902160168e-03 2.024330198764801025e-01 -2.872161567211151123e-01 -1.056547556072473526e-02 -7.812508195638656616e-02 -1.069304496049880981e-01 -1.415026038885116577e-01 -9.693318605422973633e-02 -1.688644438982009888e-01 1.912350952625274658e-02 -1.047551482915878296e-01 3.578034639358520508e-01 9.752145409584045410e-02 3.414205089211463928e-02 1.266624778509140015e-01 -2.177470922470092773e-01 -1.480866968631744385e-01 -3.248997926712036133e-01 1.268455013632774353e-02 -2.878414001315832138e-03 -2.161553055047988892e-01 -1.489822417497634888e-01 2.720793522894382477e-02 1.514061987400054932e-01 -2.568288445472717285e-01 2.254552096128463745e-01 3.369096666574478149e-02
-2.940499186515808105e-01 2.240293920040130615e-01 4.914966598153114319e-02 -1.331715844571590424e-02 3.064956068992614746e-01 2.465777397155761719e-01 -1.283836811780929565e-01 2.041784971952438354e-01 -7.626022398471832275e-02 1.646568626165390015e-01 5.244474858045578003e-02 2.151665985584259033e-01 -6.311922520399093628e-02 2.889897525310516357e-01 1.228005066514015198e-01 -1.841080486774444580e-01 2.213260382413864136e-01 -1.740771345794200897e-02 3.599424660205841064e-01 -1.535973399877548218e-01 4.432489722967147827e-02 -5.109991133213043213e-02 6.662079691886901855e-02 -9.239038079977035522e-02 -9.136496484279632568e-02 -2.867852449417114258e-01 1.230842340737581253e-02 1.245282217860221863e-01 -8.909784257411956787e-03 1.061364933848381042e-01 1.110051721334457397e-01 2.819289267063140869e-01
-1.375000923871994019e-01 -2.935345470905303955e-02 -8.645948022603988647e-02 -1.813163757324218750e-01 3.283056020736694336e-01 -5.111299455165863037e-02 -2.628943184390664101e-03 -5.396552011370658875e-02 1.102864295244216919e-01 1.676392159424722195e-03 -1.033628135919570923e-01 1.560400873422622681e-01 1.351691186428070068e-01 -1.898571401834487915e-01 -2.163278311491012573e-02 -2.104586958885192871e-01 6.931834667921066284e-02 4.583702608942985535e-02 2.498013824224472046e-01 4.641242325305938721e-02 -3.001549839973449707e-01 1.403266936540603638e-01 -3.343897461891174316e-01 2.842003293335437775e-02 4.003730043768882751e-02 -2.896436154842376709e-01 1.663474887609481812e-01 8.025853335857391357e-02 -6.053644418716430664e-02 -5.078257322311401367e-01 -6.781833618879318237e-02 -2.568062394857406616e-02
-4.287244379520416260e-01 1.263906955718994141e-01 -3.214088967069983482e-03 -3.464259207248687744e-02 3.349626660346984863e-01 2.489821612834930420e-01 -9.996284544467926025e-02 1.534772962331771851e-01 -1.493314951658248901e-01 -5.516467988491058350e-02 8.759064972400665283e-02 7.843933999538421631e-02 -3.942491114139556885e-02 7.831607758998870850e-02 4.748191311955451965e-02 7.581553608179092407e-02 4.597389996051788330e-01 -8.292358368635177612e-02 2.295781821012496948e-01 -1.328342407941818237e-01 -6.225016713142395020e-02 -2.052777409553527832e-01 3.556294739246368408e-02 -7.252786308526992798e-02 -2.947329543530941010e-02 -1.667681634426116943e-01 1.705885082483291626e-01 2.399217039346694946e-01 -3.436657413840293884e-02 6.692588329315185547e-02 -2.721133530139923096e-01 1.538982708007097244e-02
-1.838614046573638916e-01 -1.991621702909469604e-01 6.589423865079879761e-02 1.106980536133050919e-02 1.173904165625572205e-01 9.206643700599670410e-02 -1.283072829246520996e-01 -1.734624058008193970e-01 2.452815175056457520e-01 7.591629028320312500e-02 1.093427240848541260e-01 3.063278496265411377e-01 -3.178874552249908447e-01 -7.183708250522613525e-02 5.920951254665851593e-03 7.955796271562576294e-02 3.017055392265319824e-01 1.031757965683937073e-01 4.671300947666168213e-02 3.851630389690399170e-01 -1.257878094911575317e-01 1.680560708045959473e-01 -3.136219978332519531e-01 5.676775053143501282e-02 -1.618063598871231079e-01 2.395385317504405975e-02 -4.228657856583595276e-02 3.400107920169830322e-01 -6.736395508050918579e-02 -6.133679673075675964e-02 1.132334321737289429e-01 7.639499753713607788e-02
-7.673483341932296753e-02 1.596119701862335205e-01 3.615327775478363037e-01 -2.757728695869445801e-01 3.690024465322494507e-02 1.129792407155036926e-01 -2.228450477123260498e-01 5.912028625607490540e-02 1.896268129348754883e-02 1.833706796169281006e-01 9.490096010267734528e-03 2.889644503593444824e-01 -2.576891481876373291e-01 1.940784007310867310e-01 -2.032727897167205811e-01 2.032317668199539185e-01 8.506446331739425659e-02 7.021201401948928833e-02 1.223680824041366577e-01 9.039083868265151978e-02 -1.527309715747833252e-01 -2.320418879389762878e-02 7.468730956315994263e-02 5.617409478873014450e-03 3.678087890148162842e-02 -3.708807826042175293e-01 -3.402129709720611572e-01 1.698081344366073608e-01 -1.035763472318649292e-01 -1.054336205124855042e-01 -3.306700661778450012e-02 -1.382828950881958008e-01
-2.632506787776947021e-01 3.589066863059997559e-01 -1.175322160124778748e-01 -2.601004838943481445e-01 2.446434646844863892e-01 4.905045405030250549e-02 -2.249182909727096558e-01 -1.065247356891632080e-01 3.747986257076263428e-01 -1.962099224328994751e-01 -6.506641954183578491e-02 7.605347782373428345e-02 9.577885270118713379e-02 2.103547155857086182e-01 -3.509530797600746155e-02 -4.160484299063682556e-02 3.052762746810913086e-01 9.443909674882888794e-02 1.354708820581436157e-01 3.387250304222106934e-01 -2.756142243742942810e-02 8.212066441774368286e-02 -4.285263130441308022e-04 1.394374221563339233e-01 5.667431280016899109e-02 -1.340713649988174438e-01 1.248339191079139709e-01 1.483549475669860840e-01 2.693462558090686798e-02 1.500616669654846191e-01 8.969103917479515076e-03 8.125026524066925049e-02
-2.414913326501846313e-01 7.739381492137908936e-02 -1.511233150959014893e-01 -2.417096495628356934e-02 -1.481444295495748520e-02 5.650751292705535889e-02 -7.041116803884506226e-02 -2.060286402702331543e-01 1.062738243490457535e-02 2.066990137100219727e-01 -1.478718519210815430e-01 2.163232862949371338e-01 -3.421028554439544678e-01 4.837526008486747742e-02 -1.437206417322158813e-01 -1.483275741338729858e-01 3.039975464344024658e-01 4.490211140364408493e-03 -5.772316455841064453e-02 -4.738159477710723877e-02 6.989062577486038208e-02 1.598811149597167969e-01 -5.878093093633651733e-02 -3.530572056770324707e-01 -4.010821506381034851e-02 -2.367515563964843750e-01 1.257392168045043945e-01 3.580507040023803711e-01 2.130583524703979492e-01 -2.773104310035705566e-01 -4.199456423521041870e-02 -7.502737641334533691e-02
-9.654946625232696533e-02 1.983390599489212036e-01 2.540140748023986816e-01 -1.332836896181106567e-01 3.585319593548774719e-02 2.796700894832611084e-01 -2.205712497234344482e-01 2.051801532506942749e-01 -1.275532096624374390e-01 -1.361797004938125610e-02 1.318604052066802979e-01 2.025061547756195068e-01 -2.568555176258087158e-01 2.043523341417312622e-01 3.060091845691204071e-02 -5.962226539850234985e-02 1.914946883916854858e-01 1.440435051918029785e-01 2.044281959533691406e-01 -3.454368934035301208e-02 -1.564369648694992065e-01 -1.770346760749816895e-01 -1.289335340261459351e-01 -3.276491165161132812e-01 -2.230775076895952225e-03 -1.180439293384552002e-01 -1.441652923822402954e-01 -6.634654104709625244e-02 2.443407624959945679e-01 -3.408636748790740967e-01 -4.703796654939651489e-02 1.195885837078094482e-01
-1.593292951583862305e-01 7.353040575981140137e-02 -3.868415653705596924e-01 1.367674469947814941e-01 3.220356404781341553e-01 2.092587053775787354e-01 -3.914074040949344635e-03 -3.685670197010040283e-01 -9.358275681734085083e-02 1.458845734596252441e-01 -1.057568714022636414e-01 1.447480469942092896e-01 -2.951444089412689209e-01 1.693264767527580261e-02 -9.956859797239303589e-02 -2.986393496394157410e-02 1.097536757588386536e-01 1.717642098665237427e-01 2.961844392120838165e-02 2.919799387454986572e-01 -2.697142064571380615e-01 -2.881933450698852539e-01 7.575219869613647461e-02 9.763853251934051514e-02 7.191028445959091187e-02 -1.002998948097229004e-01 -9.348612278699874878e-02 2.051590569317340851e-02 3.843636810779571533e-02 -1.408609747886657715e-01 9.244038164615631104e-02 6.415783613920211792e-02
2.173547744750976562e-01 3.028953075408935547e-01 -6.203397735953330994e-02 -1.256177723407745361e-01 2.305605262517929077e-01 -1.390143181197345257e-03 -4.700151830911636353e-02 4.481112211942672729e-02 -4.929888248443603516e-02 1.290122568607330322e-01 9.761851280927658081e-03 7.638222724199295044e-02 -1.998317837715148926e-01 -4.800349473953247070e-02 -2.033538222312927246e-01 -3.906980529427528381e-02 9.257167577743530273e-02 -2.276123166084289551e-01 3.123071789741516113e-01 9.052610397338867188e-02 -3.251913189888000488e-01 -4.464091907721012831e-04 1.901520937681198120e-01 -7.295940071344375610e-02 -1.487039588391780853e-02 -3.151882886886596680e-01 -1.320516616106033325e-01 -1.510694324970245361e-01 -8.947621285915374756e-02 -2.532529830932617188e-01 1.062673255801200867e-01 3.705229461193084717e-01
-2.254025340080261230e-01 3.961560726165771484e-01 -3.248415514826774597e-02 -2.252600528299808502e-02 -2.207743972539901733e-01 -4.667524248361587524e-02 -6.768039613962173462e-02 -1.750922501087188721e-01 -5.646771192550659180e-02 8.814419806003570557e-02 8.485434949398040771e-02 2.528186440467834473e-01 5.938986316323280334e-02 1.119404956698417664e-01 -2.534876018762588501e-02 -1.394003778696060181e-01 4.051927626132965088e-01 -1.059378497302532196e-02 -1.985092274844646454e-02 1.940428763628005981e-01 -3.706698417663574219e-01 -1.861061602830886841e-01 -7.150482386350631714e-02 1.695613861083984375e-01 -1.693564094603061676e-02 -1.299763321876525879e-01 2.009661048650741577e-01 1.799487024545669556e-01 -1.445771753787994385e-01 -5.240491405129432678e-02 -3.998845070600509644e-02 2.507824003696441650e-01
-1.617876738309860229e-01 2.180102020502090454e-01 -1.063268333673477173e-01 -6.641620397567749023e-02 4.356580376625061035e-01 1.249236091971397400e-01 -2.956940829753875732e-01 -1.544187217950820923e-01 -2.333541065454483032e-01 -6.092735752463340759e-02 -1.761674582958221436e-01 1.597267948091030121e-02 -2.792854905128479004e-01 2.435546517372131348e-01 -1.613938957452774048e-01 1.228238567709922791e-01 1.727283596992492676e-01 -1.079188957810401917e-01 2.343791127204895020e-01 6.683674454689025879e-02 -1.932600140571594238e-01 -1.552787125110626221e-01 8.296167850494384766e-02 -1.874286383390426636e-01 -8.919904381036758423e-02 -1.172268763184547424e-01 9.859644621610641479e-02 1.078259348869323730e-01 -8.123604953289031982e-02 -1.645159572362899780e-01 5.029366537928581238e-02 -2.058895677328109741e-01
-1.392291188240051270e-01 3.499345481395721436e-02 4.851103946566581726e-02 -2.595395147800445557e-01 2.159759700298309326e-01 1.306695491075515747e-01 6.959202140569686890e-02 -2.020011544227600098e-01 5.896268039941787720e-02 3.282555937767028809e-01 -4.244340956211090088e-02 -1.121503189206123352e-01 -8.843184262514114380e-02 -1.107385903596878052e-01 -3.558961153030395508e-01 3.146212175488471985e-02 8.388056606054306030e-02 2.103416323661804199e-01 2.459448128938674927e-01 4.522144794464111328e-03 -5.634566023945808411e-02 -1.232166588306427002e-01 -1.021270155906677246e-01 1.018891297280788422e-02 -7.105827331542968750e-02 -3.547411412000656128e-02 2.022422552108764648e-01 2.247227542102336884e-02 4.104866832494735718e-02 -4.600760936737060547e-01 -2.859884500503540039e-01 2.083928138017654419e-01
-1.982773095369338989e-01 -8.084946125745773315e-02 1.747657656669616699e-01 -4.699203372001647949e-01 1.459204554557800293e-01 1.678385585546493530e-02 -6.627997010946273804e-02 2.243842035531997681e-01 2.189198881387710571e-02 -1.621209532022476196e-01 4.374402761459350586e-02 1.130288839340209961e-01 -1.228383481502532959e-01 9.914779663085937500e-02 -2.359411679208278656e-02 -3.699766471982002258e-03 2.175811231136322021e-01 -3.170212730765342712e-02 4.241361618041992188e-01 1.134930402040481567e-01 -3.476402759552001953e-01 1.533235758543014526e-01 -2.042394131422042847e-01 -4.683548957109451294e-02 1.392825245857238770e-01 -9.399212896823883057e-02 -1.651379317045211792e-01 2.267106473445892334e-01 -1.228085383772850037e-01 -6.161024793982505798e-02 -5.508603528141975403e-02 3.635507076978683472e-02
-1.939954906702041626e-01 2.142369002103805542e-01 -2.181761711835861206e-01 -4.044113755226135254e-01 1.054467335343360901e-01 8.477854728698730469e-02 -2.486488223075866699e-01 2.895083278417587280e-02 1.221321672201156616e-01 2.102682292461395264e-01 5.421263724565505981e-02 2.141232043504714966e-01 -2.471129149198532104e-01 -1.825826168060302734e-01 -1.906859278678894043e-01 -2.014027237892150879e-01 -5.307434499263763428e-02 1.392136961221694946e-01 1.860636174678802490e-01 1.787030547857284546e-01 -7.648341357707977295e-02 -1.685932576656341553e-01 -1.360034197568893433e-01 -3.229843685403466225e-03 -1.824492588639259338e-02 -2.285744696855545044e-01 -2.599759399890899658e-01 -5.501780658960342407e-02 -1.198746263980865479e-02 -1.341282129287719727e-01 -2.461168915033340454e-01 -4.089197516441345215e-02
-2.412922233343124390e-01 -1.059614643454551697e-01 -2.562225162982940674e-01 9.620725363492965698e-02 1.353900730609893799e-01 4.570393562316894531e-01 8.603815920650959015e-03 -1.191746667027473450e-01 -1.253548562526702881e-01 2.310316264629364014e-01 -5.429755896329879761e-02 3.065547347068786621e-01 -2.516875267028808594e-01 3.744610771536827087e-02 -2.285148054361343384e-01 -1.491395942866802216e-02 2.222197316586971283e-02 4.250447452068328857e-02 -9.279118478298187256e-02 1.312786489725112915e-01 -2.396794706583023071e-01 8.100569248199462891e-03 -1.003235951066017151e-01 -1.501064300537109375e-01 4.089915379881858826e-02 -1.946480274200439453e-01 -2.261950075626373291e-01 1.270830631256103516e-01 -4.756670445203781128e-02 -3.197278082370758057e-01 -2.644102275371551514e-02 -2.515303157269954681e-02
2.719349972903728485e-02 1.067000105977058411e-01 3.938373178243637085e-02 -1.265270859003067017e-01 3.386232852935791016e-01 4.248723387718200684e-01 -2.451933175325393677e-01 -1.012377664446830750e-01 1.318821310997009277e-02 1.424682289361953735e-01 -4.952523857355117798e-02 8.531841635704040527e-02 -3.527361452579498291e-01 -1.301953345537185669e-01 -1.162960678339004517e-01 -2.200895361602306366e-02 3.743120133876800537e-01 -1.398938298225402832e-01 1.763411313295364380e-01 -1.129874307662248611e-02 7.229580660350620747e-04 -1.502527594566345215e-01 9.151700884103775024e-03 -3.500231206417083740e-01 -5.991559848189353943e-02 1.172223407775163651e-02 -1.183742359280586243e-01 -9.302869439125061035e-02 1.044296938925981522e-02 -1.654876768589019775e-01 1.670115143060684204e-01 -3.628204762935638428e-02
-1.409697830677032471e-01 1.465711593627929688e-01 -2.351693809032440186e-01 -4.249264299869537354e-01 3.647949174046516418e-02 2.036212384700775146e-01 -2.315941154956817627e-01 1.233675051480531693e-02 -7.873807102441787720e-02 -2.115804515779018402e-02 9.062114357948303223e-02 3.053026795387268066e-01 -5.667637661099433899e-02 1.350196003913879395e-01 -5.765334889292716980e-02 2.124550342559814453e-01 2.281623929738998413e-01 -1.531244218349456787e-01 1.230608299374580383e-01 -1.404596120119094849e-02 -1.937693208456039429e-01 -1.489883065223693848e-01 1.702338159084320068e-01 1.469667255878448486e-01 -2.143501937389373779e-01 -2.824161946773529053e-01 1.665134169161319733e-02 -1.205032393336296082e-01 6.480721384286880493e-02 -2.944716215133666992e-01 1.638937555253505707e-02 1.239740774035453796e-01
-3.405123353004455566e-01 -6.164621934294700623e-02 -2.782972753047943115e-01 1.388822048902511597e-01 2.696304619312286377e-01 1.570390760898590088e-01 -3.043331503868103027e-01 6.527043133974075317e-02 1.273420602083206177e-01 1.709951758384704590e-01 -1.480537801980972290e-01 2.947771549224853516e-01 -1.088699698448181152e-01 7.441719621419906616e-02 -1.184329017996788025e-01 -1.126076355576515198e-01 1.112939268350601196e-01 2.242850959300994873e-01 -1.316060870885848999e-01 1.840793192386627197e-01 -1.821050345897674561e-01 1.462410539388656616e-01 -2.811791896820068359e-01 7.161387708038091660e-03 -6.191555038094520569e-02 1.356310099363327026e-01 3.047400154173374176e-02 3.378181532025337219e-02 -3.112657964229583740e-01 -1.249251663684844971e-01 -8.085746318101882935e-02 -4.416527226567268372e-03
-3.873175680637359619e-01 8.477761596441268921e-02 1.741223484277725220e-01 -2.537235617637634277e-01 -2.851468920707702637e-01 2.546554207801818848e-01 -8.671787381172180176e-02 -2.506479993462562561e-02 1.142018064856529236e-01 1.384874582290649414e-01 8.232430368661880493e-02 1.599119007587432861e-01 -1.048690155148506165e-01 2.168991602957248688e-02 -1.606313437223434448e-01 2.073909528553485870e-02 2.037824690341949463e-01 2.808416783809661865e-01 1.685517579317092896e-01 2.498325705528259277e-02 -1.453536748886108398e-01 4.202403500676155090e-02 -1.763423383235931396e-01 3.019264340400695801e-02 1.013528630137443542e-01 6.141793727874755859e-02 1.326594501733779907e-02 3.361296355724334717e-01 2.733914554119110107e-01 -1.370216906070709229e-01 -3.644753247499465942e-02 2.552286088466644287e-01
-1.738921403884887695e-01 1.505833566188812256e-01 3.820475935935974121e-02 -3.915966451168060303e-01 4.316766560077667236e-02 1.265695244073867798e-01 7.340947538614273071e-02 1.117669492959976196e-01 6.219192221760749817e-02 -2.078941315412521362e-01 4.139295592904090881e-02 1.669654399156570435e-01 8.610508590936660767e-02 8.315540850162506104e-03 -2.761677205562591553e-01 -6.393921375274658203e-02 3.579370677471160889e-01 2.193436771631240845e-01 5.658942088484764099e-02 1.532816141843795776e-01 -1.960953921079635620e-01 8.878902532160282135e-03 -2.710004337131977081e-02 6.428388506174087524e-02 -2.239136211574077606e-02 -8.364592492580413818e-02 5.140093341469764709e-02 2.944797873497009277e-01 -1.867185980081558228e-01 -3.731563091278076172e-01 2.416451722383499146e-01 -1.277046650648117065e-01
-8.341018110513687134e-02 -5.751993879675865173e-02 -4.761790484189987183e-02 7.457503117620944977e-03 2.844610810279846191e-01 -3.297487646341323853e-02 9.113449603319168091e-02 -5.393373966217041016e-02 -4.366705194115638733e-02 -1.171784773468971252e-01 -2.100718766450881958e-02 3.045705854892730713e-01 -1.706455498933792114e-01 2.538341581821441650e-01 -7.070338726043701172e-02 -9.551347792148590088e-02 5.069905519485473633e-01 1.577030569314956665e-01 2.080717682838439941e-02 -2.503913044929504395e-01 -1.946671158075332642e-01 -1.714427322149276733e-01 2.682541012763977051e-01 -7.054327428340911865e-02 -3.829253092408180237e-02 -3.051184415817260742e-01 1.264994144439697266e-01 2.181169986724853516e-01 1.219949349761009216e-01 -4.076595604419708252e-02 1.011218801140785217e-01 5.917602777481079102e-02
-3.401100337505340576e-01 4.405205845832824707e-01 -7.307808101177215576e-02 -1.140313223004341125e-01 -3.403109908103942871e-01 2.014991641044616699e-02 -1.264219284057617188e-01 -3.387775719165802002e-01 1.812789216637611389e-02 -5.798534676432609558e-02 -9.581134468317031860e-02 3.064440377056598663e-02 -2.759151756763458252e-01 5.253605544567108154e-02 -1.316140294075012207e-01 -8.910661935806274414e-02 3.385399878025054932e-01 -1.910095475614070892e-02 5.270496010780334473e-02 -5.041281878948211670e-02 -2.558872997760772705e-01 -3.514993935823440552e-03 -1.092576831579208374e-01 1.926860809326171875e-01 1.168210953474044800e-01 4.137337580323219299e-02 1.156204044818878174e-01 8.672344684600830078e-02 -1.225607693195343018e-01 -1.363427489995956421e-01 4.322604462504386902e-02 2.038190513849258423e-02
-8.847912400960922241e-02 1.676052957773208618e-01 -1.102327629923820496e-01 -2.445841208100318909e-02 3.315949440002441406e-01 4.509288966655731201e-01 2.836590819060802460e-02 -3.342952132225036621e-01 -3.425053134560585022e-02 -8.114098571240901947e-03 -1.457256674766540527e-01 7.023653388023376465e-02 -2.526663541793823242e-01 3.426275029778480530e-02 -5.680149793624877930e-02 1.376105993986129761e-01 3.146778047084808350e-01 -9.160231798887252808e-03 3.349108248949050903e-02 1.770332604646682739e-01 -3.049996793270111084e-01 -2.911698818206787109e-01 -4.632948338985443115e-02 2.119356095790863037e-01 -4.572961851954460144e-02 1.841922551393508911e-01 7.888533174991607666e-02 -6.374184787273406982e-02 -9.263093583285808563e-03 -8.028480410575866699e-02 1.156416907906532288e-02 3.859790787100791931e-02
-3.083752989768981934e-01 3.387486040592193604e-01 -9.769783914089202881e-02 -6.424321234226226807e-02 1.501468271017074585e-01 2.075715661048889160e-01 1.878716498613357544e-01 -1.758261024951934814e-01 1.187554523348808289e-01 3.878223896026611328e-01 -1.387989521026611328e-02 3.292526304721832275e-01 3.659583628177642822e-02 -1.404485702514648438e-01 1.377894636243581772e-02 1.810633242130279541e-01 3.307133615016937256e-01 -2.028466388583183289e-02 -4.207394272089004517e-02 1.568327695131301880e-01 -9.124640375375747681e-02 7.436115294694900513e-02 -1.628561019897460938e-01 5.429391935467720032e-02 2.951595932245254517e-02 3.396063670516014099e-02 -1.531022489070892334e-01 6.096741184592247009e-02 -1.122232452034950256e-01 6.241386383771896362e-02 -1.929302886128425598e-02 3.032736182212829590e-01
-2.707738876342773438e-01 1.326167583465576172e-01 1.431205421686172485e-01 3.243686631321907043e-02 3.859879672527313232e-01 1.330704689025878906e-01 5.350313708186149597e-02 7.094501703977584839e-02 4.016950353980064392e-02 -6.477325409650802612e-02 4.082367569208145142e-02 1.855056285858154297e-01 3.450109064579010010e-02 2.699718773365020752e-01 -1.633703336119651794e-02 2.259941585361957550e-02 5.269727706909179688e-01 1.617065072059631348e-02 3.391613364219665527e-01 -2.456940412521362305e-01 -4.633052647113800049e-02 -1.584342867136001587e-01 -2.009149268269538879e-02 -2.795818820595741272e-02 -3.066553501412272453e-03 -1.803906410932540894e-01 8.111144416034221649e-03 1.516562402248382568e-01 -2.022851957008242607e-03 9.554859250783920288e-02 -2.189660072326660156e-01 -4.172741621732711792e-02
-1.087147649377584457e-02 7.720492780208587646e-02 2.783678472042083740e-02 -9.024983644485473633e-02 1.850372403860092163e-01 2.418741285800933838e-01 7.413288950920104980e-02 -3.436677753925323486e-01 -1.549608111381530762e-01 -6.530646234750747681e-03 -2.534957230091094971e-01 1.518037822097539902e-02 -1.943160742521286011e-01 7.349661737680435181e-02 -3.604361414909362793e-01 -4.026622977107763290e-03 3.669607639312744141e-01 -2.621745504438877106e-02 -1.453410238027572632e-01 -1.787844449281692505e-01 -2.066074684262275696e-02 5.467293411493301392e-02 -1.565155088901519775e-01 1.558810323476791382e-01 8.877754211425781250e-02 -3.470006585121154785e-01 1.456593275070190430e-01 2.646494805812835693e-01 -5.180240422487258911e-02 -4.661947861313819885e-02 -1.681687384843826294e-01 1.169932112097740173e-01
-2.651053369045257568e-01 -4.334766417741775513e-03 2.478940188884735107e-01 -1.736292988061904907e-01 -8.825096487998962402e-02 3.007576167583465576e-01 -2.375642769038677216e-02 -7.287125289440155029e-02 -2.846489101648330688e-02 8.816321194171905518e-02 -8.475022763013839722e-02 5.377522483468055725e-02 -1.415380239486694336e-01 -6.264177709817886353e-02 -1.660209894180297852e-01 1.568928733468055725e-02 3.390653729438781738e-01 -1.812460832297801971e-02 2.052140608429908752e-02 -2.117143869400024414e-01 -3.506957292556762695e-01 1.859111338853836060e-01 5.406888574361801147e-02 5.040503665804862976e-02 -1.008802056312561035e-01 -1.271995455026626587e-01 1.583484932780265808e-02 3.429458737373352051e-01 -3.335980474948883057e-01 -2.131694406270980835e-01 -1.969981491565704346e-01 1.586355268955230713e-02
4.152863100171089172e-02 1.829640865325927734e-01 -9.095230698585510254e-02 -2.180055715143680573e-02 1.722655594348907471e-01 2.344250977039337158e-01 1.096343919634819031e-01 -2.314986288547515869e-01 2.776807174086570740e-02 1.464570462703704834e-01 -8.350805938243865967e-02 2.329493910074234009e-01 -2.331125289201736450e-01 -3.686615498736500740e-03 -3.345889747142791748e-01 -7.346130907535552979e-02 2.081162929534912109e-01 -1.721189171075820923e-01 2.102772146463394165e-01 -1.046737581491470337e-01 8.398775011301040649e-02 -9.673763811588287354e-02 -8.619923889636993408e-02 3.729962408542633057e-01 -2.388526350259780884e-01 -1.602753251791000366e-01 -5.935575347393751144e-03 1.880718767642974854e-02 -5.791913717985153198e-02 -2.974538207054138184e-01 -2.750095427036285400e-01 9.475467354059219360e-02
-9.894097596406936646e-02 -6.944843381643295288e-02 -8.600176125764846802e-02 -2.368589788675308228e-01 2.657251656055450439e-01 -1.906820684671401978e-01 -2.396258264780044556e-01 1.269142478704452515e-01 9.995830804109573364e-02 1.811359524726867676e-01 1.296674013137817383e-01 1.086027994751930237e-01 -8.211697638034820557e-02 3.236247599124908447e-01 -1.679982095956802368e-01 -2.337456494569778442e-01 2.920500636100769043e-01 -1.884916275739669800e-01 1.535191833972930908e-01 5.366872623562812805e-02 -2.405857443809509277e-01 -2.434032559394836426e-01 1.072685196995735168e-01 2.961203455924987793e-01 -1.246962547302246094e-01 -1.419743448495864868e-01 -9.614194184541702271e-02 3.918104805052280426e-03 -2.029267512261867523e-02 -2.569482028484344482e-01 2.332688868045806885e-02 -1.053875219076871872e-02
-1.376855969429016113e-01 1.263785213232040405e-01 1.702792346477508545e-01 -1.162474229931831360e-01 2.443382740020751953e-01 7.926791906356811523e-02 4.341503605246543884e-02 -6.808469537645578384e-03 1.109756901860237122e-01 -6.017832830548286438e-02 7.440256327390670776e-02 4.668815135955810547e-01 -2.194862365722656250e-01 -1.603458374738693237e-01 2.776294387876987457e-02 -2.186285108327865601e-01 -4.713886603713035583e-02 1.155781522393226624e-01 -5.342267081141471863e-02 9.661567956209182739e-02 -1.847387105226516724e-01 -2.130164653062820435e-01 -4.632046818733215332e-02 2.395787090063095093e-01 -3.954484313726425171e-02 -1.322245299816131592e-01 4.340139776468276978e-02 3.422740697860717773e-01 -2.217985689640045166e-01 -3.637789487838745117e-01 -7.787314802408218384e-02 1.575758308172225952e-02
-4.041628539562225342e-01 2.008364349603652954e-01 -1.045353114604949951e-01 -1.617375463247299194e-01 -2.731158211827278137e-02 -9.397313930094242096e-03 -2.248488813638687134e-01 2.262921258807182312e-02 1.746233701705932617e-01 2.179711610078811646e-01 1.266673803329467773e-01 -1.711612381041049957e-02 1.073166541755199432e-02 2.731542289257049561e-01 -8.059301972389221191e-02 -1.676329076290130615e-01 2.978924214839935303e-01 -1.384751200675964355e-01 1.707562208175659180e-01 2.460755407810211182e-01 -1.911558024585247040e-02 -7.523336261510848999e-02 3.608726561069488525e-01 2.034626901149749756e-01 -1.212304532527923584e-01 -3.245589509606361389e-02 -1.153061538934707642e-01 6.024772673845291138e-02 -1.526281833648681641e-01 -1.213571950793266296e-01 5.671942606568336487e-02 2.333814948797225952e-01
-2.876671552658081055e-01 2.933499813079833984e-01 3.038623253814876080e-05 9.982080757617950439e-02 6.907109171152114868e-02 1.376171857118606567e-01 -1.652144193649291992e-01 -7.684157043695449829e-02 -7.059924304485321045e-02 1.670007407665252686e-01 -2.209910564124584198e-02 -4.231269285082817078e-02 -4.630870223045349121e-01 -3.694827854633331299e-02 -9.641758352518081665e-02 -9.186306595802307129e-02 1.265157461166381836e-01 1.356460750102996826e-01 7.277636975049972534e-02 3.337171375751495361e-01 1.422995142638683319e-02 6.045180559158325195e-02 2.227477543056011200e-02 8.035788685083389282e-02 1.489034295082092285e-01 -3.480331003665924072e-01 2.331182509660720825e-01 -3.740389831364154816e-03 -1.876357793807983398e-01 -1.432375311851501465e-01 -2.419557571411132812e-01 -1.476924121379852295e-01
-2.221977114677429199e-01 2.398135811090469360e-01 -1.387500017881393433e-01 -7.909800857305526733e-02 1.627538502216339111e-01 8.195786178112030029e-02 -1.954284459352493286e-01 2.842393219470977783e-01 -1.081771999597549438e-01 -1.942250579595565796e-01 -3.254052996635437012e-01 2.754301130771636963e-01 -2.455435227602720261e-03 2.306291759014129639e-01 7.070047408342361450e-02 -5.888572335243225098e-02 1.460441499948501587e-01 4.518558853305876255e-04 -1.833332329988479614e-02 -6.423579156398773193e-02 -2.826226651668548584e-01 4.609153419733047485e-02 9.290716052055358887e-02 2.965885996818542480e-01 -1.220682710409164429e-01 -2.901099026203155518e-01 -2.189453840255737305e-01 5.376313254237174988e-02 -1.856306493282318115e-01 1.837421953678131104e-02 -1.650508493185043335e-02 1.822983026504516602e-01
-2.856123745441436768e-01 1.592170298099517822e-01 -8.563771843910217285e-02 -6.284857168793678284e-03 1.447270661592483521e-01 2.131690531969070435e-01 -6.147129461169242859e-02 5.004895851016044617e-02 -1.488593779504299164e-02 1.121309250593185425e-01 -4.971291124820709229e-01 2.860770225524902344e-01 -2.358793467283248901e-01 2.133554033935070038e-02 9.962160140275955200e-02 -2.268792886752635241e-04 6.961681693792343140e-02 -1.772402971982955933e-01 8.403727412223815918e-02 9.875240921974182129e-02 7.488363981246948242e-02 1.171345077455043793e-02 1.791885346174240112e-01 2.063822299242019653e-01 -6.820215284824371338e-02 -6.933812052011489868e-02 7.689739763736724854e-02 1.939483582973480225e-01 1.699536740779876709e-01 -3.182190358638763428e-01 1.016520410776138306e-01 2.797311544418334961e-01
-1.105657666921615601e-01 4.841635376214981079e-02 -7.636895030736923218e-02 4.081933572888374329e-02 1.230385154485702515e-01 2.228984981775283813e-01 3.206330351531505585e-03 -9.509318321943283081e-02 1.035964190959930420e-01 -1.092171743512153625e-01 -1.290668398141860962e-01 9.757089614868164062e-02 -2.996966540813446045e-01 -3.324500471353530884e-02 -1.791010946035385132e-01 1.759659945964813232e-01 4.831074550747871399e-02 -9.458287060260772705e-02 5.394692420959472656e-01 5.106272548437118530e-02 -9.414760395884513855e-03 -2.239380180835723877e-01 -1.640104353427886963e-01 2.189492136240005493e-01 -1.197108402848243713e-01 -3.160111904144287109e-01 -2.264656871557235718e-01 1.354482620954513550e-01 4.483120143413543701e-02 -1.400266289710998535e-01 1.116679087281227112e-01 2.309780716896057129e-01
-1.677711606025695801e-01 9.571335464715957642e-02 -9.995994716882705688e-02 -2.856853604316711426e-01 1.905566304922103882e-01 6.145608797669410706e-02 -4.024097695946693420e-02 1.752023398876190186e-01 1.661810427904129028e-01 1.256550848484039307e-02 -9.999080747365951538e-02 2.918676733970642090e-01 3.784406557679176331e-02 1.170462071895599365e-01 1.020854860544204712e-01 3.993875160813331604e-02 7.512026280164718628e-02 9.702703356742858887e-02 2.010023742914199829e-01 3.241558745503425598e-02 -2.463350445032119751e-01 -1.041762456297874451e-01 4.621574580669403076e-01 1.030678525567054749e-01 1.316711306571960449e-01 -1.789401173591613770e-01 6.936793774366378784e-02 1.183966919779777527e-01 -1.875090748071670532e-01 -1.356657594442367554e-02 -2.565284669399261475e-01 3.563412427902221680e-01
-1.060643568634986877e-01 7.465112209320068359e-02 7.040393538773059845e-03 -2.300828993320465088e-01 1.671200394630432129e-01 1.777684241533279419e-01 -3.794026002287864685e-02 -2.413722872734069824e-01 1.409647017717361450e-01 1.937710121273994446e-02 -1.159502044320106506e-01 3.106333911418914795e-01 -1.154422536492347717e-01 1.905126869678497314e-02 2.111502885818481445e-01 -1.075622439384460449e-01 1.382047832012176514e-01 -1.128783226013183594e-01 1.146175265312194824e-01 1.539683490991592407e-01 -2.176679223775863647e-01 -4.942277446389198303e-02 9.348399192094802856e-02 -6.052338331937789917e-02 3.307087123394012451e-01 7.266103476285934448e-02 -2.097106277942657471e-01 4.273198544979095459e-01 -1.695621758699417114e-01 -1.560876667499542236e-01 1.265797615051269531e-01 2.639234662055969238e-01
-9.304081648588180542e-02 1.920893937349319458e-01 -1.107404157519340515e-01 -5.149865895509719849e-02 3.092713356018066406e-01 2.377900779247283936e-01 -3.435438275337219238e-01 -1.216063052415847778e-01 -2.201815843582153320e-01 -9.595154970884323120e-02 -1.698871403932571411e-01 3.873941674828529358e-02 -3.287413418292999268e-01 2.504903376102447510e-01 -9.946495294570922852e-02 -3.684710711240768433e-02 2.334022521972656250e-01 -1.340958178043365479e-01 2.165457308292388916e-01 7.573471870273351669e-03 -1.416637003421783447e-01 -7.877000421285629272e-02 -2.626761049032211304e-02 -2.805972397327423096e-01 -7.714158296585083008e-02 -2.034725397825241089e-01 -1.764436601661145687e-03 3.977935016155242920e-02 3.748554363846778870e-02 -1.565899699926376343e-01 1.109274774789810181e-01 -2.685815989971160889e-01
3.207797929644584656e-02 -1.730551384389400482e-02 -1.430861502885818481e-01 -2.061726897954940796e-01 3.481796979904174805e-01 1.277370303869247437e-01 1.837129332125186920e-02 -7.745623588562011719e-02 -1.316407620906829834e-01 1.407946199178695679e-01 -1.711418665945529938e-02 -5.698482319712638855e-02 -3.400076329708099365e-01 7.330660521984100342e-02 -2.952152788639068604e-01 3.402333706617355347e-03 1.746869236230850220e-01 5.913016200065612793e-02 1.759501844644546509e-01 -1.119751185178756714e-01 1.290303170680999756e-01 2.493993192911148071e-02 1.578210503794252872e-03 -8.596397191286087036e-02 -1.866250783205032349e-01 -1.108238026499748230e-01 1.091279610991477966e-01 2.138984501361846924e-01 1.864708773791790009e-02 -5.274755954742431641e-01 -1.777930408716201782e-01 1.607483625411987305e-01
-8.475546538829803467e-02 9.731154143810272217e-02 8.806138299405574799e-03 -4.317740797996520996e-01 1.414118558168411255e-01 1.245059892535209656e-01 2.776025980710983276e-02 3.190033137798309326e-02 -3.513461351394653320e-02 6.175864115357398987e-02 -2.824211716651916504e-01 3.008720874786376953e-01 -2.283575236797332764e-01 4.195853173732757568e-01 -1.605375856161117554e-02 9.306249022483825684e-02 1.205232515931129456e-01 -3.651964366436004639e-01 2.111480683088302612e-01 1.911109238862991333e-01 -7.028768956661224365e-02 -6.713386625051498413e-02 -1.275493204593658447e-01 1.711087524890899658e-01 -9.981801360845565796e-02 -1.162807568907737732e-01 4.159807576797902584e-04 7.564038783311843872e-02 -3.712393715977668762e-02 -1.442255973815917969e-01 -3.157753869891166687e-02 1.035536453127861023e-01
-1.320937126874923706e-01 2.229775488376617432e-01 -2.314336448907852173e-01 4.570997506380081177e-02 3.933952748775482178e-01 1.983116269111633301e-01 -2.706813514232635498e-01 7.533882558345794678e-02 -3.174976706504821777e-01 8.965025097131729126e-02 -1.007507443428039551e-01 2.147314697504043579e-01 -2.456607297062873840e-02 1.911138743162155151e-01 -7.159551233053207397e-02 -2.223988249897956848e-02 2.202591598033905029e-01 6.497708708047866821e-02 3.573555499315261841e-02 1.060148980468511581e-02 -1.489261835813522339e-01 1.666352525353431702e-02 1.188106313347816467e-01 -2.264798879623413086e-01 2.669317722320556641e-01 -3.044359385967254639e-01 4.222830757498741150e-02 -1.076105087995529175e-01 -7.752811163663864136e-02 -1.899090111255645752e-01 1.654615104198455811e-01 8.693003654479980469e-02
-1.319893896579742432e-01 7.353690918534994125e-03 1.165117397904396057e-01 -3.265781998634338379e-01 4.986695945262908936e-02 9.830396622419357300e-02 -2.178838104009628296e-01 -6.899996846914291382e-02 -3.491937518119812012e-01 1.992787122726440430e-01 2.459213137626647949e-01 6.649201363325119019e-02 -7.322318106889724731e-02 -2.280818223953247070e-01 -2.645154297351837158e-01 2.263481318950653076e-01 3.965509235858917236e-01 5.432663951069116592e-03 2.623506188392639160e-01 1.216933578252792358e-01 -2.410273402929306030e-01 6.392226368188858032e-02 -1.299034804105758667e-01 1.430481523275375366e-01 -2.599972300231456757e-02 -1.306159198284149170e-01 -2.393104135990142822e-02 5.434950068593025208e-02 -1.575717329978942871e-02 -6.251943763345479965e-03 -4.177077487111091614e-02 1.704338490962982178e-01
-4.201312661170959473e-01 2.146344333887100220e-01 4.350380972027778625e-02 -3.731405436992645264e-01 -1.686623543500900269e-01 1.516785621643066406e-01 -1.894677281379699707e-01 1.561149209737777710e-01 4.113142937421798706e-02 2.084251791238784790e-01 2.745626308023929596e-02 2.481625527143478394e-01 -1.259822398424148560e-01 3.609684109687805176e-02 -1.920306682586669922e-01 -2.920022606849670410e-02 2.068810164928436279e-01 2.916401028633117676e-01 9.646310657262802124e-02 1.021772921085357666e-01 -4.081358015537261963e-02 1.452233046293258667e-01 -5.772270634770393372e-02 1.273936033248901367e-01 6.679528206586837769e-02 2.413470447063446045e-01 1.097544357180595398e-01 2.830742299556732178e-01 6.997297983616590500e-03 -1.199968010187149048e-01 4.911176115274429321e-02 2.313144505023956299e-02
-5.824665352702140808e-02 8.442612737417221069e-02 -7.160471379756927490e-02 -4.056515991687774658e-01 -9.694563224911689758e-03 1.135576143860816956e-01 -9.705046564340591431e-02 -2.169713936746120453e-02 1.316493451595306396e-01 -4.517634958028793335e-02 1.699456572532653809e-02 4.408504366874694824e-01 -1.012523565441370010e-02 3.477935865521430969e-02 -2.252842932939529419e-01 -2.262095175683498383e-02 1.552532911300659180e-01 2.316434383392333984e-01 2.099016904830932617e-01 5.333491042256355286e-02 -2.589662969112396240e-01 3.019476309418678284e-02 1.098052263259887695e-01 -1.195590104907751083e-02 1.637555360794067383e-01 -3.373383581638336182e-01 -2.211453467607498169e-01 -5.756307393312454224e-02 -1.571096107363700867e-02 -8.447396010160446167e-02 -3.079789876937866211e-01 1.744313538074493408e-01
-3.039534986019134521e-01 1.547214835882186890e-01 3.883335366845130920e-02 3.038081340491771698e-03 -5.721144005656242371e-02 6.076479703187942505e-02 -1.349693685770034790e-01 1.510711610317230225e-01 -1.166420355439186096e-01 7.356138527393341064e-02 -3.271166235208511353e-02 2.079178392887115479e-01 -7.791507989168167114e-02 -2.067378759384155273e-01 -9.940927475690841675e-02 1.249486282467842102e-01 4.295527637004852295e-01 4.291915800422430038e-03 9.816086292266845703e-02 -4.404026549309492111e-04 -1.402312666177749634e-01 3.832521736621856689e-01 -8.205059170722961426e-02 2.661640346050262451e-01 1.088675111532211304e-01 9.559032507240772247e-03 -1.316069364547729492e-01 3.458630740642547607e-01 -9.077218919992446899e-02 -6.091176345944404602e-02 3.441575169563293457e-02 3.101894855499267578e-01
6.951318681240081787e-02 1.290936917066574097e-01 -9.937148541212081909e-02 4.299896210432052612e-02 1.360464096069335938e-02 1.887301802635192871e-01 3.124467097222805023e-02 -6.143670063465833664e-03 -2.204549461603164673e-01 2.040380388498306274e-01 -2.815327346324920654e-01 1.495833098888397217e-01 -1.783312708139419556e-01 9.830534458160400391e-02 -5.107640027999877930e-01 -3.144843876361846924e-02 3.623303174972534180e-01 2.886069752275943756e-02 -7.106601260602474213e-03 -1.013289317488670349e-01 -5.590744689106941223e-02 -3.239210345782339573e-04 -1.219734475016593933e-01 1.864367276430130005e-01 5.091112107038497925e-02 -2.944044470787048340e-01 1.378360092639923096e-01 2.228530049324035645e-01 1.296824309974908829e-02 -2.060498744249343872e-01 -1.948401033878326416e-01 3.235212340950965881e-02
-5.475073587149381638e-03 -1.947174780070781708e-02 1.197894662618637085e-01 -1.424351986497640610e-02 1.940935254096984863e-01 2.366580963134765625e-01 1.708501018583774567e-02 1.006732210516929626e-01 1.033501103520393372e-01 -5.599096417427062988e-02 1.271414756774902344e-01 2.399561405181884766e-01 2.093889564275741577e-02 -1.284652575850486755e-02 -3.373299166560173035e-02 9.359099715948104858e-02 4.866617023944854736e-01 -1.213086619973182678e-01 1.603566706180572510e-01 1.530657261610031128e-01 -2.965728640556335449e-01 3.419142961502075195e-01 1.329285502433776855e-01 2.432787567377090454e-01 8.823461085557937622e-02 -1.109352260828018188e-01 1.341039985418319702e-01 1.397412419319152832e-01 1.107303611934185028e-02 -3.381760418415069580e-01 -1.608431637287139893e-01 -4.997416213154792786e-02
-2.754382193088531494e-01 2.086840271949768066e-01 -2.019016295671463013e-01 4.123848304152488708e-02 4.454288780689239502e-01 1.857149600982666016e-01 4.348890855908393860e-02 -3.557930141687393188e-02 -1.582498103380203247e-01 2.911085188388824463e-01 -1.306207031011581421e-01 2.419483363628387451e-01 2.154570305719971657e-03 -1.172159016132354736e-01 -1.058397069573402405e-01 1.000129207968711853e-01 -1.287437826395034790e-01 1.754473000764846802e-01 2.562275230884552002e-01 2.752386629581451416e-01 -8.607348799705505371e-02 2.607381641864776611e-01 -1.151577234268188477e-01 -4.836391657590866089e-03 9.068020433187484741e-02 -5.538193136453628540e-02 3.697482496500015259e-02 1.699904054403305054e-01 -1.006328985095024109e-01 -8.835996687412261963e-02 -1.966402307152748108e-02 2.107383012771606445e-01
[truncated: 3,270,853 more chars]
