# Supplementary material for: The Language of Innovation
Source: PLoS One. 2020 Apr 30;15(4):e0230107. doi: 10.1371/journal.pone.0230107 (PMC7194493; doi:10.1371/journal.pone.0230107)
Supplement: S2 File — (GZ) [file pone.0230107.s002.tar.gz › 1980-1984/V2Run_2_VS_4500_embeddings1980-1984ED32.txt]

2.915009297430515289e-02 -1.642636209726333618e-02 1.025800034403800964e-01 -1.655120104551315308e-01 -1.723400652408599854e-01 2.087563648819923401e-02 -1.809971183538436890e-01 -1.567480564117431641e-01 -5.272419005632400513e-02 -2.073224484920501709e-01 2.862558960914611816e-01 1.365188211202621460e-01 -3.250500857830047607e-01 1.115787774324417114e-01 -3.209651634097099304e-02 -2.463829815387725830e-01 2.355512380599975586e-01 -1.539619639515876770e-02 6.305614113807678223e-02 -3.362513333559036255e-02 -1.377478390932083130e-01 -1.291181445121765137e-01 2.173754870891571045e-01 3.207629919052124023e-01 1.238915994763374329e-01 1.237758398056030273e-01 -1.340964622795581818e-02 1.990155428647994995e-01 -3.328031897544860840e-01 1.038530394434928894e-01 3.234800100326538086e-01 -6.370141357183456421e-02
-8.904150873422622681e-02 4.565818980336189270e-02 -4.960365593433380127e-02 -9.403784573078155518e-02 -2.855994999408721924e-01 1.774280816316604614e-01 5.051178485155105591e-02 4.841277748346328735e-02 2.143197804689407349e-01 -3.131730258464813232e-01 1.533978581428527832e-01 9.447859227657318115e-02 9.797298908233642578e-02 -1.892657130956649780e-01 -1.628957539796829224e-01 -1.550730615854263306e-01 3.571087718009948730e-01 1.413331925868988037e-01 -1.704023331403732300e-01 1.946803927421569824e-01 -4.526884555816650391e-01 -2.088016830384731293e-02 1.619347184896469116e-01 8.745583891868591309e-02 1.172023564577102661e-01 5.451712012290954590e-02 -1.903468221426010132e-01 -1.150552555918693542e-01 -9.043049067258834839e-02 8.421431481838226318e-02 2.080802917480468750e-01 -9.925363212823867798e-02
3.750168904662132263e-02 2.575255632400512695e-01 1.553730219602584839e-01 -1.558736711740493774e-01 4.988284036517143250e-02 4.066512361168861389e-02 -1.849884539842605591e-01 2.983310259878635406e-02 1.453042030334472656e-01 -4.490575790405273438e-01 1.492697894573211670e-01 1.005315929651260376e-01 4.841406643390655518e-02 -1.681639701128005981e-01 -1.692735776305198669e-02 1.948509067296981812e-01 2.206581085920333862e-01 2.156718075275421143e-01 -2.174475938081741333e-01 -6.221023574471473694e-02 -2.440054118633270264e-01 -2.830332517623901367e-01 1.231394261121749878e-01 1.203563511371612549e-01 6.092670559883117676e-02 2.037153989076614380e-01 2.611878812313079834e-01 9.950740635395050049e-02 -6.957279145717620850e-02 -5.095526948571205139e-02 2.361830174922943115e-01 -1.354567259550094604e-01
-6.191847473382949829e-02 3.904416561126708984e-01 8.350823074579238892e-02 -1.375146210193634033e-01 -1.359586268663406372e-01 -9.135054796934127808e-02 -2.018474936485290527e-01 6.546111404895782471e-02 1.608642935752868652e-01 -1.905495822429656982e-01 1.484865099191665649e-01 1.081367656588554382e-01 1.952812261879444122e-02 -1.637777686119079590e-01 -3.492362331598997116e-03 -1.904566138982772827e-01 2.734597921371459961e-01 4.335245117545127869e-02 -2.043906748294830322e-01 1.176251024007797241e-01 -2.302910983562469482e-01 1.991773843765258789e-01 3.307163715362548828e-01 2.665610611438751221e-01 -8.225975930690765381e-02 2.419109493494033813e-01 1.313026249408721924e-01 2.935711741447448730e-01 -8.878594264388084412e-03 -3.176281973719596863e-02 1.112492941319942474e-02 1.059879586100578308e-01
-5.774094909429550171e-02 4.589186012744903564e-01 3.907184302806854248e-02 -4.833415150642395020e-02 -2.781931161880493164e-01 1.004545167088508606e-01 -1.169625818729400635e-01 6.171294674277305603e-02 1.202825605869293213e-01 -1.166525408625602722e-01 1.629149913787841797e-01 1.160889714956283569e-01 2.062625885009765625e-01 -5.875027924776077271e-02 -1.095559671521186829e-01 -1.697291731834411621e-01 3.515230119228363037e-01 -9.872465580701828003e-02 -1.888320893049240112e-01 5.675401538610458374e-03 -1.729157865047454834e-01 6.202126666903495789e-02 2.392680197954177856e-01 8.007785677909851074e-02 4.653502628207206726e-02 -3.529489412903785706e-02 4.165043234825134277e-01 1.062938645482063293e-01 8.701509982347488403e-02 9.403884410858154297e-02 1.850933581590652466e-01 -1.305865943431854248e-01
-2.592209167778491974e-02 1.672012358903884888e-01 -8.880094438791275024e-02 -1.831075549125671387e-01 -2.090280801057815552e-01 -1.611509621143341064e-01 -2.385056763887405396e-01 -2.526763379573822021e-01 -2.770816907286643982e-02 -6.115975975990295410e-02 3.182696998119354248e-01 -3.323538601398468018e-02 2.032128274440765381e-01 -1.037635505199432373e-01 -6.236585602164268494e-02 -5.164457857608795166e-02 3.525765240192413330e-01 2.293644696474075317e-01 -4.371847212314605713e-02 5.662854015827178955e-02 -1.986871808767318726e-01 1.825861185789108276e-01 2.153717875480651855e-01 1.863599866628646851e-01 7.893712818622589111e-02 7.538442313671112061e-02 2.746809720993041992e-01 -2.311809360980987549e-01 7.090554572641849518e-03 2.529025077819824219e-01 1.508341431617736816e-01 1.024847477674484253e-01
-2.027525752782821655e-01 1.449678838253021240e-01 1.410636678338050842e-02 2.039566934108734131e-01 -6.416823714971542358e-02 7.930913567543029785e-02 -7.014042884111404419e-02 -1.597204357385635376e-01 3.090332821011543274e-02 -2.272366136312484741e-01 6.446807086467742920e-02 1.599727123975753784e-01 -1.994775533676147461e-01 6.145796272903680801e-03 6.345226615667343140e-02 -2.230821549892425537e-01 4.135619997978210449e-01 5.945237725973129272e-02 2.396376430988311768e-01 -2.504480481147766113e-01 -1.097292676568031311e-01 5.658165365457534790e-02 -6.831403821706771851e-02 3.303403854370117188e-01 -1.179355904459953308e-01 -1.076329592615365982e-02 4.126983508467674255e-02 -2.317693084478378296e-02 5.629589781165122986e-02 -1.068657115101814270e-01 4.724732935428619385e-01 3.798806667327880859e-02
1.922938227653503418e-02 2.475695908069610596e-01 -8.877906203269958496e-02 2.668114900588989258e-01 -2.446180433034896851e-01 -5.239172372967004776e-03 -2.194648534059524536e-01 -1.265436708927154541e-01 -8.007333427667617798e-02 -1.245388910174369812e-01 1.939258426427841187e-01 1.335832625627517700e-01 -2.594887018203735352e-01 -2.385601252317428589e-01 -5.634184926748275757e-02 -9.944330155849456787e-02 2.827043235301971436e-01 1.323492079973220825e-01 1.600701361894607544e-01 4.147583991289138794e-02 -2.504005432128906250e-01 2.080634534358978271e-01 -5.623580515384674072e-02 1.552367061376571655e-01 2.159319445490837097e-02 -7.790376245975494385e-02 -8.310571312904357910e-02 7.857949286699295044e-02 1.663848012685775757e-01 -9.309906512498855591e-02 4.338975846767425537e-01 1.351892799139022827e-01
1.097590290009975433e-02 2.226478457450866699e-01 9.909248352050781250e-02 -1.893166825175285339e-02 -2.724663019180297852e-01 1.210698410868644714e-01 9.685546904802322388e-02 2.672010287642478943e-02 2.258338034152984619e-01 -1.586212515830993652e-01 2.519313395023345947e-01 2.087261378765106201e-01 2.552520036697387695e-01 1.102563515305519104e-01 -1.557971239089965820e-01 -5.588648095726966858e-02 5.044019222259521484e-01 -5.183989554643630981e-02 -7.491477578878402710e-02 3.700249642133712769e-02 -3.259037435054779053e-01 -6.830891128629446030e-03 1.849075406789779663e-01 1.187651604413986206e-01 1.065497472882270813e-01 7.248523086309432983e-02 -8.712664246559143066e-02 4.184462875127792358e-02 6.816505640745162964e-02 3.153076395392417908e-02 2.808072865009307861e-01 1.553933769464492798e-01
2.846894413232803345e-02 1.236320734024047852e-01 9.431901574134826660e-02 1.219906136393547058e-01 -2.131803482770919800e-01 2.301443815231323242e-01 9.383919090032577515e-02 1.809716597199440002e-02 2.731424868106842041e-01 -7.893840223550796509e-02 2.083626687526702881e-01 2.626324892044067383e-01 5.620914325118064880e-02 -3.246785141527652740e-03 -3.564346581697463989e-02 -6.783844530582427979e-02 5.128144025802612305e-01 -5.349681526422500610e-02 -2.481678687036037445e-02 1.436229050159454346e-01 -4.551120996475219727e-01 -1.793587580323219299e-02 1.536086201667785645e-01 7.339677214622497559e-02 1.926528103649616241e-02 -5.989713221788406372e-02 -8.407413028180599213e-03 3.353523463010787964e-02 -2.602918632328510284e-02 -4.029350727796554565e-02 3.039317429065704346e-01 1.642096489667892456e-01
8.295789361000061035e-03 1.224438175559043884e-01 -2.754907608032226562e-01 1.131449267268180847e-01 -2.573164999485015869e-01 -3.302104771137237549e-01 1.188288703560829163e-01 1.328991502523422241e-01 -1.270629614591598511e-01 -2.898496687412261963e-01 1.469799578189849854e-01 1.107445284724235535e-01 -1.303847879171371460e-01 1.659940928220748901e-01 -2.181748151779174805e-01 -2.369705736637115479e-01 2.717248201370239258e-01 4.698318615555763245e-02 -6.085169315338134766e-02 -1.056555658578872681e-01 -1.699118316173553467e-01 -2.914088666439056396e-01 2.038381844758987427e-01 1.234044432640075684e-01 -1.282347589731216431e-01 -2.079573720693588257e-01 8.438570052385330200e-02 2.413113862276077271e-01 3.071893379092216492e-02 5.840364098548889160e-02 5.581605061888694763e-02 -1.135131940245628357e-01
1.910793930292129517e-01 1.106237247586250305e-01 -7.656367123126983643e-02 9.547055512666702271e-02 -2.453865259885787964e-01 2.236795574426651001e-01 2.033572196960449219e-01 4.836158826947212219e-02 1.767202168703079224e-01 -3.058488070964813232e-01 3.240802586078643799e-01 5.847204476594924927e-02 1.286717355251312256e-01 3.532591462135314941e-02 -1.849686354398727417e-01 1.086887121200561523e-01 3.771534860134124756e-01 3.984396904706954956e-02 -1.735592931509017944e-01 2.343314439058303833e-01 -3.162965178489685059e-01 3.808701783418655396e-02 2.497720271348953247e-01 1.781002432107925415e-01 -2.077672630548477173e-02 -6.671719253063201904e-02 -1.495765242725610733e-02 4.554500430822372437e-02 -1.699849963188171387e-01 8.399421349167823792e-03 1.514996588230133057e-01 -4.145069420337677002e-02
9.860649704933166504e-02 1.800483763217926025e-01 -2.148773372173309326e-01 2.608234994113445282e-02 -5.555654689669609070e-02 1.620653271675109863e-01 1.735176518559455872e-02 7.641006261110305786e-02 2.317748516798019409e-01 -2.855978608131408691e-01 3.303844332695007324e-01 1.045000553131103516e-01 1.814653426408767700e-01 1.234694868326187134e-01 -2.602825164794921875e-01 -6.121500208973884583e-02 3.307345807552337646e-01 2.929762899875640869e-01 -1.275203973054885864e-01 2.806442975997924805e-01 -1.039399877190589905e-01 -5.853785574436187744e-02 1.765547245740890503e-01 2.685103118419647217e-01 -4.519541561603546143e-02 1.565712690353393555e-01 -1.967992782592773438e-01 8.480821736156940460e-03 8.013559877872467041e-02 8.968063443899154663e-02 2.698998339474201202e-02 -1.104202941060066223e-01
1.102396249771118164e-01 4.817582964897155762e-01 1.427619010210037231e-01 -3.036935031414031982e-01 -2.096205949783325195e-01 -2.081179246306419373e-02 -1.043687611818313599e-01 -3.332406654953956604e-02 1.375440359115600586e-01 -2.082396298646926880e-01 1.595329791307449341e-01 2.979044616222381592e-01 8.470971137285232544e-02 -1.867430470883846283e-02 1.272228825837373734e-02 -3.360344097018241882e-02 3.124263882637023926e-01 1.538352966308593750e-01 -1.412726044654846191e-01 -9.421730786561965942e-02 -2.863956689834594727e-01 -2.305880486965179443e-01 2.079352140426635742e-01 6.101427227258682251e-02 5.737354978919029236e-02 1.773994863033294678e-01 9.384373575448989868e-02 1.217668727040290833e-01 -5.126124992966651917e-02 7.934075593948364258e-02 4.025510326027870178e-02 1.643755845725536346e-02
-6.589064002037048340e-02 3.139518499374389648e-01 -3.268688917160034180e-02 -1.438045129179954529e-02 -1.820602416992187500e-01 2.831470221281051636e-02 -3.539242148399353027e-01 -1.369301527738571167e-01 1.923674494028091431e-01 -1.159520670771598816e-01 5.402466654777526855e-02 4.462858140468597412e-01 3.452528640627861023e-02 1.157972514629364014e-01 -2.451711148023605347e-01 -6.481214612722396851e-02 3.268409073352813721e-01 7.501152157783508301e-02 2.400480024516582489e-02 6.035868450999259949e-02 -3.132500648498535156e-01 -1.911393180489540100e-02 1.533183604478836060e-01 6.907004863023757935e-02 8.420011028647422791e-03 4.202697798609733582e-02 5.701050395146012306e-04 -2.690740302205085754e-02 2.752497494220733643e-01 -1.407518982887268066e-01 2.058101296424865723e-01 -4.975179582834243774e-02
8.265775442123413086e-02 1.446797847747802734e-01 -2.668906152248382568e-01 7.178293913602828979e-02 -1.641512066125869751e-01 1.604524701833724976e-01 4.103597253561019897e-02 9.688045829534530640e-02 1.542523205280303955e-01 -2.797775268554687500e-01 3.000444769859313965e-01 1.472008675336837769e-01 1.907319128513336182e-01 2.389604598283767700e-01 -1.049874946475028992e-01 -7.008809596300125122e-03 4.119555652141571045e-01 1.821609139442443848e-01 -5.638561025261878967e-02 1.634685248136520386e-01 -4.296947270631790161e-02 6.824939697980880737e-02 4.213263094425201416e-01 2.482700794935226440e-01 -4.464992880821228027e-02 1.263531446456909180e-01 5.065968632698059082e-02 4.212521761655807495e-02 1.892383955419063568e-02 -1.050997897982597351e-02 2.829691395163536072e-02 -1.084292829036712646e-01
2.001459747552871704e-01 3.905485272407531738e-01 -9.932706505060195923e-02 3.462523967027664185e-02 1.361507270485162735e-02 -1.249091252684593201e-01 -1.124504506587982178e-01 -1.294587552547454834e-02 6.432632356882095337e-02 -2.328712940216064453e-01 3.683887794613838196e-02 2.786457240581512451e-01 1.865784376859664917e-01 8.857087045907974243e-02 6.044909730553627014e-02 5.203172098845243454e-03 3.276808261871337891e-01 2.156256437301635742e-01 -1.438322365283966064e-01 9.202492982149124146e-02 -2.635591924190521240e-01 -2.064858525991439819e-01 2.699356377124786377e-01 1.231284961104393005e-01 -3.047457896173000336e-02 2.972184717655181885e-01 1.773348450660705566e-01 1.776204258203506470e-01 -3.868180140852928162e-02 -1.048107147216796875e-01 1.866587251424789429e-01 3.612226620316505432e-02
1.111272946000099182e-01 -7.411279529333114624e-02 -1.372788697481155396e-01 -2.287626713514328003e-01 -2.781691551208496094e-01 7.645326107740402222e-02 -1.074061244726181030e-01 -2.287692576646804810e-01 9.999713301658630371e-02 -4.066000282764434814e-01 7.501003146171569824e-02 2.369256913661956787e-01 5.286575108766555786e-02 1.308299303054809570e-01 -1.702691316604614258e-01 4.683185368776321411e-02 3.144468069076538086e-01 -1.160745844244956970e-01 3.452040627598762512e-02 1.642797589302062988e-01 -3.098612129688262939e-01 -2.101635783910751343e-01 5.489434301853179932e-02 7.743152230978012085e-02 5.884949490427970886e-02 9.633086621761322021e-02 3.174533545970916748e-01 1.320317983627319336e-01 1.690548658370971680e-01 -1.222374364733695984e-01 7.311158627271652222e-02 -7.852464169263839722e-02
-3.008977323770523071e-02 2.783214747905731201e-01 -9.404249489307403564e-02 2.948873341083526611e-01 -8.390130102634429932e-02 2.425541281700134277e-01 -2.112005650997161865e-01 -1.066372692584991455e-01 1.800533235073089600e-01 -2.667822241783142090e-01 1.608027964830398560e-01 1.055642440915107727e-01 -1.229334846138954163e-01 -1.913690119981765747e-01 1.558426860719919205e-02 -3.669423460960388184e-01 2.459437847137451172e-01 1.177156865596771240e-01 1.871796548366546631e-01 9.571006149053573608e-02 -5.269476026296615601e-02 -3.723053634166717529e-01 1.098235696554183960e-02 1.046916842460632324e-01 -1.740271300077438354e-01 1.165237948298454285e-01 4.731386899948120117e-02 2.668933942914009094e-02 -1.027044206857681274e-01 -8.189034461975097656e-02 8.282183855772018433e-02 1.866113841533660889e-01
7.415104657411575317e-02 3.188538253307342529e-01 -1.057186499238014221e-01 1.035348176956176758e-01 -1.697191148996353149e-01 4.226532578468322754e-02 -2.551436424255371094e-01 -1.320364791899919510e-02 1.303084194660186768e-01 -2.497163414955139160e-02 7.771591097116470337e-02 2.322868555784225464e-01 4.421656485646963120e-03 8.520099520683288574e-02 -3.401037156581878662e-01 2.152517996728420258e-02 3.831194043159484863e-01 -9.077698923647403717e-03 -5.275071598589420319e-03 2.146105095744132996e-02 -3.744146227836608887e-01 1.512796729803085327e-01 1.506688445806503296e-01 1.569819599390029907e-01 -1.124127283692359924e-01 2.160915434360504150e-01 -2.468176931142807007e-02 1.984741985797882080e-01 2.238858640193939209e-01 -1.279663741588592529e-01 1.914045959711074829e-01 -1.175761893391609192e-01
2.466925680637359619e-01 1.806501597166061401e-01 -4.940525814890861511e-02 -9.394858963787555695e-03 -2.419403493404388428e-01 1.686841808259487152e-02 1.962547451257705688e-01 1.346618682146072388e-01 1.802998930215835571e-01 -3.184657096862792969e-01 1.963447183370590210e-01 -3.401135653257369995e-02 2.360487133264541626e-01 6.804692000150680542e-02 -3.250969946384429932e-01 1.529737710952758789e-01 2.868789434432983398e-01 1.506935991346836090e-02 -1.446090787649154663e-01 5.477040261030197144e-02 -7.518859952688217163e-02 2.730063349008560181e-02 3.297591209411621094e-01 3.245247900485992432e-01 -1.532026082277297974e-01 7.059742230921983719e-03 1.579650491476058960e-01 1.614626795053482056e-01 -1.038629282265901566e-02 -3.861067071557044983e-02 1.351677477359771729e-01 -6.424719095230102539e-02
1.075794771313667297e-01 2.977385520935058594e-01 4.742146655917167664e-02 -1.687196493148803711e-01 -5.344757065176963806e-02 1.482216864824295044e-01 -2.969795465469360352e-01 -4.063127189874649048e-02 1.903396248817443848e-01 -3.778446316719055176e-01 -3.028062544763088226e-02 1.462222188711166382e-01 1.002867817878723145e-01 -1.848188638687133789e-01 5.837958771735429764e-03 1.544338557869195938e-02 2.752697169780731201e-01 1.133261173963546753e-01 -2.168485820293426514e-01 -5.260735750198364258e-02 -1.297635883092880249e-01 -2.468922138214111328e-01 6.588622182607650757e-02 1.253102868795394897e-01 5.581117793917655945e-02 1.624597311019897461e-01 5.049277096986770630e-02 2.109020501375198364e-01 -8.398638106882572174e-03 7.810712326318025589e-03 3.770541846752166748e-01 -2.313522398471832275e-01
3.941082209348678589e-02 3.561197817325592041e-01 2.034931182861328125e-01 -1.639417707920074463e-01 -2.285175621509552002e-01 9.739384055137634277e-02 -4.454518854618072510e-02 1.683271080255508423e-01 2.556271292269229889e-02 -2.803189456462860107e-01 1.555265039205551147e-01 -2.696906588971614838e-02 8.689712733030319214e-02 1.728754043579101562e-01 -1.219497248530387878e-01 -7.859223335981369019e-02 3.777666091918945312e-01 -3.976603224873542786e-02 8.860433846712112427e-02 3.231163322925567627e-02 7.011086214333772659e-03 5.936880782246589661e-02 3.221004009246826172e-01 2.715938389301300049e-01 -6.399026513099670410e-02 -1.791743487119674683e-01 3.640058040618896484e-01 -1.126012392342090607e-02 1.489481627941131592e-01 6.920674443244934082e-02 9.725841879844665527e-02 9.566853195428848267e-02
2.543779015541076660e-01 3.236171007156372070e-01 5.631028488278388977e-02 -1.812878549098968506e-01 -2.804993987083435059e-01 -1.558283567428588867e-01 -3.116148412227630615e-01 1.164673864841461182e-01 1.893590837717056274e-01 -1.815239638090133667e-01 5.383089557290077209e-02 -2.326926887035369873e-01 2.829765379428863525e-01 -3.995233401656150818e-02 5.976007319986820221e-03 -7.424508035182952881e-02 2.369482964277267456e-01 8.180396258831024170e-02 -3.606079518795013428e-02 -3.121314221061766148e-04 -1.303400937467813492e-02 1.627745628356933594e-01 7.543980330228805542e-02 2.879879474639892578e-01 1.299592256546020508e-01 6.385163217782974243e-02 1.994058489799499512e-01 9.344469755887985229e-02 2.021773755550384521e-01 1.941930204629898071e-01 2.008560299873352051e-01 2.006269525736570358e-03
7.342872023582458496e-02 -5.850610509514808655e-02 1.084951534867286682e-01 -1.567161977291107178e-01 -1.944869756698608398e-02 3.325181081891059875e-02 -1.153606176376342773e-01 2.057687938213348389e-01 1.195591539144515991e-01 -3.786362707614898682e-01 1.098391264677047729e-01 -3.272308409214019775e-02 7.365757972002029419e-02 -3.079469501972198486e-01 2.883015200495719910e-03 -2.568910419940948486e-01 2.728647887706756592e-01 4.846361279487609863e-01 -3.646097844466567039e-03 1.296643465757369995e-01 -3.580319508910179138e-02 -4.520000517368316650e-02 1.374401450157165527e-01 5.165967345237731934e-02 -2.232210189104080200e-01 8.068833500146865845e-02 -1.219488903880119324e-01 1.047131791710853577e-01 2.190440446138381958e-01 8.573383092880249023e-02 2.079571634531021118e-01 -1.699403971433639526e-01
-8.286242187023162842e-02 -2.663401961326599121e-01 -1.269203722476959229e-01 -5.524829402565956116e-02 -3.920018672943115234e-02 2.278989255428314209e-01 -8.214556425809860229e-02 2.574936151504516602e-01 4.333455115556716919e-02 -1.428353041410446167e-01 1.779512465000152588e-01 -2.040407620370388031e-02 -8.916894346475601196e-02 -4.356777667999267578e-02 -3.075388371944427490e-01 -2.172608971595764160e-01 4.554800391197204590e-01 2.531889379024505615e-01 -1.502806544303894043e-01 8.633713424205780029e-02 -1.299243420362472534e-01 -8.316208422183990479e-02 -4.184192046523094177e-02 1.702547222375869751e-01 1.738394498825073242e-01 3.510645776987075806e-02 2.716750800609588623e-01 8.921020478010177612e-02 4.230638965964317322e-02 -7.402291148900985718e-02 3.063247799873352051e-01 -7.373442407697439194e-03
-2.336958795785903931e-02 1.862053722143173218e-01 -8.758821338415145874e-02 -4.388069361448287964e-02 -1.343656927347183228e-01 1.343847960233688354e-01 -3.790234681218862534e-03 -1.404479295015335083e-01 -1.301947832107543945e-01 -2.134259194135665894e-01 4.813414216041564941e-01 4.546639323234558105e-02 -2.770736813545227051e-01 6.441717594861984253e-02 -5.496539175510406494e-02 -8.740902692079544067e-02 3.589796721935272217e-01 1.828589886426925659e-01 -2.547709047794342041e-01 -1.848878897726535797e-02 -7.459098845720291138e-02 7.125232368707656860e-02 -6.407110393047332764e-02 2.726175487041473389e-01 -5.581497680395841599e-03 -1.633263975381851196e-01 1.265420764684677124e-02 -7.490242272615432739e-02 9.818214923143386841e-02 -2.351123988628387451e-01 3.115566372871398926e-01 2.023714408278465271e-02
-8.485545404255390167e-03 2.348573505878448486e-01 1.703656166791915894e-01 -3.406252562999725342e-01 -1.745275855064392090e-01 -7.807791978120803833e-02 -1.070557311177253723e-01 5.138477776199579239e-03 1.491467654705047607e-01 -4.539130926132202148e-01 3.314545154571533203e-01 1.493668258190155029e-01 2.169278264045715332e-02 -1.641782224178314209e-01 2.981413900852203369e-02 -1.547815799713134766e-01 2.453676462173461914e-01 -1.108235791325569153e-01 -8.887202292680740356e-02 1.057746410369873047e-01 -1.247449964284896851e-01 1.901990473270416260e-01 1.843713819980621338e-01 2.235521078109741211e-01 -7.136764470487833023e-03 6.883055716753005981e-02 2.849265001714229584e-02 1.394372284412384033e-01 1.737357079982757568e-01 -6.172553449869155884e-02 1.783706806600093842e-02 2.287281453609466553e-01
-9.565531462430953979e-02 1.710132360458374023e-01 5.129050835967063904e-02 -1.791525632143020630e-03 -3.376622498035430908e-01 1.651426106691360474e-01 -3.272356698289513588e-04 7.900227606296539307e-02 2.629973590373992920e-01 -3.956784904003143311e-01 1.680670827627182007e-01 -5.268192384392023087e-03 8.722337335348129272e-02 -1.505072861909866333e-01 -2.099368274211883545e-01 1.759917475283145905e-02 3.540852367877960205e-01 8.510474860668182373e-02 7.155599445104598999e-02 4.776625931262969971e-01 2.590261213481426239e-02 8.431464433670043945e-02 1.128870397806167603e-01 8.897552639245986938e-02 -1.123990640044212341e-01 7.612226158380508423e-02 2.176761999726295471e-02 -9.493875317275524139e-03 -3.593423590064048767e-02 7.336878217756748199e-03 2.412839382886886597e-01 9.948957711458206177e-02
-8.298245817422866821e-02 1.307447850704193115e-01 -1.016985476016998291e-01 2.600772082805633545e-01 -2.136084288358688354e-01 1.073832884430885315e-01 -1.762455254793167114e-01 -5.312971398234367371e-02 6.155131012201309204e-02 -2.895735502243041992e-01 3.413760066032409668e-01 -9.045563638210296631e-02 1.345469355583190918e-01 -9.221345931291580200e-02 3.890402242541313171e-02 1.525309309363365173e-02 3.449473083019256592e-01 2.086966037750244141e-01 1.826146394014358521e-01 2.303814589977264404e-01 -8.627154678106307983e-02 -3.085571527481079102e-01 -7.069990038871765137e-03 3.831529244780540466e-02 -1.465363800525665283e-02 3.460368812084197998e-01 9.887850284576416016e-02 3.935135900974273682e-02 -1.373324692249298096e-01 -2.273351512849330902e-02 4.614044725894927979e-02 2.456734031438827515e-01
1.520369760692119598e-02 2.723515927791595459e-01 1.637175679206848145e-01 -1.297961473464965820e-01 -7.313108444213867188e-02 1.008839905261993408e-01 -1.882962286472320557e-01 9.861496835947036743e-02 -8.061788231134414673e-02 -4.168455898761749268e-01 1.487676054239273071e-01 2.580439113080501556e-02 -1.060865540057420731e-02 -2.429681569337844849e-01 1.465743929147720337e-01 1.386769860982894897e-01 2.841192185878753662e-01 1.301713380962610245e-02 -2.520777881145477295e-01 6.507129222154617310e-02 -1.507268548011779785e-01 -2.596619129180908203e-01 1.325957775115966797e-01 1.282323300838470459e-01 9.483937919139862061e-02 2.321307063102722168e-01 2.056473940610885620e-01 1.884790658950805664e-01 -2.213816717267036438e-02 -1.586894840002059937e-01 2.683296203613281250e-01 -8.433216065168380737e-02
1.666398495435714722e-01 2.213758975267410278e-01 -9.134087711572647095e-02 1.703437417745590210e-01 -4.015787318348884583e-02 -1.361757218837738037e-01 -1.811610534787178040e-02 2.965634502470493317e-02 -1.257865279912948608e-01 -1.892329305410385132e-01 2.061177492141723633e-01 2.271375358104705811e-01 -4.687098413705825806e-02 -2.738162279129028320e-01 2.487577348947525024e-01 1.123109981417655945e-01 2.073204219341278076e-01 1.729357056319713593e-02 1.317808777093887329e-01 -5.677242577075958252e-02 -3.473291993141174316e-01 -3.436652421951293945e-01 5.263103917241096497e-02 3.756987750530242920e-01 -4.406251385807991028e-02 -2.872047722339630127e-01 -8.583130687475204468e-02 -1.635851338505744934e-02 1.486542969942092896e-01 -5.349896103143692017e-02 -2.277343533933162689e-03 -5.970362573862075806e-02
-1.056474447250366211e-01 1.975700557231903076e-01 6.981012970209121704e-02 -2.537791728973388672e-01 -1.904179304838180542e-01 4.662814363837242126e-02 -7.475304603576660156e-02 1.177968904376029968e-01 7.348830252885818481e-02 -3.532202839851379395e-01 2.494915276765823364e-01 7.974729686975479126e-02 3.281699866056442261e-02 -2.979646027088165283e-01 -6.232902780175209045e-02 -5.795440450310707092e-02 2.682619690895080566e-01 -8.415837585926055908e-02 -1.128299087285995483e-01 3.435968160629272461e-01 -8.668757230043411255e-02 2.480259984731674194e-01 1.889893114566802979e-01 2.309136539697647095e-01 -3.436641022562980652e-02 1.326378285884857178e-01 -5.588447675108909607e-02 1.682285964488983154e-01 8.366818726062774658e-02 1.280426699668169022e-02 2.022208124399185181e-01 2.461592853069305420e-01
-1.309740245342254639e-01 2.186196297407150269e-02 -2.027166634798049927e-01 -6.153612956404685974e-02 -5.161915719509124756e-02 -8.203817903995513916e-02 1.703128777444362640e-02 3.383794799447059631e-02 9.439046680927276611e-02 -5.009557604789733887e-01 1.399763077497482300e-01 2.115834504365921021e-01 -4.195925220847129822e-02 -4.186211898922920227e-02 -3.659880459308624268e-01 -2.840921469032764435e-02 3.095141947269439697e-01 1.365131437778472900e-01 4.343941807746887207e-02 -3.858147561550140381e-01 -8.443524688482284546e-02 -1.079352572560310364e-01 4.239144548773765564e-02 1.340849399566650391e-01 -1.125855818390846252e-01 -1.487968266010284424e-01 1.069336608052253723e-01 1.647676527500152588e-01 -4.784012958407402039e-02 -7.382421754300594330e-03 9.928501397371292114e-02 -2.735557854175567627e-01
8.387418836355209351e-02 6.165019422769546509e-02 -2.801222801208496094e-01 -6.649149209260940552e-02 -9.334474802017211914e-02 8.463566005229949951e-02 -4.881847277283668518e-02 -1.944049894809722900e-01 -8.375986665487289429e-02 -2.651778757572174072e-01 4.684328436851501465e-01 -7.106796652078628540e-02 -2.409349083900451660e-01 6.958683580160140991e-02 -1.168890763074159622e-02 -7.448723912239074707e-02 2.060706764459609985e-01 2.940672338008880615e-01 -1.642197221517562866e-01 7.284129038453102112e-03 -1.604623645544052124e-01 1.632156409323215485e-02 -4.714725166559219360e-02 3.442411422729492188e-01 -1.020374074578285217e-01 -1.244363188743591309e-01 1.119803488254547119e-01 7.092654705047607422e-02 6.024109944701194763e-02 -2.121295183897018433e-01 2.760041356086730957e-01 9.410710632801055908e-02
3.651222884654998779e-01 2.172701954841613770e-01 -1.086663380265235901e-01 9.560083039104938507e-03 -7.435310631990432739e-02 -4.105325788259506226e-03 2.691235542297363281e-01 2.912164628505706787e-01 -5.885177850723266602e-02 -1.700359880924224854e-01 1.519399434328079224e-01 -6.020900607109069824e-02 -4.747008904814720154e-02 -1.827547997236251831e-01 -2.593143284320831299e-01 -1.029037088155746460e-01 1.426174342632293701e-01 1.277547031641006470e-01 -2.325354702770709991e-02 4.612117633223533630e-02 -2.191167771816253662e-01 9.803985059261322021e-02 1.389105618000030518e-01 1.808833032846450806e-01 -8.888522535562515259e-02 1.857392676174640656e-02 9.713463485240936279e-02 -5.978468433022499084e-02 1.058089062571525574e-01 1.640483289957046509e-01 5.114262104034423828e-01 -4.837896302342414856e-02
1.183632854372262955e-02 4.603902697563171387e-01 1.023340374231338501e-01 -2.716023325920104980e-01 -2.285643070936203003e-01 -1.225040629506111145e-01 -4.012232646346092224e-02 -1.543876808136701584e-02 3.775549307465553284e-02 -8.132934570312500000e-02 1.882241964340209961e-01 -2.114184387028217316e-02 1.516222357749938965e-01 -1.572650671005249023e-01 -5.279882624745368958e-02 -1.168199405074119568e-01 3.782731294631958008e-01 1.303287148475646973e-01 3.444960713386535645e-02 2.590455859899520874e-02 -1.533076614141464233e-01 1.884015649557113647e-01 8.093121647834777832e-02 2.354213446378707886e-01 1.067990735173225403e-01 3.787520527839660645e-02 2.634528577327728271e-01 -3.559019416570663452e-02 1.599136143922805786e-01 1.128849759697914124e-01 1.878463476896286011e-01 2.940587699413299561e-01
7.936456054449081421e-02 5.489963293075561523e-02 -2.817587554454803467e-01 -1.663023605942726135e-02 -7.699159532785415649e-02 4.684574529528617859e-02 -4.183480516076087952e-02 -1.615369617938995361e-01 -1.290877610445022583e-01 -2.566619217395782471e-01 3.918768167495727539e-01 -6.891475617885589600e-02 -1.559441238641738892e-01 1.136364862322807312e-01 -1.770666055381298065e-02 -9.899412095546722412e-02 2.297182381153106689e-01 3.628235161304473877e-01 -1.711767762899398804e-01 4.021419677883386612e-03 -1.526372730731964111e-01 8.409168571233749390e-03 -4.987636208534240723e-02 3.945515155792236328e-01 -1.478471606969833374e-01 -7.429639995098114014e-02 8.923969417810440063e-02 4.779901728034019470e-02 9.454220533370971680e-02 -2.025404572486877441e-01 3.156447112560272217e-01 6.617616862058639526e-02
6.769188493490219116e-02 5.070326328277587891e-01 1.178335472941398621e-01 -1.752716004848480225e-01 3.875163197517395020e-02 -1.271767169237136841e-01 -7.816696912050247192e-02 1.692357845604419708e-02 1.928834021091461182e-01 -2.633150517940521240e-01 2.333798557519912720e-01 1.053407490253448486e-01 -1.751860082149505615e-01 -1.301319450139999390e-01 -1.170440912246704102e-01 -2.132346481084823608e-01 3.873088061809539795e-01 1.641016826033592224e-02 -1.875777095556259155e-01 2.017164677381515503e-01 -1.150573790073394775e-01 7.632277905941009521e-02 1.436793059110641479e-01 1.425051391124725342e-01 -1.090677976608276367e-01 1.842920035123825073e-01 4.389553889632225037e-02 1.516645103693008423e-01 -1.082745045423507690e-01 -3.268092498183250427e-02 2.677552215754985809e-02 1.424804776906967163e-01
3.870383650064468384e-02 4.882583022117614746e-01 1.887819617986679077e-01 -1.755876392126083374e-01 4.799942672252655029e-02 -4.060717672109603882e-02 -4.919293895363807678e-02 4.399061203002929688e-02 8.842752873897552490e-02 -1.242878586053848267e-01 2.387740463018417358e-01 1.394168585538864136e-01 4.230649396777153015e-02 -2.239302098751068115e-01 -1.522022634744644165e-01 -2.420588880777359009e-01 4.019409418106079102e-01 -4.021534323692321777e-02 -7.042582333087921143e-02 9.784620255231857300e-02 -2.433210164308547974e-01 5.159559845924377441e-02 9.101484715938568115e-02 1.751299947500228882e-01 -9.437231719493865967e-02 1.094033047556877136e-01 1.504827439785003662e-01 3.358272910118103027e-01 9.175279736518859863e-02 -8.072987198829650879e-02 -2.375097945332527161e-02 -3.986540064215660095e-02
-1.070405393838882446e-01 1.910697966814041138e-01 -2.394082099199295044e-01 -2.818222939968109131e-01 -1.977673470973968506e-01 -1.587792932987213135e-01 -1.856204867362976074e-01 -5.590873956680297852e-02 9.393576532602310181e-02 -6.805932521820068359e-02 1.174279376864433289e-01 8.181581646203994751e-02 1.496980935335159302e-01 -2.118943780660629272e-01 -6.079440191388130188e-02 -2.417369484901428223e-01 3.293471634387969971e-01 1.180977225303649902e-01 -1.114294454455375671e-01 -4.067448526620864868e-02 -1.712743490934371948e-01 -5.256852507591247559e-02 1.887071728706359863e-01 1.010318920016288757e-01 2.128197550773620605e-01 1.828816086053848267e-01 1.567891985177993774e-01 -2.090215235948562622e-01 1.563677638769149780e-01 -1.104517877101898193e-01 3.731013536453247070e-01 1.128753423690795898e-01
1.359321027994155884e-01 2.209741324186325073e-01 -1.040712278336286545e-02 3.640663996338844299e-02 -1.914029717445373535e-01 3.586431443691253662e-01 -1.493202298879623413e-01 -1.704204082489013672e-02 2.641517519950866699e-01 -3.751640617847442627e-01 1.055650562047958374e-01 6.739550083875656128e-02 1.306137144565582275e-01 -2.402369976043701172e-01 -7.316117733716964722e-02 -2.766706347465515137e-01 3.296897411346435547e-01 1.565833538770675659e-01 6.677424907684326172e-02 4.774505272507667542e-02 -6.312734633684158325e-02 -2.930783033370971680e-01 -2.805322408676147461e-02 9.579258039593696594e-03 -9.019113332033157349e-02 2.352411001920700073e-01 7.933488488197326660e-02 3.388854116201400757e-02 1.586655378341674805e-01 -1.614095866680145264e-01 -6.707093864679336548e-02 5.636091902852058411e-02
6.173011660575866699e-02 2.028532028198242188e-01 1.910218596458435059e-01 3.375944867730140686e-02 -4.347214698791503906e-01 1.463117152452468872e-01 6.011879537254571915e-03 -1.241802945733070374e-01 2.767937630414962769e-02 -2.829360961914062500e-01 1.589822173118591309e-01 1.425680369138717651e-01 3.072657287120819092e-01 1.911953240633010864e-01 2.392351813614368439e-02 -1.630810946226119995e-01 4.230071008205413818e-01 -1.267718672752380371e-01 -7.033233344554901123e-02 1.720695756375789642e-03 -3.419974148273468018e-01 4.389435052871704102e-03 1.723384339129552245e-04 4.535715654492378235e-02 -7.176699582487344742e-03 4.015257582068443298e-02 4.800935462117195129e-02 3.792163729667663574e-02 -7.363042980432510376e-02 -5.216012522578239441e-02 2.598109245300292969e-01 -8.344767242670059204e-02
-7.849253714084625244e-02 9.408745169639587402e-02 -1.024192273616790771e-01 -8.723545074462890625e-02 1.739107072353363037e-03 8.951592259109020233e-03 -1.143553256988525391e-01 -3.428545221686363220e-02 3.089748024940490723e-01 -1.230211257934570312e-01 -4.710589349269866943e-02 6.875842809677124023e-02 1.577176451683044434e-01 5.745085328817367554e-02 -2.328549139201641083e-02 -3.201521933078765869e-01 5.022221803665161133e-01 1.585251651704311371e-02 -1.544045656919479370e-01 -2.174771428108215332e-01 -1.222876459360122681e-01 -1.294164806604385376e-01 2.600725926458835602e-02 9.246955811977386475e-02 -3.404972143471240997e-03 1.839382946491241455e-01 3.393376171588897705e-01 3.947983309626579285e-02 2.805517613887786865e-01 -3.108365461230278015e-03 3.303779661655426025e-01 -2.866856381297111511e-02
8.859802037477493286e-02 1.549730598926544189e-01 -1.494048684835433960e-01 2.685756087303161621e-01 -3.491896688938140869e-01 -7.006117608398199081e-03 -1.634610630571842194e-02 9.976612776517868042e-02 -2.203580439090728760e-01 -3.403163552284240723e-01 2.503899931907653809e-01 -3.250950947403907776e-02 -2.678809762001037598e-01 -3.523075282573699951e-01 2.037522196769714355e-01 2.951203100383281708e-02 2.462756931781768799e-01 -1.876137248473241925e-04 -6.876547634601593018e-02 -2.131330966949462891e-01 -1.164909377694129944e-01 -1.367541551589965820e-01 -8.311954885721206665e-02 1.298029422760009766e-01 -3.844587132334709167e-02 9.612044692039489746e-02 1.551660597324371338e-01 1.011003702878952026e-01 1.134594455361366272e-01 9.087631106376647949e-02 -1.200164332985877991e-01 1.664285808801651001e-01
4.824595525860786438e-02 3.473017513751983643e-01 1.326151937246322632e-01 -2.016638070344924927e-01 -2.095275670289993286e-01 1.483922637999057770e-02 -1.362497638911008835e-02 1.533305346965789795e-01 1.871397346258163452e-01 -1.840167939662933350e-01 3.028599917888641357e-01 1.039715260267257690e-01 7.622203975915908813e-02 -2.616227269172668457e-01 1.031256169080734253e-01 -2.353680729866027832e-01 3.375834524631500244e-01 -1.251427233219146729e-01 -2.068446129560470581e-01 1.168131306767463684e-01 -1.626688241958618164e-01 2.167593091726303101e-01 1.072897836565971375e-01 2.157481312751770020e-01 -4.555979743599891663e-02 4.363388940691947937e-02 -6.896661967039108276e-02 1.296671330928802490e-01 2.236343175172805786e-02 -1.036733612418174744e-01 1.479574590921401978e-01 2.510520517826080322e-01
-5.433657020330429077e-02 -7.893136888742446899e-02 -9.057622402906417847e-02 1.831347346305847168e-01 -2.364486455917358398e-01 -1.038145571947097778e-01 -1.013593524694442749e-01 1.233546645380556583e-03 2.105254530906677246e-01 -1.018329896032810211e-02 3.593952357769012451e-01 1.306488811969757080e-01 6.042509153485298157e-02 -1.045458987355232239e-01 -2.875555455684661865e-01 -8.432661741971969604e-02 2.226453721523284912e-01 2.585842907428741455e-01 -8.505473285913467407e-02 -1.363427788019180298e-01 2.075044661760330200e-01 -3.394549787044525146e-01 1.915011107921600342e-01 1.882124096155166626e-01 1.509611159563064575e-01 -1.987950801849365234e-01 1.687341034412384033e-01 2.383845299482345581e-01 -4.154508188366889954e-02 -1.075108945369720459e-01 9.609988331794738770e-02 1.852122545242309570e-01
-1.061997562646865845e-01 -8.135262876749038696e-03 -3.947403281927108765e-02 -2.920740470290184021e-02 -1.445041447877883911e-01 8.096785098314285278e-02 -1.854153275489807129e-01 7.156903296709060669e-02 2.367847859859466553e-01 -8.523421734571456909e-02 1.456513255834579468e-01 -1.134194582700729370e-01 -1.698617935180664062e-01 -1.356641799211502075e-01 1.433684974908828735e-01 2.220687568187713623e-01 4.506161808967590332e-01 1.286606043577194214e-01 1.810983419418334961e-01 1.147345453500747681e-01 -1.347167491912841797e-01 -1.343785971403121948e-01 7.923758029937744141e-02 4.300914108753204346e-01 -2.420418858528137207e-01 2.296581715345382690e-01 1.223066225647926331e-01 9.853813052177429199e-02 -1.183418855071067810e-01 1.049573440104722977e-02 3.328558057546615601e-02 2.460032105445861816e-01
1.286086291074752808e-01 2.166827023029327393e-01 -1.925892233848571777e-01 8.719122409820556641e-02 -2.051163762807846069e-01 -1.321111321449279785e-01 -3.108065389096736908e-02 -2.305178791284561157e-01 -1.367238163948059082e-01 -1.701191663742065430e-01 3.937815129756927490e-01 1.740524321794509888e-01 -3.719704970717430115e-02 1.311785578727722168e-01 3.806887939572334290e-02 -2.557252533733844757e-02 3.787787556648254395e-01 3.105841875076293945e-01 1.641903817653656006e-01 1.773890852928161621e-01 -3.347045928239822388e-02 1.054464802145957947e-01 1.234747469425201416e-02 2.350430041551589966e-01 2.002859413623809814e-01 9.978081285953521729e-02 2.742058634757995605e-01 3.815896436572074890e-02 1.116057857871055603e-01 7.962455041706562042e-03 1.383652091026306152e-01 -1.097570918500423431e-02
-7.926848530769348145e-02 2.322256565093994141e-01 8.064869046211242676e-02 -4.114818572998046875e-02 -5.586992576718330383e-02 -6.644824519753456116e-03 -9.821489453315734863e-02 1.929943859577178955e-01 3.741424083709716797e-01 -3.409154415130615234e-01 -7.978155277669429779e-03 5.922276154160499573e-02 1.245810687541961670e-01 5.564729869365692139e-02 6.121494807302951813e-03 7.122304290533065796e-02 3.362925350666046143e-01 -1.659586131572723389e-01 1.295924484729766846e-01 1.871643364429473877e-01 -3.738575279712677002e-01 7.052968442440032959e-02 2.250786274671554565e-01 2.325587421655654907e-01 1.695204898715019226e-02 1.175028160214424133e-01 1.469578444957733154e-01 2.043821662664413452e-01 -9.533761185593903065e-04 8.077672123908996582e-02 2.352822571992874146e-01 1.293587386608123779e-01
1.331899762153625488e-01 1.086459010839462280e-01 -1.704514324665069580e-01 -1.114980503916740417e-01 -1.382124423980712891e-01 1.495174020528793335e-01 -3.199824597686529160e-03 -1.925606578588485718e-01 -1.460124403238296509e-01 -2.285406142473220825e-01 4.409064054489135742e-01 7.947032898664474487e-02 -1.088997423648834229e-01 2.212069742381572723e-02 -6.335610058158636093e-03 -1.813171505928039551e-01 1.434551775455474854e-01 3.032793998718261719e-01 -1.062166094779968262e-01 7.634207606315612793e-02 -7.931770384311676025e-02 6.012921407818794250e-02 -4.010491818189620972e-02 3.718259036540985107e-01 -1.362355053424835205e-01 -2.275761216878890991e-01 2.734708413481712341e-02 -2.860477252397686243e-04 7.641851902008056641e-02 -2.588783502578735352e-01 3.202690482139587402e-01 7.019766420125961304e-02
1.261624246835708618e-01 -7.433883100748062134e-02 -1.042204797267913818e-01 -1.016277596354484558e-01 2.053187601268291473e-02 9.539019316434860229e-02 -2.648485004901885986e-01 1.315483599901199341e-01 -1.519852429628372192e-01 -2.376961708068847656e-01 4.387759268283843994e-01 -2.796186134219169617e-02 -6.545238196849822998e-02 -2.202900871634483337e-02 -3.877004086971282959e-01 -8.998543024063110352e-02 5.223883315920829773e-02 2.080474346876144409e-01 -3.787557035684585571e-02 1.251455023884773254e-02 -1.285922229290008545e-01 -2.529264092445373535e-01 1.658031046390533447e-01 3.068122267723083496e-01 2.627439424395561218e-02 5.524018779397010803e-02 2.234722971916198730e-01 4.779345169663429260e-02 2.108002752065658569e-01 9.032030939124524593e-04 1.642423570156097412e-01 -2.172503769397735596e-01
-2.844428643584251404e-02 4.431836605072021484e-01 1.489684730768203735e-01 -1.316142529249191284e-01 -2.528870850801467896e-02 -9.072490781545639038e-02 3.718627616763114929e-02 3.164680441841483116e-03 1.139590740203857422e-01 -1.198443248867988586e-01 2.200691550970077515e-01 1.658062338829040527e-01 4.348995164036750793e-02 -2.801075577735900879e-01 -1.935778707265853882e-01 -1.791142076253890991e-01 4.128865897655487061e-01 -8.373133838176727295e-02 -8.636251837015151978e-02 7.108936458826065063e-02 -2.151413857936859131e-01 9.359872341156005859e-02 1.332025378942489624e-01 1.891681700944900513e-01 -1.383448392152786255e-01 1.503541916608810425e-01 2.021841406822204590e-01 2.684072256088256836e-01 1.008181199431419373e-01 -1.115714833140373230e-01 -1.281947363168001175e-02 -1.543005704879760742e-01
6.511428952217102051e-02 -6.326608709059655666e-04 2.452661991119384766e-01 -7.541891187429428101e-02 -1.578416116535663605e-02 4.679064825177192688e-02 -2.444927990436553955e-01 -9.348212927579879761e-02 3.218065798282623291e-01 -2.816234230995178223e-01 2.004247009754180908e-01 -2.013343125581741333e-01 -7.985463738441467285e-02 -2.410840392112731934e-01 -5.451818183064460754e-02 -1.050488948822021484e-01 3.052907884120941162e-01 -9.241030365228652954e-02 -2.829132080078125000e-01 2.321677207946777344e-01 -2.381197065114974976e-01 7.529255002737045288e-02 8.753368258476257324e-02 1.043657734990119934e-01 -2.687878310680389404e-01 4.601065441966056824e-02 3.591728210449218750e-02 2.270185798406600952e-01 1.940059363842010498e-01 1.121412739157676697e-01 1.445856243371963501e-01 4.428562521934509277e-02
1.115455925464630127e-01 6.775385886430740356e-02 -2.006419450044631958e-01 -8.001678436994552612e-02 -1.515943408012390137e-01 1.018453687429428101e-01 7.538065314292907715e-03 -1.601608693599700928e-01 -1.646803915500640869e-01 -2.545999288558959961e-01 4.416840672492980957e-01 3.926583752036094666e-02 -7.675224542617797852e-02 5.239678174257278442e-02 -1.783296465873718262e-02 -1.346732079982757568e-01 1.687125414609909058e-01 3.541218340396881104e-01 -1.515277624130249023e-01 1.151137519627809525e-02 -6.759551167488098145e-02 -4.326061345636844635e-03 -6.205511465668678284e-02 3.341892659664154053e-01 -9.779702126979827881e-02 -2.103489041328430176e-01 7.394754886627197266e-02 2.783533930778503418e-02 6.327663362026214600e-02 -2.268447279930114746e-01 3.647916018962860107e-01 1.261630058288574219e-01
6.871996074914932251e-02 2.145070433616638184e-01 -2.244007028639316559e-02 -8.713000454008579254e-03 -1.561585254967212677e-02 2.479403652250766754e-02 8.670885115861892700e-02 1.708336323499679565e-01 1.694389581680297852e-01 -3.114492297172546387e-01 3.048258721828460693e-01 -1.177280694246292114e-01 2.384110689163208008e-01 8.336120843887329102e-02 -3.287093639373779297e-01 1.304744463413953781e-02 3.117515146732330322e-01 3.580811247229576111e-02 -8.848093450069427490e-02 -8.838474750518798828e-02 1.125871837139129639e-01 1.186037361621856689e-01 3.189684450626373291e-01 2.348609715700149536e-01 -1.823725104331970215e-01 -6.671964377164840698e-02 3.130408227443695068e-01 1.237308755517005920e-01 -5.787169933319091797e-02 1.302871573716402054e-02 2.291084676980972290e-01 4.296283423900604248e-02
-3.489591553807258606e-02 -1.688138991594314575e-01 2.357764989137649536e-01 2.289118319749832153e-01 -1.417058706283569336e-01 -2.035288512706756592e-01 -1.851683855056762695e-01 3.222423046827316284e-02 9.510453045368194580e-02 -5.222344188950955868e-04 -2.260470762848854065e-02 -1.427311599254608154e-01 1.251236628741025925e-02 -1.550680249929428101e-01 -1.654918342828750610e-01 1.094371527433395386e-01 4.567877650260925293e-01 1.079509332776069641e-01 9.103307873010635376e-02 -4.120113700628280640e-02 -1.803639531135559082e-01 -2.092418372631072998e-01 6.842846423387527466e-02 2.821760177612304688e-01 -6.127826496958732605e-02 4.096174240112304688e-02 3.628661334514617920e-01 3.077613711357116699e-01 -4.654103890061378479e-02 -3.623906522989273071e-02 2.114347964525222778e-01 3.240210190415382385e-02
1.106959059834480286e-01 1.927762329578399658e-01 4.219726659357547760e-03 -2.400698959827423096e-01 -9.581732004880905151e-02 -4.903190420009195805e-04 -1.828774213790893555e-01 3.663056716322898865e-02 1.550765335559844971e-01 -4.106412827968597412e-01 3.460422456264495850e-01 3.413808718323707581e-02 7.634840160608291626e-02 -7.960954308509826660e-02 -2.984689362347126007e-02 -1.877904236316680908e-01 2.933882474899291992e-01 -1.763692647218704224e-01 -5.288623273372650146e-02 1.724284142255783081e-01 -1.819160729646682739e-01 2.465775460004806519e-01 2.737591564655303955e-01 2.512354552745819092e-01 -1.194464787840843201e-01 5.818475410342216492e-02 -9.101700037717819214e-02 1.565005332231521606e-01 -8.281110972166061401e-02 -1.044049039483070374e-01 -4.354045540094375610e-02 1.878958344459533691e-01
1.327719092369079590e-01 1.164836734533309937e-01 -4.632803797721862793e-01 -1.092419475317001343e-01 -1.100356504321098328e-01 1.263108700513839722e-01 1.773439347743988037e-01 7.573569566011428833e-02 -1.073660254478454590e-01 -1.753409802913665771e-01 4.776749312877655029e-01 9.878734499216079712e-02 -1.405862718820571899e-01 7.061060168780386448e-04 -2.036823034286499023e-01 -7.576531264930963516e-03 2.256129682064056396e-01 1.542587280273437500e-01 -1.869082450866699219e-02 -1.306156218051910400e-01 -2.114156335592269897e-01 -9.063099324703216553e-02 1.201470345258712769e-01 2.139669358730316162e-01 -2.697341330349445343e-02 2.041367627680301666e-02 1.926875859498977661e-01 1.440290594473481178e-03 2.590158283710479736e-01 2.714902395382523537e-03 1.293003410100936890e-01 -9.030010551214218140e-02
4.456476494669914246e-02 1.609552651643753052e-01 -3.029833734035491943e-01 -4.847937449812889099e-02 -3.897658362984657288e-02 2.506127655506134033e-01 4.145206138491630554e-02 -1.738132238388061523e-01 1.276455521583557129e-01 -2.862864434719085693e-01 2.316746562719345093e-01 1.744856834411621094e-01 2.613514475524425507e-02 -1.674430966377258301e-01 -6.784130632877349854e-02 -2.619696781039237976e-02 5.633878707885742188e-01 1.385586857795715332e-01 -2.369921505451202393e-01 6.023412942886352539e-02 -6.009642779827117920e-02 -1.258707344532012939e-01 5.308109335601329803e-03 -8.631087839603424072e-02 1.387182325124740601e-01 1.204481795430183411e-01 -5.176109448075294495e-02 9.450177848339080811e-02 5.014055967330932617e-02 3.164001181721687317e-02 2.997467517852783203e-01 -5.716922134160995483e-02
1.248885020613670349e-01 1.626824773848056793e-02 3.147867918014526367e-01 1.915235817432403564e-01 -9.892870485782623291e-02 -1.339715272188186646e-01 -1.237010862678289413e-02 1.241513937711715698e-01 1.763601228594779968e-02 -1.831196397542953491e-01 5.927450209856033325e-02 -6.997422873973846436e-02 1.076027750968933105e-01 -7.820811867713928223e-02 -1.260952800512313843e-01 -1.920408904552459717e-01 3.511093556880950928e-01 -1.804196089506149292e-01 -5.186717584729194641e-02 -2.970074415206909180e-01 -3.662724196910858154e-01 -5.959665775299072266e-02 3.974125906825065613e-02 4.912944734096527100e-01 -4.640476405620574951e-02 4.535901173949241638e-02 1.057894676923751831e-01 5.521301180124282837e-02 -1.269337087869644165e-01 7.843314111232757568e-02 -5.596273578703403473e-03 1.555652171373367310e-01
-1.530161476694047451e-03 -1.439300272613763809e-02 1.031625866889953613e-01 2.355620078742504120e-02 -1.513825803995132446e-01 -2.069283574819564819e-01 2.558234930038452148e-01 -9.689317643642425537e-02 9.960357099771499634e-02 -2.472572326660156250e-01 6.585357338190078735e-02 2.021644860506057739e-01 1.173944547772407532e-01 -2.687794342637062073e-02 -1.388885378837585449e-01 -1.463340222835540771e-01 3.051908612251281738e-01 -2.297533005475997925e-01 -1.130616664886474609e-01 -2.183047533035278320e-01 -3.241893053054809570e-01 -1.817215532064437866e-01 -9.114224463701248169e-02 2.840876281261444092e-01 1.408608108758926392e-01 -1.284870803356170654e-01 2.950989305973052979e-01 2.188276499509811401e-01 5.620143841952085495e-03 7.094429433345794678e-02 1.081704944372177124e-01 -2.344448864459991455e-01
-8.238043636083602905e-02 2.202997803688049316e-01 -2.402398884296417236e-01 -1.474141925573348999e-01 -2.487816661596298218e-01 5.884384736418724060e-02 -1.932485401630401611e-01 3.107422962784767151e-03 1.977792084217071533e-01 -1.607051491737365723e-01 7.587800174951553345e-02 2.415485829114913940e-01 1.243160367012023926e-01 1.798850148916244507e-01 -1.489550769329071045e-01 -1.800780445337295532e-01 4.869964122772216797e-01 -5.459379777312278748e-02 -1.072314605116844177e-01 -2.447348684072494507e-01 -2.419226616621017456e-01 -1.249428167939186096e-01 -3.738982602953910828e-02 8.566604554653167725e-02 9.389582276344299316e-02 1.982474327087402344e-01 9.911379218101501465e-02 6.922180950641632080e-02 2.007626891136169434e-01 -6.105290725827217102e-02 7.015237212181091309e-02 -1.579534262418746948e-01
-8.304812014102935791e-02 -8.090249449014663696e-02 1.947943237610161304e-03 -4.225575551390647888e-02 -3.090882897377014160e-01 -1.412623971700668335e-01 4.802643880248069763e-02 1.395676732063293457e-01 3.655150532722473145e-01 -1.765213012695312500e-01 2.229378074407577515e-01 -1.918231397867202759e-01 -2.852056734263896942e-02 -2.205682247877120972e-01 -2.623400986194610596e-01 1.052801683545112610e-01 3.600507080554962158e-01 -1.670125722885131836e-01 -7.889734953641891479e-02 -2.527038156986236572e-01 -4.725286364555358887e-02 -2.622215636074542999e-02 -1.143880411982536316e-01 3.599787354469299316e-01 -5.350362882018089294e-02 1.414205133914947510e-01 5.833915621042251587e-02 2.434416264295578003e-01 -4.648132598958909512e-04 3.192171454429626465e-02 7.979937642812728882e-02 -2.726549468934535980e-02
4.779148846864700317e-02 5.000872164964675903e-02 -1.457063704729080200e-01 1.699688434600830078e-01 -2.054252475500106812e-01 -4.265013635158538818e-01 -2.661167457699775696e-02 3.159379959106445312e-01 1.499710232019424438e-01 -2.084399461746215820e-01 2.608490288257598877e-01 -2.349491417407989502e-02 -1.579724103212356567e-01 -1.960497051477432251e-01 -2.019394040107727051e-01 -5.064341053366661072e-02 3.503793776035308838e-01 -1.803323477506637573e-01 -1.753232032060623169e-01 -1.467340588569641113e-01 -1.248214766383171082e-01 -9.746824204921722412e-02 -2.040856890380382538e-02 5.370255187153816223e-02 -1.274347156286239624e-01 7.064715772867202759e-02 1.994569301605224609e-01 2.795284688472747803e-01 3.129271790385246277e-02 2.728548273444175720e-02 2.150315977632999420e-02 -4.391171410679817200e-02
9.084537625312805176e-02 1.556503325700759888e-01 1.451862156391143799e-01 -1.847025454044342041e-01 -2.972768060863018036e-02 -3.493978083133697510e-02 -1.282095313072204590e-01 6.704187393188476562e-02 1.863487362861633301e-01 -3.001604676246643066e-01 3.847317993640899658e-01 9.756796061992645264e-02 -1.233559548854827881e-01 -2.089661955833435059e-01 1.266091316938400269e-02 -1.506875753402709961e-01 3.121452331542968750e-01 -1.799263209104537964e-01 -1.445825099945068359e-01 1.193179637193679810e-01 -1.399279385805130005e-01 2.483372688293457031e-01 1.730046868324279785e-01 1.768289804458618164e-01 -4.139612615108489990e-02 6.839857250452041626e-02 -1.457414180040359497e-01 1.837049871683120728e-01 4.631152749061584473e-02 -4.338670894503593445e-02 1.603190451860427856e-01 3.559068441390991211e-01
-4.115527868270874023e-02 -4.192222654819488525e-02 9.998462349176406860e-02 6.390440464019775391e-02 -1.842551678419113159e-02 -1.837712228298187256e-01 1.238256916403770447e-01 1.162885427474975586e-01 2.165083736181259155e-01 -8.783014863729476929e-02 4.296858012676239014e-01 1.477997899055480957e-01 1.786790937185287476e-01 1.077340841293334961e-01 -1.081835702061653137e-01 1.267772763967514038e-01 4.078956842422485352e-01 1.560268253087997437e-01 7.552882283926010132e-02 2.068135887384414673e-01 3.813871741294860840e-02 1.251725293695926666e-02 2.387985736131668091e-01 3.810701668262481689e-01 -3.488048911094665527e-02 -2.200403809547424316e-02 2.269878834486007690e-01 -5.517419427633285522e-02 -2.569592185318470001e-02 -6.895403563976287842e-02 2.585533261299133301e-01 -1.246749088168144226e-01
1.923695057630538940e-01 3.724868223071098328e-02 -2.022567391395568848e-01 -1.893447190523147583e-01 -2.579187750816345215e-01 -2.833720445632934570e-01 1.095432937145233154e-01 2.091162204742431641e-01 3.056711256504058838e-01 -1.686053350567817688e-02 7.983960956335067749e-02 -5.366396158933639526e-02 -5.044377222657203674e-02 9.242581203579902649e-03 2.356623299419879913e-02 -2.219969481229782104e-01 3.003022372722625732e-01 1.451078802347183228e-01 -1.012320518493652344e-01 -1.889591291546821594e-02 2.196999490261077881e-01 -1.210243776440620422e-01 1.859354674816131592e-01 3.977396190166473389e-01 -9.172210097312927246e-02 -1.756013929843902588e-01 2.878011167049407959e-01 1.524800509214401245e-01 2.914807014167308807e-02 5.553225427865982056e-02 -2.391227753832936287e-03 7.798959501087665558e-03
-5.563160404562950134e-03 6.982349604368209839e-02 -2.257169187068939209e-01 -1.361895799636840820e-01 -5.779387056827545166e-02 5.087812244892120361e-02 -7.362405769526958466e-03 -3.325376808643341064e-01 -1.026637852191925049e-01 -2.471313327550888062e-01 4.565753638744354248e-01 8.079763501882553101e-02 -1.713237613439559937e-01 2.021172642707824707e-02 6.161752715706825256e-02 -2.687622904777526855e-01 3.207640647888183594e-01 2.918019890785217285e-01 -1.180856376886367798e-01 4.752082750201225281e-02 -7.057183980941772461e-02 -7.408212125301361084e-02 -7.723009586334228516e-02 1.843404769897460938e-01 -8.439174294471740723e-02 -1.121605336666107178e-01 1.431716382503509521e-01 4.170209541916847229e-02 1.075186021625995636e-02 -2.410170137882232666e-01 2.398020774126052856e-01 6.585347652435302734e-02
1.733276396989822388e-01 5.305324122309684753e-02 1.542228162288665771e-01 2.432814091444015503e-01 7.511571049690246582e-02 2.545072138309478760e-01 9.524323046207427979e-02 1.178981438279151917e-01 2.058399841189384460e-02 -3.809280395507812500e-01 2.741963863372802734e-01 -7.375624030828475952e-02 -1.783403754234313965e-01 -2.771970331668853760e-01 1.302385181188583374e-01 -1.091108247637748718e-01 1.421153247356414795e-01 2.802139520645141602e-01 1.495409607887268066e-01 -1.641295999288558960e-01 -1.009662300348281860e-01 7.413352280855178833e-02 9.838834404945373535e-02 3.449349403381347656e-01 -5.625470727682113647e-02 -3.974508959800004959e-03 -1.187831833958625793e-01 -1.181675866246223450e-02 6.598213221877813339e-03 -6.797409057617187500e-02 3.355340659618377686e-01 -8.714794181287288666e-03
-7.896784693002700806e-02 -9.522020071744918823e-02 -4.595765769481658936e-01 -1.294642314314842224e-02 -2.507072389125823975e-01 -3.246619924902915955e-02 7.140747457742691040e-02 3.663052022457122803e-01 -1.775160878896713257e-01 -2.300266176462173462e-01 3.893859684467315674e-01 1.821995824575424194e-01 -1.278135031461715698e-01 4.560604318976402283e-02 -1.148665547370910645e-01 -2.141015529632568359e-01 1.516131311655044556e-01 9.286064654588699341e-03 -3.802752122282981873e-02 -1.418593078851699829e-01 -1.643959432840347290e-01 -1.707576811313629150e-01 1.350942403078079224e-01 2.386286258697509766e-01 4.218856629449874163e-04 4.409764707088470459e-02 1.057149171829223633e-01 -1.687153242528438568e-02 4.547469317913055420e-02 2.785818092525005341e-02 1.467584073543548584e-01 -9.813981503248214722e-02
1.004480943083763123e-01 1.276899427175521851e-01 -3.396945297718048096e-01 6.093858182430267334e-02 -5.856468528509140015e-02 -1.730695553123950958e-02 1.238435804843902588e-01 1.071697920560836792e-01 6.909500062465667725e-02 -2.187623083591461182e-01 4.530432522296905518e-01 8.081226842477917671e-04 -9.668856859207153320e-02 2.890310585498809814e-01 -2.943639755249023438e-01 -1.213453635573387146e-01 2.498330622911453247e-01 3.063498437404632568e-01 -1.154748722910881042e-01 -7.023931946605443954e-03 -1.160865351557731628e-01 -2.770933695137500763e-02 1.164300441741943359e-01 1.832412183284759521e-01 1.354046016931533813e-01 5.811779759824275970e-03 1.141598224639892578e-01 1.517249345779418945e-01 5.239177867770195007e-02 2.314419597387313843e-01 1.060463339090347290e-01 -1.371136009693145752e-01
1.789999604225158691e-01 8.647823333740234375e-02 1.036171987652778625e-01 -1.909498721361160278e-01 -3.042259216308593750e-01 1.584487408399581909e-01 3.149705007672309875e-02 -2.258115261793136597e-02 2.650630176067352295e-01 -2.289161086082458496e-01 2.153400145471096039e-02 1.301865875720977783e-01 1.069419905543327332e-01 -7.018987834453582764e-02 -1.027539893984794617e-01 -3.745398819446563721e-01 3.536173105239868164e-01 4.484721273183822632e-02 -1.078168079257011414e-01 1.306615024805068970e-01 -6.971482932567596436e-02 -1.651206761598587036e-01 -1.539874374866485596e-01 1.213981956243515015e-01 -2.134668529033660889e-01 3.838914036750793457e-01 1.980042159557342529e-01 1.628895476460456848e-02 4.705024138092994690e-02 5.777427181601524353e-02 1.216475293040275574e-01 8.806981891393661499e-02
-9.218110889196395874e-02 -2.099051512777805328e-02 -1.480394452810287476e-01 -2.661149501800537109e-01 -3.210081160068511963e-01 -6.658154726028442383e-02 1.459128409624099731e-01 2.608819305896759033e-01 1.436877399682998657e-01 -7.406205683946609497e-02 3.911306858062744141e-01 -2.079403214156627655e-02 -1.543287485837936401e-01 -1.727318316698074341e-01 -2.487610131502151489e-01 -6.616888195276260376e-02 2.883530557155609131e-01 1.115469485521316528e-01 1.481812149286270142e-01 -2.484466582536697388e-01 4.558703303337097168e-02 -8.687436580657958984e-02 1.027422621846199036e-01 2.038559764623641968e-01 -1.507078856229782104e-01 -3.305110707879066467e-02 1.344601064920425415e-01 2.043145596981048584e-01 1.801253557205200195e-01 -1.240285634994506836e-01 5.627465993165969849e-02 -1.624888181686401367e-01
-2.175410091876983643e-02 2.437018752098083496e-01 -1.157398298382759094e-01 2.050849646329879761e-01 -1.878231316804885864e-01 1.271287947893142700e-01 -2.081492543220520020e-01 -1.605377495288848877e-01 -9.113717079162597656e-02 -2.037036716938018799e-01 1.427671611309051514e-01 1.003233268857002258e-01 -3.643943071365356445e-01 -3.211618959903717041e-01 -4.979897662997245789e-02 8.089005202054977417e-02 3.503285944461822510e-01 9.205070137977600098e-02 1.195205301046371460e-01 -3.882228210568428040e-02 -1.076600402593612671e-01 2.699958086013793945e-01 5.938559770584106445e-02 1.856501102447509766e-01 -5.918543785810470581e-02 -8.279711753129959106e-02 7.046169787645339966e-02 1.790634989738464355e-01 7.824560999870300293e-02 5.476419627666473389e-02 3.281169831752777100e-01 7.278168946504592896e-02
1.212533786892890930e-01 5.633070692420005798e-02 4.191320762038230896e-02 -1.432752609252929688e-01 -2.763444185256958008e-01 3.797925636172294617e-02 -1.643220931291580200e-01 -1.070478335022926331e-01 2.750462889671325684e-01 -6.450948864221572876e-02 3.015622310340404510e-02 1.772385537624359131e-01 1.185197234153747559e-01 -6.593403220176696777e-02 -1.563998609781265259e-01 -8.371759951114654541e-02 2.328321933746337891e-01 -2.353789051994681358e-03 -2.726478502154350281e-02 2.232659608125686646e-01 -1.763730496168136597e-01 -1.392092704772949219e-01 1.968579180538654327e-02 3.255994319915771484e-01 -2.151107043027877808e-01 3.327600955963134766e-01 3.338252007961273193e-01 4.077678173780441284e-02 -3.387584164738655090e-02 1.299680471420288086e-01 2.373373806476593018e-01 2.745960056781768799e-01
1.288287639617919922e-01 3.035928010940551758e-01 -1.446382403373718262e-01 -2.052035629749298096e-01 -1.435891687870025635e-01 8.189721405506134033e-02 -3.494334220886230469e-02 1.638237535953521729e-01 9.103708714246749878e-02 -2.416038364171981812e-01 1.653284281492233276e-01 -2.667300999164581299e-01 1.328856796026229858e-01 2.411404550075531006e-01 -1.657647192478179932e-01 -1.438121646642684937e-01 1.855883449316024780e-01 -2.367054298520088196e-02 8.230552077293395996e-02 -1.268092840909957886e-01 -1.323250234127044678e-01 -1.145968586206436157e-01 7.004944980144500732e-02 3.387977778911590576e-01 3.298477968201041222e-03 -3.578370437026023865e-02 4.096118807792663574e-01 -3.411406651139259338e-03 -2.030179202556610107e-01 -1.704064011573791504e-01 1.874552369117736816e-01 3.233666718006134033e-02
-2.054520547389984131e-01 1.068372055888175964e-01 2.341107837855815887e-02 3.409600555896759033e-01 -3.517127931118011475e-01 6.945429835468530655e-03 -1.886082142591476440e-01 -2.914012223482131958e-02 -6.352694239467382431e-03 -3.998654484748840332e-01 3.078537881374359131e-01 1.597158163785934448e-01 8.172078430652618408e-02 1.254913210868835449e-01 6.789360195398330688e-02 3.522070124745368958e-02 1.856296658515930176e-01 3.025984764099121094e-01 -1.182808503508567810e-01 8.195774257183074951e-02 -6.828309595584869385e-02 -1.508340835571289062e-01 2.982969954609870911e-02 2.149252742528915405e-01 2.097739875316619873e-01 -9.963134676218032837e-02 2.230243533849716187e-01 -4.130277782678604126e-02 1.146111451089382172e-02 1.488108932971954346e-01 -1.995541155338287354e-03 1.096521317958831787e-01
-7.081776857376098633e-02 8.615925908088684082e-02 -2.991181313991546631e-01 -1.506795454770326614e-02 -5.206633359193801880e-02 -1.600563228130340576e-01 1.619781553745269775e-01 1.420863866806030273e-01 -1.780432909727096558e-01 -3.626761734485626221e-01 1.903142184019088745e-01 2.152316570281982422e-01 -1.174262315034866333e-01 1.501854658126831055e-01 -1.622084528207778931e-01 -8.864824473857879639e-02 2.436947524547576904e-01 3.384788334369659424e-02 -1.394135951995849609e-01 -2.246034890413284302e-01 -1.431074291467666626e-01 -2.613456547260284424e-01 1.498676836490631104e-01 2.909708023071289062e-01 -7.345077395439147949e-02 -7.350707054138183594e-02 1.498070657253265381e-01 1.488795280456542969e-01 -1.111052650958299637e-02 3.251305520534515381e-01 8.853008598089218140e-02 -1.068566516041755676e-01
7.256126403808593750e-02 1.684700697660446167e-01 -1.713581979274749756e-01 1.121188234537839890e-02 -2.095936983823776245e-01 -5.262085236608982086e-03 6.988921202719211578e-03 -2.072437703609466553e-01 -1.672026328742504120e-02 -2.198925018310546875e-01 3.958797156810760498e-01 -3.985913470387458801e-02 -2.229786366224288940e-01 1.091877818107604980e-01 3.537604585289955139e-02 -6.808032095432281494e-02 2.518891096115112305e-01 2.840667665004730225e-01 -2.990086376667022705e-01 5.856102332472801208e-02 -2.433184534311294556e-03 1.964084245264530182e-02 1.476771384477615356e-01 4.570591747760772705e-01 6.115736439824104309e-03 -2.228702753782272339e-01 3.305848687887191772e-02 -1.025912016630172729e-01 6.498961150646209717e-02 -8.095235377550125122e-02 1.860576122999191284e-01 -2.521947957575321198e-02
1.454196274280548096e-01 1.895711123943328857e-01 -1.432987451553344727e-01 1.024222895503044128e-01 2.178940549492835999e-02 7.269594818353652954e-02 2.697599828243255615e-01 3.146237432956695557e-01 -3.558972477912902832e-02 -1.136177852749824524e-01 3.797585666179656982e-01 -6.551785394549369812e-03 -2.239197343587875366e-01 -2.812032997608184814e-01 -2.179073691368103027e-01 -2.122880071401596069e-01 4.411723837256431580e-02 1.824683547019958496e-01 3.986701741814613342e-02 -7.931840419769287109e-02 -2.753041386604309082e-01 -2.587264962494373322e-02 1.621571630239486694e-01 2.511559426784515381e-01 -1.140707507729530334e-01 2.564076706767082214e-02 1.530843228101730347e-01 -1.077145710587501526e-01 1.216773316264152527e-02 1.318996101617813110e-01 2.665695250034332275e-01 -8.889995515346527100e-02
2.017926424741744995e-02 1.284574065357446671e-02 2.961384952068328857e-01 2.481289654970169067e-01 -3.529840335249900818e-02 -1.681652516126632690e-01 -1.812408417463302612e-01 1.057349145412445068e-01 -2.223685442004352808e-05 -2.506151497364044189e-01 1.188732162117958069e-01 -7.878594100475311279e-02 1.653738617897033691e-01 -1.182058453559875488e-01 -2.937282621860504150e-01 -1.857339292764663696e-01 2.614625394344329834e-01 -1.783809065818786621e-01 -6.679066270589828491e-02 -2.131486386060714722e-01 -2.890431284904479980e-01 -1.788859367370605469e-01 5.862197373062372208e-03 3.846718370914459229e-01 -1.394583564251661301e-02 6.829508580267429352e-03 1.500851362943649292e-01 2.514733970165252686e-01 2.631175704300403595e-02 8.787827938795089722e-02 2.482990920543670654e-02 1.506725251674652100e-01
1.725808233022689819e-01 1.789093911647796631e-01 -8.323920518159866333e-02 -2.449381798505783081e-01 -3.351981341838836670e-01 -1.437350660562515259e-01 -6.924813496880233288e-04 2.314874902367591858e-02 2.750834822654724121e-01 1.078099459409713745e-01 1.708076298236846924e-01 -3.146166563965380192e-04 -8.500440418720245361e-02 -1.394178867340087891e-01 -1.699849590659141541e-02 -2.905605733394622803e-02 1.151230707764625549e-01 1.710500270128250122e-01 1.587863862514495850e-01 -1.505535244941711426e-01 5.457230657339096069e-02 -2.164320051670074463e-01 4.833957552909851074e-02 4.411215484142303467e-01 -1.248721405863761902e-01 -1.503870785236358643e-01 -8.101571351289749146e-02 3.353409469127655029e-01 1.812276691198348999e-01 1.254691034555435181e-01 1.607614159584045410e-01 1.570702791213989258e-01
1.316417008638381958e-01 6.143243610858917236e-02 -6.573808938264846802e-02 -1.636858135461807251e-01 -2.580376565456390381e-01 3.717289492487907410e-02 -6.394784152507781982e-02 -1.275386214256286621e-01 3.049701750278472900e-01 6.571941543370485306e-03 5.921271815896034241e-02 4.052760452032089233e-02 1.547822803258895874e-01 -2.908225953578948975e-01 1.268034428358078003e-01 1.063892617821693420e-01 3.052067458629608154e-01 1.366031914949417114e-01 2.424162067472934723e-02 -1.615925133228302002e-01 -2.440601587295532227e-02 -8.452556096017360687e-03 -8.565515279769897461e-02 4.730583131313323975e-01 -1.820442974567413330e-01 -3.490716964006423950e-02 7.794135063886642456e-02 4.385231435298919678e-01 1.134186685085296631e-01 -5.060053989291191101e-02 4.342544451355934143e-02 7.059838622808456421e-02
5.612966790795326233e-02 2.707679569721221924e-01 -5.979346483945846558e-02 -7.879838347434997559e-02 -4.237204790115356445e-02 5.483387410640716553e-02 -1.056705042719841003e-01 1.288731247186660767e-01 1.473769992589950562e-01 -3.224546313285827637e-01 2.232282012701034546e-01 1.352731734514236450e-01 2.215055525302886963e-01 -1.144000887870788574e-01 -3.977498039603233337e-02 1.201819907873868942e-02 4.501391649246215820e-01 -2.311259508132934570e-01 -5.642097070813179016e-02 7.059802114963531494e-02 -4.157992452383041382e-02 2.800654470920562744e-01 2.612682580947875977e-01 1.706685870885848999e-01 -1.471555978059768677e-01 -1.126322429627180099e-02 4.803005605936050415e-02 2.377929538488388062e-01 -6.509868055582046509e-02 1.078262478113174438e-01 8.665491640567779541e-02 2.787368893623352051e-01
-1.085805743932723999e-01 -3.890640288591384888e-02 1.477851569652557373e-01 1.717614978551864624e-01 -1.708367913961410522e-01 1.112724393606185913e-01 -2.592206373810768127e-02 1.789598762989044189e-01 -1.294912863522768021e-02 -5.019157528877258301e-01 3.006810545921325684e-01 -1.028513386845588684e-01 1.069738715887069702e-02 1.041862368583679199e-01 -2.071604728698730469e-01 6.193921342492103577e-02 4.420527815818786621e-02 -5.448412895202636719e-02 -1.607990860939025879e-01 -2.096725068986415863e-02 -4.090227484703063965e-01 -2.679337561130523682e-01 -2.744827792048454285e-02 2.835622429847717285e-01 1.926095224916934967e-02 2.117511332035064697e-01 6.628844887018203735e-02 -2.216744609177112579e-02 3.778571635484695435e-02 -3.965223580598831177e-02 1.529821455478668213e-01 -1.494210213422775269e-01
-9.891087561845779419e-02 -9.102779626846313477e-02 3.128831833600997925e-02 -3.098455071449279785e-02 -9.681522101163864136e-02 2.520697414875030518e-01 -1.429054588079452515e-01 1.986245661973953247e-01 -1.787195801734924316e-01 -7.763168960809707642e-02 1.290128529071807861e-01 9.808374941349029541e-02 2.121016383171081543e-02 -3.319953382015228271e-02 -2.887586951255798340e-01 -3.014074265956878662e-01 3.242126107215881348e-01 2.744587361812591553e-01 -2.031296193599700928e-01 -3.649654984474182129e-02 -1.302742119878530502e-02 -9.355039335787296295e-03 -2.692999318242073059e-02 3.920432031154632568e-01 2.357776761054992676e-01 4.373927041888237000e-02 2.323864847421646118e-01 3.417063504457473755e-02 1.186129227280616760e-01 4.627747461199760437e-02 3.169203102588653564e-01 -1.239301357418298721e-02
-5.123839247971773148e-03 2.315420359373092651e-01 -9.521037340164184570e-03 2.284811735153198242e-01 -2.121822685003280640e-01 -5.727616325020790100e-02 -2.987428009510040283e-01 -1.705319993197917938e-02 -1.716996580362319946e-01 -2.762170135974884033e-01 1.202923208475112915e-01 1.719474941492080688e-01 -2.654449045658111572e-01 -2.945177555084228516e-01 5.963835120201110840e-02 1.511231213808059692e-01 3.976288139820098877e-01 5.310849472880363464e-02 5.718970671296119690e-02 -2.167395353317260742e-01 -4.004789516329765320e-02 1.764686852693557739e-01 -1.016530990600585938e-01 1.169125214219093323e-01 -1.812132424674928188e-03 -6.169757992029190063e-02 1.529119163751602173e-01 1.452423036098480225e-01 1.749578267335891724e-01 1.185922250151634216e-01 1.785790473222732544e-01 1.733309328556060791e-01
1.688363105058670044e-01 -1.100959628820419312e-01 6.115400418639183044e-02 5.570777505636215210e-02 -7.866366952657699585e-02 -5.319697409868240356e-02 -5.788966640830039978e-02 1.195034906268119812e-01 9.838113933801651001e-02 -3.453811705112457275e-01 3.287373185157775879e-01 5.967865884304046631e-02 5.636347085237503052e-02 -6.847803294658660889e-02 1.163348034024238586e-01 -4.104436188936233521e-02 2.774922549724578857e-01 3.113777339458465576e-01 -1.578252762556076050e-01 8.289363980293273926e-02 -3.795083612203598022e-02 -4.491724818944931030e-02 -3.279733657836914062e-01 3.703837394714355469e-01 -1.546930223703384399e-01 1.120993867516517639e-01 1.855734288692474365e-01 8.152863383293151855e-02 -1.847717165946960449e-01 2.839561700820922852e-01 -5.741051584482192993e-02 -1.122660562396049500e-01
5.030694231390953064e-02 2.690786421298980713e-01 -1.281198561191558838e-01 2.730995416641235352e-01 -5.110410600900650024e-02 -4.241884052753448486e-01 4.259361326694488525e-02 2.424745559692382812e-01 2.327127158641815186e-01 -1.802068203687667847e-01 2.242300808429718018e-01 -7.115700282156467438e-03 -9.738989174365997314e-02 -1.626923382282257080e-01 -1.067973375320434570e-01 -1.744229719042778015e-02 2.825942635536193848e-01 -1.341430693864822388e-01 -1.617479920387268066e-01 -1.337344795465469360e-01 -1.506893932819366455e-01 -1.116062402725219727e-01 -1.044433265924453735e-01 1.447008401155471802e-01 -4.518688842654228210e-02 1.679622940719127655e-02 2.798729836940765381e-01 3.023004829883575439e-01 1.149294152855873108e-02 1.414691805839538574e-01 6.054107472300529480e-02 -3.910261392593383789e-02
1.710575539618730545e-03 4.501698538661003113e-02 -1.984585225582122803e-01 -6.467447429895401001e-02 -1.547161787748336792e-01 1.471009254455566406e-01 -1.527433749288320541e-02 1.264986395835876465e-01 1.311860680580139160e-01 -4.289142191410064697e-01 7.145559787750244141e-02 -5.972227454185485840e-02 4.033051803708076477e-02 2.246980816125869751e-01 -2.612676322460174561e-01 1.650269031524658203e-01 3.078594803810119629e-01 -1.099199876189231873e-01 -1.997908055782318115e-01 2.344942837953567505e-01 2.907759882509708405e-02 2.836991474032402039e-02 3.298228979110717773e-02 3.654448091983795166e-01 -2.131111323833465576e-01 1.140454225242137909e-02 2.594152987003326416e-01 1.531629264354705811e-01 3.800119739025831223e-03 2.100464142858982086e-02 2.397685497999191284e-01 5.322200432419776917e-02
1.353197693824768066e-01 2.695843279361724854e-01 1.249477043747901917e-01 2.721444070339202881e-01 -9.545421600341796875e-02 -2.005879953503608704e-02 -7.402271777391433716e-02 2.389320880174636841e-01 -6.415734533220529556e-03 -4.885838329792022705e-01 1.894000768661499023e-01 1.621244847774505615e-02 4.179793968796730042e-02 -6.131500378251075745e-02 -2.179497927427291870e-01 4.544602241367101669e-03 -5.197349190711975098e-02 -6.549491733312606812e-02 -8.274982869625091553e-02 8.793210238218307495e-02 -2.701404094696044922e-01 2.677679993212223053e-02 -3.231103997677564621e-03 3.416518867015838623e-01 -1.711767017841339111e-01 1.363701969385147095e-01 2.141064256429672241e-01 5.544465407729148865e-02 3.039808385074138641e-02 -2.700358331203460693e-01 1.909612566232681274e-01 -1.460284087806940079e-02
4.116987809538841248e-02 6.139290332794189453e-02 -3.513979613780975342e-01 2.467226237058639526e-03 -1.203512474894523621e-01 3.283156156539916992e-01 -1.316830217838287354e-01 1.162381935864686966e-02 -1.861003786325454712e-01 -1.779772341251373291e-01 3.918583095073699951e-01 1.601736098527908325e-01 -1.342680752277374268e-01 6.677497178316116333e-02 -6.542680412530899048e-02 7.675750553607940674e-02 1.533749103546142578e-01 2.302388995885848999e-01 -1.297003030776977539e-01 8.650734275579452515e-02 -1.852622954174876213e-03 -2.215772122144699097e-01 1.650069952011108398e-01 4.105864465236663818e-01 4.976156726479530334e-02 -5.927775800228118896e-02 1.289942264556884766e-01 8.709464967250823975e-02 1.977913975715637207e-01 -2.931845188140869141e-02 1.642338931560516357e-01 -1.010171994566917419e-01
1.653499901294708252e-01 4.141499698162078857e-01 -2.101536542177200317e-01 1.349182128906250000e-01 1.712802946567535400e-01 -4.081076476722955704e-03 -4.323093593120574951e-02 8.662487566471099854e-02 -2.130148746073246002e-02 -5.425225943326950073e-02 2.574214041233062744e-01 2.857159078121185303e-01 9.269116818904876709e-02 -9.332708269357681274e-02 7.200122624635696411e-02 1.150397397577762604e-02 3.957802653312683105e-01 1.907971352338790894e-01 -1.736117452383041382e-01 -1.084688752889633179e-01 -1.143466681241989136e-01 -7.041469216346740723e-02 -3.796089068055152893e-02 1.761543750762939453e-01 1.069326475262641907e-01 2.485564649105072021e-01 1.358845680952072144e-01 -3.522631525993347168e-02 7.234426587820053101e-02 -1.613605469465255737e-01 3.412702083587646484e-01 -4.142265766859054565e-03
1.100736185908317566e-01 2.262325584888458252e-01 9.237703680992126465e-02 -1.491941660642623901e-01 -1.317628473043441772e-02 1.118038743734359741e-01 -1.685738265514373779e-01 9.559433162212371826e-02 -2.701810561120510101e-02 -4.050120115280151367e-01 1.347011625766754150e-01 5.409115180373191833e-02 3.518784791231155396e-02 -2.172841429710388184e-01 -6.419380754232406616e-02 -1.296503096818923950e-01 2.706853486597537994e-02 3.002029657363891602e-01 -1.831097453832626343e-01 -6.127281114459037781e-02 -1.552819609642028809e-01 -2.589043974876403809e-01 2.673078775405883789e-01 -4.875559359788894653e-02 -3.858778253197669983e-02 7.212301343679428101e-02 2.752772718667984009e-02 2.991392612457275391e-01 8.121658861637115479e-02 8.351967483758926392e-02 4.436254203319549561e-01 -6.689138244837522507e-03
1.006435826420783997e-01 2.063151001930236816e-01 6.975404173135757446e-02 -1.470876298844814301e-02 -3.575803637504577637e-01 -1.510531455278396606e-01 -2.703604698181152344e-01 -1.109785437583923340e-01 1.469695419073104858e-01 1.367472112178802490e-02 1.004070416092872620e-01 -1.458040922880172729e-01 -6.130184978246688843e-02 -1.886102855205535889e-01 -7.474555075168609619e-02 -1.227518320083618164e-01 4.190257489681243896e-01 1.076797842979431152e-01 -1.687755882740020752e-01 -4.082402959465980530e-02 -2.081786748021841049e-03 1.992565765976905823e-02 2.017643600702285767e-01 1.352216452360153198e-01 6.910032033920288086e-02 1.360055506229400635e-01 3.413332700729370117e-01 -1.339109241962432861e-01 9.721802175045013428e-02 -6.075856089591979980e-02 3.757676780223846436e-01 6.508070230484008789e-02
7.251527160406112671e-02 -2.584013044834136963e-01 -1.724876910448074341e-01 -1.510858237743377686e-01 -8.291912078857421875e-02 6.066493690013885498e-02 -9.610415250062942505e-02 4.316548258066177368e-02 -1.346617564558982849e-02 -2.925103008747100830e-01 2.145780026912689209e-01 1.182295083999633789e-01 -2.141181379556655884e-01 -1.378382444381713867e-01 -1.522911489009857178e-01 5.241990834474563599e-02 2.567857205867767334e-01 2.445662915706634521e-01 -2.894767522811889648e-01 2.744255959987640381e-02 -2.690943181514739990e-01 -8.369735628366470337e-02 -5.353666096925735474e-02 4.045118391513824463e-01 1.099148318171501160e-01 -4.565227404236793518e-02 2.094854563474655151e-01 1.365927308797836304e-01 2.409146875143051147e-01 -1.367972940206527710e-01 -1.268612500280141830e-02 -8.572326600551605225e-02
8.439652621746063232e-02 2.444152683019638062e-01 1.415081024169921875e-01 2.411072552204132080e-01 4.163137450814247131e-02 -1.389083103276789188e-03 6.220337375998497009e-02 -3.729125857353210449e-02 1.105091497302055359e-01 -2.193350344896316528e-01 3.682992458343505859e-01 1.547337882220745087e-02 -3.763822019100189209e-01 8.173652738332748413e-02 1.398681253194808960e-01 -2.525244653224945068e-01 3.556950092315673828e-01 1.600495725870132446e-01 3.209649026393890381e-01 -2.789309434592723846e-02 -2.165891379117965698e-01 7.960123568773269653e-02 -7.567858695983886719e-02 1.416154354810714722e-01 -2.638658322393894196e-02 -1.052917242050170898e-01 7.776738144457340240e-03 -5.714727193117141724e-02 1.252421587705612183e-01 2.189738675951957703e-02 2.320950478315353394e-01 1.767013920471072197e-03
1.116432622075080872e-01 4.304092228412628174e-01 5.278061702847480774e-02 -2.334299385547637939e-01 -1.277515441179275513e-01 -2.006679400801658630e-02 -2.973405420780181885e-01 3.240342438220977783e-02 4.102795198559761047e-02 -5.661313980817794800e-02 1.314903944730758667e-01 -8.816243708133697510e-02 1.385971903800964355e-01 -2.948271632194519043e-01 -9.033671021461486816e-02 -1.075777038931846619e-01 2.424550801515579224e-01 -2.310474403202533722e-02 -7.586652785539627075e-02 5.760786309838294983e-02 -1.407567262649536133e-01 1.433364450931549072e-01 2.701369300484657288e-02 2.967529594898223877e-01 4.497450590133666992e-02 4.498580470681190491e-02 3.516013324260711670e-01 8.343240246176719666e-03 1.744232922792434692e-01 3.411438316106796265e-02 3.232375383377075195e-01 1.471578776836395264e-01
8.714292943477630615e-02 1.651731878519058228e-01 -4.039361774921417236e-01 -1.895545423030853271e-02 -4.311142489314079285e-03 1.418871283531188965e-01 -1.187683567404747009e-01 -8.822340518236160278e-02 -9.626233577728271484e-02 -2.866543531417846680e-01 3.156356513500213623e-01 2.581673264503479004e-01 -1.205793619155883789e-01 -1.023749560117721558e-01 1.156596764922142029e-01 -1.383538544178009033e-01 3.317927122116088867e-01 2.500422298908233643e-01 -6.991106271743774414e-02 2.099385857582092285e-01 -3.516084551811218262e-01 2.270837314426898956e-02 -1.041612997651100159e-01 9.792577475309371948e-02 1.128571555018424988e-01 -1.511142253875732422e-01 -2.662322856485843658e-02 5.573822185397148132e-02 -9.330812096595764160e-02 4.768587276339530945e-02 1.375648975372314453e-01 9.414546191692352295e-02
2.242445945739746094e-02 1.717700362205505371e-01 1.032913699746131897e-01 -2.092813141644001007e-02 -6.663250178098678589e-02 4.035787284374237061e-02 -6.791429966688156128e-02 2.575331032276153564e-01 2.740339636802673340e-01 -1.971290856599807739e-01 2.549532353878021240e-01 2.588506937026977539e-01 2.238222509622573853e-01 -1.720161139965057373e-01 1.325217168778181076e-02 -9.605545550584793091e-02 4.412485659122467041e-01 2.879740856587886810e-02 -1.342630833387374878e-01 3.531443700194358826e-02 -3.482833206653594971e-01 2.907003462314605713e-01 9.494698047637939453e-02 1.909039914608001709e-01 1.127852872014045715e-01 -1.444499008357524872e-02 -7.835602387785911560e-03 -1.222077384591102600e-01 1.929265446960926056e-02 -1.309373974800109863e-02 1.372700333595275879e-01 1.828951835632324219e-01
7.514028251171112061e-02 -2.003774940967559814e-01 2.421942055225372314e-01 -4.572031274437904358e-02 -1.703155040740966797e-01 -2.259761691093444824e-01 -5.150413140654563904e-02 1.713052242994308472e-01 2.584604918956756592e-01 -2.242283076047897339e-01 4.042882919311523438e-01 1.858115196228027344e-01 -1.570274680852890015e-02 1.508601307868957520e-01 -6.104553118348121643e-02 -2.978087663650512695e-01 3.920744657516479492e-01 1.171272806823253632e-02 -1.916419416666030884e-01 2.652560770511627197e-01 -4.599805921316146851e-02 -2.518042363226413727e-02 -2.934930659830570221e-02 5.926570296287536621e-02 -2.207837104797363281e-01 -5.708542466163635254e-02 2.305406145751476288e-02 7.288847118616104126e-02 -4.745607450604438782e-02 1.422383189201354980e-01 4.870431870222091675e-02 -1.147473137825727463e-02
2.083862423896789551e-01 3.488817512989044189e-01 9.122608602046966553e-02 -1.913239806890487671e-01 8.009298145771026611e-02 -1.893260180950164795e-01 -1.410426348447799683e-01 -4.485231637954711914e-02 9.730761498212814331e-02 -2.513377368450164795e-01 1.168007180094718933e-01 2.837773859500885010e-01 9.707632660865783691e-02 -1.283603757619857788e-01 5.669924989342689514e-02 -1.312592923641204834e-01 3.537057340145111084e-01 9.316557645797729492e-02 -1.246750876307487488e-01 1.270136386156082153e-01 -1.897552758455276489e-01 -2.019466087222099304e-02 3.208871781826019287e-01 1.510057747364044189e-01 -9.267179667949676514e-02 2.104183286428451538e-01 1.885071545839309692e-01 2.480760216712951660e-01 2.259984146803617477e-03 -1.616570949554443359e-01 9.273382276296615601e-02 1.679330319166183472e-02
6.212137639522552490e-03 4.304081797599792480e-01 -2.433336898684501648e-02 -1.485683619976043701e-01 -3.211605548858642578e-01 1.311520934104919434e-01 2.841305732727050781e-02 -8.776226639747619629e-02 9.435582906007766724e-03 -1.372401788830757141e-02 4.642181843519210815e-02 2.609678804874420166e-01 2.364911884069442749e-01 -1.414668112993240356e-01 -9.104106575250625610e-04 -1.962777823209762573e-01 4.267427623271942139e-01 -9.310356527566909790e-02 -5.123090744018554688e-02 3.538733348250389099e-02 -1.622421443462371826e-01 9.058274328708648682e-02 1.015419512987136841e-01 2.302830666303634644e-01 1.115717142820358276e-01 4.507083818316459656e-02 3.001258969306945801e-01 1.380954384803771973e-01 1.247276514768600464e-01 8.726971596479415894e-02 1.720439791679382324e-01 -9.626362472772598267e-02
2.627905607223510742e-01 5.638659745454788208e-02 -1.689961254596710205e-01 6.825557351112365723e-02 1.315659731626510620e-01 -4.169305902905762196e-04 1.267838776111602783e-01 1.090908348560333252e-01 -1.146024651825428009e-02 -1.789592206478118896e-01 3.860131800174713135e-01 1.368699781596660614e-02 -1.341460198163986206e-01 -2.531766593456268311e-01 -2.276019304990768433e-01 -4.660496488213539124e-02 2.060722745954990387e-02 1.339332759380340576e-01 1.246546804904937744e-01 -1.969881355762481689e-02 -2.468328326940536499e-01 1.840142905712127686e-02 2.743320763111114502e-01 2.639243304729461670e-01 -1.804375350475311279e-01 4.702753573656082153e-02 2.365384846925735474e-01 7.478889077901840210e-02 1.130765303969383240e-01 2.996550500392913818e-01 2.927933633327484131e-01 -8.215462416410446167e-02
2.807755768299102783e-01 1.234474703669548035e-01 -6.501966714859008789e-02 -1.803418546915054321e-01 -1.964763998985290527e-01 3.262306749820709229e-02 -3.663269057869911194e-02 1.604347229003906250e-01 -1.726365685462951660e-01 -3.356539085507392883e-02 1.323042958974838257e-01 -1.019748225808143616e-01 2.048261016607284546e-01 -2.398732602596282959e-01 -3.588357567787170410e-02 -1.622208952903747559e-01 2.274671494960784912e-01 1.463036388158798218e-01 -1.860237270593643188e-01 5.172330513596534729e-02 -2.247878909111022949e-01 1.484568566083908081e-01 3.368591889739036560e-02 2.287252545356750488e-01 3.738979250192642212e-02 4.203226789832115173e-02 4.064209163188934326e-01 -6.042369455099105835e-02 -8.893107622861862183e-02 1.525058746337890625e-01 4.196095168590545654e-01 2.862209640443325043e-02
4.870969057083129883e-02 2.782827019691467285e-01 1.945365592837333679e-02 4.366897791624069214e-02 -1.540160626173019409e-01 -2.727675437927246094e-02 1.442317962646484375e-01 3.680667653679847717e-02 2.323603183031082153e-01 -1.695124208927154541e-01 1.775205135345458984e-01 9.400992095470428467e-02 2.276330441236495972e-01 -1.024783775210380554e-01 1.433581709861755371e-01 2.818609178066253662e-01 4.608133435249328613e-01 -6.269511580467224121e-02 9.926807135343551636e-03 1.810312569141387939e-01 -1.884011030197143555e-01 -2.897429093718528748e-02 2.215530574321746826e-01 2.518289685249328613e-01 -3.404732644557952881e-01 -8.813090622425079346e-02 7.248676568269729614e-02 7.243791129440069199e-03 -9.315738826990127563e-02 -5.586317740380764008e-03 1.905393898487091064e-01 -1.178386136889457703e-01
1.918344497680664062e-01 8.446511626243591309e-02 -5.281766131520271301e-02 -1.235772818326950073e-01 -1.256258636713027954e-01 1.913538575172424316e-01 8.230412751436233521e-02 2.065576314926147461e-01 2.404059320688247681e-01 -3.214733302593231201e-01 1.608082354068756104e-01 1.180434450507164001e-01 2.101140767335891724e-01 -1.554765999317169189e-01 -2.750211954116821289e-01 -1.158240810036659241e-01 1.188298091292381287e-01 3.193317353725433350e-01 -1.241216510534286499e-01 3.357602059841156006e-01 -6.109873577952384949e-02 -1.082135178148746490e-02 1.960909664630889893e-01 2.113843560218811035e-01 -1.568675488233566284e-01 -5.712689459323883057e-02 -3.546020388603210449e-02 2.962130680680274963e-02 6.928943842649459839e-02 1.324697583913803101e-01 2.649074494838714600e-01 -1.552713960409164429e-01
2.650742419064044952e-02 7.992992550134658813e-02 1.015830226242542267e-02 -4.624902084469795227e-02 -2.769088149070739746e-01 -8.242131024599075317e-02 -1.781384497880935669e-01 -2.071661129593849182e-02 2.153288125991821289e-01 -1.128801889717578888e-02 1.206851527094841003e-01 1.882576495409011841e-01 -7.499972730875015259e-02 -4.416019842028617859e-02 -9.815923124551773071e-02 -1.162024363875389099e-01 2.330634891986846924e-01 1.391206532716751099e-01 -1.700330227613449097e-01 3.380092680454254150e-01 3.616005554795265198e-02 -2.185561358928680420e-01 2.305935136973857880e-02 1.782769411802291870e-01 -1.975850462913513184e-01 3.596026599407196045e-01 2.486302703619003296e-01 2.701114714145660400e-01 -1.438111662864685059e-01 1.770146191120147705e-01 2.048839628696441650e-01 2.290661633014678955e-01
8.254712820053100586e-02 1.589395254850387573e-01 -2.808688580989837646e-01 -6.381417065858840942e-02 5.371193401515483856e-03 1.189652364701032639e-02 -1.561287641525268555e-01 -1.441190838813781738e-01 -1.762347817420959473e-01 -2.051863223314285278e-01 3.443530201911926270e-01 -8.885261416435241699e-02 -7.940378040075302124e-02 7.579325884580612183e-02 -6.285617500543594360e-02 -2.088999934494495392e-02 4.885292947292327881e-01 2.047632187604904175e-01 -1.004697009921073914e-01 5.350290983915328979e-02 -7.250194251537322998e-02 1.266726404428482056e-01 1.286392211914062500e-01 2.870514094829559326e-01 8.251330256462097168e-02 -1.996574401855468750e-01 1.397831737995147705e-01 -1.474146246910095215e-01 9.411858022212982178e-02 -2.243558466434478760e-01 2.480920255184173584e-01 -3.311989828944206238e-02
2.661394514143466949e-02 4.621820151805877686e-01 9.617336839437484741e-02 -1.784689277410507202e-01 -2.780244946479797363e-01 9.613745659589767456e-02 7.843200862407684326e-02 -7.787633687257766724e-02 1.426720470190048218e-01 -3.087519705295562744e-01 1.211289092898368835e-01 -4.274828359484672546e-02 -5.636708345264196396e-03 9.058778174221515656e-03 -8.876007795333862305e-02 -2.594751119613647461e-01 3.650420606136322021e-01 -8.013367652893066406e-02 4.447591304779052734e-02 -9.081961959600448608e-02 -1.938647031784057617e-01 -1.904435339383780956e-03 2.293861806392669678e-01 -5.826715007424354553e-02 -6.161178275942802429e-02 1.501885056495666504e-01 2.149030566215515137e-01 2.615052461624145508e-01 1.603147238492965698e-01 1.450097411870956421e-01 5.742044001817703247e-02 6.221152096986770630e-02
2.672968506813049316e-01 1.037924364209175110e-01 1.656663836911320686e-03 -7.153568416833877563e-02 1.290981322526931763e-01 -2.932488732039928436e-02 1.889459490776062012e-01 3.531534075736999512e-01 -6.259705126285552979e-02 -1.744102835655212402e-01 3.448949754238128662e-01 -1.967403106391429901e-02 1.389537453651428223e-01 -1.296613067388534546e-01 -2.918375432491302490e-01 -5.665201693773269653e-02 1.474595218896865845e-01 1.825803220272064209e-01 2.759544849395751953e-01 -2.234655432403087616e-02 -2.289151214063167572e-02 -1.069497466087341309e-01 -3.109488077461719513e-02 3.436526656150817871e-01 -1.360511779785156250e-01 -2.877384796738624573e-02 2.520769238471984863e-01 -7.620613276958465576e-02 -3.810212388634681702e-02 2.399879246950149536e-01 2.143872678279876709e-01 9.341425262391567230e-03
-3.143537789583206177e-02 -2.439919672906398773e-02 -1.312976628541946411e-01 1.969891935586929321e-01 -1.099418476223945618e-01 -2.947556078433990479e-01 -9.300027787685394287e-02 8.877354860305786133e-02 2.803804576396942139e-01 -3.104661703109741211e-01 1.982553303241729736e-01 -9.034405648708343506e-02 9.112162142992019653e-02 -3.114623427391052246e-01 -2.354459762573242188e-01 2.151991426944732666e-02 1.299500614404678345e-01 -9.972777962684631348e-02 6.788079440593719482e-02 -5.080643575638532639e-03 1.120374798774719238e-01 -2.771575450897216797e-01 8.530994504690170288e-02 2.267498075962066650e-01 1.495798081159591675e-01 -1.768707782030105591e-01 1.045152619481086731e-01 1.673014461994171143e-01 4.301599040627479553e-02 2.347431331872940063e-01 3.286808431148529053e-01 7.817047834396362305e-02
1.398631036281585693e-01 3.248302042484283447e-01 -1.386404633522033691e-01 -6.871962547302246094e-02 -3.018938899040222168e-01 -3.622322157025337219e-02 -1.412990391254425049e-01 1.249645128846168518e-01 1.965037360787391663e-02 -1.447258591651916504e-01 6.974859535694122314e-02 -1.695784628391265869e-01 2.130085676908493042e-01 -7.369117438793182373e-02 -1.583565622568130493e-01 -3.123095445334911346e-02 2.135827988386154175e-01 5.006130412220954895e-02 -7.766085118055343628e-02 -1.731582172214984894e-02 9.938265383243560791e-02 1.547749936580657959e-01 2.418072968721389771e-01 3.043862283229827881e-01 -6.060129776597023010e-02 3.165205009281635284e-03 5.163764357566833496e-01 5.907210707664489746e-02 3.235878050327301025e-02 -3.918897733092308044e-02 2.681590616703033447e-01 -5.848184973001480103e-02
2.207607030868530273e-01 1.730402000248432159e-02 -2.519291341304779053e-01 4.302518069744110107e-02 -3.044542372226715088e-01 -7.263015955686569214e-02 -1.082921996712684631e-01 1.193434372544288635e-01 3.613612055778503418e-01 1.012343727052211761e-02 2.270292043685913086e-01 5.173845589160919189e-02 -8.318798989057540894e-02 -1.496638953685760498e-01 -1.795154809951782227e-01 1.672869920730590820e-01 2.127158194780349731e-01 -1.182103808969259262e-02 -7.723279763013124466e-03 1.019554287195205688e-01 3.746442496776580811e-03 6.137061398476362228e-03 2.799004614353179932e-01 1.982549130916595459e-01 2.956075221300125122e-02 -2.608214616775512695e-01 2.476821839809417725e-01 2.028591930866241455e-02 1.849273592233657837e-02 1.045107766985893250e-01 4.141668677330017090e-01 1.652215234935283661e-02
3.128770589828491211e-01 1.842309087514877319e-01 -1.429102290421724319e-02 2.004985883831977844e-02 6.973388046026229858e-02 -9.796912968158721924e-02 1.240031123161315918e-01 2.711681723594665527e-01 -1.717661917209625244e-01 -1.129811033606529236e-01 3.219596743583679199e-01 3.503002226352691650e-02 -5.039380490779876709e-02 -2.368280738592147827e-01 -1.380880177021026611e-01 -1.192670688033103943e-01 1.125909760594367981e-01 3.456712514162063599e-02 1.043152064085006714e-01 4.468359518796205521e-03 -2.910972535610198975e-01 9.271070361137390137e-03 1.242135167121887207e-01 1.711935251951217651e-01 -1.264962255954742432e-01 6.303714960813522339e-02 1.056851595640182495e-01 8.770531415939331055e-02 1.059084683656692505e-01 3.770413696765899658e-01 3.876781463623046875e-01 -1.681567579507827759e-01
5.106381699442863464e-02 2.142195403575897217e-01 -2.160436064004898071e-01 1.052498444914817810e-01 -1.011829730123281479e-02 1.644700318574905396e-01 -1.838488727807998657e-01 -1.424342840909957886e-01 1.671952009201049805e-01 -2.321136295795440674e-01 2.285805642604827881e-01 -1.296500265598297119e-01 -8.687213808298110962e-02 -3.938597068190574646e-02 -2.149867862462997437e-01 -2.436271160840988159e-01 4.065043926239013672e-01 -1.472689211368560791e-01 5.052450299263000488e-02 1.019676700234413147e-01 -1.920350193977355957e-01 -7.239030301570892334e-02 -3.436964750289916992e-02 8.687492460012435913e-02 -1.809505075216293335e-01 1.848910599946975708e-01 2.924252152442932129e-01 -7.290043681859970093e-02 -3.092630803585052490e-01 -5.742835998535156250e-02 6.722871214151382446e-02 1.870881915092468262e-01
1.561677753925323486e-01 3.080580532550811768e-01 7.119534909725189209e-02 2.562842667102813721e-01 -9.013827890157699585e-02 -1.998222023248672485e-01 -1.302913725376129150e-01 3.125723898410797119e-01 -8.148019015789031982e-02 -4.585864841938018799e-01 2.156243473291397095e-01 4.127752408385276794e-02 -8.398800343275070190e-02 -7.730790227651596069e-02 -3.032594919204711914e-01 -1.616942137479782104e-02 2.163750305771827698e-02 -1.295875012874603271e-01 -1.165214776992797852e-01 -6.981257349252700806e-02 -3.043905645608901978e-02 2.668676525354385376e-02 1.482255011796951294e-01 3.455455005168914795e-01 2.864485234022140503e-02 -3.951848298311233521e-02 3.196313232183456421e-02 4.964248836040496826e-02 -3.776167333126068115e-02 -2.600702345371246338e-01 1.476927995681762695e-01 -3.696864470839500427e-02
-1.136076003313064575e-01 2.363632470369338989e-01 -6.237534061074256897e-02 8.779404312372207642e-02 -1.751280575990676880e-01 -2.692923247814178467e-01 8.108226954936981201e-02 1.253907978534698486e-01 -1.487877666950225830e-01 -2.536841928958892822e-01 1.599530577659606934e-01 1.854542940855026245e-01 9.159685671329498291e-02 9.087718278169631958e-02 -1.816918551921844482e-01 -7.306338101625442505e-02 2.830570042133331299e-01 -1.395842805504798889e-02 -1.052613928914070129e-01 -2.822351455688476562e-01 -1.742681115865707397e-01 -3.210475742816925049e-01 2.121764272451400757e-01 1.335383653640747070e-01 -2.024804353713989258e-01 -2.587537169456481934e-01 9.915418177843093872e-02 1.734621524810791016e-01 -6.138674169778823853e-02 1.600758433341979980e-01 1.715950369834899902e-01 -1.364420950412750244e-01
-1.398612111806869507e-01 6.339047849178314209e-02 -8.341885358095169067e-02 8.841075748205184937e-02 -2.405498623847961426e-01 2.522304356098175049e-01 1.585906744003295898e-02 8.001539856195449829e-02 1.069053635001182556e-01 -2.114713937044143677e-01 1.918330788612365723e-01 -3.700895980000495911e-02 1.214291974902153015e-01 -1.698657721281051636e-01 -1.042474806308746338e-02 -1.586759090423583984e-01 6.214281320571899414e-01 5.090631544589996338e-02 4.735900089144706726e-02 7.927695661783218384e-02 -1.433774083852767944e-01 -4.071118310093879700e-02 1.023966469801962376e-03 -3.804616630077362061e-02 -4.527238756418228149e-02 2.331604808568954468e-01 2.413609065115451813e-02 -1.118655577301979065e-01 -9.555187076330184937e-02 3.216075599193572998e-01 1.973480582237243652e-01 -1.683137565851211548e-01
3.966177813708782196e-03 -9.243778884410858154e-02 -1.323097497224807739e-01 1.887003332376480103e-02 -1.290993690490722656e-01 3.463804721832275391e-02 -6.064894795417785645e-02 2.955044060945510864e-02 2.267119139432907104e-01 -3.047221601009368896e-01 1.886753439903259277e-01 2.389315702021121979e-02 8.274977654218673706e-02 3.014207482337951660e-01 -3.210109770298004150e-01 1.344341337680816650e-01 3.310071229934692383e-01 7.513446360826492310e-02 -6.380691379308700562e-02 5.382395163178443909e-02 -2.904792129993438721e-02 -6.224147975444793701e-02 1.176209822297096252e-01 3.908328115940093994e-01 -3.023972511291503906e-01 1.261340528726577759e-01 2.634093463420867920e-01 -1.173047721385955811e-01 9.760265797376632690e-02 9.685300290584564209e-02 2.127381861209869385e-01 -6.139059737324714661e-02
4.051440954208374023e-02 3.353866040706634521e-01 -1.486146152019500732e-01 -2.355128899216651917e-02 7.849885150790214539e-03 9.928288310766220093e-02 -2.650925517082214355e-01 -8.900929242372512817e-02 2.587358355522155762e-01 -2.043980509042739868e-01 -1.111228093504905701e-01 7.029966264963150024e-02 2.170595675706863403e-01 -1.715038344264030457e-02 -1.137921661138534546e-01 -2.877675592899322510e-01 3.292886018753051758e-01 -5.722706019878387451e-02 -1.759400591254234314e-02 -1.158308237791061401e-01 3.739919885993003845e-02 -6.894674897193908691e-02 2.526741027832031250e-01 1.484887748956680298e-01 -1.003100164234638214e-02 -8.523549884557723999e-02 1.465551704168319702e-01 2.323136925697326660e-01 -4.751863330602645874e-02 1.811804026365280151e-01 3.843822777271270752e-01 -1.510342657566070557e-01
3.016742877662181854e-02 -2.550500035285949707e-01 -2.704510092735290527e-01 -4.070256277918815613e-02 -1.403342634439468384e-01 2.715863287448883057e-02 -4.151028394699096680e-02 1.390274465084075928e-01 -7.659090682864189148e-03 -2.047067284584045410e-01 1.804465651512145996e-01 1.188435256481170654e-01 -1.695552468299865723e-01 -9.624959528446197510e-02 -1.425680369138717651e-01 -1.136386673897504807e-02 3.031731545925140381e-01 3.034984171390533447e-01 -1.696318984031677246e-01 5.586572736501693726e-02 -3.253161609172821045e-01 -9.320124983787536621e-02 -1.077495515346527100e-01 4.099608659744262695e-01 2.232713252305984497e-01 -1.776031553745269775e-01 1.530027389526367188e-01 3.328557312488555908e-02 4.220291599631309509e-02 -1.737745702266693115e-01 5.539675429463386536e-02 -1.398766636848449707e-01
-4.606717079877853394e-02 1.899126768112182617e-01 -1.019536480307579041e-01 2.944990061223506927e-02 -1.037136316299438477e-01 1.071207150816917419e-01 -1.196407992392778397e-02 -2.365320324897766113e-01 6.371318548917770386e-02 -1.093717589974403381e-01 1.527258306741714478e-01 2.309619337320327759e-01 2.094223648309707642e-01 -1.394294202327728271e-01 -2.065732330083847046e-01 9.138493984937667847e-02 5.194639563560485840e-01 4.432493355125188828e-03 -4.502993077039718628e-02 3.128854185342788696e-02 -5.748857185244560242e-02 1.093702539801597595e-01 -3.503638878464698792e-02 2.669990360736846924e-01 -1.560884565114974976e-01 2.075627595186233521e-01 2.288933247327804565e-01 8.453597128391265869e-02 8.205678313970565796e-02 2.347416281700134277e-01 9.392625093460083008e-02 -3.269855380058288574e-01
-2.834491245448589325e-02 -1.061285510659217834e-01 -3.129397630691528320e-01 -1.938276886940002441e-01 -2.456758618354797363e-01 -3.412455692887306213e-02 -1.684018038213253021e-02 3.536712527275085449e-01 1.546363979578018188e-01 -9.353628754615783691e-02 4.282376468181610107e-01 7.256357371807098389e-02 -1.205716282129287720e-01 6.119006872177124023e-02 -3.089834749698638916e-01 -1.947844326496124268e-01 3.383828699588775635e-01 1.033770516514778137e-01 8.578564226627349854e-02 -2.440081089735031128e-01 -1.752382144331932068e-02 -6.750937318429350853e-04 5.121650546789169312e-02 1.386272609233856201e-01 -1.307766735553741455e-01 -4.755985457450151443e-03 1.502944976091384888e-01 9.369663894176483154e-02 6.306447088718414307e-02 -4.882106930017471313e-02 -3.560793399810791016e-02 -1.489244252443313599e-01
1.681391894817352295e-01 1.170158758759498596e-01 -1.813542246818542480e-01 -6.857861578464508057e-02 -7.412154227495193481e-02 4.139665514230728149e-02 -5.479126051068305969e-02 -1.817280948162078857e-01 -9.401483088731765747e-02 -9.537451714277267456e-02 3.798485696315765381e-01 5.384878814220428467e-02 -3.163776695728302002e-01 1.340026855468750000e-01 4.565740004181861877e-02 -2.176617085933685303e-01 3.620614707469940186e-01 1.843778640031814575e-01 -3.149894475936889648e-01 -9.641809761524200439e-02 -4.701830819249153137e-02 5.483373254537582397e-02 6.849534064531326294e-02 2.030704170465469360e-01 -1.396313458681106567e-01 -1.671001762151718140e-01 1.932857781648635864e-01 -8.742759004235267639e-03 1.610041856765747070e-01 -1.404210925102233887e-01 2.861667573451995850e-01 8.628211915493011475e-02
-1.172258332371711731e-01 -2.183688618242740631e-02 1.402567028999328613e-01 3.209615349769592285e-01 -1.221798807382583618e-01 3.326264619827270508e-01 -2.423266023397445679e-01 2.142564766108989716e-02 4.973037913441658020e-02 -2.833284735679626465e-01 1.767187863588333130e-01 2.710929811000823975e-01 -1.248467490077018738e-01 -1.994802057743072510e-02 1.415462791919708252e-01 -1.074233651161193848e-01 5.654691159725189209e-02 4.463069513440132141e-02 1.837605535984039307e-01 3.563248366117477417e-02 -1.667074412107467651e-01 -1.894465386867523193e-01 4.616975411772727966e-02 3.208098113536834717e-01 -1.621385216712951660e-01 -1.499184966087341309e-01 -3.151103854179382324e-02 7.320913672447204590e-02 2.053135773167014122e-03 -4.740717634558677673e-02 3.772146701812744141e-01 1.862691640853881836e-01
1.836558133363723755e-01 3.302021324634552002e-01 1.345130652189254761e-01 -1.725712716579437256e-01 -4.462338984012603760e-02 2.044705487787723541e-02 -2.570374310016632080e-01 2.005898579955101013e-02 9.656243026256561279e-02 -6.912245601415634155e-02 7.549746334552764893e-02 2.094879895448684692e-01 2.932607196271419525e-02 -6.720831245183944702e-02 -3.211118578910827637e-01 1.113354265689849854e-01 4.182201325893402100e-01 -1.177953183650970459e-01 1.110471785068511963e-01 1.717604398727416992e-01 -3.206286430358886719e-01 1.007703319191932678e-01 7.620778679847717285e-02 1.765256077051162720e-01 -3.705558180809020996e-02 1.365079283714294434e-01 3.557519242167472839e-02 2.669036090373992920e-01 1.774175167083740234e-01 -9.215897321701049805e-02 1.510968357324600220e-01 -1.416165232658386230e-01
-1.330696791410446167e-01 -8.677296340465545654e-03 2.606194615364074707e-01 2.136811763048171997e-01 -1.757231205701828003e-01 6.297522038221359253e-02 5.071219429373741150e-02 1.808583922684192657e-02 1.722626835107803345e-01 -3.374622762203216553e-01 1.372717022895812988e-01 -1.924337595701217651e-01 -1.983746513724327087e-02 -2.736577391624450684e-01 -1.594607234001159668e-01 1.369739621877670288e-01 3.067633509635925293e-01 -4.177049174904823303e-02 -2.246732860803604126e-01 4.824285581707954407e-02 -3.223827183246612549e-01 -9.664648026227951050e-02 -3.311141859740018845e-03 3.400585949420928955e-01 -5.623119324445724487e-02 2.162926495075225830e-01 2.380807399749755859e-01 1.379369646310806274e-01 -3.082452900707721710e-02 -6.319220364093780518e-02 6.063494831323623657e-02 -1.187823992222547531e-02
1.692605465650558472e-01 4.629977419972419739e-02 -3.150541782379150391e-01 -1.572865694761276245e-01 -3.807822940871119499e-03 -2.643786370754241943e-02 -5.887063685804605484e-03 -2.194407433271408081e-01 -1.561686992645263672e-01 -3.460802733898162842e-01 4.495914578437805176e-01 -1.078496798872947693e-01 -1.409400701522827148e-01 -1.173412054777145386e-02 5.449110269546508789e-02 -1.382163763046264648e-01 2.400519549846649170e-01 2.382470220327377319e-01 -1.052909120917320251e-01 9.347008541226387024e-03 -8.421659469604492188e-02 1.386098843067884445e-02 8.141069556586444378e-04 2.490007430315017700e-01 -9.848274290561676025e-02 -1.216449439525604248e-01 9.116469323635101318e-02 2.503114938735961914e-02 1.091753318905830383e-02 -2.129558026790618896e-01 3.301745951175689697e-01 1.163715496659278870e-01
-1.413392871618270874e-01 2.328047305345535278e-01 1.166612729430198669e-01 1.408089604228734970e-02 -1.299439072608947754e-01 -6.265595555305480957e-02 -1.723198145627975464e-01 1.421344429254531860e-01 1.124376654624938965e-01 -1.802745014429092407e-01 2.708867490291595459e-01 1.765480078756809235e-02 2.644729912281036377e-01 -1.566188409924507141e-02 2.103893905878067017e-01 1.754465848207473755e-01 5.951905846595764160e-01 -1.979004293680191040e-01 1.192436832934617996e-02 1.675703972578048706e-01 -1.970537155866622925e-01 4.407443571835756302e-03 8.589086681604385376e-02 1.516091525554656982e-01 -1.675098240375518799e-01 -3.258007112890481949e-03 3.279718011617660522e-02 6.347911804914474487e-02 -1.556409597396850586e-01 4.220066964626312256e-02 1.439194828271865845e-01 -8.060251176357269287e-02
7.151350378990173340e-02 -8.493951708078384399e-02 -5.348940566182136536e-02 1.343485265970230103e-01 -8.341088891029357910e-03 -1.657738983631134033e-01 -1.875620186328887939e-01 -8.497837185859680176e-02 1.820262968540191650e-01 -2.730499207973480225e-01 2.193605005741119385e-01 2.273609302937984467e-02 -8.901318069547414780e-04 -4.171961918473243713e-02 6.271238625049591064e-02 -1.686044782400131226e-01 3.663379251956939697e-01 1.723528653383255005e-01 -2.400165647268295288e-01 1.954268291592597961e-02 -3.882190585136413574e-02 1.555769592523574829e-01 -4.562384262681007385e-02 4.505237340927124023e-01 -4.494598880410194397e-02 3.146258741617202759e-02 2.635458111763000488e-01 -7.256524637341499329e-03 -2.763076126575469971e-01 2.095353901386260986e-01 -1.551218926906585693e-01 -1.920559704303741455e-01
-1.919180452823638916e-01 1.281337887048721313e-01 -4.813209176063537598e-02 9.080204367637634277e-02 -2.771873772144317627e-01 1.031086780130863190e-02 6.039927527308464050e-02 1.139926984906196594e-01 9.586726129055023193e-02 -2.536322176456451416e-01 2.828706800937652588e-01 2.129880785942077637e-01 1.030017137527465820e-01 1.882807016372680664e-01 -2.874343097209930420e-02 2.229357659816741943e-01 3.839913308620452881e-01 3.591957688331604004e-01 -2.416543215513229370e-01 1.549888998270034790e-01 -1.321143209934234619e-01 -1.095453500747680664e-01 2.138871252536773682e-01 2.117745131254196167e-01 -8.294375240802764893e-02 -3.216615319252014160e-02 1.212152242660522461e-01 -4.239274561405181885e-02 -4.041342437267303467e-02 -3.822088986635208130e-02 1.597410142421722412e-01 1.231472641229629517e-01
-3.384891152381896973e-02 1.314156502485275269e-02 -7.934396713972091675e-02 8.654883503913879395e-02 -2.951012551784515381e-01 1.609277129173278809e-01 -7.359155267477035522e-02 -6.613376317545771599e-04 7.707067579030990601e-02 -2.629882395267486572e-01 3.611381351947784424e-01 8.765199780464172363e-02 2.346675097942352295e-01 2.092133648693561554e-02 -3.741263411939144135e-03 -2.479189187288284302e-01 4.391181170940399170e-01 2.519755065441131592e-01 -9.842940419912338257e-02 2.772698365151882172e-02 -2.191736549139022827e-01 1.521186232566833496e-01 -9.525443613529205322e-02 -2.952947840094566345e-02 9.159716218709945679e-02 2.013919316232204437e-02 2.054461389780044556e-01 -2.229833751916885376e-01 -4.529529064893722534e-02 2.123443633317947388e-01 1.616940945386886597e-01 -1.199912503361701965e-01
6.542929261922836304e-02 -6.067503616213798523e-02 2.039861232042312622e-01 1.467211842536926270e-01 -2.115448117256164551e-01 -7.280937861651182175e-04 -1.788754202425479889e-02 1.967437267303466797e-01 2.879849262535572052e-02 -3.294868171215057373e-01 3.383113741874694824e-01 4.109189286828041077e-02 1.000491604208946228e-01 -9.513188153505325317e-02 2.130001038312911987e-01 -7.451403141021728516e-02 1.900402158498764038e-01 3.330791294574737549e-01 -2.149325311183929443e-01 7.395425438880920410e-02 -9.039448946714401245e-02 -3.521285578608512878e-02 -3.334135413169860840e-01 3.069100081920623779e-01 -1.419740021228790283e-01 1.384327113628387451e-01 9.768062084913253784e-02 1.363915801048278809e-01 -8.598573505878448486e-02 2.062723189592361450e-01 -4.296018183231353760e-02 -1.298516392707824707e-01
1.096699386835098267e-01 6.352534890174865723e-02 -1.810472756624221802e-01 -1.253623664379119873e-01 -2.043405920267105103e-01 -2.796665728092193604e-01 -1.199849694967269897e-01 1.681172251701354980e-01 2.553036250174045563e-02 -2.258992008864879608e-02 3.295980989933013916e-01 -2.460350282490253448e-02 4.497186094522476196e-02 6.882746517658233643e-02 -4.461232721805572510e-01 -9.488796442747116089e-02 3.463401198387145996e-01 2.426219172775745392e-02 -1.071928516030311584e-01 -1.868323087692260742e-01 2.207144908607006073e-02 -8.595444262027740479e-02 1.074661538004875183e-01 2.777237296104431152e-01 -2.174495458602905273e-01 -1.618240177631378174e-01 5.460803955793380737e-02 2.055289596319198608e-01 -3.034646064043045044e-02 -1.268242150545120239e-01 4.167670384049415588e-03 -2.200305014848709106e-01
3.051645494997501373e-02 1.430096179246902466e-01 1.373546123504638672e-01 2.022005766630172729e-01 -4.946132749319076538e-02 7.223886996507644653e-02 -9.573566168546676636e-02 2.592943608760833740e-01 -1.772060059010982513e-02 -5.006007552146911621e-01 2.868898212909698486e-01 1.251164674758911133e-01 2.326322197914123535e-01 -1.856709867715835571e-01 -1.016065254807472229e-01 1.004560068249702454e-01 4.263587470632046461e-04 1.625329852104187012e-01 -1.362933516502380371e-01 1.508172601461410522e-01 -1.046014353632926941e-01 6.709385663270950317e-02 -2.848083712160587311e-02 4.030321240425109863e-01 -8.217693120241165161e-02 5.608098208904266357e-02 2.007599025964736938e-01 5.690686777234077454e-02 -4.904422163963317871e-02 -1.985677182674407959e-01 -8.109140209853649139e-03 -1.874858736991882324e-01
-5.410569906234741211e-02 4.532799497246742249e-02 7.779207080602645874e-02 6.602802872657775879e-02 -3.144793808460235596e-01 4.177563637495040894e-02 8.771875500679016113e-02 1.717532575130462646e-01 3.303040564060211182e-01 -2.075431495904922485e-01 2.887560725212097168e-01 -4.108400084078311920e-03 7.762345671653747559e-02 -1.256984919309616089e-01 9.416244179010391235e-02 1.859993338584899902e-01 4.462042450904846191e-01 -1.927143931388854980e-01 1.885141134262084961e-01 2.386231124401092529e-01 -1.574055403470993042e-01 -1.691020093858242035e-02 2.392011284828186035e-01 4.664094746112823486e-02 -1.328869163990020752e-01 1.741661131381988525e-02 1.393206417560577393e-01 1.015490442514419556e-01 3.929347544908523560e-02 1.395445503294467926e-02 2.885273694992065430e-01 8.282857015728950500e-03
-1.344111114740371704e-01 7.787699252367019653e-02 -1.867850124835968018e-01 6.184028834104537964e-02 -1.371458172798156738e-01 -1.942846626043319702e-01 1.723705977201461792e-02 2.163238376379013062e-01 1.208414584398269653e-01 -3.356775343418121338e-01 1.380131691694259644e-01 2.344575375318527222e-01 -1.383156180381774902e-01 -6.544364243745803833e-02 -4.041474759578704834e-01 -2.373794317245483398e-01 3.622491061687469482e-01 3.983746469020843506e-02 5.478929728269577026e-02 -2.598583102226257324e-01 9.055234491825103760e-03 -4.382678307592868805e-03 -4.165897518396377563e-02 4.071472957730293274e-02 -5.585400015115737915e-02 -1.506941318511962891e-01 7.037580758333206177e-02 3.177021145820617676e-01 -1.107431352138519287e-01 -7.380150258541107178e-02 8.684778958559036255e-02 -1.590787917375564575e-01
6.005185097455978394e-02 -5.233220290392637253e-04 5.513245239853858948e-03 4.567142203450202942e-02 -1.095528975129127502e-01 -2.207284569740295410e-01 2.642430067062377930e-01 -5.743626505136489868e-02 6.851953919976949692e-03 -4.264953434467315674e-01 8.204317092895507812e-02 6.886027008295059204e-02 -1.556302011013031006e-01 1.278545260429382324e-01 -3.455460965633392334e-01 -1.555298864841461182e-01 4.019567668437957764e-01 -1.100205779075622559e-01 -4.769315570592880249e-02 -4.101530462503433228e-02 -2.154656350612640381e-01 -8.216722309589385986e-02 5.373569205403327942e-02 7.585940510034561157e-02 -7.409297674894332886e-02 -2.834285199642181396e-01 1.810010373592376709e-01 2.821075618267059326e-01 1.904739588499069214e-01 4.883212503045797348e-03 6.869052350521087646e-02 -6.491556763648986816e-02
4.719406366348266602e-02 1.902495473623275757e-01 -2.192059755325317383e-01 6.510250270366668701e-02 -1.163352951407432556e-01 -1.784078627824783325e-01 1.676904852502048016e-03 2.514334209263324738e-02 -2.796222865581512451e-01 -2.411742508411407471e-01 2.312936633825302124e-01 3.703191876411437988e-01 4.868254065513610840e-02 1.540249735116958618e-01 -2.504999637603759766e-01 -1.628998070955276489e-01 4.112979173660278320e-01 9.469338506460189819e-02 -8.642464131116867065e-02 -8.428464829921722412e-02 -3.718295320868492126e-02 -2.537305355072021484e-01 1.661690175533294678e-01 1.142139509320259094e-01 -1.506021469831466675e-01 -1.421484798192977905e-01 6.953743100166320801e-02 3.068171627819538116e-02 6.487286090850830078e-02 2.292621135711669922e-01 -5.702564120292663574e-02 -1.145102009177207947e-01
1.735986918210983276e-01 1.949231624603271484e-01 -3.711552545428276062e-02 -2.369805723428726196e-01 -7.435724139213562012e-02 2.933511510491371155e-02 -2.123447358608245850e-01 -9.877908229827880859e-02 2.683395445346832275e-01 -1.979915350675582886e-01 3.487941995263099670e-02 2.068530172109603882e-01 3.771972283720970154e-02 -1.959336921572685242e-03 -3.222224116325378418e-02 -2.217325568199157715e-01 4.221150875091552734e-01 -2.103203162550926208e-02 8.847759105265140533e-03 -1.661984473466873169e-01 -3.886387050151824951e-01 -1.323253810405731201e-01 -8.288668096065521240e-02 2.562540397047996521e-02 -1.452139392495155334e-02 2.682178616523742676e-01 2.833876013755798340e-01 4.058875888586044312e-02 9.943029284477233887e-02 -6.163469702005386353e-02 1.139998286962509155e-01 -2.075157314538955688e-01
-2.067619413137435913e-01 -1.698867604136466980e-02 2.639919221401214600e-01 1.949635744094848633e-01 -2.181437611579895020e-01 -2.214387245476245880e-02 -2.381814867258071899e-01 1.730713248252868652e-01 -1.180472876876592636e-02 -2.875149548053741455e-01 -1.037176046520471573e-02 7.859808951616287231e-02 6.429960578680038452e-02 -1.454441547393798828e-01 -2.037965506315231323e-01 -9.206483513116836548e-02 4.139370918273925781e-01 -1.368590444326400757e-01 4.236196354031562805e-02 -9.163143113255500793e-03 -1.547811925411224365e-01 -1.380516141653060913e-01 -9.499362111091613770e-02 3.619088828563690186e-01 -1.736339926719665527e-02 1.523339301347732544e-01 5.990095064043998718e-02 1.941739320755004883e-01 -1.998083293437957764e-01 -2.046863883733749390e-01 3.021637164056301117e-02 1.661584973335266113e-01
-1.279809325933456421e-01 3.344345390796661377e-01 5.192322283983230591e-02 -2.936085760593414307e-01 -3.188044205307960510e-02 1.026687100529670715e-01 6.516601890325546265e-02 1.718664467334747314e-01 2.803553640842437744e-01 -2.507646381855010986e-01 4.187938570976257324e-02 5.586040392518043518e-02 6.084795668721199036e-02 3.247091174125671387e-02 -1.279244571924209595e-01 -3.123892545700073242e-01 2.563832998275756836e-01 -3.552823886275291443e-02 1.927404552698135376e-01 7.680923491716384888e-02 -1.052748709917068481e-01 -1.953659355640411377e-01 3.748727217316627502e-02 2.960858345031738281e-01 8.903127908706665039e-02 1.071779206395149231e-01 3.138194382190704346e-01 1.939078420400619507e-01 -1.443209350109100342e-01 -1.675826311111450195e-02 1.976796984672546387e-01 9.174129366874694824e-02
1.785378307104110718e-01 4.088580012321472168e-01 1.307734102010726929e-01 -2.180152535438537598e-01 -1.409804522991180420e-01 1.213353127241134644e-01 -1.951832175254821777e-01 -9.021524339914321899e-02 2.099263221025466919e-01 -1.957244426012039185e-01 2.793138027191162109e-01 1.321930438280105591e-01 1.660014875233173370e-02 -3.227255493402481079e-02 -1.151028424501419067e-01 -2.767855525016784668e-01 2.288098037242889404e-01 1.629032939672470093e-01 -2.254601418972015381e-01 -3.714807331562042236e-02 -1.654660254716873169e-01 -2.665787562727928162e-02 1.039273142814636230e-01 2.466999739408493042e-02 -3.501450717449188232e-01 1.108337864279747009e-01 1.608586460351943970e-01 1.140864193439483643e-01 -1.630914211273193359e-01 -6.771726906299591064e-02 9.672287851572036743e-02 3.912012651562690735e-02
-1.837499886751174927e-01 -8.594020456075668335e-02 -1.543336641043424606e-02 -1.050833091139793396e-01 -2.610817849636077881e-01 -4.186556488275527954e-02 -6.132039427757263184e-02 2.052650600671768188e-01 3.416954576969146729e-01 -3.750085830688476562e-01 2.031945139169692993e-01 1.211412623524665833e-01 -1.852183490991592407e-01 3.780865296721458435e-02 -3.560807406902313232e-01 -1.160530447959899902e-01 3.199782073497772217e-01 4.602073505520820618e-02 -4.876691848039627075e-02 -3.149970173835754395e-01 2.980272471904754639e-02 1.494192890822887421e-02 3.116429317742586136e-03 1.172595098614692688e-01 -9.532600641250610352e-02 -3.967186808586120605e-02 3.840913996100425720e-02 3.132692724466323853e-02 1.213000118732452393e-01 -2.133943140506744385e-01 1.372439116239547729e-01 -1.709715276956558228e-01
3.285202383995056152e-02 3.698456287384033203e-02 -1.045816317200660706e-01 2.371014505624771118e-01 8.769950270652770996e-02 5.292124301195144653e-02 -1.863415469415485859e-03 -1.686733961105346680e-01 1.081005856394767761e-01 -2.077566832304000854e-01 1.617944985628128052e-01 1.848847568035125732e-01 -1.499807983636856079e-01 3.801242262125015259e-02 -6.647480279207229614e-02 -4.270780980587005615e-01 2.606181204319000244e-01 7.066518813371658325e-02 2.580814063549041748e-01 -6.215395033359527588e-02 -1.661810427904129028e-01 -5.658635869622230530e-02 -2.391029149293899536e-01 3.764787912368774414e-01 -1.081516146659851074e-01 -3.255658224225044250e-02 5.472714081406593323e-02 -2.254440933465957642e-01 1.189038753509521484e-01 -1.512417644262313843e-01 2.942419052124023438e-01 -4.705090820789337158e-02
-2.059798687696456909e-02 1.906006038188934326e-01 -8.818178437650203705e-03 2.336314171552658081e-01 -9.530140459537506104e-02 1.143060997128486633e-01 -1.006353572010993958e-01 -8.647808805108070374e-03 1.606440544128417969e-01 -2.497045248746871948e-01 2.240386307239532471e-01 3.714862093329429626e-02 -1.034711748361587524e-01 -4.399991631507873535e-01 -9.563312679529190063e-02 -3.044564723968505859e-01 3.190880417823791504e-01 1.058692038059234619e-01 1.026286408305168152e-01 7.993251085281372070e-02 -1.458673328161239624e-01 -4.138230383396148682e-01 7.417018711566925049e-02 5.594887584447860718e-02 -6.200498715043067932e-02 1.189591810107231140e-01 1.387687623500823975e-01 -1.758103445172309875e-02 -7.293324172496795654e-02 1.954731345176696777e-01 -1.345013678073883057e-01 8.434858173131942749e-03
1.589990109205245972e-01 1.174382567405700684e-01 -1.747258156538009644e-01 -1.296930667012929916e-02 -2.853110060095787048e-02 3.274483606219291687e-02 -9.208569675683975220e-02 -2.264374345541000366e-01 -5.103489384055137634e-02 -1.030910238623619080e-01 3.191682100296020508e-01 5.325143039226531982e-02 -3.439895510673522949e-01 5.860066413879394531e-02 -2.205242961645126343e-02 -2.831775546073913574e-01 3.412762880325317383e-01 2.393119037151336670e-01 -1.962595432996749878e-01 -1.317222565412521362e-01 7.258037477731704712e-02 2.771456725895404816e-02 6.690113246440887451e-02 2.652029097080230713e-01 -5.153300240635871887e-02 -1.539636850357055664e-01 2.471908777952194214e-01 -1.391963008791208267e-02 6.811181455850601196e-02 -1.553309112787246704e-01 3.224965333938598633e-01 1.316595822572708130e-01
1.672110259532928467e-01 -2.440122514963150024e-02 2.894637361168861389e-02 -1.423401981592178345e-01 -3.272024393081665039e-01 -3.327915668487548828e-01 8.836750686168670654e-02 5.305473878979682922e-02 -9.483833611011505127e-02 -3.508295118808746338e-01 9.043596684932708740e-02 6.983550637960433960e-02 -2.237940579652786255e-02 2.662472054362297058e-02 -1.247362941503524780e-01 -1.756750196218490601e-01 1.540733575820922852e-01 2.195014059543609619e-01 7.561400532722473145e-02 9.471870958805084229e-03 -2.338147312402725220e-01 -4.267929792404174805e-01 9.018490463495254517e-02 1.509082466363906860e-01 -2.558075487613677979e-01 -1.465829014778137207e-01 -6.737290322780609131e-02 1.582611165940761566e-02 8.352129906415939331e-02 2.028900980949401855e-01 5.145230889320373535e-02 -2.029613405466079712e-01
2.501835525035858154e-01 1.444789916276931763e-01 1.436501890420913696e-01 -1.858796775341033936e-01 -3.199452161788940430e-01 -2.450207062065601349e-02 -8.212985843420028687e-02 -3.705873340368270874e-02 2.197121977806091309e-01 -1.535352021455764771e-01 7.881070673465728760e-02 1.372510939836502075e-01 -1.632423549890518188e-01 -1.908896565437316895e-01 -1.542082428932189941e-01 -2.137954086065292358e-01 1.902080625295639038e-01 8.990196138620376587e-02 -2.486706078052520752e-01 3.343144357204437256e-01 7.347071170806884766e-02 -2.761080861091613770e-01 -7.198737002909183502e-03 1.402258574962615967e-01 -1.457716673612594604e-01 2.606191635131835938e-01 1.515619903802871704e-01 1.404909491539001465e-01 -1.014438420534133911e-01 2.129420489072799683e-01 1.117874681949615479e-01 3.958273306488990784e-02
-1.270546913146972656e-01 -4.941169172525405884e-02 -2.773302495479583740e-01 -7.111728191375732422e-02 -3.148940801620483398e-01 3.093825839459896088e-02 -1.048579663038253784e-01 2.478391677141189575e-01 1.515451222658157349e-01 -2.884734570980072021e-01 2.591144144535064697e-01 1.546064764261245728e-01 -4.612779617309570312e-02 -1.789461225271224976e-01 -2.886485159397125244e-01 -1.420518010854721069e-01 1.677792221307754517e-01 9.243527799844741821e-02 6.356655061244964600e-02 -3.100407719612121582e-01 1.992496401071548462e-01 -7.436022162437438965e-03 1.447744816541671753e-01 1.667344868183135986e-01 -2.191899418830871582e-01 3.857589140534400940e-02 8.316975831985473633e-02 1.586976498365402222e-01 7.184461504220962524e-02 -1.988526582717895508e-01 1.464379727840423584e-01 -1.374046355485916138e-01
1.615069434046745300e-02 -6.064576655626296997e-02 5.697202309966087341e-02 1.435848325490951538e-01 5.710374936461448669e-02 -6.769907474517822266e-02 3.767512738704681396e-02 5.173370838165283203e-01 -1.561004221439361572e-01 -1.839760988950729370e-01 1.798215806484222412e-01 5.536528676748275757e-02 -9.854082018136978149e-02 -1.659376621246337891e-01 -1.281245946884155273e-01 -2.783018350601196289e-01 2.700111567974090576e-01 2.148177623748779297e-01 1.237284839153289795e-01 -1.185251250863075256e-01 -9.756533056497573853e-02 -3.767020404338836670e-01 1.702866256237030029e-01 1.541259735822677612e-01 -2.919185161590576172e-01 7.147369440644979477e-03 1.438638940453529358e-02 1.416780799627304077e-01 -3.294940665364265442e-02 3.192462259903550148e-03 7.937886565923690796e-02 7.098694890737533569e-02
-4.977149888873100281e-02 1.877686232328414917e-01 1.241197902709245682e-02 -1.358993798494338989e-01 -1.037974581122398376e-01 -1.143966466188430786e-01 -2.543050944805145264e-01 2.020649611949920654e-01 3.077539503574371338e-01 -2.198407649993896484e-01 1.045856475830078125e-01 -5.289774388074874878e-03 1.634454131126403809e-01 1.721552610397338867e-01 -1.858324557542800903e-01 -4.393278062343597412e-02 1.158931776881217957e-01 6.970133632421493530e-02 -1.203088611364364624e-01 -4.379187151789665222e-02 -1.507286429405212402e-01 1.515308767557144165e-01 2.963142395019531250e-01 4.671396315097808838e-01 -1.239160597324371338e-01 1.977301687002182007e-01 5.854625627398490906e-02 2.505931258201599121e-01 1.268082261085510254e-01 -9.400047361850738525e-02 1.832932829856872559e-01 -4.339595884084701538e-02
-6.212126836180686951e-02 -1.084465608000755310e-01 -1.737959682941436768e-01 -2.845463156700134277e-02 -2.262864559888839722e-01 2.436373233795166016e-01 -1.245683357119560242e-01 1.641151756048202515e-01 -5.650477483868598938e-02 -7.899950444698333740e-02 1.078788712620735168e-01 1.557234674692153931e-01 -9.950115531682968140e-02 -8.744409680366516113e-02 -2.701300084590911865e-01 -2.245460599660873413e-01 2.862906157970428467e-01 3.032464385032653809e-01 -3.262474834918975830e-01 -8.047676831483840942e-02 -6.585096567869186401e-02 -1.298706978559494019e-01 7.994305342435836792e-02 3.013573586940765381e-01 1.713101118803024292e-01 1.957384198904037476e-01 2.151995152235031128e-01 3.067074529826641083e-02 1.239157170057296753e-01 1.066463664174079895e-01 2.390824407339096069e-01 1.002238243818283081e-01
4.250413179397583008e-02 -1.711024716496467590e-02 -1.321527212858200073e-01 9.907843917608261108e-02 -3.016642034053802490e-01 -1.199148371815681458e-01 -1.999597698450088501e-01 -5.193639174103736877e-02 1.290309578180313110e-01 7.279396802186965942e-02 3.017608821392059326e-01 -1.531762480735778809e-01 1.311950683593750000e-01 -5.181108415126800537e-02 -2.461261488497257233e-02 -3.158940374851226807e-02 2.981942892074584961e-01 3.511530458927154541e-01 -1.191977560520172119e-01 -8.374775201082229614e-02 -4.264499992132186890e-02 -3.515810519456863403e-02 1.526113450527191162e-01 1.623733788728713989e-01 2.123737335205078125e-01 -3.678391277790069580e-01 1.481543034315109253e-01 2.113083451986312866e-01 -3.567370027303695679e-02 2.066413760185241699e-01 2.489908188581466675e-01 1.595236063003540039e-01
3.715033456683158875e-02 3.105919361114501953e-01 2.167861349880695343e-02 4.296842217445373535e-02 -1.765296608209609985e-01 1.960253901779651642e-02 2.552170492708683014e-02 4.483382031321525574e-02 -4.995685815811157227e-02 -4.798930510878562927e-02 1.415610462427139282e-01 4.303765892982482910e-01 -1.510636508464813232e-01 -5.990057438611984253e-02 6.452178955078125000e-02 1.010507270693778992e-01 3.605806529521942139e-01 8.776672929525375366e-02 2.568097114562988281e-01 -1.121032461524009705e-01 2.707951515913009644e-02 5.959673970937728882e-02 -4.184468835592269897e-02 3.565327823162078857e-01 -1.031473278999328613e-01 -4.863762483000755310e-02 -8.121685124933719635e-03 7.005523145198822021e-02 -1.487937569618225098e-01 -2.046968936920166016e-01 4.136603474617004395e-01 1.107145398855209351e-01
-5.025712028145790100e-02 5.502152815461158752e-02 1.409754008054733276e-01 -3.105492889881134033e-01 -4.914627373218536377e-01 1.705765910446643829e-02 -4.887123778462409973e-02 2.232744395732879639e-01 1.956328898668289185e-01 -2.323406636714935303e-01 1.776985824108123779e-01 -8.204206079244613647e-02 4.075060784816741943e-02 2.550670690834522247e-02 -1.883186995983123779e-01 8.779641985893249512e-02 1.833430826663970947e-01 -5.731029808521270752e-02 5.357625335454940796e-02 1.010260358452796936e-01 4.978112503886222839e-02 2.796179987490177155e-02 9.618064761161804199e-02 4.117635786533355713e-01 -2.630695998668670654e-01 -8.797204494476318359e-02 9.617475420236587524e-02 2.584324181079864502e-01 9.210488945245742798e-02 -1.135297566652297974e-01 -3.544972464442253113e-02 1.933226734399795532e-02
-8.648408949375152588e-02 8.895541727542877197e-02 1.255709975957870483e-01 -3.189871460199356079e-02 -2.930644452571868896e-01 -1.373232807964086533e-02 -1.739723235368728638e-01 7.628300227224826813e-03 1.246283948421478271e-01 1.109336018562316895e-01 8.070024847984313965e-02 4.625917971134185791e-02 1.816194057464599609e-01 -3.759175911545753479e-02 -2.015415281057357788e-01 4.106896370649337769e-02 2.019795328378677368e-01 4.535219073295593262e-02 -1.569979190826416016e-01 -2.689207792282104492e-01 -2.923315204679965973e-02 -3.256290033459663391e-02 2.809677124023437500e-01 5.103231072425842285e-01 -2.396203875541687012e-01 3.155836835503578186e-02 1.209905520081520081e-01 3.740336298942565918e-01 1.272209882736206055e-01 -3.300778567790985107e-02 1.227129921317100525e-01 -1.087791994214057922e-01
8.821651339530944824e-03 -6.369093060493469238e-02 -1.592106074094772339e-01 1.236388981342315674e-01 -5.135820508003234863e-01 1.233953982591629028e-02 -1.539046019315719604e-01 1.123903840780258179e-01 4.224521666765213013e-02 1.074905041605234146e-02 1.149013042449951172e-01 1.062478311359882355e-02 1.514431387186050415e-01 1.287033855915069580e-01 1.340113729238510132e-01 -1.543495208024978638e-01 1.752477884292602539e-01 3.322902321815490723e-02 3.009649738669395447e-02 -2.237411439418792725e-01 9.850799292325973511e-02 -2.917003929615020752e-01 1.198856309056282043e-01 3.348589837551116943e-01 -9.030883759260177612e-02 6.368961185216903687e-02 3.220095485448837280e-02 2.201026827096939087e-01 -2.444252073764801025e-01 2.008294016122817993e-01 2.805570363998413086e-01 1.180497556924819946e-01
1.129632145166397095e-01 1.602716445922851562e-01 -1.810304820537567139e-02 -2.341112047433853149e-01 -3.286618590354919434e-01 2.650721929967403412e-02 -3.718526661396026611e-02 2.238970622420310974e-02 2.457230687141418457e-01 9.370495378971099854e-02 1.351984143257141113e-01 1.808416992425918579e-01 9.370186924934387207e-02 -2.750626504421234131e-01 8.807782828807830811e-02 6.859289854764938354e-02 1.631484627723693848e-01 2.234486304223537445e-02 -6.067114323377609253e-02 -1.977589130401611328e-01 -2.750721387565135956e-02 -1.017328053712844849e-01 8.728978782892227173e-02 4.825813770294189453e-01 -1.766155362129211426e-01 1.849229261279106140e-02 -9.027191437780857086e-03 4.291996955871582031e-01 6.276141107082366943e-02 5.873033404350280762e-02 1.715890467166900635e-01 6.774586439132690430e-02
2.195841073989868164e-02 3.749936521053314209e-01 -2.770960927009582520e-01 9.655739367008209229e-02 -3.953613340854644775e-02 1.417612582445144653e-01 -9.644521027803421021e-02 -7.465759664773941040e-02 5.105526745319366455e-02 -8.102822303771972656e-02 1.906091719865798950e-01 2.574660181999206543e-01 7.291604578495025635e-02 -1.982527226209640503e-01 -1.082722917199134827e-01 -8.956813067197799683e-02 5.108879804611206055e-01 3.121165037155151367e-01 -2.057135701179504395e-01 -1.398645937442779541e-01 2.532883547246456146e-03 4.994969349354505539e-03 -1.014323830604553223e-01 6.699170172214508057e-02 1.539886593818664551e-01 4.301190748810768127e-02 -5.285608768463134766e-02 5.348535720258951187e-03 1.149010360240936279e-01 -8.917082846164703369e-02 2.715035378932952881e-01 -4.164269939064979553e-02
9.429465234279632568e-02 -1.270699054002761841e-01 1.065783351659774780e-01 9.013691544532775879e-02 -7.212295383214950562e-02 -1.628523468971252441e-01 8.477851748466491699e-03 4.850703775882720947e-01 -1.085830628871917725e-01 -2.071567326784133911e-01 9.002435207366943359e-02 4.697157070040702820e-02 -2.261092811822891235e-01 -1.826577484607696533e-01 -1.148567944765090942e-01 -3.033987283706665039e-01 2.139284014701843262e-01 1.943308860063552856e-01 1.914639472961425781e-01 -1.677157431840896606e-01 -2.265143096446990967e-01 -2.231287062168121338e-01 1.908102184534072876e-01 6.833358108997344971e-02 -2.643923461437225342e-01 8.780877292156219482e-02 5.553714558482170105e-02 1.030317246913909912e-01 -5.731884762644767761e-02 2.655356936156749725e-02 2.140814960002899170e-01 4.492556676268577576e-02
1.253189146518707275e-01 2.174927666783332825e-02 -2.785121202468872070e-01 -2.754376642405986786e-02 -1.442515701055526733e-01 9.148282557725906372e-02 -1.006210297346115112e-01 -1.773031651973724365e-01 -1.539751738309860229e-01 -1.741546839475631714e-01 4.322160482406616211e-01 -1.628769785165786743e-01 -2.006400525569915771e-01 8.655652403831481934e-03 7.220531255006790161e-02 -4.646740108728408813e-02 3.290807604789733887e-01 2.171112149953842163e-01 -1.066453307867050171e-01 8.561570197343826294e-02 -1.765848398208618164e-01 -2.620582655072212219e-02 1.633520126342773438e-01 3.064008355140686035e-01 -1.393343806266784668e-01 -9.781048446893692017e-02 8.349399268627166748e-02 -6.097643822431564331e-02 -1.008275337517261505e-02 -2.758092582225799561e-01 2.776889204978942871e-01 1.229224354028701782e-02
2.004173249006271362e-01 -6.673901528120040894e-02 -8.656323701143264771e-02 -1.209099143743515015e-01 -2.636677920818328857e-01 -5.803221836686134338e-02 6.008245050907135010e-02 -1.731547154486179352e-02 1.180347725749015808e-01 -2.972698807716369629e-01 4.396534562110900879e-01 2.683074176311492920e-01 1.061432762071490288e-03 2.185958027839660645e-01 -1.570163220167160034e-01 7.048635929822921753e-02 2.035355567932128906e-01 7.556358724832534790e-02 -3.806133568286895752e-02 2.291764616966247559e-01 -7.579409331083297729e-02 2.039992623031139374e-02 -1.151426807045936584e-01 2.939964532852172852e-01 -1.798703670501708984e-01 1.797436922788619995e-02 2.857980728149414062e-01 -6.691340357065200806e-03 1.078922599554061890e-01 -2.779667377471923828e-01 3.036660887300968170e-02 -1.688021607697010040e-02
2.482632547616958618e-02 1.246379166841506958e-01 -9.054794162511825562e-02 2.189114987850189209e-01 -1.691829562187194824e-01 -3.348449468612670898e-01 2.225149609148502350e-02 1.954938471317291260e-01 1.490995287895202637e-02 -4.974286258220672607e-01 1.472075283527374268e-01 -1.119692176580429077e-01 -1.542574912309646606e-01 -1.899042278528213501e-01 -2.678332924842834473e-01 -8.786328136920928955e-02 3.886798024177551270e-01 -2.741656303405761719e-01 -1.341331899166107178e-01 1.492641121149063110e-02 -4.312944784760475159e-02 -8.548678457736968994e-02 8.071037381887435913e-02 2.590742520987987518e-02 -3.001123107969760895e-02 -9.425931423902511597e-02 -3.464868292212486267e-02 1.779131442308425903e-01 -1.186310872435569763e-01 6.751059740781784058e-02 2.252633683383464813e-02 -6.714394688606262207e-02
-3.137711435556411743e-02 -1.437583714723587036e-01 -2.339890599250793457e-01 -1.656317859888076782e-01 -1.540549397468566895e-01 -1.785374619066715240e-02 -1.253253966569900513e-01 3.879929482936859131e-01 -9.121875464916229248e-02 -1.504958420991897583e-01 2.598645389080047607e-01 1.624294221401214600e-01 -1.117590665817260742e-01 3.412594273686408997e-02 -1.318680346012115479e-01 -1.380958110094070435e-01 2.461105436086654663e-01 2.129185795783996582e-01 -2.623572051525115967e-01 8.638919144868850708e-02 -6.206157803535461426e-02 -7.827965170145034790e-02 -1.252954639494419098e-02 4.385441243648529053e-01 2.005923688411712646e-01 6.342684477567672729e-02 1.010021865367889404e-01 2.196862548589706421e-02 1.856006234884262085e-01 -1.461995691061019897e-01 1.864733248949050903e-01 -2.599254064261913300e-02
-2.130895666778087616e-02 2.081663608551025391e-01 -1.624601520597934723e-02 2.682920992374420166e-01 -3.123241364955902100e-01 -2.693938612937927246e-01 1.396900117397308350e-01 -2.378140389919281006e-02 2.480570077896118164e-01 -2.919464409351348877e-01 1.021166890859603882e-01 -2.305225878953933716e-01 2.055308409035205841e-02 -1.090358495712280273e-01 -1.061467155814170837e-01 5.266226083040237427e-02 3.801109790802001953e-01 -1.811295896768569946e-01 -1.596820205450057983e-01 -6.255843490362167358e-02 -1.408666670322418213e-01 -3.640785068273544312e-02 -4.737812280654907227e-02 3.105269968509674072e-01 -2.108030766248703003e-01 1.593635231256484985e-01 1.099593266844749451e-01 1.311426311731338501e-01 3.075337968766689301e-02 3.095724992454051971e-02 9.610786102712154388e-03 1.715203374624252319e-01
-2.309613861143589020e-02 -9.859885275363922119e-02 -1.346438750624656677e-02 9.839310497045516968e-02 5.946418270468711853e-03 -1.943638324737548828e-01 -2.002300918102264404e-01 2.535965293645858765e-02 1.984577625989913940e-01 -4.309109877794981003e-03 1.263225823640823364e-01 8.423791266977787018e-03 3.257229626178741455e-01 -7.376463711261749268e-02 -6.364394444972276688e-03 2.489084750413894653e-02 3.196929395198822021e-01 2.335754483938217163e-01 8.843062072992324829e-02 1.225315686315298080e-02 -1.643749177455902100e-01 -3.950759768486022949e-02 2.682195901870727539e-01 9.248642623424530029e-02 -3.026976622641086578e-02 1.409659236669540405e-01 3.803716301918029785e-01 2.394376099109649658e-01 -3.039821386337280273e-01 -9.315127134323120117e-02 3.483433127403259277e-01 -1.211317479610443115e-01
-2.826543711125850677e-02 2.383023500442504883e-01 -9.960666298866271973e-02 -1.083709895610809326e-01 -2.541734576225280762e-01 3.959034755825996399e-02 3.916123509407043457e-02 -6.381124258041381836e-02 1.459685564041137695e-01 -3.170164525508880615e-01 1.381034255027770996e-01 -1.551191657781600952e-01 7.179602980613708496e-02 -7.313086837530136108e-02 -1.022426318377256393e-02 -3.659322857856750488e-01 1.745674312114715576e-01 7.082334160804748535e-02 9.206676483154296875e-02 1.884902715682983398e-01 -3.983451426029205322e-02 -3.561689555644989014e-01 -2.393784932792186737e-02 2.013836205005645752e-01 7.489176094532012939e-02 9.018748253583908081e-02 3.313209116458892822e-01 9.888975322246551514e-02 -3.791147172451019287e-01 5.720126256346702576e-02 5.556884407997131348e-02 8.406191319227218628e-02
8.986200392246246338e-02 -3.783452510833740234e-02 -7.586736232042312622e-02 -4.164127632975578308e-02 1.976159960031509399e-02 3.485117852687835693e-02 -9.189978241920471191e-02 3.221220076084136963e-01 -8.819183707237243652e-02 -8.840116113424301147e-02 -1.013732850551605225e-01 -2.732161581516265869e-01 -2.043862491846084595e-01 -2.600845992565155029e-01 -8.425678126513957977e-03 -8.683728426694869995e-02 4.251796007156372070e-01 1.114713475108146667e-01 1.302825808525085449e-01 -4.810592532157897949e-02 -3.150549158453941345e-02 -1.006931066513061523e-01 2.672740519046783447e-01 2.895911037921905518e-01 -3.418351113796234131e-01 5.054230615496635437e-02 -7.123827189207077026e-02 2.543189525604248047e-01 1.825392991304397583e-01 4.089789837598800659e-02 1.813373863697052002e-01 -1.252512186765670776e-01
7.564604282379150391e-02 1.970937550067901611e-01 -1.232844442129135132e-01 1.790781617164611816e-01 1.708689332008361816e-02 1.365945935249328613e-01 -1.672488152980804443e-01 -7.554751634597778320e-02 9.169094264507293701e-03 -1.598605215549468994e-01 1.691426187753677368e-01 2.831183373928070068e-01 -3.652715086936950684e-01 -4.069433733820915222e-02 -1.093196719884872437e-01 -2.500684559345245361e-02 3.859086930751800537e-01 1.784560829401016235e-02 2.328751385211944580e-01 -1.466357260942459106e-01 -2.309914976358413696e-01 1.659964770078659058e-01 -6.254881620407104492e-02 1.253727227449417114e-01 -4.061663057655096054e-03 -7.054427266120910645e-02 -8.433534204959869385e-02 2.749538123607635498e-01 2.234583050012588501e-01 -6.456123292446136475e-02 2.894963622093200684e-01 1.494647413492202759e-01
-2.358368635177612305e-01 -4.991293698549270630e-02 2.456667572259902954e-01 -1.154019609093666077e-01 -3.006068468093872070e-01 -2.370948791503906250e-01 -6.156913936138153076e-02 -5.112967640161514282e-02 1.026304289698600769e-01 -9.323745220899581909e-02 1.107513830065727234e-01 -1.184244919568300247e-02 4.905221238732337952e-02 -4.322450608015060425e-02 -3.237767517566680908e-02 1.175561221316456795e-03 3.966944217681884766e-01 2.013691365718841553e-01 -1.398824155330657959e-01 -1.334226280450820923e-01 3.467784076929092407e-02 -2.034636735916137695e-01 -7.355142384767532349e-02 2.800423800945281982e-01 -2.892087399959564209e-01 -1.344377845525741577e-01 1.511775050312280655e-02 2.934408187866210938e-01 2.791137397289276123e-01 -1.811932325363159180e-01 1.266218125820159912e-01 4.173568263649940491e-02
1.269329488277435303e-01 4.311204850673675537e-01 1.191276833415031433e-01 -1.836311668157577515e-01 -1.225054115056991577e-01 1.976393908262252808e-01 -1.262108832597732544e-01 -2.577409893274307251e-02 2.260464727878570557e-01 -1.789906919002532959e-01 2.966863811016082764e-01 3.515797108411788940e-02 9.697806835174560547e-02 -1.374573856592178345e-01 4.264345020055770874e-02 -3.513693809509277344e-01 3.517586588859558105e-01 3.240373358130455017e-02 -2.176161855459213257e-01 3.542781574651598930e-03 -2.221196591854095459e-01 -1.139431595802307129e-01 1.423745304346084595e-01 1.115271821618080139e-02 -2.283710390329360962e-01 1.293664276599884033e-01 9.061032533645629883e-02 1.137796789407730103e-01 -7.476396858692169189e-04 -5.418175458908081055e-02 6.530549377202987671e-02 3.691366687417030334e-02
5.092880874872207642e-02 -8.744827657938003540e-02 1.995588541030883789e-01 9.451868385076522827e-02 -1.931167691946029663e-01 2.408942580223083496e-01 -3.330973684787750244e-01 5.103776976466178894e-02 6.012566015124320984e-02 -2.909472882747650146e-01 -6.643549073487520218e-03 -1.095022708177566528e-01 -8.831450343132019043e-02 -1.856789551675319672e-02 -2.174092084169387817e-01 -8.843721449375152588e-02 2.499552965164184570e-01 5.124395489692687988e-01 -9.327127784490585327e-02 -1.163065060973167419e-02 -1.201151777058839798e-02 -1.634118854999542236e-01 -2.697568945586681366e-02 1.705899089574813843e-01 -7.128422707319259644e-02 -7.442914694547653198e-02 1.153874695301055908e-01 5.851157009601593018e-02 2.121459096670150757e-01 1.566404849290847778e-01 2.315258383750915527e-01 1.658249199390411377e-01
-1.150718554854393005e-01 -6.813286244869232178e-02 2.298596799373626709e-01 -1.160897463560104370e-01 1.045947149395942688e-02 -2.078600972890853882e-02 -2.105372399091720581e-01 4.173872992396354675e-02 3.036213815212249756e-01 -2.063317149877548218e-01 2.803283929824829102e-01 -1.031084582209587097e-01 -3.717522323131561279e-02 -1.002566814422607422e-01 -2.213260158896446228e-02 -2.290154397487640381e-01 2.692527174949645996e-01 -2.531526982784271240e-02 -2.626936137676239014e-01 1.863823682069778442e-01 -1.090332344174385071e-01 -1.830238103866577148e-01 3.568279743194580078e-02 5.944593250751495361e-02 -3.398282229900360107e-01 5.045652016997337341e-02 -7.331109046936035156e-02 1.381230056285858154e-01 2.688598036766052246e-01 1.616264134645462036e-01 3.219432830810546875e-01 -9.609461575746536255e-02
1.209469735622406006e-01 8.977960050106048584e-02 -3.872976452112197876e-02 -3.970169723033905029e-01 -4.623980820178985596e-02 1.455545723438262939e-01 -2.547887861728668213e-01 9.946949779987335205e-02 -5.289718881249427795e-02 -4.578535854816436768e-01 1.264894604682922363e-01 1.235286444425582886e-01 8.679801225662231445e-02 -1.466235816478729248e-01 1.566475182771682739e-01 -1.757761090993881226e-02 1.964650154113769531e-01 3.351880609989166260e-01 3.849875926971435547e-02 -8.351959288120269775e-02 -1.647552847862243652e-01 -1.623466759920120239e-01 2.141336351633071899e-01 3.396068513393402100e-02 -1.082855463027954102e-01 1.119427308440208435e-01 4.294029623270034790e-02 1.782796978950500488e-01 9.900339879095554352e-03 2.260319888591766357e-01 1.659360080957412720e-01 -1.611338257789611816e-01
-4.119635373353958130e-02 3.184886649250984192e-02 -5.488592758774757385e-02 5.795748159289360046e-02 -2.828939557075500488e-01 -2.636075317859649658e-01 6.472948193550109863e-02 -1.098160073161125183e-01 -2.308691591024398804e-01 -1.119455024600028992e-01 2.520300447940826416e-01 5.513440817594528198e-02 -2.168214172124862671e-01 -9.478689730167388916e-02 -3.092346489429473877e-01 -1.254906952381134033e-01 1.616577357053756714e-01 -7.004997134208679199e-02 -2.857542037963867188e-01 -1.971285045146942139e-01 -2.859767377376556396e-01 -2.979397773742675781e-02 -1.270942687988281250e-01 2.146545201539993286e-01 -1.396223604679107666e-01 -1.523976475000381470e-01 1.623577773571014404e-01 7.886371761560440063e-02 -7.887213677167892456e-02 3.320544958114624023e-02 3.012034595012664795e-01 -2.357691377401351929e-01
5.603987351059913635e-02 1.198942735791206360e-01 -1.140187829732894897e-01 2.560276091098785400e-01 -2.178108245134353638e-01 -1.465330831706523895e-02 -1.098519284278154373e-02 -2.896736860275268555e-01 -5.551750585436820984e-02 -4.980807751417160034e-02 4.903416931629180908e-01 1.807231605052947998e-01 -2.269473522901535034e-01 3.026193194091320038e-02 -4.533828794956207275e-02 -1.786766499280929565e-01 2.542316317558288574e-01 3.210604786872863770e-01 -5.138251930475234985e-02 -2.134129106998443604e-01 -7.518799602985382080e-02 -2.028667181730270386e-01 8.476243913173675537e-02 1.582998633384704590e-01 1.682214289903640747e-01 -2.051714807748794556e-01 2.040193974971771240e-02 5.161645635962486267e-02 6.524433940649032593e-02 -1.471949666738510132e-01 1.021531373262405396e-01 -4.901834577322006226e-02
-1.348304562270641327e-02 3.508222848176956177e-02 -2.593224346637725830e-01 -4.626001045107841492e-02 -3.478200435638427734e-01 7.528893649578094482e-02 3.755789995193481445e-02 -1.444821208715438843e-01 -2.724145650863647461e-01 -1.475743353366851807e-01 3.498468101024627686e-01 1.853862255811691284e-01 -2.825886011123657227e-01 -1.477237343788146973e-01 1.026938087306916714e-03 -1.413282305002212524e-01 3.815692663192749023e-01 7.737671025097370148e-03 -2.341263229027390480e-03 1.001026481389999390e-01 -1.306223422288894653e-01 1.351258605718612671e-01 7.506348192691802979e-02 3.429514765739440918e-01 2.357946634292602539e-01 9.452898986637592316e-03 -2.733150683343410492e-02 -5.035528913140296936e-02 9.640032052993774414e-02 -7.820495963096618652e-02 8.819284290075302124e-02 9.723068773746490479e-02
2.549365460872650146e-01 1.421187669038772583e-01 -7.607296109199523926e-02 -1.880145072937011719e-01 -2.706694304943084717e-01 -4.597408697009086609e-02 -2.650761306285858154e-01 7.014543563127517700e-02 2.664200365543365479e-01 -3.077325224876403809e-02 -1.243170499801635742e-01 -1.592558994889259338e-02 1.106611713767051697e-01 -1.770197898149490356e-01 -1.054642945528030396e-01 -1.034211553633213043e-02 2.295991480350494385e-01 1.072776969522237778e-02 2.484868019819259644e-01 2.054328471422195435e-01 -2.056897729635238647e-01 -7.038962095975875854e-02 3.248320892453193665e-02 3.585890233516693115e-01 -2.104348093271255493e-01 2.139500230550765991e-01 2.360290288925170898e-01 -1.832441240549087524e-02 2.626567892730236053e-02 1.064709872007369995e-01 1.717007607221603394e-01 2.436637282371520996e-01
-1.990545988082885742e-01 -5.665535572916269302e-03 -1.388969868421554565e-01 1.977722495794296265e-01 -2.649306654930114746e-01 1.374495178461074829e-01 -5.932478234171867371e-02 -2.067255377769470215e-01 -2.509556524455547333e-02 -1.738187819719314575e-01 4.026790559291839600e-01 2.096816450357437134e-01 -4.059658572077751160e-02 5.031035095453262329e-02 -7.130704075098037720e-02 1.859158128499984741e-01 3.340354263782501221e-01 2.889599502086639404e-01 -1.909759789705276489e-01 1.657278239727020264e-01 -1.826885491609573364e-01 -9.060202166438102722e-03 1.010720729827880859e-01 2.290674149990081787e-01 -1.326907519251108170e-02 -7.209441810846328735e-02 2.744968533515930176e-01 -4.730333760380744934e-02 1.332665979862213135e-01 -1.472956985235214233e-01 8.857079595327377319e-02 1.987290941178798676e-02
2.909797243773937225e-02 -5.393426399677991867e-03 -7.812114804983139038e-02 -9.926854819059371948e-02 -3.274864256381988525e-01 4.775617271661758423e-02 9.272342920303344727e-02 1.361102163791656494e-01 -7.326542586088180542e-02 -3.554582893848419189e-01 1.407869756221771240e-01 1.483918130397796631e-01 1.682315953075885773e-02 7.647872716188430786e-02 -3.866625130176544189e-01 1.956136673688888550e-01 1.440333724021911621e-01 -4.543403163552284241e-02 -1.261064857244491577e-01 1.108749434351921082e-01 -7.376570254564285278e-02 -2.029944807291030884e-01 1.762407124042510986e-01 2.677394747734069824e-01 -3.291776776313781738e-01 -1.803958117961883545e-01 2.429668307304382324e-01 2.334881126880645752e-01 1.383417397737503052e-01 5.298741534352302551e-02 4.656960070133209229e-02 9.333217516541481018e-03
-2.770474851131439209e-01 -9.783563762903213501e-02 -1.753698438405990601e-01 -2.823221683502197266e-01 -2.491441667079925537e-01 -2.618090063333511353e-02 1.033587902784347534e-01 9.119781106710433960e-02 9.230244159698486328e-02 -2.342030107975006104e-01 2.613900601863861084e-01 -2.379743903875350952e-01 5.739188194274902344e-02 -1.412274539470672607e-01 -8.904787898063659668e-02 -2.385555505752563477e-01 1.425128430128097534e-01 -1.350743025541305542e-01 1.089270636439323425e-01 -5.581719055771827698e-02 -1.384748518466949463e-01 -6.222767010331153870e-02 5.106547847390174866e-02 4.554346203804016113e-01 -2.371283173561096191e-01 8.831595070660114288e-03 -1.199286356568336487e-01 1.152966618537902832e-01 2.111103534698486328e-01 -9.359194338321685791e-02 1.302895247936248779e-01 -6.443203240633010864e-02
-1.993151754140853882e-01 -2.576749399304389954e-02 3.309535384178161621e-01 -1.920868307352066040e-01 -3.025024533271789551e-01 -3.151004910469055176e-01 -2.930084988474845886e-02 -3.239406272768974304e-02 2.148512005805969238e-02 -3.271416574716567993e-02 1.256758868694305420e-01 2.202402427792549133e-02 2.982066199183464050e-02 -1.355593949556350708e-01 1.242924556136131287e-01 -2.862711846828460693e-01 3.524386286735534668e-01 1.777073442935943604e-01 -4.796667024493217468e-02 -2.930472791194915771e-02 -5.024942755699157715e-02 -1.696813404560089111e-01 -8.925992064177989960e-03 2.764446139335632324e-01 -2.506019473075866699e-01 -1.735689193010330200e-01 -3.933655843138694763e-02 9.838998317718505859e-02 2.316758483648300171e-01 -6.939391791820526123e-02 2.072441577911376953e-01 1.167726367712020874e-01
7.885511964559555054e-03 2.643550336360931396e-01 9.610637277364730835e-02 -2.612427771091461182e-01 -3.183587193489074707e-01 -5.011724680662155151e-02 -1.845642775297164917e-01 6.965488195419311523e-02 -1.303301155567169189e-01 -4.049901068210601807e-01 2.517407201230525970e-02 5.187338218092918396e-02 -2.251193523406982422e-01 6.327958405017852783e-02 -1.392637640237808228e-01 -1.327943895012140274e-02 4.199175238609313965e-01 -9.187389165163040161e-02 3.297356516122817993e-02 3.459151461720466614e-02 -1.179813295602798462e-01 1.288858801126480103e-01 1.713567823171615601e-01 1.346088796854019165e-01 -8.604663610458374023e-02 3.122027814388275146e-01 7.667007297277450562e-02 -4.031853750348091125e-02 3.010579198598861694e-02 2.796357497572898865e-02 1.798104643821716309e-01 1.993517726659774780e-01
-1.334308087825775146e-01 4.088465273380279541e-01 5.889381095767021179e-02 -1.382698565721511841e-01 -8.210830390453338623e-02 1.107186451554298401e-01 -9.840379655361175537e-02 2.896548211574554443e-01 2.502922117710113525e-01 -2.248761206865310669e-01 2.513456940650939941e-01 1.052803695201873779e-01 1.687061339616775513e-01 -1.238634288311004639e-01 -2.584155276417732239e-02 4.136994481086730957e-02 3.258257806301116943e-01 -9.523874521255493164e-02 1.582350581884384155e-01 4.832355678081512451e-02 -1.734765321016311646e-01 4.839839786291122437e-02 -2.306356653571128845e-02 1.770080327987670898e-01 2.031244710087776184e-02 2.077842652797698975e-01 1.684589684009552002e-01 -4.416084289550781250e-02 5.885131657123565674e-02 2.437072843313217163e-01 2.194367945194244385e-01 2.331981062889099121e-01
2.227789461612701416e-01 6.512507051229476929e-02 -1.344462931156158447e-01 -2.678232733160257339e-03 -1.679486334323883057e-01 -5.733681842684745789e-02 2.576418519020080566e-01 -3.953715786337852478e-02 -9.030661731958389282e-02 -1.835288852453231812e-01 3.365494310855865479e-01 1.978842169046401978e-01 -1.025902926921844482e-01 5.728923156857490540e-02 -1.350178420543670654e-01 -2.343491911888122559e-01 4.752225279808044434e-01 2.898989021778106689e-01 -9.418758749961853027e-02 6.691905111074447632e-02 -6.690872460603713989e-02 -2.621552720665931702e-02 -2.520975098013877869e-02 1.682491004467010498e-01 1.977645009756088257e-01 1.010722815990447998e-01 1.172819510102272034e-01 1.063892841339111328e-01 2.867020964622497559e-01 1.171164438128471375e-01 -9.159404784440994263e-02 -1.065448820590972900e-01
-1.412172615528106689e-01 -3.775418549776077271e-02 6.898637861013412476e-02 -4.592986032366752625e-02 -1.443600803613662720e-01 -1.896846890449523926e-01 -1.147607490420341492e-01 2.509734928607940674e-01 1.192507743835449219e-01 -1.000425145030021667e-01 1.905481666326522827e-01 1.413422971963882446e-01 7.543786615133285522e-02 -1.061210688203573227e-02 -1.503561343997716904e-02 5.218324437737464905e-02 5.126900076866149902e-01 3.225280642509460449e-01 -1.676409989595413208e-01 1.905268579721450806e-01 -9.910886734724044800e-02 2.084617614746093750e-01 -1.943932101130485535e-02 1.463782787322998047e-01 5.122160166501998901e-02 -1.057020053267478943e-01 2.656066715717315674e-01 -2.052030414342880249e-01 2.349008992314338684e-02 8.869992196559906006e-02 2.324419319629669189e-01 -2.329259663820266724e-01
5.931628122925758362e-02 1.505429446697235107e-01 -2.091371715068817139e-01 1.719310879707336426e-01 -1.375625878572463989e-01 1.360974907875061035e-01 -2.013287097215652466e-01 -2.282341122627258301e-01 -8.774070441722869873e-02 -2.782815992832183838e-01 2.135044485330581665e-01 1.035783886909484863e-01 -3.012055158615112305e-01 -1.626494228839874268e-01 9.610406309366226196e-02 1.504713892936706543e-01 2.834135293960571289e-01 -4.026976227760314941e-02 1.474322080612182617e-01 -5.675964057445526123e-02 -1.687683314085006714e-01 2.606834471225738525e-01 -3.080952167510986328e-02 1.980606168508529663e-01 -1.166625991463661194e-01 -8.611398190259933472e-02 -4.130365699529647827e-02 2.373893260955810547e-01 1.583234518766403198e-01 1.429267823696136475e-01 3.224934637546539307e-01 8.854526281356811523e-02
7.132085412740707397e-02 9.903801605105400085e-03 -1.247030571103096008e-01 -2.326615750789642334e-01 -7.883612066507339478e-02 -1.224635913968086243e-01 -2.567159235477447510e-01 2.195656150579452515e-01 2.473226636648178101e-01 -3.487454960122704506e-04 1.064033433794975281e-01 3.969941288232803345e-02 -2.744889557361602783e-01 8.873605728149414062e-02 1.280938535928726196e-01 -9.419724345207214355e-03 4.004822075366973877e-01 9.404494613409042358e-02 2.135221511125564575e-01 -9.776890277862548828e-02 -3.244414553046226501e-02 -6.625635921955108643e-02 3.091213293373584747e-02 3.228962123394012451e-01 6.854277104139328003e-02 -1.249066442251205444e-01 2.716779410839080811e-01 1.995747685432434082e-01 -1.432474851608276367e-01 2.840756475925445557e-01 8.883192390203475952e-02 1.947752684354782104e-01
1.098536401987075806e-01 3.768341615796089172e-02 -3.506675362586975098e-02 1.250301897525787354e-01 -3.411941826343536377e-01 -1.583157926797866821e-01 -9.609857946634292603e-02 5.941282026469707489e-03 2.531781196594238281e-01 -5.305813252925872803e-02 2.039662301540374756e-01 -1.659999340772628784e-01 -7.295189052820205688e-02 1.139133721590042114e-01 2.142276987433433533e-02 -1.994478553533554077e-01 1.445995569229125977e-01 3.351770937442779541e-01 1.463703960180282593e-01 -6.204434856772422791e-02 6.282649934291839600e-03 -1.873352974653244019e-01 9.544971585273742676e-02 1.479357182979583740e-01 -1.867068409919738770e-01 -1.351203918457031250e-01 4.477067291736602783e-01 3.345480859279632568e-01 1.063791215419769287e-01 -1.224218681454658508e-01 8.787170052528381348e-02 1.146857440471649170e-02
-1.118084937334060669e-01 1.362682729959487915e-01 -5.193422548472881317e-03 8.691136538982391357e-02 -1.637215167284011841e-01 -6.268597394227981567e-02 -3.457174822688102722e-02 8.301738649606704712e-02 1.021496802568435669e-01 -4.518272578716278076e-01 1.306229978799819946e-01 1.177787929773330688e-01 -3.386612236499786377e-02 -1.716744452714920044e-01 -3.143867254257202148e-01 6.684569269418716431e-02 2.186550199985504150e-01 1.100514158606529236e-01 9.847477078437805176e-02 -3.877554833889007568e-01 6.161900237202644348e-02 -1.286077350378036499e-01 -5.957620218396186829e-02 7.065702974796295166e-02 -3.262419104576110840e-01 -2.184900641441345215e-01 1.056405976414680481e-01 1.224537789821624756e-01 1.344183925539255142e-03 -1.111093908548355103e-01 2.247894406318664551e-01 -2.258967012166976929e-01
1.110935658216476440e-01 -5.621834192425012589e-03 -8.366949111223220825e-02 1.873315125703811646e-01 -1.355487108230590820e-01 -1.567636281251907349e-01 1.433082520961761475e-01 -1.794317176972981542e-05 1.671718358993530273e-01 -1.752685308456420898e-01 1.017200946807861328e-01 -1.330703198909759521e-01 6.753165274858474731e-02 -3.145026564598083496e-01 -5.754770711064338684e-02 1.088238134980201721e-01 3.827907443046569824e-01 -6.778655201196670532e-02 -1.399057805538177490e-01 -2.128457278013229370e-01 -2.934810817241668701e-01 -1.774683594703674316e-02 -1.438302695751190186e-01 4.277654290199279785e-01 -4.825666546821594238e-02 -9.342048317193984985e-02 5.065715685486793518e-02 2.137543559074401855e-01 -2.483037859201431274e-01 2.804647199809551239e-02 1.818964034318923950e-01 1.254679709672927856e-01
8.503356575965881348e-02 3.274545967578887939e-01 -1.909915059804916382e-01 5.786793306469917297e-02 -5.874371528625488281e-02 1.270784288644790649e-01 -2.131931483745574951e-01 -6.687662564218044281e-03 2.287461906671524048e-01 -2.342298477888107300e-01 2.279642671346664429e-01 -8.545386046171188354e-02 -9.381810575723648071e-02 -8.479643613100051880e-02 -1.663414686918258667e-01 -3.290259540081024170e-01 2.638718783855438232e-01 -1.160873249173164368e-01 1.572279185056686401e-01 7.119589298963546753e-02 -1.091332137584686279e-01 -2.533500492572784424e-01 1.221744716167449951e-01 7.853806018829345703e-02 4.182699322700500488e-02 3.084989637136459351e-02 2.828229069709777832e-01 -1.321220695972442627e-01 -3.539668917655944824e-01 -2.067579142749309540e-02 1.272873431444168091e-01 1.004423350095748901e-01
2.195522636175155640e-01 2.261160463094711304e-01 1.491508930921554565e-01 -5.341747403144836426e-02 -1.205830723047256470e-01 7.971233129501342773e-02 -1.083513572812080383e-01 8.117173612117767334e-02 -1.114614773541688919e-02 -4.183279275894165039e-01 6.125051155686378479e-02 -4.942359402775764465e-03 2.618713118135929108e-02 -2.066098451614379883e-01 -1.433119773864746094e-01 -3.271335735917091370e-02 1.179329231381416321e-01 3.218210935592651367e-01 -5.924386903643608093e-02 -1.150399073958396912e-01 -1.942193806171417236e-01 -1.881627589464187622e-01 2.962919473648071289e-01 -2.637461386620998383e-02 2.317050099372863770e-02 2.092890143394470215e-01 -3.479570616036653519e-03 2.808798253536224365e-01 -3.309544920921325684e-02 1.391385346651077271e-01 3.902997970581054688e-01 -2.449916675686836243e-02
1.124113872647285461e-01 7.137306034564971924e-02 6.560353934764862061e-02 -2.371990382671356201e-01 3.782325983047485352e-02 1.846933364868164062e-01 -2.854537367820739746e-01 9.989502280950546265e-02 -4.188559018075466156e-03 -3.866843581199645996e-01 1.869842857122421265e-01 9.131955355405807495e-02 1.981532424688339233e-01 -1.986030936241149902e-01 5.014392733573913574e-02 -1.072286367416381836e-01 2.345223873853683472e-01 3.054544031620025635e-01 -1.713473945856094360e-01 -8.014794439077377319e-02 -1.119796931743621826e-01 -1.131114289164543152e-01 2.258521914482116699e-01 -2.923307241871953011e-03 2.067654207348823547e-02 1.085334569215774536e-01 -3.584914654493331909e-02 3.925048112869262695e-01 6.872274726629257202e-02 3.317192196846008301e-02 2.598670721054077148e-01 -8.824839442968368530e-02
-9.626127779483795166e-02 3.261387646198272705e-01 3.036954998970031738e-01 -2.978483438491821289e-01 -2.918685078620910645e-01 -1.421195268630981445e-01 -2.375387549400329590e-01 1.057861894369125366e-01 7.143918424844741821e-02 -3.110644519329071045e-01 2.407324910163879395e-01 -1.350023895502090454e-01 3.977551683783531189e-02 -3.328109905123710632e-02 -1.491985470056533813e-01 4.365444555878639221e-02 2.617965042591094971e-01 -2.419562637805938721e-01 -1.511871814727783203e-02 -1.323942653834819794e-02 -1.218008920550346375e-01 -1.100063920021057129e-01 4.322518780827522278e-02 7.618195563554763794e-02 -2.107890546321868896e-01 -1.263305693864822388e-01 2.319942414760589600e-01 8.866439014673233032e-02 2.402825839817523956e-02 2.916645072400569916e-02 1.457036584615707397e-01 1.367455422878265381e-01
-1.708060652017593384e-01 -1.143716722726821899e-01 -1.706661880016326904e-01 -8.778467774391174316e-02 -1.889777928590774536e-01 8.046153932809829712e-02 -2.710604667663574219e-02 2.610480189323425293e-01 -6.007918342947959900e-02 -6.870175153017044067e-02 1.794028431177139282e-01 1.367730200290679932e-01 -8.677414804697036743e-02 1.728613860905170441e-03 -2.119500488042831421e-01 -2.038848996162414551e-01 4.354257583618164062e-01 8.420464396476745605e-02 -1.842797845602035522e-01 -4.040185362100601196e-02 -2.508093118667602539e-01 -9.030155837535858154e-02 8.805895596742630005e-02 3.163968920707702637e-01 3.141991198062896729e-01 -5.658052489161491394e-02 1.814974248409271240e-01 6.121041625738143921e-02 -4.701022058725357056e-02 -2.149203270673751831e-01 1.639315336942672729e-01 -1.775226444005966187e-01
-1.159225404262542725e-01 7.144734263420104980e-02 -7.359735667705535889e-02 9.387177228927612305e-02 -2.509073913097381592e-01 1.485839299857616425e-02 7.992053776979446411e-02 -1.176553890109062195e-01 1.470583230257034302e-01 -3.827005326747894287e-01 2.785957157611846924e-01 1.732729971408843994e-01 -5.265815183520317078e-02 1.045930683612823486e-01 3.397086262702941895e-02 1.496317982673645020e-01 2.062767297029495239e-01 2.498971372842788696e-01 -1.647786423563957214e-02 1.300509423017501831e-01 -1.071382910013198853e-01 -1.710228919982910156e-01 3.555009365081787109e-01 2.103595882654190063e-01 8.889395743608474731e-02 3.465202450752258301e-01 1.321073770523071289e-01 6.299912184476852417e-02 -2.185166031122207642e-01 -1.874094642698764801e-02 1.077330335974693298e-01 1.679061353206634521e-01
1.651816368103027344e-01 8.625955134630203247e-02 -1.980440467596054077e-01 5.820546299219131470e-03 -4.934456571936607361e-02 -1.186858043074607849e-01 1.516910493373870850e-01 1.225457787513732910e-01 3.137096762657165527e-01 -1.944144666194915771e-01 3.012989461421966553e-01 -2.946570217609405518e-01 -6.017324700951576233e-02 -2.394683361053466797e-01 1.091754958033561707e-01 7.173161953687667847e-02 2.566415369510650635e-01 9.275744110345840454e-02 -9.042131155729293823e-02 -5.914153903722763062e-02 -1.142676919698715210e-01 -1.432814747095108032e-01 2.825794741511344910e-02 1.906258612871170044e-01 1.833434589207172394e-02 -3.314451873302459717e-01 2.937025427818298340e-01 3.162022531032562256e-01 -7.674136757850646973e-02 1.155899539589881897e-01 2.431512577459216118e-03 8.405702561140060425e-02
2.565284073352813721e-01 2.450209856033325195e-01 -1.050305739045143127e-01 -9.693340212106704712e-02 -3.235991299152374268e-01 9.640103578567504883e-02 -1.811191886663436890e-01 3.552262783050537109e-01 1.916439682245254517e-01 -1.764032244682312012e-01 2.000059336423873901e-01 4.395284876227378845e-02 -1.156956106424331665e-01 1.988096386194229126e-01 -4.818389192223548889e-02 -1.499200984835624695e-02 2.833910286426544189e-01 -1.023003756999969482e-01 -7.543677347712218761e-04 -1.088946871459484100e-02 1.092005893588066101e-02 -1.418811827898025513e-01 -2.069117724895477295e-01 2.083389163017272949e-01 -1.346740275621414185e-01 9.476020187139511108e-02 1.699678599834442139e-02 7.124076038599014282e-02 -4.033793509006500244e-02 -6.654845923185348511e-02 2.511160075664520264e-01 -3.413736820220947266e-01
2.892338633537292480e-01 2.839593589305877686e-01 -1.424074731767177582e-02 -8.866791427135467529e-02 1.120283603668212891e-01 -5.718664079904556274e-02 -6.228351593017578125e-02 1.621019542217254639e-01 3.797458857297897339e-02 -2.800293266773223877e-01 7.706466317176818848e-02 6.064886972308158875e-02 1.386356055736541748e-01 -1.033675763756036758e-02 8.939918875694274902e-02 -4.588161408901214600e-02 3.749677240848541260e-01 1.424276083707809448e-01 -1.756751090288162231e-01 7.010766863822937012e-02 -1.236054524779319763e-01 -7.324832677841186523e-02 2.736583948135375977e-01 2.186226546764373779e-01 -4.582658410072326660e-02 2.617900073528289795e-01 2.252288460731506348e-01 3.527373671531677246e-01 -9.618952870368957520e-02 -1.858513951301574707e-01 7.680261135101318359e-02 1.652275472879409790e-01
1.298175454139709473e-01 -2.081459462642669678e-01 -1.441361755132675171e-01 -9.594957530498504639e-02 -2.686490118503570557e-01 -4.517371207475662231e-02 1.510707661509513855e-02 1.079862713813781738e-01 8.601889014244079590e-02 -4.000797569751739502e-01 1.954822093248367310e-01 7.336694747209548950e-02 3.696734458208084106e-02 1.064932644367218018e-01 8.743399754166603088e-03 3.677139058709144592e-02 2.933498620986938477e-01 2.621960937976837158e-01 -6.525325775146484375e-02 1.867295801639556885e-01 -3.659423589706420898e-01 1.788380146026611328e-01 -2.198422402143478394e-01 2.241234183311462402e-01 2.651871740818023682e-02 1.715528368949890137e-01 1.331726759672164917e-01 2.081609517335891724e-02 2.759028971195220947e-01 -9.717632085084915161e-02 1.416018465533852577e-03 -7.930121570825576782e-02
1.523183286190032959e-02 5.751140788197517395e-02 3.082441687583923340e-01 2.314011454582214355e-01 4.626466333866119385e-02 -8.036790788173675537e-02 4.351206868886947632e-02 1.214155107736587524e-01 1.963422596454620361e-01 -3.723042011260986328e-01 2.611244022846221924e-01 -6.732820719480514526e-02 -1.209503263235092163e-01 -1.103772073984146118e-01 -1.887602806091308594e-01 -9.433446079492568970e-02 1.593431830406188965e-02 9.557760506868362427e-02 4.692938923835754395e-02 2.014867588877677917e-02 -2.283044457435607910e-01 5.337563157081604004e-02 2.196783721446990967e-01 5.530224442481994629e-01 -1.376508772373199463e-01 4.768763855099678040e-02 3.348278626799583435e-02 -1.910896897315979004e-01 3.828034736216068268e-03 -7.605188339948654175e-02 1.220524534583091736e-01 2.878441661596298218e-02
3.620656207203865051e-03 3.584208339452743530e-02 -2.575039863586425781e-01 -1.433038115501403809e-01 -1.083337888121604919e-01 -1.711615324020385742e-01 -2.797935158014297485e-02 -7.884821854531764984e-03 1.514939218759536743e-01 -4.120090007781982422e-01 -4.761400073766708374e-02 8.776682615280151367e-02 -1.385748535394668579e-01 -6.305129081010818481e-02 -3.368273675441741943e-01 -9.412603825330734253e-02 3.708217442035675049e-01 3.727699816226959229e-02 4.804990813136100769e-02 -2.862583100795745850e-01 -1.467241495847702026e-01 4.415053874254226685e-02 -3.592626005411148071e-02 -2.323606982827186584e-03 -1.865528970956802368e-01 -1.505433917045593262e-01 2.307888716459274292e-01 1.643598824739456177e-01 -5.769525840878486633e-02 1.212037429213523865e-01 1.506941318511962891e-01 -3.089054524898529053e-01
4.582828655838966370e-02 1.592058986425399780e-01 7.777886837720870972e-02 2.464956492185592651e-01 -1.330767720937728882e-01 8.668096363544464111e-02 -7.627936452627182007e-02 -7.062591612339019775e-02 1.560031063854694366e-02 -2.265348583459854126e-01 1.766804009675979614e-01 2.173909693956375122e-01 -4.112697839736938477e-01 -2.489334493875503540e-01 9.747929871082305908e-02 3.750568255782127380e-02 4.032067060470581055e-01 1.229197978973388672e-01 1.278332918882369995e-01 2.489440888166427612e-02 -1.533943265676498413e-01 2.012677490711212158e-01 -8.176912367343902588e-02 1.414855569601058960e-01 -2.364434748888015747e-01 -1.816561371088027954e-01 9.878118522465229034e-03 1.951874345541000366e-01 -5.443095415830612183e-02 -1.868061721324920654e-02 2.732089757919311523e-01 8.493778109550476074e-02
-1.727587915956974030e-02 1.427028626203536987e-01 -2.313099503517150879e-01 1.591008603572845459e-01 -1.551657617092132568e-01 2.197320610284805298e-01 7.798068225383758545e-02 -1.818635910749435425e-01 -6.624367833137512207e-02 -1.010821685194969177e-01 3.555576503276824951e-01 2.189396321773529053e-01 -1.690623015165328979e-01 -7.951020263135433197e-03 -6.220984458923339844e-02 -3.263018652796745300e-02 4.145862758159637451e-01 2.342802137136459351e-01 -5.013667047023773193e-03 1.941425949335098267e-01 -3.714909777045249939e-02 1.294925957918167114e-01 2.980347275733947754e-01 3.008722960948944092e-01 7.507286220788955688e-02 -9.972602874040603638e-02 3.918940201401710510e-02 1.069008335471153259e-01 -5.890287458896636963e-02 -1.474503874778747559e-01 2.211361527442932129e-01 -4.271334037184715271e-02
1.259719282388687134e-01 -1.062284409999847412e-01 -7.865497469902038574e-02 -6.491219252347946167e-02 -2.283371984958648682e-01 -2.515716552734375000e-01 -1.283065974712371826e-01 2.715598940849304199e-01 7.359078526496887207e-02 -1.165805235505104065e-01 3.034502267837524414e-01 9.083131700754165649e-02 -3.083700537681579590e-01 -1.280955076217651367e-01 -9.164164960384368896e-02 2.178925126791000366e-01 3.870070576667785645e-01 1.576276123523712158e-02 2.469606101512908936e-01 2.482327399775385857e-04 1.085518486797809601e-02 -1.269513666629791260e-01 3.093641437590122223e-02 2.337919324636459351e-01 -3.649012371897697449e-02 -3.957290202379226685e-02 2.743015885353088379e-01 1.748748868703842163e-01 1.691714376211166382e-01 3.301497176289558411e-02 -1.907172426581382751e-02 2.200962603092193604e-01
-4.513547290116548538e-03 1.359714567661285400e-01 -4.155121371150016785e-02 -3.960162401199340820e-01 -2.668849527835845947e-01 9.836114197969436646e-02 -2.394008338451385498e-01 1.064508557319641113e-01 -6.174784153699874878e-02 -2.960371673107147217e-01 1.883385777473449707e-01 -2.540446259081363678e-02 -4.901487380266189575e-03 2.130767852067947388e-01 -8.998113125562667847e-02 1.107994234189391136e-03 2.431550920009613037e-01 6.886753719300031662e-03 4.322810098528862000e-03 -1.655401885509490967e-01 -2.138122618198394775e-01 1.443576067686080933e-01 2.742018997669219971e-01 3.054105341434478760e-01 -2.147287726402282715e-01 2.328762859106063843e-01 2.003120929002761841e-01 2.431999705731868744e-02 -5.056335777044296265e-02 1.380007266998291016e-01 8.590876311063766479e-02 2.548166178166866302e-02
-1.306796669960021973e-01 2.044858597218990326e-02 -8.246978744864463806e-03 7.237613201141357422e-02 -2.946885675191879272e-02 -2.980021536350250244e-01 -1.779885441064834595e-01 -1.304255127906799316e-01 7.680514454841613770e-02 -3.316950798034667969e-01 3.661103546619415283e-01 -3.020613640546798706e-02 -5.447641387581825256e-02 -4.967248439788818359e-02 1.128843724727630615e-01 5.449176207184791565e-02 3.372313380241394043e-01 3.902046382427215576e-01 -1.715204305946826935e-02 3.867083787918090820e-02 -1.180770397186279297e-01 1.887833476066589355e-01 -1.971781998872756958e-02 2.049355208873748779e-01 7.426370680332183838e-02 6.990361213684082031e-02 3.272329866886138916e-01 -1.659921109676361084e-01 -1.828439086675643921e-01 1.083185300230979919e-01 7.626356184482574463e-02 -1.051500141620635986e-01
5.749169737100601196e-03 -1.966323554515838623e-01 -1.455432474613189697e-01 -1.619161665439605713e-01 -5.360005889087915421e-03 -9.784422069787979126e-02 -4.438069835305213928e-02 1.669383198022842407e-01 -1.671481505036354065e-02 -1.640755981206893921e-01 4.193644821643829346e-01 2.642746567726135254e-01 7.677666097879409790e-02 -1.532462239265441895e-02 -2.731560766696929932e-01 -2.718149423599243164e-01 1.351888775825500488e-01 2.388922125101089478e-01 -1.859357506036758423e-01 -3.899108245968818665e-02 -2.636876404285430908e-01 -1.903632879257202148e-01 6.416317075490951538e-02 2.468821704387664795e-01 3.172647580504417419e-02 1.521468609571456909e-01 9.392085671424865723e-02 7.575379312038421631e-02 3.006066977977752686e-01 1.463406383991241455e-01 1.052569448947906494e-01 -5.548855289816856384e-02
6.734419614076614380e-02 -1.100461408495903015e-01 -8.264099061489105225e-02 -9.558080136775970459e-02 -5.993307381868362427e-02 2.484921962022781372e-01 -1.542328149080276489e-01 2.216906994581222534e-01 -2.199061773717403412e-02 -1.684701144695281982e-01 1.698877066373825073e-01 5.923532694578170776e-02 -1.201921775937080383e-01 -2.519448660314083099e-02 -3.066906034946441650e-01 -2.664224505424499512e-01 2.326244711875915527e-01 3.289109468460083008e-01 -1.249064579606056213e-01 4.928852245211601257e-02 -1.296435147523880005e-01 1.017427891492843628e-01 -7.303556799888610840e-02 3.072838783264160156e-01 9.635527431964874268e-02 1.643163561820983887e-01 1.755364388227462769e-01 1.822046488523483276e-01 2.966491878032684326e-01 -1.640751510858535767e-01 2.522302865982055664e-01 4.093445092439651489e-02
-1.975677162408828735e-01 1.578141562640666962e-02 -1.941821575164794922e-01 -2.091764807701110840e-01 -2.376111149787902832e-01 3.481673449277877808e-02 9.906591475009918213e-02 1.436384320259094238e-01 2.907394245266914368e-02 -2.684437632560729980e-01 2.994059026241302490e-01 -2.754803597927093506e-01 1.023827493190765381e-01 -6.998834758996963501e-02 -6.011128425598144531e-02 -2.781681418418884277e-01 5.520593747496604919e-02 -1.557880938053131104e-01 -1.071011793101206422e-04 -1.280690878629684448e-01 -2.159316539764404297e-01 -8.778173476457595825e-02 -1.783581078052520752e-02 5.665583014488220215e-01 -4.447300359606742859e-02 3.028082661330699921e-02 -5.478243529796600342e-02 6.676036864519119263e-02 5.783810466527938843e-02 -7.121720165014266968e-02 6.507858633995056152e-02 -1.181683838367462158e-01
2.567311823368072510e-01 2.542370930314064026e-02 -6.549805402755737305e-02 -1.005262061953544617e-01 -3.454101681709289551e-01 -1.645663380622863770e-01 -1.822510659694671631e-01 1.564847528934478760e-01 4.561075270175933838e-01 -5.343711003661155701e-02 8.974943310022354126e-02 -3.406818583607673645e-02 5.506568029522895813e-02 -7.604102045297622681e-02 5.303516983985900879e-02 -7.784735411405563354e-02 1.970009356737136841e-01 -5.556302890181541443e-02 9.688922204077243805e-03 -1.464460045099258423e-03 3.093261644244194031e-02 -1.098379343748092651e-01 3.560047149658203125e-01 2.864179015159606934e-01 2.290222607553005219e-02 -1.571512073278427124e-01 7.242065668106079102e-02 -1.000800430774688721e-01 -1.443786174058914185e-01 7.774279266595840454e-02 3.632715344429016113e-01 1.184731870889663696e-01
7.374781370162963867e-02 5.470630899071693420e-02 -4.865378141403198242e-02 -1.011300757527351379e-01 -1.619253903627395630e-01 -4.828218370676040649e-02 -1.094275638461112976e-01 3.377507925033569336e-01 2.935262918472290039e-01 1.092178225517272949e-01 2.149890810251235962e-01 -3.939943760633468628e-02 -2.058160603046417236e-01 -6.707016378641128540e-02 -2.641801536083221436e-01 -7.294090092182159424e-02 3.253426849842071533e-01 7.551871240139007568e-02 4.593084752559661865e-02 -1.064182957634329796e-03 7.250003516674041748e-02 -1.653674840927124023e-01 8.162256563082337379e-06 4.456613659858703613e-01 -2.307918518781661987e-01 -2.107723383232951164e-03 2.826696336269378662e-01 9.986785007640719414e-04 -6.221902742981910706e-02 1.515929102897644043e-01 2.622981788590550423e-03 2.272326946258544922e-01
-4.617012571543455124e-03 3.970305025577545166e-01 1.001378297805786133e-01 -2.662245333194732666e-01 -1.771407127380371094e-01 -5.720939487218856812e-02 -1.490470767021179199e-01 -1.362466067075729370e-02 2.079859375953674316e-03 -5.704404115676879883e-01 3.032325804233551025e-01 8.589731901884078979e-02 8.760058879852294922e-02 -7.600710541009902954e-02 2.384590916335582733e-02 -6.265870761126279831e-03 1.744818091392517090e-01 -5.114078521728515625e-02 4.657544568181037903e-02 5.230810493230819702e-02 1.908346265554428101e-02 -1.160227786749601364e-02 2.013831436634063721e-01 1.921137124300003052e-01 -1.198774650692939758e-01 1.142761036753654480e-01 -3.428090596571564674e-03 1.041067689657211304e-01 2.634829878807067871e-01 2.201294153928756714e-02 -3.949497826397418976e-03 2.036343514919281006e-01
2.161512523889541626e-01 2.410550266504287720e-01 -1.104652285575866699e-01 -8.687531203031539917e-02 -3.447955548763275146e-01 -4.716555401682853699e-02 -2.654602527618408203e-01 7.763292640447616577e-02 1.599005907773971558e-01 -1.759847104549407959e-01 -2.129708975553512573e-02 -1.410904079675674438e-01 1.560437083244323730e-01 -3.097540736198425293e-01 -7.264383137226104736e-03 -5.624409019947052002e-02 3.065394461154937744e-01 1.041402593255043030e-01 -7.516820728778839111e-02 -5.352316424250602722e-02 -1.111991703510284424e-01 1.069079488515853882e-01 2.242837101221084595e-01 1.362913101911544800e-01 2.083566598594188690e-02 5.526578426361083984e-02 3.194662034511566162e-01 -8.196907490491867065e-02 1.200037449598312378e-01 -8.690875023603439331e-03 2.636995911598205566e-01 2.740890681743621826e-01
-2.034554183483123779e-01 3.511643111705780029e-01 1.492770165205001831e-01 -2.431333363056182861e-01 -3.269284367561340332e-01 -1.146916821599006653e-01 -1.136381626129150391e-01 6.650741212069988251e-03 4.467656090855598450e-02 -3.797329366207122803e-01 3.056428134441375732e-01 1.817125827074050903e-01 1.370493620634078979e-01 -8.912239968776702881e-02 -1.710547693073749542e-02 -4.157269746065139771e-02 1.245218515396118164e-01 -1.382922232151031494e-01 2.132182717323303223e-01 1.256572306156158447e-01 -1.611171811819076538e-01 3.091479279100894928e-02 8.564770966768264771e-02 1.513322144746780396e-01 9.097548574209213257e-02 8.600444998592138290e-04 1.588642895221710205e-01 -6.931557506322860718e-02 9.677004069089889526e-02 9.158430993556976318e-02 2.626029551029205322e-01 2.036064267158508301e-01
6.071121245622634888e-02 1.431318819522857666e-01 -1.040013581514358521e-01 4.482053518295288086e-01 -9.965491294860839844e-02 2.216654121875762939e-01 -1.547393053770065308e-01 1.116105467081069946e-01 1.975761055946350098e-01 -2.313910573720932007e-01 8.337948471307754517e-02 1.194349080324172974e-01 -1.642324179410934448e-01 3.139625862240791321e-02 6.661754846572875977e-02 -2.655297517776489258e-01 2.433056235313415527e-01 8.241107314825057983e-02 1.425041407346725464e-01 -2.495752424001693726e-01 -8.927556127309799194e-02 -1.746323406696319580e-01 -2.519033662974834442e-02 2.102919965982437134e-01 -1.089117527008056641e-01 -4.941448941826820374e-02 -1.625592587515711784e-03 -1.541106402873992920e-01 6.844840198755264282e-02 2.958585321903228760e-02 3.946844339370727539e-01 1.437270492315292358e-01
2.071232646703720093e-01 1.545646637678146362e-01 1.113605052232742310e-01 -7.010089606046676636e-02 -2.649144232273101807e-01 9.716767817735671997e-02 -1.642839312553405762e-01 1.030064001679420471e-01 2.634905576705932617e-01 -2.518529593944549561e-01 2.212483584880828857e-01 1.057109311223030090e-01 1.648893803358078003e-01 3.118029832839965820e-01 -2.122055552899837494e-02 -1.282918304204940796e-01 2.506593465805053711e-01 2.958123013377189636e-02 9.150120615959167480e-02 1.352014094591140747e-01 -3.280317485332489014e-01 -2.157511562108993530e-02 1.697013676166534424e-01 1.078893467783927917e-01 2.575263194739818573e-02 -2.335853315889835358e-02 -2.366391755640506744e-02 3.170130029320716858e-02 1.646604761481285095e-02 -2.175903916358947754e-01 2.570230662822723389e-01 -3.302345275878906250e-01
7.693678140640258789e-02 2.940787076950073242e-01 -1.082263588905334473e-01 -5.620058998465538025e-02 -3.867657780647277832e-01 7.770838588476181030e-02 -6.083870679140090942e-02 -2.071095071732997894e-02 9.191014617681503296e-02 -3.062408864498138428e-01 1.527025550603866577e-01 1.215014792978763580e-02 6.914030015468597412e-02 2.570017576217651367e-01 8.535369299352169037e-03 -6.485059112310409546e-02 2.286316752433776855e-01 2.263299189507961273e-02 6.310353428125381470e-02 5.668910965323448181e-02 2.422695457935333252e-01 2.108887284994125366e-01 4.836906120181083679e-02 3.037240207195281982e-01 -3.756836950778961182e-01 -1.626702398061752319e-01 1.032003015279769897e-02 5.675526335835456848e-02 6.826759129762649536e-02 2.559371888637542725e-01 1.777546554803848267e-01 -4.170848056674003601e-02
1.726912856101989746e-01 1.842616349458694458e-01 -9.902486205101013184e-02 1.622118055820465088e-01 -2.978648245334625244e-01 7.080405950546264648e-03 -1.307229250669479370e-01 -1.768379211425781250e-01 -6.347502022981643677e-02 -4.255626797676086426e-01 1.571499407291412354e-01 8.011224865913391113e-02 7.068092375993728638e-02 1.538955867290496826e-01 1.781876832246780396e-01 3.430628404021263123e-02 2.499870210886001587e-01 2.705327570438385010e-01 1.174426078796386719e-02 -2.776408940553665161e-02 2.160368710756301880e-01 1.595873236656188965e-01 -1.990662887692451477e-02 1.307289749383926392e-01 -2.435409426689147949e-01 -5.347774550318717957e-02 9.294873476028442383e-02 5.946614593267440796e-02 8.235460147261619568e-03 3.127675652503967285e-01 2.914205491542816162e-01 4.168023541569709778e-02
4.830698948353528976e-03 2.465142458677291870e-01 1.068021878600120544e-01 -3.466297090053558350e-01 -4.213377833366394043e-01 4.680114332586526871e-03 -7.483662664890289307e-02 -4.958560690283775330e-02 1.497350782155990601e-01 -3.767262101173400879e-01 5.067148059606552124e-02 1.374884992837905884e-01 1.068784892559051514e-01 1.893621534109115601e-01 3.351307287812232971e-02 4.808305762708187103e-03 2.959782481193542480e-01 -9.770307689905166626e-02 6.094352900981903076e-02 1.206319406628608704e-01 -2.686235308647155762e-01 -1.301888972520828247e-01 5.410291999578475952e-02 5.459738895297050476e-02 -5.891325324773788452e-02 -6.577073782682418823e-02 2.549469769001007080e-01 6.535982340574264526e-02 1.082879826426506042e-01 -9.787137061357498169e-02 2.306182086467742920e-01 1.606651991605758667e-01
6.708865612745285034e-02 2.004821747541427612e-01 -4.392746370285749435e-03 -2.608941495418548584e-01 -3.486516177654266357e-01 6.112055480480194092e-02 -1.812235563993453979e-01 3.917498588562011719e-01 2.424588799476623535e-01 -8.270813524723052979e-02 2.487970292568206787e-01 4.262673854827880859e-02 7.742617279291152954e-02 1.162381619215011597e-01 -7.458383589982986450e-02 5.353490356355905533e-03 3.149334192276000977e-01 -5.853776633739471436e-02 1.253995001316070557e-01 -1.267770826816558838e-01 4.935076832771301270e-02 -9.057400375604629517e-02 -1.177577897906303406e-01 2.107853293418884277e-01 -1.100323349237442017e-02 6.655156612396240234e-02 5.374212050810456276e-04 2.389405816793441772e-01 1.692490130662918091e-01 -2.370588332414627075e-01 2.291149944067001343e-01 -1.373080462217330933e-01
-2.459221482276916504e-01 1.032671928405761719e-01 -1.226127222180366516e-01 -7.758939266204833984e-02 -1.012680679559707642e-01 -1.841259509092196822e-04 -2.380390763282775879e-01 2.371699064970016479e-01 3.333604633808135986e-01 -2.321016937494277954e-01 2.450508326292037964e-01 7.887482643127441406e-02 1.966333538293838501e-01 4.824794828891754150e-02 2.598499180749058723e-03 1.754155904054641724e-01 9.129527956247329712e-02 -2.469586580991744995e-02 6.000370252877473831e-03 6.901004910469055176e-02 -2.046775519847869873e-01 6.641392409801483154e-02 2.702745795249938965e-01 3.100427389144897461e-01 -2.040226608514785767e-01 3.612889721989631653e-02 2.308086454868316650e-01 3.018142580986022949e-01 1.807626187801361084e-01 5.482877604663372040e-03 1.773179024457931519e-01 -3.052630648016929626e-02
5.344458669424057007e-02 -1.160699203610420227e-01 2.095583826303482056e-01 -8.022905886173248291e-02 -2.087861895561218262e-01 -6.561224162578582764e-02 2.729748003184795380e-02 -1.294824481010437012e-01 2.047660201787948608e-01 -1.270013749599456787e-01 2.384044602513313293e-02 -1.297748982906341553e-01 5.809263675473630428e-04 -1.367888897657394409e-01 5.403287708759307861e-02 1.066378876566886902e-01 4.985075592994689941e-01 2.134321480989456177e-01 -8.038721978664398193e-02 3.006114438176155090e-02 4.847182705998420715e-02 -2.566278278827667236e-01 -1.614908576011657715e-01 2.645235359668731689e-01 -2.087135016918182373e-01 -1.495657116174697876e-01 6.472688913345336914e-02 3.573428988456726074e-01 1.850661486387252808e-01 -7.241830229759216309e-02 2.370610982179641724e-01 1.571043394505977631e-02
-3.662870451807975769e-02 5.124382302165031433e-02 7.984220981597900391e-02 1.955061405897140503e-01 -8.661709725856781006e-02 -2.687282860279083252e-01 -2.588147222995758057e-01 1.714043132960796356e-02 4.742779955267906189e-02 -3.700349628925323486e-01 1.294735670089721680e-01 4.239182174205780029e-02 3.968487307429313660e-02 8.090872317552566528e-02 -1.027172952890396118e-01 -1.593740582466125488e-01 2.498012334108352661e-01 3.020219206809997559e-01 1.002871096134185791e-01 3.852236568927764893e-01 3.210548311471939087e-02 -1.070158183574676514e-01 -4.014337435364723206e-02 2.263413369655609131e-01 8.675073087215423584e-02 1.398153007030487061e-01 1.606444567441940308e-01 1.617349237203598022e-01 -1.004047319293022156e-01 3.653222024440765381e-01 4.920744523406028748e-02 -1.522226817905902863e-02
2.574399486184120178e-02 1.558386236429214478e-01 -4.596475958824157715e-01 -7.188261300325393677e-02 -6.715510785579681396e-02 -3.242786973714828491e-02 9.157988429069519043e-02 1.492159962654113770e-01 3.848007181659340858e-03 -2.562685906887054443e-01 4.114211797714233398e-01 7.162267714738845825e-02 -5.543265864253044128e-02 1.597967147827148438e-01 -2.457154095172882080e-01 -8.536808937788009644e-02 1.619506627321243286e-01 8.575891703367233276e-02 -1.404558718204498291e-01 -1.036066561937332153e-01 -2.804015278816223145e-01 -1.324859559535980225e-01 -6.894180178642272949e-02 1.950261443853378296e-01 -5.711056292057037354e-02 7.640485465526580811e-02 1.293952614068984985e-01 -1.283419877290725708e-01 2.534891963005065918e-01 9.444864094257354736e-02 2.104632556438446045e-01 -1.524501442909240723e-01
5.248413886874914169e-03 -1.245637238025665283e-01 -5.883395671844482422e-02 -1.062324121594429016e-01 -2.722393572330474854e-01 -2.556129395961761475e-01 -1.046064347028732300e-01 5.254472047090530396e-02 3.245800361037254333e-02 -2.514935731887817383e-01 1.166994050145149231e-01 -9.173844009637832642e-02 -7.227996736764907837e-02 -9.441296011209487915e-02 -2.198635935783386230e-01 4.006327688694000244e-02 2.713747024536132812e-01 1.711087673902511597e-01 2.210889905691146851e-01 -4.472113773226737976e-02 -8.184894174337387085e-02 -6.443887203931808472e-02 -1.715737394988536835e-02 3.706075251102447510e-01 7.267762720584869385e-02 -1.367174535989761353e-01 2.660748660564422607e-01 1.565563678741455078e-01 1.523153483867645264e-01 2.524179220199584961e-01 -1.140234693884849548e-01 3.803145289421081543e-01
1.087706908583641052e-01 -1.908466666936874390e-01 -1.595516502857208252e-01 -5.238126590847969055e-02 -3.119909465312957764e-01 5.307554081082344055e-02 -2.553983330726623535e-01 4.406299069523811340e-02 7.195705175399780273e-02 1.631211116909980774e-02 1.385204643011093140e-01 -5.234089121222496033e-02 -1.080702021718025208e-01 -1.703925430774688721e-01 -2.786268480122089386e-02 2.992872297763824463e-01 5.054221153259277344e-01 1.785589382052421570e-02 1.834714859724044800e-01 -3.835042938590049744e-02 4.573962651193141937e-04 -8.788212388753890991e-02 7.179073989391326904e-02 3.726546168327331543e-01 -1.189476102590560913e-01 1.305308192968368530e-01 1.787680685520172119e-01 2.311844527721405029e-01 7.225398905575275421e-03 1.079028844833374023e-01 1.676132204011082649e-03 1.638490408658981323e-01
-1.160345822572708130e-01 3.912166878581047058e-02 5.777081847190856934e-02 1.489809434860944748e-02 -1.226530298590660095e-01 -2.111449278891086578e-02 -2.970935702323913574e-01 2.016611248254776001e-01 2.092639058828353882e-01 1.272795721888542175e-02 1.541129499673843384e-01 -2.631895616650581360e-02 -3.266357183456420898e-01 -7.395245134830474854e-02 1.438118964433670044e-01 8.399792760610580444e-02 3.280515670776367188e-01 1.757924556732177734e-01 -4.407333955168724060e-02 9.007925167679786682e-03 -1.970691829919815063e-01 -1.238706856966018677e-01 1.075649857521057129e-01 5.133376717567443848e-01 -5.248714238405227661e-02 -6.208083778619766235e-02 3.051291964948177338e-02 2.105218470096588135e-01 -1.759647876024246216e-01 8.567829430103302002e-02 -9.745156019926071167e-02 2.434324920177459717e-01
3.233052790164947510e-01 3.275254964828491211e-01 -3.132385015487670898e-01 -1.179075613617897034e-01 -1.698213815689086914e-02 8.436940610408782959e-02 -1.425596773624420166e-01 1.832305043935775757e-01 5.599962919950485229e-02 -1.596771627664566040e-01 3.516092598438262939e-01 2.523471415042877197e-01 1.303515732288360596e-01 -7.192307710647583008e-02 4.098420217633247375e-02 -9.407424181699752808e-02 1.935915201902389526e-01 7.990109920501708984e-02 -4.660895839333534241e-02 -5.088705942034721375e-02 -2.414073795080184937e-01 2.817560136318206787e-01 1.054799631237983704e-01 1.178621128201484680e-01 1.955985277891159058e-02 1.346043348312377930e-01 2.172877937555313110e-01 1.011938601732254028e-01 -2.095482647418975830e-01 -7.107590883970260620e-02 1.629242002964019775e-01 -5.895140394568443298e-02
-2.073323577642440796e-01 2.993524372577667236e-01 1.219294294714927673e-01 -3.465804755687713623e-01 -2.630558609962463379e-01 6.744282692670822144e-02 -4.574794322252273560e-02 7.060261070728302002e-02 -1.151367351412773132e-01 -3.533215522766113281e-01 2.892027795314788818e-01 1.841060221195220947e-01 -3.400542587041854858e-02 4.575977101922035217e-03 -1.584684997797012329e-01 8.266685903072357178e-02 3.360411524772644043e-01 -1.679897308349609375e-01 1.493428647518157959e-01 6.309759616851806641e-02 -8.645305037498474121e-02 5.574038624763488770e-02 9.437680244445800781e-02 1.062361821532249451e-01 -9.103066474199295044e-02 -8.691778779029846191e-02 3.053489625453948975e-01 1.091553550213575363e-02 -8.740769699215888977e-03 -3.073715418577194214e-02 2.213610261678695679e-01 7.361686974763870239e-02
-9.537132084369659424e-02 1.087281852960586548e-01 1.559883952140808105e-01 2.888715267181396484e-01 -1.732861250638961792e-01 1.815713346004486084e-01 -1.461407989263534546e-01 -9.255774319171905518e-02 -4.738419502973556519e-02 -3.584653437137603760e-01 -1.902863569557666779e-02 2.300603240728378296e-01 -9.593882411718368530e-02 7.839030027389526367e-02 1.526416093111038208e-01 -1.255877614021301270e-01 2.936807870864868164e-01 8.151426911354064941e-02 2.316344231367111206e-01 -1.867669075727462769e-01 1.870751753449440002e-02 -1.145246177911758423e-01 -3.979823738336563110e-02 2.745504975318908691e-01 -1.107682287693023682e-01 -1.135817617177963257e-01 6.337872147560119629e-02 7.981358468532562256e-02 7.863986492156982422e-02 -1.558091491460800171e-01 4.492033123970031738e-01 -1.645440421998500824e-02
-4.493738710880279541e-02 4.183917492628097534e-02 1.643940508365631104e-01 1.277896855026483536e-02 -6.456933170557022095e-02 1.964581571519374847e-02 -1.641012430191040039e-01 2.069955915212631226e-01 4.372944310307502747e-02 -2.176793813705444336e-01 1.349870115518569946e-01 1.333736628293991089e-01 2.748325467109680176e-01 -2.179403305053710938e-01 -1.775787621736526489e-01 -2.201991677284240723e-01 5.725238472223281860e-03 9.445674717426300049e-02 3.076634407043457031e-01 2.821940481662750244e-01 -4.986425489187240601e-02 -2.735781073570251465e-01 1.129903122782707214e-01 3.535287380218505859e-01 -1.739704906940460205e-01 4.725596308708190918e-02 2.290285825729370117e-01 1.828411370515823364e-01 -2.089086621999740601e-01 -8.320040069520473480e-03 1.047817617654800415e-01 1.869476884603500366e-01
9.823255240917205811e-02 -1.634784638881683350e-01 -1.481487452983856201e-01 -6.411741953343153000e-03 -1.565950363874435425e-01 -6.446824967861175537e-02 -1.736213713884353638e-01 9.654402732849121094e-02 3.641873002052307129e-01 -4.130502045154571533e-02 2.130748778581619263e-01 2.100854068994522095e-01 -2.187604010105133057e-01 2.578908344730734825e-03 -1.690153181552886963e-01 6.167515739798545837e-02 3.353988230228424072e-01 1.149132102727890015e-02 4.073006659746170044e-02 6.815927475690841675e-02 -1.049097105860710144e-01 2.904112935066223145e-01 2.222897559404373169e-01 2.679391205310821533e-01 -1.332187503576278687e-01 -1.457997709512710571e-01 2.556872367858886719e-01 -1.915387362241744995e-01 -7.117706537246704102e-02 2.556837163865566254e-02 2.936654984951019287e-01 2.965536154806613922e-02
-7.599645107984542847e-02 1.930162310600280762e-01 2.417090535163879395e-02 2.696971595287322998e-01 -3.141950368881225586e-01 6.793614476919174194e-02 -1.472458690404891968e-01 -6.568550597876310349e-03 9.268739819526672363e-02 -2.386890202760696411e-01 3.473054468631744385e-01 5.604289844632148743e-02 9.220612794160842896e-02 5.895309615880250931e-03 -1.994342505931854248e-01 -1.466696057468652725e-02 1.660488992929458618e-01 -1.652606017887592316e-02 5.359332077205181122e-03 2.456898838281631470e-01 -2.304019927978515625e-01 -2.505703642964363098e-02 -4.631785303354263306e-02 3.051749765872955322e-01 -3.386936709284782410e-02 2.515888214111328125e-01 2.236265689134597778e-01 1.333792209625244141e-01 -1.796868741512298584e-01 -5.082741752266883850e-02 -5.413787066936492920e-02 3.368482887744903564e-01
3.435586392879486084e-02 1.330485194921493530e-01 3.257590532302856445e-02 -3.244200050830841064e-01 -2.981057167053222656e-01 -1.010749116539955139e-01 -1.250429600477218628e-01 8.658375591039657593e-03 -7.762449234724044800e-02 -4.092601537704467773e-01 3.986887633800506592e-02 9.374338388442993164e-02 -1.572271287441253662e-01 6.140588968992233276e-02 -3.535407036542892456e-02 1.025240421295166016e-01 3.590776622295379639e-01 -2.463254779577255249e-01 8.328761160373687744e-02 3.198803961277008057e-02 -2.614413499832153320e-01 1.536600589752197266e-01 1.686880886554718018e-01 2.541839182376861572e-01 -5.342961475253105164e-02 2.864657640457153320e-01 7.297226786613464355e-02 1.331063918769359589e-02 -2.030991017818450928e-02 4.987432155758142471e-03 1.923410147428512573e-01 1.594126522541046143e-01
9.303700923919677734e-02 -1.226565539836883545e-01 -1.273624449968338013e-01 -4.028692096471786499e-02 -9.624505788087844849e-02 -2.574715577065944672e-02 -2.241880595684051514e-01 1.532596945762634277e-01 3.189026415348052979e-01 -2.435698211193084717e-01 2.710410654544830322e-01 -4.233773052692413330e-02 1.608594655990600586e-01 -1.966085582971572876e-01 -2.419089674949645996e-01 -1.799666583538055420e-01 9.715070575475692749e-02 1.796125173568725586e-01 -1.402899771928787231e-01 3.000307083129882812e-01 1.088673807680606842e-02 -1.125116199254989624e-01 1.017645001411437988e-01 1.914830952882766724e-01 -1.728010475635528564e-01 -1.781043857336044312e-01 -1.357848495244979858e-01 2.030825763940811157e-01 2.102560400962829590e-01 1.187790557742118835e-01 1.966782510280609131e-01 -2.315237969160079956e-01
-8.461309224367141724e-02 -5.153116583824157715e-02 -3.129706382751464844e-01 -2.290520817041397095e-02 -2.122123539447784424e-01 1.462758332490921021e-01 -1.890027672052383423e-01 2.528034150600433350e-01 -1.224059313535690308e-01 -9.466095268726348877e-02 1.270174682140350342e-01 2.105519026517868042e-01 -1.147874221205711365e-01 1.201649606227874756e-01 -2.084333896636962891e-01 -1.384327262639999390e-01 8.978820592164993286e-02 2.227574884891510010e-01 -1.493608355522155762e-01 9.727604687213897705e-02 -6.685908883810043335e-02 -2.491814047098159790e-01 1.205141991376876831e-01 3.573936522006988525e-01 1.054967939853668213e-01 1.466460525989532471e-01 2.855432927608489990e-01 2.121999710798263550e-01 1.300382763147354126e-01 1.247299537062644958e-01 2.456599026918411255e-01 -2.701902016997337341e-02
2.524637579917907715e-01 1.031372845172882080e-01 -5.829600244760513306e-02 -2.937287278473377228e-02 -2.994701862335205078e-01 -1.087484061717987061e-01 -1.752881258726119995e-01 -7.852820307016372681e-02 8.935357630252838135e-02 -1.943577826023101807e-01 4.958157241344451904e-02 9.168749302625656128e-02 -1.828083544969558716e-01 -7.015712559223175049e-02 -1.966422647237777710e-01 -3.380658626556396484e-01 1.021135747432708740e-01 -5.524264182895421982e-03 -1.297165900468826294e-01 2.384827286005020142e-01 1.046269312500953674e-01 -3.779822885990142822e-01 -4.011973738670349121e-02 2.065821737051010132e-01 -2.452571690082550049e-01 2.586051523685455322e-01 1.187934055924415588e-01 1.942630857229232788e-01 7.895987480878829956e-02 2.178707122802734375e-01 1.420071125030517578e-01 5.795536097139120102e-03
-1.368391793221235275e-02 7.027260959148406982e-02 -1.797264814376831055e-02 -1.101516634225845337e-01 -1.037156488746404648e-02 -1.815030351281166077e-02 -5.583735182881355286e-02 -1.679888181388378143e-02 3.892666473984718323e-02 -1.575004905462265015e-01 1.623633056879043579e-01 -1.153223402798175812e-02 -2.321588620543479919e-02 -1.590686291456222534e-01 -1.534120291471481323e-01 1.261331140995025635e-01 1.647227257490158081e-01 8.640999346971511841e-02 2.923383712768554688e-01 2.652383744716644287e-01 -4.354594349861145020e-01 -3.064017593860626221e-01 -3.953989222645759583e-02 3.535682857036590576e-01 -1.940994411706924438e-01 2.874433100223541260e-01 2.424623519182205200e-01 1.547805517911911011e-01 -1.431702375411987305e-01 -3.895346820354461670e-02 -1.364658772945404053e-02 1.863843947649002075e-01
5.861465353518724442e-03 -1.617584004998207092e-02 -4.903021827340126038e-02 -4.111680015921592712e-02 -7.961168885231018066e-02 -7.776617258787155151e-02 1.064881682395935059e-01 -4.699171520769596100e-03 2.965577244758605957e-01 -2.702466547489166260e-01 6.295604258775711060e-02 -1.543484926223754883e-01 1.479099988937377930e-01 -3.892392516136169434e-01 4.411402344703674316e-02 2.946421802043914795e-01 3.338387310504913330e-01 -5.736944451928138733e-02 -8.039639890193939209e-02 6.318449974060058594e-02 -1.718707382678985596e-01 -3.194925785064697266e-01 -8.171400427818298340e-02 3.323759436607360840e-01 -7.979526370763778687e-02 -8.412228524684906006e-02 7.809357345104217529e-02 2.498158812522888184e-01 -1.344629935920238495e-02 -2.728239074349403381e-02 1.818742305040359497e-01 1.761689931154251099e-01
2.742501199245452881e-01 2.626923620700836182e-01 -7.037214934825897217e-02 -8.514564484357833862e-02 -2.284554988145828247e-01 -1.761711835861206055e-01 -1.836562901735305786e-01 -3.996080718934535980e-03 8.573161438107490540e-03 -1.465998440980911255e-01 1.620721668004989624e-01 -1.551290005445480347e-01 2.445226721465587616e-02 -2.926033139228820801e-01 -7.896602153778076172e-02 2.991541475057601929e-02 2.503745555877685547e-01 1.520428359508514404e-01 -2.178817689418792725e-01 -1.306567192077636719e-01 2.661043964326381683e-02 6.683710962533950806e-02 2.610169947147369385e-01 1.112464070320129395e-01 1.547144260257482529e-02 1.308670341968536377e-01 3.418347835540771484e-01 -4.675785079598426819e-02 7.804884761571884155e-02 -2.495171874761581421e-02 3.978825509548187256e-01 1.546110510826110840e-01
8.625394664704799652e-03 -1.372311711311340332e-01 2.696965336799621582e-01 -6.432630121707916260e-02 -1.326809450984001160e-02 -9.977545589208602905e-02 -1.643496900796890259e-01 2.458260208368301392e-01 -1.839235424995422363e-02 -3.041309714317321777e-01 -5.933700874447822571e-02 5.259743332862854004e-02 -7.519590854644775391e-02 -3.627996742725372314e-01 -9.725902229547500610e-02 -3.119456470012664795e-01 2.602747678756713867e-01 3.372307419776916504e-01 1.359717398881912231e-01 -9.861088544130325317e-02 -2.581198513507843018e-01 -1.330512017011642456e-01 4.460702836513519287e-02 1.946857273578643799e-01 -2.687520980834960938e-01 2.992785163223743439e-02 -9.277218580245971680e-02 -3.185425326228141785e-02 1.675833761692047119e-01 -4.403076320886611938e-02 1.289215832948684692e-01 -1.374381966888904572e-02
1.706104874610900879e-01 7.238443940877914429e-02 -5.507654696702957153e-02 -1.827225387096405029e-01 -2.208607196807861328e-01 4.541095346212387085e-02 -6.848341971635818481e-02 3.701602667570114136e-02 2.824670672416687012e-01 1.646602600812911987e-01 2.838130593299865723e-01 -4.092994704842567444e-02 6.710291653871536255e-02 -1.592884957790374756e-01 5.917855538427829742e-03 -2.275868356227874756e-01 1.161583960056304932e-01 7.648690044879913330e-02 -6.643867492675781250e-02 -2.239563614130020142e-01 6.237261928617954254e-03 -2.012901604175567627e-01 6.266210973262786865e-02 3.711741864681243896e-01 -1.340231001377105713e-01 -3.120001256465911865e-01 3.393622115254402161e-02 2.270167320966720581e-01 1.723929308354854584e-02 1.269634813070297241e-01 3.159548342227935791e-01 2.471674084663391113e-01
3.726468235254287720e-02 1.217726394534111023e-01 -1.040348410606384277e-01 5.644981935620307922e-02 -4.003981351852416992e-01 6.462395191192626953e-02 -1.581889390945434570e-01 -2.460083737969398499e-02 9.523431211709976196e-02 -2.697803378105163574e-01 1.282796114683151245e-01 1.440441757440567017e-01 1.986723989248275757e-01 1.072961837053298950e-01 2.150188982486724854e-01 -1.531966179609298706e-01 3.553733527660369873e-01 1.224796473979949951e-01 1.313350647687911987e-01 2.821162641048431396e-01 2.060472965240478516e-01 2.547383904457092285e-01 -4.728966578841209412e-02 2.017835378646850586e-01 -3.422375619411468506e-01 -8.623164892196655273e-02 3.291450813412666321e-02 2.345290221273899078e-02 -9.330007433891296387e-02 5.092867836356163025e-02 1.182496324181556702e-01 8.373648743145167828e-04
-6.415240466594696045e-02 2.022757381200790405e-01 -1.446786224842071533e-01 1.568205505609512329e-01 -7.723104208707809448e-02 -1.697566360235214233e-02 -2.096186429262161255e-01 -1.151835843920707703e-01 7.432915270328521729e-02 -1.392413675785064697e-01 1.778298318386077881e-01 7.303619384765625000e-02 -3.669142127037048340e-01 -2.451210319995880127e-01 1.656312495470046997e-01 4.832476750016212463e-02 3.414762020111083984e-01 7.623551040887832642e-02 1.002540662884712219e-01 -2.843069434165954590e-01 -1.557631045579910278e-01 4.763383045792579651e-02 4.281820356845855713e-02 8.713541924953460693e-02 -4.006715863943099976e-02 -1.955979913473129272e-01 -9.410846978425979614e-02 2.387277781963348389e-01 1.528959572315216064e-01 -7.359261065721511841e-02 3.726569116115570068e-01 1.923550665378570557e-01
-1.265888363122940063e-01 8.845574408769607544e-02 -2.166695594787597656e-01 -8.464113622903823853e-02 -6.806015223264694214e-02 -1.431753188371658325e-01 7.878599315881729126e-02 2.512315213680267334e-01 -1.551877856254577637e-01 -1.937274187803268433e-01 2.686667740345001221e-01 6.764258444309234619e-02 -1.740802824497222900e-01 1.642951369285583496e-01 -2.091801762580871582e-01 -1.076954156160354614e-01 2.023449242115020752e-01 1.870098859071731567e-01 -3.832989931106567383e-02 -3.771812617778778076e-01 -3.008948266506195068e-01 -1.247725486755371094e-01 1.712739765644073486e-01 3.150159716606140137e-01 3.542652353644371033e-02 1.345745753496885300e-02 1.864580959081649780e-01 -2.975534461438655853e-02 1.825726181268692017e-01 1.147325783967971802e-01 1.231589540839195251e-01 -1.532423943281173706e-01
-1.749399602413177490e-01 1.652186959981918335e-01 -3.365469630807638168e-03 1.087476685643196106e-01 -1.397426277399063110e-01 4.008465260267257690e-02 -8.863807469606399536e-02 1.276464313268661499e-01 1.359696090221405029e-01 -2.586322128772735596e-01 3.087421655654907227e-01 -3.169022873044013977e-02 1.092910617589950562e-01 -1.362110078334808350e-01 2.202524617314338684e-02 2.174946963787078857e-01 3.656162917613983154e-01 -8.713094890117645264e-02 2.234064191579818726e-01 3.773482739925384521e-01 -9.310649335384368896e-02 8.868936449289321899e-02 1.696378588676452637e-01 1.847283169627189636e-02 -1.856226623058319092e-01 -9.299363940954208374e-03 1.198803931474685669e-01 1.616834402084350586e-01 2.060437649488449097e-01 -8.756508678197860718e-02 3.377275168895721436e-01 8.078458905220031738e-02
9.033433161675930023e-03 -5.420215427875518799e-02 -1.842686980962753296e-01 -5.592992901802062988e-02 -3.125412762165069580e-01 1.683219224214553833e-01 -1.568164229393005371e-01 2.589888870716094971e-01 -1.146952807903289795e-01 -9.327358752489089966e-02 1.349797546863555908e-01 2.831166386604309082e-01 -1.829626560211181641e-01 -6.277760863304138184e-02 -1.183095648884773254e-01 -3.644533157348632812e-01 2.489717677235603333e-02 1.910764276981353760e-01 -2.999240159988403320e-01 9.612105041742324829e-02 -1.488017886877059937e-01 -7.716662436723709106e-02 5.415562167763710022e-02 4.219267666339874268e-01 1.254805363714694977e-02 9.140619076788425446e-03 2.814473509788513184e-01 2.385566942393779755e-02 6.142323836684226990e-02 -1.888563390821218491e-03 9.258807450532913208e-02 -3.891234227921813726e-04
-2.429631724953651428e-02 -1.268227249383926392e-01 -3.041791021823883057e-01 -7.770969718694686890e-02 -3.346681967377662659e-02 4.235465079545974731e-03 7.265044841915369034e-03 2.103730589151382446e-01 5.465300753712654114e-02 -2.037174254655838013e-01 3.331446945667266846e-01 2.726877927780151367e-01 -1.079282537102699280e-01 4.401211068034172058e-02 -1.449204832315444946e-01 -1.424442678689956665e-01 1.593151539564132690e-01 2.928115725517272949e-01 -2.455398142337799072e-01 -1.851538866758346558e-01 -2.179164439439773560e-01 -1.972014307975769043e-01 2.269215583801269531e-01 2.444559335708618164e-01 4.229796305298805237e-02 2.236009985208511353e-01 9.572991728782653809e-02 4.225210845470428467e-02 2.285708785057067871e-01 1.217176318168640137e-01 1.463208794593811035e-01 8.912012912333011627e-03
-9.381123818457126617e-03 2.685037851333618164e-01 1.057154908776283264e-01 -3.364343345165252686e-01 -1.467899233102798462e-01 -3.483993560075759888e-02 -8.425618708133697510e-02 2.291063517332077026e-01 -1.003794819116592407e-01 -3.340421020984649658e-01 6.800296157598495483e-02 6.091636791825294495e-02 -8.857574313879013062e-02 6.949075311422348022e-02 8.953311294317245483e-02 -2.177980393171310425e-01 4.617825448513031006e-01 -8.630482852458953857e-02 3.048202097415924072e-01 6.756601482629776001e-02 -1.115438435226678848e-02 4.008414223790168762e-02 2.609283626079559326e-01 9.477478265762329102e-02 -1.941951513290405273e-01 -1.617107540369033813e-02 2.749961316585540771e-01 -3.989871963858604431e-02 7.493755221366882324e-02 3.196961805224418640e-02 6.362327933311462402e-02 1.178959663957357407e-02
-3.557793796062469482e-02 3.297165930271148682e-01 1.540609300136566162e-01 -2.361478358507156372e-01 -9.282774478197097778e-02 1.481970846652984619e-01 8.681023493409156799e-03 2.127124965190887451e-01 9.874654561281204224e-02 -1.402625590562820435e-01 2.721087634563446045e-01 7.826707325875759125e-03 7.423331588506698608e-02 8.761578798294067383e-02 5.652512423694133759e-03 1.330427080392837524e-01 5.108416676521301270e-01 -1.220422331243753433e-02 1.030640006065368652e-01 2.390006780624389648e-01 -3.584785461425781250e-01 -6.273750215768814087e-02 4.980031400918960571e-02 2.473715245723724365e-01 1.262090802192687988e-01 -7.302468270063400269e-02 1.599321067333221436e-01 -9.833870083093643188e-02 6.974045187234878540e-02 6.736085563898086548e-02 3.772140666842460632e-02 8.870971202850341797e-02
-8.155905455350875854e-02 3.616367578506469727e-01 -4.718311131000518799e-02 -2.523242728784680367e-03 -2.389266937971115112e-01 2.146841138601303101e-01 3.876625373959541321e-02 -5.619376152753829956e-02 1.499541401863098145e-01 -1.909878998994827271e-01 1.779061853885650635e-01 -1.389154046773910522e-01 9.626060724258422852e-03 -2.462784945964813232e-01 -1.011295616626739502e-02 -2.737287878990173340e-01 4.667567610740661621e-01 -7.964951917529106140e-03 -3.087383136153221130e-02 8.499204181134700775e-03 -1.343574523925781250e-01 -2.573679387569427490e-01 1.174801588058471680e-01 3.081920556724071503e-02 -6.296783685684204102e-02 2.071321755647659302e-01 5.641216784715652466e-02 1.251940578222274780e-01 -2.014463841915130615e-01 2.653138935565948486e-01 -6.642763316631317139e-02 -8.781096339225769043e-02
6.041544675827026367e-02 1.714720390737056732e-02 -9.261623769998550415e-02 2.689262926578521729e-01 -2.919952273368835449e-01 2.181890606880187988e-01 -1.015676334500312805e-01 3.177648782730102539e-02 -3.987469896674156189e-02 -2.309983521699905396e-01 2.280103862285614014e-01 2.634256780147552490e-01 -1.062047779560089111e-01 -2.976452112197875977e-01 1.391434818506240845e-01 -6.242793425917625427e-02 3.557344377040863037e-01 7.461547851562500000e-02 -3.922182321548461914e-02 -1.722920313477516174e-02 -4.731906950473785400e-01 -3.715267032384872437e-02 -1.334593147039413452e-01 4.023612663149833679e-02 1.673239767551422119e-01 -3.741369768977165222e-02 2.680935896933078766e-02 3.526113927364349365e-02 -1.112854704260826111e-01 2.193806022405624390e-01 -2.928999997675418854e-02 -1.010598335415124893e-02
1.716572046279907227e-01 -1.233267113566398621e-01 1.346646249294281006e-01 1.183111667633056641e-01 -1.403013169765472412e-01 -2.185893356800079346e-01 5.697053298354148865e-02 2.877195477485656738e-01 2.655760645866394043e-01 -1.540650129318237305e-01 3.923522233963012695e-01 2.349151670932769775e-02 3.179820999503135681e-02 6.807787716388702393e-02 -5.555155873298645020e-02 -1.078296229243278503e-01 2.811649441719055176e-01 -1.432548612356185913e-01 3.601404279470443726e-02 -1.753050833940505981e-01 -1.774527132511138916e-01 -2.283323556184768677e-01 9.193577617406845093e-02 3.396309912204742432e-01 2.573991380631923676e-02 1.693013496696949005e-02 -9.003340452909469604e-02 1.724148541688919067e-01 1.062299460172653198e-01 3.094258010387420654e-01 -8.244227617979049683e-02 9.455986320972442627e-02
1.452910061925649643e-02 -7.813902944326400757e-02 -2.054122090339660645e-01 -2.672036290168762207e-01 -9.061829186975955963e-03 1.035234034061431885e-01 -3.626079261302947998e-01 6.908906251192092896e-02 -1.092236861586570740e-01 -1.774719208478927612e-01 5.428716540336608887e-01 5.874628201127052307e-02 -1.416674349457025528e-02 -7.426568865776062012e-02 -2.144275754690170288e-01 1.115222834050655365e-02 1.972490847110748291e-01 1.918705105781555176e-01 -2.413722574710845947e-01 -2.912708930671215057e-02 -1.075921580195426941e-01 -7.081349939107894897e-02 7.900377362966537476e-02 2.263182550668716431e-01 -5.388011410832405090e-02 -5.267759039998054504e-02 2.069137841463088989e-01 6.800705101341009140e-03 2.700649797916412354e-01 5.057491362094879150e-02 7.434430718421936035e-02 -3.445981070399284363e-02
-3.352859755977988243e-03 2.415086627006530762e-01 6.630830466747283936e-02 4.032934550195932388e-03 -1.968798786401748657e-01 6.947922986000776291e-03 -1.330233067274093628e-01 -1.215272471308708191e-01 -2.448946684598922729e-01 -2.845978736877441406e-01 1.624583154916763306e-01 4.952880367636680603e-02 2.586107552051544189e-01 -8.081676065921783447e-02 1.650144755840301514e-01 4.054803028702735901e-02 3.476339280605316162e-01 3.352352604269981384e-02 -1.308721005916595459e-01 -6.654287874698638916e-02 -3.862160444259643555e-01 -5.738038197159767151e-02 -1.003168076276779175e-01 9.553289413452148438e-02 2.133690863847732544e-01 -2.717205695807933807e-02 -4.892554506659507751e-02 -1.275829523801803589e-01 -7.778089493513107300e-02 -1.036892607808113098e-01 4.187313616275787354e-01 -1.470655053853988647e-01
-2.050281912088394165e-01 1.638241577893495560e-03 -5.669301003217697144e-02 -3.926824033260345459e-02 -2.467425614595413208e-01 -2.834066934883594513e-02 -2.719578705728054047e-02 1.405199617147445679e-01 2.927993424236774445e-02 -2.950205504894256592e-01 2.170124351978302002e-01 4.851080477237701416e-02 3.548696171492338181e-03 -9.456603229045867920e-02 -1.058551073074340820e-01 -3.554217517375946045e-02 2.952531538903713226e-02 1.692119687795639038e-01 1.980061382055282593e-01 -1.750241070985794067e-01 2.851809561252593994e-02 1.673437058925628662e-01 2.611395418643951416e-01 1.561320871114730835e-01 -2.802154421806335449e-01 -6.900807470083236694e-02 1.373492032289505005e-01 5.341221690177917480e-01 -8.301000297069549561e-02 -1.282517760992050171e-01 2.807673215866088867e-01 -4.395507276058197021e-02
-1.152438968420028687e-01 -8.937160670757293701e-02 -7.939407601952552795e-03 3.168260306119918823e-02 1.847675889730453491e-01 -1.499853432178497314e-01 -1.344938874244689941e-01 1.010060426779091358e-03 1.423966288566589355e-01 -6.940061599016189575e-02 1.986386775970458984e-01 6.742426007986068726e-02 -8.743230998516082764e-02 -4.064311683177947998e-01 3.774434328079223633e-02 -1.185289323329925537e-01 3.345376849174499512e-01 1.777353137731552124e-02 1.342079490423202515e-01 -5.140983313322067261e-02 -2.055188715457916260e-01 -4.401259422302246094e-01 2.025801092386245728e-01 3.339428901672363281e-01 -4.335794225335121155e-02 -3.037249445915222168e-01 8.548310399055480957e-02 6.899946928024291992e-02 1.118498444557189941e-01 -2.078663371503353119e-02 -6.932591646909713745e-02 -1.422236766666173935e-02
-5.369041115045547485e-02 2.533611655235290527e-01 -1.600983440876007080e-01 2.833141684532165527e-01 -1.693335324525833130e-01 2.416419051587581635e-02 -1.662597060203552246e-01 -3.137513250112533569e-02 -1.430125534534454346e-01 -2.025323510169982910e-01 2.259476184844970703e-01 1.401513665914535522e-01 -2.016780674457550049e-01 -2.676461637020111084e-01 1.597204655408859253e-01 1.465406864881515503e-01 3.474510312080383301e-01 4.322838410735130310e-02 1.303124725818634033e-01 -1.464150263927876949e-03 -1.230507493019104004e-01 2.585805952548980713e-01 1.276883184909820557e-01 1.281396895647048950e-01 3.936375305056571960e-02 -1.450258195400238037e-01 1.165945082902908325e-02 2.402504831552505493e-01 2.000281512737274170e-01 1.245134249329566956e-01 2.757081091403961182e-01 1.068211272358894348e-01
-6.895368546247482300e-02 -4.754195455461740494e-03 -3.535452112555503845e-02 4.281225800514221191e-02 -8.309415727853775024e-02 -1.179174408316612244e-01 -2.097679972648620605e-01 3.442889153957366943e-01 1.079652607440948486e-01 -2.497142367064952850e-02 2.742687463760375977e-01 2.363792620599269867e-02 -1.379003077745437622e-01 1.467809528112411499e-01 -1.782911829650402069e-02 1.262872815132141113e-01 4.889558255672454834e-01 2.810529172420501709e-01 2.820252999663352966e-02 -1.331345885992050171e-01 3.535060584545135498e-02 -1.567693799734115601e-01 -1.627473533153533936e-01 2.292339056730270386e-01 -4.145663604140281677e-02 -2.176604419946670532e-01 2.291602939367294312e-01 1.244862750172615051e-02 -1.167477518320083618e-01 2.592362463474273682e-01 3.092149831354618073e-02 1.972310692071914673e-01
9.479949623346328735e-02 2.251218631863594055e-02 -1.911955475807189941e-01 -5.431424453854560852e-02 -1.274443566799163818e-01 3.192027509212493896e-01 -4.934334754943847656e-02 -1.816739141941070557e-02 -6.718105822801589966e-02 -2.197371721267700195e-01 4.036750197410583496e-01 1.157866418361663818e-01 -1.229524910449981689e-01 4.330471158027648926e-02 6.303275376558303833e-02 -1.905668824911117554e-01 4.003856480121612549e-01 2.941000461578369141e-01 -2.690579928457736969e-02 -2.571818977594375610e-02 -2.176642119884490967e-01 1.257346011698246002e-03 6.458881311118602753e-03 1.141185387969017029e-01 6.836775690317153931e-02 5.072267353534698486e-02 1.924103498458862305e-01 -2.218008637428283691e-01 3.111633956432342529e-01 1.611224859952926636e-01 5.537138506770133972e-02 -1.253703981637954712e-01
6.670598685741424561e-02 6.837925314903259277e-02 -7.695091515779495239e-02 -2.460238337516784668e-02 -7.551809400320053101e-02 -1.477016806602478027e-01 7.424677908420562744e-02 -4.025311768054962158e-02 -5.751530639827251434e-03 -3.646695017814636230e-01 4.115831479430198669e-02 2.887763381004333496e-01 -9.652718156576156616e-02 -7.028956711292266846e-02 -3.605597615242004395e-01 3.712056949734687805e-02 4.591296911239624023e-01 1.861838400363922119e-01 1.743259094655513763e-02 -2.114003300666809082e-01 2.136034518480300903e-02 -2.204768508672714233e-01 3.025537542998790741e-02 1.069078445434570312e-01 -1.715521365404129028e-01 -1.424561738967895508e-01 1.713616847991943359e-01 2.566549181938171387e-01 -1.928938329219818115e-01 5.382026731967926025e-02 1.724758534692227840e-03 -2.213971912860870361e-01
1.845383048057556152e-01 2.160822749137878418e-01 -1.422196440398693085e-02 -1.943237483501434326e-01 -1.002864390611648560e-01 -1.036884337663650513e-01 -1.986364573240280151e-01 -1.387190166860818863e-02 4.236299991607666016e-01 -1.062404364347457886e-01 1.433468312025070190e-01 3.442239761352539062e-01 2.173267304897308350e-01 1.306700408458709717e-01 6.516361143440008163e-03 1.277088094502687454e-02 3.131625950336456299e-01 6.327968835830688477e-02 1.059703622013330460e-02 -1.793453991413116455e-01 -2.045742273330688477e-01 -2.511006593704223633e-01 7.634057104587554932e-02 5.980206653475761414e-02 3.435111418366432190e-02 2.205064147710800171e-01 1.821804493665695190e-01 2.215311303734779358e-02 2.034428715705871582e-01 -8.001913875341415405e-02 2.075864672660827637e-01 5.922358110547065735e-02
2.151559293270111084e-01 1.177926287055015564e-01 2.966880798339843750e-02 -3.148253858089447021e-01 9.885279834270477295e-02 3.117296285927295685e-02 -3.315982818603515625e-01 1.668046861886978149e-01 -2.806813269853591919e-02 -3.337185084819793701e-01 1.314767003059387207e-01 8.012717962265014648e-02 2.256231158971786499e-01 -2.184495031833648682e-01 4.807132855057716370e-02 -7.432722300291061401e-02 3.163493275642395020e-01 1.250867396593093872e-01 -2.433231174945831299e-01 1.056157127022743225e-01 4.877797886729240417e-02 -1.026318669319152832e-01 -5.522882193326950073e-02 2.501430213451385498e-01 -2.715922519564628601e-02 7.520820200443267822e-02 2.280250489711761475e-01 1.068380475044250488e-01 4.667548462748527527e-02 3.305947780609130859e-01 4.190284758806228638e-02 -3.659554943442344666e-02
-1.008236110210418701e-01 1.818510890007019043e-01 -1.654050648212432861e-01 1.964530348777770996e-01 -1.846472173929214478e-01 -1.127017363905906677e-01 2.037402540445327759e-01 3.144921362400054932e-01 1.036468520760536194e-01 -2.702555060386657715e-01 3.197869956493377686e-01 1.492637842893600464e-01 -4.745389893651008606e-02 -1.452684849500656128e-01 -1.506711989641189575e-01 2.559575065970420837e-02 1.415914949029684067e-02 2.958709001541137695e-01 -7.291202247142791748e-02 -2.886750400066375732e-01 -2.330451160669326782e-01 3.593806177377700806e-02 -2.944663539528846741e-02 2.535662055015563965e-01 -1.802704185247421265e-01 -1.675194352865219116e-01 8.764173090457916260e-02 2.606710791587829590e-01 -6.719124317169189453e-02 5.019811447709798813e-03 8.303606510162353516e-02 6.152298673987388611e-02
9.012890048325061798e-03 4.284135997295379639e-01 -7.613535225391387939e-02 -4.847270250320434570e-02 -1.196135208010673523e-01 2.413991242647171021e-01 -1.001780852675437927e-01 4.150234162807464600e-03 1.104592010378837585e-01 3.644453361630439758e-02 2.621688246726989746e-01 -2.230653315782546997e-01 -1.442764848470687866e-01 -6.956737488508224487e-02 -2.831841818988323212e-02 -1.416153162717819214e-01 3.495730459690093994e-01 -1.823298633098602295e-01 -1.024771183729171753e-01 -1.462702900171279907e-01 -3.314645886421203613e-01 -2.506518065929412842e-01 1.097818687558174133e-01 3.829031810164451599e-02 -4.905165359377861023e-02 2.090285122394561768e-01 1.052646040916442871e-01 1.982347965240478516e-01 -8.370362967252731323e-02 2.434581816196441650e-01 9.410634636878967285e-02 -4.361208155751228333e-02
-3.419485315680503845e-02 6.450503319501876831e-02 1.908339560031890869e-02 -3.035147488117218018e-02 -2.794846296310424805e-01 1.765777468681335449e-01 -1.085761263966560364e-01 -1.821377277374267578e-01 2.385799884796142578e-01 -2.076502740383148193e-01 1.201811134815216064e-01 2.813725173473358154e-01 6.077838316559791565e-02 -2.044547945261001587e-01 -1.809663921594619751e-01 7.410077005624771118e-02 4.273390471935272217e-01 1.769086867570877075e-01 -9.954363107681274414e-03 5.597363412380218506e-02 -4.716984555125236511e-02 1.471850872039794922e-01 -6.673376262187957764e-02 2.415973842144012451e-01 -4.001590982079505920e-02 1.427466720342636108e-01 5.151133984327316284e-02 6.656807661056518555e-02 9.004461020231246948e-02 1.855656504631042480e-01 -5.357678607106208801e-02 -4.282605350017547607e-01
5.826068297028541565e-02 2.218064069747924805e-01 -1.636048555374145508e-01 -1.552524268627166748e-01 -2.996971309185028076e-01 -1.473886966705322266e-01 -1.009391695261001587e-01 3.261522622779011726e-03 2.053693234920501709e-01 1.368493288755416870e-01 -7.427590899169445038e-03 1.144894063472747803e-01 8.902332931756973267e-02 -1.591129601001739502e-01 -1.472338587045669556e-01 -6.607500463724136353e-02 1.992447674274444580e-01 -6.395495496690273285e-03 1.902545392513275146e-01 -2.493576705455780029e-02 1.087205717340111732e-03 -1.199901774525642395e-01 1.669131219387054443e-01 5.340394377708435059e-01 -2.452270239591598511e-01 8.111179620027542114e-02 -8.390670269727706909e-02 3.642432987689971924e-01 1.313535273075103760e-01 2.505623176693916321e-02 4.197939857840538025e-02 1.065643876791000366e-01
-1.433242205530405045e-02 9.655933827161788940e-03 -2.346672266721725464e-01 1.808828860521316528e-01 -1.876959055662155151e-01 -2.399156391620635986e-01 -1.120556816458702087e-01 2.655082345008850098e-01 1.017115712165832520e-01 -2.927266061305999756e-01 1.751644164323806763e-01 7.032102346420288086e-02 -3.104244470596313477e-01 -4.422383904457092285e-01 -5.097528547048568726e-02 1.793063431978225708e-02 2.771486937999725342e-01 -1.059949025511741638e-01 1.302446983754634857e-02 2.713029272854328156e-02 -8.557313680648803711e-02 -2.132972776889801025e-01 1.042507812380790710e-01 4.597059637308120728e-02 -8.347941190004348755e-02 -3.001523390412330627e-02 1.871381700038909912e-01 1.589366197586059570e-01 2.181459516286849976e-01 -4.961798433214426041e-03 -1.619698256254196167e-01 1.131556183099746704e-01
5.378800258040428162e-02 8.004523068666458130e-02 1.503907442092895508e-01 -8.836883306503295898e-02 -2.506441473960876465e-01 -9.983720630407333374e-02 -1.231767088174819946e-01 -1.172079369425773621e-01 3.122062981128692627e-01 -1.260472983121871948e-01 1.438060104846954346e-01 -3.060758411884307861e-01 2.757268492132425308e-03 -1.241766586899757385e-01 5.158000811934471130e-02 -9.630987793207168579e-02 4.505613446235656738e-01 -3.998827189207077026e-03 -2.809514403343200684e-01 1.007822677493095398e-01 -9.915978461503982544e-02 -1.117805466055870056e-01 1.249635964632034302e-02 5.168963596224784851e-02 -3.602432087063789368e-02 3.034791648387908936e-01 1.179358214139938354e-01 3.656449168920516968e-02 2.554974853992462158e-01 4.792781174182891846e-02 3.277877867221832275e-01 -5.054122954607009888e-02
3.367194235324859619e-01 2.179594039916992188e-01 -1.430921852588653564e-01 -8.264251053333282471e-02 -1.145380958914756775e-01 2.026007771492004395e-01 -1.593873351812362671e-01 -8.690878003835678101e-02 2.969914674758911133e-01 -1.264784336090087891e-01 1.298005580902099609e-01 1.453798636794090271e-02 -3.980071097612380981e-02 -4.236089810729026794e-02 -9.393954277038574219e-02 -3.778396248817443848e-01 3.578222990036010742e-01 -2.376085966825485229e-01 8.215872943401336670e-02 4.427871108055114746e-02 -1.336745023727416992e-01 -2.327097356319427490e-01 1.332493275403976440e-01 6.618075072765350342e-02 1.596537530422210693e-01 -1.767770051956176758e-01 2.882958650588989258e-01 1.017879024147987366e-01 8.139336109161376953e-02 2.208067663013935089e-02 -2.619794383645057678e-02 -5.551604181528091431e-02
2.332289367914199829e-01 -1.969595700502395630e-01 6.837236136198043823e-02 1.624856889247894287e-01 -5.134553462266921997e-02 2.775113657116889954e-02 9.408263862133026123e-02 9.315068274736404419e-02 3.659290671348571777e-01 -3.414872884750366211e-01 3.175132274627685547e-01 7.244824618101119995e-02 1.339533030986785889e-01 1.644630134105682373e-01 -2.920515835285186768e-01 -1.600618809461593628e-01 2.571487724781036377e-01 2.031621932983398438e-01 -6.275813281536102295e-02 1.994502358138561249e-02 6.862522102892398834e-03 -6.261882930994033813e-02 8.601406216621398926e-02 3.358781337738037109e-01 -4.193644039332866669e-03 1.952342540025711060e-01 -1.402646899223327637e-01 1.435010284185409546e-01 -2.354335598647594452e-02 1.294003874063491821e-01 5.293244868516921997e-02 8.885037899017333984e-02
8.074299246072769165e-02 -1.426454037427902222e-01 -1.354829221963882446e-01 -1.014723926782608032e-01 -1.582537889480590820e-01 -3.117936849594116211e-01 -3.073689341545104980e-01 5.884200707077980042e-02 3.292945027351379395e-01 -2.629416063427925110e-02 1.269847452640533447e-01 2.261763960123062134e-01 -1.359766125679016113e-01 -1.997441649436950684e-01 -2.544749677181243896e-01 1.834310032427310944e-02 2.560018002986907959e-01 2.992410957813262939e-02 1.179776564240455627e-01 1.402036994695663452e-01 -1.536564230918884277e-01 1.652439087629318237e-01 2.499023228883743286e-01 2.540448009967803955e-01 -2.269252762198448181e-02 -1.718818098306655884e-01 1.041860058903694153e-01 -4.197926819324493408e-02 -1.490545272827148438e-01 7.149364799261093140e-02 2.754082679748535156e-01 -2.503676339983940125e-02
3.961399942636489868e-02 -5.798688903450965881e-02 3.003624677658081055e-01 1.847222447395324707e-01 -3.590341657400131226e-02 -1.116059571504592896e-01 6.706485897302627563e-02 7.027371227741241455e-02 1.209211796522140503e-01 -4.313816502690315247e-02 7.177529484033584595e-02 -1.099042892456054688e-01 -5.408756062388420105e-02 -2.259069681167602539e-01 -2.516928315162658691e-01 -3.965054079890251160e-02 5.317270159721374512e-01 6.472131609916687012e-02 1.203396543860435486e-01 2.054097503423690796e-02 -8.836658298969268799e-02 -2.650154232978820801e-01 -2.373519986867904663e-01 3.104015886783599854e-01 -1.218082308769226074e-01 -3.206186741590499878e-02 2.133071571588516235e-01 2.701523900032043457e-01 -4.322637617588043213e-02 -7.271403819322586060e-02 8.535501360893249512e-02 1.166660264134407043e-01
-2.461949735879898071e-02 4.085674285888671875e-01 -5.374484136700630188e-02 3.507418558001518250e-02 -8.191969245672225952e-02 1.733827590942382812e-01 -1.875394284725189209e-01 -7.113967835903167725e-02 1.841754317283630371e-01 -2.629331648349761963e-01 1.679265648126602173e-01 5.502852797508239746e-02 2.930461987853050232e-02 1.665446907281875610e-01 -2.074506729841232300e-01 -1.444657891988754272e-01 2.104835212230682373e-01 -8.713576197624206543e-02 7.780957967042922974e-02 1.184168010950088501e-01 -2.124748677015304565e-01 2.085140645503997803e-01 1.493769139051437378e-01 4.717117249965667725e-01 -2.185425162315368652e-01 -1.747830025851726532e-02 -2.759190835058689117e-02 2.257949560880661011e-01 5.852540209889411926e-02 1.204680558294057846e-02 -1.245836615562438965e-01 1.532879378646612167e-02
-7.855099625885486603e-03 -2.349026501178741455e-02 -2.550680935382843018e-01 8.246619254350662231e-02 -2.538976371288299561e-01 4.971762374043464661e-02 -3.854588046669960022e-02 -1.188938841223716736e-01 5.087531730532646179e-02 -3.659398257732391357e-01 2.478947937488555908e-01 -8.679158985614776611e-02 -7.901567220687866211e-02 3.458682298660278320e-01 2.130170464515686035e-01 1.417355053126811981e-02 2.783750891685485840e-01 3.024499416351318359e-01 -1.467697322368621826e-01 1.239562556147575378e-01 -2.078195214271545410e-01 1.960824579000473022e-01 1.999213993549346924e-01 2.143448442220687866e-01 -6.574475020170211792e-02 8.539343625307083130e-02 1.621877425350248814e-03 5.016362294554710388e-02 1.706403046846389771e-01 -5.491919443011283875e-02 2.173656523227691650e-01 3.313715010881423950e-02
2.216742336750030518e-01 -7.583238184452056885e-02 2.310941070318222046e-01 -1.148581057786941528e-01 -5.991736799478530884e-02 1.983892172574996948e-01 -3.579554855823516846e-01 1.373685058206319809e-02 9.136614203453063965e-02 -2.931938767433166504e-01 1.903775483369827271e-01 8.432107418775558472e-02 3.525058971717953682e-03 -1.791536808013916016e-02 -1.560267508029937744e-01 -1.922530382871627808e-01 1.762066036462783813e-01 5.225645899772644043e-01 -2.941007912158966064e-02 6.907343119382858276e-02 -1.087884679436683655e-01 -5.528151243925094604e-02 2.546884818002581596e-03 1.299794204533100128e-02 -1.800645142793655396e-01 -1.147288754582405090e-01 6.588851660490036011e-02 1.810974627733230591e-01 1.165516600012779236e-01 1.869632601737976074e-01 2.167510092258453369e-01 6.979833543300628662e-02
7.178296148777008057e-02 1.157165467739105225e-01 2.113258987665176392e-01 -2.986339628696441650e-01 -3.309557735919952393e-01 -2.445757836103439331e-01 6.963793188333511353e-02 8.747506141662597656e-02 2.709328234195709229e-01 -2.564032673835754395e-01 1.623579710721969604e-01 -1.142592579126358032e-01 3.995943814516067505e-02 -1.169197559356689453e-01 -1.168179139494895935e-01 -8.586847782135009766e-02 2.005825638771057129e-01 2.788485586643218994e-01 1.192916110157966614e-01 -9.113068878650665283e-02 1.510888617485761642e-02 -2.220515757799148560e-01 -6.515216082334518433e-03 7.789054512977600098e-02 -2.985174357891082764e-01 -9.351200610399246216e-02 -1.411532312631607056e-01 1.702533662319183350e-01 1.227227970957756042e-01 -2.409837581217288971e-02 3.038367331027984619e-01 -4.535397514700889587e-03
5.025167763233184814e-02 -1.182769834995269775e-01 -5.810257513076066971e-03 1.329086571931838989e-01 -3.669878542423248291e-01 2.214144021272659302e-01 1.879841834306716919e-02 -5.682909488677978516e-02 -4.383472725749015808e-02 -4.573147594928741455e-01 2.157295495271682739e-01 5.084734782576560974e-02 2.091315686702728271e-01 2.186006307601928711e-02 1.492060422897338867e-01 -1.490843147039413452e-01 4.362334311008453369e-01 5.600770562887191772e-02 -1.624693125486373901e-01 -7.392343133687973022e-02 -3.150965571403503418e-01 -6.677613127976655960e-03 -7.570277154445648193e-02 5.145553871989250183e-02 1.770664006471633911e-01 -3.818913176655769348e-02 1.595388725399971008e-02 -5.377001687884330750e-02 -9.619617462158203125e-02 1.280381083488464355e-01 1.348453611135482788e-01 -1.296931505203247070e-01
-2.581342160701751709e-01 1.243767887353897095e-01 -6.385057419538497925e-02 2.508600056171417236e-01 -3.072261251509189606e-02 -1.469292305409908295e-02 -1.916457116603851318e-01 -1.116408109664916992e-01 -1.720700040459632874e-02 -1.307024806737899780e-01 1.942324888659641147e-04 1.837436109781265259e-01 -9.481275826692581177e-02 -9.804201871156692505e-02 1.366993188858032227e-01 -1.759546399116516113e-01 4.692891836166381836e-01 -3.650735691189765930e-02 1.511310636997222900e-01 -1.519523411989212036e-01 -2.561995685100555420e-01 2.248537354171276093e-02 5.824056919664144516e-03 2.847814559936523438e-01 -1.149391084909439087e-01 -2.040190994739532471e-02 5.618137121200561523e-02 -2.048040628433227539e-01 2.443787083029747009e-02 -7.425928860902786255e-02 3.985535204410552979e-01 2.066163271665573120e-01
1.116757467389106750e-01 -4.073601588606834412e-02 -1.093272566795349121e-01 7.263434678316116333e-02 -1.166989505290985107e-01 -3.377988338470458984e-01 1.813899576663970947e-01 2.087409794330596924e-01 3.088163435459136963e-01 -1.484890878200531006e-01 1.924038678407669067e-01 -4.596997424960136414e-02 9.412149339914321899e-02 -3.103116713464260101e-02 -5.321433767676353455e-02 -3.988052532076835632e-02 2.471845448017120361e-01 -9.528028964996337891e-02 1.054576039314270020e-01 -1.594217270612716675e-01 -4.313186705112457275e-01 -8.853945136070251465e-02 -1.572776585817337036e-01 3.199877142906188965e-01 -8.286304771900177002e-03 8.726107329130172729e-02 1.608949340879917145e-02 2.250351309776306152e-01 -7.365637272596359253e-02 2.642128169536590576e-01 1.564349234104156494e-01 -8.740206807851791382e-02
6.446782033890485764e-03 1.119454875588417053e-01 1.345756798982620239e-01 -5.087800789624452591e-03 1.501391381025314331e-01 -1.733392360620200634e-03 -1.077225431799888611e-01 1.542434394359588623e-01 1.252876818180084229e-01 -7.603649049997329712e-02 3.641456961631774902e-01 -1.883997023105621338e-01 -2.374206632375717163e-01 -2.636530995368957520e-01 -1.090318933129310608e-01 2.588229775428771973e-01 1.538585424423217773e-01 3.454966098070144653e-02 2.395969927310943604e-01 1.108826175332069397e-01 -1.277387700974941254e-02 -2.799681425094604492e-01 9.746399521827697754e-02 4.195700585842132568e-01 -1.015385016798973083e-01 -1.950626522302627563e-01 2.303770035505294800e-01 1.566840559244155884e-01 -8.154574036598205566e-02 6.934671849012374878e-02 1.422567218542098999e-01 2.619819901883602142e-02
2.162900716066360474e-01 6.414481252431869507e-02 -2.005383372306823730e-01 -2.781034447252750397e-03 3.266837447881698608e-02 -1.073571443557739258e-01 -2.283484041690826416e-01 2.986983582377433777e-02 1.529844850301742554e-01 -7.192493230104446411e-02 1.836324185132980347e-01 -2.444774061441421509e-01 4.349159076809883118e-02 -2.679702043533325195e-01 -3.021642379462718964e-02 1.272145360708236694e-01 5.341398119926452637e-01 -7.360536605119705200e-02 -1.103296801447868347e-01 8.679965510964393616e-03 -2.378346621990203857e-01 -1.259004622697830200e-01 1.173456981778144836e-01 3.100017011165618896e-01 1.509272307157516479e-01 -2.334842830896377563e-01 -1.162955909967422485e-01 1.848950088024139404e-01 -1.411468237638473511e-01 -7.982671260833740234e-03 1.118910033255815506e-02 -3.811048576608300209e-03
1.602857490070164204e-03 -1.404115464538335800e-02 1.512889266014099121e-01 4.730710387229919434e-02 -1.758550405502319336e-01 1.052282452583312988e-01 -1.285199075937271118e-01 2.940624654293060303e-01 1.648879796266555786e-01 -9.282058477401733398e-02 2.899538278579711914e-01 -1.729613542556762695e-01 -2.874878346920013428e-01 -2.841178178787231445e-01 1.437104046344757080e-01 1.160500645637512207e-01 4.152489006519317627e-01 1.610410809516906738e-01 2.102796882390975952e-01 4.546867683529853821e-02 -2.614108286798000336e-02 2.081948518753051758e-02 -6.140127778053283691e-03 2.333409041166305542e-01 1.151746660470962524e-01 3.448292985558509827e-02 2.747336626052856445e-01 2.414233386516571045e-01 9.486887603998184204e-02 -1.120739430189132690e-02 -1.470693107694387436e-02 1.568033397197723389e-01
5.955622345209121704e-02 4.277704060077667236e-01 2.283639460802078247e-01 -2.078460603952407837e-01 -2.399415373802185059e-01 -9.508219081908464432e-04 -3.098022341728210449e-01 7.756437361240386963e-02 -2.435128577053546906e-02 -1.789571046829223633e-01 1.623194105923175812e-02 6.918869912624359131e-02 -1.582970768213272095e-01 6.066580116748809814e-02 -1.717444509267807007e-01 -8.134510368108749390e-02 9.590250998735427856e-02 8.873499184846878052e-02 -2.127038240432739258e-01 5.438155680894851685e-02 -2.756679058074951172e-01 1.342933773994445801e-01 2.958719432353973389e-02 2.609888017177581787e-01 -2.364409118890762329e-01 -5.181109160184860229e-02 1.468704193830490112e-01 2.155818194150924683e-01 -1.021578386425971985e-01 9.446109086275100708e-02 1.930483579635620117e-01 2.108953595161437988e-01
-2.854460291564464569e-02 2.103042304515838623e-01 1.258363276720046997e-01 -1.201008781790733337e-01 4.333131015300750732e-02 6.478112936019897461e-02 -2.163196168839931488e-02 2.014280110597610474e-01 1.817527860403060913e-01 -9.008397161960601807e-02 1.927783340215682983e-01 9.250246733427047729e-02 2.081430405378341675e-01 -7.925293594598770142e-02 2.390999794006347656e-01 1.400598287582397461e-01 5.166149735450744629e-01 -1.978114843368530273e-01 -1.939220167696475983e-02 1.975185573101043701e-01 -2.019695639610290527e-01 -3.601992502808570862e-02 1.684285700321197510e-01 1.894386559724807739e-01 -1.921810209751129150e-01 -7.867433130741119385e-02 7.972160726785659790e-02 1.057898998260498047e-01 2.102573635056614876e-04 1.166028715670108795e-02 3.470917046070098877e-01 -1.768899708986282349e-01
1.977525949478149414e-01 -5.965971574187278748e-02 -3.729741647839546204e-02 1.444724500179290771e-01 -1.677764207124710083e-01 4.448974970728158951e-03 -1.055444628000259399e-01 2.413312532007694244e-02 -2.362133562564849854e-01 -2.442249953746795654e-01 1.963861733675003052e-01 2.333001643419265747e-01 2.064955420792102814e-02 -3.047585487365722656e-01 1.389369517564773560e-01 -1.446831375360488892e-01 3.456038609147071838e-02 1.989202573895454407e-03 3.277165591716766357e-01 3.127700835466384888e-02 -3.581112027168273926e-01 -2.353588640689849854e-01 1.353750377893447876e-01 2.810650467872619629e-01 1.134835034608840942e-01 -2.561806142330169678e-01 7.068122178316116333e-02 1.190472543239593506e-01 -5.023103952407836914e-02 -1.403426229953765869e-01 8.531175553798675537e-02 1.883929371833801270e-01
1.512207984924316406e-01 2.246187180280685425e-01 -9.767095558345317841e-03 -1.753465682268142700e-01 -1.591392308473587036e-01 -1.819123774766921997e-01 4.459824040532112122e-02 2.227255105972290039e-01 2.526456415653228760e-01 -3.053507804870605469e-01 -5.101128667593002319e-02 -1.291596591472625732e-01 6.141897290945053101e-02 -2.757021188735961914e-01 -9.927280247211456299e-02 -2.194769829511642456e-01 2.929130494594573975e-01 3.157663643360137939e-01 -1.823405176401138306e-02 -2.689567953348159790e-02 -2.259786128997802734e-01 6.043968722224235535e-02 7.036199420690536499e-02 -1.635221987962722778e-01 -2.338028848171234131e-01 -7.056109607219696045e-02 -6.786214560270309448e-02 1.760857999324798584e-01 7.585889194160699844e-03 6.565715372562408447e-02 3.046987950801849365e-01 -7.890135049819946289e-02
1.803846657276153564e-02 -9.627739340066909790e-02 9.392273426055908203e-02 -1.837023794651031494e-01 -1.594681739807128906e-01 -4.221249222755432129e-01 3.239198029041290283e-02 2.369349300861358643e-01 5.079547688364982605e-02 -2.541245818138122559e-01 2.518981397151947021e-01 5.405827611684799194e-02 1.110801473259925842e-01 -1.242277026176452637e-01 1.081855297088623047e-01 -3.069863282144069672e-02 1.549200266599655151e-01 3.148281276226043701e-01 -4.118298366665840149e-02 1.057419404387474060e-01 -8.486618101596832275e-02 -2.835466265678405762e-01 2.868497185409069061e-02 6.648279260843992233e-03 -2.471660673618316650e-01 -8.921327441930770874e-02 8.026628941297531128e-02 3.554805368185043335e-02 1.081993803381919861e-01 1.120905578136444092e-01 4.113585054874420166e-01 -1.355432868003845215e-01
-7.399128377437591553e-02 1.404326856136322021e-01 2.010361254215240479e-01 -3.473991453647613525e-01 -2.091688066720962524e-01 -8.550405502319335938e-02 3.746479749679565430e-02 -5.029678344726562500e-02 1.962189376354217529e-01 6.102278828620910645e-03 1.431687921285629272e-01 -2.372050434350967407e-01 -1.245115026831626892e-01 -2.672818303108215332e-02 -1.182962302118539810e-02 -2.495410293340682983e-01 2.770484685897827148e-01 6.738165766000747681e-02 1.633121073246002197e-01 2.155212014913558960e-01 -1.000087037682533264e-01 -6.390243023633956909e-02 4.636140912771224976e-02 1.731912046670913696e-01 -1.946731060743331909e-01 1.707506179809570312e-01 1.228348091244697571e-01 1.999884843826293945e-01 2.011708617210388184e-01 3.140689060091972351e-02 4.387826621532440186e-01 -8.947563171386718750e-02
9.774470329284667969e-02 -1.067259386181831360e-01 1.381037086248397827e-01 -3.313790857791900635e-01 -2.503718435764312744e-01 -3.875732719898223877e-01 5.306338146328926086e-02 1.209096908569335938e-01 2.175960093736648560e-01 -2.572580277919769287e-01 1.319576948881149292e-01 -1.090656733140349388e-03 4.537034314125776291e-03 -5.475894734263420105e-02 1.069995090365409851e-01 3.953509032726287842e-02 3.099402189254760742e-01 1.882467418909072876e-01 -1.769826114177703857e-01 -1.542004290968179703e-02 -6.228276714682579041e-02 -2.134544104337692261e-01 -1.133045032620429993e-01 8.951576054096221924e-02 -3.095961809158325195e-01 1.475680619478225708e-01 4.387444630265235901e-02 4.595010727643966675e-02 8.046731352806091309e-02 1.557354722172021866e-02 3.328281342983245850e-01 1.882132515311241150e-02
1.818382143974304199e-01 1.875131577253341675e-01 -1.647247970104217529e-01 4.619082435965538025e-02 -2.383107095956802368e-01 -2.257146872580051422e-02 1.285852342844009399e-01 1.177548691630363464e-01 -5.941906571388244629e-02 -2.097713053226470947e-01 1.999324113130569458e-01 2.389678210020065308e-01 -8.369863033294677734e-02 -9.234745800495147705e-02 -9.215077757835388184e-02 -2.022453993558883667e-01 4.454178512096405029e-01 3.404247760772705078e-01 -6.020458415150642395e-02 1.448443252593278885e-02 -6.465764343738555908e-02 -3.492936119437217712e-02 -8.866414427757263184e-02 1.191416010260581970e-01 3.423964977264404297e-01 9.643250703811645508e-02 4.958012327551841736e-02 1.321820616722106934e-01 2.401681691408157349e-01 4.475111886858940125e-02 -8.105733990669250488e-02 -2.167178094387054443e-01
2.491056472063064575e-01 2.745742797851562500e-01 -1.520725935697555542e-01 -9.058164060115814209e-02 -1.648444533348083496e-01 -1.440073456615209579e-02 -1.663681268692016602e-01 -1.950797736644744873e-01 3.503319323062896729e-01 -1.880367100238800049e-01 4.707247763872146606e-02 6.216022372245788574e-02 8.478994667530059814e-02 9.727708529680967331e-04 -3.226400818675756454e-03 -4.065885245800018311e-01 4.262111485004425049e-01 -1.411597728729248047e-01 8.901958912611007690e-02 6.843380630016326904e-02 7.935976609587669373e-03 -2.750271260738372803e-01 7.446569390594959259e-03 1.800869405269622803e-02 7.240788638591766357e-02 -7.509034126996994019e-02 2.171850502490997314e-01 1.755333542823791504e-01 1.376007944345474243e-01 -1.448671892285346985e-02 4.691207781434059143e-03 -5.588222667574882507e-02
-1.535170674324035645e-01 2.412187010049819946e-01 1.192173883318901062e-01 -1.289211064577102661e-01 -2.268715202808380127e-01 2.060359269380569458e-01 1.306197792291641235e-02 2.092712521553039551e-01 1.380925476551055908e-01 -5.022241920232772827e-02 2.678127586841583252e-01 -7.819380611181259155e-02 6.254765391349792480e-02 7.628145068883895874e-02 9.385999292135238647e-02 5.320655182003974915e-02 5.569658875465393066e-01 1.497162226587533951e-02 1.399414837360382080e-01 1.452930569648742676e-01 -3.239686489105224609e-01 1.365079311653971672e-03 2.563979327678680420e-01 1.685779243707656860e-01 5.602030083537101746e-02 -9.007028490304946899e-02 2.037812322378158569e-01 -4.531487077474594116e-02 6.720361858606338501e-02 2.754380553960800171e-02 8.020399510860443115e-02 1.092739179730415344e-01
-5.613783746957778931e-02 2.937280535697937012e-01 1.347036510705947876e-01 -4.473454877734184265e-02 -6.051423028111457825e-03 1.326250731945037842e-01 -5.844554305076599121e-02 3.232493698596954346e-01 3.461480140686035156e-01 -2.883087396621704102e-01 2.925365865230560303e-01 2.382545322179794312e-01 4.307546839118003845e-02 -3.568134829401969910e-02 -1.157960593700408936e-01 7.889896631240844727e-03 3.340953290462493896e-01 -4.556944966316223145e-02 1.461778730154037476e-01 1.485930085182189941e-01 -2.824480533599853516e-01 6.577277183532714844e-02 1.542080193758010864e-01 3.859284147620201111e-02 9.578907489776611328e-02 8.429388515651226044e-03 -7.496155798435211182e-02 -1.855704933404922485e-02 -2.415892854332923889e-02 1.675589084625244141e-01 2.213736474514007568e-01 2.088505178689956665e-01
8.704703301191329956e-02 4.270642995834350586e-01 2.133876383304595947e-01 -2.653506100177764893e-01 -2.112430930137634277e-01 -3.253184258937835693e-02 -2.900810837745666504e-01 7.026713341474533081e-02 -1.476291418075561523e-01 -3.752766549587249756e-01 2.496901452541351318e-01 -2.729265205562114716e-02 -1.010346785187721252e-01 5.468695983290672302e-02 -5.835903435945510864e-02 -3.404237329959869385e-02 3.217618465423583984e-01 -6.090534105896949768e-02 8.010333776473999023e-02 -1.606710255146026611e-01 -8.182052522897720337e-02 1.154565811157226562e-01 7.550782710313796997e-02 1.201367825269699097e-01 -1.161441728472709656e-01 2.637558877468109131e-01 8.417505770921707153e-02 4.147213697433471680e-02 1.682460159063339233e-01 -6.944751832634210587e-03 5.586589872837066650e-02 1.134816184639930725e-01
-1.139154955744743347e-01 1.183429434895515442e-01 -2.630230188369750977e-01 -2.711100876331329346e-01 -4.214501082897186279e-01 -4.786036908626556396e-02 -2.149208635091781616e-01 2.110879123210906982e-01 2.078349888324737549e-01 -1.431991904973983765e-01 -6.268397718667984009e-02 1.123359799385070801e-01 3.614684194326400757e-02 -4.944386892020702362e-03 -1.759928315877914429e-01 -1.882257461547851562e-01 3.629393577575683594e-01 -1.364109218120574951e-01 2.305389940738677979e-02 -2.646723985671997070e-01 -1.277303695678710938e-01 -6.734862178564071655e-02 -4.270722717046737671e-02 5.066590011119842529e-02 6.440554559230804443e-02 1.205489858984947205e-01 9.023193269968032837e-03 2.227598428726196289e-01 2.658840119838714600e-01 1.905899681150913239e-02 1.615360677242279053e-01 7.879543700255453587e-04
3.675025105476379395e-01 -7.938230037689208984e-02 8.758070319890975952e-02 -3.668367266654968262e-01 -1.315437257289886475e-01 -8.673430234193801880e-02 1.648281514644622803e-01 2.147807329893112183e-01 -8.032491058111190796e-02 -2.758614122867584229e-01 7.805813103914260864e-02 1.984266042709350586e-01 1.035786047577857971e-01 1.289455685764551163e-02 -1.950942724943161011e-01 -9.790968894958496094e-02 3.212299644947052002e-01 -7.036870718002319336e-02 -1.283786892890930176e-01 4.272757098078727722e-02 5.104957148432731628e-02 2.339767478406429291e-02 -1.874631643295288086e-02 1.896076947450637817e-01 -4.026181995868682861e-02 -4.193847998976707458e-02 1.578619480133056641e-01 1.367348432540893555e-01 -1.704656332731246948e-02 2.477440983057022095e-01 3.956277966499328613e-01 -2.500750124454498291e-02
1.474745571613311768e-01 -8.258017897605895996e-02 -1.572918519377708435e-02 2.601830661296844482e-02 -3.528311550617218018e-01 -1.154397204518318176e-01 1.381776034832000732e-01 3.323864638805389404e-01 -7.194672524929046631e-02 -2.094963192939758301e-01 8.346799015998840332e-02 -1.139576807618141174e-01 1.931542456150054932e-01 4.611482471227645874e-02 -2.373832762241363525e-01 -1.245457585901021957e-02 1.727494597434997559e-01 2.490722574293613434e-02 -8.429224044084548950e-02 1.609134376049041748e-01 -1.066794618964195251e-01 -1.906494200229644775e-01 6.428939849138259888e-02 3.262041807174682617e-01 -2.584011554718017578e-01 -1.413283199071884155e-01 2.913092076778411865e-01 3.074067831039428711e-01 1.858536303043365479e-01 1.043614596128463745e-01 5.792303755879402161e-02 -3.916769847273826599e-02
-1.902383714914321899e-01 3.435310125350952148e-01 -9.389597922563552856e-03 4.828112944960594177e-02 -2.158898860216140747e-01 1.540280878543853760e-01 -2.425349503755569458e-01 1.102885529398918152e-01 1.116070896387100220e-01 -1.500840187072753906e-01 4.962299764156341553e-02 1.982159167528152466e-02 1.687286496162414551e-01 -1.192242577672004700e-01 -7.155565544962882996e-03 4.705438390374183655e-02 4.273810982704162598e-01 2.863101661205291748e-02 9.484943002462387085e-02 4.389866590499877930e-01 -1.455155760049819946e-01 2.917406708002090454e-02 1.384963747113943100e-02 7.635602355003356934e-02 -2.411779314279556274e-01 2.073413506150245667e-02 2.312497347593307495e-01 7.185589522123336792e-02 7.732731103897094727e-02 8.781685680150985718e-02 2.454834729433059692e-01 1.218731626868247986e-01
1.467119604349136353e-01 5.238320678472518921e-02 -2.824785709381103516e-01 -3.583659976720809937e-02 -5.861650779843330383e-02 6.635557115077972412e-02 -9.379056096076965332e-02 2.329209446907043457e-02 2.267628163099288940e-01 -4.349730908870697021e-01 1.732838600873947144e-01 6.709490716457366943e-02 1.803409904241561890e-01 1.784263700246810913e-01 -3.093496859073638916e-01 1.955847889184951782e-01 3.694198131561279297e-01 -1.597440242767333984e-02 1.589298248291015625e-02 1.166518777608871460e-01 -3.271003440022468567e-02 5.300153419375419617e-02 1.838262379169464111e-01 3.590790927410125732e-01 -1.503519862890243530e-01 1.467240899801254272e-01 5.178054794669151306e-02 -5.367573723196983337e-02 1.545557528734207153e-01 1.784718595445156097e-02 9.685451537370681763e-02 5.945937335491180420e-02
-3.639605268836021423e-02 -5.656269937753677368e-02 -3.732728362083435059e-01 -5.317145958542823792e-02 -2.974763512611389160e-01 1.403028666973114014e-01 2.424945123493671417e-02 1.091698110103607178e-01 -1.300305426120758057e-01 -2.525879144668579102e-01 3.275557756423950195e-01 1.452877521514892578e-01 -3.300057649612426758e-01 -1.086172014474868774e-01 1.494117081165313721e-01 -2.454546988010406494e-01 2.231339067220687866e-01 1.997916102409362793e-01 -1.331769824028015137e-01 -7.801297307014465332e-02 -1.004544049501419067e-01 -4.406503587961196899e-02 -3.408800438046455383e-02 3.419417738914489746e-01 9.787738323211669922e-02 1.958610303699970245e-02 1.806545853614807129e-01 -1.358257681131362915e-01 1.364965643733739853e-02 -9.509397298097610474e-02 -6.473688874393701553e-03 7.927035540342330933e-02
1.354447752237319946e-01 1.694615781307220459e-01 4.350968077778816223e-02 -3.070542514324188232e-01 -3.587800636887550354e-02 8.868137747049331665e-02 8.374991267919540405e-02 6.909657269716262817e-02 5.199485458433628082e-03 -4.160889387130737305e-01 1.257685422897338867e-01 2.611136436462402344e-01 -1.154467985033988953e-01 -3.691935837268829346e-01 6.673523783683776855e-02 -1.027527600526809692e-01 1.190457642078399658e-01 1.884753853082656860e-01 8.559185266494750977e-02 -1.268887147307395935e-02 -3.521366417407989502e-02 1.468506306409835815e-01 2.295022308826446533e-01 5.517939105629920959e-02 -2.080697417259216309e-01 2.060142606496810913e-01 1.801789999008178711e-01 3.095263838768005371e-01 -1.395868211984634399e-01 8.294928818941116333e-02 1.946749389171600342e-01 -7.144353818148374557e-03
-5.402599647641181946e-02 2.859354913234710693e-01 3.094358183443546295e-02 -4.130958393216133118e-02 -5.836736038327217102e-02 -6.307095289230346680e-02 6.314317137002944946e-02 2.297365218400955200e-01 2.360722869634628296e-01 -2.197502851486206055e-01 1.355301439762115479e-01 1.689115166664123535e-01 9.335605800151824951e-02 -5.222061648964881897e-02 1.251785159111022949e-01 3.092505931854248047e-01 3.288581073284149170e-01 -2.362584173679351807e-01 7.601629197597503662e-02 2.099996656179428101e-01 -2.891757190227508545e-01 -1.501529365777969360e-01 1.627202033996582031e-01 2.010320276021957397e-01 -2.283531427383422852e-01 -1.198430452495813370e-02 6.074615754187107086e-03 8.345004171133041382e-02 -2.205806039273738861e-02 1.018689945340156555e-01 3.427226245403289795e-01 -1.798183657228946686e-02
4.343708455562591553e-01 2.945027649402618408e-01 1.870129443705081940e-02 -2.185446470975875854e-01 1.600332558155059814e-01 -8.086866140365600586e-02 -1.288094371557235718e-01 9.142626821994781494e-02 9.441579133272171021e-02 -3.484326601028442383e-01 1.487540174275636673e-02 1.354327946901321411e-01 9.381587058305740356e-02 -1.013709157705307007e-01 1.140853986144065857e-01 -1.696577519178390503e-01 2.456999570131301880e-01 2.744407653808593750e-01 -6.919980049133300781e-02 4.757127165794372559e-02 -1.814076900482177734e-01 -1.644579470157623291e-01 3.071026504039764404e-01 2.149471342563629150e-01 1.593691669404506683e-02 6.954782456159591675e-02 3.423725441098213196e-02 1.688090115785598755e-01 -1.157487556338310242e-01 4.524612054228782654e-02 5.666827410459518433e-02 1.139941439032554626e-01
4.628908820450305939e-03 2.609318494796752930e-01 -3.926070779561996460e-02 -1.467341743409633636e-02 -1.222351044416427612e-01 2.271578162908554077e-01 -1.462081968784332275e-01 -1.614254862070083618e-01 3.317216038703918457e-02 -2.912903949618339539e-02 2.001350671052932739e-01 2.756895720958709717e-01 2.068899422883987427e-01 -2.710656225681304932e-01 -1.582206934690475464e-01 5.049843341112136841e-02 3.735274374485015869e-01 -6.683487445116043091e-02 -3.998492658138275146e-02 4.839791357517242432e-02 -4.515470191836357117e-02 6.998483557254076004e-03 2.012277953326702118e-02 2.078412622213363647e-01 -2.383178770542144775e-01 1.120054572820663452e-01 2.285244464874267578e-01 1.096894145011901855e-01 1.372053027153015137e-01 1.239768788218498230e-01 1.690601408481597900e-01 -4.053313732147216797e-01
6.833013147115707397e-02 -2.167799919843673706e-01 -1.174460574984550476e-01 -1.769681721925735474e-01 -2.115111500024795532e-01 8.441494405269622803e-02 -1.384926959872245789e-02 3.569043576717376709e-01 -3.532687947154045105e-02 -1.123898103833198547e-01 2.775945067405700684e-01 6.021516397595405579e-02 -1.415539383888244629e-01 3.855883702635765076e-02 -2.987485826015472412e-01 -5.402936041355133057e-02 3.671330511569976807e-01 1.523403674364089966e-01 -2.318176031112670898e-01 -6.800299882888793945e-02 -6.489779055118560791e-02 -6.230714265257120132e-03 1.309796124696731567e-01 2.928514182567596436e-01 2.188678830862045288e-01 5.953563377261161804e-02 9.708426147699356079e-02 1.465299874544143677e-01 1.206716150045394897e-01 -1.256711035966873169e-01 2.795331478118896484e-01 -3.418467938899993896e-02
-1.344340145587921143e-01 2.665010690689086914e-01 2.055240869522094727e-01 -3.094858229160308838e-01 -2.897479832172393799e-01 2.922842092812061310e-02 -4.508552327752113342e-02 5.125517025589942932e-02 2.500853873789310455e-02 -2.191553264856338501e-02 1.350260525941848755e-01 5.476894974708557129e-02 2.813017927110195160e-02 1.428986340761184692e-01 -4.287010058760643005e-02 -9.675070643424987793e-02 5.305663347244262695e-01 4.774209111928939819e-02 1.927693337202072144e-01 6.496047228574752808e-02 -2.111914902925491333e-01 -6.821781396865844727e-02 2.189048826694488525e-01 2.707794606685638428e-01 1.095018461346626282e-01 -6.122109293937683105e-02 2.744348049163818359e-01 2.537991106510162354e-02 -1.550831831991672516e-02 9.987334907054901123e-02 4.887045361101627350e-03 1.762814968824386597e-01
1.564198881387710571e-01 -4.663915932178497314e-02 -2.278742939233779907e-01 1.029850915074348450e-01 -1.686373949050903320e-01 2.309932000935077667e-02 1.857537478208541870e-01 7.360407710075378418e-02 -1.842704415321350098e-01 -2.287968099117279053e-01 8.660903573036193848e-02 2.091109156608581543e-01 -1.672672182321548462e-01 1.984064429998397827e-01 -1.672394275665283203e-01 -2.736812829971313477e-01 3.110560178756713867e-01 -3.671067580580711365e-02 -1.135069802403450012e-01 -1.893614232540130615e-01 -1.428620219230651855e-01 -2.946574985980987549e-01 2.576700448989868164e-01 3.657443523406982422e-01 -2.101911902427673340e-01 -1.368068717420101166e-02 6.353910267353057861e-02 5.661796778440475464e-02 7.344920188188552856e-02 1.413353979587554932e-01 -5.432242900133132935e-02 -3.572199726477265358e-03
1.473951786756515503e-01 5.819565057754516602e-02 -1.863178163766860962e-01 -1.670659035444259644e-01 -3.214470446109771729e-01 -1.524206697940826416e-01 -1.140097007155418396e-01 -7.669846713542938232e-02 -1.140564829111099243e-01 -1.469672173261642456e-01 6.307169795036315918e-02 -1.349840462207794189e-01 2.170551121234893799e-01 -2.136203460395336151e-02 -3.774273991584777832e-01 -2.049075961112976074e-01 1.479458808898925781e-01 7.033069431781768799e-02 -1.002378761768341064e-01 -1.567742675542831421e-01 -1.772186607122421265e-01 -2.729402184486389160e-01 -2.457017637789249420e-02 2.788726389408111572e-01 -2.706966996192932129e-01 -1.274657398462295532e-01 1.459400951862335205e-01 3.087706863880157471e-01 -1.910233125090599060e-02 5.424597114324569702e-02 9.669195115566253662e-02 -1.159784719347953796e-01
6.865640729665756226e-02 1.905188858509063721e-01 -1.787322014570236206e-01 4.317258894443511963e-01 -1.859787665307521820e-02 2.338498085737228394e-01 -2.720676660537719727e-01 4.305057227611541748e-02 2.078386545181274414e-01 -2.473424375057220459e-01 1.076800972223281860e-01 1.368096470832824707e-01 -1.016562208533287048e-01 3.670574631541967392e-03 1.467436701059341431e-01 -1.507982909679412842e-01 2.467684298753738403e-01 6.308747828006744385e-02 1.242383643984794617e-01 -2.126890718936920166e-01 -7.765463739633560181e-02 -2.200594246387481689e-01 9.839002043008804321e-02 2.234994769096374512e-01 -2.157196253538131714e-01 -7.663521170616149902e-02 -1.156851798295974731e-01 -4.431200399994850159e-02 4.214330390095710754e-02 3.853055089712142944e-02 2.837294340133666992e-01 1.711407601833343506e-01
-6.691011949442327023e-04 2.411331832408905029e-01 -4.150717556476593018e-01 3.005942516028881073e-02 -1.847914047539234161e-02 1.750879436731338501e-01 -1.938962638378143311e-01 -1.135078817605972290e-01 -1.067529693245887756e-01 -2.960879802703857422e-01 3.249790668487548828e-01 1.065259575843811035e-01 -1.606781780719757080e-01 7.478000223636627197e-02 7.842873781919479370e-02 -7.765192538499832153e-02 1.914398372173309326e-01 7.848978042602539062e-02 4.754884168505668640e-02 7.017744332551956177e-02 -2.467203587293624878e-01 -4.145513754338026047e-03 3.980405163019895554e-03 2.686093188822269440e-02 2.833290398120880127e-02 -2.708549201488494873e-01 -3.983548842370510101e-03 2.884609103202819824e-01 -1.650400012731552124e-01 2.009046077728271484e-01 2.840940058231353760e-01 1.012589186429977417e-01
2.046339362859725952e-01 -1.653660982847213745e-01 -2.144426554441452026e-01 -1.250987797975540161e-01 -7.252661883831024170e-02 -4.228396713733673096e-02 -3.667707443237304688e-01 2.970292270183563232e-01 1.999539732933044434e-01 -1.644248664379119873e-01 2.850564420223236084e-01 -6.306590046733617783e-03 -7.807228714227676392e-02 -1.321684271097183228e-01 1.000776365399360657e-01 3.146736696362495422e-02 2.597301900386810303e-01 1.161970049142837524e-01 -5.226539447903633118e-02 -1.388870477676391602e-01 1.303498744964599609e-01 -5.752987787127494812e-02 -4.645052924752235413e-02 3.091755211353302002e-01 -1.627098470926284790e-01 -3.974742069840431213e-02 1.704684197902679443e-01 2.571297883987426758e-01 -2.470880448818206787e-01 1.967461705207824707e-01 9.259904734790325165e-03 1.111637651920318604e-01
1.111266538500785828e-01 -1.382585316896438599e-01 -6.207450106739997864e-02 -2.233342826366424561e-01 -8.818969875574111938e-02 -6.702632177621126175e-03 -3.097184002399444580e-01 2.529193162918090820e-01 -1.066060364246368408e-01 -2.273591756820678711e-01 2.238034158945083618e-01 1.094093620777130127e-01 -2.102967649698257446e-01 -4.911037907004356384e-02 -3.028117716312408447e-01 -9.465956687927246094e-02 1.296783704310655594e-02 1.790704429149627686e-01 -3.367151692509651184e-02 -1.737686246633529663e-02 -2.839010655879974365e-01 -9.627584367990493774e-02 1.686607003211975098e-01 2.714986801147460938e-01 1.542222201824188232e-01 -9.397332556545734406e-03 3.276087641716003418e-01 1.954678595066070557e-01 1.285222321748733521e-01 1.356743276119232178e-01 1.824923008680343628e-01 -1.065217331051826477e-01
1.773139238357543945e-01 8.126320689916610718e-02 1.202956438064575195e-01 -1.416974067687988281e-01 -1.985694169998168945e-01 1.265329122543334961e-01 3.189855441451072693e-02 6.262131035327911377e-02 2.877281010150909424e-01 -2.171496152877807617e-01 3.360556438565254211e-02 1.284670531749725342e-01 1.027599126100540161e-01 1.018214970827102661e-01 8.097500354051589966e-02 -6.190281361341476440e-02 3.762989640235900879e-01 8.187247067689895630e-02 1.030530780553817749e-01 3.601506818085908890e-03 -4.099656343460083008e-01 -1.563778072595596313e-01 1.602939516305923462e-01 4.193958267569541931e-02 2.542997943237423897e-03 6.990413367748260498e-02 1.019949167966842651e-01 -1.886567622423171997e-01 1.693390905857086182e-01 -1.717827171087265015e-01 4.414989352226257324e-01 -7.229989767074584961e-02
5.849115550518035889e-02 1.973057836294174194e-01 -6.583432108163833618e-02 -2.668782137334346771e-02 -3.684802353382110596e-01 -4.680094309151172638e-03 -3.806348145008087158e-01 1.997223645448684692e-01 8.832255750894546509e-02 -4.685002937912940979e-02 1.493937373161315918e-01 1.585199087858200073e-01 3.864739090204238892e-02 1.893790066242218018e-01 -2.656206488609313965e-01 -3.838443756103515625e-02 1.924915313720703125e-01 -7.494556903839111328e-02 1.100367233157157898e-01 -4.501515626907348633e-02 -2.603450119495391846e-01 2.463752031326293945e-02 1.017892584204673767e-01 1.757116764783859253e-01 -1.064967215061187744e-01 2.145808190107345581e-01 2.494752556085586548e-01 1.746816635131835938e-01 -4.013845697045326233e-02 -5.830176174640655518e-02 1.469891965389251709e-01 -3.493170738220214844e-01
5.927179474383592606e-03 3.690805733203887939e-01 -8.040685206651687622e-02 -1.709662377834320068e-01 -7.189424335956573486e-02 1.629199683666229248e-01 -2.388787083327770233e-02 4.115383606404066086e-03 2.646556794643402100e-01 -1.281648427248001099e-01 2.125544846057891846e-01 -2.021854370832443237e-01 -6.884245574474334717e-02 -3.224197030067443848e-02 -7.774706929922103882e-02 -3.134570419788360596e-01 2.282203882932662964e-01 -3.669314831495285034e-02 4.888109490275382996e-02 -2.181340474635362625e-03 -3.063715100288391113e-01 -2.819801867008209229e-01 -1.530004665255546570e-02 2.763866782188415527e-01 1.703715622425079346e-01 2.911605685949325562e-02 2.663018107414245605e-01 1.864400357007980347e-01 -2.073695212602615356e-01 -4.895089566707611084e-02 1.376493126153945923e-01 8.615667372941970825e-02
-3.589811269193887711e-03 2.941193282604217529e-01 -2.517263591289520264e-01 3.809928596019744873e-01 -2.638993412256240845e-02 1.143950130790472031e-02 -1.725015640258789062e-01 -6.479279696941375732e-02 -7.171806693077087402e-02 -4.081547260284423828e-01 3.100475668907165527e-01 4.737189784646034241e-02 -1.710942536592483521e-01 -2.691484689712524414e-01 2.343561351299285889e-01 -1.332900524139404297e-01 1.339855790138244629e-01 1.648707240819931030e-01 5.154208466410636902e-02 -2.436242252588272095e-01 -9.878854453563690186e-02 -1.987895816564559937e-01 9.946803003549575806e-02 1.048341020941734314e-01 -4.875686019659042358e-02 -6.849797070026397705e-02 3.714116662740707397e-02 -2.571209333837032318e-02 1.848837435245513916e-01 7.056505978107452393e-02 -1.226310152560472488e-03 -9.446633048355579376e-03
9.860587120056152344e-02 2.256531119346618652e-01 -1.456061303615570068e-01 2.247650772333145142e-01 -2.416475415229797363e-01 -2.773689031600952148e-01 4.741179943084716797e-02 1.275704801082611084e-01 3.197298049926757812e-01 -1.404048651456832886e-01 4.012587368488311768e-01 1.145418956875801086e-01 6.443989276885986328e-02 -7.332623749971389771e-02 -1.869129687547683716e-01 1.271100789308547974e-01 2.210777848958969116e-01 1.888502761721611023e-02 -7.902474701404571533e-02 -3.315850794315338135e-01 -2.468443512916564941e-01 -5.361959338188171387e-02 -2.038622647523880005e-01 1.702079176902770996e-01 -1.200978755950927734e-01 1.068753451108932495e-01 4.903970658779144287e-02 1.385093182325363159e-01 -3.625771030783653259e-02 2.942580031231045723e-03 5.530324205756187439e-02 7.426584511995315552e-02
-2.592336535453796387e-01 -5.503167957067489624e-02 6.249030306935310364e-02 2.080025225877761841e-01 -2.090933471918106079e-01 -3.772399621084332466e-03 -1.468412876129150391e-01 1.638382077217102051e-01 3.736698925495147705e-01 -3.137752115726470947e-01 3.320626020431518555e-01 -8.507326245307922363e-02 -6.613132357597351074e-02 -5.851311609148979187e-02 -1.491530090570449829e-01 1.172569021582603455e-01 1.430324018001556396e-01 3.901176023646257818e-05 -3.837801143527030945e-02 1.076358407735824585e-01 -2.983421385288238525e-01 -3.838898241519927979e-02 2.532300651073455811e-01 2.436821609735488892e-01 -9.690317511558532715e-02 4.524072259664535522e-02 3.118934035301208496e-01 2.449166215956211090e-02 -5.579598993062973022e-02 -1.281739473342895508e-01 1.213176921010017395e-01 1.086502918042242527e-03
-1.722252666950225830e-01 3.032602965831756592e-01 -9.027350461110472679e-04 1.612624973058700562e-01 -2.496764063835144043e-01 5.837147682905197144e-02 -4.554010555148124695e-02 -6.969526410102844238e-02 5.623951926827430725e-02 -2.240307927131652832e-01 -8.981552720069885254e-02 7.265331596136093140e-02 -1.930745840072631836e-01 -1.518142670392990112e-01 7.170765846967697144e-02 -2.910785675048828125e-01 4.313603043556213379e-01 -2.177582122385501862e-02 1.600990593433380127e-01 -2.286668717861175537e-01 -1.886133253574371338e-01 3.674932941794395447e-02 -9.308020770549774170e-02 2.041243314743041992e-01 -4.233606532216072083e-02 -3.700381610542535782e-03 -2.474826946854591370e-02 -1.351608783006668091e-01 -4.539306089282035828e-02 -8.008422702550888062e-02 3.936876356601715088e-01 1.640814840793609619e-01
8.943716995418071747e-03 1.349527984857559204e-01 -1.067947745323181152e-01 -1.997634172439575195e-01 -2.659216225147247314e-01 -4.787713289260864258e-02 -6.569231301546096802e-02 1.714390330016613007e-02 2.239609509706497192e-01 1.234424337744712830e-01 1.335850954055786133e-01 6.669498234987258911e-02 2.849249541759490967e-02 -3.021487295627593994e-01 -7.620109617710113525e-02 7.828165590763092041e-02 1.980936229228973389e-01 7.876649498939514160e-02 -4.178765788674354553e-02 -1.835022866725921631e-01 1.688470318913459778e-02 -1.439779400825500488e-01 6.309767067432403564e-02 5.427212119102478027e-01 -1.330382376909255981e-01 5.772121250629425049e-03 4.000924061983823776e-03 4.196698367595672607e-01 1.642446368932723999e-01 -8.406454324722290039e-02 1.154063716530799866e-01 -1.393238455057144165e-01
2.390304654836654663e-01 -5.377857014536857605e-02 4.370744898915290833e-02 2.150186300277709961e-01 -8.378189802169799805e-02 9.914551861584186554e-03 -1.466200798749923706e-01 -1.503424197435379028e-01 1.708362847566604614e-01 -7.448253035545349121e-02 1.758476942777633667e-01 3.068726742640137672e-03 -2.610055170953273773e-02 -1.013356894254684448e-01 -1.960616558790206909e-01 -4.051415622234344482e-02 3.172995746135711670e-01 1.738483607769012451e-01 -2.364697754383087158e-01 2.851259112358093262e-01 -8.917873352766036987e-02 -2.746608853340148926e-01 8.135945536196231842e-03 8.241369575262069702e-02 -9.719569236040115356e-02 -7.068295031785964966e-02 5.066860467195510864e-04 1.998213380575180054e-01 1.176625937223434448e-01 2.346207201480865479e-01 4.589051604270935059e-01 -1.780187487602233887e-01
9.867894649505615234e-02 -1.700977385044097900e-01 -3.529050201177597046e-02 3.524539619684219360e-02 -1.980938017368316650e-01 -2.175269573926925659e-01 -4.083891585469245911e-02 1.565754115581512451e-01 3.947764337062835693e-01 -2.093460783362388611e-02 1.221492812037467957e-01 1.571739912033081055e-01 -1.266369372606277466e-01 -1.946006864309310913e-01 -1.904596984386444092e-01 1.079705059528350830e-01 1.492974460124969482e-01 7.256220094859600067e-03 8.952037245035171509e-02 4.465490207076072693e-02 -2.221891880035400391e-01 5.880654975771903992e-02 2.219189405441284180e-01 2.813659906387329102e-01 -7.224803417921066284e-02 -2.667734026908874512e-01 2.195380330085754395e-01 -9.644355624914169312e-03 -1.125309988856315613e-02 2.039668262004852295e-01 3.860816359519958496e-01 1.388948410749435425e-01
-2.102302163839340210e-01 -2.468066662549972534e-02 -2.768938541412353516e-01 -6.901606172323226929e-02 -8.568873256444931030e-02 -1.400899589061737061e-01 -1.166201755404472351e-01 -4.258003458380699158e-02 2.939291894435882568e-01 -3.621465265750885010e-01 4.903407767415046692e-02 -6.585302948951721191e-02 8.428686857223510742e-02 1.681234091520309448e-01 1.157380566000938416e-01 1.826587021350860596e-01 2.722537517547607422e-01 1.888717263936996460e-01 3.544141724705696106e-02 7.219754904508590698e-02 -1.640952974557876587e-01 1.539792716503143311e-01 2.735109329223632812e-01 3.318167030811309814e-01 -6.835722923278808594e-02 1.261476725339889526e-01 8.779592067003250122e-02 2.475327998399734497e-01 2.127351015806198120e-01 1.056112274527549744e-01 1.267451643943786621e-01 -1.054201051592826843e-01
1.114952862262725830e-01 -1.380689442157745361e-01 -5.032343044877052307e-02 4.148976504802703857e-02 -6.199609115719795227e-02 -2.612104415893554688e-01 1.452213674783706665e-01 2.132654339075088501e-01 9.313703328371047974e-02 -1.406055986881256104e-01 3.832544386386871338e-01 -5.489488691091537476e-02 -6.395584344863891602e-02 -2.299418300390243530e-01 -9.317557513713836670e-02 -1.779956668615341187e-01 2.032623589038848877e-01 4.860290884971618652e-02 -2.783272229135036469e-02 2.428136765956878662e-01 -1.496386975049972534e-01 -3.145253062248229980e-01 -8.207969367504119873e-02 1.334408074617385864e-01 4.755130037665367126e-02 -3.850033879280090332e-02 3.316379487514495850e-01 3.758045732975006104e-01 1.853516548871994019e-01 5.974462255835533142e-02 -3.168962150812149048e-02 8.233498036861419678e-02
2.382612377405166626e-01 1.327838152647018433e-01 -1.841893643140792847e-01 6.757734715938568115e-02 8.719170093536376953e-02 -7.967023551464080811e-02 -9.194035083055496216e-02 1.613791584968566895e-01 2.861769199371337891e-01 1.770888082683086395e-02 2.564656734466552734e-01 -2.574758827686309814e-01 -2.411789260804653168e-02 -2.149324268102645874e-01 5.051048472523689270e-02 4.135484620928764343e-02 5.202057361602783203e-01 -1.281966269016265869e-02 -1.769564747810363770e-01 -8.010301738977432251e-02 -1.882639378309249878e-01 -1.749792248010635376e-01 1.114459708333015442e-01 2.174251675605773926e-01 1.568053476512432098e-02 -2.994804382324218750e-01 -2.194089628756046295e-02 2.057137042284011841e-01 -7.101351767778396606e-02 2.964505180716514587e-02 1.664555445313453674e-02 1.212025620043277740e-02
-1.185207888484001160e-01 -3.434155508875846863e-02 -9.947579354047775269e-03 2.820626087486743927e-02 -5.141778662800788879e-02 1.634721904993057251e-01 -2.969285845756530762e-01 1.156479269266128540e-01 2.506750226020812988e-01 1.320508420467376709e-01 1.072387024760246277e-01 -2.504177019000053406e-02 -1.572203785181045532e-01 -2.574153244495391846e-01 1.217402517795562744e-01 9.492866694927215576e-02 3.954145312309265137e-01 1.200765520334243774e-01 -2.396363951265811920e-02 8.323354274034500122e-02 4.786277189850807190e-02 -2.323673218488693237e-01 5.228172987699508667e-02 5.424026846885681152e-01 -2.851445376873016357e-01 -3.843751922249794006e-02 8.516524732112884521e-02 2.162823267281055450e-02 -4.305127263069152832e-02 -2.432839572429656982e-02 1.161446496844291687e-01 8.844259381294250488e-02
4.379799962043762207e-02 -1.197923272848129272e-01 -1.901507675647735596e-01 -2.004572600126266479e-01 -1.841443218290805817e-02 1.815224140882492065e-01 -1.131117567420005798e-01 2.427180483937263489e-02 5.833783000707626343e-02 1.364973280578851700e-02 2.464250177145004272e-01 1.566281616687774658e-01 2.239296771585941315e-02 -6.452843546867370605e-02 -3.664764165878295898e-01 -1.666686981916427612e-01 2.930321097373962402e-01 1.442636996507644653e-01 -1.358204483985900879e-01 -9.818393737077713013e-02 -1.186441481113433838e-01 -6.798925995826721191e-02 3.846519067883491516e-02 3.574722707271575928e-01 1.165506094694137573e-01 -8.004493429325520992e-04 4.197809994220733643e-01 -6.473588943481445312e-02 2.498974800109863281e-01 -3.298140654806047678e-04 2.549784183502197266e-01 -3.059050068259239197e-02
1.859308183193206787e-01 3.871821612119674683e-02 -3.017991185188293457e-01 5.744313076138496399e-02 -1.309109330177307129e-01 2.851096093654632568e-01 -1.560007333755493164e-01 -6.992044858634471893e-03 1.770634800195693970e-01 5.786810442805290222e-02 1.911396831274032593e-01 -1.403675079345703125e-01 -7.863673567771911621e-02 -1.710504852235317230e-02 4.070767760276794434e-02 -4.634583294391632080e-01 3.668964207172393799e-01 -1.209634244441986084e-01 1.097247153520584106e-01 6.238557025790214539e-02 -2.574686408042907715e-01 -2.224518656730651855e-01 -9.668140858411788940e-02 2.432903647422790527e-01 4.988982528448104858e-02 -1.391290277242660522e-01 1.649196147918701172e-01 -7.862721383571624756e-02 -5.389174818992614746e-02 6.437551230192184448e-02 1.434100568294525146e-01 -2.329686470329761505e-02
4.730991646647453308e-02 -1.572780758142471313e-01 6.070362776517868042e-02 -1.192928254604339600e-01 -2.168105244636535645e-01 -1.068691760301589966e-01 1.065406948328018188e-01 2.250011861324310303e-01 7.980243116617202759e-02 -1.825854182243347168e-01 7.832496613264083862e-02 -7.004341483116149902e-02 -9.074523299932479858e-02 -1.021758541464805603e-01 -1.428961902856826782e-01 -5.789759010076522827e-02 1.444869637489318848e-01 3.039722740650177002e-01 1.858689934015274048e-01 -3.338171839714050293e-01 -2.629816234111785889e-01 -2.463805973529815674e-01 -9.890914708375930786e-02 3.240719437599182129e-01 -4.325849413871765137e-01 -3.886141628026962280e-02 2.956111729145050049e-02 5.002099275588989258e-02 2.180295251309871674e-02 -1.060393005609512329e-01 1.835359334945678711e-01 -1.289575640112161636e-02
1.228389889001846313e-01 2.926183342933654785e-01 -1.021783426403999329e-01 -2.811308205127716064e-01 -1.899364590644836426e-01 -2.396982535719871521e-02 -2.187957465648651123e-01 6.865818798542022705e-02 3.122107088565826416e-01 -1.875116378068923950e-01 2.658711969852447510e-01 1.474059075117111206e-01 1.099862307310104370e-01 -1.705736219882965088e-01 -7.134713232517242432e-02 -1.664140671491622925e-01 2.870289683341979980e-01 2.910400927066802979e-01 -7.416693121194839478e-02 -1.482647936791181564e-02 -3.331589698791503906e-02 1.085597574710845947e-01 2.020506411790847778e-01 -5.834489688277244568e-02 -1.343022882938385010e-01 2.382419854402542114e-01 2.723739743232727051e-01 -8.666847134009003639e-04 -3.398766368627548218e-02 -7.772792875766754150e-02 1.748582720756530762e-01 6.967329233884811401e-02
-7.822775095701217651e-02 1.536511182785034180e-01 -1.852752119302749634e-01 1.259881258010864258e-01 -5.231350287795066833e-02 -2.819948494434356689e-01 1.387430634349584579e-02 5.175786092877388000e-02 -1.824385970830917358e-01 -3.057555854320526123e-01 5.720433313399553299e-03 2.171831130981445312e-01 -8.624179661273956299e-02 -6.345001608133316040e-02 -2.926128506660461426e-01 -1.281593143939971924e-01 3.385528028011322021e-01 -1.686495393514633179e-01 6.173167750239372253e-02 -1.492470502853393555e-01 -2.082874476909637451e-01 -2.249360531568527222e-01 2.555546462535858154e-01 1.578206419944763184e-01 -7.604189962148666382e-02 -2.134527266025543213e-01 1.501638293266296387e-01 3.012121021747589111e-01 -9.914986789226531982e-02 -7.551739364862442017e-02 6.632404774427413940e-02 -9.779542684555053711e-02
1.014739647507667542e-01 -1.833866536617279053e-02 9.897765517234802246e-02 -2.028115242719650269e-01 -2.744385302066802979e-01 -3.397506177425384521e-01 -1.158446893095970154e-01 1.368992030620574951e-01 9.941253811120986938e-02 -1.261380016803741455e-01 8.426406979560852051e-02 -1.373753696680068970e-01 4.826314374804496765e-02 4.081156104803085327e-02 8.166302740573883057e-02 -6.404997408390045166e-02 3.477306365966796875e-01 2.329380065202713013e-01 -8.733942359685897827e-02 -2.188173979520797729e-01 -8.369679003953933716e-02 -2.620634138584136963e-01 -9.677734225988388062e-03 6.517332047224044800e-02 -3.592206537723541260e-01 -8.369851112365722656e-02 -4.447685182094573975e-02 7.784453034400939941e-02 2.448774576187133789e-01 -9.573502093553543091e-02 3.440062105655670166e-01 8.206224441528320312e-02
2.247742265462875366e-01 -1.828657686710357666e-01 -9.521704167127609253e-02 -1.609863713383674622e-02 -2.557854652404785156e-01 -2.151581496000289917e-01 -2.399306595325469971e-01 1.837404370307922363e-01 2.699642777442932129e-01 -4.897624254226684570e-02 2.220434099435806274e-01 2.235902994871139526e-01 -9.785396046936511993e-03 -8.373940736055374146e-02 -2.069791555404663086e-01 7.714974880218505859e-02 3.525136113166809082e-01 1.940916031599044800e-01 1.108772829174995422e-01 2.221096456050872803e-01 -1.028826609253883362e-01 1.545065939426422119e-01 1.315130144357681274e-01 1.801884174346923828e-01 3.732475265860557556e-02 -2.068521380424499512e-01 7.870777696371078491e-02 -1.420465260744094849e-01 -6.686772406101226807e-02 6.194820627570152283e-02 2.751315534114837646e-01 -1.041394174098968506e-01
3.543129265308380127e-01 7.995855808258056641e-02 8.468277752399444580e-02 5.183555185794830322e-02 1.401048749685287476e-01 4.407693073153495789e-02 7.763824611902236938e-02 1.072361245751380920e-01 -5.958918854594230652e-02 -1.272811740636825562e-01 5.378087610006332397e-02 1.467701643705368042e-01 -2.485642209649085999e-03 -2.954935431480407715e-01 -3.681624829769134521e-01 -2.965800464153289795e-01 2.101173400878906250e-01 1.677659898996353149e-01 2.322144210338592529e-01 -3.222917765378952026e-02 -2.116802483797073364e-01 -9.533981233835220337e-02 -1.227814033627510071e-01 2.970321476459503174e-01 -1.634453050792217255e-02 -1.054323744028806686e-02 1.288827806711196899e-01 7.784846425056457520e-02 -3.107471577823162079e-02 3.210044801235198975e-01 2.227712571620941162e-01 -5.436477810144424438e-02
2.085670530796051025e-01 -1.855948120355606079e-01 2.287087589502334595e-02 -2.366592921316623688e-02 -6.771972030401229858e-02 -4.275208711624145508e-02 -2.334383875131607056e-02 1.375464946031570435e-01 2.050855308771133423e-01 -2.716788649559020996e-01 1.366109848022460938e-01 1.783443987369537354e-02 -2.573700994253158569e-02 -1.671603173017501831e-01 1.512240916490554810e-01 -2.011651247739791870e-01 2.355253696441650391e-01 4.368833899497985840e-01 -9.952964633703231812e-02 2.344511449337005615e-02 -1.714302003383636475e-01 4.632983356714248657e-02 1.351826488971710205e-01 1.683926582336425781e-01 -2.870078086853027344e-01 1.599771380424499512e-01 -1.738265752792358398e-01 3.095990717411041260e-01 1.503371000289916992e-01 -6.299540400505065918e-02 1.140576004981994629e-01 -2.443969100713729858e-01
4.274936914443969727e-01 -1.154668256640434265e-01 -1.179991755634546280e-03 -1.595380753278732300e-01 -6.807721406221389771e-02 1.517140399664640427e-02 -3.935977220535278320e-01 1.957017779350280762e-01 2.928693406283855438e-02 -1.726495027542114258e-01 1.495986729860305786e-01 2.465739846229553223e-01 -1.197683159261941910e-02 -7.067625969648361206e-02 -6.040809676051139832e-02 -9.367904067039489746e-02 2.961421608924865723e-01 2.290633767843246460e-01 -1.037667244672775269e-01 -1.367563288658857346e-02 -1.824370920658111572e-01 -2.505372464656829834e-01 2.733628153800964355e-01 8.336869627237319946e-02 1.617234572768211365e-02 2.336487360298633575e-02 -1.219695284962654114e-01 -1.369338929653167725e-01 2.942521590739488602e-03 2.172174155712127686e-01 1.803527176380157471e-01 7.722491770982742310e-02
9.954248555004596710e-03 -3.921759128570556641e-02 1.619134992361068726e-01 9.899260848760604858e-02 -1.169362813234329224e-01 -1.840134412050247192e-01 -1.235570684075355530e-01 2.528407573699951172e-01 2.580659687519073486e-01 -5.955060198903083801e-02 3.367584943771362305e-01 -9.542361646890640259e-02 -5.901084095239639282e-02 5.698401853442192078e-02 5.493763834238052368e-02 7.984175533056259155e-02 4.927024841308593750e-01 -8.146145939826965332e-02 1.298098266124725342e-01 -2.209420055150985718e-01 -2.489811927080154419e-02 -1.232328712940216064e-01 -7.830555737018585205e-02 3.514596223831176758e-01 -1.389301847666501999e-02 -2.707861065864562988e-01 1.961733400821685791e-01 -3.213249519467353821e-02 9.857586771249771118e-02 1.970983594655990601e-01 -3.759231418371200562e-02 5.750227347016334534e-02
-1.152856945991516113e-01 2.512248158454895020e-01 3.050389289855957031e-01 1.493022544309496880e-03 -1.206279024481773376e-01 -3.711735084652900696e-02 -1.986437886953353882e-01 1.799641400575637817e-01 9.129912406206130981e-02 -2.538793385028839111e-01 2.222294807434082031e-01 -2.004398405551910400e-01 -8.238030225038528442e-02 -2.665005922317504883e-01 -8.888954669237136841e-02 1.908698864281177521e-02 2.955552339553833008e-01 -4.624648764729499817e-02 -1.819483339786529541e-01 3.596734106540679932e-01 -6.828834116458892822e-02 -1.427591592073440552e-02 1.000835895538330078e-01 1.632073968648910522e-01 -2.277519106864929199e-01 1.651721000671386719e-01 6.438338756561279297e-02 3.292102515697479248e-01 2.764158323407173157e-02 -1.513006514869630337e-03 7.113249599933624268e-02 5.793344974517822266e-02
3.451010677963495255e-03 3.076655864715576172e-01 -2.650265693664550781e-01 4.501944035291671753e-02 -1.807251200079917908e-02 6.300798058509826660e-02 1.845864355564117432e-01 1.070675477385520935e-01 1.063844710588455200e-01 -3.913769721984863281e-01 2.201972305774688721e-01 -3.405448421835899353e-02 9.240698069334030151e-02 2.012359499931335449e-01 -1.237832233309745789e-01 -4.269066452980041504e-02 3.109410107135772705e-01 1.367215514183044434e-01 -2.266450971364974976e-01 9.339675307273864746e-02 -1.129327341914176941e-01 4.176954925060272217e-02 2.081801295280456543e-01 1.950505077838897705e-01 -2.037844806909561157e-01 -4.760010167956352234e-02 3.547328114509582520e-01 -1.351511329412460327e-01 6.158706173300743103e-02 2.153054066002368927e-02 1.010226458311080933e-01 -1.708932071924209595e-01
4.065227508544921875e-02 2.017658650875091553e-01 -4.123612120747566223e-02 -1.256233304738998413e-01 -5.934249609708786011e-02 1.313186436891555786e-01 1.005532443523406982e-01 -1.058806777000427246e-01 1.555235683917999268e-01 -2.721970677375793457e-01 3.591551184654235840e-01 1.629783511161804199e-01 1.705231815576553345e-01 -1.980866044759750366e-01 -1.345190107822418213e-01 -3.401401638984680176e-01 4.694127142429351807e-01 1.194189339876174927e-01 -1.896050870418548584e-01 4.451671987771987915e-02 -5.169973894953727722e-02 -1.355889886617660522e-01 7.205212861299514771e-02 -3.193006664514541626e-02 -1.410540193319320679e-02 2.027026116847991943e-01 -1.508156210184097290e-01 3.183871507644653320e-02 -1.587380468845367432e-02 -9.278196841478347778e-02 1.419822275638580322e-01 -2.196662127971649170e-01
9.874125570058822632e-02 -3.445371240377426147e-02 6.590177863836288452e-02 7.446291297674179077e-02 -9.905645251274108887e-02 -3.666961193084716797e-02 -1.236321553587913513e-01 2.822308614850044250e-02 -3.251869603991508484e-02 -3.792069852352142334e-01 1.700717359781265259e-01 2.912144958972930908e-01 -2.686861343681812286e-02 -3.420010209083557129e-01 2.244597822427749634e-01 -3.245753645896911621e-01 1.127491071820259094e-01 -3.506185859441757202e-02 -6.446921080350875854e-02 -5.214663594961166382e-02 -2.714876532554626465e-01 -2.218976169824600220e-01 4.167664423584938049e-02 3.787067234516143799e-01 -8.898847736418247223e-03 -2.301245629787445068e-01 -1.496773865073919296e-02 -1.784505695104598999e-02 -4.396938160061836243e-02 -2.688484489917755127e-01 -4.178478196263313293e-02 3.845291584730148315e-02
-6.056418642401695251e-02 1.345186382532119751e-01 1.239563226699829102e-01 -1.337837874889373779e-01 -3.401907682418823242e-01 -1.188965141773223877e-02 -1.239866614341735840e-01 1.392008364200592041e-01 1.892980784177780151e-01 -2.354194223880767822e-01 -1.925607398152351379e-02 -4.298450797796249390e-02 4.660712182521820068e-02 3.269791230559349060e-02 2.625905163586139679e-02 -6.447912007570266724e-02 5.531226396560668945e-01 -1.134105697274208069e-01 1.479919552803039551e-01 2.137589454650878906e-01 6.258253008127212524e-02 2.700347602367401123e-01 1.428626128472387791e-03 2.222090065479278564e-01 -2.209326028823852539e-01 -1.849117428064346313e-01 -8.566482365131378174e-02 2.883131382986903191e-03 -2.241157144308090210e-01 1.355209108442068100e-02 1.862693876028060913e-01 -6.867495924234390259e-02
-5.218400433659553528e-02 3.006721436977386475e-01 -3.285731077194213867e-01 -1.622031480073928833e-01 -2.285609543323516846e-01 -1.821932494640350342e-01 5.943785607814788818e-02 2.050069421529769897e-01 9.019369632005691528e-02 -2.630804181098937988e-01 1.469191461801528931e-01 -1.452117562294006348e-01 -1.454765945672988892e-01 7.543130218982696533e-02 -3.151196837425231934e-01 -1.435274183750152588e-01 1.495494395494461060e-01 4.842339456081390381e-02 5.699449777603149414e-02 1.504362374544143677e-02 -2.237755507230758667e-01 -2.669354677200317383e-01 1.816052645444869995e-01 1.782030314207077026e-01 1.885154843330383301e-01 -9.652481973171234131e-02 2.414410114288330078e-01 1.543784439563751221e-01 -1.391624957323074341e-01 2.635182626545429230e-02 -6.598351895809173584e-02 9.585676342248916626e-02
-9.084684401750564575e-02 2.592944204807281494e-01 -9.585643559694290161e-02 3.085165321826934814e-01 -2.801880836486816406e-01 3.357263207435607910e-01 -1.138513907790184021e-01 -1.139766722917556763e-01 1.514424532651901245e-01 -2.256687879562377930e-01 1.903176307678222656e-01 2.258726805448532104e-01 3.862985968589782715e-02 -1.683028638362884521e-01 1.262757331132888794e-01 -1.879315972328186035e-01 1.713718324899673462e-01 5.551195517182350159e-02 3.236066997051239014e-01 4.481717944145202637e-02 3.695848211646080017e-02 -3.283552229404449463e-01 -1.475666649639606476e-02 2.213651537895202637e-01 -1.963051222264766693e-02 -2.325229533016681671e-02 -1.992788538336753845e-02 5.494710803031921387e-02 3.852904960513114929e-02 -3.495172038674354553e-02 1.568393409252166748e-01 1.776499003171920776e-01
2.291890382766723633e-01 1.407127678394317627e-01 3.275661915540695190e-02 7.240144163370132446e-02 -3.713725134730339050e-02 -5.645883828401565552e-02 -2.711949646472930908e-01 -1.892863512039184570e-01 -1.606177240610122681e-01 6.738072261214256287e-03 3.778920471668243408e-01 3.347214777022600174e-03 -4.618605971336364746e-02 1.242478936910629272e-02 5.187080800533294678e-02 9.399524331092834473e-02 3.539950847625732422e-01 2.664420902729034424e-01 9.025782346725463867e-02 3.041424229741096497e-02 -9.356971085071563721e-02 2.178840041160583496e-01 4.320325329899787903e-02 3.310764729976654053e-01 2.935686111450195312e-01 -4.334050416946411133e-02 1.395592242479324341e-01 2.078609168529510498e-01 1.396809667348861694e-01 1.181123182177543640e-01 2.209778875112533569e-01 1.372063755989074707e-01
-2.978883497416973114e-02 -9.643109887838363647e-02 -2.009458094835281372e-01 7.798758894205093384e-02 -1.294635832309722900e-01 -2.892323732376098633e-01 8.333672583103179932e-02 -7.853747159242630005e-02 -1.296219080686569214e-01 -3.281732797622680664e-01 2.662511169910430908e-01 2.024723291397094727e-01 -7.656023651361465454e-02 1.631260067224502563e-01 -2.619982361793518066e-01 -5.993618816137313843e-02 4.172554016113281250e-01 -2.459000609815120697e-02 -9.646061062812805176e-02 -7.984100282192230225e-02 -7.264281809329986572e-02 -1.673776470124721527e-02 -3.527068765833973885e-03 1.943018436431884766e-01 -1.790509074926376343e-01 -3.718434870243072510e-01 -1.678566075861454010e-02 1.762174218893051147e-01 1.019692867994308472e-01 1.698972433805465698e-01 8.489517122507095337e-02 -8.301804959774017334e-02
2.066927701234817505e-01 1.819650176912546158e-03 -7.029923796653747559e-02 9.884988516569137573e-02 -4.974455386400222778e-02 -1.326300799846649170e-01 -1.656298488378524780e-01 1.360500138252973557e-02 -5.707085598260164261e-03 -4.636889100074768066e-01 1.555524617433547974e-01 4.100782051682472229e-02 -1.227318961173295975e-02 -5.877492204308509827e-02 -5.085304751992225647e-02 -3.160622715950012207e-02 2.171653956174850464e-01 2.684339582920074463e-01 -4.500815272331237793e-02 2.520616352558135986e-01 -1.358927339315414429e-01 -3.556662797927856445e-02 -4.048955813050270081e-02 1.404094398021697998e-01 -2.741236686706542969e-01 2.812994085252285004e-02 9.043897688388824463e-02 3.146646916866302490e-01 -3.225191533565521240e-01 3.651353418827056885e-01 8.285680785775184631e-03 1.913392171263694763e-02
-1.882472932338714600e-01 6.016204133629798889e-02 -9.319262206554412842e-02 1.157985255122184753e-01 -2.553136050701141357e-01 -1.838168650865554810e-01 1.130796894431114197e-01 -1.508350670337677002e-01 -1.402817517518997192e-01 -3.946585059165954590e-01 2.481439858675003052e-01 2.415159791707992554e-01 -4.427007213234901428e-02 5.097938328981399536e-02 1.318533271551132202e-01 -2.859973907470703125e-01 6.422974169254302979e-02 1.003837734460830688e-01 -2.955505996942520142e-02 1.312805265188217163e-01 -7.434500008821487427e-02 -1.529358625411987305e-01 1.760285496711730957e-01 3.121670186519622803e-01 4.088716814294457436e-04 -2.429881691932678223e-01 2.192301601171493530e-01 -1.628830283880233765e-01 7.847363501787185669e-02 2.431555390357971191e-01 1.088141724467277527e-01 6.955843418836593628e-02
-1.324764043092727661e-01 1.050313562154769897e-01 -1.412652134895324707e-01 -1.073204725980758667e-01 6.842169910669326782e-02 5.209079757332801819e-02 -1.286160051822662354e-01 -1.113017275929450989e-01 2.348561584949493408e-01 -2.021021097898483276e-01 1.493414212018251419e-02 9.962549060583114624e-02 1.742568165063858032e-01 -7.900365442037582397e-02 -1.193808838725090027e-01 -4.792051911354064941e-01 3.446512818336486816e-01 -1.085934638977050781e-01 1.006312761455774307e-02 -1.392440646886825562e-01 -3.942171856760978699e-02 -4.704998061060905457e-02 1.806374788284301758e-01 9.242639690637588501e-02 2.660061232745647430e-02 9.364879131317138672e-02 2.465857565402984619e-01 9.281034022569656372e-02 2.559663951396942139e-01 1.771873831748962402e-01 3.630708158016204834e-01 -1.197255328297615051e-01
-1.514711081981658936e-01 -1.755142062902450562e-01 -1.355584859848022461e-01 -1.714355647563934326e-01 4.143356811255216599e-03 1.726352572441101074e-01 -4.186209291219711304e-02 1.070353388786315918e-01 -9.977686405181884766e-02 -2.078679651021957397e-01 2.964909076690673828e-01 1.957941353321075439e-01 -4.041570425033569336e-02 -2.439783141016960144e-02 -2.720682621002197266e-01 -2.228513956069946289e-01 3.640088737010955811e-01 2.379523515701293945e-01 -8.564919233322143555e-03 9.302411228418350220e-02 -1.707822270691394806e-02 -1.226120144128799438e-01 -6.630960851907730103e-02 2.674833238124847412e-01 3.534290790557861328e-01 -1.401942670345306396e-01 2.058263868093490601e-01 1.776573956012725830e-01 -2.048798650503158569e-02 -6.187097728252410889e-02 1.925791800022125244e-01 3.447741270065307617e-02
-9.350296854972839355e-02 -8.158660680055618286e-02 2.800014615058898926e-01 1.559706777334213257e-01 -4.738122597336769104e-02 -2.066834419965744019e-01 -3.042023479938507080e-01 1.531606316566467285e-01 -1.170673891901969910e-01 -1.840406209230422974e-01 1.763306856155395508e-01 -6.647720932960510254e-02 4.648352786898612976e-02 -2.158585339784622192e-01 4.440470039844512939e-02 -1.381763443350791931e-02 3.841962516307830811e-01 -3.731643781065940857e-02 -4.467390477657318115e-03 -7.128669321537017822e-02 -3.009027540683746338e-01 -1.170178353786468506e-01 -7.824664562940597534e-02 3.623470366001129150e-01 -1.350093912333250046e-02 1.911953538656234741e-01 9.312352538108825684e-02 2.857461571693420410e-01 -2.361095994710922241e-01 -6.831546127796173096e-02 5.529842898249626160e-02 2.487981319427490234e-02
1.921842992305755615e-01 -4.130293428897857666e-02 -2.805671691894531250e-01 -1.085338648408651352e-02 1.397785395383834839e-01 -1.795390620827674866e-02 1.065335050225257874e-01 2.081679254770278931e-01 -2.196282148361206055e-01 -1.479524075984954834e-01 2.026239633560180664e-01 7.164108008146286011e-02 -1.278527677059173584e-01 -1.452521085739135742e-01 -2.414346188306808472e-01 -2.064481824636459351e-01 2.057771235704421997e-01 2.379725575447082520e-01 7.645017653703689575e-02 4.583421349525451660e-02 -7.839187234640121460e-02 1.440928429365158081e-01 1.063890904188156128e-01 4.170123338699340820e-01 -2.319866865873336792e-01 -3.655366227030754089e-02 2.474387735128402710e-01 -1.652388125658035278e-01 1.635603606700897217e-01 1.431887894868850708e-01 2.077815085649490356e-01 1.224515680223703384e-02
-8.736472576856613159e-03 1.081529632210731506e-01 -2.890694886445999146e-02 2.920081317424774170e-01 -3.167433142662048340e-01 2.744855545461177826e-02 9.107354283332824707e-02 -1.463434994220733643e-01 -1.477422714233398438e-01 -3.558100163936614990e-01 2.452875822782516479e-01 3.116245269775390625e-01 7.934019714593887329e-02 1.969272941350936890e-01 -3.035361133515834808e-02 -2.105708718299865723e-01 2.526474595069885254e-01 2.584396302700042725e-01 -1.789158582687377930e-01 -3.248970583081245422e-02 2.457710169255733490e-02 -1.520298272371292114e-01 1.191326677799224854e-01 1.665390133857727051e-01 1.798100024461746216e-01 2.142941951751708984e-02 8.920982480049133301e-02 7.000517100095748901e-02 8.064085245132446289e-02 2.417327016592025757e-01 1.715420037508010864e-01 -7.709247618913650513e-02
1.647943109273910522e-01 -5.606082081794738770e-02 -1.850748956203460693e-01 -3.340538591146469116e-03 -2.971060276031494141e-01 -2.261085212230682373e-01 -2.767603471875190735e-02 1.113673225045204163e-01 8.670608699321746826e-02 -5.839324742555618286e-02 3.068116307258605957e-01 -4.257087782025337219e-02 1.162707880139350891e-01 4.779370129108428955e-02 4.658012837171554565e-02 -1.978296190500259399e-01 1.830208450555801392e-01 3.103858530521392822e-01 -1.120021846145391464e-02 -6.175569072365760803e-02 2.407359629869461060e-01 -1.736445575952529907e-01 1.992243677377700806e-01 4.264692366123199463e-01 -6.299135833978652954e-02 6.339648365974426270e-02 3.092107474803924561e-01 1.398577094078063965e-01 1.325473934412002563e-01 -7.352463901042938232e-02 -4.357700422406196594e-02 -1.655531823635101318e-01
-1.586359143257141113e-01 4.298427402973175049e-01 2.321373298764228821e-02 7.048459351062774658e-02 -2.126847356557846069e-01 2.381886690855026245e-01 -7.350964844226837158e-02 -2.976303175091743469e-02 1.744568906724452972e-02 -8.618323504924774170e-02 2.924227714538574219e-01 -3.251760452985763550e-02 9.946134686470031738e-02 -9.519974142313003540e-02 6.080775335431098938e-02 -1.346103847026824951e-01 4.782299399375915527e-01 -4.108764231204986572e-02 -2.812035568058490753e-02 1.867880970239639282e-01 -1.628164649009704590e-01 -3.520342409610748291e-01 -1.429830305278301239e-02 -4.471807181835174561e-02 -1.353700011968612671e-01 4.775051027536392212e-02 1.286285519599914551e-01 1.682551503181457520e-01 -4.149445518851280212e-02 1.215913966298103333e-01 -1.532559096813201904e-02 -2.007879912853240967e-01
2.964486181735992432e-01 -1.232359707355499268e-01 1.370622366666793823e-01 1.042197570204734802e-01 -1.165825128555297852e-01 -1.078209728002548218e-01 1.997914351522922516e-02 2.735539078712463379e-01 3.176343739032745361e-01 -3.308639824390411377e-01 2.151160687208175659e-01 1.216506138443946838e-01 -2.040444500744342804e-02 6.001682952046394348e-02 -1.940343827009201050e-01 -6.543394923210144043e-02 2.460951954126358032e-01 -7.415403425693511963e-02 7.942900061607360840e-02 -1.219990774989128113e-01 -3.337131738662719727e-01 -8.804320544004440308e-02 -1.252417266368865967e-01 3.194458782672882080e-01 6.589648872613906860e-02 -1.348293572664260864e-01 -2.096448279917240143e-02 2.030946463346481323e-01 -1.444812212139368057e-02 2.152273058891296387e-01 -7.261443883180618286e-02 -9.662207216024398804e-02
4.230257868766784668e-02 1.767341345548629761e-01 -3.613298237323760986e-01 3.103045187890529633e-02 1.235358715057373047e-01 2.389195859432220459e-01 -1.721778362989425659e-01 -1.745301634073257446e-01 1.035646945238113403e-01 -2.984727025032043457e-01 3.970538973808288574e-01 2.864189259707927704e-02 -2.454698085784912109e-01 -3.660028427839279175e-02 1.438268423080444336e-01 -8.407906442880630493e-02 2.797403037548065186e-01 3.258573412895202637e-01 1.548001775518059731e-03 3.714316338300704956e-02 -3.146303445100784302e-02 -8.421148173511028290e-03 -2.236746437847614288e-02 1.994412541389465332e-01 1.214178428053855896e-01 -7.884320616722106934e-02 -1.255584955215454102e-01 2.093472927808761597e-01 1.454357355833053589e-01 7.596722990274429321e-02 7.821949571371078491e-02 1.209190487861633301e-01
1.329769939184188843e-01 4.057259485125541687e-02 2.046209722757339478e-01 -4.333264380693435669e-02 -2.490772902965545654e-01 -3.209029883146286011e-02 -2.134551554918289185e-01 2.041664719581604004e-01 3.089402914047241211e-01 -3.519842028617858887e-01 1.521225785836577415e-03 -2.003220766782760620e-01 1.469037979841232300e-01 -2.521146237850189209e-01 8.103302866220474243e-02 1.975948363542556763e-01 3.609292507171630859e-01 -7.145603746175765991e-02 6.416969746351242065e-02 1.156731229275465012e-02 -1.005616504698991776e-02 -5.904585123062133789e-02 2.070966362953186035e-01 1.820026934146881104e-01 -2.049289643764495850e-01 9.534985758364200592e-03 1.544414907693862915e-01 -1.157255619764328003e-01 6.792005896568298340e-02 1.443948596715927124e-01 1.951319873332977295e-01 -1.851659566164016724e-01
2.756227254867553711e-01 1.474007219076156616e-01 1.308740228414535522e-01 -2.443614006042480469e-01 -7.974242419004440308e-02 1.104039326310157776e-01 -1.099171116948127747e-01 5.666185915470123291e-02 1.065136641263961792e-01 -4.884546101093292236e-01 1.359901577234268188e-01 6.647933274507522583e-02 5.396924540400505066e-02 -1.770432144403457642e-01 6.211582571268081665e-02 -6.750927865505218506e-02 1.289733797311782837e-01 1.941629052162170410e-01 -7.705107331275939941e-03 -2.443719096481800079e-02 -2.111660130321979523e-02 -2.668743431568145752e-01 1.442851275205612183e-01 6.431701779365539551e-02 4.683405905961990356e-02 3.734420835971832275e-01 1.339796781539916992e-01 2.988403439521789551e-01 1.272462494671344757e-02 -7.485665846616029739e-03 2.682718336582183838e-01 5.828084424138069153e-02
1.996407210826873779e-01 -2.006110697984695435e-01 -7.753854244947433472e-02 2.960074320435523987e-02 -4.071171283721923828e-01 -1.986545510590076447e-03 -2.057978063821792603e-01 -2.108007818460464478e-01 1.751763969659805298e-01 -4.781739413738250732e-01 3.260520100593566895e-02 2.726205587387084961e-01 -2.145924232900142670e-02 -2.338814176619052887e-02 1.130305752158164978e-01 -2.787585854530334473e-01 8.890243619680404663e-02 -1.406347728334367275e-03 -4.943391680717468262e-02 -4.281520843505859375e-02 -1.283933669328689575e-01 -6.828580051660537720e-02 3.665524721145629883e-02 1.517095714807510376e-01 1.191535219550132751e-01 9.310753643512725830e-02 2.374737560749053955e-01 6.771498918533325195e-02 5.710680782794952393e-02 -2.214863896369934082e-01 1.381667256355285645e-01 -1.460052281618118286e-01
-1.406369209289550781e-01 2.952490150928497314e-01 1.631292887032032013e-02 -4.010230004787445068e-01 -1.737554818391799927e-01 -1.287032365798950195e-01 -2.079640030860900879e-01 1.312273833900690079e-02 5.459985509514808655e-02 -5.867358446121215820e-01 2.285986542701721191e-01 2.278564311563968658e-02 -8.554271608591079712e-02 1.759680546820163727e-02 1.259445697069168091e-01 -1.436665803194046021e-01 2.309062033891677856e-01 -9.149137884378433228e-02 -7.683692499995231628e-03 1.217939928174018860e-01 -3.575248643755912781e-02 6.390225607901811600e-03 1.521807014942169189e-01 7.042556256055831909e-02 -1.651088893413543701e-01 2.632899396121501923e-02 1.349867135286331177e-01 -2.250936254858970642e-02 1.054506450891494751e-01 -3.879718482494354248e-02 1.287871301174163818e-01 1.254146099090576172e-01
4.918764159083366394e-02 -1.917674243450164795e-01 2.177977263927459717e-01 1.751154363155364990e-01 -8.851695060729980469e-02 -4.322788119316101074e-02 -8.161877485690638423e-05 -1.038948595523834229e-01 -3.244711086153984070e-02 5.461594555526971817e-03 1.862629200331866741e-03 -8.505547046661376953e-02 -1.494356244802474976e-02 -2.756770551204681396e-01 -1.045742910355329514e-02 -5.682727321982383728e-02 4.708160758018493652e-01 2.567751705646514893e-02 -8.456064760684967041e-02 -1.574228331446647644e-02 -2.075796723365783691e-01 -2.144230008125305176e-01 -1.544250398874282837e-01 4.066803157329559326e-01 4.500450813793577254e-05 -8.009760081768035889e-02 3.841314911842346191e-01 2.981210350990295410e-01 1.290749758481979370e-01 -3.288598358631134033e-02 6.805268675088882446e-02 3.280631452798843384e-02
-2.471885643899440765e-02 -9.940771013498306274e-02 -1.927858591079711914e-01 -2.963874638080596924e-01 1.896513998508453369e-01 1.301197856664657593e-01 -1.949745267629623413e-01 5.484535545110702515e-02 -1.961092352867126465e-01 -2.071477472782135010e-01 2.980262935161590576e-01 3.934542834758758545e-02 -1.834684759378433228e-01 -1.936457902193069458e-01 -3.230811357498168945e-01 -3.009996190667152405e-02 2.778600156307220459e-01 2.162264734506607056e-01 3.381169633939862251e-03 -9.406270692124962807e-04 -4.383914917707443237e-02 -4.285177588462829590e-02 5.635276436805725098e-02 4.144929349422454834e-01 -8.055803179740905762e-02 7.524981349706649780e-02 1.752851605415344238e-01 -7.886387407779693604e-02 2.519155144691467285e-01 4.012458026409149170e-02 6.730592995882034302e-02 3.132568299770355225e-02
-5.485039949417114258e-02 -1.277213990688323975e-01 7.084331661462783813e-02 6.161274388432502747e-03 1.550071984529495239e-01 -4.687122702598571777e-01 -1.402455717325210571e-01 8.820378780364990234e-02 8.940783888101577759e-02 -1.884819567203521729e-01 7.609979808330535889e-02 7.531411200761795044e-02 -3.510633483529090881e-02 1.399269253015518188e-01 1.035371273756027222e-01 -2.396354526281356812e-01 3.940961360931396484e-01 1.432411931455135345e-02 2.988784760236740112e-02 -7.051181793212890625e-02 -2.940766699612140656e-02 -2.224041670560836792e-01 1.265577226877212524e-01 3.727359771728515625e-01 -4.368468746542930603e-02 -9.877933561801910400e-02 -1.296178549528121948e-01 1.721598058938980103e-01 1.840096563100814819e-01 -1.164272427558898926e-01 2.942361235618591309e-01 4.195731505751609802e-02
-8.851185441017150879e-02 1.872828900814056396e-01 9.983214735984802246e-02 -1.170714721083641052e-01 -6.721882522106170654e-02 1.690371148288249969e-02 1.067964509129524231e-01 1.764143556356430054e-01 5.114221572875976562e-02 -3.792686164379119873e-01 -2.125813066959381104e-02 -2.660641632974147797e-02 -2.754019573330879211e-02 2.462826371192932129e-01 -1.434790343046188354e-01 -2.520923316478729248e-01 3.721052408218383789e-01 -4.596278071403503418e-02 1.296944469213485718e-01 1.350079942494630814e-02 1.252163201570510864e-01 -1.282954066991806030e-01 1.714965105056762695e-01 3.290584385395050049e-01 -2.019553780555725098e-01 -5.267317174002528191e-04 3.320205211639404297e-01 -1.563065499067306519e-02 2.175234109163284302e-01 -4.434885084629058838e-02 1.098724380135536194e-01 -2.299699187278747559e-01
-8.947578817605972290e-02 3.036856055259704590e-01 -1.138347461819648743e-01 1.743303537368774414e-01 -1.084480341523885727e-02 1.425343751907348633e-01 2.118981443345546722e-03 2.855732105672359467e-02 -4.526188597083091736e-02 -1.733291298151016235e-01 1.088608056306838989e-01 1.452467292547225952e-01 -3.141635358333587646e-01 -1.445104777812957764e-01 1.948104202747344971e-01 -9.931567311286926270e-02 2.834194600582122803e-01 7.947324216365814209e-02 2.328353673219680786e-01 -2.506569400429725647e-02 -9.548063576221466064e-02 2.299301624298095703e-01 2.843262255191802979e-02 3.278884589672088623e-01 4.813232272863388062e-02 -1.332642287015914917e-01 1.391769200563430786e-01 1.377881914377212524e-01 -3.841827856376767159e-03 -6.354762613773345947e-02 4.352944791316986084e-01 1.974267065525054932e-01
-1.060017123818397522e-01 -3.091100044548511505e-02 -1.892322301864624023e-02 -1.347358375787734985e-01 -2.089038193225860596e-01 -4.927769303321838379e-02 9.368540346622467041e-02 2.253374308347702026e-01 1.849369406700134277e-01 -7.934468984603881836e-02 2.173884063959121704e-01 4.950966686010360718e-02 -7.911109179258346558e-02 -2.126595973968505859e-01 -4.295375198125839233e-02 1.892656460404396057e-02 1.657141298055648804e-01 1.759770065546035767e-01 6.061214208602905273e-02 -3.510144352912902832e-01 9.294389933347702026e-02 -2.498145550489425659e-01 2.228754945099353790e-02 2.900786101818084717e-01 -3.712247610092163086e-01 -2.954939566552639008e-02 2.274148315191268921e-01 2.484897077083587646e-01 1.175817996263504028e-01 -2.125461846590042114e-01 1.793131977319717407e-01 -1.883580237627029419e-01
5.555636808276176453e-02 2.042334675788879395e-01 -1.551968008279800415e-01 1.419304311275482178e-01 -1.321396976709365845e-01 5.061700940132141113e-02 -1.010402664542198181e-01 -2.179234921932220459e-01 -1.548001170158386230e-01 -2.057880908250808716e-01 2.114948928356170654e-01 1.865749806165695190e-02 -2.347292602062225342e-01 1.266776919364929199e-01 3.133311271667480469e-01 5.407182872295379639e-02 4.485773742198944092e-01 -8.316701650619506836e-02 2.137503623962402344e-01 -9.700459241867065430e-02 -9.024763852357864380e-02 -4.796858876943588257e-02 -1.154662370681762695e-01 2.329174429178237915e-01 -9.846854209899902344e-02 -2.141092866659164429e-01 2.586943469941616058e-02 4.638162627816200256e-02 1.441193185746669769e-02 -1.417196691036224365e-01 3.531096875667572021e-01 7.078148424625396729e-02
-3.507307544350624084e-02 -1.303554773330688477e-01 1.148188710212707520e-01 1.573088765144348145e-01 -1.473911851644515991e-01 -2.101216837763786316e-02 -3.200024366378784180e-01 -8.744824677705764771e-02 5.954262614250183105e-02 -4.589255750179290771e-01 5.448248237371444702e-02 -2.261606454849243164e-01 -1.273399405181407928e-02 9.730996936559677124e-02 2.412582980468869209e-03 -7.814333587884902954e-02 3.525105416774749756e-01 4.110567271709442139e-01 -1.176436990499496460e-01 -1.135466918349266052e-01 -2.990342117846012115e-02 3.773765265941619873e-02 8.008973672986030579e-03 3.173963129520416260e-01 1.070370376110076904e-01 -4.431233927607536316e-02 2.595535852015018463e-02 -3.604310005903244019e-02 8.800493925809860229e-02 2.624863684177398682e-01 7.506750524044036865e-02 -8.279790729284286499e-02
5.715765058994293213e-02 3.922791406512260437e-02 2.029016315937042236e-01 3.062928020954132080e-01 -4.906016588211059570e-02 3.286150693893432617e-01 -1.200494095683097839e-01 -1.996069587767124176e-02 -2.141936123371124268e-02 -2.789329290390014648e-01 2.917742729187011719e-01 2.223491817712783813e-01 -6.317450851202011108e-02 -1.712854206562042236e-02 1.475536674261093140e-01 -7.594723999500274658e-02 9.433104842901229858e-02 2.304492145776748657e-02 1.781814694404602051e-01 -1.167138069868087769e-01 -1.356315314769744873e-01 -3.168893754482269287e-01 1.056186184287071228e-01 2.910345494747161865e-01 -1.427903920412063599e-01 -2.763836085796356201e-01 -8.924488723278045654e-02 8.023375272750854492e-02 -1.576333642005920410e-01 -7.729516178369522095e-02 2.534053623676300049e-01 1.210743337869644165e-01
9.568088501691818237e-02 2.392099052667617798e-02 -1.280699223279953003e-01 1.033515781164169312e-01 3.981750458478927612e-03 1.758448481559753418e-01 -1.331709921360015869e-01 -1.341928541660308838e-02 -1.384154260158538818e-01 -3.329785168170928955e-01 2.598772048950195312e-01 1.926885545253753662e-02 -3.872800767421722412e-01 7.286072522401809692e-02 8.994778245687484741e-02 -2.715589404106140137e-01 2.812908589839935303e-01 3.492929339408874512e-01 -5.304579809308052063e-02 1.726314127445220947e-01 -2.004095464944839478e-01 -5.372765287756919861e-02 1.684019900858402252e-02 2.700258791446685791e-01 1.007056981325149536e-01 -2.887223474681377411e-02 6.273152679204940796e-02 2.763297175988554955e-03 1.763761043548583984e-01 -2.788257002830505371e-01 6.224277243018150330e-02 4.035952314734458923e-02
-1.719682291150093079e-02 -6.476390361785888672e-02 -7.312606088817119598e-03 -2.311423718929290771e-01 -2.949686050415039062e-01 -2.506004646420478821e-02 -6.044354289770126343e-02 1.889891363680362701e-02 2.094349861145019531e-01 -2.316088601946830750e-02 1.312917321920394897e-01 -1.448919922113418579e-01 1.623336784541606903e-02 -3.000318408012390137e-01 7.409761101007461548e-02 1.631087362766265869e-01 4.130055606365203857e-01 -5.413377191871404648e-03 1.413322985172271729e-01 -6.795751303434371948e-02 -1.328098773956298828e-02 -6.799751520156860352e-02 -6.312515120953321457e-03 5.427442193031311035e-01 -1.395113915205001831e-01 7.100515067577362061e-02 3.683002665638923645e-02 7.890514284372329712e-02 -1.154422163963317871e-01 -5.488149449229240417e-02 2.070008516311645508e-01 2.439125776290893555e-01
1.619773954153060913e-01 -1.674292534589767456e-01 -9.949509054422378540e-02 -6.305763963609933853e-03 -2.435221672058105469e-01 -8.474308252334594727e-02 -6.482141464948654175e-02 1.237835064530372620e-01 2.175982445478439331e-01 -1.785550266504287720e-01 1.463233232498168945e-01 9.558206051588058472e-02 -2.824195623397827148e-01 8.532866090536117554e-02 4.069570824503898621e-02 1.951612532138824463e-01 1.429190486669540405e-01 3.157025203108787537e-02 -1.736543476581573486e-01 1.752595007419586182e-01 -1.589095741510391235e-01 1.122874021530151367e-01 3.306900858879089355e-01 2.897255122661590576e-01 -2.127326726913452148e-01 8.812415599822998047e-02 1.957299858331680298e-01 1.522409021854400635e-01 7.621920085512101650e-04 2.781061232089996338e-01 3.154596090316772461e-01 -9.165865927934646606e-02
8.249165117740631104e-02 3.556622862815856934e-01 1.991216242313385010e-01 -1.590051949024200439e-01 -3.196521103382110596e-01 8.151452243328094482e-02 -3.466575145721435547e-01 7.574141770601272583e-02 6.880242377519607544e-02 -2.163947522640228271e-01 8.512426167726516724e-02 4.018633440136909485e-02 -1.806689351797103882e-01 9.537937492132186890e-02 -1.117279604077339172e-01 -1.569489836692810059e-01 1.239704787731170654e-01 8.323679864406585693e-02 -2.340878695249557495e-01 -6.509748846292495728e-02 -1.793525665998458862e-01 1.782447397708892822e-01 -1.486495975404977798e-02 2.731153666973114014e-01 -1.504101753234863281e-01 3.439104557037353516e-02 2.315883785486221313e-01 2.215813100337982178e-01 -1.278187781572341919e-01 -1.007995605468750000e-01 6.341277807950973511e-02 2.249902784824371338e-01
-7.389777898788452148e-02 1.452181041240692139e-01 2.607821486890316010e-02 1.565404832363128662e-01 -1.349523067474365234e-01 -1.063518375158309937e-01 -2.216079644858837128e-02 1.754452437162399292e-01 -1.799981594085693359e-01 -2.101271152496337891e-01 9.940953552722930908e-02 3.485102951526641846e-01 -7.293739169836044312e-02 -3.756826817989349365e-01 1.682995408773422241e-01 -1.147199571132659912e-01 2.758673429489135742e-01 1.682048663496971130e-02 3.349832259118556976e-03 1.457798928022384644e-01 -9.170137345790863037e-02 -4.311531484127044678e-01 1.873269975185394287e-01 2.179506421089172363e-01 -1.724834740161895752e-01 8.846017718315124512e-02 -6.918098777532577515e-02 -4.027406871318817139e-02 4.091492667794227600e-02 2.049866169691085815e-01 1.799744181334972382e-02 -1.705511361360549927e-01
-2.533434145152568817e-02 1.987455934286117554e-01 -1.227309852838516235e-01 2.339272294193506241e-03 -1.562781631946563721e-01 2.853788137435913086e-01 -1.438502874225378036e-02 -1.303116679191589355e-01 1.423349976539611816e-02 -1.860267966985702515e-01 2.659882418811321259e-02 1.639249324798583984e-01 2.065107822418212891e-01 1.156472191214561462e-01 -2.535679340362548828e-01 -5.860182642936706543e-02 1.746613830327987671e-01 1.006614044308662415e-01 -2.568688988685607910e-02 1.311201751232147217e-01 -3.189957737922668457e-01 -9.333264082670211792e-02 2.429425716400146484e-01 3.269952535629272461e-01 5.020582303404808044e-02 -1.859067827463150024e-01 2.915423214435577393e-01 1.155243441462516785e-01 -1.900803446769714355e-01 3.130818903446197510e-02 2.056215852499008179e-01 2.930445075035095215e-01
-8.426405489444732666e-03 3.824867606163024902e-01 9.858209639787673950e-02 -1.685113459825515747e-01 -3.094751387834548950e-02 8.633391559123992920e-02 3.625880926847457886e-02 4.969006031751632690e-02 2.408850491046905518e-01 -2.480282336473464966e-01 2.802065014839172363e-01 1.008233278989791870e-01 -1.082685217261314392e-01 -1.863249987363815308e-01 -8.617708832025527954e-02 -2.625216841697692871e-01 2.928418815135955811e-01 -6.707482039928436279e-02 8.727339096367359161e-03 6.813590973615646362e-02 -2.349108308553695679e-01 2.043046802282333374e-01 2.748548090457916260e-01 9.351141005754470825e-02 -2.121211141347885132e-01 8.449897170066833496e-03 -1.178162992000579834e-01 6.482335925102233887e-02 -4.096763953566551208e-02 1.235046982765197754e-01 1.155767366290092468e-01 3.204510807991027832e-01
1.350256353616714478e-01 -2.152159363031387329e-01 -1.126545760780572891e-02 -1.974277757108211517e-02 -1.514045447111129761e-01 7.455396652221679688e-02 -8.422262221574783325e-02 1.132261678576469421e-01 2.515949904918670654e-01 -3.078334033489227295e-01 1.210353597998619080e-01 9.487643837928771973e-02 -6.079117581248283386e-02 2.564229369163513184e-01 -3.241567015647888184e-01 3.012578375637531281e-02 2.498485893011093140e-01 1.079855188727378845e-01 -8.268178999423980713e-02 2.769557237625122070e-01 -4.975944757461547852e-02 1.781271770596504211e-02 1.134954765439033508e-01 4.064885675907135010e-01 -1.333611458539962769e-01 1.337960548698902130e-02 -6.033601704984903336e-03 -8.183430135250091553e-02 2.298246175050735474e-01 1.298715025186538696e-01 3.048340678215026855e-01 -5.959564819931983948e-02
-2.819734811782836914e-01 1.713699400424957275e-01 1.103825643658638000e-01 4.957300610840320587e-03 -2.008117884397506714e-01 -7.835227251052856445e-02 -8.720893412828445435e-02 1.636119633913040161e-01 1.269350796937942505e-01 -1.347859203815460205e-01 3.697277903556823730e-01 -9.045619517564773560e-02 1.527785509824752808e-01 -2.278402298688888550e-01 -1.607644371688365936e-02 -2.563776373863220215e-01 1.090764775872230530e-01 7.296430412679910660e-03 -3.734394162893295288e-02 2.505546510219573975e-01 -9.512551873922348022e-02 -3.837013840675354004e-01 4.357119649648666382e-02 1.527718305587768555e-01 -3.275848031044006348e-01 2.082639485597610474e-01 1.688134372234344482e-01 1.270559430122375488e-01 -7.206083834171295166e-02 1.355462968349456787e-01 2.873150072991847992e-02 -1.790053583681583405e-02
7.996384054422378540e-02 -3.270580768585205078e-01 -7.138913124799728394e-02 -1.700256913900375366e-01 -2.881135940551757812e-01 -3.865182399749755859e-02 7.467021793127059937e-02 6.721696257591247559e-02 1.370400786399841309e-01 -3.723676502704620361e-01 1.368924379348754883e-01 2.382190823554992676e-01 9.365361928939819336e-02 1.360295414924621582e-01 -2.037381678819656372e-01 -1.738860011100769043e-01 1.413747221231460571e-01 -1.055140793323516846e-02 5.494339764118194580e-02 2.943872213363647461e-01 2.574456483125686646e-02 -1.457238793373107910e-01 2.023541554808616638e-02 2.655939459800720215e-01 -4.520539566874504089e-02 2.971828170120716095e-02 1.174318715929985046e-01 2.923682704567909241e-02 3.281009495258331299e-01 4.898354411125183105e-02 3.036977350711822510e-01 6.006750836968421936e-02
-1.240592151880264282e-01 1.493419110774993896e-01 -5.943810101598501205e-03 -2.999008446931838989e-02 -3.457684814929962158e-01 -6.327509135007858276e-02 -1.652541458606719971e-01 1.712025552988052368e-01 -1.507037412375211716e-02 -2.089800238609313965e-01 2.116133226081728935e-03 -2.708962857723236084e-01 1.514263004064559937e-01 -1.310021728277206421e-01 -2.224896997213363647e-01 -1.342796534299850464e-01 4.019564986228942871e-01 -1.061032991856336594e-02 3.097866177558898926e-01 3.984146192669868469e-02 -1.968476474285125732e-01 -1.290289163589477539e-01 5.860269814729690552e-02 5.961123853921890259e-02 -2.283941656351089478e-01 1.491406261920928955e-01 1.469235774129629135e-02 2.342206537723541260e-01 -1.082777231931686401e-01 -1.685694158077239990e-01 2.572299540042877197e-02 2.537210881710052490e-01
2.838106080889701843e-02 4.683172702789306641e-02 -1.642014682292938232e-01 -4.696356132626533508e-02 -1.552927345037460327e-01 2.018315047025680542e-01 1.711374521255493164e-01 -1.667880117893218994e-01 -5.980395153164863586e-02 -8.343984186649322510e-02 4.227345585823059082e-01 1.629161089658737183e-01 -1.474264860153198242e-01 6.312699615955352783e-02 -6.095407903194427490e-02 -2.811489626765251160e-02 4.426718652248382568e-01 3.093618154525756836e-01 -2.135233953595161438e-03 1.542149931192398071e-01 -3.311197087168693542e-02 1.443825513124465942e-01 3.137807548046112061e-01 2.942522168159484863e-01 -9.363132715225219727e-02 -1.146353036165237427e-01 -1.181158274412155151e-01 1.079594865441322327e-01 -6.647617369890213013e-02 -1.142950281500816345e-01 1.098712161183357239e-01 -1.900767348706722260e-02
6.289974600076675415e-02 -2.396917939186096191e-01 -1.116851419210433960e-01 -8.353406935930252075e-02 1.143517643213272095e-01 -1.916751638054847717e-02 -5.026542581617832184e-03 2.032712101936340332e-01 6.188786774873733521e-02 -1.598091125488281250e-01 2.410531044006347656e-01 2.336808890104293823e-01 -2.447736822068691254e-02 -4.971436038613319397e-02 -3.418849110603332520e-01 -1.854332089424133301e-01 2.671158611774444580e-01 3.387766182422637939e-01 -2.132161706686019897e-01 -5.868425220251083374e-02 -1.710983365774154663e-01 -1.319866776466369629e-01 1.266929466510191560e-04 2.662074863910675049e-01 1.625097356736660004e-02 1.160855740308761597e-01 2.681490480899810791e-01 5.238089337944984436e-02 2.794876098632812500e-01 6.371226906776428223e-02 2.112437635660171509e-01 -1.252838037908077240e-02
-1.553796380758285522e-01 6.386667490005493164e-02 -1.097184270620346069e-01 -2.000879123806953430e-02 1.857632026076316833e-02 -7.681559771299362183e-02 -2.793681994080543518e-02 -1.830471307039260864e-02 1.209080144762992859e-01 -3.425344526767730713e-01 2.252900451421737671e-01 5.767978727817535400e-02 1.527154445648193359e-01 2.560123801231384277e-02 -2.611369490623474121e-01 2.660787403583526611e-01 2.548465430736541748e-01 1.834577694535255432e-02 9.196567535400390625e-02 5.540247634053230286e-02 -1.350097805261611938e-01 -1.153787523508071899e-01 2.209582924842834473e-01 1.510492861270904541e-01 -4.784610271453857422e-01 -1.753357350826263428e-01 3.276170492172241211e-01 1.612296998500823975e-01 -1.471052295528352261e-03 9.538101404905319214e-02 1.302317380905151367e-01 -6.273172050714492798e-02
2.261742204427719116e-01 1.205434091389179230e-02 -5.365286394953727722e-02 5.649096518754959106e-02 -2.971996366977691650e-01 -1.404677778482437134e-01 -4.345522075891494751e-02 -9.171847999095916748e-02 1.486756801605224609e-01 -3.172520995140075684e-01 -5.996690131723880768e-03 1.573991924524307251e-01 2.320566326379776001e-01 -1.862336695194244385e-01 1.878274381160736084e-01 2.778531312942504883e-01 4.773657321929931641e-01 -1.539382040500640869e-01 1.169465977000072598e-04 -2.982482686638832092e-02 -3.235079720616340637e-02 -4.983236268162727356e-02 1.091112345457077026e-01 1.664828509092330933e-01 -3.456074893474578857e-01 -5.060381442308425903e-02 1.305402070283889771e-01 -2.506108954548835754e-02 1.963378302752971649e-02 3.283861151430755854e-04 1.653408557176589966e-01 1.125994548201560974e-01
5.116535723209381104e-02 1.717321127653121948e-01 -1.286748945713043213e-01 9.605749696493148804e-02 -2.296436429023742676e-01 -8.040251582860946655e-02 -1.289796363562345505e-02 1.616906933486461639e-02 2.955161333084106445e-01 -2.215906828641891479e-01 2.749646604061126709e-01 -1.277402858249843121e-03 -1.279975287616252899e-02 -2.282322645187377930e-01 4.027724266052246094e-02 -3.583345413208007812e-01 1.207271590828895569e-01 1.319443583488464355e-01 -9.466098248958587646e-02 3.655719459056854248e-01 -4.304619040340185165e-03 -3.890097737312316895e-01 -2.274923920631408691e-01 8.849772810935974121e-02 -9.880640357732772827e-02 1.577457636594772339e-01 3.165148198604583740e-02 4.654719308018684387e-02 6.692367792129516602e-02 -5.061962455511093140e-02 1.498179733753204346e-01 1.879817247390747070e-01
2.703188546001911163e-02 1.196951195597648621e-01 2.882741205394268036e-02 1.460496187210083008e-01 -2.024074643850326538e-01 -4.231125116348266602e-02 2.107154875993728638e-01 1.364371627569198608e-01 2.106124460697174072e-01 -2.612502574920654297e-01 3.131881058216094971e-01 -4.120452329516410828e-02 4.629817325621843338e-03 -1.800007522106170654e-01 -1.467621475458145142e-01 2.962914481759071350e-02 2.037614136934280396e-01 4.685480520129203796e-02 1.962889730930328369e-01 -3.103693723678588867e-01 -3.945254087448120117e-01 2.110255360603332520e-01 -5.500248819589614868e-02 2.351976633071899414e-01 -2.073420435190200806e-01 -2.618460543453693390e-02 -4.771369695663452148e-02 2.217115461826324463e-01 -1.016167253255844116e-01 2.750281430780887604e-02 8.480647951364517212e-02 1.982213407754898071e-01
1.883742213249206543e-01 -2.574509382247924805e-02 9.652874618768692017e-02 -4.898327402770519257e-03 -2.376060634851455688e-01 1.078832969069480896e-01 -1.801092326641082764e-01 -1.960351318120956421e-01 2.464759647846221924e-01 -1.770542375743389130e-02 2.995635569095611572e-01 6.892406195402145386e-02 -2.631166577339172363e-02 -8.172867447137832642e-02 -1.381080746650695801e-01 -1.918279081583023071e-01 3.428779840469360352e-01 8.640784770250320435e-02 -2.492606639862060547e-01 8.268126845359802246e-02 -3.441936895251274109e-02 -1.893063783645629883e-01 1.147081260569393635e-03 -5.586574599146842957e-02 -1.322138309478759766e-01 -1.902673691511154175e-01 1.410172581672668457e-01 3.113546967506408691e-01 9.568690508604049683e-02 3.290448188781738281e-01 2.693763673305511475e-01 -4.590218886733055115e-02
-1.247891858220100403e-01 2.185901701450347900e-01 1.773675233125686646e-01 -2.481757104396820068e-02 -6.178613752126693726e-02 -1.831669360399246216e-01 1.167242452502250671e-01 -8.453068137168884277e-02 2.526243329048156738e-01 -8.907076716423034668e-02 2.917343676090240479e-01 1.464679278433322906e-02 1.258667558431625366e-01 -4.267239198088645935e-02 1.356514729559421539e-02 2.091097384691238403e-01 4.291829764842987061e-01 1.430209726095199585e-01 6.624306738376617432e-02 2.147007286548614502e-01 1.251882016658782959e-01 1.609613150358200073e-01 7.512132078409194946e-02 3.252724707126617432e-01 -4.400096833705902100e-02 -1.866893097758293152e-02 2.995071709156036377e-01 -1.766771450638771057e-02 8.750242739915847778e-02 -6.683117896318435669e-02 3.320043683052062988e-01 -7.048259675502777100e-02
1.285052746534347534e-01 -4.497217014431953430e-02 2.393929846584796906e-02 1.358079910278320312e-02 -3.165567666292190552e-02 -1.555126905441284180e-01 -6.629133131355047226e-03 -1.069128736853599548e-01 1.121545657515525818e-01 -2.687877118587493896e-01 2.575469613075256348e-01 -5.193582922220230103e-02 -4.088201373815536499e-02 1.491035148501396179e-02 3.069946914911270142e-02 -1.413856744766235352e-01 2.564626634120941162e-01 2.843687236309051514e-01 -4.280621930956840515e-02 1.306194514036178589e-01 -1.206974163651466370e-01 7.192874699831008911e-02 -2.480348348617553711e-01 4.132886826992034912e-01 -2.108069658279418945e-01 -1.765192253515124321e-03 2.705057561397552490e-01 -3.089430741965770721e-02 -2.764238417148590088e-01 3.230231106281280518e-01 -2.236652188003063202e-02 -2.234696745872497559e-01
2.802235782146453857e-01 2.300653755664825439e-01 -1.490737050771713257e-01 2.272352576255798340e-01 -2.462885528802871704e-01 8.841182105243206024e-03 -3.652924597263336182e-01 -5.187469720840454102e-02 -1.384552419185638428e-01 -2.074177712202072144e-01 5.918650701642036438e-02 1.685297191143035889e-01 -2.632161676883697510e-01 -2.434812039136886597e-01 8.068682253360748291e-02 -1.681222766637802124e-01 2.301664054393768311e-01 -1.287627406418323517e-02 1.704469770193099976e-01 1.167322024703025818e-01 -2.571119964122772217e-01 1.678186655044555664e-01 7.655380666255950928e-02 8.092515915632247925e-02 -1.598991900682449341e-01 -1.164592429995536804e-01 1.806559623219072819e-03 2.035699784755706787e-01 9.283348172903060913e-02 1.518054455518722534e-01 1.535758674144744873e-01 -4.536904022097587585e-02
1.617190539836883545e-01 -5.740231275558471680e-02 -1.965049952268600464e-01 3.457466140389442444e-02 1.136706322431564331e-01 1.954099684953689575e-01 -1.325415521860122681e-01 3.756866231560707092e-02 -2.537898719310760498e-02 -2.361893802881240845e-01 4.573602676391601562e-01 1.904194951057434082e-01 -1.265925168991088867e-01 -7.892494648694992065e-02 -9.143976867198944092e-02 -4.818298816680908203e-01 2.580024003982543945e-01 -1.476075798273086548e-01 2.721779048442840576e-01 -1.743915528059005737e-01 -2.855267003178596497e-02 -5.382601171731948853e-02 6.113264709711074829e-02 1.305878311395645142e-01 -1.194222494959831238e-01 1.341926902532577515e-01 8.420864492654800415e-02 1.622775755822658539e-02 1.790186166763305664e-01 -5.907731130719184875e-02 1.002768892794847488e-02 -5.833059921860694885e-02
1.079456880688667297e-01 -3.550701588392257690e-02 3.597330302000045776e-02 1.242057159543037415e-01 -1.957544684410095215e-01 3.250839561223983765e-02 -4.758821427822113037e-02 9.636011905968189240e-03 -2.167211323976516724e-01 -2.679175436496734619e-01 5.279445648193359375e-02 1.468001771718263626e-02 -6.487962603569030762e-02 -2.508885860443115234e-01 1.556493714451789856e-02 3.259322047233581543e-02 1.435985565185546875e-01 3.432537913322448730e-01 5.390110611915588379e-02 2.194841206073760986e-02 -4.789372384548187256e-01 -2.823057472705841064e-01 1.561415195465087891e-01 3.721868991851806641e-01 9.779240936040878296e-02 -7.394944131374359131e-02 5.438079684972763062e-02 3.869074583053588867e-02 -2.138594537973403931e-01 -1.980916410684585571e-01 6.494042277336120605e-02 -1.262184381484985352e-01
2.067324817180633545e-01 1.053002476692199707e-01 -6.439340114593505859e-02 2.232047468423843384e-01 -2.001602202653884888e-01 -3.603993356227874756e-01 1.665458977222442627e-01 3.059215098619461060e-02 2.253631949424743652e-01 -1.593187749385833740e-01 -2.991650067269802094e-02 -1.234774142503738403e-01 1.162505298852920532e-01 -1.113569885492324829e-01 3.649681061506271362e-02 -2.177543006837368011e-03 2.939495742321014404e-01 6.043420732021331787e-02 -1.878575533628463745e-01 -1.198983937501907349e-01 -2.402829825878143311e-01 8.081576973199844360e-02 -1.428217291831970215e-01 4.441116452217102051e-01 -9.264492988586425781e-02 4.781700670719146729e-02 6.164025142788887024e-02 1.598666608333587646e-01 -1.183674484491348267e-01 9.326607733964920044e-02 2.408984005451202393e-01 1.772702783346176147e-01
2.501953840255737305e-01 -2.199582457542419434e-01 -1.689371913671493530e-01 -2.497132271528244019e-01 -1.833812743425369263e-01 1.602228879928588867e-01 -1.789881587028503418e-01 1.168254390358924866e-01 3.297086954116821289e-01 -8.337077498435974121e-02 6.896309554576873779e-02 2.582606486976146698e-02 6.503514945507049561e-02 6.357020884752273560e-02 5.382039397954940796e-02 -2.453522831201553345e-01 1.545972377061843872e-01 1.988480985164642334e-01 -2.013755589723587036e-01 -2.588845789432525635e-01 -8.045836538076400757e-02 -9.457616508007049561e-02 1.054698005318641663e-01 3.636570274829864502e-01 -2.447317391633987427e-01 -1.930632293224334717e-01 1.572053134441375732e-01 9.304958581924438477e-02 -6.651186943054199219e-02 1.131208464503288269e-01 1.182781904935836792e-01 9.561027586460113525e-02
-9.795407205820083618e-02 -1.190883070230484009e-01 3.389711724594235420e-03 -7.923930138349533081e-02 -3.726527094841003418e-01 5.082673206925392151e-02 -1.360121835023164749e-02 2.794007658958435059e-01 3.539528250694274902e-01 -2.985417842864990234e-01 6.843748688697814941e-02 -1.094512194395065308e-01 2.813725732266902924e-02 -1.071629673242568970e-01 -2.359758615493774414e-01 -5.828733742237091064e-02 3.756713271141052246e-01 -1.200164332985877991e-01 2.327534742653369904e-02 -2.225882709026336670e-01 4.790566861629486084e-03 -1.053806617856025696e-01 -8.648023009300231934e-03 2.088902145624160767e-01 1.191336438059806824e-01 2.114388197660446167e-01 4.171794652938842773e-02 6.598597019910812378e-02 3.002162277698516846e-01 7.354926317930221558e-02 6.562966853380203247e-02 -1.500013768672943115e-01
-1.251078546047210693e-01 2.079062014818191528e-01 2.404164820909500122e-01 1.141531020402908325e-01 -2.251895517110824585e-01 1.858978718519210815e-01 -1.553241759538650513e-01 -1.002987939864397049e-02 2.990866899490356445e-01 -2.864572107791900635e-01 -5.638609454035758972e-02 1.567754894495010376e-01 2.302622050046920776e-01 6.091928109526634216e-02 -1.559026986360549927e-01 -2.497403174638748169e-01 3.663827776908874512e-01 -4.864353686571121216e-02 7.829538732767105103e-02 -7.379212230443954468e-02 -2.770948112010955811e-01 -2.436654418706893921e-01 -1.198601275682449341e-01 8.066546916961669922e-02 -1.211114302277565002e-01 1.268072128295898438e-01 1.766474843025207520e-01 9.953524917364120483e-02 1.503206882625818253e-02 -1.218997314572334290e-01 1.572018563747406006e-01 -3.546799719333648682e-02
-9.676002897322177887e-03 1.195891797542572021e-01 -2.973637580871582031e-01 -7.792589813470840454e-02 -1.925796084105968475e-02 1.212506294250488281e-01 -2.416997998952865601e-01 -1.579785645008087158e-01 1.193094030022621155e-01 -2.372722476720809937e-01 4.278778135776519775e-01 3.636654019355773926e-01 -1.477416902780532837e-01 -9.856329299509525299e-03 1.510662138462066650e-01 -1.222636550664901733e-01 3.600533306598663330e-01 2.084588855504989624e-01 1.516414135694503784e-01 5.208226665854454041e-02 -2.541387677192687988e-01 -5.833635106682777405e-03 -1.785694211721420288e-01 5.132309719920158386e-02 5.027853697538375854e-02 -1.740199327468872070e-02 -1.316177193075418472e-02 3.311435692012310028e-03 1.973239891231060028e-02 -1.128475666046142578e-01 1.349610537290573120e-01 1.216700822114944458e-01
-8.552923798561096191e-02 2.795034945011138916e-01 1.180670340545475483e-03 -4.541866853833198547e-02 6.016315892338752747e-03 2.549847364425659180e-01 -1.125796958804130554e-01 1.863557100296020508e-01 3.129714429378509521e-01 -2.437729239463806152e-01 2.426200211048126221e-01 3.716815263032913208e-02 2.425420433282852173e-01 5.212893709540367126e-03 4.504790902137756348e-02 3.610151261091232300e-02 3.876817226409912109e-01 -1.125497519969940186e-01 1.580884009599685669e-01 2.654639538377523422e-03 -2.562391459941864014e-01 1.175369098782539368e-01 5.552404746413230896e-02 1.072989702224731445e-01 1.314892433583736420e-02 1.033263728022575378e-01 1.227863803505897522e-01 2.720663510262966156e-02 4.272344708442687988e-02 1.938952952623367310e-01 2.957011759281158447e-01 2.909894883632659912e-01
2.472824305295944214e-01 -5.881258845329284668e-02 1.243384182453155518e-01 1.583442240953445435e-01 -1.990328580141067505e-01 -1.656446605920791626e-01 -5.980432033538818359e-02 2.983728349208831787e-01 1.711504608392715454e-01 -2.150258421897888184e-01 2.367364019155502319e-01 3.067411668598651886e-02 2.012073807418346405e-02 -6.226725131273269653e-02 1.187836285680532455e-02 -1.111491098999977112e-01 1.529726982116699219e-01 -1.918704956769943237e-01 1.310461610555648804e-01 -1.806607991456985474e-01 -3.948684334754943848e-01 -1.966542303562164307e-01 4.678552038967609406e-03 3.696551322937011719e-01 1.173611208796501160e-01 -5.352875962853431702e-02 2.018336951732635498e-02 1.097175925970077515e-01 3.879593685269355774e-02 3.311447799205780029e-01 -4.373100027441978455e-02 4.967663437128067017e-02
2.735003530979156494e-01 2.170653194189071655e-01 1.169528141617774963e-01 -3.849829435348510742e-01 -1.485781669616699219e-01 9.741503745317459106e-02 -9.131638705730438232e-02 2.738403528928756714e-02 -6.967924535274505615e-02 -4.811972677707672119e-01 6.653995066881179810e-02 1.145284697413444519e-01 -1.466861274093389511e-02 -1.577224731445312500e-01 3.028229810297489166e-02 2.428760379552841187e-02 1.664974093437194824e-01 2.299312055110931396e-01 4.339481890201568604e-02 -6.480427831411361694e-02 -2.694815099239349365e-01 -1.305096596479415894e-01 1.962788403034210205e-01 2.754268795251846313e-02 -6.737784296274185181e-02 5.588253587484359741e-02 3.177620936185121536e-03 1.907870024442672729e-01 -1.224786192178726196e-01 1.993912607431411743e-01 2.238853275775909424e-01 -1.744234263896942139e-01
1.079639941453933716e-01 1.804707944393157959e-01 -6.124372035264968872e-02 2.330585867166519165e-01 -1.162141934037208557e-01 -2.643499523401260376e-02 -1.468767225742340088e-01 -9.183821827173233032e-02 -8.215288817882537842e-02 -1.882285177707672119e-01 1.641121804714202881e-01 4.070872440934181213e-02 -4.748429656028747559e-01 -3.879600763320922852e-01 -4.335228353738784790e-03 1.620607227087020874e-01 3.069806694984436035e-01 3.983420319855213165e-03 5.111041665077209473e-02 -3.793391957879066467e-02 -2.754287719726562500e-01 6.811054050922393799e-02 5.289167165756225586e-03 2.372267395257949829e-01 -9.788027405738830566e-02 4.148100316524505615e-02 -1.094741150736808777e-01 6.331133842468261719e-02 1.813216209411621094e-01 -2.314228750765323639e-02 2.907337546348571777e-01 -1.061776187270879745e-02
2.693736180663108826e-02 1.026415750384330750e-01 8.984417468309402466e-02 2.741553187370300293e-01 -2.970070242881774902e-01 1.513054668903350830e-01 -5.905278027057647705e-02 7.483849674463272095e-02 8.506691455841064453e-02 -2.490852475166320801e-01 2.673446834087371826e-01 8.316375315189361572e-02 8.993414789438247681e-02 -1.334365308284759521e-01 -3.206651210784912109e-01 -1.857171356678009033e-01 1.840313673019409180e-01 -4.101726040244102478e-02 -6.957300938665866852e-03 1.895063966512680054e-01 -1.423740833997726440e-01 8.441948145627975464e-02 -7.599198818206787109e-02 3.607030212879180908e-01 -6.970246136188507080e-02 1.534586697816848755e-01 3.795032203197479248e-01 3.513151407241821289e-02 -1.275997161865234375e-01 -3.067750856280326843e-02 -1.031349226832389832e-01 1.952374130487442017e-01
2.150748670101165771e-01 -1.122999861836433411e-01 2.177953720092773438e-01 1.336152106523513794e-01 -2.559124529361724854e-01 -2.238310724496841431e-01 -6.091881543397903442e-02 3.942219540476799011e-02 8.831180632114410400e-02 -1.039348766207695007e-01 2.264806777238845825e-01 1.110381856560707092e-01 -5.811856314539909363e-02 1.718765944242477417e-01 -1.579501181840896606e-01 -3.693807125091552734e-01 2.260236442089080811e-01 1.682663112878799438e-01 -2.217008918523788452e-01 2.680378258228302002e-01 -1.681575775146484375e-01 -1.274252533912658691e-01 3.648279234766960144e-02 1.526110023260116577e-01 -2.154581546783447266e-01 -1.618598215281963348e-02 -1.708870530128479004e-01 2.888055741786956787e-01 9.255451709032058716e-02 9.989355504512786865e-02 1.060722172260284424e-01 -1.408197432756423950e-01
-2.883200906217098236e-02 5.397792533040046692e-02 -1.757275313138961792e-01 -7.748747617006301880e-02 -4.878892898559570312e-01 -1.687474735081195831e-02 -2.050980925559997559e-01 1.496986299753189087e-01 1.207653135061264038e-01 -5.824792012572288513e-02 4.932700097560882568e-02 5.543362349271774292e-02 2.478031627833843231e-02 6.333218514919281006e-02 1.497003436088562012e-01 -1.756440401077270508e-01 2.144275903701782227e-01 1.016191914677619934e-01 4.445345699787139893e-02 -2.321031987667083740e-01 6.703973561525344849e-02 -3.038922250270843506e-01 2.218747138977050781e-01 1.827220767736434937e-01 -5.341713875532150269e-02 2.692908793687820435e-02 -6.075801700353622437e-02 2.909539341926574707e-01 -2.303728163242340088e-01 2.018312513828277588e-01 2.242106050252914429e-01 2.181496322154998779e-01
1.150971576571464539e-01 -7.139458507299423218e-02 -2.254441380500793457e-01 1.323712021112442017e-01 -2.788475453853607178e-01 5.895252898335456848e-02 -1.485200375318527222e-01 1.854843497276306152e-01 2.797937691211700439e-01 -3.134663403034210205e-02 1.582544147968292236e-01 1.135995537042617798e-01 -3.411556780338287354e-01 5.553208291530609131e-02 3.519128262996673584e-02 1.335511058568954468e-01 1.989465057849884033e-01 -6.188613921403884888e-02 -5.027736723423004150e-02 2.308212816715240479e-01 -8.646944165229797363e-02 3.136233240365982056e-02 3.174555301666259766e-01 2.214557081460952759e-01 -1.936282962560653687e-01 -3.992064669728279114e-02 2.144417911767959595e-01 2.676392346620559692e-02 6.137696281075477600e-02 2.423746287822723389e-01 3.333990871906280518e-01 -5.385822057723999023e-02
1.084687933325767517e-02 5.416462570428848267e-02 -1.029522530734539032e-02 3.618672192096710205e-01 -3.208792209625244141e-02 1.668249219655990601e-01 -1.772342920303344727e-01 6.738920509815216064e-02 1.441245377063751221e-01 -2.721198499202728271e-01 1.302998214960098267e-01 1.002712175250053406e-01 -2.492919862270355225e-01 -8.112740702927112579e-03 1.224662810564041138e-01 -1.677076965570449829e-01 1.706864833831787109e-01 8.887194097042083740e-02 2.028654664754867554e-01 -7.805069535970687866e-02 -2.562091350555419922e-01 -3.623332977294921875e-01 -4.978074505925178528e-02 1.722320169210433960e-01 -1.762810349464416504e-01 -1.117722410708665848e-02 1.575969532132148743e-02 -1.453484296798706055e-01 1.563093662261962891e-01 -7.338055968284606934e-02 4.219110608100891113e-01 -1.192020997405052185e-02
-1.002091839909553528e-01 3.890047967433929443e-01 -8.011277019977569580e-02 3.713306039571762085e-02 -8.376929908990859985e-02 7.155261002480983734e-03 -9.081930667161941528e-02 -1.224437206983566284e-01 1.283181905746459961e-01 -8.251386135816574097e-02 5.681334063410758972e-02 3.472779095172882080e-01 -2.310701608657836914e-01 -1.463723927736282349e-01 2.417899072170257568e-01 1.042402349412441254e-02 3.502446115016937256e-01 9.965757839381694794e-03 6.147091090679168701e-02 -4.031350463628768921e-02 -1.732969284057617188e-01 2.536348626017570496e-02 -1.255612224340438843e-01 3.510648608207702637e-01 -1.220026239752769470e-01 1.143018156290054321e-01 -8.536566793918609619e-02 -2.970265224575996399e-02 8.368607610464096069e-02 -5.009896587580442429e-03 4.074730873107910156e-01 1.139770820736885071e-01
1.353752017021179199e-01 1.444721221923828125e-01 -1.971324086189270020e-01 7.903777807950973511e-02 -9.830065071582794189e-02 -7.469090819358825684e-02 3.541583195328712463e-02 9.086311608552932739e-02 -2.390910238027572632e-01 -3.135818541049957275e-01 2.616419829428195953e-02 2.788003981113433838e-01 9.269537031650543213e-02 -2.980152703821659088e-02 -3.856038749217987061e-01 -4.013310745358467102e-02 3.955559134483337402e-01 -1.437039114534854889e-02 7.067241519689559937e-02 -2.536817491054534912e-01 -4.572736099362373352e-02 -1.871190667152404785e-01 2.555712163448333740e-01 1.536822766065597534e-01 -2.804532051086425781e-01 -4.704366251826286316e-02 4.416362196207046509e-02 1.671679466962814331e-01 -9.715684503316879272e-02 1.547763496637344360e-01 2.519077062606811523e-02 -1.987867243587970734e-02
-9.994862228631973267e-02 3.720020651817321777e-01 -7.805781066417694092e-02 -6.885054707527160645e-02 -6.855251640081405640e-02 1.095207929611206055e-01 -8.596626669168472290e-02 5.690854787826538086e-02 3.564900755882263184e-01 -2.645913362503051758e-01 -6.365893781185150146e-02 2.431556433439254761e-01 1.259570419788360596e-01 8.752875961363315582e-03 2.301865965127944946e-01 1.776224970817565918e-01 2.244143784046173096e-01 6.968293339014053345e-02 -3.591519966721534729e-02 2.065893411636352539e-01 -4.881365969777107239e-02 -1.021070778369903564e-01 6.967952940613031387e-04 2.683371603488922119e-01 -1.318791955709457397e-01 -7.426621764898300171e-02 1.144574061036109924e-01 1.988008916378021240e-01 -1.109751611948013306e-01 6.444753706455230713e-02 2.904192805290222168e-01 -3.039361834526062012e-01
2.596230506896972656e-01 2.347045242786407471e-01 6.938495486974716187e-02 2.268850803375244141e-01 -4.515613988041877747e-02 -6.277193129062652588e-02 -1.414355337619781494e-01 -1.092971116304397583e-01 -1.004646793007850647e-01 -2.278870046138763428e-01 8.917219191789627075e-02 7.263745367527008057e-02 -4.627102911472320557e-01 -2.398855537176132202e-01 -4.130300879478454590e-02 1.207830980420112610e-01 3.844113945960998535e-01 6.326533108949661255e-02 1.494140923023223877e-01 -6.413020938634872437e-02 -2.467857748270034790e-01 1.209610998630523682e-01 2.432214654982089996e-02 3.157362639904022217e-01 -1.425320841372013092e-02 2.790366066619753838e-03 -9.746397286653518677e-02 1.067788600921630859e-01 1.124948859214782715e-01 1.696633547544479370e-02 1.548700928688049316e-01 8.959936350584030151e-02
-4.766400903463363647e-02 3.413350582122802734e-01 -2.569960057735443115e-01 2.439850866794586182e-01 -1.702768057584762573e-01 1.102932244539260864e-01 -7.155067287385463715e-03 -2.650715708732604980e-01 1.431616991758346558e-01 -3.070214390754699707e-01 5.473902821540832520e-02 -7.346443086862564087e-02 -1.801855862140655518e-01 -3.868219852447509766e-01 8.548428863286972046e-02 -3.867084160447120667e-02 2.678504884243011475e-01 2.120096236467361450e-01 1.075311675667762756e-01 8.329529315233230591e-02 -9.616298228502273560e-02 -2.953512668609619141e-01 3.218377009034156799e-02 2.313832938671112061e-01 -6.778647750616073608e-02 1.330179572105407715e-01 -5.552925541996955872e-02 7.889646105468273163e-03 5.571761168539524078e-03 9.150008857250213623e-02 -1.754363765940070152e-03 1.001517400145530701e-01
4.030499160289764404e-01 -2.527850866317749023e-01 2.226888015866279602e-02 1.395630389451980591e-01 -5.733456462621688843e-02 1.376888006925582886e-01 -4.062369465827941895e-01 1.051943972706794739e-01 6.519249081611633301e-02 -2.289855778217315674e-01 5.463805422186851501e-02 6.428605318069458008e-02 1.609797626733779907e-01 7.961983233690261841e-02 -1.750086396932601929e-01 -9.895122796297073364e-02 3.180018663406372070e-01 3.050870597362518311e-01 1.213006824254989624e-01 5.782283842563629150e-02 -8.766999095678329468e-02 -5.752763152122497559e-02 -6.627974659204483032e-02 1.662359833717346191e-01 -2.379604727029800415e-01 -1.023745685815811157e-01 1.263594627380371094e-01 -9.927570074796676636e-02 1.707442291080951691e-02 1.173486486077308655e-01 2.306528240442276001e-01 -5.819695070385932922e-02
-1.022411808371543884e-01 -8.216526359319686890e-02 -2.890655957162380219e-02 -1.823012344539165497e-02 8.989506401121616364e-03 -1.880273967981338501e-01 -1.658210456371307373e-01 7.313218712806701660e-02 4.487287625670433044e-02 -2.542231976985931396e-01 3.003526329994201660e-01 1.582424938678741455e-01 -8.574638515710830688e-02 -5.539569258689880371e-01 2.521779155358672142e-03 -2.944495528936386108e-02 8.267263323068618774e-02 2.002591267228126526e-02 6.644072383642196655e-02 7.550082355737686157e-02 -1.218029186129570007e-01 -3.470783829689025879e-01 2.241219729185104370e-01 2.832272350788116455e-01 1.783405430614948273e-02 -2.135160267353057861e-01 1.616983711719512939e-01 7.261984050273895264e-02 1.909356862306594849e-01 -9.758356958627700806e-02 2.684433013200759888e-02 9.608910977840423584e-02
-1.934185475111007690e-01 2.411581277847290039e-01 1.503020152449607849e-02 8.618471771478652954e-02 2.522929944097995758e-02 1.009422391653060913e-01 -3.007650673389434814e-01 -1.392640620470046997e-01 3.818188607692718506e-01 -1.390735805034637451e-01 -1.193138360977172852e-01 1.768619120121002197e-01 1.095390692353248596e-01 5.061099678277969360e-02 -9.846325218677520752e-02 -1.991842389106750488e-01 3.437556624412536621e-01 -7.058758288621902466e-02 -4.270832985639572144e-02 2.597540803253650665e-02 -1.735315024852752686e-01 -1.612142920494079590e-01 1.734880357980728149e-01 1.877215355634689331e-01 -1.384635735303163528e-02 -4.702741652727127075e-02 1.965663433074951172e-01 1.154925301671028137e-01 4.437249153852462769e-02 2.388144582509994507e-01 3.755720555782318115e-01 -2.157428680220618844e-04
-6.107642129063606262e-02 1.552277505397796631e-01 -7.796823629178106785e-04 -1.585711985826492310e-01 -1.476432979106903076e-01 -1.984406821429729462e-02 -1.147219985723495483e-01 1.614608764648437500e-01 2.190174758434295654e-01 -2.747399210929870605e-01 2.200584113597869873e-01 2.245309948921203613e-01 2.746973633766174316e-01 -5.698721110820770264e-02 1.847557276487350464e-01 1.453157514333724976e-01 5.262969136238098145e-01 -1.380475610494613647e-01 3.417761996388435364e-02 1.584613621234893799e-01 -1.205743290483951569e-03 2.225056141614913940e-01 1.545340716838836670e-01 1.328342258930206299e-01 -5.243059620261192322e-02 -9.592502564191818237e-02 4.365575313568115234e-02 2.811515033245086670e-01 -1.085992082953453064e-01 4.094946011900901794e-02 6.788277626037597656e-02 7.082695513963699341e-02
4.667278379201889038e-02 1.936329156160354614e-01 -1.056115403771400452e-01 -5.621075630187988281e-02 -3.263323307037353516e-01 8.323872089385986328e-02 -5.430943518877029419e-02 6.458722800016403198e-02 -3.980880975723266602e-02 -2.334277331829071045e-02 -1.176898851990699768e-01 -1.916451603174209595e-01 3.161650523543357849e-02 -2.148426175117492676e-01 -1.596648097038269043e-01 -2.144446671009063721e-01 4.192440211772918701e-01 1.338752657175064087e-01 -2.742464244365692139e-01 -5.011232942342758179e-02 -4.081744328141212463e-02 1.943051069974899292e-02 1.405586749315261841e-01 3.591143488883972168e-01 1.068980544805526733e-01 1.182523295283317566e-01 3.158448636531829834e-01 -2.138652056455612183e-01 2.572773396968841553e-02 6.448783725500106812e-02 2.153365314006805420e-01 9.927602112293243408e-02
-1.107058599591255188e-01 2.200455591082572937e-02 1.118082106113433838e-01 -3.356523811817169189e-01 -5.928534865379333496e-01 5.213423073291778564e-02 -1.450808644294738770e-01 1.851972639560699463e-01 1.788142025470733643e-01 3.048091381788253784e-02 9.920740127563476562e-02 -5.015683919191360474e-02 4.200524091720581055e-02 -3.481196984648704529e-02 -1.978878229856491089e-01 -9.028811007738113403e-02 3.194999694824218750e-02 1.086767092347145081e-01 -8.537060581147670746e-03 4.195408523082733154e-02 -1.767678409814834595e-01 -9.528181701898574829e-02 1.351389847695827484e-02 3.861277699470520020e-01 -1.029733866453170776e-01 -6.030292063951492310e-02 1.875092834234237671e-01 1.534736901521682739e-01 4.507454112172126770e-02 -7.592387497425079346e-02 1.898803561925888062e-01 -1.895672082901000977e-01
1.786878332495689392e-02 -6.841494143009185791e-02 -3.004072010517120361e-01 4.472164064645767212e-02 3.907549753785133362e-02 4.962218925356864929e-02 -2.830625772476196289e-01 7.376464549452066422e-03 -1.959868222475051880e-01 -3.649568557739257812e-01 2.820595800876617432e-01 8.873289078474044800e-02 -1.403485238552093506e-01 -4.464302957057952881e-02 2.397718876600265503e-01 1.743166893720626831e-02 2.878506779670715332e-01 -1.278021633625030518e-01 -2.310030162334442139e-01 7.428301870822906494e-02 7.705901563167572021e-02 2.873807214200496674e-03 1.837273687124252319e-01 2.761557400226593018e-01 -5.274828523397445679e-02 -1.227590218186378479e-01 1.274673044681549072e-01 -4.700944293290376663e-03 2.666601538658142090e-01 -1.525455117225646973e-01 2.765656411647796631e-01 -3.228856995701789856e-02
-1.255344450473785400e-01 3.357211872935295105e-02 -1.299031227827072144e-01 1.921001672744750977e-01 -1.691504418849945068e-01 -1.022562384605407715e-01 -1.482264846563339233e-01 6.090573966503143311e-02 8.969393372535705566e-02 -2.469595670700073242e-01 1.056217476725578308e-01 -3.947417065501213074e-02 -2.201997041702270508e-01 -2.638243138790130615e-01 2.739558182656764984e-02 1.078987717628479004e-01 3.534825444221496582e-01 1.642994284629821777e-01 2.010906189680099487e-01 -7.229401916265487671e-02 1.249972381629049778e-03 -2.080828510224819183e-02 1.157369390130043030e-01 2.894802689552307129e-01 3.171832859516143799e-02 -3.646914288401603699e-02 3.237233161926269531e-01 1.395378410816192627e-01 1.225582063198089600e-01 1.639272868633270264e-01 -2.007415592670440674e-01 3.851310610771179199e-01
5.935445055365562439e-02 -9.699650108814239502e-02 5.029212683439254761e-02 -1.373253166675567627e-01 -2.128828763961791992e-01 -6.208211183547973633e-02 -8.448891341686248779e-02 2.848028540611267090e-01 -8.211718872189521790e-03 -1.007093116641044617e-01 1.339457929134368896e-01 2.990087494254112244e-02 -3.692580759525299072e-02 -2.494178116321563721e-01 -1.762073719874024391e-03 -2.006604894995689392e-02 1.934262216091156006e-01 2.909438908100128174e-01 1.454935222864151001e-01 -3.368261456489562988e-01 3.818652126938104630e-03 -2.639266550540924072e-01 -1.746842712163925171e-01 2.411771267652511597e-01 -4.429661929607391357e-01 -3.520018979907035828e-02 -1.096679829061031342e-02 1.691644191741943359e-01 1.866493672132492065e-01 -8.264697343111038208e-02 2.188329398632049561e-01 -6.668294966220855713e-02
1.511251367628574371e-02 3.216524720191955566e-01 1.227418184280395508e-01 6.879802793264389038e-02 -2.167899906635284424e-01 6.412032060325145721e-03 -2.806531488895416260e-01 6.075228378176689148e-02 4.473559185862541199e-02 -9.460338391363620758e-03 1.150006353855133057e-01 1.863441169261932373e-01 -5.367220938205718994e-02 -2.598368190228939056e-02 -3.951833546161651611e-01 -9.987378865480422974e-02 2.443858087062835693e-01 -1.148658171296119690e-01 1.102581471204757690e-01 2.302970290184020996e-01 -2.391196340322494507e-01 -9.941306710243225098e-02 1.083433255553245544e-01 3.053177297115325928e-01 -3.041184842586517334e-01 1.942452639341354370e-01 2.107740938663482666e-01 1.199685335159301758e-01 7.912898063659667969e-02 -1.137528717517852783e-01 9.097820520401000977e-02 2.509938366711139679e-02
-2.563154101371765137e-01 1.513841561973094940e-02 -1.634240746498107910e-01 1.363154798746109009e-01 -3.328137993812561035e-01 -1.892052739858627319e-01 -1.031171306967735291e-01 7.455345988273620605e-02 2.941580414772033691e-01 -1.432676762342453003e-01 2.296293079853057861e-01 -1.688187122344970703e-01 -1.889698766171932220e-02 -1.915630996227264404e-01 -1.269788444042205811e-01 -7.476259768009185791e-02 3.468848168849945068e-01 -2.317725718021392822e-01 -1.631332039833068848e-01 -2.318191230297088623e-01 -3.538438677787780762e-02 -2.829562872648239136e-02 2.206790633499622345e-02 2.986476719379425049e-01 -1.059347316622734070e-01 1.427336633205413818e-01 -6.094988435506820679e-02 3.027063310146331787e-01 1.850575767457485199e-02 6.602028757333755493e-02 2.514599822461605072e-02 2.394740842282772064e-02
3.598305955529212952e-02 -8.798793703317642212e-02 1.353149116039276123e-01 2.048391848802566528e-01 1.061966121196746826e-01 -6.380666047334671021e-02 6.479484587907791138e-02 4.868523776531219482e-02 -2.366267293691635132e-01 -5.075359344482421875e-02 1.196128129959106445e-01 9.598747640848159790e-02 1.740352250635623932e-02 -3.407060801982879639e-01 -2.470486015081405640e-01 -1.891330480575561523e-01 3.967070281505584717e-01 -2.841996029019355774e-02 -1.610663533210754395e-02 -1.691392809152603149e-02 -2.073276042938232422e-01 -1.391385495662689209e-01 1.767061054706573486e-01 2.447229623794555664e-01 -1.583427041769027710e-01 -3.391773700714111328e-01 2.090920209884643555e-01 3.107105493545532227e-01 5.379157885909080505e-02 4.753156378865242004e-02 -4.241896793246269226e-02 -1.182581782341003418e-01
-4.201731085777282715e-02 3.293480873107910156e-01 1.292397528886795044e-01 -2.914292812347412109e-01 -2.773312926292419434e-01 -1.303181797266006470e-01 -4.870742931962013245e-02 1.429278776049613953e-02 -8.510595560073852539e-02 -4.264417588710784912e-01 2.491618394851684570e-01 1.005753758363425732e-03 1.568079143762588501e-01 -4.937539622187614441e-02 6.845069676637649536e-02 -1.038678884506225586e-01 2.286157757043838501e-01 -1.056618755683302879e-03 1.151468083262443542e-01 2.866942882537841797e-01 -1.522423326969146729e-01 1.334748510271310806e-02 3.109489381313323975e-01 1.267877668142318726e-01 -1.447268575429916382e-01 -2.240656875073909760e-02 6.987532228231430054e-02 -4.207823891192674637e-03 1.798324584960937500e-01 1.495488584041595459e-01 6.001007929444313049e-02 1.717163175344467163e-01
-7.110439240932464600e-02 -4.920164123177528381e-02 -2.110469713807106018e-02 6.053714081645011902e-02 -2.398289442062377930e-01 -4.099566042423248291e-01 1.110321357846260071e-01 1.360802501440048218e-01 -3.703300058841705322e-01 -2.478092908859252930e-01 1.801008582115173340e-01 8.534315973520278931e-02 7.503896951675415039e-02 -9.753780066967010498e-02 -8.186955749988555908e-02 -1.695506721735000610e-01 3.092046082019805908e-01 9.909644722938537598e-03 9.036304056644439697e-02 -2.757808007299900055e-02 -1.058093830943107605e-01 -2.588407993316650391e-01 1.646337360143661499e-01 4.462278634309768677e-02 -1.327685266733169556e-01 -1.565227806568145752e-01 3.736843913793563843e-02 2.547907829284667969e-01 -6.136953458189964294e-02 3.750322014093399048e-02 3.305515646934509277e-01 9.119750559329986572e-02
1.745805293321609497e-01 -3.293286263942718506e-02 1.541456729173660278e-01 3.693216294050216675e-02 -3.394857340026646852e-04 7.528293132781982422e-02 -1.670822203159332275e-01 -9.197989478707313538e-03 2.850408852100372314e-01 -1.550959795713424683e-01 2.188215106725692749e-01 -6.002717837691307068e-02 -1.228407174348831177e-01 -2.200870662927627563e-01 1.011001877486705780e-02 -2.018550485372543335e-01 2.620117962360382080e-01 3.210315704345703125e-01 -1.733570247888565063e-01 1.383057087659835815e-01 -1.127264946699142456e-01 -1.168514862656593323e-01 -9.292712062597274780e-02 6.079894956201314926e-03 -1.997268050909042358e-01 -1.608165204524993896e-01 -3.762359544634819031e-02 8.634834736585617065e-02 1.746314615011215210e-01 2.576308548450469971e-01 3.670491874217987061e-01 -2.938242852687835693e-01
-4.951729252934455872e-02 -1.667280644178390503e-01 -9.652834385633468628e-02 1.380804628133773804e-01 -1.861490011215209961e-01 -4.872747510671615601e-02 -3.312030732631683350e-01 9.987279772758483887e-02 3.206509053707122803e-01 -1.506816744804382324e-01 1.214879825711250305e-01 9.282903373241424561e-02 -9.427089244127273560e-02 -2.165108174085617065e-01 -1.220289915800094604e-01 5.368699878454208374e-02 3.191520869731903076e-01 -4.123795777559280396e-02 2.760269641876220703e-01 -3.231939394026994705e-03 4.783742129802703857e-02 -1.244557555764913559e-02 -1.120244860649108887e-01 3.677010238170623779e-01 6.321600824594497681e-02 -6.937745958566665649e-02 1.929617077112197876e-01 2.255828082561492920e-01 2.317329868674278259e-02 8.261438459157943726e-02 1.084845885634422302e-01 3.409032523632049561e-01
-1.312236338853836060e-01 -7.218554615974426270e-02 -2.316832989454269409e-01 -9.647191315889358521e-02 -1.676725447177886963e-01 3.043152764439582825e-02 2.231126129627227783e-01 1.054385378956794739e-01 2.177227884531021118e-01 -2.759312093257904053e-01 4.565150439739227295e-01 1.067148074507713318e-01 -2.452352084219455719e-02 2.252399176359176636e-02 -1.696071773767471313e-01 1.497116833925247192e-01 2.489788681268692017e-01 1.240575313568115234e-01 -1.092502847313880920e-01 1.834861040115356445e-01 -6.068622320890426636e-02 -7.605906575918197632e-02 1.773879677057266235e-01 9.446007013320922852e-02 -1.112578734755516052e-01 -1.616015434265136719e-01 4.008908569812774658e-01 6.854007393121719360e-02 1.521951258182525635e-01 3.998066112399101257e-02 1.657239645719528198e-01 -7.320947945117950439e-03
-4.012525454163551331e-02 2.998666465282440186e-01 -9.893184155225753784e-02 -2.404286563396453857e-01 6.513591110706329346e-02 -6.744953244924545288e-02 3.789650648832321167e-02 3.327848017215728760e-02 -2.754986472427845001e-02 -2.435878068208694458e-01 2.314080148935317993e-01 7.386630028486251831e-02 7.084960490465164185e-02 -1.436566561460494995e-01 4.541091248393058777e-02 -3.219894766807556152e-01 1.666923314332962036e-01 -1.024089753627777100e-01 8.324757218360900879e-02 2.055144123733043671e-02 -2.948952913284301758e-01 2.270465493202209473e-01 -2.386188656091690063e-01 1.869219690561294556e-01 -1.718504875898361206e-01 3.463866561651229858e-02 8.508948236703872681e-02 3.739760816097259521e-01 -6.206945329904556274e-02 -9.070296585559844971e-02 3.139458000659942627e-01 -1.206385716795921326e-01
2.287472635507583618e-01 5.998171493411064148e-02 -1.354756653308868408e-01 4.470752552151679993e-02 1.096775159239768982e-01 9.902758151292800903e-02 1.222815481014549732e-04 3.324007987976074219e-01 -5.568843707442283630e-02 6.521497666835784912e-02 3.477017879486083984e-01 5.617148801684379578e-02 3.204696625471115112e-02 -3.235369026660919189e-01 -2.415083646774291992e-01 -2.045529037714004517e-01 9.405329078435897827e-02 1.822002232074737549e-01 3.011447489261627197e-01 -8.213165402412414551e-02 -1.622771322727203369e-01 1.694651320576667786e-02 -3.652675542980432510e-03 3.280731737613677979e-01 -1.260831207036972046e-01 -1.293766498565673828e-01 7.266933470964431763e-02 1.759734153747558594e-01 9.754502028226852417e-02 1.522578746080398560e-01 1.001487821340560913e-01 2.622367739677429199e-01
2.452242523431777954e-01 9.795749187469482422e-02 5.347916483879089355e-02 1.705869734287261963e-01 -1.007184684276580811e-01 7.713308930397033691e-02 1.961009800434112549e-01 1.168174594640731812e-01 9.144474565982818604e-02 -2.296285033226013184e-01 -1.621254347264766693e-02 1.836763620376586914e-01 6.579960882663726807e-02 -3.020458817481994629e-01 5.271655693650245667e-02 -3.444299697875976562e-01 4.931344389915466309e-01 2.596003375947475433e-02 6.511227041482925415e-02 2.391774058341979980e-01 -6.214307248592376709e-02 -2.061906903982162476e-01 1.262483596801757812e-01 1.630550473928451538e-01 1.430850178003311157e-01 -5.739670991897583008e-02 -1.857438385486602783e-01 1.587558984756469727e-01 7.176063954830169678e-02 -5.987231433391571045e-02 7.968881167471408844e-03 -1.777013987302780151e-01
1.335853338241577148e-01 -1.789418980479240417e-02 1.750114262104034424e-01 2.591602504253387451e-01 4.923501610755920410e-02 -1.324674189090728760e-01 1.081298515200614929e-01 3.504056036472320557e-01 6.847586482763290405e-02 -9.943366050720214844e-02 1.194136887788772583e-01 1.554202586412429810e-01 -1.059645488858222961e-01 -9.079364687204360962e-02 -2.798063457012176514e-01 -1.137378886342048645e-01 4.065043032169342041e-01 2.667248249053955078e-01 -2.789832465350627899e-02 -1.827795244753360748e-02 -1.448308229446411133e-01 -2.569112181663513184e-01 1.127430703490972519e-03 3.689076378941535950e-02 -2.315173596143722534e-01 1.373463403433561325e-02 9.641771763563156128e-02 1.854885518550872803e-01 -1.279688626527786255e-01 -1.087830737233161926e-01 2.047601491212844849e-01 2.691344618797302246e-01
2.224782109260559082e-01 -2.352212518453598022e-01 2.760219387710094452e-02 1.048166975378990173e-01 -2.163319140672683716e-01 1.623770147562026978e-01 -6.204779073596000671e-02 2.018790692090988159e-01 2.288423627614974976e-01 -2.505248486995697021e-01 1.188247725367546082e-01 1.279273480176925659e-01 1.302347183227539062e-01 1.639815568923950195e-01 -2.724068462848663330e-01 -1.979573518037796021e-01 1.356494277715682983e-01 1.609640717506408691e-01 1.203998848795890808e-01 -2.164297550916671753e-01 -1.342869102954864502e-01 -4.408798739314079285e-02 9.092195332050323486e-02 3.444427251815795898e-01 -5.692417919635772705e-02 -2.973368763923645020e-01 6.440328061580657959e-02 1.371154785156250000e-01 -8.847331255674362183e-02 2.852819859981536865e-01 1.859146915376186371e-02 -7.813923805952072144e-02
-5.461233202368021011e-03 -9.992862492799758911e-02 -8.739164471626281738e-02 -4.560453072190284729e-02 -3.599771559238433838e-01 1.800484657287597656e-01 4.979423806071281433e-02 1.412687003612518311e-01 -1.602592878043651581e-02 -2.180401682853698730e-01 4.818547964096069336e-01 -9.423542767763137817e-02 1.550128217786550522e-02 -1.728483289480209351e-01 -2.272923290729522705e-01 -2.330050989985466003e-02 7.242133468389511108e-02 -1.565194278955459595e-01 2.165727131068706512e-02 -2.889702916145324707e-01 -1.248886510729789734e-01 4.169311001896858215e-02 5.774368066340684891e-03 3.340384662151336670e-01 -1.703024357557296753e-01 4.587623104453086853e-02 -1.588646024465560913e-01 2.731353938579559326e-01 1.573638319969177246e-01 -1.229354292154312134e-01 4.011590778827667236e-02 -9.769812971353530884e-02
-2.028791457414627075e-01 1.579657047986984253e-01 -4.675584286451339722e-02 3.426532149314880371e-01 -1.200703009963035583e-01 3.091973252594470978e-02 -2.102219611406326294e-01 -1.739979535341262817e-01 -6.173429079353809357e-03 -2.905905246734619141e-01 1.039459556341171265e-02 2.005989253520965576e-01 -2.120865285396575928e-01 1.328127384185791016e-01 1.107762977480888367e-01 -1.993236541748046875e-01 1.453133225440979004e-01 3.588353097438812256e-02 6.559827178716659546e-02 -4.455909505486488342e-02 -2.179339379072189331e-01 -7.957842946052551270e-02 1.163748130202293396e-01 2.215974479913711548e-01 -2.406356930732727051e-01 4.375702887773513794e-02 -6.790213752537965775e-03 4.062449932098388672e-02 6.337131559848785400e-02 -4.176941141486167908e-02 5.187705159187316895e-01 5.855869501829147339e-02
1.325048785656690598e-02 1.660553067922592163e-01 5.495213717222213745e-02 2.834294736385345459e-01 -3.399216011166572571e-02 -1.189747974276542664e-01 -1.523973047733306885e-01 1.191585958003997803e-01 7.887042313814163208e-02 -3.312147557735443115e-01 1.804183423519134521e-01 1.386459264904260635e-02 5.663432180881500244e-02 -1.054404675960540771e-01 -4.065675139427185059e-01 -1.192252933979034424e-01 1.599376946687698364e-01 -2.042299211025238037e-01 -1.753024458885192871e-01 -1.068314313888549805e-01 -1.548016667366027832e-01 -1.852640211582183838e-01 -2.276258617639541626e-01 4.096218049526214600e-01 1.375523805618286133e-01 1.855563558638095856e-02 -6.127553060650825500e-02 2.536639571189880371e-01 -5.750856548547744751e-02 1.117349881678819656e-02 1.048855036497116089e-01 6.736614555120468140e-02
-5.030632484704256058e-03 1.774796247482299805e-01 9.088218212127685547e-02 2.550268173217773438e-01 -6.741268932819366455e-02 4.320007860660552979e-01 -3.081812560558319092e-01 6.842320412397384644e-02 1.732360273599624634e-01 -2.392337322235107422e-01 1.118736788630485535e-01 1.043228730559349060e-01 -7.751528173685073853e-02 -1.032865867018699646e-01 2.059892714023590088e-01 -1.754666268825531006e-01 1.266399770975112915e-01 3.807759284973144531e-02 4.870958253741264343e-02 -1.475012600421905518e-01 -8.668523281812667847e-02 -2.593739628791809082e-01 1.156357526779174805e-01 2.199544757604598999e-01 -2.328348904848098755e-01 -2.196448445320129395e-01 -9.199558198451995850e-02 1.529501974582672119e-01 -1.414009630680084229e-01 -5.629063397645950317e-02 2.459974884986877441e-01 8.754076808691024780e-02
9.364257007837295532e-02 -1.029677167534828186e-01 2.210037410259246826e-01 8.717194944620132446e-02 -2.238712608814239502e-01 1.115218847990036011e-01 -2.383835464715957642e-01 3.581805899739265442e-02 1.659670770168304443e-01 4.357615485787391663e-02 1.923606842756271362e-01 1.393637210130691528e-01 -4.279185086488723755e-02 -3.128434121608734131e-01 -1.454878598451614380e-01 -1.520681679248809814e-01 3.117093145847320557e-01 -4.553539305925369263e-02 -2.956021763384342194e-02 1.033437252044677734e-01 -2.224845737218856812e-01 -2.439482957124710083e-01 -3.862103074789047241e-02 -1.066840067505836487e-02 -1.700873859226703644e-02 -1.976079493761062622e-01 -4.280192777514457703e-02 4.091045260429382324e-01 8.901298046112060547e-02 2.631170153617858887e-01 2.333640158176422119e-01 -1.100212857127189636e-01
-1.579954475164413452e-01 1.538348942995071411e-01 -1.259182766079902649e-02 -2.240731567144393921e-02 -7.722837477922439575e-02 -2.031212300062179565e-01 -5.844029784202575684e-02 7.481059432029724121e-02 1.853231489658355713e-01 -3.559238314628601074e-01 3.872705399990081787e-01 1.045728996396064758e-01 1.632444858551025391e-01 -1.494821608066558838e-01 1.635859012603759766e-01 2.424938827753067017e-01 4.449527561664581299e-01 -2.449972927570343018e-01 1.484566032886505127e-01 2.547719478607177734e-01 6.473512202501296997e-02 1.119046565145254135e-02 3.265199437737464905e-02 1.879890710115432739e-01 -1.445901095867156982e-01 2.741139614954590797e-04 1.400237251073122025e-02 8.304002135992050171e-02 -1.069816425442695618e-01 -4.034381359815597534e-02 1.028645783662796021e-01 2.551576308906078339e-02
5.176614969968795776e-02 3.451457619667053223e-01 -2.144672907888889313e-02 -5.169979855418205261e-02 -2.174733951687812805e-02 2.224840223789215088e-01 -1.796326041221618652e-01 -4.805489629507064819e-02 4.056499302387237549e-01 -1.005369201302528381e-01 -1.237569525837898254e-01 1.391412168741226196e-01 1.202008035033941269e-02 1.090838536620140076e-01 2.833075821399688721e-02 -1.403809636831283569e-01 3.592278659343719482e-01 8.753510192036628723e-03 4.726009443402290344e-02 -8.435612171888351440e-02 -6.779816001653671265e-02 -1.090350970625877380e-01 1.225604340434074402e-01 1.320810168981552124e-01 -1.239295601844787598e-01 -3.552323579788208008e-02 2.002809792757034302e-01 2.182483524084091187e-01 -1.054437234997749329e-01 1.134743317961692810e-01 4.267214834690093994e-01 -2.252780050039291382e-01
8.975093066692352295e-02 -1.017147153615951538e-01 -1.276056468486785889e-01 1.519001722335815430e-01 -2.133871763944625854e-01 7.618790958076715469e-03 -4.881397634744644165e-02 7.255038619041442871e-02 -1.540416628122329712e-01 -2.406686246395111084e-01 7.206795271486043930e-03 -8.613666146993637085e-02 -8.106793276965618134e-03 -3.429774641990661621e-01 -1.386508345603942871e-02 -4.776465892791748047e-02 1.859509497880935669e-01 3.860533237457275391e-01 1.394792497158050537e-01 6.052294746041297913e-02 -4.864458143711090088e-01 -2.482388019561767578e-01 6.572724878787994385e-02 3.278743624687194824e-01 6.055238097906112671e-02 -9.321092814207077026e-02 9.970635175704956055e-02 2.494222298264503479e-02 -1.586755961179733276e-01 -1.207419186830520630e-01 1.080593094229698181e-02 -1.055109500885009766e-02
6.512460857629776001e-02 1.693999022245407104e-01 -2.447222732007503510e-02 1.698419451713562012e-02 -1.863299012184143066e-01 -3.042758628726005554e-02 8.362254500389099121e-02 2.215996943414211273e-02 -1.041359081864356995e-01 7.162014394998550415e-02 2.370010316371917725e-01 3.679099678993225098e-01 -1.809156388044357300e-01 -8.197939395904541016e-02 6.240701675415039062e-02 -8.411193639039993286e-02 3.098025918006896973e-01 2.460708655416965485e-02 1.763043105602264404e-01 1.801511459052562714e-02 7.797673344612121582e-02 1.086676493287086487e-01 -1.843734532594680786e-01 3.645024001598358154e-01 -9.010689705610275269e-02 2.158194482326507568e-01 2.175508812069892883e-02 9.594928473234176636e-02 4.319068044424057007e-02 -1.120409891009330750e-01 4.800183773040771484e-01 2.077896445989608765e-01
-7.364529184997081757e-03 -1.609792709350585938e-01 -1.226448789238929749e-01 -7.173186540603637695e-02 -1.019416674971580505e-01 1.593642830848693848e-01 -1.193639859557151794e-01 2.114961743354797363e-01 -1.052127033472061157e-01 -1.870202720165252686e-01 1.993329375982284546e-01 2.746353447437286377e-01 -1.426865309476852417e-01 -1.663857400417327881e-01 -7.039362937211990356e-02 -3.936521410942077637e-01 2.175835072994232178e-01 2.482112050056457520e-01 -2.242813259363174438e-01 -1.862716078758239746e-01 -1.006329730153083801e-01 8.229473233222961426e-02 8.841305971145629883e-02 2.376382797956466675e-01 1.298478338867425919e-02 1.346620917320251465e-01 3.796243071556091309e-01 -1.399602741003036499e-01 2.877255529165267944e-02 8.656375110149383545e-02 9.344518184661865234e-02 -1.253531873226165771e-01
1.470316201448440552e-01 1.665391325950622559e-01 4.442035779356956482e-02 8.010661602020263672e-02 -4.181605875492095947e-01 1.019115820527076721e-01 -2.151153236627578735e-02 -1.845442205667495728e-01 1.014917865395545959e-01 -3.830525875091552734e-01 1.064439862966537476e-01 -2.758988179266452789e-02 -5.262232199311256409e-02 2.333411574363708496e-01 2.090639472007751465e-01 -1.617774367332458496e-01 2.152690291404724121e-01 1.775814890861511230e-01 -4.060283675789833069e-02 5.857511609792709351e-02 8.176113665103912354e-02 2.239511162042617798e-01 6.077688187360763550e-02 2.129977196455001831e-01 -2.787168622016906738e-01 -3.160345926880836487e-02 -5.737672746181488037e-02 9.609710425138473511e-02 -9.438276290893554688e-02 2.622655034065246582e-01 2.611146867275238037e-01 1.836494542658329010e-02
2.067242562770843506e-01 -6.190396100282669067e-02 -2.420170158147811890e-01 -6.505388021469116211e-02 -3.188436329364776611e-01 -1.990318596363067627e-01 -4.816450178623199463e-02 5.408113449811935425e-02 -3.041606396436691284e-02 -8.803753554821014404e-02 2.227585911750793457e-01 -1.427694112062454224e-01 2.351169437170028687e-01 -3.766064299270510674e-03 -4.042431116104125977e-01 -1.264942139387130737e-01 1.506132781505584717e-01 8.759390562772750854e-02 -8.850865811109542847e-02 1.383827440440654755e-02 -3.740129247307777405e-02 -1.961631476879119873e-01 -6.763298064470291138e-02 1.739732474088668823e-01 -2.385698556900024414e-01 -6.941037625074386597e-02 2.777426838874816895e-01 1.896518617868423462e-01 -2.840178459882736206e-02 5.782224982976913452e-02 3.317479789257049561e-01 -1.690279841423034668e-01
3.257286548614501953e-02 -4.257648810744285583e-02 -1.776896417140960693e-01 1.730541139841079712e-01 -8.172074705362319946e-02 1.846768558025360107e-01 -2.200448513031005859e-01 2.702329866588115692e-02 -1.529692560434341431e-01 -1.694264411926269531e-01 4.176096320152282715e-01 1.006404832005500793e-01 -1.210616081953048706e-01 -8.630971424281597137e-03 2.283487170934677124e-01 -1.235417798161506653e-01 1.935804039239883423e-01 -4.612820222973823547e-02 1.469238940626382828e-02 4.363630712032318115e-02 -2.704244852066040039e-02 -7.674364745616912842e-02 3.352332413196563721e-01 1.724220216274261475e-01 8.501787669956684113e-03 -1.672229170799255371e-02 2.059831917285919189e-01 -1.251166500151157379e-02 3.267540335655212402e-01 -9.467022866010665894e-02 3.029188215732574463e-01 -2.932966351509094238e-01
-4.349143709987401962e-03 9.132942557334899902e-02 3.197906017303466797e-01 5.041503906250000000e-02 -8.147195726633071899e-02 -1.122523844242095947e-01 -2.583670914173126221e-01 1.310911476612091064e-01 -1.932523697614669800e-01 -3.845221102237701416e-01 4.083069786429405212e-02 3.075350821018218994e-01 -3.553206473588943481e-02 -2.466330677270889282e-01 4.259710758924484253e-02 -2.735056877136230469e-01 2.973313033580780029e-01 -1.043046638369560242e-01 -6.116535142064094543e-02 -1.440877765417098999e-01 -9.568191133439540863e-03 -1.688203513622283936e-01 -3.663991019129753113e-02 3.798646032810211182e-01 -1.842357218265533447e-02 -1.155585236847400665e-02 5.781915411353111267e-02 -8.340346068143844604e-02 -2.279900759458541870e-01 4.706199094653129578e-02 -2.222703024744987488e-02 4.106263630092144012e-03
8.950471132993698120e-02 1.676146239042282104e-01 4.474099725484848022e-02 -1.040175706148147583e-01 -2.138640582561492920e-01 9.397281706333160400e-02 -1.736836135387420654e-01 1.819965541362762451e-01 3.275087177753448486e-01 -4.343346133828163147e-02 1.995542943477630615e-01 -9.534844011068344116e-02 -1.764266490936279297e-01 -1.657160967588424683e-01 6.298032589256763458e-03 1.304195970296859741e-01 3.686894774436950684e-01 1.009562332183122635e-02 6.024739518761634827e-02 1.052938401699066162e-01 -1.478759348392486572e-01 -7.706790417432785034e-02 4.704961553215980530e-02 4.385172724723815918e-01 -1.963275969028472900e-01 2.362866103649139404e-01 -2.615682780742645264e-02 8.447980135679244995e-02 -2.680308930575847626e-02 8.841313421726226807e-02 -6.327960640192031860e-02 3.342331051826477051e-01
-4.938999935984611511e-02 2.325987517833709717e-01 -4.073975607752799988e-02 -3.146701753139495850e-01 -2.608332633972167969e-01 -9.339248389005661011e-02 -1.377546638250350952e-01 1.456781029701232910e-01 -3.815492615103721619e-02 -3.916864097118377686e-01 2.296975851058959961e-01 -6.182447075843811035e-02 -5.425664782524108887e-02 -3.908732533454895020e-02 1.648913472890853882e-01 -1.120221465826034546e-01 2.401797473430633545e-01 -1.507320106029510498e-01 1.916707456111907959e-01 1.652430891990661621e-01 -9.966967254877090454e-02 2.456754632294178009e-02 2.291904985904693604e-01 9.349031373858451843e-03 -1.259457617998123169e-01 6.925789266824722290e-02 2.349367886781692505e-01 8.627337217330932617e-02 2.054176479578018188e-01 1.897205263376235962e-01 1.107216924428939819e-01 2.980099618434906006e-01
-1.866883337497711182e-01 -2.260340750217437744e-01 6.010229140520095825e-02 -3.710675612092018127e-02 6.992301344871520996e-02 2.256765067577362061e-01 -2.358796298503875732e-01 8.982178568840026855e-02 8.412325754761695862e-03 -2.110878378152847290e-01 1.718673706054687500e-01 7.015965133905410767e-02 -7.333705574274063110e-02 -1.952328681945800781e-01 -2.273582369089126587e-01 -3.013703823089599609e-01 3.301613926887512207e-01 2.818963527679443359e-01 -5.533960834145545959e-02 1.374587267637252808e-01 -1.557695567607879639e-01 -2.855062950402498245e-03 1.186783760786056519e-01 3.771902322769165039e-01 2.544684112071990967e-01 -3.213357552886009216e-02 1.388496309518814087e-01 -8.716178685426712036e-02 -1.886563189327716827e-02 -1.437868643552064896e-02 1.804331243038177490e-01 -8.718015998601913452e-02
1.382230371236801147e-01 3.730648756027221680e-01 1.098884269595146179e-01 2.001841962337493896e-01 -1.673175990581512451e-01 4.205805063247680664e-02 -1.390719264745712280e-01 4.044249653816223145e-02 6.956062465906143188e-02 -6.789206713438034058e-02 4.816138148307800293e-01 1.488960832357406616e-01 -1.898075193166732788e-01 1.110259667038917542e-01 2.283818572759628296e-01 -2.503632605075836182e-01 8.133099228143692017e-02 2.259565331041812897e-02 2.646487951278686523e-01 -3.479119762778282166e-02 -2.146403938531875610e-01 2.782019786536693573e-02 2.329990267753601074e-02 1.523094475269317627e-01 6.130878627300262451e-02 -2.387228608131408691e-01 -9.421077370643615723e-02 8.116105198860168457e-02 7.847720384597778320e-02 -9.354121237993240356e-02 1.701967567205429077e-01 -2.074070721864700317e-01
-3.634801134467124939e-02 1.725528687238693237e-01 6.902194023132324219e-02 5.752628669142723083e-02 8.114414662122726440e-02 2.003405243158340454e-01 1.295454204082489014e-01 1.970858313143253326e-02 -1.685826294124126434e-02 -3.091319501399993896e-01 1.059780046343803406e-01 1.595926433801651001e-01 6.304945051670074463e-02 1.621211320161819458e-01 -1.086761578917503357e-01 1.278980970382690430e-01 4.574901163578033447e-01 -3.927960991859436035e-02 2.020339816808700562e-01 1.850499063730239868e-01 -5.910576134920120239e-02 -2.419529110193252563e-01 2.803510129451751709e-01 3.213284909725189209e-01 1.447106618434190750e-02 -6.887523084878921509e-02 3.742560148239135742e-01 9.149170666933059692e-02 -6.603265553712844849e-02 1.831776089966297150e-02 9.455105662345886230e-02 -9.567157924175262451e-02
3.911683559417724609e-01 -1.798684746026992798e-01 7.866418361663818359e-02 -9.600409865379333496e-02 -4.846552759408950806e-02 -5.010546371340751648e-02 -3.269235491752624512e-01 1.170512884855270386e-01 -6.911846995353698730e-02 -1.717806160449981689e-01 1.271164715290069580e-01 2.021933197975158691e-01 2.073992043733596802e-02 -8.822438865900039673e-02 -1.830441877245903015e-02 -1.900447010993957520e-01 2.962050139904022217e-01 1.785916090011596680e-01 -1.925295293331146240e-01 -6.415435671806335449e-02 -1.997423768043518066e-01 -3.014866709709167480e-01 3.286350667476654053e-01 1.524772346019744873e-01 1.757948100566864014e-01 -7.778661698102951050e-02 -2.415587566792964935e-02 -1.213327720761299133e-01 -1.584373973309993744e-02 7.281459122896194458e-02 2.388478219509124756e-01 -8.928840979933738708e-03
-1.210566982626914978e-01 1.658580005168914795e-01 6.917713582515716553e-02 -1.994015425443649292e-01 -3.621625304222106934e-01 -1.535993516445159912e-01 -2.000438235700130463e-02 -2.665670216083526611e-01 6.731197237968444824e-02 1.041303854435682297e-02 6.479762494564056396e-02 -1.943175196647644043e-01 -1.632405072450637817e-01 -1.649821102619171143e-01 -1.447188556194305420e-01 3.320172429084777832e-02 2.966367900371551514e-01 -3.609487414360046387e-02 4.773849993944168091e-02 1.713539846241474152e-02 -6.844834983348846436e-02 -3.478100001811981201e-01 3.627993166446685791e-02 2.714258432388305664e-01 -1.676879227161407471e-01 6.422826647758483887e-02 9.949426352977752686e-02 2.249125987291336060e-01 2.292318195104598999e-01 -4.358059540390968323e-02 3.439167439937591553e-01 8.123376220464706421e-02
-1.739216782152652740e-02 5.291100125759840012e-03 1.445708423852920532e-01 2.791223675012588501e-02 -7.737690210342407227e-02 -2.171693891286849976e-01 -1.355318725109100342e-02 2.796624004840850830e-01 2.148815989494323730e-01 4.740411415696144104e-02 4.365475475788116455e-01 -1.592166125774383545e-01 -3.127064555883407593e-03 -1.210537403821945190e-01 -1.539103090763092041e-01 -2.283693477511405945e-02 4.277453422546386719e-01 -6.483747065067291260e-02 2.619545459747314453e-01 -1.122478991746902466e-01 -5.467499047517776489e-02 -2.181503921747207642e-01 4.537953063845634460e-02 2.831605970859527588e-01 -6.643554568290710449e-02 -4.261692613363265991e-02 5.415392667055130005e-02 -2.799993939697742462e-02 1.597126424312591553e-01 2.675280570983886719e-01 -5.890236701816320419e-03 1.869708001613616943e-01
1.768134385347366333e-01 -5.813331529498100281e-02 -2.352799326181411743e-01 1.683129370212554932e-01 -2.415636740624904633e-02 2.335777431726455688e-01 -1.377981901168823242e-01 -5.202214792370796204e-02 8.625854551792144775e-02 -1.495702713727951050e-01 2.667792439460754395e-01 -5.255943909287452698e-02 -2.334904819726943970e-01 -2.300606667995452881e-01 1.213926076889038086e-01 -9.866978228092193604e-02 1.734958142042160034e-01 -1.313278377056121826e-01 3.206772357225418091e-02 -6.696017086505889893e-02 -2.827568352222442627e-01 -4.396236240863800049e-01 -1.136341392993927002e-01 1.948479712009429932e-01 -4.703586176037788391e-02 1.370228081941604614e-01 2.981023788452148438e-01 -7.181991636753082275e-02 1.685454696416854858e-01 -7.584260404109954834e-02 1.594815254211425781e-01 1.326965838670730591e-01
5.228786915540695190e-02 2.257871478796005249e-01 -2.061156630516052246e-01 -4.693862795829772949e-02 -2.726736962795257568e-01 -1.594938896596431732e-02 -1.962837278842926025e-01 1.198445782065391541e-01 9.333875775337219238e-02 -1.656297966837882996e-02 2.545132935047149658e-01 -2.420012950897216797e-01 8.941446244716644287e-02 8.850108087062835693e-02 -3.304108679294586182e-01 -1.161032915115356445e-01 2.493165284395217896e-01 1.415893882513046265e-01 -2.573037743568420410e-01 -1.876488029956817627e-01 3.264838829636573792e-02 -2.246960997581481934e-01 8.662044070661067963e-03 2.493956387042999268e-01 -2.928883433341979980e-01 -1.544654965400695801e-01 5.217086151242256165e-02 1.768895238637924194e-01 -1.526877656579017639e-02 -1.588316075503826141e-02 1.501362025737762451e-01 -1.979012638330459595e-01
2.742984332144260406e-02 4.919438809156417847e-02 -1.967530995607376099e-01 1.120231449604034424e-01 6.216194014996290207e-04 2.273177914321422577e-02 -1.328665763139724731e-02 7.550610601902008057e-02 -1.415735185146331787e-01 -1.221122220158576965e-02 3.481529355049133301e-01 3.149596154689788818e-01 8.825107663869857788e-02 2.483609132468700409e-02 1.193870208226144314e-03 -3.082332611083984375e-01 2.822351157665252686e-01 2.032784372568130493e-01 -2.133373320102691650e-01 -2.065915763378143311e-01 -1.413038074970245361e-01 -1.030422747135162354e-01 1.958036422729492188e-02 2.113749086856842041e-01 -1.542021520435810089e-02 1.782304048538208008e-01 2.183948010206222534e-01 1.074454635381698608e-01 -1.207264959812164307e-01 6.069630384445190430e-02 2.324007600545883179e-01 -3.831746280193328857e-01
4.488560557365417480e-02 2.231695316731929779e-02 1.210349053144454956e-01 -1.109423264861106873e-01 -8.668255060911178589e-02 -6.517933309078216553e-02 -8.504440635442733765e-02 1.342430859804153442e-01 2.963278293609619141e-01 -1.865072846412658691e-01 3.082908093929290771e-01 -1.551234722137451172e-02 -6.970760226249694824e-02 -9.282860159873962402e-02 8.199676871299743652e-03 -2.210044264793395996e-01 1.066299453377723694e-01 3.118276894092559814e-01 -2.372111082077026367e-01 2.047717720270156860e-01 -7.668599486351013184e-02 -3.079565763473510742e-01 1.018232628703117371e-01 -3.845627978444099426e-02 -1.324550658464431763e-01 -1.801573187112808228e-01 -5.552874878048896790e-02 1.256975978612899780e-01 2.811256796121597290e-02 4.296751320362091064e-02 4.529420435428619385e-01 -2.391628772020339966e-01
4.519605264067649841e-02 1.687267124652862549e-01 -1.152258068323135376e-01 3.640748560428619385e-01 -3.103581629693508148e-02 2.283958941698074341e-01 -3.117660582065582275e-01 -5.838478729128837585e-02 3.012994527816772461e-01 -1.673951596021652222e-01 2.193290442228317261e-01 1.177885085344314575e-01 -1.571224033832550049e-01 2.742617391049861908e-02 1.468351781368255615e-01 -1.839106976985931396e-01 1.798889487981796265e-01 1.817967742681503296e-01 9.107844531536102295e-02 -1.891163289546966553e-01 -6.133640557527542114e-02 -3.447447121143341064e-01 -1.916269212961196899e-01 1.924623250961303711e-01 -1.891004890203475952e-01 2.040278539061546326e-02 -3.627527132630348206e-02 6.762085855007171631e-02 -2.724123932421207428e-02 -6.590835005044937134e-02 2.315963208675384521e-01 4.111547768115997314e-02
-7.616532593965530396e-02 -1.021289546042680740e-02 8.874413557350635529e-03 2.007101923227310181e-01 -9.156212210655212402e-02 -9.975156188011169434e-02 -1.581654697656631470e-02 1.729153990745544434e-01 -1.299666911363601685e-01 -2.057378143072128296e-01 -1.382712870836257935e-01 8.513929788023233414e-04 -5.763348308391869068e-04 -3.531756401062011719e-01 -1.523834615945816040e-01 -1.202173382043838501e-01 4.214847683906555176e-01 9.523074328899383545e-02 1.647899858653545380e-02 8.778138458728790283e-02 -2.880992293357849121e-01 -1.440117657184600830e-01 -1.181821674108505249e-01 3.289692401885986328e-01 1.178650856018066406e-01 4.492036625742912292e-02 4.095266014337539673e-02 2.848629057407379150e-01 3.004430532455444336e-01 1.234848052263259888e-01 -1.329605933278799057e-02 -1.986269205808639526e-01
2.333450019359588623e-01 -2.102920114994049072e-01 9.693662077188491821e-02 3.948523104190826416e-01 -2.667458169162273407e-02 -1.188051104545593262e-01 -1.756728738546371460e-01 2.312260121107101440e-01 5.185825750231742859e-02 -2.423922345042228699e-02 1.607643365859985352e-01 9.920455515384674072e-03 -2.334211766719818115e-02 -1.837749630212783813e-01 -8.016353100538253784e-02 -3.107645176351070404e-02 4.606719911098480225e-01 9.385187923908233643e-02 -1.641510613262653351e-02 1.219924911856651306e-02 4.638243839144706726e-02 -2.064841389656066895e-01 -1.061908230185508728e-01 2.046420127153396606e-01 -5.509480088949203491e-02 1.665152013301849365e-01 3.211334943771362305e-01 2.486503571271896362e-01 9.764637053012847900e-02 -6.021603569388389587e-02 1.591425240039825439e-01 1.111248657107353210e-01
-2.338390424847602844e-02 1.199893355369567871e-01 9.840622544288635254e-02 2.239746749401092529e-01 -2.883172631263732910e-01 -1.726383119821548462e-01 -6.934157013893127441e-02 2.280089110136032104e-01 -5.327707901597023010e-02 -4.664847254753112793e-01 1.791398972272872925e-01 1.731238365173339844e-01 2.123450636863708496e-01 8.298203349113464355e-02 6.256293505430221558e-03 -2.781110107898712158e-01 2.411622405052185059e-01 2.102978676557540894e-01 -1.161919441074132919e-02 -4.577087704092264175e-03 2.551882900297641754e-02 -2.991423904895782471e-01 -1.535686850547790527e-01 2.443950325250625610e-01 8.878460526466369629e-02 -2.785160671919584274e-03 6.894307583570480347e-02 6.748819258064031601e-03 1.180863752961158752e-02 1.601076871156692505e-01 -1.325638294219970703e-01 -1.076257899403572083e-01
-9.910271316766738892e-02 2.769709229469299316e-01 -2.240666300058364868e-01 -1.436965614557266235e-01 -1.174876093864440918e-01 1.713530123233795166e-01 -1.564971059560775757e-01 1.512095034122467041e-01 1.467683464288711548e-01 -3.408432602882385254e-01 7.807299494743347168e-03 -1.081965118646621704e-01 1.492334902286529541e-01 9.765049070119857788e-02 1.942179724574089050e-02 -1.718215942382812500e-01 9.761334955692291260e-02 1.932504475116729736e-01 1.819263100624084473e-01 -4.923059046268463135e-02 -2.456440627574920654e-01 -1.708492040634155273e-01 6.756722927093505859e-02 3.584043383598327637e-01 6.779716908931732178e-02 -4.059382900595664978e-02 2.687320113182067871e-01 8.290809579193592072e-03 -2.432960420846939087e-01 -2.461975365877151489e-01 1.686098873615264893e-01 9.587533026933670044e-02
1.199293136596679688e-01 9.214956313371658325e-03 -1.922877728939056396e-01 2.506394982337951660e-01 -2.253700792789459229e-01 -3.196962475776672363e-01 2.995047867298126221e-01 7.020799815654754639e-02 2.867558598518371582e-01 -1.363350301980972290e-01 6.501473486423492432e-02 -4.420506209135055542e-02 2.692411188036203384e-03 -1.004014387726783752e-01 -1.660232990980148315e-01 -1.136682927608489990e-01 3.359735608100891113e-01 -1.042535230517387390e-01 9.129801392555236816e-02 -1.343304365873336792e-01 -2.518078088760375977e-01 7.544051110744476318e-02 4.565070569515228271e-02 3.360348343849182129e-01 2.019199728965759277e-02 4.348149150609970093e-02 1.578291505575180054e-01 2.274662852287292480e-01 -8.344903588294982910e-02 2.101537883281707764e-01 9.122774004936218262e-02 -8.893566578626632690e-02
8.293432742357254028e-02 2.253126651048660278e-01 -2.480526268482208252e-01 -1.436688154935836792e-01 -1.817358434200286865e-01 -1.206541955471038818e-01 1.219345405697822571e-01 1.614569127559661865e-01 1.437037736177444458e-01 -3.110238611698150635e-01 7.060083001852035522e-02 -6.669741123914718628e-02 6.374146789312362671e-02 2.240074276924133301e-01 1.394970268011093140e-01 -1.428289432078599930e-02 2.405870705842971802e-01 1.813371777534484863e-01 1.775600016117095947e-01 -1.949874609708786011e-01 -1.054961830377578735e-01 -1.542554330080747604e-02 1.002648100256919861e-01 3.991883099079132080e-01 8.519289642572402954e-02 6.630475819110870361e-02 3.302184045314788818e-01 -9.559386223554611206e-02 -1.725552827119827271e-01 -1.053588017821311951e-01 2.347798049449920654e-01 -6.340045481920242310e-02
4.987815860658884048e-03 -4.525130242109298706e-02 -1.315610557794570923e-01 9.582910686731338501e-02 -2.161155045032501221e-01 -3.969914019107818604e-01 -8.226949721574783325e-02 1.481353044509887695e-01 -4.027008414268493652e-01 -1.598925441503524780e-01 1.429261714220046997e-01 1.952502429485321045e-01 1.648022085428237915e-01 1.939162611961364746e-02 -1.349789462983608246e-02 -1.752131432294845581e-01 1.950549930334091187e-01 1.025335565209388733e-01 2.792213298380374908e-02 4.659601487219333649e-03 -6.733525544404983521e-02 -2.611137926578521729e-01 8.515249192714691162e-02 2.211650758981704712e-01 -3.569465875625610352e-02 -9.983309358358383179e-02 -7.350162416696548462e-02 1.413625031709671021e-01 4.008558392524719238e-02 -2.454715967178344727e-01 3.961583375930786133e-01 6.502666044980287552e-03
-8.963314443826675415e-02 -9.605297446250915527e-02 -9.757990390062332153e-02 9.580289572477340698e-02 -2.309753373265266418e-02 -9.926509857177734375e-02 3.228839114308357239e-02 1.274832785129547119e-01 3.018873035907745361e-01 1.111054234206676483e-02 3.171387016773223877e-01 1.240546256303787231e-01 4.904379136860370636e-03 7.452570647001266479e-02 -7.524973154067993164e-02 -2.593101933598518372e-03 4.868977069854736328e-01 1.135328486561775208e-01 5.191703513264656067e-02 1.766894012689590454e-01 -1.812632661312818527e-03 4.724697023630142212e-02 1.694566607475280762e-01 2.589978277683258057e-01 -3.255721926689147949e-02 1.387299895286560059e-01 4.204094707965850830e-01 -1.225218251347541809e-01 -9.873104095458984375e-02 -1.991010159254074097e-01 2.332295179367065430e-01 -1.418928802013397217e-01
1.453377157449722290e-01 6.558432430028915405e-02 1.530390116386115551e-03 5.789184197783470154e-02 -1.419846713542938232e-01 6.726944446563720703e-02 -8.624318987131118774e-03 7.280788570642471313e-02 -1.986857205629348755e-01 -1.755456030368804932e-01 2.725380957126617432e-01 5.127298459410667419e-02 4.389597475528717041e-02 2.036845833063125610e-01 -2.016173899173736572e-01 -1.184338331222534180e-01 4.590584933757781982e-01 3.096358478069305420e-01 -1.971376389265060425e-01 4.240333288908004761e-02 -1.613942682743072510e-01 1.385299712419509888e-01 -1.107877492904663086e-01 3.155824244022369385e-01 -2.081258445978164673e-01 1.272961348295211792e-01 -2.077648490667343140e-01 -7.200355827808380127e-02 -8.014315366744995117e-02 1.035603508353233337e-01 1.384475976228713989e-01 -2.175110280513763428e-01
-1.750869303941726685e-02 -3.105329163372516632e-02 -5.630600452423095703e-02 2.679487168788909912e-01 -1.013033688068389893e-01 -2.294844985008239746e-01 -2.100019454956054688e-01 -1.575738005340099335e-02 1.874589771032333374e-01 -5.208813548088073730e-01 7.611217349767684937e-02 -1.246142294257879257e-02 -2.402267791330814362e-02 1.894681453704833984e-01 9.274681657552719116e-02 -7.553069852292537689e-03 2.977128624916076660e-01 2.853690981864929199e-01 6.943496316671371460e-02 -6.905952095985412598e-02 -5.952852964401245117e-02 1.558466404676437378e-01 1.545373629778623581e-02 2.219057083129882812e-01 1.690497249364852905e-01 8.962763100862503052e-02 7.208744436502456665e-02 5.789017304778099060e-02 -7.786900550127029419e-02 2.752774655818939209e-01 2.307637035846710205e-01 -1.473877876996994019e-01
-8.395781368017196655e-02 2.527727484703063965e-01 -2.029264569282531738e-01 1.684681624174118042e-01 -5.562422052025794983e-02 -1.321435421705245972e-01 -1.603382676839828491e-01 -5.729369074106216431e-02 2.854716181755065918e-01 1.599633134901523590e-02 1.246991828083992004e-01 -5.102245509624481201e-02 1.462045498192310333e-02 1.013592630624771118e-02 -1.954975426197052002e-01 -1.079699397087097168e-01 5.068089962005615234e-01 1.106796115636825562e-01 9.479620307683944702e-02 2.425997555255889893e-01 -2.521817684173583984e-01 -1.424839943647384644e-01 -7.094384729862213135e-02 7.040134072303771973e-02 -5.248639360070228577e-02 1.755667030811309814e-01 2.901526689529418945e-01 -1.898840665817260742e-01 -1.615031957626342773e-01 6.304586678743362427e-02 1.290286779403686523e-01 1.687915027141571045e-01
3.277095556259155273e-01 1.903596669435501099e-01 -1.096825301647186279e-01 -1.064945682883262634e-01 -3.127391040325164795e-01 2.376868762075901031e-02 -2.176569998264312744e-01 3.784013912081718445e-02 -5.524628981947898865e-02 -1.592259109020233154e-01 1.164420992136001587e-01 -1.035521924495697021e-01 2.086434811353683472e-01 -3.205341696739196777e-01 -8.306860178709030151e-02 -4.726754035800695419e-03 2.970290184020996094e-01 1.342493891716003418e-01 -9.793415665626525879e-02 -1.120566874742507935e-01 1.077416725456714630e-02 1.115037426352500916e-01 1.758240461349487305e-01 7.583713531494140625e-02 4.299224913120269775e-02 3.832531720399856567e-02 3.751654028892517090e-01 -4.663205519318580627e-02 -1.259732693433761597e-01 3.064759075641632080e-02 3.106940686702728271e-01 2.067504525184631348e-01
9.323516488075256348e-02 1.131401062011718750e-01 -5.981036648154258728e-02 1.239520013332366943e-01 -1.328035593032836914e-01 2.542099952697753906e-01 -2.358866184949874878e-01 3.172145783901214600e-02 -1.706487536430358887e-01 -1.376942694187164307e-01 4.603446424007415771e-01 1.052133142948150635e-01 -1.183373034000396729e-01 1.485831663012504578e-02 1.914784908294677734e-01 -1.215645968914031982e-01 1.208553910255432129e-01 1.640737988054752350e-02 1.335756927728652954e-01 1.692726463079452515e-02 1.644400320947170258e-02 -1.818471029400825500e-02 1.653271615505218506e-01 2.019697278738021851e-01 5.578192323446273804e-02 -1.463986188173294067e-01 1.324623674154281616e-01 7.596492767333984375e-02 3.935017287731170654e-01 -1.599638164043426514e-01 3.034890592098236084e-01 -2.485832273960113525e-01
1.444426178932189941e-01 1.706661581993103027e-01 -7.273677736520767212e-03 2.293242067098617554e-01 -1.863906085491180420e-01 3.522135689854621887e-02 -2.560182213783264160e-01 1.720544546842575073e-01 -1.637353301048278809e-01 -4.344717264175415039e-01 -7.151881605386734009e-02 2.529809772968292236e-01 -2.738374099135398865e-02 -3.453589975833892822e-01 2.445266097784042358e-01 -7.603018730878829956e-02 1.433066725730895996e-01 1.307294815778732300e-01 -7.487141527235507965e-03 -5.682686343789100647e-02 -3.391493558883666992e-01 -5.486271530389785767e-02 -1.603085249662399292e-01 1.634681671857833862e-01 7.838228717446327209e-03 -1.110711097717285156e-01 2.456999570131301880e-02 2.035873830318450928e-01 -2.045670710504055023e-02 1.570210605859756470e-01 2.404429391026496887e-02 6.696130335330963135e-02
1.846856027841567993e-01 1.482989937067031860e-01 -5.193450674414634705e-02 1.022057086229324341e-01 -1.125961020588874817e-01 1.040465533733367920e-01 6.537758558988571167e-02 1.010638326406478882e-01 9.134989231824874878e-02 -1.762176007032394409e-01 5.854969844222068787e-02 1.855595223605632782e-02 3.635860085487365723e-01 2.125393152236938477e-01 9.659407660365104675e-03 5.376235023140907288e-02 4.313579201698303223e-01 2.614153176546096802e-02 -1.399780251085758209e-02 2.387287616729736328e-01 -3.564639985561370850e-01 -3.146916255354881287e-02 2.083486914634704590e-01 2.625741362571716309e-01 -7.932144403457641602e-02 -4.449412971735000610e-02 -7.315183430910110474e-02 1.601153165102005005e-01 -9.670265763998031616e-02 -2.444707602262496948e-02 3.548420965671539307e-01 -9.883947670459747314e-02
3.507254272699356079e-02 5.761138349771499634e-02 -2.780677974224090576e-01 6.340010464191436768e-02 6.943464279174804688e-02 -2.078686282038688660e-02 -2.129277437925338745e-01 -3.514369577169418335e-02 -1.787454187870025635e-01 -2.208392918109893799e-01 2.780965566635131836e-01 -5.032909102737903595e-03 -2.832161784172058105e-01 -2.526762336492538452e-02 -1.134900674223899841e-01 -4.588630795478820801e-02 5.533965826034545898e-01 1.677647419273853302e-02 1.434494089335203171e-02 1.667103767395019531e-01 -3.488464653491973877e-02 1.357522159814834595e-01 1.335192918777465820e-01 2.136925607919692993e-01 1.227518618106842041e-01 -8.538448065519332886e-02 3.564743697643280029e-02 -1.819849759340286255e-01 2.375222295522689819e-01 -1.589339822530746460e-01 2.204560637474060059e-01 6.061572954058647156e-02
1.109942570328712463e-01 1.427714079618453979e-01 1.693125367164611816e-01 -1.274166535586118698e-02 -3.726007938385009766e-01 -2.119273543357849121e-01 -7.109510153532028198e-02 -8.039236813783645630e-02 2.012496739625930786e-01 -6.900850683450698853e-02 1.572543680667877197e-01 -3.621137142181396484e-02 -1.435510367155075073e-01 4.177869856357574463e-02 6.800813972949981689e-02 -1.280080974102020264e-01 1.567087620496749878e-01 2.408927828073501587e-01 2.174870222806930542e-01 1.637263968586921692e-02 -2.623602747917175293e-02 -2.640470862388610840e-01 -1.135871410369873047e-01 1.422340273857116699e-01 -3.011141419410705566e-01 3.580784657970070839e-03 3.923991322517395020e-01 3.651221990585327148e-01 8.517064154148101807e-02 4.415010660886764526e-02 4.447911400347948074e-03 8.742919564247131348e-02
1.970354095101356506e-02 1.290444582700729370e-01 9.940217435359954834e-02 -3.063031136989593506e-01 -1.845619678497314453e-01 -2.451924681663513184e-01 -3.799867257475852966e-02 -3.614350780844688416e-02 -4.069453105330467224e-02 1.404995918273925781e-01 1.499643623828887939e-01 -1.786427348852157593e-01 -1.417146325111389160e-01 -1.356258392333984375e-01 -1.869055181741714478e-01 3.680269047617912292e-02 4.749546945095062256e-01 8.117819577455520630e-02 -8.283137530088424683e-02 -4.543471336364746094e-02 -5.945476517081260681e-02 -3.146976232528686523e-01 1.948283761739730835e-01 2.942315638065338135e-01 -1.191180571913719177e-01 5.639665201306343079e-02 -1.425279080867767334e-01 6.027196347713470459e-02 -5.809538811445236206e-02 2.874918580055236816e-01 1.850205659866333008e-01 4.457655176520347595e-02
4.623210430145263672e-02 1.916658431291580200e-01 2.663464248180389404e-01 -1.454411447048187256e-01 -2.099660634994506836e-01 -1.828661002218723297e-02 -7.604553550481796265e-02 -7.560233771800994873e-02 7.572588324546813965e-02 -2.289892584085464478e-01 2.813862562179565430e-01 5.899387970566749573e-02 5.951558798551559448e-02 1.358978101052343845e-03 -6.085543707013130188e-02 -5.993667244911193848e-02 2.626641392707824707e-01 -2.231757789850234985e-01 1.083127856254577637e-01 2.689063549041748047e-01 -1.634767353534698486e-01 -4.241548478603363037e-02 -6.271834671497344971e-02 2.096129506826400757e-01 -3.362154960632324219e-01 1.738280802965164185e-01 3.639960587024688721e-01 2.424385957419872284e-02 -5.307460203766822815e-02 -4.522584378719329834e-02 1.514703035354614258e-01 2.794011533260345459e-01
-9.124691784381866455e-02 -5.619517713785171509e-02 1.011385396122932434e-01 3.058730810880661011e-02 -1.885551512241363525e-01 -2.310852147638797760e-02 -2.992518991231918335e-02 -1.781595498323440552e-02 4.054302275180816650e-01 -8.619841188192367554e-02 1.021243482828140259e-01 -1.938263513147830963e-02 -1.025786176323890686e-01 1.542571559548377991e-02 -1.512845978140830994e-02 2.548035047948360443e-02 2.775231003761291504e-01 2.137876600027084351e-01 -8.809497207403182983e-02 -3.605360537767410278e-02 1.140478551387786865e-01 -4.530749022960662842e-01 1.728357002139091492e-02 1.402555704116821289e-01 -1.661179661750793457e-01 4.096775781363248825e-03 1.655803024768829346e-01 4.209582507610321045e-01 1.024866551160812378e-01 1.102404668927192688e-01 3.351165056228637695e-01 9.257930517196655273e-02
-3.793737292289733887e-02 7.873365283012390137e-02 9.275568276643753052e-02 7.876601070165634155e-02 -2.106284946203231812e-01 -1.578440219163894653e-01 -3.608461096882820129e-02 1.739820986986160278e-01 1.481695380061864853e-02 -1.791736781597137451e-01 -1.284905429929494858e-02 1.584123671054840088e-01 -6.427459418773651123e-02 -1.659907549619674683e-01 -2.313227653503417969e-01 -2.405479997396469116e-01 3.593915104866027832e-01 2.345938533544540405e-01 2.168236970901489258e-01 4.328351095318794250e-02 -3.192809522151947021e-01 -1.962470263242721558e-01 -1.186370179057121277e-01 2.248694896697998047e-01 3.669111430644989014e-01 -4.609863087534904480e-02 4.117709398269653320e-02 8.820046484470367432e-02 9.926819801330566406e-02 2.072282880544662476e-01 -1.126115098595619202e-01 -1.618127226829528809e-01
-1.815829277038574219e-01 -9.866499900817871094e-02 -8.255904540419578552e-03 8.649905771017074585e-02 -1.489464938640594482e-01 -5.188535898923873901e-02 8.246017992496490479e-02 1.299700289964675903e-01 2.174726277589797974e-01 -2.294338792562484741e-01 3.678513765335083008e-01 9.426070749759674072e-02 1.707101911306381226e-01 -2.647904753684997559e-01 -7.540602982044219971e-02 -2.839448153972625732e-01 2.174771875143051147e-01 5.594469234347343445e-02 5.675754696130752563e-02 2.759095728397369385e-01 -2.055869810283184052e-02 -3.982571661472320557e-01 2.506509050726890564e-02 9.654518961906433105e-02 -1.621647179126739502e-01 9.695224463939666748e-02 1.865997314453125000e-01 2.468821704387664795e-01 -3.771461173892021179e-02 -1.011072099208831787e-01 -1.519934646785259247e-02 1.713915914297103882e-01
2.639068290591239929e-03 -1.814827024936676025e-01 1.521010100841522217e-01 -1.901323646306991577e-01 -2.287688292562961578e-02 1.300760507583618164e-01 -1.909946799278259277e-01 2.694613933563232422e-01 -4.962999373674392700e-03 -1.667641252279281616e-01 2.773618400096893311e-01 1.162602845579385757e-02 1.203513238579034805e-02 -1.386525481939315796e-01 1.532473713159561157e-01 -2.244778424501419067e-01 1.866750568151473999e-01 3.618957102298736572e-01 -9.440775960683822632e-02 2.349005080759525299e-02 -1.913345307111740112e-01 -1.857134401798248291e-01 1.103372126817703247e-01 1.796977370977401733e-01 -8.200428634881973267e-02 1.896184384822845459e-01 -1.222053915262222290e-01 3.835579752922058105e-01 1.880098581314086914e-01 -1.788571849465370178e-02 1.532510071992874146e-01 -1.684271842241287231e-01
2.248703874647617340e-02 -1.943088173866271973e-01 6.374874152243137360e-03 -1.766539961099624634e-01 -1.184852272272109985e-01 4.214423894882202148e-02 -2.517894841730594635e-02 4.314243420958518982e-02 2.209656834602355957e-01 -2.642972767353057861e-01 4.085301756858825684e-01 1.961915493011474609e-01 5.267457664012908936e-02 1.598928868770599365e-01 -3.133561015129089355e-01 1.526926178485155106e-02 1.690618991851806641e-01 9.785770438611507416e-03 -7.958518341183662415e-03 1.689155995845794678e-01 -2.254435606300830841e-02 -2.629594206809997559e-01 7.795162498950958252e-02 2.293747216463088989e-01 -1.048572808504104614e-01 1.219931640662252903e-03 4.442956447601318359e-01 -8.429048210382461548e-02 1.494205743074417114e-01 -2.039867639541625977e-02 1.930190026760101318e-01 -1.520374882966279984e-02
[truncated: 3,267,667 more chars]
