# Supplementary material for: The Language of Innovation
Source: PLoS One. 2020 Apr 30;15(4):e0230107. doi: 10.1371/journal.pone.0230107 (PMC7194493; doi:10.1371/journal.pone.0230107)
Supplement: S2 File — (GZ) [file pone.0230107.s002.tar.gz › 1980-1984/V2Run_15_VS_4500_embeddings1980-1984ED32.txt]

-6.248624250292778015e-02 6.786138564348220825e-02 -1.702065914869308472e-01 -2.539781667292118073e-02 -1.775160729885101318e-01 -3.140369057655334473e-02 3.551372885704040527e-01 8.502833545207977295e-02 -3.502100333571434021e-02 8.464705199003219604e-02 -4.865985363721847534e-02 2.162363529205322266e-01 -7.676943391561508179e-02 2.900145947933197021e-02 1.668865084648132324e-01 2.751639403868466616e-04 -1.740352660417556763e-01 -7.832451909780502319e-02 4.042654931545257568e-01 -1.092435345053672791e-01 3.442897275090217590e-02 1.098157316446304321e-01 -2.602927386760711670e-01 3.242343366146087646e-01 2.010565102100372314e-01 -1.136438176035881042e-01 8.278022706508636475e-02 -2.338999956846237183e-01 -8.139901608228683472e-02 2.163069881498813629e-02 4.610396549105644226e-02 4.264840483665466309e-01
1.241996064782142639e-01 -2.216527163982391357e-01 3.703915327787399292e-02 7.829444482922554016e-03 -2.125173062086105347e-02 4.514864459633827209e-02 -1.025129668414592743e-02 -8.987679332494735718e-02 1.106341630220413208e-01 1.391730308532714844e-01 -2.786506116390228271e-01 -5.866419896483421326e-02 -1.873906701803207397e-02 1.199153587222099304e-01 8.819653093814849854e-02 -1.176576241850852966e-01 2.292548120021820068e-01 -4.205512255430221558e-02 4.093145132064819336e-01 1.357637047767639160e-01 -1.642203181982040405e-01 1.830565333366394043e-01 -3.891032338142395020e-01 2.431902885437011719e-01 -2.486752420663833618e-01 -3.473581373691558838e-01 1.697164922952651978e-01 -1.649316996335983276e-01 3.653190657496452332e-02 -1.490352451801300049e-01 -1.003365404903888702e-02 -2.865971997380256653e-02
-5.487015843391418457e-02 -2.872405648231506348e-01 1.062197163701057434e-01 1.664519757032394409e-01 -1.581801623106002808e-01 -2.567386999726295471e-02 6.397788226604461670e-02 2.762499153614044189e-01 1.278433799743652344e-01 8.506430685520172119e-02 -1.962732076644897461e-01 3.162724971771240234e-01 -4.303464666008949280e-02 4.431568458676338196e-02 8.218637853860855103e-02 -2.045276314020156860e-01 2.203869074583053589e-01 2.192075699567794800e-01 2.629874050617218018e-01 -1.342048794031143188e-01 -3.383874893188476562e-01 6.212880089879035950e-02 -9.324543923139572144e-02 -7.579097896814346313e-02 -7.279942184686660767e-02 -2.705481946468353271e-01 1.099386513233184814e-01 -1.787308603525161743e-01 1.020423024892807007e-01 1.288086026906967163e-01 2.373089082539081573e-02 2.969462871551513672e-01
-5.231341347098350525e-02 -2.433860599994659424e-01 -2.545683085918426514e-02 -3.625624999403953552e-02 -5.917743779718875885e-03 3.557502925395965576e-01 1.141547635197639465e-01 9.666495770215988159e-02 -1.709310337901115417e-02 -1.143566891551017761e-01 -1.917196959257125854e-01 4.350358843803405762e-01 3.635641559958457947e-02 4.129130765795707703e-02 2.144827097654342651e-01 -7.421459257602691650e-02 -8.842565864324569702e-02 2.942433655261993408e-01 3.305960595607757568e-01 -8.525586128234863281e-02 -6.697783619165420532e-02 3.764252066612243652e-01 -2.743760943412780762e-01 -2.884275093674659729e-02 -3.163288533687591553e-02 -1.300840824842453003e-01 -3.419137001037597656e-02 -6.662232428789138794e-02 1.313436180353164673e-01 -3.312801942229270935e-02 1.324244439601898193e-01 -2.245137467980384827e-02
3.179438114166259766e-01 -4.339993745088577271e-02 -1.195979639887809753e-01 -6.211103126406669617e-02 -1.572363525629043579e-01 2.632501125335693359e-01 1.030993461608886719e-01 6.414261460304260254e-02 -2.027699165046215057e-02 -7.581313699483871460e-02 -5.178540349006652832e-01 9.983524680137634277e-02 -5.106443911790847778e-02 -1.160171627998352051e-02 2.954900860786437988e-01 -4.200533777475357056e-02 1.420599222183227539e-01 1.206035614013671875e-01 2.492036819458007812e-01 -1.179446652531623840e-01 -1.027214005589485168e-01 1.246492117643356323e-01 -3.991331458091735840e-01 4.003582149744033813e-02 -4.425875097513198853e-02 -3.273418173193931580e-02 -1.048301532864570618e-01 -2.294976562261581421e-01 3.138711303472518921e-02 4.459368064999580383e-02 1.600271612405776978e-01 -3.113182075321674347e-02
1.355883013457059860e-02 -1.579570174217224121e-01 1.080514397472143173e-02 3.442268073558807373e-02 -1.502455212175846100e-02 2.492084801197052002e-01 1.093910932540893555e-01 -2.480519115924835205e-01 9.125351160764694214e-02 1.515736728906631470e-01 -3.029844164848327637e-01 2.173509448766708374e-01 6.933140009641647339e-02 2.839193940162658691e-01 3.023898005485534668e-01 -1.719139814376831055e-01 -1.403865776956081390e-02 -1.103533282876014709e-01 1.514169573783874512e-01 -1.466106325387954712e-01 2.023745793849229813e-03 3.529823198914527893e-02 -4.366126656532287598e-01 1.510363519191741943e-01 2.648391127586364746e-01 -9.074515104293823242e-02 -2.413974851369857788e-01 -9.774363785982131958e-02 -7.684725522994995117e-02 1.963457837700843811e-02 1.667407304048538208e-01 9.591429680585861206e-02
-3.543345630168914795e-01 1.685772687196731567e-01 -9.801090508699417114e-02 8.999170362949371338e-02 9.032715111970901489e-03 1.106892898678779602e-02 1.497229039669036865e-01 -4.651651158928871155e-02 2.631085515022277832e-01 1.285298019647598267e-01 -1.658305153250694275e-02 1.328139901161193848e-01 -4.340919479727745056e-02 -1.827687919139862061e-01 1.103287003934383392e-02 -1.005899533629417419e-01 -2.696763873100280762e-01 2.266649454832077026e-01 2.153303772211074829e-01 -2.358455210924148560e-01 -1.464896947145462036e-01 1.999192088842391968e-01 -3.005966544151306152e-01 1.475296635180711746e-02 -1.343955993652343750e-01 -1.942914426326751709e-01 1.176559403538703918e-01 -2.715551555156707764e-01 -3.079459629952907562e-02 -1.193762049078941345e-01 2.707389593124389648e-01 2.106164693832397461e-01
-1.947156898677349091e-02 2.970824837684631348e-01 -1.205404996871948242e-01 1.810267567634582520e-01 -2.503357268869876862e-02 2.782730162143707275e-01 -1.212120242416858673e-02 -2.267969399690628052e-01 1.454749256372451782e-01 1.292002648115158081e-01 -2.839717455208301544e-02 4.127378016710281372e-02 -1.198027059435844421e-01 4.150911793112754822e-02 1.337904930114746094e-01 -1.474981009960174561e-01 -1.936598122119903564e-01 1.564477682113647461e-01 2.181477993726730347e-01 -1.445775032043457031e-01 -3.084994256496429443e-01 3.957441076636314392e-02 -1.619754582643508911e-01 2.280091047286987305e-01 -1.591344624757766724e-01 -1.592411398887634277e-01 3.215570002794265747e-02 -3.736400008201599121e-01 8.322200924158096313e-02 -1.811947375535964966e-01 2.896948158740997314e-01 1.337268799543380737e-01
1.162314191460609436e-01 -1.557569503784179688e-01 7.414295524358749390e-02 -1.550031304359436035e-01 2.941749058663845062e-02 8.159927278757095337e-02 -9.395418455824255943e-04 1.261742711067199707e-01 1.697135269641876221e-01 1.198339741677045822e-02 -2.397520989179611206e-01 -4.929042980074882507e-02 -1.091290563344955444e-01 2.233610451221466064e-01 2.952428460121154785e-01 -2.283189296722412109e-01 2.322254031896591187e-01 1.589371114969253540e-01 4.360451996326446533e-01 4.075260832905769348e-02 -2.022810876369476318e-01 1.859440952539443970e-01 -3.339323401451110840e-01 1.770452857017517090e-01 -1.521456688642501831e-01 -1.332882195711135864e-01 1.455341372638940811e-02 -1.088034361600875854e-01 -1.910787262022495270e-02 -4.902572929859161377e-02 2.718068361282348633e-01 -1.902083121240139008e-02
-1.405649818480014801e-02 -4.116995260119438171e-02 -7.553953677415847778e-02 -9.869314730167388916e-02 -2.192150428891181946e-02 7.705140858888626099e-03 -1.257839500904083252e-01 -1.098766922950744629e-01 1.996310353279113770e-01 7.678894698619842529e-02 -1.577317416667938232e-01 -8.385578542947769165e-02 -1.165601685643196106e-01 5.486327037215232849e-02 3.250297605991363525e-01 -1.707942336797714233e-01 1.107051745057106018e-01 1.653685234487056732e-02 5.123556852340698242e-01 -4.656027629971504211e-02 -3.471546992659568787e-02 3.215844929218292236e-01 -3.154179453849792480e-01 2.502100169658660889e-01 -2.510479092597961426e-01 -9.507523477077484131e-02 1.784762293100357056e-01 -1.463696360588073730e-01 4.800292477011680603e-02 4.905234649777412415e-02 2.224062085151672363e-01 4.144068807363510132e-02
-1.151701360940933228e-01 -1.252959966659545898e-01 -6.491333991289138794e-02 3.586921468377113342e-02 -5.989811196923255920e-02 1.290585547685623169e-01 -1.089528650045394897e-01 -1.968997865915298462e-01 5.502916756086051464e-04 -7.822141051292419434e-02 -4.341574609279632568e-01 -3.851551190018653870e-02 -8.439879119396209717e-02 -1.355670578777790070e-02 -5.986266955733299255e-02 6.878996640443801880e-02 -1.116859242320060730e-01 4.208794236183166504e-01 2.024918943643569946e-01 1.016152426600456238e-01 -1.844444125890731812e-01 -1.387327909469604492e-01 -1.738469153642654419e-01 8.115678280591964722e-02 2.139348685741424561e-01 1.247952133417129517e-01 1.252917498350143433e-01 -1.838870346546173096e-01 -2.092648893594741821e-01 4.247891157865524292e-02 -8.653679490089416504e-02 4.335641860961914062e-01
-1.656504720449447632e-02 -3.791889548301696777e-02 2.275620251893997192e-01 -1.035563349723815918e-01 -1.152269020676612854e-01 5.838739499449729919e-02 -1.472910046577453613e-01 1.499100923538208008e-01 7.386425137519836426e-02 -2.058560028672218323e-02 -3.079386055469512939e-01 -1.599818170070648193e-01 -1.466003507375717163e-01 7.499401271343231201e-02 1.448810249567031860e-01 -1.050163581967353821e-01 7.875642180442810059e-02 5.804575607180595398e-02 5.013633966445922852e-01 8.699170500040054321e-02 -4.085097461938858032e-03 7.651744037866592407e-02 -2.752884924411773682e-01 3.349569439888000488e-01 8.924958109855651855e-02 -3.282904028892517090e-01 1.762785911560058594e-01 -1.059714406728744507e-01 4.067772254347801208e-02 -3.260901197791099548e-02 2.567870020866394043e-01 2.080138400197029114e-02
-2.507240325212478638e-02 -1.295442581176757812e-01 3.336959779262542725e-01 -2.137539722025394440e-02 3.845053166151046753e-02 1.482942700386047363e-01 -1.604838371276855469e-01 -4.379675164818763733e-02 9.005074948072433472e-02 2.273493558168411255e-01 -4.966374039649963379e-01 1.668526977300643921e-01 1.008438616991043091e-01 9.949009865522384644e-02 8.605664968490600586e-02 1.132054254412651062e-02 -2.021034061908721924e-02 1.578945219516754150e-01 4.110013544559478760e-01 6.016182899475097656e-02 -1.523600816726684570e-01 8.101670537143945694e-04 -2.849227488040924072e-01 3.036996722221374512e-01 -4.714964330196380615e-02 -1.888596117496490479e-01 8.979173004627227783e-02 -2.177355438470840454e-02 -7.507737725973129272e-03 -6.412826478481292725e-02 2.723567932844161987e-02 -1.090973839163780212e-01
1.597267240285873413e-01 -7.706759124994277954e-02 1.804449968039989471e-02 9.770902991294860840e-02 -1.175499558448791504e-01 1.638079434633255005e-01 4.416596889495849609e-02 1.311066895723342896e-01 3.665742278099060059e-02 2.024218701990321279e-05 -2.821306884288787842e-01 4.231825172901153564e-01 -1.390731483697891235e-01 1.220083758234977722e-01 1.244720518589019775e-01 -9.238789230585098267e-02 1.113803591579198837e-02 1.267121136188507080e-01 4.283312261104583740e-01 -4.873491078615188599e-02 -2.374488860368728638e-01 4.414202645421028137e-02 -2.903923094272613525e-01 -6.865586340427398682e-02 4.018571600317955017e-02 -2.560201883316040039e-01 -3.508925065398216248e-02 -1.968367397785186768e-01 2.012725621461868286e-01 2.812564074993133545e-01 6.658202409744262695e-02 4.772769752889871597e-03
1.600184142589569092e-01 -3.626092523336410522e-02 2.381221055984497070e-01 1.176229864358901978e-01 -2.616320922970771790e-02 1.816529184579849243e-01 -9.769994765520095825e-03 -7.275817543268203735e-02 1.638639420270919800e-01 1.115077212452888489e-01 -3.102267086505889893e-01 1.555680781602859497e-01 -1.517236232757568359e-01 3.168743103742599487e-02 1.677787601947784424e-01 -8.219457231462001801e-03 5.312635377049446106e-02 2.716323435306549072e-01 4.071490466594696045e-01 -2.558421790599822998e-01 -1.743591129779815674e-01 1.065972745418548584e-01 -1.274353265762329102e-01 -5.585359409451484680e-02 -2.081210017204284668e-01 6.165883317589759827e-02 3.780987486243247986e-02 -2.898623049259185791e-01 1.828749924898147583e-01 -1.275207549333572388e-01 3.025044500827789307e-01 9.362965822219848633e-02
-5.654684454202651978e-02 -1.074629351496696472e-01 3.766926825046539307e-01 -1.382632404565811157e-01 6.688626110553741455e-02 1.063125431537628174e-01 -1.637323796749114990e-01 -1.489567849785089493e-02 8.979237824678421021e-02 1.385484188795089722e-01 -4.591654837131500244e-01 4.779643937945365906e-02 -7.217149436473846436e-02 8.091825991868972778e-02 1.884106099605560303e-01 -1.473144888877868652e-01 -6.896568927913904190e-03 1.732982099056243896e-01 5.040850043296813965e-01 6.754058599472045898e-02 -8.743613958358764648e-02 7.596771419048309326e-02 -1.659304350614547729e-01 1.685319691896438599e-01 1.152439042925834656e-01 -1.825147867202758789e-01 -8.841387182474136353e-02 -4.878624808043241501e-03 -1.041237190365791321e-01 -7.566659897565841675e-02 2.047318220138549805e-01 -3.301967307925224304e-02
5.898043513298034668e-02 -2.646852433681488037e-01 8.422423899173736572e-02 1.530818939208984375e-01 1.221932321786880493e-01 3.238423466682434082e-01 2.458395203575491905e-03 1.398594826459884644e-01 1.444528996944427490e-02 1.505530923604965210e-01 -2.865628600120544434e-01 1.784877926111221313e-01 -4.957662895321846008e-02 1.267747431993484497e-01 3.471180051565170288e-02 -7.265736162662506104e-02 1.074905321002006531e-01 2.434581220149993896e-01 3.269840180873870850e-01 -1.176537871360778809e-01 -2.264976203441619873e-01 2.407795190811157227e-01 -1.332297325134277344e-01 3.011564537882804871e-02 2.287899553775787354e-01 -3.280185461044311523e-01 7.631880044937133789e-02 -2.526589334011077881e-01 1.299989372491836548e-01 1.127677038311958313e-01 3.840745985507965088e-02 1.203533411026000977e-01
1.153670698404312134e-01 -2.680419981479644775e-01 1.482115089893341064e-01 1.913856863975524902e-01 -1.802468895912170410e-01 -2.034007944166660309e-02 1.308403760194778442e-01 -1.683689206838607788e-01 1.636196672916412354e-01 1.055601462721824646e-01 -2.825365960597991943e-01 1.035276949405670166e-01 -3.300108909606933594e-01 7.404037564992904663e-02 5.911467224359512329e-02 4.346868768334388733e-02 5.774817988276481628e-02 8.777799457311630249e-02 4.706923365592956543e-01 4.961190745234489441e-02 1.610092935152351856e-03 2.547218203544616699e-01 -1.470541656017303467e-01 4.537508264183998108e-02 -1.018015434965491295e-03 1.776700466871261597e-01 2.304013222455978394e-01 -2.977612614631652832e-01 -6.162228435277938843e-02 -2.483195997774600983e-02 1.352203488349914551e-01 1.000598147511482239e-01
-2.974750101566314697e-01 4.045981913805007935e-03 -2.241889536380767822e-01 2.309233993291854858e-01 8.219110965728759766e-02 -3.863242268562316895e-02 3.388210237026214600e-01 3.099410235881805420e-02 3.673156723380088806e-02 6.119700148701667786e-02 -1.613439321517944336e-01 9.780919551849365234e-02 3.109982050955295563e-02 8.938352763652801514e-02 -8.769313804805278778e-03 -7.366900891065597534e-02 -5.145480111241340637e-02 1.485311090946197510e-01 4.576265215873718262e-01 -2.322473973035812378e-01 -3.034360110759735107e-01 -7.821147143840789795e-02 -2.550921738147735596e-01 1.490048021078109741e-01 -3.133048117160797119e-01 -1.371775171719491482e-03 1.088081747293472290e-01 -2.206766232848167419e-02 1.158798336982727051e-01 -1.746934354305267334e-01 1.491264533251523972e-02 2.352087199687957764e-02
2.939864993095397949e-03 -2.289806120097637177e-02 2.526409924030303955e-01 -1.363819837570190430e-02 -5.010814592242240906e-02 3.461224436759948730e-01 -6.540884822607040405e-02 7.145628333091735840e-02 6.601452827453613281e-02 3.446165099740028381e-02 -2.289148420095443726e-01 1.850483268499374390e-01 -2.131437510251998901e-02 1.058916002511978149e-01 2.517823874950408936e-01 -2.299708873033523560e-02 5.144758149981498718e-02 1.876071393489837646e-01 4.274687469005584717e-01 -2.463479638099670410e-01 -8.312679827213287354e-02 1.573000550270080566e-01 -8.052906394004821777e-02 -1.231140177696943283e-02 -2.172031253576278687e-01 -1.926511712372303009e-02 1.188060045242309570e-01 -4.299560785293579102e-01 -7.632889598608016968e-02 -9.656310826539993286e-02 2.335470467805862427e-01 -1.436746213585138321e-02
-7.566770911216735840e-02 -1.977046728134155273e-01 9.898508340120315552e-02 -1.068140342831611633e-01 -1.856040358543395996e-01 2.148154079914093018e-01 -2.054595649242401123e-01 2.352495342493057251e-01 -6.948756426572799683e-02 8.248309791088104248e-02 -5.408952832221984863e-01 -2.507481537759304047e-02 -1.591295003890991211e-01 -3.107797913253307343e-02 1.757023036479949951e-01 -3.162508085370063782e-02 6.564013659954071045e-02 7.537378370761871338e-02 2.974179387092590332e-01 1.326097846031188965e-01 4.829716309905052185e-02 6.155569106340408325e-02 -1.389633268117904663e-01 1.346681565046310425e-01 1.303855925798416138e-01 -2.241915464401245117e-01 1.258124690502882004e-02 -1.201887801289558411e-01 -1.773088872432708740e-01 -2.587411701679229736e-01 2.294774949550628662e-01 -1.816012710332870483e-02
6.120026577264070511e-03 -2.323200255632400513e-01 3.516518697142601013e-02 9.943651407957077026e-02 -5.851652100682258606e-02 -5.887481942772865295e-02 9.067157655954360962e-02 1.622880995273590088e-01 7.442054897546768188e-02 6.630288809537887573e-02 -2.496160864830017090e-01 3.565748929977416992e-01 8.589608594775199890e-03 -2.768279425799846649e-02 2.915849685668945312e-01 -3.425489366054534912e-02 1.473164558410644531e-01 2.541148066520690918e-01 1.903893351554870605e-01 -6.851366907358169556e-02 -2.972309291362762451e-01 8.937472850084304810e-02 -2.127978652715682983e-01 9.559848159551620483e-02 -1.073363199830055237e-01 -1.477763354778289795e-01 2.700168788433074951e-01 -2.737790942192077637e-01 1.948866993188858032e-01 2.744801044464111328e-01 -9.703293442726135254e-03 1.854207664728164673e-01
1.563760042190551758e-01 8.456175029277801514e-02 -7.287440448999404907e-02 -4.118056595325469971e-02 -9.604122489690780640e-02 1.189032271504402161e-01 2.445379085838794708e-02 9.468561410903930664e-02 6.206410005688667297e-02 -8.724738657474517822e-02 -3.693895041942596436e-01 3.502272814512252808e-02 -5.477025359869003296e-02 -1.391600668430328369e-01 3.284035623073577881e-01 -8.562832325696945190e-02 -2.888159267604351044e-02 2.319565042853355408e-02 4.700959324836730957e-01 7.176829129457473755e-02 -3.064320422708988190e-02 1.535885781049728394e-01 -4.188191592693328857e-01 -1.213375553488731384e-01 1.028693765401840210e-01 -1.090236380696296692e-01 -2.523476779460906982e-01 -1.008524000644683838e-01 -1.928604692220687866e-01 -6.122929975390434265e-02 2.241568714380264282e-01 1.099792122840881348e-01
3.401406854391098022e-02 -1.373093724250793457e-01 -1.190020442008972168e-01 -1.087412387132644653e-01 -2.386886626482009888e-01 3.044488728046417236e-01 3.295611590147018433e-02 1.795155704021453857e-01 8.977638557553291321e-03 -1.358724087476730347e-01 -2.278291881084442139e-01 1.499064862728118896e-01 6.108463183045387268e-02 5.007499363273382187e-03 4.391417801380157471e-01 -2.557037174701690674e-01 1.045813634991645813e-01 1.427447348833084106e-01 8.945660293102264404e-02 -1.645687222480773926e-01 -2.315908111631870270e-02 -4.141380637884140015e-02 -3.291966319084167480e-01 1.181853190064430237e-01 3.187689483165740967e-01 -3.427848964929580688e-02 -1.568706780672073364e-01 -9.710810333490371704e-02 2.143427729606628418e-01 -1.079585552215576172e-01 1.303244084119796753e-01 1.171565949916839600e-01
-1.867634654045104980e-01 -3.483426868915557861e-01 -1.783310025930404663e-01 -2.503826320171356201e-01 -1.387311816215515137e-01 1.060430333018302917e-02 1.005967520177364349e-02 -3.530514193698763847e-03 2.895797193050384521e-01 -3.320741280913352966e-02 -1.171034574508666992e-01 2.645396590232849121e-01 -5.845825001597404480e-02 2.388519942760467529e-01 -8.701247163116931915e-03 -1.161111444234848022e-01 -3.211091086268424988e-02 7.537845522165298462e-02 2.394078671932220459e-01 1.911304593086242676e-01 -2.796559035778045654e-01 1.219449341297149658e-01 -2.684565782546997070e-01 3.538854122161865234e-01 -6.349493563175201416e-02 -2.091222107410430908e-01 1.141631603240966797e-01 1.045186147093772888e-01 -4.449213668704032898e-02 6.977490335702896118e-02 -1.288441568613052368e-01 3.194382414221763611e-02
8.696878701448440552e-02 -1.344906687736511230e-01 1.934491097927093506e-02 -9.714976698160171509e-02 -3.201841711997985840e-01 -2.751070857048034668e-01 -3.585058962926268578e-03 -6.192472577095031738e-02 4.188433662056922913e-02 -3.327901661396026611e-02 -2.848242819309234619e-01 7.036020606756210327e-02 2.134240120649337769e-01 1.741044372320175171e-01 2.932524979114532471e-01 -2.611172795295715332e-01 5.235428735613822937e-02 1.523931920528411865e-01 3.045740425586700439e-01 -9.560828097164630890e-03 -1.757357567548751831e-01 1.323710829019546509e-01 -8.236774802207946777e-02 2.123053222894668579e-01 -1.005097478628158569e-02 -5.342863872647285461e-02 4.664060100913047791e-02 -3.797140344977378845e-02 -1.396549046039581299e-01 -3.617183864116668701e-01 -2.186328731477260590e-02 2.950077950954437256e-01
3.626290708780288696e-02 1.256176829338073730e-01 2.701983153820037842e-01 9.714396297931671143e-02 -7.901024818420410156e-02 -4.166714847087860107e-02 1.636632531881332397e-02 -7.302521914243698120e-02 1.344159692525863647e-01 4.532295092940330505e-02 -1.237288489937782288e-01 -1.059287637472152710e-01 -1.948379427194595337e-01 7.216724753379821777e-02 1.598932892084121704e-01 -1.461459696292877197e-01 -2.744452953338623047e-01 3.574290871620178223e-01 8.977262675762176514e-02 -4.237752407789230347e-02 -1.130422428250312805e-01 1.476870477199554443e-01 -4.726576805114746094e-01 3.540090918540954590e-01 -3.668960183858871460e-02 -1.241671815514564514e-01 8.059657365083694458e-02 -2.055071592330932617e-01 -6.882552057504653931e-02 -1.019718647003173828e-01 1.788609623908996582e-01 2.031458020210266113e-01
-5.428262054920196533e-02 -1.482479125261306763e-01 -1.153938993811607361e-01 -2.499400265514850616e-02 -3.384149866178631783e-03 2.122218757867813110e-01 4.671942070126533508e-02 -1.495906859636306763e-01 6.734251230955123901e-02 -1.788011491298675537e-01 -1.580362170934677124e-01 3.061394989490509033e-01 -1.566691994667053223e-01 2.691340073943138123e-02 1.604195684194564819e-01 -4.965268447995185852e-02 -1.354579031467437744e-01 2.892183959484100342e-01 3.194934427738189697e-01 1.964219100773334503e-02 -1.397852152585983276e-01 3.610194921493530273e-01 -4.316715002059936523e-01 -9.010914713144302368e-02 5.650491453707218170e-03 -2.833216488361358643e-01 -2.493470162153244019e-02 5.389947444200515747e-02 -7.315827906131744385e-02 3.906415402889251709e-02 1.507892161607742310e-01 -1.435844451189041138e-01
-2.286101505160331726e-02 -1.069034636020660400e-01 7.508188486099243164e-02 -1.178653687238693237e-01 -1.498345285654067993e-01 8.781251311302185059e-02 1.246508210897445679e-01 -9.489846415817737579e-03 2.768581211566925049e-01 4.245019704103469849e-02 -2.340920716524124146e-01 -8.696876466274261475e-03 -9.207193553447723389e-02 -1.058762520551681519e-01 1.725978553295135498e-01 -2.982902824878692627e-01 7.524458691477775574e-03 1.565283238887786865e-01 5.734837055206298828e-01 -6.235932931303977966e-02 -1.453776210546493530e-01 7.676258683204650879e-02 -1.868053227663040161e-01 5.441621318459510803e-02 -5.798146873712539673e-02 -2.867940366268157959e-01 1.669295281171798706e-01 5.246994644403457642e-02 -2.989750355482101440e-03 -7.371199876070022583e-02 8.521327748894691467e-03 -3.270902335643768311e-01
-2.392831295728683472e-01 -1.573397219181060791e-01 -5.365508422255516052e-02 1.599612236022949219e-01 5.965532734990119934e-02 -2.984292805194854736e-02 4.001937210559844971e-01 1.845186650753021240e-01 4.407101497054100037e-02 1.517559438943862915e-01 -2.391515076160430908e-01 -2.185432761907577515e-01 2.477181702852249146e-02 1.095685064792633057e-01 -1.144022401422262192e-02 -1.699068248271942139e-01 -5.029466748237609863e-02 4.842177405953407288e-02 6.078833341598510742e-01 -7.624613493680953979e-02 -1.904504299163818359e-01 -1.675478927791118622e-02 -1.805455386638641357e-01 7.573232799768447876e-02 -2.600644156336784363e-02 -1.495529413223266602e-01 8.227505534887313843e-02 -1.748309470713138580e-02 1.581775099039077759e-01 -3.178159520030021667e-02 8.983591198921203613e-02 -3.616899484768509865e-03
-2.330783009529113770e-01 -2.357982844114303589e-01 2.676433883607387543e-03 1.957405060529708862e-01 -1.767719723284244537e-02 9.044745936989784241e-03 2.729231677949428558e-02 1.821368783712387085e-01 1.262083798646926880e-01 1.149078160524368286e-01 -2.487740218639373779e-01 2.736263573169708252e-01 -4.994424059987068176e-02 -1.292380541563034058e-01 1.006580740213394165e-01 -2.480961382389068604e-01 2.783590853214263916e-01 3.797170817852020264e-01 1.105337515473365784e-01 -2.363327592611312866e-01 -2.876856625080108643e-01 2.263782322406768799e-01 -2.339421361684799194e-01 -5.091859027743339539e-02 -5.974007397890090942e-02 -1.154548302292823792e-01 7.172355055809020996e-02 -9.089501202106475830e-02 8.648597449064254761e-02 9.403717517852783203e-02 2.333144471049308777e-02 1.800630241632461548e-01
-3.660913705825805664e-01 1.437369436025619507e-01 -6.948026269674301147e-02 -1.001174747943878174e-01 6.629367917776107788e-02 3.938871249556541443e-02 1.445237994194030762e-01 3.040240518748760223e-02 -1.367498338222503662e-01 2.203863859176635742e-01 -1.356190294027328491e-01 3.507544472813606262e-02 1.355550345033407211e-02 3.826864361763000488e-01 -1.592636555433273315e-01 -2.930949330329895020e-01 -6.006528064608573914e-02 2.136743366718292236e-01 3.095626644790172577e-02 2.856246568262577057e-02 -3.253897428512573242e-01 -8.946315199136734009e-02 -2.328132688999176025e-01 1.571643799543380737e-01 2.215896695852279663e-01 -8.978112041950225830e-02 8.456777036190032959e-02 -2.687305212020874023e-01 -8.956912904977798462e-02 -2.006499916315078735e-01 7.760178297758102417e-02 1.524907797574996948e-01
-3.134208545088768005e-02 -7.584629207849502563e-02 -6.927409768104553223e-02 -1.502981781959533691e-01 -1.295197159051895142e-01 1.564192175865173340e-01 1.350741684436798096e-01 -1.268487051129341125e-02 1.696748733520507812e-01 -1.026565134525299072e-01 -1.627894788980484009e-01 1.814104318618774414e-01 3.578030318021774292e-02 1.062881723046302795e-01 2.015160769224166870e-01 -2.067525088787078857e-01 -7.958906888961791992e-02 1.401941180229187012e-01 3.159507215023040771e-01 6.789244245737791061e-03 -1.944881826639175415e-01 4.153400063514709473e-01 -2.834011018276214600e-01 -7.518234103918075562e-02 8.957996964454650879e-02 -3.990057706832885742e-01 4.896847903728485107e-02 7.593061029911041260e-02 1.905900659039616585e-03 -1.867095232009887695e-01 1.398791074752807617e-01 -2.440742105245590210e-01
-8.727491833269596100e-03 -2.474050968885421753e-01 -2.058281749486923218e-02 -1.380757838487625122e-01 5.269636213779449463e-02 -6.934743374586105347e-02 -4.722445458173751831e-02 -1.188440248370170593e-02 -1.263263821601867676e-01 -5.004066601395606995e-02 -4.811981916427612305e-01 9.372082352638244629e-02 -3.747633472084999084e-02 -1.538694798946380615e-01 7.786256819963455200e-02 5.122900754213333130e-02 -1.232953891158103943e-01 7.213137298822402954e-02 1.332592964172363281e-01 -2.211070246994495392e-02 -3.966950774192810059e-01 -1.342157274484634399e-01 -2.600610554218292236e-01 -3.387499973177909851e-02 -3.330103209009394050e-05 -2.321570217609405518e-01 2.060310691595077515e-01 -1.507680565118789673e-01 -2.614961564540863037e-01 -1.017566677182912827e-02 8.913296274840831757e-03 3.824290931224822998e-01
3.745387494564056396e-02 2.427395433187484741e-02 1.188230067491531372e-01 7.518018782138824463e-02 -1.195939332246780396e-01 -1.608973294496536255e-01 9.716026484966278076e-02 -5.371965840458869934e-02 1.039987653493881226e-01 -2.118139155209064484e-02 -7.492813467979431152e-02 -1.204136759042739868e-01 -1.416155397891998291e-01 1.005873829126358032e-01 1.579556465148925781e-01 -2.058872878551483154e-01 -2.512563169002532959e-01 4.196118712425231934e-01 1.780698448419570923e-01 -1.708704084157943726e-01 -1.012619137763977051e-01 -4.050528258085250854e-02 -5.189895033836364746e-01 2.455037683248519897e-01 1.080876886844635010e-01 -6.608525663614273071e-02 -6.978846341371536255e-02 -1.965050995349884033e-01 -1.233916878700256348e-01 -1.592772752046585083e-01 1.324443668127059937e-01 1.937330365180969238e-01
-2.359457015991210938e-01 -6.090923398733139038e-02 -4.813751950860023499e-02 1.006900072097778320e-01 -1.096608713269233704e-01 1.581117808818817139e-01 -5.301047861576080322e-02 -3.980465233325958252e-02 7.760868221521377563e-02 -1.562482714653015137e-01 -1.085377335548400879e-01 6.495165824890136719e-02 -5.952022224664688110e-02 1.819321662187576294e-01 2.709417939186096191e-01 1.283334940671920776e-01 2.848363220691680908e-01 3.228504657745361328e-01 2.549023628234863281e-01 1.367027312517166138e-01 2.255073189735412598e-02 -1.152814105153083801e-01 -2.019145637750625610e-01 4.145243167877197266e-01 6.966390460729598999e-02 -3.069735765457153320e-01 1.428223997354507446e-01 5.789729300886392593e-03 -1.210543066263198853e-01 -1.969110667705535889e-01 7.451990246772766113e-02 1.996587663888931274e-01
4.811784625053405762e-02 -9.744755178689956665e-02 -7.804998010396957397e-02 -1.299859434366226196e-01 -2.686588652431964874e-02 1.613465845584869385e-01 2.124839723110198975e-01 -1.062326580286026001e-01 -4.737150855362415314e-03 -2.357369810342788696e-01 -2.400050461292266846e-01 2.668613791465759277e-01 -5.874527618288993835e-02 1.367465406656265259e-01 3.899069130420684814e-01 -2.063638418912887573e-01 2.720772475004196167e-02 3.560012206435203552e-03 1.679188907146453857e-01 -5.436188727617263794e-02 -1.127727478742599487e-01 1.542373746633529663e-01 -5.318624377250671387e-01 -6.243457645177841187e-02 2.704118192195892334e-02 -9.140643477439880371e-02 -2.093125432729721069e-01 -6.875458359718322754e-02 4.848688468337059021e-02 -1.644971668720245361e-01 1.639019101858139038e-01 1.083905920386314392e-01
7.522563450038433075e-03 8.301926404237747192e-02 1.696358621120452881e-01 9.466878324747085571e-02 -1.379827111959457397e-01 -1.744337081909179688e-01 2.388837747275829315e-02 -1.024876981973648071e-01 8.724905550479888916e-02 -2.137309126555919647e-02 -9.667217731475830078e-02 -1.352432221174240112e-01 -1.628374308347702026e-01 7.535143196582794189e-02 1.755510121583938599e-01 -2.800340652465820312e-01 -1.841939985752105713e-01 4.604822099208831787e-01 1.791578680276870728e-01 -1.405079066753387451e-01 -1.329944580793380737e-01 -1.866784319281578064e-02 -4.561683833599090576e-01 2.423611432313919067e-01 1.022855862975120544e-01 -2.290310151875019073e-02 -9.176546335220336914e-02 -1.760819703340530396e-01 -1.122261881828308105e-01 -1.614819616079330444e-01 1.654429435729980469e-01 1.360305100679397583e-01
-8.163820952177047729e-02 -1.133183762431144714e-01 -1.845654100179672241e-01 -8.459822833538055420e-02 1.816942840814590454e-01 2.824826836585998535e-01 5.483980849385261536e-02 1.401660740375518799e-01 -4.794005770236253738e-03 -3.980252891778945923e-02 -1.600520461797714233e-01 3.417542278766632080e-01 -1.975635439157485962e-01 5.407388880848884583e-02 2.305422574281692505e-01 5.264061037451028824e-03 -2.741639688611030579e-02 2.402312457561492920e-01 3.684908747673034668e-01 -9.242943674325942993e-02 -1.739555783569812775e-02 2.687071263790130615e-01 -3.547784686088562012e-01 3.256049379706382751e-02 6.355132907629013062e-02 -1.851738095283508301e-01 1.474440544843673706e-01 -1.126154884696006775e-01 1.120299622416496277e-01 -1.665951907634735107e-01 3.912532702088356018e-02 -2.187372446060180664e-01
2.148878993466496468e-03 -4.561249911785125732e-02 -2.330016642808914185e-01 -1.431556791067123413e-01 7.981425523757934570e-02 4.183674454689025879e-01 2.086745202541351318e-02 9.170799702405929565e-02 7.594663649797439575e-02 -3.914230689406394958e-02 -2.167761921882629395e-01 4.492192864418029785e-01 -1.579465866088867188e-01 1.412341147661209106e-01 2.058177441358566284e-01 -3.170799836516380310e-02 4.896530508995056152e-02 3.116945028305053711e-01 3.382351994514465332e-01 -1.345027983188629150e-01 -2.466691434383392334e-01 1.283328235149383545e-01 -1.181993782520294189e-01 3.742227330803871155e-02 -1.171942725777626038e-01 -9.921678155660629272e-02 -1.103123202919960022e-01 -8.403739333152770996e-02 3.646495565772056580e-02 -3.746955469250679016e-02 1.029226705431938171e-01 -8.755405247211456299e-02
2.446891814470291138e-01 -6.246108561754226685e-02 2.087538689374923706e-01 1.563000977039337158e-01 -1.164680644869804382e-01 1.850327849388122559e-01 2.580494284629821777e-01 -3.574271127581596375e-02 1.850395500659942627e-01 6.456113606691360474e-02 -2.903567254543304443e-01 2.100464850664138794e-01 -6.318527460098266602e-02 3.544100522994995117e-01 2.377531081438064575e-01 1.093287765979766846e-02 -2.764970622956752777e-02 1.102071907371282578e-02 7.180342823266983032e-02 -1.456315815448760986e-02 -1.628478318452835083e-01 1.133769378066062927e-01 -3.956834375858306885e-01 -6.346299313008785248e-03 9.381881356239318848e-02 -1.512782871723175049e-01 1.114226952195167542e-01 -4.047395661473274231e-02 1.089021340012550354e-01 -1.904522478580474854e-01 1.704733222723007202e-01 2.725865244865417480e-01
-1.171449050307273865e-01 -1.400092244148254395e-01 -1.409877389669418335e-01 1.712276190519332886e-01 9.806958585977554321e-02 -1.573455780744552612e-01 2.135552465915679932e-01 7.898505777120590210e-02 1.371293812990188599e-01 -3.526788949966430664e-02 -3.387151360511779785e-01 2.741920202970504761e-02 -2.281225323677062988e-01 1.872064024209976196e-01 1.475388109683990479e-01 -7.455370575189590454e-02 8.112984895706176758e-02 1.461443006992340088e-01 4.074597358703613281e-01 -3.033271059393882751e-02 -2.979165911674499512e-01 -7.401776313781738281e-02 -2.629394233226776123e-01 1.062995344400405884e-01 -2.122177034616470337e-01 2.375445887446403503e-02 2.328146696090698242e-01 -2.287398651242256165e-02 3.029458522796630859e-01 -1.016006246209144592e-01 1.298137940466403961e-02 -9.576366096735000610e-02
1.285503804683685303e-01 -1.900368183851242065e-01 9.652524441480636597e-02 2.710852771997451782e-02 -1.563180685043334961e-01 1.354003548622131348e-01 1.259803771972656250e-02 -8.417140343226492405e-04 -3.552511800080537796e-03 -9.217910468578338623e-02 -1.574529856443405151e-01 -8.212313055992126465e-02 -2.171391993761062622e-01 8.667307347059249878e-02 1.025297045707702637e-01 -2.110747694969177246e-01 4.319214820861816406e-01 1.138316243886947632e-01 4.269749820232391357e-01 -3.201675415039062500e-02 -1.125237345695495605e-01 3.107267320156097412e-01 -3.184513747692108154e-01 1.767288297414779663e-01 -4.467964544892311096e-02 1.872766762971878052e-02 1.632325053215026855e-01 -2.361038923263549805e-01 -8.356059342622756958e-02 6.606784462928771973e-02 1.488639414310455322e-01 4.075354337692260742e-02
2.055965960025787354e-01 -1.672881245613098145e-01 3.505143523216247559e-02 8.541740477085113525e-02 -1.909001320600509644e-01 2.979504317045211792e-02 1.112391948699951172e-01 -8.273819833993911743e-02 1.492981612682342529e-01 -6.557647138833999634e-02 -3.480349481105804443e-01 1.056488305330276489e-01 6.728729233145713806e-03 7.490302622318267822e-02 4.085375666618347168e-01 8.291612565517425537e-02 1.597855389118194580e-01 -4.573723301291465759e-03 1.944527775049209595e-01 -2.693334035575389862e-02 -4.235385954380035400e-01 1.487161070108413696e-01 -3.042858242988586426e-01 -3.493468090891838074e-02 -1.687271706759929657e-02 1.381349861621856689e-01 1.789823472499847412e-01 -2.207082062959671021e-01 1.086226552724838257e-01 1.074993330985307693e-02 1.120646744966506958e-01 2.058366835117340088e-01
-2.415407747030258179e-01 1.495065093040466309e-01 -4.822364822030067444e-02 -7.068227045238018036e-03 -8.089036494493484497e-02 6.049774587154388428e-02 1.715647615492343903e-02 4.932292923331260681e-02 -6.729602813720703125e-02 2.486073821783065796e-01 -1.225679069757461548e-01 -2.017032653093338013e-01 -1.461075991392135620e-01 1.179474666714668274e-01 -9.493170678615570068e-02 -9.346607327461242676e-02 7.083601504564285278e-02 1.216706186532974243e-01 3.375623524188995361e-01 1.538819521665573120e-01 -5.258553624153137207e-01 -3.054280579090118408e-02 -7.216708362102508545e-02 8.978386409580707550e-03 -1.445174515247344971e-01 -7.443800568580627441e-02 -1.476543694734573364e-01 -3.049823939800262451e-01 -1.537891179323196411e-01 2.582756429910659790e-02 2.276271581649780273e-01 2.671741843223571777e-01
4.397919028997421265e-02 3.153330087661743164e-02 -1.477857977151870728e-01 7.463175803422927856e-03 -3.758427873253822327e-02 2.381604015827178955e-01 1.228800043463706970e-01 -5.153862386941909790e-02 5.056077614426612854e-02 -1.391335427761077881e-01 -2.228018790483474731e-01 2.281087785959243774e-01 -4.269917309284210205e-02 1.756024360656738281e-02 2.656330466270446777e-01 -1.422217953950166702e-02 -1.181602850556373596e-01 1.832698136568069458e-01 2.074399590492248535e-01 -4.454729706048965454e-02 -1.799817532300949097e-01 3.935473561286926270e-01 -3.933283090591430664e-01 1.585704386234283447e-01 -8.065363019704818726e-02 -3.937593400478363037e-01 -5.102243646979331970e-02 9.347154758870601654e-03 -3.166703507304191589e-02 -5.653237178921699524e-02 1.447865217924118042e-01 -2.317513674497604370e-01
-1.434874534606933594e-02 -2.038433551788330078e-01 -5.246578902006149292e-02 -5.373923107981681824e-02 -3.484027683734893799e-01 1.022547408938407898e-01 1.228648871183395386e-01 -4.631184786558151245e-02 5.725576542317867279e-03 9.819050878286361694e-02 -2.258418202400207520e-01 -2.227593511343002319e-01 -9.162046760320663452e-02 -1.779958158731460571e-01 1.683382131159305573e-02 2.967081367969512939e-01 -3.591303527355194092e-01 2.076360583305358887e-01 2.955350279808044434e-01 -8.934604376554489136e-02 -2.554648518562316895e-01 1.122429817914962769e-01 -1.734589040279388428e-01 1.908921897411346436e-01 5.453008040785789490e-02 -7.866831868886947632e-02 -2.201467901468276978e-01 -2.053653448820114136e-01 -6.607285141944885254e-02 -6.338101625442504883e-02 -2.062228918075561523e-01 4.808111488819122314e-02
-3.962762057781219482e-01 -8.655160665512084961e-03 -1.912323385477066040e-02 2.064141631126403809e-02 -1.799268424510955811e-01 2.378610223531723022e-01 1.156764924526214600e-01 1.101233065128326416e-01 1.194536983966827393e-01 1.235628724098205566e-01 1.021600514650344849e-02 -3.118440136313438416e-02 1.113969758152961731e-01 -1.016189530491828918e-01 2.067413330078125000e-01 -1.879579871892929077e-01 1.840291172266006470e-02 -1.764940470457077026e-01 4.833783209323883057e-01 -1.203682273626327515e-01 -3.904754817485809326e-01 2.835842669010162354e-01 -2.137423753738403320e-01 -1.756353187374770641e-03 1.302305702120065689e-02 -1.601184019818902016e-03 -5.362517386674880981e-02 -1.528831571340560913e-01 -8.923340588808059692e-02 3.032934386283159256e-03 2.905604057013988495e-02 5.263106524944305420e-02
1.125123072415590286e-02 6.544589996337890625e-03 1.255133897066116333e-01 -7.494045421481132507e-03 8.848821371793746948e-02 1.710150390863418579e-01 -8.063608780503273010e-03 -2.423508167266845703e-01 3.803046047687530518e-02 1.235584169626235962e-02 -3.417814075946807861e-01 -2.711876668035984039e-02 -4.035418853163719177e-02 2.199251800775527954e-01 -4.615877941250801086e-02 -3.122667670249938965e-01 -1.558076739311218262e-01 1.323618292808532715e-01 2.574502229690551758e-01 -2.842526733875274658e-01 -3.174022585153579712e-02 1.655913591384887695e-01 -3.075554072856903076e-01 2.391601204872131348e-01 2.869110107421875000e-01 -2.481402270495891571e-02 -1.146127954125404358e-01 -2.617090344429016113e-01 -1.407877653837203979e-01 6.323242094367742538e-03 1.688616424798965454e-01 1.932133138179779053e-01
-4.470900446176528931e-02 -3.523220717906951904e-01 -1.841735653579235077e-02 -1.785914450883865356e-01 -1.300283819437026978e-01 1.097217500209808350e-01 7.623445242643356323e-02 8.035849779844284058e-02 8.011421561241149902e-02 1.804859191179275513e-01 -1.997739076614379883e-01 5.495488271117210388e-02 -1.675739437341690063e-01 -1.586733162403106689e-01 3.450976908206939697e-01 -8.162741363048553467e-02 8.864551037549972534e-02 1.691880077123641968e-02 3.642885088920593262e-01 7.238290458917617798e-02 -1.489284634590148926e-01 3.138818740844726562e-01 -2.507915198802947998e-01 -7.652842253446578979e-02 -7.462708652019500732e-02 -1.814535707235336304e-01 -3.347527235746383667e-02 -2.121044509112834930e-02 1.462096124887466431e-01 -2.896124497056007385e-02 3.672347962856292725e-01 8.244461566209793091e-02
4.982653632760047913e-02 1.072536185383796692e-01 -1.187184918671846390e-02 1.580986082553863525e-01 -1.189158707857131958e-01 -1.286982893943786621e-01 -4.123309999704360962e-02 -1.128463372588157654e-01 1.863535642623901367e-01 -1.714823395013809204e-02 -5.718426778912544250e-02 -1.794089227914810181e-01 -1.280335038900375366e-01 8.903320878744125366e-02 2.695788145065307617e-01 -1.562678217887878418e-01 -2.975975871086120605e-01 4.098721444606781006e-01 1.803926527500152588e-01 -1.129258573055267334e-01 -1.407766938209533691e-01 -1.632488705217838287e-02 -4.201447665691375732e-01 2.732576727867126465e-01 1.960312575101852417e-01 -1.534805148839950562e-01 2.385206520557403564e-02 -1.078356653451919556e-01 -1.297890245914459229e-01 -8.531276881694793701e-02 1.497109532356262207e-01 1.732047945261001587e-01
-1.518843173980712891e-01 -1.936779618263244629e-01 7.899422198534011841e-02 1.953533738851547241e-01 -1.413689702749252319e-01 -2.489840984344482422e-01 -3.082089126110076904e-01 -1.336100548505783081e-01 1.052953153848648071e-01 -5.811080709099769592e-02 -2.472109347581863403e-01 1.981715857982635498e-01 1.102211233228445053e-02 5.515717715024948120e-02 2.305587828159332275e-01 2.904490567743778229e-02 -1.374224871397018433e-01 8.728115260601043701e-02 2.504261136054992676e-01 -1.088243257254362106e-02 -2.761508822441101074e-01 1.713244430720806122e-02 -1.610625982284545898e-01 2.907013297080993652e-01 -6.590483244508504868e-03 -4.760411754250526428e-02 -1.960964798927307129e-01 -4.643658921122550964e-02 -8.404047042131423950e-02 -4.229417741298675537e-01 -5.057510919868946075e-03 1.515151560306549072e-01
2.500494383275508881e-02 -8.297520875930786133e-02 -2.063708454370498657e-01 -1.791431754827499390e-01 4.563989117741584778e-02 4.451890289783477783e-01 5.409407988190650940e-02 6.255881488323211670e-02 -2.333805337548255920e-02 -1.929703354835510254e-02 -2.986453473567962646e-01 3.819990754127502441e-01 -1.100313514471054077e-01 1.054523661732673645e-01 2.481952756643295288e-01 -5.298090353608131409e-02 2.276088856160640717e-02 2.969241142272949219e-01 2.950091063976287842e-01 -1.050535738468170166e-01 -2.222691774368286133e-01 1.342066377401351929e-01 -8.495985716581344604e-02 8.416242152452468872e-02 -1.397380679845809937e-01 -8.570870012044906616e-02 -1.487598121166229248e-01 -1.741081923246383667e-01 -5.403832998126745224e-03 1.236255653202533722e-02 1.425178796052932739e-01 -1.369453668594360352e-01
-3.132090866565704346e-01 -2.635826766490936279e-01 -1.633433699607849121e-01 -2.528404891490936279e-01 -1.528650522232055664e-01 2.073842436075210571e-01 -4.274773877114057541e-03 -1.046744585037231445e-01 3.915440663695335388e-02 -8.502549678087234497e-02 -3.684439659118652344e-01 2.397230863571166992e-01 1.584979891777038574e-01 6.303332746028900146e-02 2.983567714691162109e-01 2.584236674010753632e-02 9.293316304683685303e-02 6.818929314613342285e-02 1.770779788494110107e-01 -1.253100782632827759e-01 -1.080533415079116821e-01 2.441805899143218994e-01 -3.131532669067382812e-01 -2.973215654492378235e-03 -9.235918521881103516e-02 -1.332411170005798340e-01 1.973612606525421143e-01 1.630331426858901978e-01 -5.184396356344223022e-02 -4.100376740097999573e-02 1.203268766403198242e-01 -5.764411017298698425e-02
9.158659726381301880e-02 4.933244735002517700e-02 1.519418321549892426e-02 1.404972970485687256e-01 -7.262559235095977783e-02 -1.042128503322601318e-01 2.250974066555500031e-02 -1.255642771720886230e-01 2.027529031038284302e-01 -7.605969585711136460e-05 -1.146049946546554565e-01 -1.379348635673522949e-01 -1.687411218881607056e-01 5.510410293936729431e-02 2.532657086849212646e-01 -2.316485196352005005e-01 -2.979579269886016846e-01 4.532319903373718262e-01 1.766860187053680420e-01 -6.889262795448303223e-02 -1.857648789882659912e-01 -2.318784967064857483e-02 -4.058177173137664795e-01 2.308400720357894897e-01 2.060561627149581909e-01 -1.372454613447189331e-01 -7.694368832744657993e-04 -1.015562564134597778e-01 -1.230270564556121826e-01 -9.338031709194183350e-02 1.286542266607284546e-01 1.378961354494094849e-01
5.238753184676170349e-02 -1.489296406507492065e-01 -5.553065985441207886e-02 -3.606500104069709778e-02 -1.199051812291145325e-01 1.989860236644744873e-01 -1.677822768688201904e-01 2.059447169303894043e-01 4.107433930039405823e-02 -8.095741271972656250e-03 -5.228672623634338379e-01 -4.619432985782623291e-02 -6.670874357223510742e-02 -1.597626507282257080e-01 2.431344836950302124e-01 2.906926907598972321e-02 2.959280833601951599e-02 2.552595436573028564e-01 2.513533532619476318e-01 -3.412599861621856689e-02 -9.492448531091213226e-03 6.076101586222648621e-02 -1.845167428255081177e-01 7.882068306207656860e-02 9.715469181537628174e-02 -3.394563496112823486e-01 -1.172705292701721191e-01 -1.213081926107406616e-01 -2.528864145278930664e-01 -2.107399106025695801e-01 2.073430866003036499e-01 -5.916849244385957718e-03
-3.332605063915252686e-01 -2.446485757827758789e-01 -2.021579295396804810e-01 4.096901044249534607e-03 -3.508659303188323975e-01 1.651365160942077637e-01 2.036797255277633667e-01 1.506290882825851440e-01 -1.689556986093521118e-01 1.454866528511047363e-01 -2.315708547830581665e-01 -6.403331458568572998e-02 1.699890047311782837e-01 8.702325075864791870e-02 1.902228146791458130e-01 -7.171641290187835693e-02 -3.064317069947719574e-02 1.045283153653144836e-01 2.084016501903533936e-01 3.846526890993118286e-02 -1.569324582815170288e-01 2.679351270198822021e-01 -1.065952237695455551e-02 5.048663169145584106e-02 2.032860219478607178e-01 -3.484171256422996521e-02 1.782018393278121948e-01 -2.072595059871673584e-01 -2.843322455883026123e-01 6.603095680475234985e-02 1.399801820516586304e-01 1.025038585066795349e-01
-1.151180490851402283e-01 -1.157769858837127686e-01 -3.412686288356781006e-02 6.106830760836601257e-02 6.564860790967941284e-02 2.314111292362213135e-01 4.495409876108169556e-02 -2.690901048481464386e-02 1.111578755080699921e-02 -2.329866588115692139e-01 -1.361099034547805786e-01 2.277197986841201782e-01 4.352822899818420410e-03 -1.395227462053298950e-01 8.390575647354125977e-02 1.966343261301517487e-02 -1.119369734078645706e-02 1.761438995599746704e-01 4.492802321910858154e-01 -4.866049811244010925e-02 -1.463405787944793701e-01 3.712617158889770508e-01 -3.455490171909332275e-01 -1.844103261828422546e-02 1.115558575838804245e-02 -3.374890089035034180e-01 4.816577956080436707e-02 -5.100296810269355774e-02 -1.126301735639572144e-01 -6.823443621397018433e-02 2.784098088741302490e-01 -1.672645509243011475e-01
-1.916196197271347046e-01 -1.395875811576843262e-01 2.257853746414184570e-01 2.024279534816741943e-02 8.267939090728759766e-02 -1.085111647844314575e-01 2.240299060940742493e-02 -1.793310046195983887e-01 -1.005574390292167664e-01 -1.421847343444824219e-01 -2.214956134557723999e-01 3.623180836439132690e-02 -1.652316749095916748e-02 2.796479761600494385e-01 8.808220922946929932e-02 2.681710757315158844e-02 -9.956093132495880127e-02 3.553736805915832520e-01 4.068713188171386719e-01 1.171480119228363037e-01 -5.661874264478683472e-02 -2.443923987448215485e-02 -2.560757398605346680e-01 4.285976663231849670e-02 4.046452417969703674e-02 -1.073520407080650330e-01 -4.040639102458953857e-02 -2.170081585645675659e-01 -2.336846292018890381e-01 -2.633852958679199219e-01 -5.445149540901184082e-02 3.129913806915283203e-01
1.097317636013031006e-01 5.243059992790222168e-02 1.521577239036560059e-01 -4.850552603602409363e-02 1.014797016978263855e-01 -2.255740016698837280e-02 1.164631024003028870e-01 -6.351597607135772705e-02 3.214279413223266602e-01 1.330882012844085693e-01 -2.844806611537933350e-01 1.201195046305656433e-01 5.006887018680572510e-02 2.022399008274078369e-01 1.921912878751754761e-01 -4.104508459568023682e-02 9.024213999509811401e-02 1.875646859407424927e-01 2.949807941913604736e-01 -1.424039006233215332e-01 -1.416270732879638672e-01 -2.244671806693077087e-02 -3.369457721710205078e-01 1.979329884052276611e-01 -6.646949052810668945e-02 -2.221795618534088135e-01 3.268387317657470703e-01 -2.864178717136383057e-01 4.701234400272369385e-02 2.008608579635620117e-01 -1.207265928387641907e-01 9.604355692863464355e-02
-2.155318707227706909e-01 -1.938075572252273560e-01 -1.517448723316192627e-01 -3.416582196950912476e-02 -3.497093617916107178e-01 6.702392827719449997e-03 -1.308315843343734741e-01 1.254227459430694580e-01 3.562414273619651794e-02 -1.238685026764869690e-01 -1.536682154983282089e-02 1.233994774520397186e-02 6.200453266501426697e-02 9.448041021823883057e-02 -1.670069992542266846e-01 -2.481487244367599487e-01 -4.540392756462097168e-02 1.265851408243179321e-01 2.055493444204330444e-01 6.506416201591491699e-02 -3.728986382484436035e-01 1.041930690407752991e-01 -1.368104815483093262e-01 -9.192813187837600708e-02 1.447341144084930420e-01 3.951177373528480530e-02 3.333226144313812256e-01 -1.491278707981109619e-01 -9.811773896217346191e-02 -4.304829239845275879e-02 3.985849916934967041e-01 2.225109338760375977e-01
-4.962355643510818481e-02 -1.072535291314125061e-01 9.116278588771820068e-02 -1.473124772310256958e-01 -2.962744235992431641e-01 -3.840482980012893677e-02 -1.514293253421783447e-01 5.821167305111885071e-02 -2.154089808464050293e-01 -7.472865283489227295e-02 -3.876599371433258057e-01 8.354809880256652832e-02 -1.696920394897460938e-01 2.319743782281875610e-01 -7.276417315006256104e-02 6.275852210819721222e-03 1.622409373521804810e-01 5.366978794336318970e-02 2.058894336223602295e-01 -4.890604410320520401e-03 -3.146577179431915283e-01 7.858935743570327759e-02 -1.362760514020919800e-01 6.244621425867080688e-02 1.990221440792083740e-01 1.319061219692230225e-01 2.403842210769653320e-01 -3.152679800987243652e-01 -2.432996779680252075e-01 8.275913447141647339e-02 1.936599165201187134e-01 1.620289832353591919e-01
2.156677097082138062e-01 1.488585770130157471e-02 2.673454284667968750e-01 -7.362470030784606934e-02 -8.456604927778244019e-02 3.328336169943213463e-03 1.137219816446304321e-01 -5.625576153397560120e-02 1.235645934939384460e-01 -1.034443825483322144e-01 -3.922252655029296875e-01 1.996998041868209839e-01 -1.789478771388530731e-02 7.920804619789123535e-02 1.373669803142547607e-01 1.510653346776962280e-01 7.648647576570510864e-02 1.384898871183395386e-01 4.195125401020050049e-01 -2.697039209306240082e-02 -3.183967471122741699e-01 -1.515386719256639481e-02 -1.692951768636703491e-01 -1.829363964498043060e-02 -1.438378393650054932e-01 7.476596534252166748e-02 1.486219912767410278e-01 -3.106214702129364014e-01 1.165491268038749695e-01 9.143347293138504028e-02 1.352399140596389771e-01 2.601942718029022217e-01
-2.085155993700027466e-01 -1.431856155395507812e-01 2.057265862822532654e-02 -1.154209449887275696e-01 -4.078210890293121338e-01 2.120165973901748657e-01 -6.885614246129989624e-02 2.454577386379241943e-01 1.426985263824462891e-01 -1.310591101646423340e-01 -2.020702809095382690e-01 -1.790379285812377930e-01 -3.618272254243493080e-03 -1.252856198698282242e-02 2.343204021453857422e-01 7.426517456769943237e-02 -1.808394044637680054e-01 2.219182252883911133e-02 3.022780120372772217e-01 -1.357915811240673065e-02 -2.418876141309738159e-01 -2.009985409677028656e-02 -1.627798676490783691e-01 -1.371349096298217773e-01 -2.007669210433959961e-01 -1.242187395691871643e-01 1.659753322601318359e-01 -2.716654539108276367e-01 -3.231150656938552856e-02 -5.583503842353820801e-02 1.333317607641220093e-01 2.588461339473724365e-01
-6.742565333843231201e-02 -5.768846720457077026e-03 -1.616536825895309448e-01 4.187802318483591080e-03 -3.423098921775817871e-01 3.267137706279754639e-01 -1.384409070014953613e-01 1.503141373395919800e-01 -8.883804827928543091e-02 -2.110390551388263702e-02 -4.073341786861419678e-01 -2.166950404644012451e-01 -2.680508792400360107e-01 1.075619310140609741e-01 9.704297780990600586e-02 6.166379898786544800e-02 -1.762614399194717407e-01 1.778238266706466675e-01 1.819966584444046021e-01 2.573208184912800789e-03 -3.298078477382659912e-01 -3.230792656540870667e-02 -9.244567155838012695e-02 -1.342829167842864990e-01 -3.134560212492942810e-02 -1.145155578851699829e-01 1.744260042905807495e-01 -1.952648311853408813e-01 1.431668829172849655e-02 -7.164619117975234985e-02 -7.317082583904266357e-02 2.453194409608840942e-01
-2.407557666301727295e-01 -5.407497659325599670e-02 -8.260878175497055054e-02 -1.466316282749176025e-01 8.901637047529220581e-03 9.996692091226577759e-02 1.183665469288825989e-01 -2.112768962979316711e-02 1.217021644115447998e-01 -2.041008323431015015e-01 -1.264243870973587036e-01 2.598393261432647705e-01 -9.978014975786209106e-02 -2.272990532219409943e-02 2.717879414558410645e-01 3.545358404517173767e-02 -9.148260205984115601e-02 2.536512613296508789e-01 1.958745568990707397e-01 -1.264147162437438965e-01 -1.514386087656021118e-01 3.546847105026245117e-01 -3.853848576545715332e-01 3.797042369842529297e-02 -5.333228781819343567e-02 -3.641221225261688232e-01 5.569767206907272339e-02 1.315589100122451782e-01 -1.392969954758882523e-02 -1.349006444215774536e-01 2.170383185148239136e-01 -1.166204065084457397e-01
-5.403767153620719910e-02 -1.320053637027740479e-01 2.731244266033172607e-02 -1.851084232330322266e-01 -1.205347627401351929e-01 3.954920768737792969e-01 9.941197186708450317e-02 -4.570164531469345093e-02 4.039087891578674316e-02 2.973675131797790527e-01 -4.168813824653625488e-01 -4.889618977904319763e-02 -1.389140728861093521e-03 3.081748820841312408e-02 8.705335855484008789e-02 -3.274075090885162354e-01 2.882352657616138458e-02 1.658715009689331055e-01 3.294866383075714111e-01 4.150450229644775391e-02 3.110379166901111603e-02 3.589101508259773254e-02 5.797334760427474976e-02 2.268612682819366455e-01 1.465071886777877808e-01 -6.881421059370040894e-02 -6.143632531166076660e-02 2.167313545942306519e-02 -2.712250649929046631e-01 -1.501659601926803589e-01 2.280120849609375000e-01 7.420971244573593140e-02
-1.970065236091613770e-01 -7.862487435340881348e-02 1.073645874857902527e-01 -3.121720626950263977e-02 -3.974959552288055420e-01 1.222025752067565918e-01 -5.913506262004375458e-03 1.409639120101928711e-01 1.490947455167770386e-01 1.738259196281433105e-02 -3.374207317829132080e-01 2.072367072105407715e-02 4.951364547014236450e-02 -8.219906687736511230e-02 2.063127309083938599e-01 1.034762188792228699e-01 2.788147144019603729e-02 5.091683939099311829e-02 1.847672164440155029e-01 -9.715800732374191284e-02 -4.556744545698165894e-02 5.675772204995155334e-02 -1.254212949424982071e-02 2.695422470569610596e-01 3.188681006431579590e-01 8.790896087884902954e-02 -4.624235909432172775e-03 -3.596800863742828369e-01 1.060071736574172974e-01 -8.733898401260375977e-02 -1.277600973844528198e-01 3.890083730220794678e-01
-1.661732792854309082e-02 9.278167039155960083e-02 2.074105590581893921e-01 1.461734324693679810e-01 -4.607146978378295898e-02 -1.143706813454627991e-01 8.894345164299011230e-02 -3.496056422591209412e-02 1.427435725927352905e-01 -5.150203406810760498e-02 -1.540145725011825562e-01 -4.203066229820251465e-02 -2.167568653821945190e-01 1.947484016418457031e-01 1.807689666748046875e-01 -1.300675570964813232e-01 -1.903484761714935303e-01 3.582686483860015869e-01 1.308866590261459351e-01 -2.815211415290832520e-01 -2.367983907461166382e-01 3.808320686221122742e-02 -3.680760860443115234e-01 3.252168297767639160e-01 1.354912966489791870e-01 -3.816646710038185120e-02 -7.086212933063507080e-02 -1.525223851203918457e-01 -1.994686275720596313e-01 -4.352775868028402328e-03 2.052196264266967773e-01 1.720679998397827148e-01
-2.408067435026168823e-01 -8.845172822475433350e-02 -3.518570363521575928e-01 -1.718383878469467163e-01 -8.594402112066745758e-03 8.256562054157257080e-02 -1.225827261805534363e-01 -2.762516140937805176e-01 1.574012786149978638e-01 1.302811652421951294e-01 2.169183641672134399e-01 1.794517338275909424e-01 -9.011458605527877808e-02 1.269458532333374023e-01 6.515614688396453857e-02 -6.451250612735748291e-02 -9.576721489429473877e-02 3.526877164840698242e-01 3.353804647922515869e-01 -1.334640532732009888e-01 -1.676865667104721069e-01 -3.380515798926353455e-02 -7.200572639703750610e-02 8.964269608259201050e-02 -1.630399525165557861e-01 -2.672200500965118408e-01 2.167880833148956299e-01 -4.649093002080917358e-02 3.417264670133590698e-02 -2.633379772305488586e-02 1.843023151159286499e-01 1.991627812385559082e-01
-1.537514328956604004e-01 -7.434472441673278809e-02 2.013236880302429199e-01 1.081243678927421570e-01 -8.623497188091278076e-02 -1.528687961399555206e-02 -5.660117417573928833e-02 -2.578321993350982666e-01 -1.659732162952423096e-01 8.412528038024902344e-02 -2.840021252632141113e-01 2.881911396980285645e-02 2.072475850582122803e-02 8.357772976160049438e-02 9.567765891551971436e-02 1.788794398307800293e-01 -9.841527044773101807e-02 3.522160351276397705e-01 2.870728671550750732e-01 1.624329537153244019e-01 -2.173522710800170898e-01 -1.240378711372613907e-02 -1.025169715285301208e-01 -2.085171081125736237e-02 2.251941338181495667e-02 -5.329389125108718872e-02 3.909489139914512634e-02 -1.810260564088821411e-01 -2.148307710886001587e-01 -3.086098134517669678e-01 -2.790889330208301544e-02 4.425907135009765625e-01
-2.181917876005172729e-01 -1.974597126245498657e-01 3.300510048866271973e-01 -5.519580468535423279e-02 -1.935275048017501831e-01 -5.185404419898986816e-02 -1.967145353555679321e-01 -2.103425115346908569e-01 -1.682504564523696899e-01 3.922994062304496765e-02 -3.338865339756011963e-01 2.430722117424011230e-02 2.267267368733882904e-02 2.110387384891510010e-01 1.124638915061950684e-01 5.306078493595123291e-02 1.183921694755554199e-01 2.809279263019561768e-01 3.018016815185546875e-01 -1.318532973527908325e-01 -1.134273856878280640e-01 -8.700086176395416260e-02 -2.299990803003311157e-01 1.168791651725769043e-01 2.427670061588287354e-01 -1.365249305963516235e-01 -4.995566233992576599e-02 -1.415728330612182617e-01 -1.030487567186355591e-01 -8.897869288921356201e-02 1.835137372836470604e-03 2.623952031135559082e-01
-4.731407389044761658e-02 -1.831116974353790283e-01 -2.316485159099102020e-03 1.626408696174621582e-01 -9.146153181791305542e-02 1.059507727622985840e-01 8.048125542700290680e-03 1.044337451457977295e-02 2.335301041603088379e-01 -6.259818095713853836e-03 -3.386359512805938721e-01 2.372032850980758667e-01 -1.489118039608001709e-01 8.852465450763702393e-02 1.896245032548904419e-01 -2.911329455673694611e-02 1.491402685642242432e-01 -1.112583130598068237e-01 4.476491808891296387e-01 -1.276189535856246948e-01 -1.885218322277069092e-01 1.031517386436462402e-01 -3.775050044059753418e-01 1.734820604324340820e-01 2.472517639398574829e-02 1.877842396497726440e-01 2.478503137826919556e-01 -1.299085747450590134e-02 1.722736954689025879e-01 -2.260317094624042511e-02 -1.484785228967666626e-01 -7.671695202589035034e-02
-3.099659681320190430e-01 -7.592195272445678711e-02 1.138409748673439026e-01 -1.472533643245697021e-01 -1.444641351699829102e-01 3.039167076349258423e-02 -9.437027387320995331e-03 1.124936416745185852e-01 1.258285790681838989e-01 -1.864760369062423706e-01 -3.340656459331512451e-01 -2.717563323676586151e-02 -4.441779851913452148e-02 4.240124672651290894e-02 1.675358265638351440e-01 2.556883916258811951e-02 -1.510273516178131104e-01 1.459720730781555176e-02 1.988444030284881592e-01 -5.211136490106582642e-02 -2.614071667194366455e-01 -3.160545974969863892e-02 -1.279718130826950073e-01 -8.984868973493576050e-02 -1.352020911872386932e-02 -1.972555518150329590e-01 -6.012931838631629944e-02 -3.209694623947143555e-01 -1.667542010545730591e-01 -3.918950259685516357e-01 -2.370104193687438965e-01 3.019728362560272217e-01
-1.836883649230003357e-02 2.144199162721633911e-01 -6.282219290733337402e-02 1.045233160257339478e-01 -6.522067636251449585e-02 2.971370816230773926e-01 7.806319277733564377e-03 -9.723519533872604370e-02 1.581158339977264404e-01 2.037010043859481812e-01 3.991450741887092590e-02 1.404664963483810425e-01 -1.869918107986450195e-01 4.968067631125450134e-02 4.667175188660621643e-02 -1.586014181375503540e-01 -3.233051896095275879e-01 4.902243241667747498e-02 2.113823145627975464e-01 9.234711527824401855e-02 -3.498666286468505859e-01 8.393222838640213013e-02 -1.639885604381561279e-01 2.323212325572967529e-01 -9.920013695955276489e-02 -2.959956526756286621e-01 3.700902685523033142e-02 -4.162373542785644531e-01 5.571143329143524170e-02 -4.092675447463989258e-02 1.711120307445526123e-01 8.704987913370132446e-02
-9.977129846811294556e-02 -3.652023077011108398e-01 -7.686644326895475388e-03 9.730231761932373047e-02 -4.198418557643890381e-02 2.126802802085876465e-01 1.154243275523185730e-01 -7.560689747333526611e-02 9.214316308498382568e-02 4.375853762030601501e-02 -2.235628217458724976e-01 1.310161501169204712e-01 -2.082948572933673859e-02 -3.373296558856964111e-02 2.966092228889465332e-01 -9.296680241823196411e-02 6.015570461750030518e-02 -1.630573868751525879e-01 4.874169528484344482e-01 -1.653019636869430542e-01 -7.351306080818176270e-02 2.187772244215011597e-01 -3.158948719501495361e-01 4.832876846194267273e-03 1.591621339321136475e-01 2.202896773815155029e-01 2.012952566146850586e-01 -7.614699751138687134e-02 1.799810528755187988e-01 -2.546541951596736908e-02 -6.173274666070938110e-02 1.229885406792163849e-02
-3.542679175734519958e-02 1.082402616739273071e-01 -8.605618774890899658e-02 1.239906921982765198e-01 -1.165008619427680969e-01 2.621639966964721680e-01 1.714883744716644287e-01 5.167839303612709045e-02 1.572364717721939087e-01 -2.939033135771751404e-02 -5.102211833000183105e-01 1.088687554001808167e-01 1.463033407926559448e-01 -2.118074148893356323e-01 4.710742831230163574e-02 1.897724121809005737e-01 1.276595741510391235e-01 1.489900499582290649e-01 3.055330514907836914e-01 1.007763594388961792e-01 -6.106593832373619080e-02 -2.353245951235294342e-02 -2.382776290178298950e-01 -4.675405472517013550e-02 9.135501831769943237e-02 -4.749441891908645630e-02 -1.430710703134536743e-01 -2.280276641249656677e-02 1.392490230500698090e-02 -2.760436832904815674e-01 2.730963826179504395e-01 2.445210665464401245e-01
1.332346051931381226e-01 -3.118906617164611816e-01 3.427672386169433594e-02 8.032356947660446167e-02 -9.116031229496002197e-03 -4.975341260433197021e-02 1.885022968053817749e-01 4.290894418954849243e-02 -5.114451795816421509e-02 8.484862744808197021e-02 -2.862718105316162109e-01 -2.355237454175949097e-01 7.380007952451705933e-02 1.227748021483421326e-01 -2.359633594751358032e-01 -2.477859556674957275e-01 -8.657305687665939331e-02 1.077141389250755310e-01 3.220684826374053955e-01 -1.178076788783073425e-01 -3.300476968288421631e-01 5.195826292037963867e-02 -8.293962478637695312e-02 2.382182925939559937e-01 6.455930322408676147e-02 -1.460581868886947632e-01 -1.297353506088256836e-01 -8.800606429576873779e-02 1.528223752975463867e-01 -1.489547640085220337e-01 3.057153224945068359e-01 2.270136326551437378e-01
-1.736582666635513306e-01 -5.067062377929687500e-02 2.500012516975402832e-02 1.340314932167530060e-02 -1.981716454029083252e-01 1.146032102406024933e-02 -1.332795023918151855e-01 -1.509409099817276001e-01 -1.562757603824138641e-02 -5.677258223295211792e-02 -4.533764421939849854e-01 4.884224385023117065e-02 -7.202021777629852295e-02 -7.819223403930664062e-02 -2.053827196359634399e-01 -8.284858614206314087e-02 -5.253142490983009338e-02 2.869688868522644043e-01 2.837858200073242188e-01 1.500612217932939529e-02 -2.343276888132095337e-01 -1.196110323071479797e-01 -1.097874119877815247e-01 3.162075579166412354e-02 5.826724320650100708e-02 -3.626439347863197327e-02 2.596688084304332733e-02 -1.640727929770946503e-02 -2.740518152713775635e-01 -3.814294189214706421e-02 8.036985993385314941e-03 5.332481861114501953e-01
1.879830211400985718e-01 -2.753233909606933594e-02 1.486625224351882935e-01 3.585322946310043335e-02 8.963256143033504486e-03 -8.634687215089797974e-02 -1.345828827470541000e-02 5.672733858227729797e-02 1.048285234719514847e-02 6.225256621837615967e-02 -1.366798877716064453e-01 -1.883528381586074829e-01 -2.312792092561721802e-01 5.590244010090827942e-02 1.273859590291976929e-01 -1.377373337745666504e-01 -1.590663492679595947e-01 3.036456108093261719e-01 9.426975995302200317e-02 -3.263281658291816711e-02 -1.835651993751525879e-01 5.035493150353431702e-02 -3.889783322811126709e-01 4.257284998893737793e-01 2.650494575500488281e-01 -1.832925230264663696e-01 -7.747824490070343018e-02 -2.512086629867553711e-01 -5.896241962909698486e-02 -1.350672245025634766e-01 2.229975014925003052e-01 1.974512487649917603e-01
-2.881620824337005615e-01 -1.447199434041976929e-01 -1.871669739484786987e-01 1.421956270933151245e-01 1.529300119727849960e-02 3.761444613337516785e-02 -1.293438673019409180e-01 -1.822670400142669678e-01 -1.492981016635894775e-01 -1.551427096128463745e-01 3.250217298045754433e-03 4.332432150840759277e-02 -8.517698943614959717e-02 1.766638755798339844e-01 8.143188059329986572e-02 8.825898915529251099e-02 1.846841871738433838e-01 4.274117946624755859e-01 3.863946497440338135e-01 1.738517917692661285e-02 -1.229045242071151733e-01 -8.044575154781341553e-02 -1.637150943279266357e-01 2.241297662258148193e-01 -1.268958151340484619e-01 -2.026241123676300049e-01 1.423241496086120605e-01 -1.142492815852165222e-01 -1.798045933246612549e-01 -1.523187309503555298e-01 1.369620114564895630e-01 2.413952648639678955e-01
-1.824621856212615967e-01 -1.160586997866630554e-01 -2.216383218765258789e-01 5.897042155265808105e-02 -3.898904919624328613e-01 6.004679203033447266e-02 -2.177643775939941406e-01 1.367938816547393799e-01 -9.573217248544096947e-04 -1.153235435485839844e-01 -1.237663999199867249e-01 3.919995389878749847e-03 5.499010905623435974e-02 1.963327378034591675e-01 -3.313344717025756836e-02 -2.532707154750823975e-01 -2.137136161327362061e-01 1.610734611749649048e-01 2.698467373847961426e-01 1.305126696825027466e-01 -3.233982622623443604e-01 1.107092946767807007e-01 -1.001855358481407166e-01 -1.022703796625137329e-01 1.877073198556900024e-01 5.961687862873077393e-02 2.909108996391296387e-01 -9.796512871980667114e-02 -6.961303204298019409e-02 4.004921019077301025e-02 3.089908957481384277e-01 9.841860085725784302e-02
-2.840830981731414795e-01 -1.007402837276458740e-01 7.819678634405136108e-02 -1.024266798049211502e-02 -4.047905504703521729e-01 2.545182220637798309e-02 1.802509278059005737e-01 1.557023227214813232e-01 2.415493875741958618e-01 -5.111513659358024597e-02 -1.747423969209194183e-02 -2.790900506079196930e-02 -1.253458410501480103e-01 -5.783244967460632324e-02 1.083863526582717896e-01 -2.142559289932250977e-01 -2.439673691987991333e-01 1.579493135213851929e-01 1.395737230777740479e-01 4.185412451624870300e-02 -1.472894400358200073e-01 4.470987617969512939e-02 -2.568973302841186523e-01 1.550419181585311890e-01 2.015789151191711426e-01 4.538243636488914490e-02 1.073617115616798401e-01 -3.408517837524414062e-01 1.335972994565963745e-01 -2.397707104682922363e-01 -2.532173991203308105e-01 1.168494150042533875e-01
-2.550050914287567139e-01 -1.852507889270782471e-01 1.491519212722778320e-01 9.920223057270050049e-02 -3.771775066852569580e-01 5.444141104817390442e-02 5.303196236491203308e-02 7.135555893182754517e-02 2.321701198816299438e-01 1.411799639463424683e-01 -1.365001220256090164e-02 1.721293106675148010e-02 -4.352641478180885315e-02 -1.412194222211837769e-01 3.003190755844116211e-01 -1.575052738189697266e-01 -1.250284761190414429e-01 3.743180260062217712e-02 1.611807048320770264e-01 5.941778048872947693e-02 -2.752025425434112549e-01 1.958570070564746857e-02 -3.384494185447692871e-01 2.482046745717525482e-02 1.676055788993835449e-01 1.301745027303695679e-01 1.415605396032333374e-01 -4.031513929367065430e-01 -1.103420257568359375e-01 -1.436139792203903198e-01 -2.550732716917991638e-02 -7.346150279045104980e-02
-1.926190033555030823e-02 -1.481456607580184937e-01 -6.302951369434595108e-03 -1.088484078645706177e-01 -6.247912533581256866e-03 3.170198798179626465e-01 -2.112962678074836731e-02 1.018020585179328918e-01 1.076875552535057068e-01 -1.204669550061225891e-01 -2.582479119300842285e-01 9.969988465309143066e-02 -2.200592011213302612e-01 -1.774283498525619507e-01 2.389848977327346802e-01 -4.476881027221679688e-02 1.313448604196310043e-02 8.798730373382568359e-02 2.281577140092849731e-01 -2.113974839448928833e-02 -1.428823322057723999e-01 4.621763229370117188e-01 -2.328098714351654053e-01 3.326473012566566467e-02 -7.019969075918197632e-02 -3.821090161800384521e-01 -5.002013966441154480e-02 7.815168797969818115e-02 -1.196614056825637817e-01 -1.392463445663452148e-01 2.632324993610382080e-01 1.965450495481491089e-02
-2.289828844368457794e-03 -2.176461219787597656e-01 2.219907641410827637e-01 1.732125580310821533e-01 -3.653673231601715088e-01 -1.112739518284797668e-01 -9.712363779544830322e-02 1.140279918909072876e-01 -5.131660401821136475e-02 4.219043254852294922e-02 -1.868229359388351440e-01 5.112661421298980713e-02 -1.327841728925704956e-01 8.206246793270111084e-02 6.118234619498252869e-02 -1.095971185714006424e-02 -1.802427135407924652e-02 1.890841424465179443e-01 4.149323999881744385e-01 -3.788853436708450317e-02 -3.943301439285278320e-01 -9.838154539465904236e-03 1.023458614945411682e-01 -7.717647124081850052e-03 4.422078654170036316e-02 -1.737419515848159790e-01 2.330150902271270752e-01 5.716274678707122803e-02 -1.307745426893234253e-01 -1.244294568896293640e-01 3.458859324455261230e-01 1.309050470590591431e-01
1.951069831848144531e-01 -7.915703207254409790e-02 -9.497255086898803711e-02 4.245609045028686523e-02 -1.958684325218200684e-01 -1.454193592071533203e-01 6.922708451747894287e-02 -2.260724306106567383e-01 1.863871663808822632e-01 -9.122844040393829346e-02 -2.953160405158996582e-01 7.859712094068527222e-02 1.798419654369354248e-01 1.122859716415405273e-01 2.059295177459716797e-01 -1.711972802877426147e-01 -6.386154145002365112e-02 2.175188958644866943e-01 2.754787206649780273e-01 7.116757333278656006e-03 -2.687854170799255371e-01 2.148846238851547241e-01 -7.835949212312698364e-02 2.173725366592407227e-01 -6.575195491313934326e-02 -1.588479727506637573e-01 -6.066491827368736267e-02 9.907598793506622314e-02 -6.423410028219223022e-02 -2.934680879116058350e-01 -5.963180959224700928e-02 3.745830357074737549e-01
-7.207747548818588257e-02 1.394048482179641724e-01 -1.035409420728683472e-01 1.685041934251785278e-01 -1.096441745758056641e-01 2.216212749481201172e-01 1.566203497350215912e-02 -1.984368115663528442e-01 1.043254882097244263e-01 2.036301195621490479e-01 -4.679788276553153992e-02 7.481955457478761673e-03 -4.204370081424713135e-02 1.525019556283950806e-01 -1.210206970572471619e-01 -1.646484583616256714e-01 -1.958422213792800903e-01 6.362917274236679077e-02 2.972056865692138672e-01 1.400011479854583740e-01 -4.379315078258514404e-01 1.504231244325637817e-01 -3.327235579490661621e-02 7.619895786046981812e-02 -9.400735795497894287e-02 -2.892970740795135498e-01 5.977265536785125732e-02 -4.261712431907653809e-01 8.534083515405654907e-02 3.166046738624572754e-02 2.291973084211349487e-01 6.262045353651046753e-02
4.976923763751983643e-02 -5.580046400427818298e-02 -1.666672341525554657e-02 -1.459741382859647274e-03 -4.270562827587127686e-01 1.691312491893768311e-01 6.132765556685626507e-04 -6.828047335147857666e-02 5.126472562551498413e-02 1.476051658391952515e-01 -4.852168262004852295e-02 2.014381811022758484e-02 -3.383919224143028259e-02 1.335576921701431274e-01 -3.466248139739036560e-02 -1.157275959849357605e-01 -9.050127118825912476e-03 -8.326509594917297363e-02 2.297261655330657959e-01 -1.844934076070785522e-01 -4.901409745216369629e-01 2.547319605946540833e-02 -2.142682671546936035e-01 2.802220284938812256e-01 3.037973940372467041e-01 -2.956428229808807373e-01 1.277349442243576050e-01 1.310648173093795776e-01 1.577423065900802612e-01 -1.300079524517059326e-01 9.100171737372875214e-03 5.935748666524887085e-02
-1.139347404241561890e-01 -1.533445902168750763e-02 -2.073380649089813232e-01 -1.196211874485015869e-01 -2.662125527858734131e-01 3.317230343818664551e-01 -1.676057577133178711e-01 2.365760505199432373e-01 -7.821631431579589844e-02 6.845913082361221313e-02 -4.055036008358001709e-01 -3.882703930139541626e-02 -2.597934603691101074e-01 1.283928602933883667e-01 -5.616351217031478882e-02 1.574719548225402832e-01 -1.732519865036010742e-01 2.474678903818130493e-01 1.078499853610992432e-01 -1.269281953573226929e-01 -2.624797821044921875e-01 -8.721755445003509521e-02 -9.613630920648574829e-02 -1.102480515837669373e-01 -4.357228428125381470e-02 1.232083886861801147e-02 2.020905017852783203e-01 -1.764137446880340576e-01 7.533878833055496216e-02 -6.400602310895919800e-02 1.035782173275947571e-01 2.538300454616546631e-01
-9.348773211240768433e-02 -2.860414683818817139e-01 8.964001387357711792e-02 3.705928847193717957e-02 -3.760986328125000000e-01 -1.795595698058605194e-02 9.950882941484451294e-02 -7.631935924291610718e-02 2.119020223617553711e-01 -1.354900159640237689e-04 -4.974616169929504395e-01 1.646843403577804565e-01 -9.139524400234222412e-02 -1.038712412118911743e-01 1.623705327510833740e-01 -1.580964177846908569e-01 2.693361416459083557e-02 7.837680727243423462e-02 2.892071008682250977e-01 1.194627285003662109e-01 1.739894598722457886e-02 -6.528760492801666260e-02 -5.239773169159889221e-02 1.152135506272315979e-01 1.133888885378837585e-01 -2.588393390178680420e-01 -8.572161197662353516e-02 -1.874380707740783691e-01 -1.416199803352355957e-01 -1.249481812119483948e-01 2.341472059488296509e-01 -1.197719126939773560e-01
-6.227596849203109741e-02 -1.593719720840454102e-01 -7.179972529411315918e-02 -5.540158972144126892e-02 -1.257139146327972412e-01 1.810713410377502441e-01 -5.668139830231666565e-02 2.380741983652114868e-01 -1.305113732814788818e-01 -1.318190339952707291e-02 -1.072190478444099426e-01 2.620907723903656006e-01 -5.977818742394447327e-02 1.451426893472671509e-01 9.479242563247680664e-02 -4.466907680034637451e-02 -1.719576865434646606e-01 1.316870450973510742e-01 5.470567345619201660e-01 -3.919605538249015808e-02 -1.135761737823486328e-01 2.538256347179412842e-03 -1.227805614471435547e-01 -1.682079285383224487e-01 -7.766395062208175659e-02 -8.615447580814361572e-02 1.965634524822235107e-01 2.096509933471679688e-01 -2.215337455272674561e-01 -1.603584140539169312e-01 2.638783454895019531e-01 2.766544222831726074e-01
-8.187451399862766266e-03 -7.295145094394683838e-02 2.906246483325958252e-01 1.124485731124877930e-01 5.667970702052116394e-02 -1.948245614767074585e-01 -6.292764842510223389e-02 -1.130778193473815918e-01 1.052079722285270691e-02 2.140326201915740967e-01 -7.266791909933090210e-02 -1.192848570644855499e-02 -4.579204320907592773e-02 2.183330208063125610e-01 2.270096242427825928e-01 -1.144614517688751221e-01 -3.120963573455810547e-01 3.187893331050872803e-01 3.919057846069335938e-01 1.974533125758171082e-02 -2.925099134445190430e-01 1.602662727236747742e-02 -1.845779567956924438e-01 1.611287593841552734e-01 9.233213961124420166e-02 -9.231074154376983643e-02 -1.546728163957595825e-01 -2.322827726602554321e-01 -4.742332175374031067e-02 -2.460064589977264404e-01 -4.828052222728729248e-02 1.223015561699867249e-01
7.969480752944946289e-02 -2.015003934502601624e-02 1.676360815763473511e-01 2.712808251380920410e-01 2.223430275917053223e-01 1.416074782609939575e-01 -1.405136473476886749e-02 -1.089092567563056946e-01 1.507844477891921997e-01 -8.351369947195053101e-02 -1.546678692102432251e-01 1.836581528186798096e-01 -1.535861492156982422e-01 9.576887637376785278e-02 1.340372115373611450e-01 -1.220115423202514648e-01 -4.907562863081693649e-03 2.109245210886001587e-01 1.642440259456634521e-01 -1.858228594064712524e-01 -2.552939057350158691e-01 1.431682258844375610e-01 -2.836951911449432373e-01 6.568318605422973633e-02 9.513659030199050903e-02 -3.019225001335144043e-01 2.180178165435791016e-01 -8.553392440080642700e-02 3.102315068244934082e-01 -1.679481565952301025e-01 9.152133762836456299e-02 3.043889403343200684e-01
-4.840654879808425903e-02 -2.654825747013092041e-01 -1.093121394515037537e-01 -7.138664275407791138e-02 2.023756876587867737e-02 -7.687415927648544312e-02 -3.792051970958709717e-02 7.506256550550460815e-02 1.682056933641433716e-01 3.247597068548202515e-02 -1.618610024452209473e-01 4.030948877334594727e-01 1.743232756853103638e-01 -2.615172266960144043e-01 -5.549670383334159851e-02 -9.681572020053863525e-02 1.806003302335739136e-01 2.434592694044113159e-01 2.723444700241088867e-01 6.118597462773323059e-02 -3.054215312004089355e-01 1.338547766208648682e-01 -2.910467386245727539e-01 2.734316289424896240e-01 1.261665970087051392e-01 -8.938352018594741821e-02 4.753576591610908508e-02 -1.125923022627830505e-01 1.232974529266357422e-01 2.624456584453582764e-01 4.345667734742164612e-02 4.674110561609268188e-02
-2.727500686887651682e-04 -1.615615338087081909e-01 -2.100275456905364990e-02 -1.074173897504806519e-01 -1.357975155115127563e-01 2.931509613990783691e-01 3.048588633537292480e-01 -1.182591170072555542e-01 -7.617592811584472656e-02 -8.007259666919708252e-02 -2.937549948692321777e-01 4.785954952239990234e-02 1.925302147865295410e-01 2.183451801538467407e-01 2.952248156070709229e-01 -4.582444205880165100e-02 7.732513546943664551e-02 1.966468244791030884e-02 8.089657872915267944e-02 -2.074980884790420532e-01 -8.090882003307342529e-02 -8.162280544638633728e-03 -4.105207324028015137e-01 -5.803529545664787292e-02 2.505127787590026855e-01 -1.589713990688323975e-01 1.281013637781143188e-01 -1.025920733809471130e-01 1.005522087216377258e-01 -8.768068253993988037e-02 2.005003094673156738e-01 2.614996433258056641e-01
1.096485704183578491e-01 -1.720159649848937988e-01 -7.173128426074981689e-03 3.781697526574134827e-02 -3.346287012100219727e-01 -2.658743858337402344e-01 -3.177136182785034180e-02 1.140644960105419159e-02 -3.470595926046371460e-02 1.969005465507507324e-01 -1.160424798727035522e-01 1.136196404695510864e-01 -2.231576591730117798e-01 1.773350685834884644e-01 5.557882040739059448e-02 -1.425710469484329224e-01 -9.731664508581161499e-02 2.171024382114410400e-01 3.065529167652130127e-01 -9.465095400810241699e-02 -1.019377782940864563e-01 -4.333380982279777527e-02 -2.061911076307296753e-01 2.245802730321884155e-01 -1.968274712562561035e-01 6.498045288026332855e-03 -1.332508474588394165e-01 -2.148350030183792114e-01 -1.450044810771942139e-01 -3.363839983940124512e-01 -1.333027482032775879e-01 2.875549197196960449e-01
-1.619686037302017212e-01 3.691662847995758057e-02 -2.174146026372909546e-01 -5.984871089458465576e-02 1.498827934265136719e-01 -2.203978411853313446e-02 7.123008370399475098e-03 -2.177782505750656128e-01 2.603074908256530762e-01 -8.824133127927780151e-02 1.023725792765617371e-01 -5.123576149344444275e-02 -1.499270200729370117e-01 -4.677969496697187424e-03 -1.773764751851558685e-02 2.104284614324569702e-02 -1.495642066001892090e-01 2.746773660182952881e-01 1.368403881788253784e-01 -1.229883283376693726e-01 -2.614156901836395264e-01 3.406827449798583984e-01 -2.653682529926300049e-01 7.104995846748352051e-02 1.491847820580005646e-02 -1.807176172733306885e-01 2.528144605457782745e-02 -2.093243747949600220e-01 1.447393745183944702e-01 -2.221548706293106079e-01 3.189504444599151611e-01 3.135374188423156738e-01
6.846688687801361084e-02 -1.154657527804374695e-01 -1.552433669567108154e-01 1.468659788370132446e-01 -4.910103976726531982e-02 3.626349568367004395e-01 1.124063134193420410e-01 -2.497231215238571167e-02 8.732467144727706909e-02 -2.893961966037750244e-01 -2.767958343029022217e-01 1.868156790733337402e-01 2.135226735845208168e-03 6.386044621467590332e-02 4.043969213962554932e-01 -1.204613298177719116e-01 -3.648213669657707214e-02 -3.279572725296020508e-02 1.333447545766830444e-01 -2.804262638092041016e-01 -1.324746608734130859e-01 7.347985357046127319e-02 -4.339664876461029053e-01 9.775120019912719727e-02 4.381885379552841187e-02 -4.916237294673919678e-02 -1.120090410113334656e-01 -7.965159416198730469e-02 5.789225175976753235e-02 -1.357789933681488037e-01 1.826568692922592163e-01 7.796262949705123901e-02
1.456104367971420288e-01 2.805624529719352722e-02 -2.621180005371570587e-02 6.329990923404693604e-02 9.628260880708694458e-02 -1.378878057003021240e-01 -4.101782292127609253e-02 -2.122903615236282349e-01 1.748726218938827515e-01 1.591503173112869263e-01 -1.442154049873352051e-01 2.540486864745616913e-02 -6.315623223781585693e-02 2.724452018737792969e-01 -3.746877424418926239e-03 -4.219955950975418091e-02 -8.932919800281524658e-02 4.244706779718399048e-02 2.829903960227966309e-01 -3.465055227279663086e-01 -2.325702607631683350e-01 -5.684703961014747620e-02 -5.126843452453613281e-01 1.646109670400619507e-01 -1.518882345408201218e-02 -1.066280007362365723e-01 1.658063977956771851e-01 -2.826103568077087402e-01 -1.937906742095947266e-01 -5.433490872383117676e-02 1.117468029260635376e-01 1.084988862276077271e-01
4.698621481657028198e-02 -1.090984269976615906e-01 -3.898473829030990601e-02 -5.004096403717994690e-02 -1.511897891759872437e-01 1.250744760036468506e-01 9.517121315002441406e-02 -2.177723199129104614e-01 1.412512958049774170e-01 -3.402057662606239319e-02 -1.810306906700134277e-01 1.407082080841064453e-01 -9.904857724905014038e-02 1.151968464255332947e-01 2.273683845996856689e-01 -1.700662672519683838e-01 8.414077013731002808e-02 1.809473782777786255e-01 3.344218432903289795e-01 -3.940226882696151733e-02 -6.431072205305099487e-02 2.199613898992538452e-01 -2.872035503387451172e-01 2.164380550384521484e-01 -2.641126811504364014e-01 -4.548017978668212891e-01 -1.351186633110046387e-01 -8.208335377275943756e-03 6.301402300596237183e-02 -5.096523463726043701e-02 2.700697183609008789e-01 2.957544289529323578e-03
-2.219194173812866211e-01 -1.975819915533065796e-01 5.738398805260658264e-02 -1.603539139032363892e-01 -2.712666690349578857e-01 3.106091916561126709e-01 -7.165538519620895386e-02 -9.570445865392684937e-02 2.141909748315811157e-01 1.597830206155776978e-01 -4.305641949176788330e-01 7.058449834585189819e-02 -1.797213256359100342e-01 -9.410782158374786377e-02 -3.791132010519504547e-03 -4.753563180565834045e-02 1.691477149724960327e-01 5.776716396212577820e-02 3.953572735190391541e-02 3.834083210676908493e-03 -3.323914110660552979e-01 2.399118691682815552e-01 -5.851360410451889038e-02 2.851293385028839111e-01 5.187263712286949158e-02 1.171347126364707947e-01 1.480849981307983398e-01 2.098809778690338135e-01 4.120239987969398499e-02 -1.358861774206161499e-01 5.400369316339492798e-02 3.719656541943550110e-02
4.957785829901695251e-03 -1.887025982141494751e-01 1.000263821333646774e-02 4.833802953362464905e-02 1.008796691894531250e-01 4.000885188579559326e-01 -9.745468944311141968e-02 1.779479235410690308e-01 -2.361330017447471619e-02 3.554825112223625183e-02 -1.080304235219955444e-01 4.602933824062347412e-01 -5.678491666913032532e-02 7.809052616357803345e-02 1.197870150208473206e-01 -1.801599189639091492e-02 7.140012830495834351e-02 2.019729465246200562e-01 3.153410553932189941e-01 -4.497648403048515320e-02 -1.959757059812545776e-01 3.386633396148681641e-01 -2.255714237689971924e-01 7.188402861356735229e-02 7.792709022760391235e-02 -1.912784129381179810e-01 1.187294274568557739e-01 -1.721935570240020752e-01 1.425391286611557007e-01 5.762447044253349304e-02 1.470524370670318604e-01 1.139688268303871155e-01
3.329775035381317139e-01 4.312126897275447845e-03 -5.335222557187080383e-02 -1.677806377410888672e-01 6.818669289350509644e-02 1.802890747785568237e-01 2.236784100532531738e-01 1.643651910126209259e-02 3.062903881072998047e-02 -9.102530777454376221e-02 -4.050502777099609375e-01 2.664946913719177246e-01 -1.623348146677017212e-02 -9.608402848243713379e-03 2.090428024530410767e-01 -2.356340736150741577e-01 1.240773424506187439e-01 -9.698319248855113983e-03 1.916846036911010742e-01 -1.823024600744247437e-01 -2.714563012123107910e-01 1.322170346975326538e-01 -3.779639601707458496e-01 9.975533932447433472e-02 -1.157609596848487854e-01 -1.349082496017217636e-02 -4.440733045339584351e-02 -2.266763299703598022e-01 -4.182966053485870361e-02 5.881990864872932434e-02 1.533807814121246338e-01 4.064044728875160217e-02
-3.360366523265838623e-01 -1.850535273551940918e-01 -1.723424345254898071e-01 1.474464088678359985e-01 -6.021532416343688965e-02 1.386705189943313599e-01 -1.265886574983596802e-01 -2.067138105630874634e-01 -1.094445884227752686e-01 -1.261334568262100220e-01 -6.433143746107816696e-03 6.791465915739536285e-03 6.482493877410888672e-02 1.468084752559661865e-01 8.160524815320968628e-02 1.984102092683315277e-02 2.142229229211807251e-01 4.473118185997009277e-01 3.642460107803344727e-01 -6.003185361623764038e-02 -3.975126147270202637e-02 -1.317925155162811279e-01 -2.249718010425567627e-01 2.141631543636322021e-01 1.081530600786209106e-01 -2.147977799177169800e-01 -4.405269026756286621e-02 -6.746210902929306030e-02 -2.095722407102584839e-02 -1.887301802635192871e-01 8.990051597356796265e-02 2.298798561096191406e-01
4.863007366657257080e-02 -2.429582774639129639e-01 -6.453265249729156494e-02 2.595885992050170898e-01 -8.521469682455062866e-02 1.391666382551193237e-01 1.353627294301986694e-01 -6.501778215169906616e-02 4.464597627520561218e-02 -2.457036972045898438e-01 -1.944673955440521240e-01 1.642998903989791870e-01 1.440152227878570557e-01 1.481855362653732300e-01 2.927283048629760742e-01 -3.649396821856498718e-02 8.151983469724655151e-02 1.001927927136421204e-01 1.334585696458816528e-01 5.084291473031044006e-02 1.247590631246566772e-01 1.546717062592506409e-02 -4.381208419799804688e-01 3.009821772575378418e-01 2.599374055862426758e-01 -1.914171576499938965e-01 -3.094701282680034637e-02 -1.122647076845169067e-01 1.326423734426498413e-01 -1.874327212572097778e-01 9.209994971752166748e-02 2.158212661743164062e-01
-5.090381205081939697e-02 -1.459137201309204102e-01 -3.640498593449592590e-02 -2.773053199052810669e-02 -2.053169608116149902e-01 2.800599634647369385e-01 1.073393002152442932e-01 1.607219278812408447e-01 1.527367997914552689e-02 2.541096806526184082e-01 -3.387780189514160156e-01 2.765606716275215149e-02 -3.170135021209716797e-01 -2.538646459579467773e-01 2.065191715955734253e-01 -2.206299304962158203e-01 1.806594878435134888e-01 3.054549731314182281e-02 2.289971113204956055e-01 -7.254458218812942505e-02 -5.314912274479866028e-02 1.383557468652725220e-01 -1.900296509265899658e-01 2.319316118955612183e-01 -1.013705655932426453e-01 -2.194242030382156372e-01 8.406838774681091309e-02 9.469988942146301270e-02 -1.383850425481796265e-01 -1.905160583555698395e-02 2.508448362350463867e-01 1.393912285566329956e-01
-1.180392131209373474e-01 -2.741979658603668213e-01 9.543719142675399780e-02 -5.967272445559501648e-02 -2.033610492944717407e-01 6.678367406129837036e-02 -1.245190128684043884e-01 1.454610824584960938e-01 1.423143446445465088e-01 -1.833085529506206512e-02 -2.760440111160278320e-01 1.545704305171966553e-01 5.462496355175971985e-02 8.619541674852371216e-02 1.931066066026687622e-01 1.893600262701511383e-02 4.732195660471916199e-02 1.639331728219985962e-01 4.196994602680206299e-01 1.264627277851104736e-01 -9.732767008244991302e-03 -7.817555963993072510e-02 -3.563137650489807129e-01 4.537646770477294922e-01 -4.149210453033447266e-02 -1.907860487699508667e-01 1.110454946756362915e-01 5.694425106048583984e-02 -4.292372986674308777e-02 -7.019028812646865845e-02 -6.016347557306289673e-02 -1.502797007560729980e-01
-2.258023619651794434e-01 -3.825557231903076172e-01 -2.792679239064455032e-03 6.510998308658599854e-02 -1.301020085811614990e-01 1.557029932737350464e-01 2.620586752891540527e-01 -1.811176910996437073e-02 1.450585015118122101e-02 2.844763174653053284e-02 -2.513688206672668457e-01 1.340464800596237183e-01 4.063775762915611267e-02 7.812208030372858047e-03 2.297061681747436523e-01 -5.297058820724487305e-02 -8.975945413112640381e-02 -4.814101383090019226e-02 4.714749753475189209e-01 -2.421853691339492798e-01 -1.600936651229858398e-01 2.406092882156372070e-01 -1.858573108911514282e-01 1.065042614936828613e-01 1.981786489486694336e-01 7.513363659381866455e-02 -2.316262573003768921e-02 1.846633106470108032e-01 1.226051077246665955e-01 -2.443221211433410645e-02 -1.790311932563781738e-01 2.869341149926185608e-02
7.058928161859512329e-02 3.620047122240066528e-02 1.642002612352371216e-01 9.516856074333190918e-02 -4.410499334335327148e-02 -1.107445359230041504e-01 -7.912002503871917725e-02 -1.786832511425018311e-01 4.430834576487541199e-02 -2.829958684742450714e-02 -1.138700544834136963e-01 4.429499059915542603e-02 -1.869911514222621918e-02 1.904840022325515747e-01 3.139436542987823486e-01 -2.604297399520874023e-01 -1.197826117277145386e-01 3.187233507633209229e-01 1.253293007612228394e-01 -2.408260107040405273e-02 1.225768961012363434e-02 1.130938306450843811e-01 -4.028246104717254639e-01 3.571943044662475586e-01 7.284922897815704346e-02 9.995746426284313202e-03 -8.854680508375167847e-02 -3.073121905326843262e-01 -4.620453342795372009e-02 -1.073265001177787781e-01 2.583517730236053467e-01 2.479442507028579712e-01
6.373734027147293091e-02 1.201744303107261658e-01 -1.771494746208190918e-01 -1.264124065637588501e-01 -1.007491424679756165e-01 9.879454225301742554e-02 2.319872677326202393e-01 1.033877059817314148e-01 -1.993435807526111603e-02 -8.931410312652587891e-02 -3.668113052845001221e-01 2.849045097827911377e-01 -2.884115278720855713e-01 3.560098633170127869e-02 2.564027607440948486e-01 5.235790088772773743e-02 2.043374627828598022e-01 1.156123504042625427e-01 3.700049817562103271e-01 -6.798365712165832520e-02 -2.700003087520599365e-01 1.382749974727630615e-01 -3.177756667137145996e-01 -3.020626492798328400e-02 7.778941094875335693e-02 -2.346501871943473816e-02 -1.673504412174224854e-01 -1.396910250186920166e-01 -3.743218630552291870e-02 5.674946680665016174e-02 5.017393454909324646e-02 -1.444564312696456909e-01
-2.726342380046844482e-01 -1.041611433029174805e-01 -1.335713863372802734e-01 1.589231342077255249e-01 -1.637001037597656250e-01 6.406915187835693359e-02 -2.561967372894287109e-01 2.685979474335908890e-03 1.314197331666946411e-01 -1.573187708854675293e-01 -1.560336351394653320e-01 -3.665979206562042236e-02 1.339130550622940063e-01 -1.253516674041748047e-01 6.332672387361526489e-02 7.241795957088470459e-02 2.377077192068099976e-01 2.968637645244598389e-01 3.768614828586578369e-01 1.743006706237792969e-02 -6.823609024286270142e-02 -1.558510959148406982e-01 -1.404404193162918091e-01 2.427162677049636841e-01 1.900625787675380707e-02 -2.691333293914794922e-01 -6.867824704386293888e-04 -2.939683496952056885e-01 -2.081525474786758423e-01 -2.334956526756286621e-01 1.008578836917877197e-01 5.283514037728309631e-02
-1.702650934457778931e-01 7.294292002916336060e-02 -7.298775017261505127e-02 -1.321805715560913086e-01 -3.352445662021636963e-01 2.415581941604614258e-01 -1.967267245054244995e-01 1.817926466464996338e-01 -4.280241951346397400e-02 4.235123097896575928e-02 -3.228818178176879883e-01 -7.324831187725067139e-02 -7.861679792404174805e-02 -7.913809269666671753e-02 -1.254639308899641037e-02 9.322781115770339966e-02 -2.001503407955169678e-01 3.093064725399017334e-01 2.292617112398147583e-01 5.797572061419487000e-02 -3.568545877933502197e-01 5.483150109648704529e-02 -3.256106972694396973e-01 6.455051898956298828e-02 8.434603363275527954e-02 3.223483636975288391e-02 -1.944719851016998291e-01 -1.498157382011413574e-01 2.638722769916057587e-03 2.356648445129394531e-01 -9.528720378875732422e-02 -2.509004250168800354e-02
8.188549429178237915e-03 -4.643759876489639282e-02 3.798954933881759644e-02 9.114599972963333130e-02 -1.686475723981857300e-01 2.593085169792175293e-01 -6.084661581553518772e-04 1.936106234788894653e-01 7.081929594278335571e-02 -1.967470198869705200e-01 -4.589115679264068604e-01 3.395892307162284851e-02 1.115838140249252319e-01 -9.787411987781524658e-02 4.341020882129669189e-01 2.546765841543674469e-03 1.796225458383560181e-02 4.050973430275917053e-02 1.058598458766937256e-01 -1.742213815450668335e-01 1.881872676312923431e-02 7.318394631147384644e-02 -3.198403120040893555e-01 1.278235763311386108e-01 1.593004018068313599e-01 -1.778569370508193970e-01 -2.184013649821281433e-02 -1.712501496076583862e-01 1.381820533424615860e-02 -2.055314183235168457e-01 2.416177839040756226e-01 1.827615201473236084e-01
7.289408892393112183e-02 6.879145745187997818e-03 -2.652564086019992828e-02 -2.465882003307342529e-01 -3.277486264705657959e-01 3.312928974628448486e-01 5.625368654727935791e-02 3.047574684023857117e-02 -6.764122098684310913e-02 2.629272043704986572e-01 -2.958233952522277832e-01 -1.723377779126167297e-02 1.917509362101554871e-02 -3.110262751579284668e-01 -3.441604785621166229e-03 -2.606555074453353882e-02 -1.366799622774124146e-01 2.467043399810791016e-01 2.130889445543289185e-01 -6.197566166520118713e-03 -7.757802028208971024e-03 7.886474579572677612e-02 -2.487463951110839844e-01 1.384013742208480835e-01 3.592195510864257812e-01 5.448109656572341919e-02 1.061579138040542603e-01 -2.512781023979187012e-01 1.535439491271972656e-01 -7.747998088598251343e-02 6.042540818452835083e-02 -2.459653094410896301e-02
-1.701630800962448120e-01 -1.322781592607498169e-01 -2.096995115280151367e-01 2.165201008319854736e-01 -4.222100228071212769e-02 1.992806792259216309e-01 -4.508492536842823029e-03 -2.510254979133605957e-01 -8.274962753057479858e-02 -2.161544412374496460e-01 -1.108784377574920654e-01 1.030874699354171753e-01 1.239520907402038574e-01 -3.767431154847145081e-02 7.893833518028259277e-02 1.644782535731792450e-02 2.077332139015197754e-01 4.409185647964477539e-01 3.394711613655090332e-01 -9.568220935761928558e-03 -1.167792528867721558e-01 -6.310842186212539673e-02 -1.385645717382431030e-01 3.506935238838195801e-01 3.567715734243392944e-02 -3.229628205299377441e-01 2.159294858574867249e-02 -4.775591567158699036e-02 -8.057944476604461670e-02 -3.988688066601753235e-02 6.512894481420516968e-02 1.582250446081161499e-01
-1.287186592817306519e-01 -8.855186402797698975e-02 -1.810781955718994141e-01 1.638312190771102905e-01 9.704719483852386475e-02 2.655100263655185699e-02 3.619650900363922119e-01 1.140171140432357788e-01 -1.604258269071578979e-02 1.970320194959640503e-01 -2.305493801832199097e-01 1.831811070442199707e-01 9.893155097961425781e-02 5.799111723899841309e-02 1.453594118356704712e-01 1.759517006576061249e-02 7.572753727436065674e-02 8.130601793527603149e-02 4.396168589591979980e-01 -9.934365004301071167e-02 -1.650785803794860840e-01 1.683846712112426758e-01 -1.935930699110031128e-01 4.085460677742958069e-02 1.050650626420974731e-01 3.946113958954811096e-02 1.402293592691421509e-01 -1.018414720892906189e-01 2.640289068222045898e-02 -3.137963712215423584e-01 3.160303533077239990e-01 -2.225764691829681396e-01
1.489181816577911377e-01 -1.876605749130249023e-01 -1.906584799289703369e-01 3.610562300309538841e-03 -9.712199121713638306e-02 3.138935267925262451e-01 -5.704065039753913879e-02 1.971238404512405396e-01 -1.710194647312164307e-01 8.139763027429580688e-02 -3.393873572349548340e-02 5.262784287333488464e-02 -3.763712942600250244e-02 3.884729743003845215e-02 4.483642056584358215e-02 4.535616561770439148e-02 -1.594610810279846191e-01 1.546563208103179932e-01 4.573913514614105225e-01 1.899640709161758423e-01 -1.962058395147323608e-01 -2.409930527210235596e-02 -1.750835031270980835e-01 -5.920083820819854736e-02 -8.191092871129512787e-03 -9.335602074861526489e-02 1.834640651941299438e-01 8.039389550685882568e-02 -2.340822517871856689e-01 -1.195826679468154907e-01 2.699572145938873291e-01 3.881105780601501465e-01
3.058397397398948669e-02 -1.205758154392242432e-01 -2.151488363742828369e-01 -9.081670641899108887e-02 -2.151465229690074921e-02 1.550936698913574219e-01 -1.213736832141876221e-01 -1.325002014636993408e-01 1.213993728160858154e-01 -1.504206210374832153e-01 -4.519768059253692627e-01 1.088054105639457703e-01 -1.580935120582580566e-01 -1.740970313549041748e-01 -1.867575943470001221e-01 -8.078745752573013306e-02 -8.995628356933593750e-02 2.181605994701385498e-01 2.698308229446411133e-01 1.266731321811676025e-01 -3.538447022438049316e-01 -1.544089019298553467e-01 2.063095569610595703e-02 1.802729442715644836e-02 8.296835422515869141e-02 -1.606300845742225647e-02 7.481296360492706299e-02 -1.447848081588745117e-01 -2.764705717563629150e-01 8.651478588581085205e-02 5.976356938481330872e-02 3.278060555458068848e-01
2.432692982256412506e-02 -1.110602766275405884e-01 -3.914975747466087341e-02 -8.506933599710464478e-02 -7.791820168495178223e-02 -4.855325818061828613e-02 3.703180849552154541e-01 -2.002848833799362183e-01 2.070779949426651001e-01 1.564613580703735352e-01 -9.689704328775405884e-02 2.940030954778194427e-02 2.859876677393913269e-02 6.459417939186096191e-02 1.282495856285095215e-01 -2.078297361731529236e-02 3.842364251613616943e-01 -5.862986296415328979e-02 4.689034521579742432e-01 -9.923835843801498413e-02 -2.392605692148208618e-01 -5.446882173418998718e-02 -1.730198860168457031e-01 1.757385134696960449e-01 7.150084525346755981e-02 -3.466211259365081787e-01 1.775904148817062378e-01 -1.534215062856674194e-01 -1.469447184354066849e-02 -4.980070516467094421e-02 -4.144050180912017822e-02 8.103383332490921021e-02
8.992914855480194092e-02 -2.015454620122909546e-01 1.746418625116348267e-01 7.826247066259384155e-02 -2.671882212162017822e-01 1.718798726797103882e-01 6.920222193002700806e-02 -5.154836177825927734e-02 1.787359714508056641e-01 3.796080127358436584e-02 -5.106659531593322754e-01 1.014675423502922058e-01 9.192387759685516357e-02 -1.581038832664489746e-01 -1.050574630498886108e-01 -1.145390570163726807e-01 -4.687077179551124573e-02 1.032725274562835693e-01 4.595311582088470459e-01 8.179659396409988403e-02 -2.711598575115203857e-02 5.442309007048606873e-02 1.315267290920019150e-02 2.086166441440582275e-01 1.808385550975799561e-01 -1.647980660200119019e-01 -3.559798747301101685e-02 -1.921684592962265015e-01 -1.070432066917419434e-01 -9.850568324327468872e-02 1.989815682172775269e-01 -8.542943000793457031e-02
7.049293816089630127e-02 -5.278061702847480774e-02 7.034999877214431763e-02 1.284990310668945312e-01 -2.276870310306549072e-01 2.386876046657562256e-01 5.774801224470138550e-02 1.490108482539653778e-02 -1.462796777486801147e-01 1.103773191571235657e-01 -2.660443484783172607e-01 2.957353889942169189e-01 -1.125997770577669144e-02 -7.134859450161457062e-03 3.486538827419281006e-01 8.927863091230392456e-02 1.916787028312683105e-01 3.107049763202667236e-01 8.364575356245040894e-02 -4.514158517122268677e-02 -3.091341555118560791e-01 9.709101170301437378e-03 -3.724811673164367676e-01 1.340856216847896576e-02 -5.940159037709236145e-02 1.242458596825599670e-01 3.857539221644401550e-02 -3.643004596233367920e-01 4.754465818405151367e-02 2.477215416729450226e-02 6.171179190278053284e-02 -1.192215643823146820e-02
9.410680085420608521e-02 -1.571484953165054321e-01 -3.698546066880226135e-02 -3.085612785071134567e-03 -2.589484751224517822e-01 -2.536540925502777100e-01 2.842854708433151245e-02 1.068301033228635788e-02 1.244577672332525253e-02 2.561349570751190186e-01 -2.814792990684509277e-01 6.084433570504188538e-02 -6.779739260673522949e-02 1.999421566724777222e-01 8.810909092426300049e-02 -1.374156326055526733e-01 -6.999525427818298340e-02 3.185673952102661133e-01 1.720817834138870239e-01 -6.115506961941719055e-02 -5.280547589063644409e-02 1.091966554522514343e-01 -1.012319028377532959e-01 2.774799168109893799e-01 -1.619230210781097412e-01 4.265311360359191895e-02 2.219742350280284882e-02 -2.339488565921783447e-01 -2.110179960727691650e-01 -2.360291182994842529e-01 -3.364064171910285950e-02 4.318753480911254883e-01
1.797131747007369995e-01 -1.016120240092277527e-01 2.857112325727939606e-02 -1.323334127664566040e-01 -9.026980400085449219e-02 2.373377531766891479e-01 1.913873553276062012e-01 -2.636181712150573730e-01 -5.823994055390357971e-02 -2.730457298457622528e-02 -2.775929868221282959e-01 1.403840035200119019e-01 6.718461215496063232e-02 2.373387068510055542e-01 1.705787628889083862e-01 -2.576934695243835449e-01 2.333976030349731445e-01 1.766213327646255493e-01 3.246544003486633301e-01 -1.842497289180755615e-02 -3.977019488811492920e-01 -9.724202752113342285e-02 -2.582829259335994720e-02 7.498010247945785522e-02 8.231218904256820679e-02 -6.632799655199050903e-02 1.324014831334352493e-02 -1.813347786664962769e-01 -8.904671669006347656e-02 7.490108162164688110e-02 2.849416136741638184e-01 -8.314949274063110352e-02
-1.318255513906478882e-01 -3.643916547298431396e-02 1.130146980285644531e-01 -1.450023949146270752e-01 -1.350647807121276855e-01 -5.335844680666923523e-02 -9.563469886779785156e-02 -1.692605465650558472e-01 7.659902423620223999e-02 -2.730405926704406738e-01 -3.584622144699096680e-01 4.060449823737144470e-02 3.143772855401039124e-02 -4.483012482523918152e-02 9.174223244190216064e-02 7.994281128048896790e-03 -1.717701852321624756e-01 6.794205307960510254e-02 3.453311026096343994e-01 -2.947298251092433929e-02 -1.853648573160171509e-01 -1.009249538183212280e-01 -1.616362780332565308e-01 -1.251257359981536865e-01 -1.377175748348236084e-01 -1.157966181635856628e-01 -8.660913258790969849e-02 -3.072635531425476074e-01 -4.412868246436119080e-02 -3.870732188224792480e-01 -1.657629907131195068e-01 3.353518843650817871e-01
-5.161152221262454987e-03 1.316309422254562378e-01 1.825740933418273926e-01 -5.334821715950965881e-02 -1.259045451879501343e-01 -1.714302152395248413e-01 6.304214894771575928e-02 -1.697700023651123047e-01 1.624744981527328491e-01 -7.960287481546401978e-02 -2.308232039213180542e-01 -1.117612868547439575e-01 -3.000166118144989014e-01 1.200245842337608337e-01 2.031142711639404297e-01 -2.978024631738662720e-02 -3.048740327358245850e-01 2.488541603088378906e-01 1.251914203166961670e-01 -2.569618076086044312e-02 -1.730375587940216064e-01 4.115765914320945740e-02 -4.051537811756134033e-01 2.319993525743484497e-01 9.644137322902679443e-02 -4.584728181362152100e-02 -1.502624750137329102e-01 -1.393060237169265747e-01 1.418559160083532333e-02 -2.144149392843246460e-01 2.605193853378295898e-01 1.873931735754013062e-01
-2.383469641208648682e-01 1.112317144870758057e-01 -2.516230046749114990e-01 -1.490167081356048584e-01 1.219012774527072906e-02 -1.143070906400680542e-01 1.911571174860000610e-01 -8.932031691074371338e-02 -1.153793111443519592e-01 7.067994773387908936e-02 -4.704165831208229065e-02 1.304875612258911133e-01 5.087910592555999756e-02 -8.314512670040130615e-03 2.258113026618957520e-02 -7.951528578996658325e-02 -3.022392988204956055e-01 2.229632884263992310e-01 3.707561492919921875e-01 -3.367868810892105103e-02 -1.223327815532684326e-01 5.605793558061122894e-03 -2.984999716281890869e-01 -9.743912518024444580e-02 -2.210246324539184570e-01 -7.753634452819824219e-02 1.773543357849121094e-01 -2.267934679985046387e-01 3.056429028511047363e-01 -8.619903028011322021e-02 1.248002126812934875e-01 3.051238954067230225e-01
-4.486240446567535400e-02 -7.597885280847549438e-02 3.319259034469723701e-03 4.467976465821266174e-02 -9.627415984869003296e-02 3.627835810184478760e-01 -5.014638416469097137e-03 5.259699746966362000e-02 -7.714147120714187622e-02 -3.014664910733699799e-02 -2.349382489919662476e-01 2.001732885837554932e-01 -1.083832681179046631e-01 1.182407662272453308e-01 3.309830427169799805e-01 -9.931365400552749634e-02 1.628684103488922119e-01 2.086322009563446045e-01 3.979721665382385254e-01 -2.657570242881774902e-01 -2.265652716159820557e-01 2.247199863195419312e-01 -5.237443745136260986e-02 -1.691559851169586182e-01 -2.739548683166503906e-01 -5.180561169981956482e-02 -6.133636925369501114e-03 -1.869056671857833862e-01 -5.386076401919126511e-03 -9.393534064292907715e-02 1.964421421289443970e-01 8.288992941379547119e-02
-2.818811833858489990e-01 -2.238474190235137939e-01 -7.233314961194992065e-02 2.202474921941757202e-01 -4.501540660858154297e-01 -5.865416605956852436e-04 -1.134677752852439880e-01 6.743460893630981445e-02 4.452157020568847656e-02 7.089024037122726440e-02 -2.149804234504699707e-01 -2.044366113841533661e-02 2.065625041723251343e-03 2.305759489536285400e-01 1.863430589437484741e-01 -1.232740208506584167e-01 1.134488433599472046e-01 -3.190368413925170898e-02 2.805709242820739746e-01 -8.418885618448257446e-02 -2.636668086051940918e-01 8.328553289175033569e-02 -1.024348139762878418e-01 -1.520133316516876221e-01 -5.929706990718841553e-02 -1.636669039726257324e-01 2.750326693058013916e-01 1.074605062603950500e-02 -1.854232549667358398e-01 -5.402083694934844971e-02 2.795952260494232178e-01 9.280226379632949829e-02
-1.521476730704307556e-02 -8.934018015861511230e-02 5.858984217047691345e-02 7.993205636739730835e-02 1.938894018530845642e-02 -2.069786339998245239e-01 9.250453859567642212e-02 -3.311152756214141846e-02 9.247861057519912720e-02 -2.233502827584743500e-02 -1.263801902532577515e-01 -7.072620093822479248e-02 -1.244940459728240967e-01 1.024185866117477417e-01 2.643096446990966797e-01 -2.225080728530883789e-01 -2.247714400291442871e-01 3.520072400569915771e-01 8.415921777486801147e-02 -2.009425014257431030e-01 -1.317247599363327026e-01 -1.022845041006803513e-02 -5.772520899772644043e-01 1.815638542175292969e-01 1.258960068225860596e-01 -4.983876645565032959e-02 -2.767762169241905212e-02 -9.224025160074234009e-02 -2.195125818252563477e-01 -6.200489588081836700e-04 2.016204148530960083e-01 1.781403422355651855e-01
-2.818294614553451538e-02 -8.450874686241149902e-02 -9.729690849781036377e-03 3.651117533445358276e-02 -1.336227208375930786e-01 2.120360583066940308e-01 1.930612176656723022e-01 -4.197577759623527527e-02 1.222054138779640198e-01 1.546653211116790771e-01 -1.076226085424423218e-01 -3.823084384202957153e-02 -1.253961622714996338e-01 -2.147579938173294067e-01 3.157085180282592773e-01 -2.271575778722763062e-01 3.020000457763671875e-01 1.390223950147628784e-01 2.842382490634918213e-01 4.141765460371971130e-02 -1.247738599777221680e-01 2.064455747604370117e-01 -2.076788544654846191e-01 4.873369354754686356e-03 1.072639599442481995e-02 -3.501939773559570312e-01 2.473163604736328125e-01 4.937631264328956604e-02 -8.846075832843780518e-02 -3.699249774217605591e-02 3.220745325088500977e-01 1.735198944807052612e-01
4.427034035325050354e-02 -7.247759401798248291e-02 -2.116217091679573059e-02 1.289675384759902954e-01 -3.972260355949401855e-01 1.553518474102020264e-01 3.026177175343036652e-02 -3.270706236362457275e-01 -5.563361197710037231e-02 2.768124267458915710e-02 -2.683906853199005127e-01 -1.240191422402858734e-02 -1.413091868162155151e-01 5.695427954196929932e-02 2.198617160320281982e-01 -1.746913045644760132e-01 4.281910508871078491e-02 -1.104065924882888794e-01 1.616138517856597900e-01 -1.388636678457260132e-01 -4.262451529502868652e-01 -1.232271268963813782e-02 -1.666889190673828125e-01 3.211612999439239502e-01 2.536997497081756592e-01 -1.000614240765571594e-01 -1.554592251777648926e-01 3.132153302431106567e-02 1.560826599597930908e-01 -8.810070343315601349e-03 5.567798018455505371e-02 9.230553358793258667e-02
7.961513847112655640e-02 -1.885028034448623657e-01 4.002453014254570007e-02 -4.558841511607170105e-02 3.466801345348358154e-02 4.371079802513122559e-02 -7.435824722051620483e-02 3.413582965731620789e-02 -2.342221327126026154e-03 2.140402644872665405e-01 -4.347664415836334229e-01 -1.606897562742233276e-01 1.472914516925811768e-01 1.001091301441192627e-01 2.701034210622310638e-02 -2.574457526206970215e-01 -7.850547134876251221e-02 3.781452476978302002e-01 4.273936748504638672e-01 4.624653235077857971e-02 5.380566697567701340e-03 8.935561776161193848e-02 -1.861622929573059082e-01 2.689412832260131836e-01 1.136906296014785767e-01 -8.954089134931564331e-02 -4.850612580776214600e-02 1.646666601300239563e-02 7.055999338626861572e-02 -9.859007596969604492e-02 3.127697706222534180e-01 -1.427702605724334717e-02
7.773899286985397339e-02 -2.046105265617370605e-01 1.268357932567596436e-01 -2.246233969926834106e-01 -4.364090412855148315e-02 1.449628174304962158e-01 1.966162025928497314e-01 -2.229562848806381226e-01 -7.115510851144790649e-02 9.870922565460205078e-02 -1.944825947284698486e-01 -1.095750778913497925e-01 1.036291662603616714e-02 2.460846006870269775e-01 -5.992878973484039307e-02 -9.091600775718688965e-02 3.252354264259338379e-01 2.525424212217330933e-02 3.869323730468750000e-01 -2.100984007120132446e-01 -1.746736615896224976e-01 7.266642153263092041e-02 -2.964306175708770752e-01 2.178262025117874146e-01 3.682599961757659912e-02 -1.413929611444473267e-01 -1.186353713274002075e-02 -9.556287527084350586e-02 1.378207504749298096e-01 -1.173664554953575134e-01 -5.391728878021240234e-02 3.153106570243835449e-01
1.190843135118484497e-01 -9.830543398857116699e-02 -9.366179816424846649e-03 -4.753287509083747864e-02 -3.285875618457794189e-01 1.558928340673446655e-01 9.910240769386291504e-02 -5.186657607555389404e-02 3.727191314101219177e-02 1.959070265293121338e-01 -4.317140206694602966e-03 -5.311904102563858032e-02 -5.144856870174407959e-03 7.462979108095169067e-02 -2.060238569974899292e-01 -2.463231794536113739e-02 -8.522517234086990356e-02 -3.818814828991889954e-02 3.192034065723419189e-01 -1.201665922999382019e-01 -5.065243840217590332e-01 4.839719831943511963e-02 -2.539315223693847656e-01 2.417883127927780151e-01 2.636696398258209229e-01 -2.967551946640014648e-01 1.691474914550781250e-01 1.366896033287048340e-01 9.725940972566604614e-02 -6.658772379159927368e-02 2.869366854429244995e-02 1.061364859342575073e-01
-1.466047912836074829e-01 -1.154461577534675598e-01 1.106912735849618912e-02 -1.114194393157958984e-01 -1.335333287715911865e-01 9.080825746059417725e-02 -2.841731309890747070e-01 -9.993617981672286987e-02 4.702638369053602219e-03 -2.991347908973693848e-01 -4.748046100139617920e-01 7.686040550470352173e-02 -1.225374639034271240e-01 -2.323686033487319946e-01 1.723487973213195801e-01 4.554808512330055237e-02 -1.844279915094375610e-01 1.135748848319053650e-01 2.223947495222091675e-01 -8.978730067610740662e-03 -2.581610977649688721e-01 -1.004424318671226501e-01 -7.209449261426925659e-02 1.295393705368041992e-01 9.583138674497604370e-02 2.259374223649501801e-02 -4.934620112180709839e-02 -3.255525827407836914e-01 -1.805532872676849365e-01 -2.286063432693481445e-01 -7.725591957569122314e-02 1.003697365522384644e-01
1.308675110340118408e-01 -2.346867173910140991e-01 -5.012905225157737732e-02 6.960609555244445801e-02 -2.088196575641632080e-01 2.089016735553741455e-01 -1.984388008713722229e-02 8.432469516992568970e-02 -4.365676641464233398e-02 1.911649852991104126e-01 -8.344481140375137329e-02 1.609572768211364746e-01 -3.306858986616134644e-02 1.966312676668167114e-01 -6.768879014998674393e-03 -1.587759852409362793e-01 -1.390888821333646774e-02 1.031000390648841858e-01 3.412109911441802979e-01 -4.975498840212821960e-02 -2.643321454524993896e-01 6.973059475421905518e-02 -1.529763340950012207e-01 4.657583683729171753e-02 2.657890506088733673e-02 -2.427935451269149780e-01 2.222586870193481445e-01 3.536771237850189209e-01 -3.449147343635559082e-01 -1.688137501478195190e-01 2.336945384740829468e-01 1.520107090473175049e-01
1.968797110021114349e-02 -1.128715351223945618e-01 -3.598742559552192688e-02 -1.210860088467597961e-01 -2.841426432132720947e-01 2.592408061027526855e-01 1.482094824314117432e-01 1.230372488498687744e-01 1.996636092662811279e-01 1.892051547765731812e-01 -2.670679390430450439e-01 -1.585153788328170776e-01 -3.664180403575301170e-03 -2.038033753633499146e-01 2.043554484844207764e-01 -2.976834475994110107e-01 -6.234739720821380615e-02 2.531049028038978577e-02 3.632565736770629883e-01 2.598223974928259850e-03 -8.698254823684692383e-02 1.627042442560195923e-01 -2.265677750110626221e-01 3.331822529435157776e-02 -1.671038717031478882e-01 -2.532990276813507080e-01 1.886736303567886353e-01 7.591699063777923584e-02 5.851928610354661942e-03 4.658195003867149353e-02 2.695507109165191650e-01 1.027018353343009949e-01
5.577648803591728210e-02 -1.167429462075233459e-01 -1.876190006732940674e-01 -2.239568531513214111e-01 -2.155260369181632996e-02 -7.482497952878475189e-03 -6.456132978200912476e-02 -2.457530610263347626e-02 -1.292166560888290405e-01 -7.201125472784042358e-02 -3.120109438896179199e-01 1.872862502932548523e-02 -1.151694878935813904e-01 -1.360732316970825195e-01 1.225467249751091003e-01 1.450446695089340210e-01 -2.143615335226058960e-01 2.190957814455032349e-01 3.114309906959533691e-01 1.877983286976814270e-02 -2.719312310218811035e-01 -2.102199047803878784e-01 -2.796153128147125244e-01 -2.294817864894866943e-01 -6.638436112552881241e-03 -7.712416350841522217e-02 1.020275428891181946e-01 -3.235014677047729492e-01 -1.567305326461791992e-01 -2.406506799161434174e-02 -4.722426459193229675e-02 3.412916958332061768e-01
2.955449558794498444e-02 -2.587116956710815430e-01 1.089165732264518738e-02 1.280898414552211761e-02 -2.056012898683547974e-01 2.138926461338996887e-02 -1.955519616603851318e-01 4.800380766391754150e-02 -1.745017766952514648e-01 -9.354129433631896973e-02 -3.862769007682800293e-01 5.355687811970710754e-02 -2.559638023376464844e-01 4.893297702074050903e-02 8.728208485990762711e-04 -7.630432397127151489e-02 -5.633480474352836609e-02 8.583706617355346680e-02 1.821290999650955200e-01 2.567858807742595673e-02 -1.804268211126327515e-01 -1.897167094284668565e-04 -3.267742693424224854e-01 -1.412583980709314346e-02 2.162098735570907593e-01 1.621862053871154785e-01 1.944635361433029175e-01 -3.229240775108337402e-01 -2.810407876968383789e-01 7.763010263442993164e-02 -9.330257028341293335e-02 3.014200627803802490e-01
-1.169493496417999268e-01 -1.390874385833740234e-01 -6.411866284906864166e-03 8.067236095666885376e-02 8.026090264320373535e-02 1.316667050123214722e-01 -1.992537677288055420e-01 -2.111507803201675415e-01 -4.542436450719833374e-02 -1.141953095793724060e-01 -4.780060052871704102e-01 2.434034086763858795e-02 -1.332449764013290405e-01 -6.598032265901565552e-02 -2.110798209905624390e-01 -1.124985516071319580e-01 -2.404791563749313354e-01 3.527385294437408447e-01 3.043241500854492188e-01 -4.727655276656150818e-02 -1.976880729198455811e-01 7.084085792303085327e-02 -4.866180196404457092e-02 3.495078533887863159e-02 1.595478653907775879e-01 -3.393731266260147095e-02 1.002219226211309433e-02 -7.044716179370880127e-02 -1.492752134799957275e-01 2.610605023801326752e-02 -8.592437952756881714e-02 3.768948614597320557e-01
1.113712042570114136e-01 -1.224610880017280579e-01 1.799993030726909637e-02 6.081316620111465454e-02 3.889818489551544189e-02 -7.677393406629562378e-02 1.920730620622634888e-01 -9.968283772468566895e-02 -1.637742295861244202e-02 1.347194798290729523e-02 -3.927968740463256836e-01 3.360459804534912109e-01 -2.467304468154907227e-01 2.509202621877193451e-02 2.741836309432983398e-01 5.173620209097862244e-02 1.669027507305145264e-01 -4.107416048645973206e-02 3.411656618118286133e-01 -2.023115605115890503e-01 -2.489205300807952881e-01 6.496534496545791626e-02 -1.425352096557617188e-01 -5.479004234075546265e-02 6.085741519927978516e-02 1.023920550942420959e-01 1.805787682533264160e-01 -3.234110176563262939e-01 1.710625737905502319e-01 1.045519113540649414e-02 9.005673229694366455e-02 2.051243185997009277e-01
-1.307832300662994385e-01 -1.304377913475036621e-01 -2.203692048788070679e-01 -8.236441761255264282e-03 -2.811681032180786133e-01 7.927691191434860229e-02 2.140186876058578491e-01 1.371091008186340332e-01 1.275695264339447021e-01 5.331926420331001282e-02 -1.028017550706863403e-01 -1.128674969077110291e-01 2.007420919835567474e-02 7.223217934370040894e-02 -6.868544965982437134e-02 -6.877197418361902237e-03 -1.490232050418853760e-01 1.131418943405151367e-01 4.057628214359283447e-01 9.733632206916809082e-02 -3.650053143501281738e-01 2.443230152130126953e-01 -1.163038834929466248e-01 -8.902035653591156006e-02 1.723177284002304077e-01 -4.528156481683254242e-03 2.488530725240707397e-01 2.560766227543354034e-02 -3.957844525575637817e-02 1.915699690580368042e-01 3.982707858085632324e-01 -4.260529577732086182e-02
7.395939528942108154e-02 1.139513310045003891e-02 -2.172917276620864868e-01 -1.550274342298507690e-01 3.753191605210304260e-02 1.501086652278900146e-01 1.271307319402694702e-01 1.243242844939231873e-01 3.098647892475128174e-01 1.432486772537231445e-01 -2.745606601238250732e-01 1.250832080841064453e-01 -1.837240345776081085e-02 -1.501934230327606201e-01 1.931852400302886963e-01 1.585009098052978516e-01 2.340536266565322876e-01 4.518409445881843567e-02 4.125274717807769775e-01 -5.137408152222633362e-02 -3.093667924404144287e-01 1.413482427597045898e-01 -2.402284741401672363e-01 -2.092549800872802734e-01 5.368743464350700378e-02 3.158359229564666748e-02 -1.477861553430557251e-01 -5.941906571388244629e-02 1.952200382947921753e-01 -1.551620215177536011e-01 8.176781982183456421e-02 1.724469065666198730e-01
-1.504958420991897583e-01 -5.549091473221778870e-02 -5.349652096629142761e-02 2.416136115789413452e-02 -9.821162372827529907e-02 3.657078370451927185e-02 5.943799018859863281e-02 2.101066112518310547e-01 1.046859622001647949e-01 -1.291569471359252930e-01 -4.235797226428985596e-01 4.451940953731536865e-01 -2.211684882640838623e-01 2.444853335618972778e-01 6.422960758209228516e-02 6.237577646970748901e-02 2.791108936071395874e-02 1.383954584598541260e-01 3.491774201393127441e-01 -1.542148739099502563e-01 -9.836310893297195435e-02 2.000729888677597046e-01 -2.951734960079193115e-01 1.206521689891815186e-01 -2.761149778962135315e-03 -7.377098780125379562e-03 -4.305893927812576294e-02 -9.528725594282150269e-02 1.879907101392745972e-01 4.965169820934534073e-03 1.275927126407623291e-01 -1.026321724057197571e-01
-8.923581987619400024e-02 -1.046641319990158081e-01 1.155691668391227722e-01 -2.132168561220169067e-01 -1.018964052200317383e-01 -1.088672429323196411e-01 6.809537857770919800e-02 1.994211785495281219e-02 1.548018902540206909e-01 -8.536761254072189331e-02 -3.461756408214569092e-01 -2.058163657784461975e-02 -5.948852375149726868e-02 -2.075855284929275513e-01 2.566403448581695557e-01 1.915497705340385437e-02 -5.238322913646697998e-02 1.526652127504348755e-01 2.269765883684158325e-01 -2.048023641109466553e-01 -3.662205636501312256e-01 -3.096752762794494629e-01 -2.458571344614028931e-01 -7.640292495489120483e-02 -1.252712458372116089e-01 -1.205077171325683594e-01 1.101428866386413574e-01 -2.376715540885925293e-01 -2.885913252830505371e-01 -1.113612428307533264e-01 7.675862871110439301e-03 1.422290205955505371e-01
-4.491862952709197998e-01 9.232562780380249023e-02 -3.534695506095886230e-02 2.769587002694606781e-02 5.227624997496604919e-02 -1.854434609413146973e-01 2.370648980140686035e-01 -1.915701776742935181e-01 2.572996318340301514e-01 1.051766052842140198e-01 7.932048290967941284e-02 8.754207193851470947e-02 -1.437365859746932983e-01 -3.249166905879974365e-02 6.738479435443878174e-02 -3.459942759945988655e-03 -7.106120884418487549e-02 2.582563161849975586e-01 2.545230388641357422e-01 -1.753118038177490234e-01 -1.337039470672607422e-01 8.377876132726669312e-02 -2.841683626174926758e-01 1.474206596612930298e-01 2.607857808470726013e-02 -1.614014506340026855e-01 1.544345915317535400e-01 -4.717816412448883057e-02 -6.454333662986755371e-02 -1.721418499946594238e-01 3.854945302009582520e-01 1.016251966357231140e-01
-2.129703164100646973e-01 -8.744405955076217651e-02 -3.798176646232604980e-01 2.008982598781585693e-01 -1.826753956265747547e-03 3.819034621119499207e-02 2.952879369258880615e-01 2.947295084595680237e-02 -3.377354517579078674e-02 2.023106068372726440e-01 -1.771522611379623413e-01 1.001891419291496277e-01 -5.455605685710906982e-02 2.167880237102508545e-01 6.084164232015609741e-02 -4.846712946891784668e-02 1.486550867557525635e-01 -1.717879809439182281e-02 3.820404410362243652e-01 -6.297232955694198608e-02 -3.934852182865142822e-01 -1.276345103979110718e-01 -7.890603691339492798e-02 1.943972557783126831e-01 -2.304444015026092529e-01 -9.845235198736190796e-02 1.649687290191650391e-01 -1.093126833438873291e-01 -8.163399249315261841e-02 -1.803398430347442627e-01 -6.871531903743743896e-02 3.694559680297970772e-03
-2.718695253133773804e-02 1.026814132928848267e-01 1.768962442874908447e-01 -5.761157721281051636e-02 -9.309337288141250610e-02 -9.551540762186050415e-02 1.232881247997283936e-01 -1.693519651889801025e-01 1.842810511589050293e-01 -6.068467348814010620e-02 -1.346698254346847534e-01 -1.090814396739006042e-01 -2.586516439914703369e-01 4.898374527692794800e-02 2.337143421173095703e-01 -4.272498935461044312e-02 -2.288806736469268799e-01 2.824799418449401855e-01 8.714159578084945679e-02 -7.375845313072204590e-02 -1.988375633955001831e-01 -1.399870309978723526e-02 -3.946813642978668213e-01 3.557803034782409668e-01 5.626384541392326355e-02 -1.385258585214614868e-01 -1.679492890834808350e-01 -6.700958311557769775e-02 -5.335678160190582275e-02 -1.841393262147903442e-01 3.303841650485992432e-01 1.753590553998947144e-01
-1.623238623142242432e-01 -3.600063621997833252e-01 -9.557937085628509521e-02 1.900188811123371124e-02 5.154836922883987427e-02 9.233476966619491577e-02 -1.749013736844062805e-02 -8.204573392868041992e-02 7.836102508008480072e-03 5.613650009036064148e-02 -4.128320813179016113e-01 1.188497990369796753e-01 7.128994184313341975e-05 -9.399477392435073853e-02 -1.392779499292373657e-01 -2.770777558907866478e-03 7.471759617328643799e-02 2.672242820262908936e-01 1.303067952394485474e-01 3.723807260394096375e-02 -3.848685622215270996e-01 1.197671592235565186e-01 4.745943844318389893e-02 2.391195148229598999e-01 2.227851301431655884e-01 1.714450120925903320e-01 1.497075855731964111e-01 -1.865617334842681885e-01 -2.771247625350952148e-01 -3.868335392326116562e-03 -2.173539698123931885e-01 1.508760899305343628e-01
-1.485978215932846069e-01 -2.294296920299530029e-01 -5.702115595340728760e-02 1.782994903624057770e-02 -1.601289808750152588e-01 5.926150828599929810e-02 1.146294251084327698e-01 5.721805244684219360e-02 1.565126329660415649e-01 -1.267954856157302856e-01 -2.892381250858306885e-01 2.497959583997726440e-01 -1.164070423692464828e-02 3.949115052819252014e-02 2.103516459465026855e-01 -3.418662026524543762e-02 -9.949182718992233276e-02 -8.156381547451019287e-02 4.207502603530883789e-01 -2.581016719341278076e-01 -2.046943008899688721e-01 5.259392410516738892e-02 -3.785311579704284668e-01 1.310120671987533569e-01 1.643672883510589600e-01 4.349581897258758545e-02 1.524379253387451172e-01 1.821161955595016479e-01 1.443409919738769531e-01 -4.678089171648025513e-02 -2.620673775672912598e-01 -8.619336411356925964e-03
-7.502707093954086304e-02 -6.496714055538177490e-02 -1.743715815246105194e-02 -1.505603790283203125e-01 -7.657787203788757324e-02 -3.429982438683509827e-02 -1.261228322982788086e-01 1.892176643013954163e-02 1.879821419715881348e-01 -4.808205738663673401e-02 -3.416182398796081543e-01 9.569862484931945801e-02 -5.811405181884765625e-02 -1.515922397375106812e-01 3.490485250949859619e-01 8.695918321609497070e-02 -2.017807066440582275e-01 -4.902673140168190002e-02 1.187727674841880798e-01 -4.330310225486755371e-02 -3.828057646751403809e-01 -1.766739934682846069e-01 -1.756137311458587646e-01 -9.859886765480041504e-02 -6.417347490787506104e-02 -1.753586679697036743e-01 -6.161376368254423141e-03 -2.456131726503372192e-01 -1.901101171970367432e-01 -3.049461841583251953e-01 -8.225965499877929688e-02 3.406711816787719727e-01
-2.636969983577728271e-01 -1.514853090047836304e-01 -3.442271649837493896e-01 -7.544496655464172363e-02 -1.154009327292442322e-01 1.283871196210384369e-02 -7.500914484262466431e-02 -1.211302950978279114e-01 9.028201550245285034e-02 -4.662998020648956299e-02 -1.303251683712005615e-01 -1.957640945911407471e-01 -1.444345563650131226e-01 6.429914385080337524e-02 -1.132517084479331970e-01 2.602187218144536018e-03 -5.194805189967155457e-02 2.708380818367004395e-01 2.764243781566619873e-01 1.810340285301208496e-01 -3.124788999557495117e-01 9.041087701916694641e-03 -1.853694170713424683e-01 1.464081555604934692e-01 5.777129530906677246e-02 -1.763827353715896606e-01 -1.514225732535123825e-02 -1.866302639245986938e-01 -4.224025309085845947e-01 -7.143449038267135620e-02 -2.327946573495864868e-01 -1.012747734785079956e-02
-7.170088589191436768e-02 -4.058119058609008789e-01 1.789771169424057007e-01 -1.572543233633041382e-01 -1.592580527067184448e-01 1.871879547834396362e-01 8.216055482625961304e-02 3.497161343693733215e-02 -1.538280397653579712e-01 6.566222757101058960e-02 -2.142491340637207031e-01 3.706431984901428223e-01 -6.222128868103027344e-02 -2.640911638736724854e-01 3.293220400810241699e-01 7.987369596958160400e-02 -6.515501439571380615e-02 2.370985299348831177e-01 2.950001358985900879e-01 7.833011448383331299e-03 -7.238496840000152588e-02 1.817014962434768677e-01 -6.871069222688674927e-02 -3.216324746608734131e-02 4.326811805367469788e-02 -4.945705085992813110e-02 -1.247360557317733765e-01 -7.157241553068161011e-02 -4.614237695932388306e-02 -1.879689991474151611e-01 1.923335939645767212e-01 1.196847036480903625e-01
2.231543809175491333e-01 -1.835366189479827881e-01 1.790657080709934235e-02 -8.368710428476333618e-02 -2.190420776605606079e-01 -1.399426460266113281e-01 -6.428183987736701965e-03 -2.166749089956283569e-01 9.939777851104736328e-02 4.361971840262413025e-02 -1.549171507358551025e-01 5.975842475891113281e-02 9.067185968160629272e-02 2.170532494783401489e-01 2.495730221271514893e-01 -1.088499277830123901e-01 -1.380903571844100952e-01 2.628253996372222900e-01 3.208541870117187500e-01 3.326060622930526733e-02 -2.617199718952178955e-01 2.083533704280853271e-01 -9.422150999307632446e-02 5.947308614850044250e-02 1.932594925165176392e-02 -3.261176347732543945e-01 -7.920876890420913696e-02 1.783986762166023254e-02 -2.962769754230976105e-02 -1.793769001960754395e-01 -1.310757994651794434e-01 3.817614614963531494e-01
7.286215573549270630e-02 -1.013119518756866455e-01 7.061268668621778488e-03 -1.447931677103042603e-01 -3.202603459358215332e-01 1.688970066606998444e-02 1.521170884370803833e-01 -1.837440431118011475e-01 4.162418842315673828e-02 1.767540127038955688e-01 -1.776858568191528320e-01 4.520771279931068420e-02 3.706308454275131226e-02 -8.611199259757995605e-02 4.129527509212493896e-02 1.133895292878150940e-01 -2.758221030235290527e-01 2.414629310369491577e-01 2.166052013635635376e-01 -4.610343277454376221e-02 -1.659878194332122803e-01 1.682462692260742188e-01 -3.290618360042572021e-01 2.492851912975311279e-01 3.901475667953491211e-01 9.054469317197799683e-02 -2.060518413782119751e-01 -2.085654586553573608e-01 2.180972397327423096e-01 -7.655017077922821045e-02 -2.232060395181179047e-02 -6.093109026551246643e-02
-1.967109292745590210e-01 3.773254454135894775e-01 -1.115997657179832458e-01 6.552917510271072388e-02 1.249078959226608276e-01 1.733107566833496094e-01 5.362858250737190247e-02 -7.703466713428497314e-02 1.561870872974395752e-01 1.159089431166648865e-01 -1.417533904314041138e-01 3.188971877098083496e-01 1.219806075096130371e-01 1.557853911072015762e-02 -9.542880207300186157e-02 -4.295764490962028503e-02 -2.802785634994506836e-01 3.830764293670654297e-01 2.929159700870513916e-01 4.468123614788055420e-02 -5.139692872762680054e-02 2.645879387855529785e-01 -1.397755295038223267e-01 1.409443020820617676e-01 8.988837152719497681e-02 2.110762288793921471e-03 2.277152985334396362e-01 -2.321910709142684937e-01 -9.276156313717365265e-03 -3.452019765973091125e-02 1.488648168742656708e-02 1.467611193656921387e-01
-2.187565416097640991e-01 -1.928524821996688843e-01 1.034090071916580200e-01 -4.682669788599014282e-02 -3.505181670188903809e-01 2.091933339834213257e-01 2.073225677013397217e-01 6.982127577066421509e-02 1.717385202646255493e-01 -7.635942846536636353e-02 -3.366729915142059326e-01 -1.536844484508037567e-02 -2.461467236280441284e-01 -1.378363966941833496e-01 2.035959661006927490e-01 -1.395691931247711182e-01 -2.059182338416576385e-02 4.086954146623611450e-02 2.603533565998077393e-01 2.979355491697788239e-02 -4.348951205611228943e-02 2.409173548221588135e-01 -7.667464017868041992e-02 -2.359214872121810913e-01 7.116159796714782715e-02 -6.452108919620513916e-02 -3.845115005970001221e-02 -1.923461109399795532e-01 -1.554834842681884766e-01 -3.622902035713195801e-01 5.034905672073364258e-02 -1.593513041734695435e-02
-2.291216254234313965e-01 -2.132479399442672729e-01 7.348752766847610474e-02 -2.062436193227767944e-02 -2.373821288347244263e-01 1.570191830396652222e-01 4.529999941587448120e-02 1.456722021102905273e-01 1.053721159696578979e-01 -1.482894867658615112e-01 -1.509404778480529785e-01 1.250769346952438354e-01 2.078741788864135742e-01 -2.114050537347793579e-01 4.176700115203857422e-01 -7.431873679161071777e-02 -1.262134760618209839e-01 2.828762531280517578e-01 2.267988324165344238e-01 3.748327493667602539e-02 -1.164994686841964722e-01 5.674256011843681335e-03 -2.599770128726959229e-01 -1.154640167951583862e-01 1.571160703897476196e-01 1.104152798652648926e-01 -6.750798970460891724e-02 -2.845382094383239746e-01 -2.300563603639602661e-01 -1.368378009647130966e-02 -4.486515000462532043e-02 1.780203282833099365e-01
1.273815035820007324e-01 -3.434770405292510986e-01 -6.633644551038742065e-02 -1.515989750623703003e-01 -2.610988020896911621e-01 3.235411047935485840e-01 2.289696782827377319e-02 -7.986969314515590668e-03 1.050147861242294312e-01 1.457932591438293457e-02 1.053521782159805298e-01 -2.007709890604019165e-01 -1.089022401720285416e-02 -1.665690094232559204e-01 2.184394001960754395e-01 -4.504207894206047058e-02 -1.149807944893836975e-01 2.972216010093688965e-01 2.832683734595775604e-02 -5.503649264574050903e-02 -3.461515903472900391e-01 2.308409661054611206e-01 -2.016835957765579224e-01 1.958702206611633301e-01 9.883124381303787231e-02 -9.952311962842941284e-02 -4.182911664247512817e-02 -1.839769333600997925e-01 1.083064153790473938e-01 -8.376038819551467896e-02 -8.215838111937046051e-03 3.051100969314575195e-01
-1.611364185810089111e-01 -1.371483951807022095e-01 1.106129512190818787e-01 5.638899654150009155e-02 -3.489513397216796875e-01 1.409961134195327759e-01 -5.041934549808502197e-02 1.215895935893058777e-01 3.243323266506195068e-01 1.025231461971998215e-02 1.413682103157043457e-02 6.675932556390762329e-02 1.935251429677009583e-02 -2.043385356664657593e-01 2.300165593624114990e-01 -1.932485699653625488e-01 -2.253630012273788452e-01 9.750535339117050171e-02 1.188936010003089905e-01 6.763269007205963135e-02 -3.193190097808837891e-01 1.075007840991020203e-01 -3.572343289852142334e-01 -7.903254032135009766e-02 1.106423437595367432e-01 1.646852344274520874e-01 1.382201015949249268e-01 -3.093508183956146240e-01 -5.854376778006553650e-02 -2.304603010416030884e-01 -2.926286868751049042e-02 2.350139990448951721e-02
1.209541186690330505e-01 2.443058192729949951e-01 1.737527400255203247e-01 1.140473335981369019e-01 -1.544954255223274231e-02 3.731564059853553772e-02 1.603220552206039429e-01 -1.968732923269271851e-01 1.613355576992034912e-01 -6.506490521132946014e-03 -2.422395348548889160e-01 2.820205986499786377e-01 -5.426455289125442505e-03 2.120491862297058105e-01 7.731460034847259521e-02 -6.883443146944046021e-02 -1.189843565225601196e-02 2.613483369350433350e-01 1.028043627738952637e-01 -1.745128631591796875e-01 -1.884701102972030640e-01 1.613267064094543457e-01 -3.864648640155792236e-01 1.537167876958847046e-01 -6.403249502182006836e-02 -2.143196761608123779e-01 3.125983476638793945e-01 -2.188774496316909790e-01 1.265739649534225464e-01 -1.556028425693511963e-01 -6.113333255052566528e-02 1.130025088787078857e-01
-3.000911474227905273e-01 -1.109549626708030701e-01 -3.505086898803710938e-01 -8.875556290149688721e-02 -6.829667836427688599e-02 -1.041087601333856583e-02 -9.945216774940490723e-02 -3.944983333349227905e-02 7.265602052211761475e-02 -1.886858791112899780e-02 -2.707355283200740814e-02 -6.934581696987152100e-02 -1.338241845369338989e-01 1.115404348820447922e-02 2.055061794817447662e-02 5.057911574840545654e-02 1.692439615726470947e-02 2.598381042480468750e-01 2.605674862861633301e-01 2.051385194063186646e-01 -2.195330858230590820e-01 2.985623851418495178e-02 -2.178540825843811035e-01 3.459093570709228516e-01 -9.870555251836776733e-03 -1.368545144796371460e-01 5.702918395400047302e-02 -1.814811229705810547e-01 -4.094353020191192627e-01 -3.479814901947975159e-02 -2.426728755235671997e-01 2.043478786945343018e-01
-1.097916588187217712e-01 6.841927766799926758e-02 2.118488401174545288e-01 2.037964388728141785e-02 4.812079016119241714e-03 -1.215241923928260803e-01 4.475360736250877380e-02 -7.643323391675949097e-02 6.969100236892700195e-02 -5.478597804903984070e-02 -8.983635157346725464e-02 -1.036507785320281982e-01 -3.551902249455451965e-02 7.843920588493347168e-02 3.391851782798767090e-01 -3.423806726932525635e-01 -1.970190256834030151e-01 4.280746579170227051e-01 1.266641169786453247e-01 -1.245075836777687073e-01 -1.550545692443847656e-01 3.631340712308883667e-02 -4.095317721366882324e-01 2.871466577053070068e-01 1.085829436779022217e-01 -8.464388549327850342e-02 -3.934568911790847778e-02 -1.785237491130828857e-01 -8.371230214834213257e-02 -7.903199642896652222e-02 1.224338859319686890e-01 1.980335861444473267e-01
6.119700893759727478e-02 -1.610158979892730713e-01 2.046215087175369263e-01 6.513523310422897339e-02 -1.641631275415420532e-01 7.033915072679519653e-02 1.884979456663131714e-01 -9.047267585992813110e-02 2.369933128356933594e-01 1.988368779420852661e-01 -3.050813078880310059e-01 -3.354395553469657898e-02 -2.962749600410461426e-01 -1.436510495841503143e-02 -4.364023357629776001e-02 -5.269645154476165771e-02 1.708195731043815613e-02 3.087482154369354248e-01 3.825669884681701660e-01 -7.868834584951400757e-02 1.539656668901443481e-01 -6.599947810173034668e-02 -2.280936986207962036e-01 1.379682868719100952e-01 2.347677350044250488e-01 9.704656898975372314e-02 1.541201304644346237e-02 -1.295302361249923706e-01 -2.094222605228424072e-01 -2.794317901134490967e-01 1.175396293401718140e-01 3.793744742870330811e-02
-5.859134346246719360e-02 -1.485267877578735352e-01 -7.911983877420425415e-02 5.507756397128105164e-02 -2.098664790391921997e-01 2.619650661945343018e-01 -3.499319776892662048e-02 1.917939335107803345e-01 -6.525976210832595825e-02 1.208972930908203125e-01 -2.861644625663757324e-01 -8.107717335224151611e-02 -2.445564419031143188e-01 1.381866484880447388e-01 9.740840643644332886e-03 1.192215830087661743e-01 -3.428626433014869690e-02 2.837779819965362549e-01 2.795934677124023438e-01 3.042044937610626221e-01 -2.060842961072921753e-01 -1.707636415958404541e-01 -2.726372480392456055e-01 -1.291200220584869385e-01 4.076483659446239471e-03 3.209763392806053162e-02 1.394250392913818359e-01 -1.285373717546463013e-01 -5.012618377804756165e-02 1.181168034672737122e-01 -4.052891582250595093e-02 3.792314529418945312e-01
9.927214682102203369e-02 -2.070762217044830322e-01 1.428514271974563599e-01 -3.141833236441016197e-03 -1.903640478849411011e-01 3.458316996693611145e-02 -3.868337348103523254e-02 -2.377728819847106934e-01 8.058882504701614380e-02 1.563265323638916016e-01 -1.028395816683769226e-01 1.770108640193939209e-01 -4.079050570726394653e-02 7.576474547386169434e-02 2.100459486246109009e-01 -1.281611919403076172e-01 -1.547893881797790527e-01 3.412707149982452393e-01 2.463672459125518799e-01 6.732221692800521851e-02 -1.251452118158340454e-01 7.882136106491088867e-02 -1.558663696050643921e-01 1.570754349231719971e-01 -2.029425352811813354e-01 4.569576308131217957e-02 -9.401615709066390991e-02 -5.242136493325233459e-02 -2.466387897729873657e-01 -3.495607078075408936e-01 -3.810833394527435303e-02 4.180420041084289551e-01
-2.621597051620483398e-01 -3.779198601841926575e-02 -1.721733212471008301e-01 6.577469408512115479e-02 -1.917998492717742920e-01 2.599454224109649658e-01 -1.861671209335327148e-01 1.302641928195953369e-01 1.090268716216087341e-01 -3.879789635539054871e-02 -3.051272630691528320e-01 -2.120179831981658936e-01 -1.807393878698348999e-01 3.933322057127952576e-02 2.265406847000122070e-01 -4.767800122499465942e-02 5.316276848316192627e-02 1.125656720250844955e-02 3.887919187545776367e-01 -8.624355494976043701e-02 -1.147797182202339172e-01 -9.845367074012756348e-02 -2.236046493053436279e-01 -1.737329512834548950e-01 -9.748511761426925659e-02 -1.376732997596263885e-02 2.798127830028533936e-01 -1.950517147779464722e-01 -7.233764231204986572e-02 6.018389388918876648e-02 2.517057061195373535e-01 1.943977177143096924e-01
-8.839475363492965698e-02 -4.487463533878326416e-01 -5.371874198317527771e-02 1.061736512929201126e-02 -6.472045928239822388e-02 1.797785311937332153e-01 2.561494410037994385e-01 3.243129327893257141e-02 -7.704081386327743530e-02 4.089075624942779541e-01 -2.912376821041107178e-01 1.733229756355285645e-01 8.550259470939636230e-02 -1.467990968376398087e-02 1.735086292028427124e-01 -4.665582254528999329e-02 1.095042675733566284e-01 3.520360961556434631e-02 1.010902374982833862e-01 -2.318612858653068542e-02 -8.332700282335281372e-02 1.382234394550323486e-01 6.078503280878067017e-02 2.455107495188713074e-02 4.040466845035552979e-01 -1.645284444093704224e-01 5.126333981752395630e-02 -2.111209481954574585e-01 -5.826023966073989868e-02 -5.137683451175689697e-02 1.390793919563293457e-01 1.989924162626266479e-01
-1.304031610488891602e-01 2.293504960834980011e-02 -3.165410757064819336e-01 7.535564154386520386e-02 -5.668451637029647827e-02 1.578714847564697266e-01 3.032453954219818115e-01 -7.025748491287231445e-02 2.673548161983489990e-01 4.069279506802558899e-02 -4.460934996604919434e-01 -1.823409833014011383e-02 7.521709799766540527e-02 5.198788363486528397e-03 -7.285591214895248413e-02 1.306991577148437500e-01 2.151251435279846191e-01 -1.248650066554546356e-02 3.274172842502593994e-01 -1.993955075740814209e-01 -2.715542018413543701e-01 -8.863042294979095459e-02 -2.798793315887451172e-01 -1.864345371723175049e-02 1.346226483583450317e-01 -4.169803485274314880e-02 -8.456357754766941071e-03 1.797598302364349365e-01 9.209568798542022705e-02 -1.385687887668609619e-01 1.190362647175788879e-01 5.699627473950386047e-02
-2.839511930942535400e-01 2.989838272333145142e-02 -1.357106417417526245e-01 -2.183156311511993408e-01 -7.239466905593872070e-02 1.724263131618499756e-01 -5.722162500023841858e-02 -8.093779534101486206e-02 1.126758009195327759e-01 3.319441340863704681e-03 1.077680587768554688e-01 2.864506095647811890e-02 -5.727972835302352905e-02 1.863709092140197754e-01 3.586053848266601562e-01 -1.525753885507583618e-01 -9.499704092741012573e-02 1.661794185638427734e-01 2.059489935636520386e-01 1.523704379796981812e-01 -3.538766503334045410e-01 2.563994191586971283e-02 -2.619675993919372559e-01 1.133258640766143799e-01 1.801677197217941284e-01 -2.061751484870910645e-01 3.494948614388704300e-03 -2.348442524671554565e-01 -1.637929528951644897e-01 4.190460965037345886e-02 -2.183947712182998657e-01 -2.766358554363250732e-01
-2.295249402523040771e-01 1.569197028875350952e-01 5.794576928019523621e-02 1.001680940389633179e-01 -1.502211112529039383e-02 3.092373609542846680e-01 5.733811855316162109e-02 -2.506422400474548340e-01 2.503052651882171631e-01 1.177237182855606079e-01 1.159994378685951233e-01 7.951844483613967896e-02 -7.156030833721160889e-02 1.964423507452011108e-01 6.152034178376197815e-02 -8.281076699495315552e-02 -1.694306731224060059e-01 1.830430775880813599e-01 3.926888406276702881e-01 -1.209830120205879211e-02 -7.880813628435134888e-02 6.150494515895843506e-02 -2.401931732892990112e-01 2.077580988407135010e-02 -1.076064705848693848e-01 -1.172881796956062317e-01 1.227077748626470566e-02 -3.225781321525573730e-01 7.900513708591461182e-02 -1.123874559998512268e-01 3.466383218765258789e-01 2.084298431873321533e-01
-9.125009924173355103e-02 -1.761880964040756226e-01 -1.171944588422775269e-01 -1.307778656482696533e-01 -2.914267778396606445e-01 1.086892783641815186e-01 2.420434206724166870e-01 2.105786204338073730e-01 5.986383557319641113e-02 -1.056220829486846924e-01 -1.100424379110336304e-01 2.857140265405178070e-02 1.569734513759613037e-01 2.754289098083972931e-02 1.937678158283233643e-01 -8.807051926851272583e-02 -1.962879300117492676e-01 -8.216166868805885315e-03 3.177698850631713867e-01 -4.878341034054756165e-02 -3.823577165603637695e-01 -1.041950061917304993e-01 -2.462190687656402588e-01 2.429441362619400024e-02 2.128537595272064209e-01 2.474736571311950684e-01 1.401145756244659424e-01 -1.008084416389465332e-01 -2.640722095966339111e-01 -1.830563247203826904e-01 -1.590218245983123779e-01 8.159366995096206665e-02
1.302492432296276093e-02 -7.440549135208129883e-02 -1.936509013175964355e-01 1.411696523427963257e-02 6.421663798391819000e-03 4.952060803771018982e-02 8.704569190740585327e-02 5.076815187931060791e-02 2.238282114267349243e-01 -1.185303628444671631e-01 -3.350462615489959717e-01 3.927531540393829346e-01 -1.021433249115943909e-01 2.314202636480331421e-01 1.770817786455154419e-01 1.188264489173889160e-01 1.279022693634033203e-01 1.388593316078186035e-01 3.944443464279174805e-01 -1.349671930074691772e-01 -2.476798593997955322e-01 2.189894467592239380e-01 -2.555359303951263428e-01 1.389807909727096558e-01 9.661160409450531006e-03 -7.623837888240814209e-02 -3.011777997016906738e-02 -6.563759595155715942e-02 2.329584658145904541e-01 1.147036999464035034e-02 1.005784869194030762e-01 -1.575527787208557129e-01
4.733436275273561478e-03 -2.805541455745697021e-01 -1.979311555624008179e-01 -3.463090658187866211e-01 -3.173402547836303711e-01 -2.457023710012435913e-01 -9.234897792339324951e-02 -4.263814166188240051e-02 -2.789071016013622284e-02 -1.700797001831233501e-03 -4.228529706597328186e-02 1.353665292263031006e-01 1.123758032917976379e-01 5.778372287750244141e-04 1.329759601503610611e-02 -3.231174647808074951e-01 -1.065807342529296875e-01 3.097822964191436768e-01 4.036275148391723633e-01 2.629623934626579285e-02 -2.455628365278244019e-01 -3.361670300364494324e-02 -8.178471028804779053e-02 3.511798009276390076e-02 1.076568812131881714e-01 -9.111324697732925415e-02 9.489093720912933350e-02 3.790923580527305603e-02 2.019185423851013184e-01 -1.295115202665328979e-01 -1.385782808065414429e-01 7.259805500507354736e-02
-2.442375570535659790e-01 -8.397261798381805420e-02 -1.600673049688339233e-01 -3.248468935489654541e-01 -2.815465033054351807e-01 1.022273078560829163e-01 1.129169464111328125e-01 -5.102347210049629211e-02 2.018307894468307495e-01 7.165316957980394363e-03 -4.381824433803558350e-01 2.595137059688568115e-01 1.667807847261428833e-01 1.902646571397781372e-02 9.148319810628890991e-02 -5.781368166208267212e-02 1.858764737844467163e-01 1.391490101814270020e-01 1.164993122220039368e-01 8.491987362504005432e-03 -2.276076525449752808e-01 2.977207601070404053e-01 -2.377110719680786133e-01 4.985973238945007324e-02 1.263055857270956039e-02 -4.383032023906707764e-02 8.312813937664031982e-02 1.573255062103271484e-01 -1.559165865182876587e-01 -3.734858334064483643e-02 -1.747642159461975098e-01 -8.212211541831493378e-03
1.951954141259193420e-02 -2.630000710487365723e-01 -2.410071790218353271e-01 -4.214309900999069214e-02 -1.491261571645736694e-01 -1.383647471666336060e-01 -9.404259175062179565e-02 -4.997572395950555801e-03 9.432014077901840210e-02 1.445255577564239502e-01 -1.573049575090408325e-01 5.791862607002258301e-01 -5.284230224788188934e-03 1.129489988088607788e-01 -9.706446528434753418e-02 -7.800041139125823975e-02 7.236476242542266846e-02 2.127645015716552734e-01 1.128770038485527039e-01 -9.933327883481979370e-02 -2.512725889682769775e-01 1.508953869342803955e-01 -3.330307602882385254e-01 1.611726731061935425e-01 2.100088633596897125e-02 -2.192866504192352295e-01 3.028514236211776733e-02 -4.934575781226158142e-02 4.258740320801734924e-02 1.474444270133972168e-01 -2.360318042337894440e-02 1.736746281385421753e-01
-2.132035493850708008e-01 3.684710711240768433e-02 9.581784158945083618e-02 -8.650653809309005737e-02 -1.147334128618240356e-01 -1.085344105958938599e-01 -7.325481623411178589e-03 -2.065756730735301971e-02 -5.543600395321846008e-02 -3.685846030712127686e-01 -3.148973882198333740e-01 -4.701742157340049744e-02 -2.704480886459350586e-01 -2.612378634512424469e-02 -3.446529060602188110e-02 -9.510571137070655823e-03 -1.412277072668075562e-01 1.940065175294876099e-01 2.441600710153579712e-01 1.634127497673034668e-01 -1.152878925204277039e-01 -2.756164371967315674e-01 -3.764347732067108154e-01 2.303799986839294434e-01 5.853182519786059856e-04 1.339026242494583130e-01 1.592924445867538452e-01 -1.614831387996673584e-01 -1.740597039461135864e-01 3.999543190002441406e-02 1.103770136833190918e-01 2.330251485109329224e-01
-2.069003321230411530e-02 -5.338032171130180359e-02 6.425207853317260742e-02 -3.115702234208583832e-02 1.347185373306274414e-01 7.821939885616302490e-02 1.225702315568923950e-01 -2.050094157457351685e-01 2.928682416677474976e-02 8.514022082090377808e-02 -1.432035267353057861e-01 -1.554794609546661377e-01 -1.828605085611343384e-01 1.799466907978057861e-01 -1.668774783611297607e-01 5.808128416538238525e-02 -3.014027774333953857e-01 4.901026189327239990e-01 1.274280101060867310e-01 -1.795727163553237915e-01 -2.576156258583068848e-01 1.059436872601509094e-01 -2.069899886846542358e-01 3.178157508373260498e-01 1.379697769880294800e-01 -1.171895116567611694e-02 -7.767375558614730835e-02 -3.263652026653289795e-01 3.764991924981586635e-05 -1.227661520242691040e-01 4.632103815674781799e-02 1.028014495968818665e-01
9.304138273000717163e-02 1.305140405893325806e-01 6.273422390222549438e-02 2.771376632153987885e-02 1.593255102634429932e-01 2.737106382846832275e-02 5.674805957823991776e-03 -3.188692033290863037e-01 4.559965804219245911e-02 2.248215824365615845e-01 -2.989386618137359619e-01 -2.252892218530178070e-02 1.020559296011924744e-01 4.807416722178459167e-02 3.100324049592018127e-02 -9.382808208465576172e-02 -2.586338222026824951e-01 2.725242078304290771e-01 1.090898588299751282e-01 -5.954610183835029602e-03 -1.266815811395645142e-01 1.352706998586654663e-01 -2.729475796222686768e-01 2.858571410179138184e-01 -2.830464579164981842e-02 -1.771472245454788208e-01 3.914034739136695862e-02 -3.453201055526733398e-01 -3.427855074405670166e-01 -1.322961598634719849e-01 1.579293459653854370e-01 1.421646028757095337e-01
-1.300837099552154541e-01 -1.310801208019256592e-01 -3.741714358329772949e-02 2.771507762372493744e-02 -9.293457865715026855e-02 2.982304394245147705e-01 1.322914361953735352e-01 9.023822844028472900e-02 1.564926803112030029e-01 1.703388094902038574e-01 -1.167380288243293762e-01 1.444421857595443726e-01 -5.608557164669036865e-02 -4.091601818799972534e-02 3.357710838317871094e-01 -1.884185075759887695e-01 -6.081246770918369293e-03 -1.977190673351287842e-01 3.787268102169036865e-01 -2.472906708717346191e-01 -4.374694079160690308e-02 -2.247685752809047699e-02 -2.988364994525909424e-01 -3.246234729886054993e-02 2.559714615345001221e-01 1.259794980287551880e-01 2.566978335380554199e-01 -1.971661746501922607e-01 2.467488199472427368e-01 -2.229497581720352173e-02 5.025240406394004822e-02 1.135141402482986450e-01
2.073140442371368408e-01 -3.943836688995361328e-02 1.843392848968505859e-01 8.506005257368087769e-02 1.646532118320465088e-02 1.466634101234376431e-03 1.185283288359642029e-01 5.555016174912452698e-02 8.825452625751495361e-02 2.392058819532394409e-01 -2.734155356884002686e-01 -2.039690911769866943e-01 7.731033023446798325e-03 8.604043722152709961e-02 -7.998600602149963379e-03 -1.388152241706848145e-01 -1.920615732669830322e-01 2.340936958789825439e-01 4.520815610885620117e-01 -1.339154094457626343e-01 -9.484142065048217773e-03 6.285767257213592529e-02 -1.261364072561264038e-01 3.032065033912658691e-01 1.284791529178619385e-01 -1.676511466503143311e-01 -1.050124317407608032e-01 -2.623851895332336426e-01 -9.570604190230369568e-03 -2.460460215806961060e-01 2.418478578329086304e-01 1.385093778371810913e-01
-2.045018672943115234e-01 -3.466310203075408936e-01 -2.784636244177818298e-02 8.334638550877571106e-03 -2.585268318653106689e-01 8.167028427124023438e-02 4.365833476185798645e-02 -2.457726746797561646e-02 1.000323444604873657e-01 -4.624285176396369934e-02 -5.692518353462219238e-01 -1.232050824910402298e-02 -2.835310697555541992e-01 -1.579821258783340454e-01 3.830445557832717896e-02 -1.671858131885528564e-01 -1.432184129953384399e-01 1.606796681880950928e-01 1.942827701568603516e-01 1.906801462173461914e-01 9.461956471204757690e-02 9.247086197137832642e-02 -5.841768532991409302e-02 5.145487934350967407e-02 8.013572543859481812e-02 -2.890964969992637634e-03 -6.042677164077758789e-02 -1.693787574768066406e-01 -2.143756598234176636e-01 -1.780342608690261841e-01 3.232165426015853882e-02 1.690776646137237549e-01
3.483802452683448792e-02 6.188535317778587341e-02 -1.604985147714614868e-01 -2.991381287574768066e-02 -3.172447085380554199e-01 2.314590513706207275e-01 1.578057855367660522e-01 6.096453964710235596e-02 1.555401086807250977e-01 -2.318943440914154053e-01 -1.730067729949951172e-01 1.986516118049621582e-01 -1.295162886381149292e-01 7.582300156354904175e-02 2.208374440670013428e-01 7.875686138868331909e-02 -2.839539945125579834e-01 -2.997044101357460022e-02 4.765569046139717102e-02 2.089542448520660400e-01 -2.273317128419876099e-01 -7.973851636052131653e-03 -1.555375456809997559e-01 -9.494910016655921936e-03 -2.392813935875892639e-02 -3.366186097264289856e-02 6.690865755081176758e-02 -2.172559499740600586e-01 -9.228643029928207397e-02 -5.033836364746093750e-01 5.829107016324996948e-02 1.960345804691314697e-01
-1.730656325817108154e-01 -1.074184551835060120e-01 -1.951292455196380615e-01 -8.162924647331237793e-02 -1.958264857530593872e-01 2.859946154057979584e-02 1.936873793601989746e-01 2.316963076591491699e-01 1.228954866528511047e-01 -1.356350779533386230e-01 -6.056596711277961731e-02 1.515891849994659424e-01 1.293161511421203613e-01 1.142283603549003601e-01 7.810639590024948120e-02 -1.011847034096717834e-01 -7.802281528711318970e-02 -3.965158015489578247e-02 2.992916107177734375e-01 6.827278435230255127e-02 -3.267275989055633545e-01 -8.581112325191497803e-02 -2.622294127941131592e-01 2.089732289314270020e-01 2.588442265987396240e-01 3.476185798645019531e-01 2.104831188917160034e-01 -6.309942156076431274e-02 -2.009394317865371704e-01 -1.616788804531097412e-01 -1.836071610450744629e-01 1.111416444182395935e-01
-1.357127539813518524e-02 -1.131462957710027695e-02 -1.353550851345062256e-01 2.029367089271545410e-01 -2.996635138988494873e-01 -6.662110239267349243e-02 1.957212388515472412e-01 1.791757196187973022e-01 -1.986442133784294128e-02 -5.669899657368659973e-02 -2.178648114204406738e-01 1.934980452060699463e-01 -2.889854907989501953e-01 1.200330406427383423e-01 1.877382397651672363e-01 -2.769789397716522217e-01 -1.234729662537574768e-01 1.769607812166213989e-01 3.246592879295349121e-01 6.453827023506164551e-02 -7.714785635471343994e-02 3.117991089820861816e-01 -3.204333484172821045e-01 -1.125193908810615540e-01 9.384663403034210205e-02 -2.065684050321578979e-01 -6.826818734407424927e-02 7.870042696595191956e-03 -4.047524556517601013e-02 -8.099834620952606201e-02 1.685075163841247559e-01 -9.851159155368804932e-02
-9.979584813117980957e-02 -1.923149377107620239e-01 -9.863987565040588379e-02 -1.150480657815933228e-01 -1.794353872537612915e-01 1.426016390323638916e-01 1.206203997135162354e-01 -4.142813012003898621e-02 1.466575413942337036e-01 1.190253123641014099e-01 -7.252630591392517090e-02 1.417791992425918579e-01 -3.138196766376495361e-01 4.857166856527328491e-02 3.614064753055572510e-01 -1.626760512590408325e-01 1.562054306268692017e-01 -3.083015233278274536e-02 3.679693937301635742e-01 -8.217944204807281494e-02 -1.247337162494659424e-01 2.242704629898071289e-01 -3.569472432136535645e-01 -5.552663654088973999e-02 -2.010784670710563660e-02 -2.084520310163497925e-01 -2.465789467096328735e-01 8.867663331329822540e-03 2.196924984455108643e-01 -6.517925858497619629e-02 1.375767886638641357e-01 4.798175394535064697e-02
-2.494067186489701271e-03 1.177777349948883057e-01 6.391244381666183472e-02 -7.326617836952209473e-02 -3.429988026618957520e-02 3.606698662042617798e-02 -2.461832463741302490e-01 -2.037492096424102783e-01 6.619231309741735458e-03 3.907959908246994019e-02 -4.726294875144958496e-01 -6.214812770485877991e-02 -8.886798471212387085e-02 2.979118525981903076e-01 -7.822784036397933960e-02 3.680535778403282166e-02 1.393673848360776901e-02 2.101562172174453735e-01 2.280073016881942749e-01 -2.686384916305541992e-01 -1.650530099868774414e-01 1.983834803104400635e-01 -1.841392070055007935e-01 2.520034015178680420e-01 1.786832958459854126e-01 7.886527106165885925e-03 4.613584652543067932e-02 -1.538884192705154419e-01 -1.320984065532684326e-01 -2.054418176412582397e-01 -1.698999255895614624e-01 2.455390244722366333e-01
1.419319361448287964e-01 -1.663724631071090698e-01 -2.063374593853950500e-02 -2.198961675167083740e-01 -1.434186697006225586e-01 3.229040205478668213e-01 1.428285390138626099e-01 -2.288385927677154541e-01 7.516926527023315430e-02 2.152504771947860718e-01 -2.484652101993560791e-01 1.869670003652572632e-01 1.107292696833610535e-01 3.813040629029273987e-02 -7.180158793926239014e-02 -3.637734055519104004e-01 1.529224514961242676e-01 1.220446079969406128e-01 3.024435937404632568e-01 -7.461880147457122803e-02 3.881653398275375366e-02 1.126939952373504639e-01 1.430672314018011093e-02 3.002948462963104248e-01 1.747886538505554199e-01 -1.404567956924438477e-01 -8.518521487712860107e-02 4.857064783573150635e-02 1.223791856318712234e-03 -1.980913132429122925e-01 1.010097935795783997e-01 2.380506396293640137e-01
-1.442928798496723175e-02 9.833393990993499756e-02 1.061128005385398865e-01 6.584926694631576538e-02 -3.205151483416557312e-02 2.125848382711410522e-01 -5.848701298236846924e-02 -1.526836454868316650e-01 5.771966651082038879e-02 2.060470283031463623e-01 4.036073386669158936e-02 1.993705928325653076e-01 -2.525474131107330322e-01 9.429199993610382080e-02 -4.950927197933197021e-02 -2.042133212089538574e-01 -3.033141493797302246e-01 -3.762922063469886780e-02 2.613556981086730957e-01 2.381386421620845795e-02 -3.378160893917083740e-01 1.033401116728782654e-01 -2.411866635084152222e-01 9.648480266332626343e-02 -1.812765449285507202e-01 -2.122495770454406738e-01 8.348304033279418945e-02 -4.132406711578369141e-01 3.522243816405534744e-03 -1.491368114948272705e-01 2.257838249206542969e-01 1.188869103789329529e-01
-2.966194152832031250e-01 3.738352656364440918e-02 -1.376455873250961304e-01 -1.031377762556076050e-01 -3.666455149650573730e-01 1.049013435840606689e-02 1.080405414104461670e-01 1.881377100944519043e-01 -3.343895950820297003e-04 1.220286712050437927e-01 -2.642532587051391602e-01 3.836284577846527100e-02 1.164118126034736633e-01 -6.757198274135589600e-02 5.318630486726760864e-02 -7.621759176254272461e-02 -8.221549540758132935e-02 -1.575023382902145386e-01 2.429962456226348877e-01 -1.079151872545480728e-02 -5.541911721229553223e-02 2.560267150402069092e-01 -1.489991545677185059e-01 3.257278501987457275e-01 -4.430890828371047974e-02 1.678429916501045227e-02 1.643682830035686493e-02 -4.146816432476043701e-01 2.791724205017089844e-01 -1.012219190597534180e-01 9.965435601770877838e-03 1.899245977401733398e-01
-1.416601687669754028e-01 -2.524129115045070648e-02 -1.586075872182846069e-01 -1.819334924221038818e-01 -3.096827566623687744e-01 1.349739581346511841e-01 9.473264217376708984e-02 5.951935052871704102e-02 2.859019339084625244e-01 -9.677977859973907471e-02 -2.953981757164001465e-01 -5.588315799832344055e-02 2.029933035373687744e-01 9.967834502458572388e-02 3.500604033470153809e-01 1.083216294646263123e-01 -3.434244096279144287e-01 1.275792121887207031e-01 2.178396731615066528e-01 -1.120802834630012512e-01 1.632814481854438782e-02 1.473711133003234863e-01 -4.037801921367645264e-02 1.243740022182464600e-01 1.997957080602645874e-01 9.408911317586898804e-02 -5.706032365560531616e-02 -1.264524608850479126e-01 -1.298787724226713181e-02 -1.094782501459121704e-01 -7.927174679934978485e-03 3.375537097454071045e-01
-7.761271297931671143e-02 -8.154457807540893555e-02 -1.419688314199447632e-01 -2.143986523151397705e-01 2.009988017380237579e-02 -6.133997067809104919e-02 7.295622676610946655e-02 1.841464489698410034e-01 6.892753764986991882e-03 -1.726674847304821014e-02 -3.582330942153930664e-01 -7.499860133975744247e-03 -9.029626846313476562e-02 -2.393931746482849121e-01 2.310224473476409912e-01 7.222668826580047607e-02 -1.891099065542221069e-01 8.134619891643524170e-02 1.390336751937866211e-01 3.039769642055034637e-02 -3.943390250205993652e-01 -1.813515722751617432e-01 -2.115213721990585327e-01 1.460688747465610504e-02 1.441671848297119141e-01 -3.167513012886047363e-01 1.827259212732315063e-01 -1.388751566410064697e-01 -3.199460208415985107e-01 4.310219734907150269e-02 -3.299868479371070862e-02 2.234703600406646729e-01
-3.333334028720855713e-01 -1.495519578456878662e-01 -2.181142568588256836e-01 -2.010973356664180756e-02 -1.751428395509719849e-01 9.212005138397216797e-02 -2.510891258716583252e-01 1.003438606858253479e-01 1.028777211904525757e-01 -9.289037436246871948e-02 -1.404789388179779053e-01 -1.843436360359191895e-01 -1.850329190492630005e-01 5.035902559757232666e-02 1.653160005807876587e-01 -4.102240875363349915e-02 -1.338765621185302734e-01 -2.084131818264722824e-03 1.886649429798126221e-01 -2.928587794303894043e-02 -2.423458844423294067e-01 -4.684124141931533813e-02 -2.357096374034881592e-01 1.009355708956718445e-01 1.101185232400894165e-01 -1.164600625634193420e-01 3.885979950428009033e-01 -3.399699032306671143e-01 1.026085913181304932e-01 1.861806958913803101e-01 2.039175480604171753e-01 8.631893247365951538e-02
-8.266431838274002075e-02 -4.787947982549667358e-04 -3.622389137744903564e-01 3.176012635231018066e-02 3.565706312656402588e-02 1.843475997447967529e-01 4.161081612110137939e-01 8.894342929124832153e-02 6.099392473697662354e-02 2.469020932912826538e-01 -2.574307024478912354e-01 1.056501343846321106e-01 2.650264091789722443e-02 -3.367295255884528160e-03 7.307037711143493652e-02 1.569732278585433960e-01 2.264837324619293213e-01 2.177210450172424316e-01 2.821730971336364746e-01 -1.678802669048309326e-01 -1.969323605298995972e-01 8.866868913173675537e-02 -2.171688228845596313e-01 6.436903774738311768e-02 -5.539405718445777893e-02 3.649769350886344910e-02 6.231171637773513794e-02 -2.162940241396427155e-02 7.447122037410736084e-02 -2.718344628810882568e-01 2.813580036163330078e-01 3.834092989563941956e-03
-6.859612464904785156e-02 -2.298491150140762329e-01 -1.905944496393203735e-01 -9.981920942664146423e-03 6.831694860011339188e-03 -1.111739128828048706e-01 -1.869990862905979156e-02 2.264249920845031738e-01 1.353085935115814209e-01 1.910568587481975555e-02 -1.564842164516448975e-01 2.220108211040496826e-01 6.683126091957092285e-02 -2.183682620525360107e-01 -5.578827112913131714e-04 -1.195221468806266785e-01 1.930248588323593140e-01 3.081017732620239258e-01 2.615957856178283691e-01 1.190958172082901001e-01 -2.579139173030853271e-01 1.114403381943702698e-01 -3.115464150905609131e-01 3.015237152576446533e-01 2.859932556748390198e-02 -2.386170625686645508e-01 5.263797938823699951e-02 -1.504722386598587036e-01 2.130683958530426025e-01 2.571425735950469971e-01 3.029552102088928223e-02 7.617395371198654175e-02
7.445310708135366440e-03 -2.697113156318664551e-01 -4.074608534574508667e-02 -8.272924274206161499e-02 2.109229192137718201e-02 -4.258693382143974304e-02 -1.028057932853698730e-01 1.038702428340911865e-01 2.211369872093200684e-01 2.513276226818561554e-02 -1.514385938644409180e-01 4.400202333927154541e-01 9.544203430414199829e-02 2.386812306940555573e-02 1.438174676150083542e-02 8.790072053670883179e-03 1.301553100347518921e-01 2.217253744602203369e-01 8.489469438791275024e-02 -6.003500148653984070e-02 -3.714227974414825439e-01 1.727103739976882935e-01 -4.035640954971313477e-01 3.191029727458953857e-01 3.551271185278892517e-02 -1.106706783175468445e-01 4.793122410774230957e-02 2.567390725016593933e-02 4.682934284210205078e-02 2.110996991395950317e-01 -7.688676007091999054e-03 2.153194993734359741e-01
-1.073964163661003113e-01 -1.376773118972778320e-01 -2.323152273893356323e-01 -2.453427761793136597e-02 -4.670627787709236145e-02 2.578701376914978027e-01 -3.263390157371759415e-03 -6.200807541608810425e-02 1.459334790706634521e-01 -1.402760446071624756e-01 -3.853837251663208008e-01 4.362265765666961670e-02 -1.575428694486618042e-01 -1.522579789161682129e-02 2.845474779605865479e-01 -1.488660573959350586e-01 3.292904421687126160e-02 1.591120213270187378e-01 2.882330417633056641e-01 6.864841282367706299e-02 -7.698439806699752808e-02 1.825942099094390869e-01 -3.869040310382843018e-01 -3.511330187320709229e-01 1.088992878794670105e-01 3.089313209056854248e-02 1.741916500031948090e-02 -1.364303529262542725e-01 -1.163339987397193909e-01 9.278745204210281372e-02 1.944862902164459229e-01 -6.841680407524108887e-02
2.050929218530654907e-01 -1.034620702266693115e-01 -6.173502188175916672e-03 1.942617446184158325e-02 -1.033963412046432495e-01 -1.384192705154418945e-01 1.093974988907575607e-02 -1.284373253583908081e-01 6.595140695571899414e-02 1.339992135763168335e-01 -3.485050499439239502e-01 6.956779863685369492e-03 9.603691101074218750e-02 7.502071559429168701e-02 1.785262078046798706e-01 -1.191121712327003479e-01 -3.203750401735305786e-02 2.402151525020599365e-01 2.509233057498931885e-01 1.175617724657058716e-01 -1.142980903387069702e-01 2.145150452852249146e-01 -1.525767892599105835e-02 1.708207428455352783e-01 -1.963569819927215576e-01 3.927382454276084900e-02 4.878683760762214661e-02 -1.354425251483917236e-01 -1.512820720672607422e-01 -2.468661218881607056e-01 3.753554075956344604e-02 5.705810189247131348e-01
-8.030793070793151855e-02 -2.644621431827545166e-01 1.808116883039474487e-01 2.028427124023437500e-01 9.257800877094268799e-02 1.056374385952949524e-01 -5.802260711789131165e-03 3.335734084248542786e-02 1.783469133079051971e-02 2.543668262660503387e-02 -2.418916523456573486e-01 -1.446771472692489624e-01 -4.475560039281845093e-03 1.396140605211257935e-01 1.915988773107528687e-01 -2.543332576751708984e-01 -1.268570572137832642e-01 3.009832203388214111e-01 5.554076433181762695e-01 -8.324355818331241608e-03 -2.436640560626983643e-01 1.332653034478425980e-02 -7.311751600354909897e-03 1.343979686498641968e-01 8.592975139617919922e-02 -1.498183161020278931e-01 -1.726239360868930817e-02 5.270032212138175964e-02 1.257983148097991943e-01 1.097612604498863220e-01 2.707574367523193359e-01 -2.442544139921665192e-02
-1.927712708711624146e-01 -1.042145565152168274e-01 -1.368505805730819702e-01 -1.323976516723632812e-01 -2.754442691802978516e-01 2.014892995357513428e-01 -2.141124755144119263e-01 6.353908032178878784e-02 1.450253278017044067e-01 2.833146154880523682e-01 -2.450268715620040894e-01 -2.289291322231292725e-01 -7.054942846298217773e-02 7.218190282583236694e-02 5.087126418948173523e-02 1.385013312101364136e-01 -2.336333394050598145e-01 1.072511896491050720e-01 1.735398471355438232e-01 -6.211737543344497681e-02 -1.381137967109680176e-01 2.124521695077419281e-02 -1.324490755796432495e-01 1.191297248005867004e-01 1.933668106794357300e-01 -5.312952771782875061e-02 1.686624288558959961e-01 -4.870193004608154297e-01 1.208419576287269592e-01 6.886984407901763916e-02 6.969458609819412231e-02 1.493095457553863525e-01
-1.349868923425674438e-01 -1.481267041526734829e-03 1.690414845943450928e-01 -1.390038151293992996e-02 -1.448852270841598511e-01 2.325235009193420410e-01 2.104494571685791016e-01 -1.837124079465866089e-01 3.966924175620079041e-02 -2.214677929878234863e-01 -2.348873019218444824e-01 2.068029344081878662e-01 -1.293963789939880371e-01 -1.373320668935775757e-01 3.441826105117797852e-01 7.771803997457027435e-03 -1.959478110074996948e-02 3.381886333227157593e-02 4.516293108463287354e-01 2.146191149950027466e-01 -2.276005297899246216e-01 -1.225341781973838806e-01 2.507177367806434631e-02 1.790301501750946045e-01 -7.346385717391967773e-02 -1.278089582920074463e-01 1.519418507814407349e-01 -2.184322029352188110e-01 8.452671021223068237e-02 2.376765757799148560e-02 -7.726173102855682373e-02 1.998949050903320312e-01
8.125232532620429993e-03 -3.606249690055847168e-01 -4.289552196860313416e-02 1.551444828510284424e-01 1.394537985324859619e-01 3.713482618331909180e-01 -6.071352213621139526e-02 1.854217946529388428e-01 -1.086098421365022659e-02 4.687141254544258118e-02 -3.544401228427886963e-01 2.673503160476684570e-01 -7.918657362461090088e-02 -1.272589862346649170e-01 8.470574766397476196e-02 -7.623320817947387695e-02 -2.482170984148979187e-02 1.698520779609680176e-01 2.157172858715057373e-01 2.574487403035163879e-02 -1.404169350862503052e-01 2.353835999965667725e-01 -1.956786960363388062e-01 4.531815648078918457e-02 3.224797174334526062e-02 -3.428775072097778320e-01 1.719020679593086243e-02 -1.163078248500823975e-01 1.713902652263641357e-01 -3.376540914177894592e-02 -6.923343986272811890e-02 2.319999486207962036e-01
1.508100926876068115e-01 -1.263715475797653198e-01 8.699545264244079590e-02 -2.368586836382746696e-03 -3.109579086303710938e-01 3.345277160406112671e-02 8.084671944379806519e-02 -4.729970544576644897e-02 1.024216413497924805e-01 3.582439720630645752e-01 -3.169725835323333740e-01 7.843708992004394531e-02 -3.838922977447509766e-01 1.898930668830871582e-01 2.903427695855498314e-03 4.766205791383981705e-03 3.830783441662788391e-02 2.016146034002304077e-01 3.005096614360809326e-01 -1.791805475950241089e-01 8.124380558729171753e-02 1.345812249928712845e-02 -9.468110650777816772e-02 3.164222538471221924e-01 9.084153920412063599e-03 -1.068165060132741928e-02 -5.582974757999181747e-03 -1.491024792194366455e-01 -1.740933954715728760e-02 -3.168286681175231934e-01 -8.965607732534408569e-02 8.142995089292526245e-02
-1.829046159982681274e-01 -3.768808841705322266e-01 -2.331960946321487427e-01 -8.334352076053619385e-02 -2.197683006525039673e-01 8.720556646585464478e-02 -1.428983211517333984e-01 -7.901864498853683472e-02 5.024450644850730896e-02 5.978221446275711060e-02 4.507687315344810486e-02 1.606364399194717407e-01 3.684231638908386230e-02 6.398887932300567627e-02 -8.862845599651336670e-02 2.480589412152767181e-02 -8.316361904144287109e-02 1.541839838027954102e-01 4.118989408016204834e-01 -2.211903333663940430e-01 -2.174593806266784668e-01 -1.306391954421997070e-01 -2.988550253212451935e-02 -1.061893403530120850e-01 -3.562799468636512756e-02 -1.730532199144363403e-01 1.395702958106994629e-01 3.224026784300804138e-02 -6.369192153215408325e-02 -1.316140890121459961e-01 3.941561579704284668e-01 2.801485955715179443e-01
1.229270845651626587e-01 -1.767076104879379272e-01 -7.808828726410865784e-03 -1.432054489850997925e-01 -5.279354751110076904e-02 1.113027334213256836e-02 8.018408715724945068e-02 1.127156764268875122e-01 -2.394656091928482056e-01 -1.921716481447219849e-01 -4.083887338638305664e-01 1.045158654451370239e-01 -1.926443576812744141e-01 -1.167825013399124146e-01 1.623113602399826050e-01 -6.074403226375579834e-02 -6.962274760007858276e-02 2.389812022447586060e-01 7.521346211433410645e-02 -1.025781184434890747e-01 -2.801278531551361084e-01 -1.399223953485488892e-01 -2.876838445663452148e-01 -8.282557129859924316e-02 8.461005985736846924e-02 -3.010132908821105957e-02 2.979432344436645508e-01 -2.202684581279754639e-01 -4.944785684347152710e-02 -6.381125748157501221e-02 -6.249020621180534363e-02 3.697294294834136963e-01
-2.263923920691013336e-02 1.669200658798217773e-01 -2.464843392372131348e-01 5.426147580146789551e-02 5.629815161228179932e-02 3.158538043498992920e-01 -5.752677842974662781e-02 -7.895132899284362793e-02 1.942969709634780884e-01 3.483138680458068848e-01 -5.150594189763069153e-02 6.439449638128280640e-02 -1.546951085329055786e-01 5.116353556513786316e-02 -6.924723833799362183e-02 -6.582745164632797241e-02 -3.163141608238220215e-01 9.066692739725112915e-02 1.608919501304626465e-01 3.411598876118659973e-02 -1.187524050474166870e-01 2.309765070676803589e-01 -2.753438353538513184e-01 1.341928988695144653e-01 -9.402544051408767700e-02 -2.459370940923690796e-01 6.634657084941864014e-02 -3.179579079151153564e-01 9.497874230146408081e-02 -2.759786844253540039e-01 1.812457889318466187e-01 6.663924455642700195e-02
5.384952202439308167e-02 1.700704544782638550e-01 2.710997164249420166e-01 7.770900428295135498e-02 1.305987983942031860e-01 2.148805558681488037e-02 -9.979198873043060303e-02 8.521307259798049927e-02 4.824317246675491333e-02 8.657620847225189209e-02 -1.400919705629348755e-01 8.118947967886924744e-03 8.936557918787002563e-02 1.653157472610473633e-01 7.946209609508514404e-02 -2.442177087068557739e-01 -2.813081741333007812e-01 1.566195189952850342e-01 3.570545911788940430e-01 -7.166005671024322510e-02 -1.426611095666885376e-01 2.038680315017700195e-01 -1.824521124362945557e-01 3.863357007503509521e-01 1.722194850444793701e-01 -1.835295110940933228e-01 5.481576174497604370e-02 -2.814025282859802246e-01 -2.180322110652923584e-01 -9.541742503643035889e-02 2.000548988580703735e-01 1.318357605487108231e-02
-1.830747574567794800e-01 -8.993117511272430420e-02 -2.160240262746810913e-01 -1.422547996044158936e-01 -2.170194983482360840e-01 9.839434921741485596e-02 -9.831192344427108765e-02 4.260885342955589294e-02 -1.127875000238418579e-01 -9.595308452844619751e-03 -2.129300981760025024e-01 -1.454088985919952393e-01 2.321258187294006348e-02 -1.757639087736606598e-02 2.526652812957763672e-01 -5.927691236138343811e-02 -7.884489744901657104e-02 -6.849112361669540405e-02 2.972950041294097900e-01 1.730148494243621826e-01 -4.029955267906188965e-01 2.841503024101257324e-01 -4.255109000951051712e-03 5.064702779054641724e-02 -1.325294226408004761e-01 4.845307767391204834e-02 -7.800731807947158813e-02 -4.292041063308715820e-01 1.974845528602600098e-01 -1.494877785444259644e-01 -1.070701628923416138e-01 1.332531571388244629e-01
-9.249503165483474731e-02 -2.115825936198234558e-02 -6.982267647981643677e-02 2.761846184730529785e-01 -2.186196297407150269e-01 2.004480734467506409e-02 2.355706840753555298e-01 1.898595690727233887e-01 4.966946318745613098e-02 -1.115017458796501160e-01 -3.423080444335937500e-01 2.074671834707260132e-01 -2.111220359802246094e-01 -1.383475512266159058e-01 2.000315189361572266e-01 -1.498962193727493286e-01 -2.529911883175373077e-02 2.799221277236938477e-01 2.120356410741806030e-01 1.366727501153945923e-01 4.077163711190223694e-02 1.404898315668106079e-01 -2.008452117443084717e-01 -1.358394473791122437e-01 2.143083065748214722e-01 -2.161519378423690796e-01 -2.140349745750427246e-01 -1.022035703063011169e-01 2.845186553895473480e-02 -1.060951203107833862e-01 2.478049397468566895e-01 1.535938978195190430e-01
8.061376214027404785e-02 -4.964038357138633728e-02 5.757297575473785400e-02 1.688137799501419067e-01 -2.509582340717315674e-01 1.305902451276779175e-01 1.058804020285606384e-01 -2.992489039897918701e-01 -1.614384949207305908e-01 1.967427879571914673e-01 -2.794806957244873047e-01 3.512882441282272339e-02 -5.266454070806503296e-02 8.818868547677993774e-02 -2.639349317178130150e-03 -4.012007415294647217e-01 1.090310979634523392e-02 -6.265977025032043457e-02 2.195555120706558228e-01 -2.745291292667388916e-01 -2.506171464920043945e-01 6.314788758754730225e-02 -1.942388862371444702e-01 1.570789963006973267e-01 3.069167733192443848e-01 -1.334485858678817749e-01 -1.675205826759338379e-01 -9.165024012327194214e-02 4.368681833148002625e-02 1.132910139858722687e-02 1.044594049453735352e-01 2.111008167266845703e-01
-1.102217435836791992e-01 -2.695973515510559082e-01 9.867354482412338257e-02 9.153489023447036743e-02 -7.647122442722320557e-02 -1.062008440494537354e-01 -2.558473050594329834e-01 -2.275196015834808350e-01 1.308340877294540405e-01 6.108644418418407440e-03 -2.967982590198516846e-01 3.091939091682434082e-01 -2.935199253261089325e-02 2.342677861452102661e-01 -4.549333453178405762e-02 9.828635491430759430e-03 -1.711152195930480957e-01 1.045302003622055054e-01 3.305547237396240234e-01 -1.138088386505842209e-02 -1.432951241731643677e-01 1.814569532871246338e-01 -1.628786176443099976e-01 1.449471116065979004e-01 2.292309509357437491e-04 -4.890415072441101074e-02 2.661749534308910370e-02 -6.798087805509567261e-02 -1.509841531515121460e-01 -2.967028915882110596e-01 -1.153558567166328430e-01 3.485545814037322998e-01
8.553362637758255005e-02 -1.757088303565979004e-01 1.921276561915874481e-02 2.162211015820503235e-02 -2.200784534215927124e-01 -1.602044105529785156e-01 9.587699919939041138e-02 -1.642490029335021973e-01 2.133178412914276123e-01 4.674912989139556885e-02 -1.436241567134857178e-01 4.005778953433036804e-02 1.529343277215957642e-01 1.102013960480690002e-01 2.422218620777130127e-01 -1.972119361162185669e-01 6.851779762655496597e-03 2.348057627677917480e-01 1.785133481025695801e-01 -2.524019777774810791e-01 -2.312565594911575317e-01 1.857342720031738281e-01 -1.765104830265045166e-01 2.290862798690795898e-01 -6.088795140385627747e-02 -1.414674073457717896e-01 -1.128855198621749878e-01 4.929810017347335815e-02 -1.603561788797378540e-01 -4.305345416069030762e-01 -1.453487277030944824e-01 2.328560203313827515e-01
-1.035357080399990082e-02 9.650101512670516968e-02 -9.360310435295104980e-02 1.095770597457885742e-01 -1.891123503446578979e-01 1.870819479227066040e-01 5.950393970124423504e-04 1.551093161106109619e-01 1.290538161993026733e-01 -1.764286309480667114e-01 -2.648792564868927002e-01 1.391360610723495483e-01 -1.259592622518539429e-01 -1.231592241674661636e-02 2.255679816007614136e-01 1.032664626836776733e-01 -2.160443365573883057e-01 8.875514566898345947e-02 1.555472463369369507e-01 2.763383984565734863e-01 -1.847353130578994751e-01 9.186313301324844360e-02 9.885580278933048248e-03 6.900708377361297607e-02 -2.716086991131305695e-02 -1.664349623024463654e-02 6.437207013368606567e-02 -1.232261881232261658e-01 -3.791492804884910583e-02 -5.277137160301208496e-01 2.096977829933166504e-01 3.366797566413879395e-01
6.224904954433441162e-02 -5.425938591361045837e-02 -1.677979156374931335e-02 -2.130136191844940186e-01 -3.670730590820312500e-01 2.972162961959838867e-01 1.476001441478729248e-01 1.116701290011405945e-01 7.815146446228027344e-02 9.998317807912826538e-02 -1.984002143144607544e-01 3.465772047638893127e-02 4.530813917517662048e-02 -4.080878794193267822e-01 1.161479502916336060e-01 -1.445753150619566441e-03 1.745245419442653656e-02 1.103351041674613953e-01 1.028233692049980164e-01 -7.543304562568664551e-02 -1.755203008651733398e-01 1.923570036888122559e-01 -2.800330221652984619e-01 1.927128732204437256e-01 3.045134544372558594e-01 -6.446848064661026001e-02 1.256283819675445557e-01 -2.843397855758666992e-01 1.101151630282402039e-01 1.289663016796112061e-01 3.208253532648086548e-02 1.266085803508758545e-01
-3.996430039405822754e-01 -6.519674509763717651e-02 9.710154496133327484e-03 -3.260796144604682922e-02 -2.627933323383331299e-01 5.067540332674980164e-02 -1.132232323288917542e-01 4.919754341244697571e-02 -3.309553116559982300e-02 -1.519691497087478638e-01 -1.973739713430404663e-01 -4.393040761351585388e-02 1.147383898496627808e-01 -2.075428217649459839e-01 6.376455724239349365e-02 -4.681102558970451355e-02 5.140763148665428162e-02 -5.708181113004684448e-02 4.908727109432220459e-01 -2.746243178844451904e-01 -1.849443614482879639e-01 1.402696073055267334e-01 -7.733052223920822144e-02 2.831360884010791779e-02 1.764288842678070068e-01 8.999627083539962769e-02 2.443415112793445587e-02 -3.348721265792846680e-01 1.396738439798355103e-01 -2.393491119146347046e-01 -8.283247053623199463e-02 4.334079474210739136e-02
-7.374314963817596436e-02 -1.686378270387649536e-01 -1.733562648296356201e-01 7.669896818697452545e-03 9.609577804803848267e-02 2.552811801433563232e-02 4.893806576728820801e-02 -7.153171300888061523e-02 4.147713258862495422e-02 -8.486457914113998413e-02 -2.521836161613464355e-01 2.510260939598083496e-01 -2.927989661693572998e-01 3.953497484326362610e-02 1.166307255625724792e-01 -4.751263186335563660e-03 -9.625355154275894165e-02 1.555068343877792358e-01 3.780497312545776367e-01 1.918694972991943359e-01 -2.366386502981185913e-01 2.251680940389633179e-01 -3.771420717239379883e-01 -2.411026954650878906e-01 1.948224455118179321e-01 -3.148305416107177734e-01 -3.314151614904403687e-02 9.666282683610916138e-03 -8.225456811487674713e-03 7.900366932153701782e-02 1.223335713148117065e-01 -4.871454834938049316e-02
-2.343923039734363556e-02 -9.261757880449295044e-02 6.360235810279846191e-02 -1.270588859915733337e-02 -3.174396753311157227e-01 1.704636365175247192e-01 1.512117534875869751e-01 9.118445217609405518e-02 -1.506479084491729736e-01 -1.142432466149330139e-01 -1.369247287511825562e-01 2.743072509765625000e-01 1.516086049377918243e-02 -1.773690246045589447e-02 2.979312241077423096e-01 -7.737093605101108551e-03 1.713658124208450317e-02 -8.275063335895538330e-02 1.216772645711898804e-01 -1.612812280654907227e-01 -5.969427898526191711e-02 8.505540341138839722e-02 -5.153610706329345703e-01 5.519297346472740173e-02 2.117973715066909790e-01 -1.789217740297317505e-01 7.748081535100936890e-02 -9.977129846811294556e-02 2.934093773365020752e-01 -9.940925240516662598e-02 2.181255519390106201e-01 2.068230807781219482e-01
-1.163357868790626526e-02 -1.539358347654342651e-01 -6.916061788797378540e-02 -1.919873207807540894e-01 1.079296972602605820e-02 1.756882667541503906e-01 2.370245456695556641e-01 -1.489667743444442749e-01 6.179128214716911316e-02 -6.352652609348297119e-02 -1.623563021421432495e-01 7.773561775684356689e-02 -3.379305005073547363e-01 3.531149774789810181e-02 1.465111821889877319e-01 -1.588795781135559082e-01 -5.869085714221000671e-02 7.202227413654327393e-02 4.002539813518524170e-01 1.366598010063171387e-01 -6.626332551240921021e-02 2.139749675989151001e-01 -5.044883489608764648e-01 -2.695667147636413574e-01 9.018148481845855713e-02 -1.164950355887413025e-01 -1.248014047741889954e-01 -5.253992602229118347e-02 5.789057537913322449e-02 -4.778649657964706421e-02 9.185761213302612305e-02 6.155539676547050476e-02
-3.200376927852630615e-01 1.099583432078361511e-01 -1.240437477827072144e-01 2.022342197597026825e-02 7.263485342264175415e-02 -4.724401980638504028e-02 9.885007888078689575e-02 -1.743157356977462769e-01 3.629690036177635193e-02 5.364738777279853821e-02 -3.083998151123523712e-02 5.310517922043800354e-02 -2.883856743574142456e-02 -2.008917182683944702e-01 1.634130030870437622e-01 1.711641550064086914e-01 -1.940344721078872681e-01 1.290411055088043213e-01 2.697504460811614990e-01 -2.191978991031646729e-01 -3.414610028266906738e-01 -3.271555900573730469e-02 -3.139408230781555176e-01 1.175674125552177429e-01 -2.861476838588714600e-01 -1.586715131998062134e-01 1.184091046452522278e-01 -1.576544940471649170e-01 1.700117290019989014e-01 -1.228409782052040100e-01 2.122664749622344971e-01 2.769881188869476318e-01
1.382596343755722046e-01 -1.867942363023757935e-01 1.885754168033599854e-01 -8.024962991476058960e-02 2.146499417722225189e-02 7.893862575292587280e-02 -1.412754505872726440e-01 -7.301601022481918335e-02 1.320396363735198975e-01 -1.090978160500526428e-01 -2.552529275417327881e-01 6.909485906362533569e-02 -3.369419276714324951e-01 7.014930248260498047e-03 3.364399075508117676e-01 -2.489409297704696655e-01 1.466756463050842285e-01 9.412069618701934814e-02 4.008675515651702881e-01 1.035901531577110291e-01 -1.158344298601150513e-01 1.885177344083786011e-01 3.772345185279846191e-02 1.383638530969619751e-01 4.911437258124351501e-02 -8.747076988220214844e-02 2.838746607303619385e-01 -2.702855467796325684e-01 2.352353185415267944e-02 -1.318892836570739746e-01 1.536983102560043335e-01 8.605713397264480591e-02
-1.376800537109375000e-01 -1.051937118172645569e-01 3.321423828601837158e-01 2.070364058017730713e-01 -2.013043612241744995e-01 2.437443286180496216e-01 1.726208627223968506e-01 -1.130233481526374817e-01 -2.737018838524818420e-02 -1.069898679852485657e-01 -2.387591451406478882e-01 4.967393353581428528e-02 -1.218847814016044140e-03 -6.441082805395126343e-03 5.784478783607482910e-02 -2.487535029649734497e-01 7.944986224174499512e-02 9.431070834398269653e-02 1.644876450300216675e-01 1.834026426076889038e-01 -2.086210250854492188e-01 4.549520090222358704e-02 -2.570883035659790039e-01 1.082839965820312500e-01 -1.315049012191593647e-03 -2.273837476968765259e-01 -1.423126012086868286e-01 -1.994421780109405518e-01 -1.621241718530654907e-01 -4.181712865829467773e-01 9.554724395275115967e-02 -1.265880763530731201e-01
-4.927747696638107300e-02 -1.730033457279205322e-01 1.920378804206848145e-01 3.173718750476837158e-01 -7.480455935001373291e-02 2.047751098871231079e-01 3.242649137973785400e-02 -2.817844450473785400e-01 -1.753111630678176880e-01 1.021747514605522156e-01 -1.921731829643249512e-01 -2.386671723797917366e-03 -8.091480284929275513e-02 1.395795196294784546e-01 -1.119922921061515808e-01 -3.184709548950195312e-01 -1.444278061389923096e-01 8.781510591506958008e-02 2.215114980936050415e-01 1.945243328809738159e-01 -2.860209345817565918e-01 2.046344429254531860e-01 -3.185379505157470703e-01 5.941157788038253784e-02 4.186066240072250366e-02 -9.832566231489181519e-02 -3.295429423451423645e-02 -1.563957482576370239e-01 1.934944838285446167e-02 -2.438736110925674438e-01 9.082186222076416016e-02 -1.863587200641632080e-01
3.386488556861877441e-02 -1.035935059189796448e-01 5.476781725883483887e-02 -7.968027889728546143e-02 -1.889154911041259766e-01 1.363021042197942734e-02 1.411491036415100098e-01 -6.367482244968414307e-02 1.600630432367324829e-01 1.680289767682552338e-02 -2.273319512605667114e-01 1.343075633049011230e-01 -3.087880015373229980e-01 1.736701428890228271e-01 2.208920121192932129e-01 -1.327422410249710083e-01 1.030136942863464355e-01 1.881666630506515503e-01 4.173275828361511230e-01 6.095774844288825989e-02 1.561699085868895054e-03 3.508720993995666504e-01 -2.592080235481262207e-01 -2.917857170104980469e-01 1.543940603733062744e-01 1.131493747234344482e-01 1.479480415582656860e-01 -1.778795123100280762e-01 -4.200083389878273010e-02 3.884537518024444580e-02 1.745926588773727417e-01 9.006113559007644653e-02
-1.591548472642898560e-01 -4.442719742655754089e-02 1.089618280529975891e-01 -2.014400959014892578e-01 -1.323557943105697632e-01 1.614656895399093628e-01 3.369109034538269043e-01 -1.283148229122161865e-01 1.232368573546409607e-01 -1.545968353748321533e-01 -2.225129902362823486e-01 1.269377470016479492e-01 -2.336300462484359741e-01 -2.251037955284118652e-01 3.288590908050537109e-01 -6.344149261713027954e-02 -5.088884755969047546e-02 8.182808756828308105e-02 3.637298941612243652e-01 -1.917353831231594086e-02 -3.451375365257263184e-01 -4.406464099884033203e-02 7.386073470115661621e-02 -1.172439157962799072e-01 -1.056225150823593140e-01 2.353789843618869781e-02 -5.969140306115150452e-02 -2.879809737205505371e-01 4.915762692689895630e-02 -1.599466651678085327e-01 -4.073286429047584534e-02 1.202552467584609985e-01
-1.386177241802215576e-01 -2.581241130828857422e-01 -1.426782924681901932e-02 -2.532704174518585205e-01 -1.977086812257766724e-01 4.682013392448425293e-02 3.609350696206092834e-02 1.252997666597366333e-01 4.992642253637313843e-02 9.300496429204940796e-02 -2.876462042331695557e-01 1.536391526460647583e-01 -7.682836055755615234e-02 -3.367646038532257080e-01 3.330186307430267334e-01 -9.949963539838790894e-02 -2.836823761463165283e-01 1.980123519897460938e-01 3.602852225303649902e-01 1.723927073180675507e-02 1.051351800560951233e-02 8.079569786787033081e-02 -1.128178089857101440e-02 2.369105629622936249e-02 6.801987439393997192e-02 -1.475439667701721191e-01 -1.864036172628402710e-02 -2.191991358995437622e-02 2.554323000367730856e-04 -1.526966094970703125e-01 3.504510521888732910e-01 5.874610319733619690e-02
-1.763261705636978149e-01 -2.936356961727142334e-01 -2.060353159904479980e-01 -1.821418553590774536e-01 -4.059251248836517334e-01 -2.532912418246269226e-02 1.343843042850494385e-01 1.972330808639526367e-01 3.855383768677711487e-02 5.841197073459625244e-02 -6.009442731738090515e-02 -2.550834417343139648e-02 9.402031451463699341e-02 1.030951365828514099e-01 3.346637487411499023e-01 -1.245821416378021240e-01 -9.949187934398651123e-02 7.107706367969512939e-02 1.594207733869552612e-01 -1.660726964473724365e-01 -2.854868471622467041e-01 -6.055726483464241028e-02 -1.940262317657470703e-01 1.693359911441802979e-01 2.306262105703353882e-01 1.468509137630462646e-01 1.869979649782180786e-01 -1.134541109204292297e-01 -2.732189595699310303e-01 -6.464017927646636963e-02 -8.753530681133270264e-02 -3.944306634366512299e-03
3.390024974942207336e-02 -3.225698471069335938e-01 -1.514170020818710327e-01 9.547895193099975586e-02 -3.126473426818847656e-01 1.336565017700195312e-01 1.388016045093536377e-01 -1.257005482912063599e-01 1.197180338203907013e-02 2.607389390468597412e-01 -3.016099333763122559e-01 4.310909286141395569e-02 -6.453267484903335571e-02 1.359421312808990479e-01 5.108995735645294189e-02 -2.763288319110870361e-01 -9.027098119258880615e-02 1.755300313234329224e-01 3.829981386661529541e-02 -2.499552369117736816e-01 -4.392444789409637451e-01 5.373396724462509155e-02 -8.233489096164703369e-02 9.166320413351058960e-02 -1.279275119304656982e-02 1.975419372320175171e-02 5.011916533112525940e-02 1.065777689218521118e-01 3.241911530494689941e-01 -1.223898977041244507e-01 -2.265535481274127960e-02 2.416648715734481812e-02
-1.132765859365463257e-01 -9.484605491161346436e-02 3.026209771633148193e-01 1.500898152589797974e-01 -6.785009801387786865e-02 -1.243570223450660706e-01 3.969373553991317749e-02 -1.217613592743873596e-01 -4.980292916297912598e-02 -5.531303584575653076e-02 -3.272104263305664062e-01 1.777460724115371704e-01 1.581523567438125610e-02 1.774227917194366455e-01 1.762106828391551971e-02 2.046824693679809570e-01 -1.056448370218276978e-02 3.193240463733673096e-01 4.535130262374877930e-01 4.785975068807601929e-02 -2.873714827001094818e-02 -8.167265355587005615e-02 -2.610666751861572266e-01 7.021080702543258667e-02 7.969836145639419556e-02 -4.848578572273254395e-02 -1.307300776243209839e-01 -2.112732678651809692e-01 -1.114314272999763489e-01 -1.934712976217269897e-01 5.197588726878166199e-02 3.096083402633666992e-01
-1.710972189903259277e-01 -5.793241783976554871e-02 -5.285768210887908936e-02 2.136050350964069366e-02 -2.325074523687362671e-01 1.645491868257522583e-01 -8.207747340202331543e-02 -1.457661390304565430e-02 -1.932141482830047607e-01 4.792984575033187866e-02 -2.266355007886886597e-01 -1.616429537534713745e-01 4.524932056665420532e-02 8.919379860162734985e-02 -1.467543467879295349e-02 -9.484924376010894775e-03 -1.646134257316589355e-01 -1.180924177169799805e-01 3.509891331195831299e-01 -2.352744154632091522e-02 -2.398818284273147583e-01 7.438810914754867554e-02 -2.943522036075592041e-01 1.773229241371154785e-01 -1.592756509780883789e-01 2.935114204883575439e-01 -3.250027820467948914e-02 -4.853759706020355225e-01 6.673778872936964035e-03 -1.144490465521812439e-01 -1.370062679052352905e-01 1.502438932657241821e-01
-3.167811632156372070e-01 -8.378113061189651489e-02 1.233974937349557877e-02 -9.713589400053024292e-02 -3.285404741764068604e-01 2.640075385570526123e-01 -1.845151931047439575e-02 9.410069882869720459e-02 1.378056854009628296e-01 1.064348667860031128e-01 -8.477284759283065796e-02 -1.030343174934387207e-01 2.107324451208114624e-01 3.954710066318511963e-02 2.402722835540771484e-01 -1.651167124509811401e-01 -1.081509143114089966e-02 1.558745186775922775e-02 3.386168181896209717e-01 -3.553019091486930847e-02 -2.707331478595733643e-01 4.009930193424224854e-01 -2.108684927225112915e-01 9.646742604672908783e-03 -8.876028656959533691e-02 1.717550158500671387e-01 -4.498257488012313843e-02 -2.226190567016601562e-01 7.650785893201828003e-02 -8.856654167175292969e-02 5.904562026262283325e-02 1.266568899154663086e-01
-3.662899434566497803e-01 7.979731261730194092e-02 4.855638835579156876e-04 -6.888384371995925903e-02 -3.688296377658843994e-01 -4.364592581987380981e-02 5.226353183388710022e-02 -1.631989609450101852e-03 -4.297525063157081604e-02 2.362148314714431763e-01 -1.663042455911636353e-01 -2.217367058619856834e-03 1.321784406900405884e-01 -1.472243517637252808e-01 2.918074280023574829e-02 -1.527687162160873413e-01 -7.939855754375457764e-02 -2.629143595695495605e-01 3.614622950553894043e-01 -1.765422374010086060e-01 -3.313184678554534912e-01 2.526703774929046631e-01 -7.129430025815963745e-02 1.735956519842147827e-01 2.301267907023429871e-02 2.694781310856342316e-02 4.311240836977958679e-02 -2.638187706470489502e-01 -1.626010239124298096e-01 9.398322436027228832e-04 7.789961248636245728e-02 1.187268793582916260e-01
-1.068709865212440491e-01 3.727538883686065674e-02 9.001941978931427002e-02 -4.670593421906232834e-03 1.501559913158416748e-01 -5.317307263612747192e-02 -2.122986689209938049e-02 -2.494512591511011124e-03 1.061329841613769531e-01 -1.868367493152618408e-01 -2.309131175279617310e-01 3.912337124347686768e-01 -5.027752742171287537e-02 1.533215045928955078e-01 1.505770385265350342e-01 -6.352739036083221436e-02 7.726967334747314453e-02 9.606754779815673828e-02 2.401551306247711182e-01 -1.315942108631134033e-01 2.412174642086029053e-02 2.962914705276489258e-01 -1.126622781157493591e-01 1.829181164503097534e-01 2.860479354858398438e-01 -3.336101770401000977e-01 3.850473836064338684e-02 -1.965984702110290527e-01 1.118538528680801392e-01 -2.786939442157745361e-01 2.578721642494201660e-01 1.824431270360946655e-01
5.533489212393760681e-02 -1.032922714948654175e-01 -2.245126515626907349e-01 -1.378703266382217407e-01 -1.294789165258407593e-01 -4.058785736560821533e-02 2.243955284357070923e-01 -7.062627375125885010e-02 1.497361361980438232e-01 -4.189164191484451294e-02 -3.268114328384399414e-01 1.113997921347618103e-01 -2.194475233554840088e-01 -1.800561845302581787e-01 1.408678740262985229e-01 -3.440769910812377930e-01 3.853474278002977371e-03 1.408324390649795532e-01 3.800923526287078857e-01 1.944945752620697021e-01 1.102655380964279175e-02 2.420205324888229370e-01 -3.579361140727996826e-01 -1.690538823604583740e-01 8.291187882423400879e-02 -4.636790230870246887e-02 -1.062261611223220825e-01 -1.356006264686584473e-01 -4.515581205487251282e-02 -3.385414928197860718e-02 1.198977455496788025e-01 -8.427880704402923584e-02
-2.848761379718780518e-01 1.721141040325164795e-01 -1.058757603168487549e-01 1.372887101024389267e-02 1.309153507463634014e-03 -1.022950485348701477e-01 5.864746868610382080e-02 2.278439328074455261e-02 5.986574292182922363e-02 -3.168185055255889893e-02 1.157069802284240723e-01 3.182457089424133301e-01 -1.900001615285873413e-02 -5.814653262495994568e-02 -3.216597065329551697e-02 -7.994431070983409882e-03 -3.627662360668182373e-01 2.340971231460571289e-01 2.765246927738189697e-01 -2.459299266338348389e-01 -1.819615662097930908e-01 2.118323445320129395e-01 -2.964720427989959717e-01 6.126520689576864243e-03 -1.738868355751037598e-01 -1.286107860505580902e-02 1.145030930638313293e-01 -3.522413372993469238e-01 -1.154460292309522629e-02 -7.109035551548004150e-02 1.366112232208251953e-01 2.420781254768371582e-01
-2.759252190589904785e-01 -4.089365899562835693e-01 -2.858373820781707764e-01 9.005920588970184326e-02 -1.157167479395866394e-01 4.479034617543220520e-02 -2.104832418262958527e-02 1.222868412733078003e-01 2.148741632699966431e-01 3.946203738451004028e-03 -1.512060016393661499e-01 -8.051683008670806885e-02 -1.375360637903213501e-01 -1.502735912799835205e-01 -7.206064462661743164e-02 -1.254922300577163696e-01 1.156287342309951782e-01 1.633482128381729126e-01 3.904840350151062012e-01 -1.565882712602615356e-01 -3.731999695301055908e-01 1.852384582161903381e-02 -1.350216567516326904e-02 -1.491680182516574860e-02 1.424665749073028564e-01 9.841389954090118408e-02 -7.912108302116394043e-02 -3.293785452842712402e-02 1.316483765840530396e-01 -2.337661981582641602e-01 8.724875748157501221e-02 -1.551224589347839355e-01
1.605885028839111328e-01 -3.520148620009422302e-02 1.236921250820159912e-01 -1.841166764497756958e-01 -1.699504107236862183e-01 3.336678743362426758e-01 2.742703855037689209e-01 1.946156658232212067e-02 -1.422068178653717041e-01 3.270214498043060303e-01 -2.901624739170074463e-01 -1.418917533010244370e-02 6.588559597730636597e-02 -1.689485460519790649e-01 -4.969958588480949402e-02 -2.508347928524017334e-01 -1.046573370695114136e-01 1.630172282457351685e-01 2.540635168552398682e-01 -8.926787227392196655e-02 -1.983814872801303864e-02 8.551099151372909546e-02 -2.193653136491775513e-01 1.629661619663238525e-01 2.906401753425598145e-01 -4.518701136112213135e-02 2.695612907409667969e-01 -1.679412871599197388e-01 -5.485985055565834045e-02 -9.118028730154037476e-02 -3.266385756433010101e-03 8.351294696331024170e-02
-1.573929190635681152e-01 -3.334453403949737549e-01 -9.060637652873992920e-02 2.429793328046798706e-01 -3.663355484604835510e-02 4.094880074262619019e-02 -2.841264382004737854e-02 1.644044220447540283e-01 1.955965720117092133e-02 9.393437951803207397e-02 -7.197115570306777954e-02 -1.405100803822278976e-02 1.009813547134399414e-01 1.067137047648429871e-01 1.269656121730804443e-01 -2.786722779273986816e-01 -2.731314115226268768e-02 9.747704491019248962e-03 6.048690080642700195e-01 -1.213127840310335159e-02 -1.327049434185028076e-01 -4.429472610354423523e-02 -1.833163797855377197e-01 -1.431300491094589233e-01 2.245995774865150452e-02 -2.480215393006801605e-02 1.327322423458099365e-01 -8.309729397296905518e-03 1.352911591529846191e-01 -2.491964995861053467e-01 3.102611303329467773e-01 -1.239389181137084961e-03
-1.718008220195770264e-01 -6.809210870414972305e-03 4.308492317795753479e-02 1.542695611715316772e-01 -1.964454203844070435e-01 -2.310009859502315521e-02 3.008776009082794189e-01 1.522382795810699463e-01 7.561761140823364258e-02 -2.077220380306243896e-02 -1.595212817192077637e-01 1.212883442640304565e-01 -3.053646683692932129e-01 1.043569073081016541e-01 8.806169778108596802e-02 -2.006188929080963135e-01 -7.713847793638706207e-03 2.768855392932891846e-01 2.632249295711517334e-01 1.557641774415969849e-01 -4.691319540143013000e-02 3.334692716598510742e-01 -3.809426426887512207e-01 -1.607370227575302124e-01 3.841551393270492554e-02 -2.528975009918212891e-01 -4.050147533416748047e-02 -1.085434779524803162e-01 -8.842504769563674927e-02 -1.472932565957307816e-02 2.263436615467071533e-01 -2.743688412010669708e-02
-1.710321754217147827e-01 -3.320661783218383789e-01 -6.605925504118204117e-03 -3.108149766921997070e-01 -2.181541919708251953e-01 7.147238403558731079e-02 1.420125272125005722e-02 -4.358385875821113586e-02 8.099236339330673218e-02 -1.287251114845275879e-01 -3.658042252063751221e-01 1.303253024816513062e-01 9.185306727886199951e-02 -5.419808998703956604e-02 1.284024417400360107e-01 1.386827528476715088e-01 -2.993634715676307678e-02 1.401131898164749146e-01 2.214405387639999390e-01 6.258077453821897507e-03 -2.332947999238967896e-01 4.707650840282440186e-02 -2.033332735300064087e-01 5.034324526786804199e-01 -1.718885898590087891e-01 -1.235023140907287598e-02 -8.879617601633071899e-02 4.801040142774581909e-02 -6.419547647237777710e-02 -9.763356298208236694e-03 -1.444304585456848145e-01 4.482069984078407288e-02
4.429449513554573059e-02 -1.689789295196533203e-01 1.160735711455345154e-01 1.354387849569320679e-01 -2.019522488117218018e-01 7.172909565269947052e-03 -1.879343837499618530e-01 -2.146509587764739990e-01 1.181882917881011963e-01 2.323385328054428101e-01 -9.597253799438476562e-02 8.069723844528198242e-02 1.639685183763504028e-01 8.101706206798553467e-02 2.274222522974014282e-01 -8.754980564117431641e-02 -1.757799088954925537e-01 2.790932953357696533e-01 3.488680124282836914e-01 3.181373700499534607e-02 -2.536078095436096191e-01 1.175127401947975159e-01 3.321845084428787231e-02 4.238330572843551636e-02 1.873936653137207031e-01 -1.386882364749908447e-01 -9.874958544969558716e-02 -9.160925447940826416e-02 -1.817869693040847778e-01 -2.820503711700439453e-01 -1.448126733303070068e-01 3.468807339668273926e-01
-4.678203538060188293e-02 -2.200237512588500977e-01 -1.384979486465454102e-01 1.476778537034988403e-01 -1.166816726326942444e-01 4.725990444421768188e-02 1.431676447391510010e-01 6.764741241931915283e-02 -1.861442998051643372e-02 -6.564198527485132217e-03 -3.741536736488342285e-01 2.291456013917922974e-01 -1.172654889523983002e-02 -7.190029323101043701e-02 1.898349225521087646e-01 8.532416820526123047e-02 -1.805730313062667847e-01 1.841162517666816711e-02 3.546040654182434082e-01 -2.593209743499755859e-01 -2.099998295307159424e-01 1.115673035383224487e-01 -2.410928606986999512e-01 1.727384030818939209e-01 1.941107958555221558e-01 8.763825893402099609e-02 2.202369719743728638e-01 8.943135291337966919e-02 8.346998691558837891e-02 -1.705306470394134521e-01 -3.384477794170379639e-01 -5.541871115565299988e-02
-1.783275455236434937e-01 -1.933358311653137207e-01 -3.067319691181182861e-01 2.734934091567993164e-01 7.354454696178436279e-02 1.670457720756530762e-01 -8.319562673568725586e-02 1.066300868988037109e-01 8.929721266031265259e-02 1.635172069072723389e-01 -1.459442377090454102e-01 -1.530600637197494507e-01 -9.112352132797241211e-02 1.791727542877197266e-02 1.896020472049713135e-01 2.593521028757095337e-02 8.258012682199478149e-02 -1.845240890979766846e-01 4.745457172393798828e-01 -2.054221555590629578e-02 -3.481113016605377197e-01 1.177808269858360291e-01 -1.434730142354965210e-01 3.517800197005271912e-02 3.024403154850006104e-01 -1.146812271326780319e-02 4.133601207286119461e-03 -1.639728546142578125e-01 3.743184357881546021e-02 -1.779617518186569214e-01 7.731006294488906860e-02 -6.880182027816772461e-02
-3.024753928184509277e-01 -2.298861742019653320e-01 -2.101511657238006592e-01 -9.177376329898834229e-02 -2.645609378814697266e-01 1.000855937600135803e-01 -2.391028106212615967e-01 2.494696378707885742e-01 1.773669272661209106e-01 2.179209887981414795e-01 -8.424992114305496216e-02 -2.287014573812484741e-01 -1.423094421625137329e-01 -1.484082359820604324e-02 2.609707415103912354e-01 -1.420779079198837280e-01 -1.131708174943923950e-01 7.769870758056640625e-02 2.644665539264678955e-01 -8.184266090393066406e-02 -1.370992660522460938e-01 -1.025115698575973511e-01 -2.995378673076629639e-01 8.570015430450439453e-02 2.023603618144989014e-01 -1.340697109699249268e-01 1.019018292427062988e-01 -1.886577010154724121e-01 -6.661979854106903076e-02 6.678406894207000732e-02 9.465289860963821411e-02 -1.092225238680839539e-01
-8.693157136440277100e-02 -5.758660659193992615e-02 3.781157732009887695e-02 1.833117902278900146e-01 -2.280962914228439331e-01 1.808288991451263428e-01 7.772412896156311035e-02 5.325428675860166550e-03 -9.878216683864593506e-02 -2.252481728792190552e-01 -3.421746790409088135e-01 2.227223366498947144e-01 1.967055648565292358e-01 3.413640707731246948e-02 2.509184181690216064e-01 -1.616409271955490112e-01 7.939278334379196167e-02 -1.187725588679313660e-01 -4.582540318369865417e-02 -6.256885826587677002e-02 -7.399609684944152832e-02 9.098759293556213379e-02 -4.109257459640502930e-01 1.676092892885208130e-01 8.959194272756576538e-02 -2.417320460081100464e-01 8.189336210489273071e-02 -2.487824708223342896e-01 7.579817622900009155e-02 -1.329961866140365601e-01 2.489501535892486572e-01 2.226343303918838501e-01
-2.491616606712341309e-01 -1.601249426603317261e-01 -3.206091523170471191e-01 -1.279382854700088501e-01 -4.629319999366998672e-03 -1.157370954751968384e-02 4.547714814543724060e-02 1.267647594213485718e-01 1.819068938493728638e-01 1.309571415185928345e-02 4.570271447300910950e-02 6.355608254671096802e-02 -1.497794240713119507e-01 6.394565105438232422e-02 8.458248339593410492e-03 -1.732332110404968262e-01 -4.204344376921653748e-02 1.738614439964294434e-01 2.411291599273681641e-01 2.414096742868423462e-01 -3.361485004425048828e-01 1.766644269227981567e-01 -2.243896722793579102e-01 4.341537654399871826e-01 -1.006809920072555542e-01 3.001597523689270020e-02 1.323481649160385132e-01 -4.921166971325874329e-02 -2.393598556518554688e-01 8.217492699623107910e-02 -2.189208418130874634e-01 6.649523973464965820e-02
-1.407838761806488037e-01 -1.400951594114303589e-01 -9.269052743911743164e-02 -7.778774946928024292e-02 -4.049978256225585938e-01 1.435109879821538925e-02 1.399107426404953003e-01 9.150865674018859863e-02 1.846915334463119507e-01 -6.891752034425735474e-02 -2.697222866117954254e-02 -2.154958434402942657e-02 -8.481476455926895142e-03 -2.779767215251922607e-01 5.360081791877746582e-02 -6.753828376531600952e-02 -2.034768760204315186e-01 1.450755000114440918e-01 1.119469925761222839e-01 8.752869069576263428e-02 -1.761422753334045410e-01 8.865977078676223755e-02 -3.401784598827362061e-01 1.842529475688934326e-01 2.875877022743225098e-01 -1.230970770120620728e-01 7.655762135982513428e-02 -2.943324446678161621e-01 1.442606896162033081e-01 -3.314679563045501709e-01 -1.914613246917724609e-01 3.298172028735280037e-03
-8.913270384073257446e-02 -1.625933125615119934e-02 2.079882025718688965e-01 2.362626641988754272e-01 -2.004753947257995605e-01 3.056856691837310791e-01 1.368514299392700195e-01 -1.539189517498016357e-01 1.986316032707691193e-02 1.528697088360786438e-02 -2.634650170803070068e-01 -3.869618847966194153e-02 -2.307488918304443359e-01 -3.750078380107879639e-02 4.165652021765708923e-02 -3.873206377029418945e-01 9.539066813886165619e-03 9.127593040466308594e-02 2.652753889560699463e-01 1.219956204295158386e-01 -2.896247804164886475e-01 1.958711594343185425e-01 -2.241313755512237549e-01 7.815042138099670410e-02 -6.280978769063949585e-02 -6.849855184555053711e-02 -2.064828574657440186e-02 -3.172605484724044800e-02 -1.496748477220535278e-01 -2.494353652000427246e-01 -2.545739524066448212e-02 -2.666640281677246094e-01
-1.304795593023300171e-01 2.288608998060226440e-01 -4.655614867806434631e-02 1.326426118612289429e-01 -1.094045713543891907e-01 2.291775941848754883e-01 1.008791178464889526e-01 -4.898083955049514771e-02 3.059571385383605957e-01 3.148632645606994629e-01 1.507500112056732178e-01 -5.420220084488391876e-03 -9.176426380872726440e-02 3.327405825257301331e-02 1.872665993869304657e-02 -3.316385149955749512e-01 -1.051518842577934265e-01 4.438558965921401978e-02 1.868217438459396362e-01 -1.546564605087041855e-02 -2.737226486206054688e-01 -5.183342099189758301e-02 -2.853895723819732666e-01 1.516887843608856201e-01 -5.525905266404151917e-02 -2.078031301498413086e-01 1.510169208049774170e-01 -2.806994915008544922e-01 1.750648021697998047e-01 -1.596091091632843018e-01 1.135135963559150696e-01 2.265487909317016602e-01
-2.500278651714324951e-01 -8.529974520206451416e-02 9.251675009727478027e-02 5.987467616796493530e-02 -6.676199287176132202e-02 -1.194430217146873474e-01 -6.506632268428802490e-02 -2.053060680627822876e-01 6.670831888914108276e-02 -1.607619374990463257e-01 -3.240551352500915527e-01 1.178807392716407776e-01 1.481004953384399414e-01 1.545787900686264038e-01 5.390502884984016418e-02 1.352390199899673462e-01 -2.236082404851913452e-02 1.912515610456466675e-01 2.163589149713516235e-01 1.262199878692626953e-01 -3.142942488193511963e-01 -3.946128487586975098e-02 -1.754523515701293945e-01 -5.122406780719757080e-02 6.894534826278686523e-02 -1.511287093162536621e-01 -6.052097678184509277e-02 -3.066845051944255829e-02 -2.133812308311462402e-01 -7.140840590000152588e-02 2.211203426122665405e-02 5.655530691146850586e-01
-4.835403058677911758e-03 -7.290121912956237793e-02 -3.709162771701812744e-02 -1.541015356779098511e-01 -2.926968932151794434e-01 6.978035718202590942e-02 2.069749981164932251e-01 1.120725721120834351e-01 3.765183389186859131e-01 1.442876309156417847e-01 -1.235184371471405029e-01 2.229368127882480621e-02 -5.207693949341773987e-02 -1.867156922817230225e-01 1.739190667867660522e-01 -3.017549216747283936e-01 -1.222821325063705444e-01 1.370748728513717651e-01 4.022160172462463379e-01 -2.103897631168365479e-01 -7.184921414591372013e-04 1.378431469202041626e-01 -1.610885560512542725e-01 -8.226765692234039307e-02 -8.240833133459091187e-02 -3.087211251258850098e-01 1.468791067600250244e-01 4.218816384673118591e-02 -8.777846395969390869e-02 -1.109809204936027527e-01 2.199084460735321045e-01 3.231822326779365540e-02
2.032024115324020386e-01 -4.422231018543243408e-02 -7.759522646665573120e-02 1.350798457860946655e-01 -1.185537949204444885e-01 -3.079157136380672455e-02 -2.772101759910583496e-01 -1.914895474910736084e-01 -5.942632257938385010e-02 2.213024348020553589e-01 -2.009392231702804565e-01 7.843188941478729248e-02 6.618841737508773804e-02 -3.861201554536819458e-02 2.294374704360961914e-01 -6.347978860139846802e-02 -1.482794284820556641e-01 3.401910066604614258e-01 2.216021418571472168e-01 -5.067203566431999207e-02 -3.079176545143127441e-01 1.739919036626815796e-01 -2.132737487554550171e-01 1.379068195819854736e-01 -6.080263108015060425e-02 -1.171152889728546143e-01 -1.376858800649642944e-01 3.202923387289047241e-02 -2.637924551963806152e-01 -2.577372789382934570e-01 -1.377707272768020630e-01 2.664899826049804688e-01
-6.917805224657058716e-02 -1.847759187221527100e-01 2.097415924072265625e-01 -6.217314675450325012e-02 -5.551198124885559082e-02 -9.533857554197311401e-02 -2.211427539587020874e-01 -2.618365287780761719e-01 -1.338281109929084778e-02 6.240335106849670410e-02 -3.082858622074127197e-01 3.660257756710052490e-01 4.993571713566780090e-02 1.639629751443862915e-01 2.864173613488674164e-02 -5.019278451800346375e-02 -1.956021189689636230e-01 2.636692225933074951e-01 3.504032194614410400e-01 2.907566539943218231e-02 -1.828227788209915161e-01 9.304962307214736938e-02 -1.018699705600738525e-01 1.062824353575706482e-01 -1.410295814275741577e-01 -1.256532520055770874e-01 -5.447546136565506458e-04 -9.866791963577270508e-02 -1.077856943011283875e-01 -1.918054521083831787e-01 -7.473234087228775024e-02 3.510058224201202393e-01
5.608846992254257202e-02 2.238606363534927368e-01 -2.681686580181121826e-01 4.589146701619029045e-04 -1.397081762552261353e-01 1.607802696526050568e-02 2.005407065153121948e-01 1.197133660316467285e-01 2.004719078540802002e-01 -3.637443855404853821e-02 -2.914799749851226807e-01 1.487493366003036499e-01 -1.003419309854507446e-01 -1.529368106275796890e-02 3.682549595832824707e-01 -1.209852769970893860e-01 -4.425377771258354187e-02 6.679537892341613770e-02 3.806994557380676270e-01 2.865812480449676514e-01 -8.722317218780517578e-02 2.023247629404067993e-01 -2.620999515056610107e-01 -1.539993882179260254e-01 2.140152305364608765e-01 -9.082944691181182861e-02 -4.468090832233428955e-03 4.432606510818004608e-03 -8.204565197229385376e-02 1.008552163839340210e-01 6.615041941404342651e-02 2.038208991289138794e-01
9.101558476686477661e-02 -6.382127851247787476e-02 1.395531445741653442e-01 -1.563142389059066772e-01 -1.526082307100296021e-01 5.466995388269424438e-02 2.264807522296905518e-01 3.089013881981372833e-02 2.162385731935501099e-01 5.582429468631744385e-02 -1.060782968997955322e-01 1.560204923152923584e-01 -1.172165423631668091e-01 -1.629521250724792480e-01 1.909822970628738403e-01 -1.459571272134780884e-01 1.511424630880355835e-01 -4.966892302036285400e-02 4.366340637207031250e-01 1.841843277215957642e-01 6.605803966522216797e-02 1.159060522913932800e-01 -4.864960908889770508e-01 1.425985842943191528e-01 -7.312478870153427124e-02 -6.267573684453964233e-02 -5.400516092777252197e-02 -3.634357824921607971e-02 -3.236278146505355835e-02 -1.404130607843399048e-01 2.967936992645263672e-01 1.860355585813522339e-01
9.889109432697296143e-02 -3.212204435840249062e-03 -3.207952380180358887e-01 9.326894767582416534e-03 -5.075711011886596680e-02 -6.700059771537780762e-02 3.488525450229644775e-01 7.798734307289123535e-02 -2.064348012208938599e-02 1.617858260869979858e-01 -1.526937931776046753e-01 1.616919189691543579e-01 -7.222398370504379272e-02 1.286319196224212646e-01 1.995321065187454224e-01 -1.667898148298263550e-02 2.431115806102752686e-01 8.626659214496612549e-02 4.656009674072265625e-01 -1.203340664505958557e-01 -2.383328080177307129e-01 -2.075410634279251099e-02 -1.249268651008605957e-01 1.817680597305297852e-01 7.328311353921890259e-02 -2.160505503416061401e-01 3.307253867387771606e-02 -2.760885059833526611e-01 1.145443841814994812e-01 -1.225231885910034180e-01 -1.276831179857254028e-01 -1.922560334205627441e-01
-1.292151510715484619e-01 1.201494336128234863e-01 -1.010800451040267944e-01 -1.443241238594055176e-01 -4.007317498326301575e-02 1.844152808189392090e-02 2.974664606153964996e-02 -1.507429927587509155e-01 1.461216807365417480e-01 2.494024485349655151e-01 -1.390040218830108643e-01 -4.433789104223251343e-02 -2.072467058897018433e-01 3.364647924900054932e-01 -7.450612634420394897e-02 -8.936597406864166260e-02 1.870563179254531860e-01 -1.218562945723533630e-01 3.776538074016571045e-01 -1.007370278239250183e-01 -3.601650893688201904e-01 1.305606309324502945e-02 -9.953320957720279694e-03 1.999425739049911499e-01 -2.460951060056686401e-01 -8.204407244920730591e-02 1.211638972163200378e-01 -2.188757210969924927e-01 -8.902714401483535767e-02 -1.429669857025146484e-01 3.551581501960754395e-02 3.250314593315124512e-01
-1.607722491025924683e-01 -5.517845600843429565e-02 -5.187371373176574707e-02 -8.243896812200546265e-02 -3.521886467933654785e-01 2.837297022342681885e-01 -2.308553010225296021e-01 6.655672937631607056e-02 -8.724249899387359619e-02 -2.086489647626876831e-01 -1.969094574451446533e-01 -2.240000665187835693e-01 1.125173196196556091e-01 2.203833013772964478e-01 -8.292586356401443481e-02 -2.769736945629119873e-02 -1.350124031305313110e-01 -2.780533581972122192e-02 1.378921866416931152e-01 1.667090952396392822e-01 -3.659786283969879150e-01 1.057220026850700378e-01 -3.235930204391479492e-01 1.512758880853652954e-01 1.163556650280952454e-01 -6.928190588951110840e-02 6.892433762550354004e-02 -1.335033625364303589e-01 -5.718926340341567993e-02 -2.254382818937301636e-01 1.399105787277221680e-01 1.930991709232330322e-01
1.021310016512870789e-01 -2.451720386743545532e-01 1.010980606079101562e-01 2.977074310183525085e-02 1.916956529021263123e-02 -2.112849503755569458e-01 -2.023190855979919434e-01 -3.354115784168243408e-02 -6.972860079258680344e-03 -9.542051702737808228e-02 -1.188004165887832642e-01 1.974524557590484619e-01 5.260073393583297729e-02 7.195289433002471924e-02 1.766589879989624023e-01 -1.407971791923046112e-02 -2.835791707038879395e-01 1.874324679374694824e-01 2.712516784667968750e-01 -1.150424182415008545e-01 -2.413643002510070801e-01 -6.917397491633892059e-03 -3.435071706771850586e-01 2.979920208454132080e-01 -2.419920824468135834e-02 -2.383733727037906647e-02 -1.843691617250442505e-01 -1.953905373811721802e-01 -7.667534798383712769e-02 -3.988486230373382568e-01 -1.802753470838069916e-02 1.536612510681152344e-01
1.440530121326446533e-01 1.450661867856979370e-01 2.020232379436492920e-03 1.506180167198181152e-01 -1.385591775178909302e-01 1.304917335510253906e-01 -1.422566622495651245e-01 -1.175400242209434509e-01 2.437766045331954956e-01 1.685337871313095093e-01 -1.086260974407196045e-01 1.368024200201034546e-01 -1.194276958703994751e-01 2.523721568286418915e-02 -7.961086183786392212e-02 -1.987314671277999878e-01 3.459120690822601318e-01 2.254811823368072510e-01 1.376988887786865234e-01 -3.648314177989959717e-01 -1.291131079196929932e-01 2.546916306018829346e-01 -2.427476942539215088e-01 2.225504666566848755e-01 1.624390948563814163e-03 -5.217091366648674011e-02 2.492075413465499878e-01 -1.214598715305328369e-01 -4.888522252440452576e-02 1.386877745389938354e-01 1.682364940643310547e-01 2.099914699792861938e-01
-7.467807829380035400e-02 -3.699295222759246826e-01 -1.374325901269912720e-01 4.651198163628578186e-03 2.018031291663646698e-02 -1.671388186514377594e-02 -3.896148875355720520e-02 1.804576814174652100e-01 1.190124899148941040e-01 4.764780402183532715e-02 -2.250539064407348633e-01 2.333600968122482300e-01 -1.661334037780761719e-01 -8.840496093034744263e-02 3.033303916454315186e-01 -1.046988666057586670e-01 -2.596964836120605469e-01 1.923066005110740662e-02 3.558038920164108276e-02 -2.199256792664527893e-02 -9.060313552618026733e-02 3.817905206233263016e-03 -6.464335322380065918e-02 -1.139416024088859558e-01 1.921185106039047241e-01 -2.055452615022659302e-01 2.029931545257568359e-01 -4.334343969821929932e-01 -1.606258898973464966e-01 -2.701141238212585449e-01 -6.204163283109664917e-02 1.953997462987899780e-01
-4.383400976657867432e-01 1.988590694963932037e-02 -1.660274267196655273e-01 -1.729399859905242920e-01 -1.392287313938140869e-01 -8.044863492250442505e-02 2.933281473815441132e-02 8.075574040412902832e-02 -2.097041308879852295e-01 2.654581069946289062e-01 -1.172917857766151428e-01 1.298002712428569794e-02 3.227936848998069763e-02 9.723677486181259155e-02 6.246261671185493469e-02 -1.969902366399765015e-01 -1.541252583265304565e-01 3.027707934379577637e-01 1.795347630977630615e-01 -3.448841348290443420e-02 -4.152474999427795410e-01 -7.056311517953872681e-02 -3.752262145280838013e-02 1.837733834981918335e-01 2.210221737623214722e-01 1.669808477163314819e-01 9.241828694939613342e-03 -1.549461036920547485e-01 -4.999663215130567551e-03 -2.576102018356323242e-01 -3.761094762012362480e-03 -8.069115877151489258e-02
2.924024313688278198e-02 2.302784658968448639e-02 1.162992673926055431e-03 1.506388634443283081e-01 -1.519301719963550568e-02 2.418072223663330078e-01 -6.004407629370689392e-02 -2.000675201416015625e-01 2.104010581970214844e-01 2.298607081174850464e-01 1.256092488765716553e-01 8.788092434406280518e-02 -1.103862598538398743e-01 4.888556525111198425e-02 -8.066546916961669922e-02 -1.471975892782211304e-01 -2.557246387004852295e-01 3.209864348173141479e-02 2.817018330097198486e-01 3.645440563559532166e-02 -4.353022277355194092e-01 1.626135110855102539e-01 -1.386453658342361450e-01 2.118108719587326050e-01 -1.596213579177856445e-01 -1.030699983239173889e-01 6.140445917844772339e-02 -4.061010777950286865e-01 1.458423733711242676e-01 -5.014793574810028076e-02 1.646107584238052368e-01 1.656292229890823364e-01
-2.085020244121551514e-01 2.838838100433349609e-02 -3.333090618252754211e-02 -1.277379393577575684e-01 -3.271555006504058838e-01 -1.500314325094223022e-01 -4.207318276166915894e-02 1.796316727995872498e-02 -1.888909935951232910e-01 -2.980522625148296356e-02 -2.305348962545394897e-01 -5.905000120401382446e-02 1.677545756101608276e-01 2.579370979219675064e-03 -1.998032629489898682e-02 -5.756605789065361023e-02 -2.281887978315353394e-01 -1.027623843401670456e-02 4.285513460636138916e-01 1.026407536119222641e-02 -2.687821090221405029e-01 3.575460314750671387e-01 -1.561028659343719482e-01 2.050526887178421021e-01 5.574656650424003601e-02 -1.077306941151618958e-01 -1.094273626804351807e-01 -2.829836010932922363e-01 2.449208199977874756e-01 -1.106751337647438049e-01 -1.231672707945108414e-02 2.835322637110948563e-03
7.834873162209987640e-03 -3.737729415297508240e-02 1.843063235282897949e-01 -1.066970750689506531e-01 1.747483164072036743e-01 -6.364992260932922363e-02 1.360218673944473267e-01 -3.162045180797576904e-01 -8.861321210861206055e-02 7.497800141572952271e-02 -2.178886234760284424e-01 -7.560285180807113647e-02 -2.575798146426677704e-02 2.987518906593322754e-01 9.725984930992126465e-02 9.065537154674530029e-02 4.221029579639434814e-02 1.793323904275894165e-01 3.052230775356292725e-01 -2.008303552865982056e-01 -2.082767486572265625e-01 1.317239850759506226e-01 -3.793143332004547119e-01 2.731817364692687988e-01 -7.346386555582284927e-04 -4.001644253730773926e-02 -1.559960246086120605e-01 -1.512440890073776245e-01 -9.564891457557678223e-02 -2.255841791629791260e-01 -6.106520071625709534e-02 2.580749988555908203e-01
6.217424757778644562e-03 -2.496565282344818115e-01 -1.539542526006698608e-01 -1.230041384696960449e-01 9.008205682039260864e-02 1.013209894299507141e-01 6.094986572861671448e-02 6.756744533777236938e-02 -1.987184435129165649e-01 -1.547612100839614868e-01 -4.093628823757171631e-01 5.626577883958816528e-02 3.445417433977127075e-02 -2.588676512241363525e-01 -5.089013278484344482e-02 7.393463701009750366e-02 -2.470775097608566284e-01 2.400349378585815430e-01 1.745958030223846436e-01 -7.675794512033462524e-02 -3.587618470191955566e-01 1.251855585724115372e-02 -1.977743208408355713e-01 7.101736497133970261e-03 -1.538118522148579359e-04 -1.783909462392330170e-02 2.108909338712692261e-01 -1.001640781760215759e-01 -2.129620611667633057e-01 1.173186525702476501e-01 -1.458129379898309708e-02 3.528087735176086426e-01
1.224847212433815002e-01 -1.287869065999984741e-01 1.927945166826248169e-01 1.442575752735137939e-01 -8.812603354454040527e-02 2.082678526639938354e-01 2.141358405351638794e-01 3.978123888373374939e-02 1.172449588775634766e-01 -4.494252428412437439e-02 -3.286673724651336670e-01 2.537463009357452393e-01 -1.607670485973358154e-01 3.302685543894767761e-02 1.215035542845726013e-01 8.078244328498840332e-02 5.223183706402778625e-02 1.964941248297691345e-02 3.763154447078704834e-01 -3.774120286107063293e-02 -3.174312412738800049e-01 2.933187782764434814e-01 -1.810359209775924683e-01 -3.646848723292350769e-02 1.827692687511444092e-01 6.871218979358673096e-02 1.349033415317535400e-01 -1.170582398772239685e-01 1.659618169069290161e-01 2.582894265651702881e-01 1.272555887699127197e-01 1.670896112918853760e-01
9.391976147890090942e-02 -2.324785292148590088e-01 -1.584821790456771851e-01 9.952887147665023804e-02 -1.255523264408111572e-01 2.490306794643402100e-01 -1.048940271139144897e-01 1.248839348554611206e-01 2.464085668325424194e-01 9.584106504917144775e-02 -2.069997191429138184e-01 3.314769566059112549e-01 4.136385023593902588e-02 1.361299753189086914e-01 2.387240529060363770e-01 -2.681896984577178955e-01 2.090534567832946777e-02 1.406273692846298218e-01 4.400053992867469788e-02 -9.219364821910858154e-02 -1.816771775484085083e-01 -1.029608622193336487e-01 -3.544502258300781250e-01 2.937935590744018555e-01 1.718542724847793579e-01 -1.107543706893920898e-01 -1.075608581304550171e-01 8.230086416006088257e-02 1.648732423782348633e-01 -1.551884505897760391e-02 -1.438006013631820679e-01 1.774664074182510376e-01
-1.115141585469245911e-01 -2.535282075405120850e-01 -2.285648435354232788e-01 9.900368750095367432e-03 -7.587722688913345337e-02 2.037207186222076416e-01 -2.989599704742431641e-01 2.080487273633480072e-02 1.497109141200780869e-02 -6.523755192756652832e-02 -2.206642478704452515e-01 3.970781341195106506e-03 -3.116894364356994629e-01 4.965165629982948303e-02 -5.153748672455549240e-03 -6.492990255355834961e-02 -1.983003318309783936e-01 1.609205007553100586e-01 4.084642603993415833e-02 5.858638882637023926e-02 -1.593547761440277100e-01 -6.443182379007339478e-02 -2.537973225116729736e-01 8.494117297232151031e-03 -2.336571216583251953e-01 -2.938569486141204834e-01 1.500623077154159546e-01 -1.655938327312469482e-01 -3.249886929988861084e-01 -1.484247893095016479e-01 -7.714603561908006668e-03 3.064108192920684814e-01
1.148620694875717163e-01 2.778423391282558441e-02 -2.451393306255340576e-01 4.746181145310401917e-02 -7.136425469070672989e-03 1.235702037811279297e-01 1.815552115440368652e-01 1.820939183235168457e-01 -1.520963851362466812e-02 2.004247158765792847e-01 -6.012178584933280945e-02 2.746269404888153076e-01 -6.384566426277160645e-02 1.056273952126502991e-01 1.999830156564712524e-01 2.178328782320022583e-01 2.246773093938827515e-01 2.247279435396194458e-01 4.691077470779418945e-01 1.191737875342369080e-01 -1.803617328405380249e-01 3.131006658077239990e-02 -1.993703097105026245e-01 2.036158442497253418e-01 1.172790452837944031e-01 -6.879125535488128662e-02 4.636730626225471497e-02 -3.225694596767425537e-01 9.447339922189712524e-03 -6.437969952821731567e-02 1.108576580882072449e-01 -1.701683998107910156e-01
1.233893856406211853e-01 -1.452291104942560196e-02 1.226947642862796783e-02 -1.149047091603279114e-01 -1.171543151140213013e-01 1.556054055690765381e-01 1.058410108089447021e-01 -3.459886312484741211e-01 9.542931616306304932e-02 -9.975809603929519653e-02 -3.953710198402404785e-01 1.115983128547668457e-01 1.419253796339035034e-01 1.480570584535598755e-01 3.084731101989746094e-02 -2.823826074600219727e-01 2.078684270381927490e-01 2.443553209304809570e-01 2.593262493610382080e-01 -1.247375085949897766e-02 -4.742934703826904297e-01 -1.896968297660350800e-02 2.189691923558712006e-02 1.660720407962799072e-01 -8.945981413125991821e-02 -6.620731949806213379e-02 1.204136684536933899e-01 -1.134340986609458923e-01 -1.305096130818128586e-02 6.310811638832092285e-02 5.253978446125984192e-02 -1.463257372379302979e-01
-3.361672163009643555e-01 -2.217149138450622559e-01 4.500909522175788879e-02 2.609935589134693146e-02 -9.487495571374893188e-02 1.118137165904045105e-01 5.854135379195213318e-02 1.504490971565246582e-01 1.993141919374465942e-01 -1.160110905766487122e-01 -9.014465846121311188e-03 -2.128847688436508179e-02 -1.227132976055145264e-01 -2.266560941934585571e-01 2.979177832603454590e-01 -2.059017866849899292e-01 -8.076198399066925049e-02 2.189521491527557373e-01 8.136366307735443115e-02 -8.499786257743835449e-02 -1.066403239965438843e-01 2.376596778631210327e-01 -3.343711495399475098e-01 -4.083443060517311096e-02 3.925751894712448120e-02 1.025556102395057678e-01 1.218995228409767151e-01 -3.792588412761688232e-01 -2.486942321411333978e-05 -2.786639332771301270e-01 -1.726124435663223267e-01 9.177714586257934570e-02
-1.578324884176254272e-01 7.309712818823754787e-04 -2.518471777439117432e-01 -2.911372855305671692e-02 -2.262998521327972412e-01 6.092382594943046570e-02 -2.937239408493041992e-02 2.598977386951446533e-01 -2.109361737966537476e-01 1.979287266731262207e-01 -1.895238012075424194e-01 -1.201663389801979065e-01 -2.139103412628173828e-01 1.289722174406051636e-01 1.452924162149429321e-01 8.240991830825805664e-02 -5.552167817950248718e-02 1.591510176658630371e-01 3.148762285709381104e-01 9.993869066238403320e-02 -5.064632296562194824e-01 -1.659137159585952759e-01 1.636834442615509033e-02 6.005648151040077209e-02 -5.460180714726448059e-02 -5.743759218603372574e-03 -1.529715838842093945e-03 -1.637950092554092407e-01 1.651067733764648438e-01 -7.976093888282775879e-02 -6.697332113981246948e-02 2.641069889068603516e-01
-1.954648196697235107e-01 -1.905052810907363892e-01 -5.975849553942680359e-02 -2.085586041212081909e-01 -1.638505905866622925e-01 1.974250972270965576e-01 1.061199381947517395e-01 -3.227810561656951904e-02 8.026244491338729858e-02 -1.259423792362213135e-01 -2.785977423191070557e-01 -1.174185890704393387e-03 1.134341582655906677e-01 9.537161886692047119e-02 2.732695639133453369e-01 6.023330241441726685e-02 2.826906740665435791e-01 -6.037543341517448425e-02 2.036783844232559204e-01 -2.258528470993041992e-01 -9.101611375808715820e-02 1.766633242368698120e-01 -5.123204588890075684e-01 8.112106472253799438e-02 3.214760124683380127e-02 -3.803363442420959473e-02 2.599889636039733887e-01 4.100936930626630783e-03 -4.400100558996200562e-02 9.390028566122055054e-02 -1.033717766404151917e-01 1.548769772052764893e-01
-3.887518122792243958e-02 -9.244235605001449585e-02 -1.080930829048156738e-01 -5.773998424410820007e-02 -2.099064551293849945e-02 2.599295377731323242e-01 3.041718900203704834e-01 -1.996225565671920776e-01 -5.601611360907554626e-02 4.740087315440177917e-02 -2.530363798141479492e-01 1.009678468108177185e-01 -2.745472490787506104e-01 5.393165349960327148e-02 1.001549288630485535e-01 2.839648425579071045e-01 2.510061562061309814e-01 1.484484374523162842e-01 1.268781274557113647e-01 8.279020898044109344e-03 -2.293412238359451294e-01 -4.534304514527320862e-02 -3.727291226387023926e-01 1.335372626781463623e-01 8.379412814974784851e-03 2.302331924438476562e-01 3.863130882382392883e-02 -2.132530361413955688e-01 -2.604260109364986420e-02 -1.461828052997589111e-01 2.724320888519287109e-01 -1.306104362010955811e-01
-1.040541380643844604e-01 -1.985486149787902832e-01 2.967810034751892090e-01 -1.911718249320983887e-01 -2.796279191970825195e-01 1.563386172056198120e-01 -2.506523430347442627e-01 -4.155578557401895523e-03 9.225748479366302490e-02 1.240445747971534729e-01 -2.488868981599807739e-01 -8.594646304845809937e-02 2.103819400072097778e-01 7.308599352836608887e-02 -1.176845431327819824e-01 1.035800948739051819e-02 -7.317580282688140869e-02 7.847379148006439209e-02 3.449803888797760010e-01 -8.798588067293167114e-02 -3.027403950691223145e-01 -1.639631763100624084e-02 -2.460390925407409668e-01 3.481399118900299072e-01 1.588495634496212006e-02 -9.612423926591873169e-02 2.005416750907897949e-01 -1.321897492744028568e-03 7.880705595016479492e-02 -3.344445675611495972e-02 1.793925762176513672e-01 -4.140749946236610413e-02
2.612869441509246826e-02 -4.564717411994934082e-02 -5.649689212441444397e-02 -2.042078226804733276e-01 -1.668658107519149780e-01 4.422526061534881592e-01 1.343038082122802734e-01 -1.720842123031616211e-01 -1.951357126235961914e-01 2.207044363021850586e-01 -2.786886692047119141e-01 2.794247120618820190e-02 1.390555202960968018e-01 -2.328040301799774170e-01 -2.099462784826755524e-02 -1.460930407047271729e-01 -9.263089299201965332e-02 5.116236396133899689e-03 1.562659740447998047e-01 -1.828854382038116455e-01 -2.628307342529296875e-01 1.639524847269058228e-01 -1.235861256718635559e-01 3.307981044054031372e-02 2.843430340290069580e-01 -7.788897305727005005e-02 2.713465988636016846e-01 -2.001537084579467773e-01 1.178056895732879639e-01 -7.322923839092254639e-02 -3.265515714883804321e-02 1.448725014925003052e-01
-2.021931856870651245e-01 -2.687918245792388916e-01 -2.835359871387481689e-01 1.137253940105438232e-01 -3.675549328327178955e-01 4.216359555721282959e-02 6.495208293199539185e-02 1.200917363166809082e-01 -1.495293974876403809e-01 5.367753654718399048e-02 -2.903717570006847382e-02 -2.378829717636108398e-01 5.340404808521270752e-02 1.828283369541168213e-01 1.907603740692138672e-01 -8.236284554004669189e-02 -1.647429615259170532e-01 1.296429932117462158e-01 1.912307888269424438e-01 -9.018779546022415161e-02 -2.762290835380554199e-01 3.023767471313476562e-01 -1.517235040664672852e-01 1.610973663628101349e-02 1.668571829795837402e-01 -1.234704479575157166e-01 2.071416825056076050e-01 -2.342556864023208618e-01 -2.103298306465148926e-01 -5.256167799234390259e-02 6.304097920656204224e-02 -6.629417091608047485e-02
-2.587089315056800842e-02 -1.662589162588119507e-01 3.813681378960609436e-02 -9.572588652372360229e-02 2.621435374021530151e-02 9.683000296354293823e-02 -2.231889776885509491e-02 6.319706887006759644e-02 -1.201550289988517761e-01 -3.886323794722557068e-02 -1.468658447265625000e-01 2.410816997289657593e-01 1.783760786056518555e-01 -1.931578367948532104e-01 1.504108756780624390e-01 -1.559691280126571655e-01 8.508457988500595093e-02 8.349139988422393799e-02 4.649429321289062500e-01 -2.075205445289611816e-01 -1.703050881624221802e-01 1.704708635807037354e-01 -2.133321911096572876e-01 -1.040471494197845459e-01 -5.144069716334342957e-02 -1.950864791870117188e-01 -1.720377206802368164e-01 -2.324632406234741211e-01 -1.392944157123565674e-01 -2.867587208747863770e-01 3.459246456623077393e-01 -3.625608235597610474e-02
1.327141467481851578e-02 -1.417599320411682129e-01 3.799747824668884277e-01 5.908653140068054199e-02 -1.225242391228675842e-01 4.101597238332033157e-03 2.276696823537349701e-02 -1.527277082204818726e-01 -9.480614960193634033e-02 2.350284159183502197e-01 -2.008088827133178711e-01 -2.565800584852695465e-02 -2.014337480068206787e-01 -6.322458386421203613e-02 7.954932749271392822e-02 -3.220150172710418701e-01 -1.062475740909576416e-01 2.449497282505035400e-01 2.875626385211944580e-01 -1.577353775501251221e-01 -9.085981547832489014e-02 -1.107453107833862305e-01 -2.997792065143585205e-01 2.988058626651763916e-01 -4.350857436656951904e-02 -2.355410903692245483e-02 -9.162924438714981079e-02 -3.140824735164642334e-01 5.132782459259033203e-02 -2.449708525091409683e-03 2.058220654726028442e-01 -1.225412264466285706e-02
3.887685760855674744e-02 -2.108284831047058105e-01 -1.188002303242683411e-01 -4.035363197326660156e-01 -2.702364325523376465e-01 -1.760839372873306274e-01 -2.459129244089126587e-01 -6.817852705717086792e-02 2.075143605470657349e-01 -3.054252080619335175e-02 -1.359009444713592529e-01 3.365199863910675049e-01 2.839164249598979950e-02 2.500567352399230003e-03 3.993291035294532776e-02 -1.528853774070739746e-01 -1.392341405153274536e-01 1.596559286117553711e-01 2.720497250556945801e-01 8.673657476902008057e-02 -2.489493191242218018e-01 -1.590212248265743256e-02 -3.248955607414245605e-01 1.676743775606155396e-01 -6.409137044101953506e-03 3.086947463452816010e-02 6.056646630167961121e-02 1.000267639756202698e-01 2.336300462484359741e-01 5.768883973360061646e-02 6.940902210772037506e-03 1.072452068328857422e-01
-3.890685737133026123e-02 -3.601993918418884277e-01 -1.082614436745643616e-02 -2.251736074686050415e-01 -1.764169633388519287e-01 1.699067205190658569e-01 2.545244097709655762e-01 1.577173769474029541e-01 1.168524324893951416e-01 -2.647514939308166504e-01 -1.735675632953643799e-01 2.465979941189289093e-02 -6.553990393877029419e-02 1.026881784200668335e-01 1.343263834714889526e-01 -5.995686724781990051e-02 1.120403036475181580e-01 7.818443328142166138e-02 1.691032201051712036e-01 7.369416952133178711e-02 -3.489755690097808838e-01 1.613230854272842407e-01 -1.668251454830169678e-01 1.549661457538604736e-01 1.867345571517944336e-01 -1.059918329119682312e-01 1.177914068102836609e-01 -1.850194036960601807e-01 -2.812624871730804443e-01 -1.745722144842147827e-01 -2.434941977262496948e-01 -4.338211938738822937e-02
1.575220078229904175e-01 -1.602088510990142822e-01 5.916078016161918640e-02 -2.309077680110931396e-01 -1.428323388099670410e-01 -5.373441800475120544e-02 -5.920068547129631042e-02 -1.284491568803787231e-01 1.786162406206130981e-01 7.335358858108520508e-02 -1.299612075090408325e-01 -1.552912294864654541e-01 -1.945675164461135864e-01 8.571830391883850098e-02 -1.123604774475097656e-01 -1.512174755334854126e-01 3.044693768024444580e-01 4.727626219391822815e-02 4.340211451053619385e-01 -1.702736765146255493e-01 -3.895319998264312744e-01 8.904697746038436890e-02 -1.302610784769058228e-01 2.202293425798416138e-01 -5.710160359740257263e-02 -1.478367447853088379e-01 -1.229323260486125946e-02 -2.355427742004394531e-01 1.063277572393417358e-01 2.146044978871941566e-03 3.412713482975959778e-02 2.444655299186706543e-01
-3.685899972915649414e-01 1.406332552433013916e-01 -7.644793018698692322e-03 -1.122513553127646446e-03 8.738476783037185669e-02 1.936608850955963135e-01 1.182881593704223633e-01 -1.017041727900505066e-01 2.456004172563552856e-01 1.253219395875930786e-01 -1.172629371285438538e-01 7.506186515092849731e-02 5.611941963434219360e-02 -1.247010380029678345e-01 4.159240517765283585e-03 -1.099763885140419006e-01 -3.558629751205444336e-01 3.735282272100448608e-02 9.811481088399887085e-02 -2.567173242568969727e-01 -2.080219835042953491e-01 2.048646062612533569e-01 -3.644355833530426025e-01 1.110555455088615417e-01 -6.146746128797531128e-02 -2.588610649108886719e-01 2.166274338960647583e-01 -4.383791983127593994e-02 -3.789458423852920532e-02 -7.074982672929763794e-02 2.450265884399414062e-01 1.689270883798599243e-01
-1.440798342227935791e-01 -5.087314918637275696e-02 3.395470976829528809e-02 -1.469097137451171875e-01 -1.977586150169372559e-01 3.818616569042205811e-01 -2.998819649219512939e-01 1.982103586196899414e-01 2.499784575775265694e-03 -7.578743994235992432e-02 -1.055860370397567749e-01 -1.178955435752868652e-01 -1.104390770196914673e-01 1.297537237405776978e-01 3.563505038619041443e-02 8.007752150297164917e-02 -7.383222877979278564e-02 -3.796462714672088623e-02 9.168762713670730591e-02 -2.168137393891811371e-02 -3.544596135616302490e-01 -5.986753106117248535e-02 -3.009528219699859619e-01 2.743730545043945312e-01 1.725160889327526093e-02 -2.252520993351936340e-02 2.491587698459625244e-01 -2.787325978279113770e-01 -1.111930534243583679e-01 -8.323073387145996094e-02 2.627641558647155762e-01 1.802776008844375610e-01
-4.335306286811828613e-01 -5.780391767621040344e-02 -1.621779501438140869e-01 -1.559021472930908203e-01 -1.024763137102127075e-01 1.024946104735136032e-02 -2.477067559957504272e-01 1.796696931123733521e-01 -4.882606118917465210e-02 1.270444393157958984e-01 -1.453693509101867676e-01 -1.508672982454299927e-01 -6.376254558563232422e-02 -2.384758889675140381e-01 1.540565341711044312e-01 -1.533904820680618286e-01 1.352164447307586670e-01 9.525037556886672974e-02 1.857681572437286377e-01 -1.994822323322296143e-01 -2.941237986087799072e-01 2.243766933679580688e-01 -7.611120492219924927e-02 2.571609020233154297e-01 1.467612087726593018e-01 -1.874415390193462372e-02 -1.761563420295715332e-01 -2.829940021038055420e-01 -1.647902578115463257e-01 -1.060115471482276917e-01 1.351338811218738556e-02 3.491701930761337280e-02
3.970606625080108643e-02 -1.364982277154922485e-01 -2.803992629051208496e-01 -1.641779989004135132e-01 -1.517363190650939941e-01 -6.476116180419921875e-02 -2.848667465150356293e-02 2.017203420400619507e-01 2.002415955066680908e-01 2.355272173881530762e-01 -2.794407606124877930e-01 -7.292208820581436157e-02 -1.039511784911155701e-01 1.042132824659347534e-01 4.794063419103622437e-02 -1.286356002092361450e-01 -2.304624021053314209e-01 -1.546205729246139526e-01 1.910857707262039185e-01 -2.119116485118865967e-02 -1.167846322059631348e-01 -1.510175019502639771e-01 -2.948054373264312744e-01 2.800717353820800781e-01 1.625463217496871948e-01 -1.079113036394119263e-01 6.551488768309354782e-03 -4.160739183425903320e-01 1.832835525274276733e-01 8.069064468145370483e-02 7.498592138290405273e-02 1.152164414525032043e-01
-3.258369863033294678e-01 8.365125209093093872e-02 -2.088862508535385132e-01 -9.625058621168136597e-02 -3.025862574577331543e-01 2.103918045759201050e-01 1.359903253614902496e-03 -6.460373848676681519e-02 -2.006377875804901123e-01 1.966878026723861694e-01 -9.948767721652984619e-02 -1.543812900781631470e-01 6.182899326086044312e-02 -8.255469799041748047e-02 2.959232032299041748e-01 1.046619750559329987e-02 1.898564584553241730e-02 -8.618062362074851990e-03 2.849436104297637939e-01 1.043900847434997559e-01 -3.644620478153228760e-01 3.504391014575958252e-01 -6.528631597757339478e-02 1.765125244855880737e-01 7.361292373389005661e-03 2.317926846444606781e-02 -1.165375784039497375e-01 -1.594584733247756958e-01 -3.567076474428176880e-02 -1.604510396718978882e-01 1.808215081691741943e-01 6.979259196668863297e-03
-2.120787203311920166e-01 8.582286536693572998e-03 -2.241697013378143311e-01 1.198677420616149902e-01 -1.610180139541625977e-01 1.290339380502700806e-01 1.445563733577728271e-01 8.750657737255096436e-02 -1.890138387680053711e-01 -1.912699341773986816e-01 -3.191332221031188965e-01 3.900904655456542969e-01 -1.785331964492797852e-01 7.281726226210594177e-03 1.586370468139648438e-01 -1.590268760919570923e-01 -5.677099153399467468e-02 8.015539497137069702e-02 2.616253197193145752e-01 -1.217769756913185120e-01 7.577413320541381836e-02 1.853879988193511963e-01 -3.472018837928771973e-01 -1.899751722812652588e-01 -4.209958016872406006e-02 -4.669051244854927063e-02 -6.940827518701553345e-02 -1.663315296173095703e-01 -3.599319607019424438e-02 -2.861874997615814209e-01 2.111778594553470612e-02 2.706635557115077972e-02
-5.071814730763435364e-02 -1.449099034070968628e-01 9.072377532720565796e-02 -7.067147642374038696e-02 -4.160665348172187805e-02 2.897576391696929932e-01 2.296739816665649414e-01 1.311895400285720825e-01 1.890689283609390259e-01 3.069229722023010254e-01 -1.808670610189437866e-01 5.084806308150291443e-02 -9.093852341175079346e-02 -1.677950769662857056e-01 2.704448401927947998e-01 -2.138209342956542969e-01 1.715304404497146606e-01 1.064694970846176147e-01 1.830115169286727905e-01 6.318808346986770630e-02 -2.461879700422286987e-01 1.086209639906883240e-01 -1.894945055246353149e-01 1.158080250024795532e-01 -1.673685461282730103e-01 -2.834678888320922852e-01 7.230883836746215820e-02 2.836211025714874268e-02 -1.304232776165008545e-01 -4.924101382493972778e-02 3.611429333686828613e-01 1.509656161069869995e-01
-3.012126386165618896e-01 5.787735804915428162e-02 -2.278870195150375366e-01 -1.817020773887634277e-01 1.098575443029403687e-02 -1.848199218511581421e-01 2.221621572971343994e-01 -4.118249192833900452e-02 -1.459733694791793823e-01 5.522781983017921448e-02 -1.718325763940811157e-01 1.633396297693252563e-01 -2.154182083904743195e-02 6.808254867792129517e-02 -1.741406619548797607e-01 -3.603396117687225342e-01 -1.147230789065361023e-01 1.255836635828018188e-01 9.602891653776168823e-02 9.945495426654815674e-02 -3.075494468212127686e-01 -1.652192622423171997e-01 -1.549123823642730713e-01 8.169216662645339966e-02 -1.212810724973678589e-01 1.499302089214324951e-01 7.411970198154449463e-02 -3.558429181575775146e-01 -1.459978818893432617e-01 -2.016799002885818481e-01 9.895471483469009399e-02 2.193604260683059692e-01
2.720790542662143707e-02 -4.203533232212066650e-01 -9.124631434679031372e-02 -3.084632158279418945e-01 -1.097678206861019135e-02 1.498118638992309570e-01 6.464169174432754517e-02 1.461037099361419678e-01 4.429678618907928467e-02 -2.924465537071228027e-01 -1.373081803321838379e-01 1.609169393777847290e-01 -4.090377688407897949e-02 8.397200703620910645e-02 8.745994418859481812e-03 -2.976305224001407623e-02 1.095960438251495361e-01 2.211792021989822388e-01 2.120107561349868774e-01 1.905924081802368164e-01 -1.404224932193756104e-01 9.598136693239212036e-02 -3.747976124286651611e-01 2.517061531543731689e-01 7.203457504510879517e-02 -2.714729309082031250e-01 1.634993702173233032e-01 -1.323680579662322998e-01 -1.252215206623077393e-01 1.083609536290168762e-01 -5.889630690217018127e-02 -8.934336714446544647e-03
2.628033747896552086e-03 -4.099968969821929932e-01 -1.421906352043151855e-01 -1.861109435558319092e-01 -5.955305323004722595e-02 1.832930296659469604e-01 7.057631015777587891e-02 -3.223619889467954636e-03 -8.029641211032867432e-02 -1.239276155829429626e-01 -1.295488178730010986e-01 2.385168969631195068e-01 7.229623943567276001e-02 1.035897247493267059e-02 -1.580686420202255249e-01 -1.053273603320121765e-01 1.389169543981552124e-01 1.412335932254791260e-01 2.660425603389739990e-01 7.845658808946609497e-02 -3.204748630523681641e-01 9.523627161979675293e-02 -1.695110052824020386e-01 3.576119542121887207e-01 2.842870652675628662e-01 9.819266200065612793e-02 4.985229671001434326e-02 -1.107077598571777344e-01 -9.088807553052902222e-02 -2.003103047609329224e-01 -2.432558238506317139e-01 -2.606855705380439758e-02
-2.538425028324127197e-01 -2.920396067202091217e-02 -7.005051523447036743e-02 -2.497734874486923218e-01 -3.023789077997207642e-02 2.790905237197875977e-01 2.912426590919494629e-01 1.963610649108886719e-01 4.068363010883331299e-01 -1.353053301572799683e-01 -1.865689605474472046e-01 7.505873590707778931e-02 -1.391354054212570190e-01 2.114185839891433716e-01 2.279813885688781738e-01 -3.210932016372680664e-02 2.205596268177032471e-01 2.420784831047058105e-01 1.597016304731369019e-01 -8.195515722036361694e-02 -1.115834638476371765e-01 1.194951757788658142e-01 -2.360977530479431152e-01 -5.259330943226814270e-02 1.823722571134567261e-01 5.342986062169075012e-02 1.516435891389846802e-01 -3.824155032634735107e-02 -6.724920868873596191e-02 -3.446069359779357910e-02 -6.967419385910034180e-02 1.675062477588653564e-01
-4.234912991523742676e-02 -2.958637177944183350e-01 -8.454785495996475220e-02 -1.578931361436843872e-01 -1.859773248434066772e-01 2.771105170249938965e-01 1.582497805356979370e-01 1.504762023687362671e-01 -1.283002179116010666e-02 -1.355446726083755493e-01 -9.512979537248611450e-02 1.420106440782546997e-01 -2.079360274365171790e-04 -1.324227303266525269e-01 -1.579866185784339905e-02 -3.005787134170532227e-01 1.820951551198959351e-01 1.260521560907363892e-01 2.951697111129760742e-01 1.268968731164932251e-01 -2.872077226638793945e-01 3.080880828201770782e-02 -2.079087644815444946e-01 1.163674443960189819e-01 9.786070138216018677e-02 8.436408638954162598e-02 1.932222396135330200e-01 -5.402355641126632690e-02 -1.978917866945266724e-01 -2.836070060729980469e-01 -3.067694306373596191e-01 -2.263811416923999786e-02
2.064891904592514038e-02 1.144363805651664734e-01 6.341384351253509521e-02 4.169813171029090881e-02 2.486853860318660736e-02 -6.251055002212524414e-02 -1.691944450139999390e-01 -1.948145776987075806e-01 7.666496932506561279e-02 9.765808284282684326e-02 -5.092496275901794434e-01 -9.887836128473281860e-02 3.323629498481750488e-03 1.588601022958755493e-01 -3.849193919450044632e-03 3.238716721534729004e-02 1.194015592336654663e-01 3.601093292236328125e-01 1.444783359766006470e-01 -2.434653788805007935e-01 -2.403325736522674561e-01 3.540408909320831299e-01 -1.972288489341735840e-01 1.859033852815628052e-01 3.827520087361335754e-02 -1.905043236911296844e-02 1.046661138534545898e-01 -1.900340467691421509e-01 1.205101516097784042e-02 -1.189514100551605225e-01 -1.661178469657897949e-01 1.653481274843215942e-01
1.551453396677970886e-02 -5.415233969688415527e-02 -8.116301149129867554e-02 3.684772551059722900e-02 -9.237220510840415955e-03 1.197962313890457153e-01 3.204077482223510742e-01 -8.479250222444534302e-02 -6.279350817203521729e-02 7.161611318588256836e-02 -3.890401124954223633e-01 9.722046088427305222e-04 -3.059053421020507812e-01 -7.082644850015640259e-03 2.014535665512084961e-01 2.424373030662536621e-01 1.574120819568634033e-01 1.716734617948532104e-01 2.194036096334457397e-01 -1.429596077650785446e-02 -3.078973591327667236e-01 -1.229990124702453613e-01 -3.725413382053375244e-01 6.286042183637619019e-02 1.366090178489685059e-01 2.183803021907806396e-01 8.797449618577957153e-02 -2.101223915815353394e-01 8.029101043939590454e-02 5.877153202891349792e-02 1.616071313619613647e-01 -4.074773192405700684e-02
9.219695627689361572e-02 9.147976525127887726e-03 3.198010101914405823e-02 -2.113699316978454590e-01 -2.172442674636840820e-01 1.037415340542793274e-01 8.672768622636795044e-02 1.136322543025016785e-01 1.965523958206176758e-01 9.287386387586593628e-02 -1.660195589065551758e-01 1.436216235160827637e-01 2.210203371942043304e-02 -7.271912693977355957e-02 2.345288544893264771e-01 -3.492399454116821289e-01 9.484862536191940308e-02 -1.053405106067657471e-01 4.074430465698242188e-01 1.772122234106063843e-01 7.405396550893783569e-02 1.140012443065643311e-01 -4.441565573215484619e-01 3.097470104694366455e-02 -1.255588978528976440e-01 -7.407245039939880371e-02 7.136666774749755859e-02 -7.957686483860015869e-02 2.584051154553890228e-02 -1.622713357210159302e-01 2.533826828002929688e-01 1.761430501937866211e-01
-3.921210020780563354e-02 -1.131715327501296997e-01 -7.102932035923004150e-02 -3.338924944400787354e-01 -1.365556269884109497e-01 7.808193564414978027e-02 1.755741089582443237e-01 -7.905643433332443237e-02 8.807343244552612305e-02 3.822544217109680176e-02 -3.143876045942306519e-02 3.303620591759681702e-02 -9.741763025522232056e-02 9.262808412313461304e-02 3.401568830013275146e-01 -8.697169274091720581e-02 1.180257722735404968e-01 1.099910065531730652e-01 4.051503837108612061e-01 1.281725764274597168e-01 -7.732801139354705811e-02 3.438082635402679443e-01 -2.959904074668884277e-01 -2.798711508512496948e-02 -1.827548891305923462e-01 -3.514345288276672363e-01 2.098327688872814178e-02 -1.056141629815101624e-01 1.768118739128112793e-01 -6.489907950162887573e-02 1.528580486774444580e-01 9.025157243013381958e-02
2.602106332778930664e-02 -1.821656078100204468e-01 -2.576622068881988525e-01 2.626684308052062988e-01 -1.406891047954559326e-01 9.670734405517578125e-02 2.195755839347839355e-01 1.355313062667846680e-01 -8.282844722270965576e-02 -2.138683646917343140e-01 -2.863943874835968018e-01 2.217782735824584961e-01 -1.703604459762573242e-01 8.717577159404754639e-02 9.063734114170074463e-02 -1.617895811796188354e-01 -9.548036754131317139e-02 1.149234324693679810e-01 3.126198053359985352e-01 1.158145442605018616e-01 -1.432462781667709351e-01 2.721685767173767090e-01 -2.954830527305603027e-01 -2.046750634908676147e-01 1.197246089577674866e-01 -1.956327557563781738e-01 -1.683301478624343872e-01 -1.075599715113639832e-01 -5.954141169786453247e-02 1.222401857376098633e-01 1.016373112797737122e-01 4.014589264988899231e-02
-2.876112051308155060e-02 -1.813308522105216980e-02 2.336799651384353638e-01 -5.259127914905548096e-02 -1.238012015819549561e-01 6.159337237477302551e-02 3.224936425685882568e-01 1.949427723884582520e-01 2.300867885351181030e-01 -5.752118304371833801e-02 -3.137188553810119629e-01 1.232215017080307007e-01 5.228480324149131775e-02 -3.154738247394561768e-02 9.847559034824371338e-02 1.997032016515731812e-01 -4.050819948315620422e-02 1.279942393302917480e-01 2.985986769199371338e-01 -2.195109613239765167e-02 -4.022896587848663330e-01 9.247010201215744019e-02 -6.938420236110687256e-02 -2.189727872610092163e-01 -9.292308241128921509e-02 9.307368844747543335e-02 1.142450273036956787e-01 -3.588300049304962158e-01 -8.127564191818237305e-02 -5.876716971397399902e-02 6.846948713064193726e-02 2.291595488786697388e-01
-1.097667310386896133e-02 -2.853209972381591797e-01 -2.551374025642871857e-02 1.731919199228286743e-01 -3.051994740962982178e-01 3.572726547718048096e-01 6.996605545282363892e-02 9.706625342369079590e-02 1.866357773542404175e-01 -7.945176959037780762e-02 -2.450487315654754639e-01 2.966684103012084961e-01 -1.356731802225112915e-01 1.602205336093902588e-01 -1.121629476547241211e-01 -1.404313296079635620e-01 1.617673784494400024e-01 2.592232823371887207e-01 9.242113679647445679e-02 1.284085810184478760e-01 8.429623395204544067e-02 -1.510665565729141235e-01 -1.744289249181747437e-01 2.263117432594299316e-01 1.667028069496154785e-01 -1.058672219514846802e-01 1.639265716075897217e-01 -1.728945877403020859e-03 -6.484908610582351685e-02 -2.420331984758377075e-01 5.228755623102188110e-02 1.605433076620101929e-01
-2.734931707382202148e-01 -2.363946586847305298e-01 -1.164805069565773010e-01 -4.289881885051727295e-02 -2.160637378692626953e-01 5.785019323229789734e-02 -1.126951053738594055e-01 1.283930689096450806e-01 1.007084921002388000e-01 -2.134576290845870972e-01 -5.445444583892822266e-01 -1.840790808200836182e-01 -1.980189532041549683e-01 -9.727191179990768433e-03 6.912101805210113525e-02 -7.452917844057083130e-02 -8.206839114427566528e-02 8.195348829030990601e-02 2.321922481060028076e-01 1.599040329456329346e-01 5.258148163557052612e-02 2.496727183461189270e-02 -1.244440972805023193e-01 2.181943655014038086e-01 1.666727215051651001e-01 2.148298770189285278e-01 4.367003962397575378e-02 -8.140181750059127808e-02 -7.974471896886825562e-02 -2.718105018138885498e-01 9.009215049445629120e-03 1.293583214282989502e-01
2.740764617919921875e-02 -7.697953283786773682e-02 -3.666101768612861633e-02 9.671627543866634369e-03 -3.842262625694274902e-01 1.867941170930862427e-01 2.066818773746490479e-01 4.276415705680847168e-02 2.784863710403442383e-01 1.459385156631469727e-01 -7.495264708995819092e-02 1.736328750848770142e-01 -1.449464112520217896e-01 -1.404276639223098755e-01 2.740871906280517578e-01 -2.469111382961273193e-01 4.501263797283172607e-02 7.071115821599960327e-02 4.822122752666473389e-01 -2.932827770709991455e-01 -7.583925127983093262e-02 8.498378098011016846e-02 -1.514717936515808105e-01 -3.665938228368759155e-02 -1.113504320383071899e-01 -1.952084451913833618e-01 3.968817647546529770e-03 5.143441259860992432e-02 -8.935954421758651733e-03 -1.337006688117980957e-01 1.328904777765274048e-01 -4.203454405069351196e-02
-1.150759011507034302e-01 -7.561104744672775269e-02 3.160184919834136963e-01 5.230068694800138474e-03 -2.431643903255462646e-01 2.333791367709636688e-02 -5.759790539741516113e-02 4.493287205696105957e-02 2.547716796398162842e-01 1.000704057514667511e-02 -4.657725989818572998e-01 2.807065248489379883e-01 1.660278439521789551e-02 -5.539003014564514160e-02 3.639177605509757996e-02 -1.246116682887077332e-01 -5.391479656100273132e-02 1.982220709323883057e-01 4.171028137207031250e-01 -5.375726893544197083e-02 -2.235664054751396179e-02 1.048549860715866089e-01 -9.336155652999877930e-02 1.383911967277526855e-01 6.046945601701736450e-02 -1.511807292699813843e-01 -6.802181899547576904e-02 -1.815087050199508667e-01 -1.796682029962539673e-01 -3.975734859704971313e-02 2.169998288154602051e-01 -1.781273186206817627e-01
7.876968383789062500e-02 5.958792939782142639e-02 8.088953793048858643e-02 1.712020486593246460e-01 -2.638642117381095886e-02 -1.174159273505210876e-01 -1.695230230689048767e-02 -1.320020556449890137e-01 -1.042794436216354370e-01 2.644016146659851074e-01 -2.497549057006835938e-01 -8.265751600265502930e-02 -1.117416322231292725e-01 1.317858248949050903e-01 1.036138385534286499e-01 4.679183289408683777e-02 -1.675155460834503174e-01 3.287416398525238037e-01 1.503565311431884766e-01 -5.965340882539749146e-02 -3.191182613372802734e-01 1.029220744967460632e-01 -2.330758869647979736e-01 1.831107884645462036e-01 -2.106172293424606323e-01 -2.147890776395797729e-01 -1.676822453737258911e-01 -1.307332962751388550e-01 -3.361407518386840820e-01 -1.384218633174896240e-01 1.031525135040283203e-01 2.972370386123657227e-01
-2.432859838008880615e-01 -7.955361902713775635e-02 -2.625795304775238037e-01 -9.353134781122207642e-02 7.960914075374603271e-02 -1.113912463188171387e-01 -1.589371711015701294e-01 2.362079918384552002e-01 -3.703355789184570312e-02 -2.977774944156408310e-03 -1.388132721185684204e-01 4.835428297519683838e-01 -4.265653342008590698e-02 5.391962826251983643e-02 2.905172482132911682e-02 -5.022680014371871948e-02 1.058522984385490417e-01 1.485389918088912964e-01 2.844925224781036377e-01 2.508082985877990723e-01 -2.962108701467514038e-02 2.636374533176422119e-01 -3.705276548862457275e-01 9.575198590755462646e-02 1.032583788037300110e-01 -1.602601706981658936e-01 8.867368102073669434e-02 -1.503544002771377563e-01 1.185856200754642487e-02 3.191196918487548828e-02 6.357633322477340698e-02 1.687089353799819946e-01
-7.885736227035522461e-02 -2.666625082492828369e-01 3.335496410727500916e-02 1.914182305335998535e-02 -2.251115143299102783e-01 1.028200313448905945e-01 1.697354018688201904e-01 -2.882582135498523712e-02 1.121563836932182312e-01 3.426834642887115479e-01 -2.415744066238403320e-01 -4.509578272700309753e-02 -1.902079582214355469e-01 -7.088003307580947876e-02 3.174526095390319824e-01 -2.547204792499542236e-01 2.058346942067146301e-02 -9.364877641201019287e-02 2.042516618967056274e-01 8.268141187727451324e-03 -2.111243009567260742e-01 1.185396090149879456e-01 -2.873762249946594238e-01 -5.466956272721290588e-02 -7.966131716966629028e-02 -2.801116108894348145e-01 1.030670180916786194e-01 5.399581044912338257e-02 -4.983420297503471375e-02 6.078986078500747681e-02 3.055324554443359375e-01 1.999630630016326904e-01
1.626538336277008057e-01 -1.550710499286651611e-01 -2.320985198020935059e-01 -1.204893458634614944e-03 6.220915541052818298e-02 3.337714970111846924e-01 -2.047261297702789307e-01 1.513251513242721558e-01 9.822615236043930054e-02 -5.260012298822402954e-02 -1.443713754415512085e-01 3.695593178272247314e-01 9.863076359033584595e-02 -8.701323717832565308e-02 -6.024116184562444687e-03 -2.386166602373123169e-01 2.414876222610473633e-02 2.013973444700241089e-01 3.086482286453247070e-01 -2.161135524511337280e-02 -1.058217957615852356e-01 1.503132581710815430e-01 -1.597391963005065918e-01 1.013005152344703674e-01 1.706927828490734100e-02 -2.402704805135726929e-01 1.743950881063938141e-02 -1.591085046529769897e-01 2.540999650955200195e-01 3.246510401368141174e-02 -4.689267650246620178e-02 3.369393348693847656e-01
7.627654820680618286e-02 -1.131640747189521790e-01 -1.131033822894096375e-01 -1.322796493768692017e-01 -2.650064788758754730e-02 2.861900329589843750e-01 9.531488269567489624e-02 -1.870768219232559204e-01 -1.390278786420822144e-01 1.094112545251846313e-02 -2.981062531471252441e-01 1.998310089111328125e-01 1.311287134885787964e-01 2.449408024549484253e-01 1.942417919635772705e-01 -2.456630468368530273e-01 2.645504772663116455e-01 2.144175171852111816e-01 2.911221683025360107e-01 5.034997593611478806e-03 -4.106093645095825195e-01 -5.603002384305000305e-02 -3.429481387138366699e-02 4.752761870622634888e-02 -6.248974800109863281e-02 4.471857100725173950e-02 8.198556303977966309e-02 -1.634964495897293091e-01 1.850729808211326599e-02 8.261960744857788086e-02 2.675010859966278076e-01 -8.294801414012908936e-02
1.193383559584617615e-01 -1.345159411430358887e-01 1.436879187822341919e-01 -9.875277429819107056e-02 -3.684328794479370117e-01 -4.959402978420257568e-02 -5.616227909922599792e-02 -1.215166822075843811e-01 6.412178277969360352e-02 -4.242476448416709900e-02 -1.573927402496337891e-01 9.259633719921112061e-03 5.036436021327972412e-02 -6.078148633241653442e-02 2.078350484371185303e-01 -1.333974748849868774e-01 -8.006752468645572662e-03 2.525949776172637939e-01 3.469991683959960938e-01 2.581971511244773865e-02 -6.106482446193695068e-02 1.645821928977966309e-01 -1.054464504122734070e-01 1.783432960510253906e-01 -1.231166496872901917e-01 1.305520255118608475e-02 -7.043881714344024658e-02 -1.399172097444534302e-01 -1.043095514178276062e-01 -3.996699154376983643e-01 -1.226659491658210754e-01 4.460232257843017578e-01
3.318508341908454895e-02 7.414927333593368530e-02 -3.488074615597724915e-02 -1.563456207513809204e-01 -9.338495880365371704e-02 -4.329278320074081421e-02 2.657413780689239502e-01 7.221412658691406250e-02 2.324560880661010742e-01 -5.152682587504386902e-02 -2.834212779998779297e-01 2.258067429065704346e-01 3.886367660015821457e-03 -9.030994772911071777e-02 2.599326670169830322e-01 -2.446283251047134399e-01 9.196478873491287231e-02 -8.704686909914016724e-02 3.902864456176757812e-01 3.941070288419723511e-02 1.454344484955072403e-02 1.613165438175201416e-01 -4.654114246368408203e-01 -9.689674526453018188e-02 -4.580364003777503967e-02 8.872625976800918579e-02 -1.130682602524757385e-01 -1.917943507432937622e-01 -7.485540211200714111e-02 -1.255479734390974045e-02 1.862398386001586914e-01 1.886708736419677734e-01
-2.131855040788650513e-01 -2.774092741310596466e-02 1.373168081045150757e-02 1.439729779958724976e-01 -1.096476390957832336e-01 -1.161177381873130798e-01 -1.189181730151176453e-01 -1.118768751621246338e-01 -6.667491048574447632e-03 -1.667958796024322510e-01 -3.591648936271667480e-01 1.133614219725131989e-02 -1.055918186902999878e-01 -3.747487440705299377e-02 -1.025807708501815796e-01 -2.043967247009277344e-01 -1.947107762098312378e-01 3.225958347320556641e-01 2.257983088493347168e-01 7.154091447591781616e-02 -1.804165691137313843e-01 6.840292364358901978e-02 -5.223425477743148804e-02 -8.110279589891433716e-02 3.718622922897338867e-01 9.840596467256546021e-02 6.809490919113159180e-02 -3.486606059595942497e-03 -2.086448371410369873e-01 -1.569213867187500000e-01 5.960140749812126160e-02 4.357884526252746582e-01
-4.301741346716880798e-02 -2.168995440006256104e-01 -5.079121142625808716e-02 8.374882861971855164e-03 -1.116189956665039062e-01 1.734382510185241699e-01 5.404295027256011963e-02 -1.439897269010543823e-01 -5.378879606723785400e-02 -4.228766858577728271e-01 -4.466246664524078369e-01 1.512621995061635971e-02 1.814348250627517700e-01 -1.457400470972061157e-01 1.071059331297874451e-01 8.680733293294906616e-02 -7.909817248582839966e-02 1.569224894046783447e-01 1.399090588092803955e-01 1.093035638332366943e-01 -2.262993156909942627e-01 -5.754820629954338074e-02 -2.615965008735656738e-01 2.231054604053497314e-01 2.016825526952743530e-01 1.932921260595321655e-01 6.499917805194854736e-02 -2.781116068363189697e-01 -1.628622114658355713e-01 -4.711919277906417847e-02 -2.758022025227546692e-02 5.853138491511344910e-02
-2.585536837577819824e-01 1.337380260229110718e-01 -1.046345233917236328e-01 1.407905761152505875e-02 5.088945105671882629e-02 -2.141487598419189453e-02 2.172057181596755981e-01 -3.538302332162857056e-02 -3.560409694910049438e-02 1.021987125277519226e-01 -1.269060969352722168e-01 7.922358810901641846e-03 -9.256505221128463745e-02 -5.969210341572761536e-02 1.583563387393951416e-01 1.566832512617111206e-01 -2.635375857353210449e-01 2.102300524711608887e-01 2.620442211627960205e-01 -2.651894986629486084e-01 -3.463075160980224609e-01 -6.038760021328926086e-02 -2.660744488239288330e-01 1.152429729700088501e-01 -2.775743603706359863e-01 -1.516162753105163574e-01 1.242817938327789307e-01 -1.338502615690231323e-01 2.264306247234344482e-01 -4.436325281858444214e-02 1.085357144474983215e-01 3.229423165321350098e-01
2.013896554708480835e-01 -3.179316222667694092e-02 -2.507121115922927856e-02 1.206653099507093430e-02 6.306071579456329346e-02 -9.496797807514667511e-03 -1.294026523828506470e-01 -2.776620350778102875e-02 1.166781857609748840e-01 1.507602073252201080e-02 8.487276732921600342e-02 -1.892481558024883270e-02 -1.226947754621505737e-01 1.036036238074302673e-01 -1.003980860114097595e-01 2.745728241279721260e-03 -2.351023107767105103e-01 -2.928523533046245575e-02 2.794959247112274170e-01 -2.798750996589660645e-01 -3.095844089984893799e-01 -1.370825320482254028e-01 -5.221077203750610352e-01 2.091294825077056885e-01 -3.164097666740417480e-02 -8.992806077003479004e-02 2.112830281257629395e-01 -3.542956411838531494e-01 -1.928829960525035858e-02 -1.859354972839355469e-01 1.382292062044143677e-01 4.412131384015083313e-02
-2.872599363327026367e-01 -2.582906782627105713e-01 1.400998085737228394e-01 -8.447115123271942139e-02 -1.895108819007873535e-01 2.909915335476398468e-02 -4.437261261045932770e-03 4.164273664355278015e-02 4.409582354128360748e-03 1.212056726217269897e-01 -1.147999167442321777e-01 2.063528448343276978e-01 1.786788254976272583e-01 -4.096473380923271179e-02 -5.157277453690767288e-03 -7.200044393539428711e-02 -2.103458344936370850e-01 -1.804882884025573730e-01 2.098167389631271362e-01 4.806668311357498169e-02 -3.554790318012237549e-01 2.966692149639129639e-01 -9.586376696825027466e-02 2.771908342838287354e-01 1.975363045930862427e-01 -6.992792710661888123e-03 -6.684023886919021606e-02 -2.802905142307281494e-01 2.506098747253417969e-01 -2.418493926525115967e-01 9.365526586771011353e-02 2.187693864107131958e-02
-1.037177443504333496e-02 -2.344018667936325073e-01 -1.025471314787864685e-01 1.872952282428741455e-01 -2.537685036659240723e-01 -1.671319901943206787e-01 -2.116050720214843750e-01 -1.644859164953231812e-01 1.073623225092887878e-01 9.445773810148239136e-02 -1.861272901296615601e-01 2.823527157306671143e-01 1.041261330246925354e-01 -7.227541506290435791e-02 1.518134027719497681e-01 3.731111437082290649e-02 -7.223081588745117188e-02 9.099400043487548828e-02 2.567169666290283203e-01 -3.211652114987373352e-02 -1.793943643569946289e-01 6.208380311727523804e-02 -1.264412552118301392e-01 2.355806231498718262e-01 8.211668580770492554e-02 -9.612354636192321777e-02 -1.949590593576431274e-01 6.321581453084945679e-02 -1.174052879214286804e-01 -4.353127777576446533e-01 -6.305218487977981567e-02 3.266016542911529541e-01
8.326550573110580444e-02 -1.644489914178848267e-01 8.101958781480789185e-02 -1.024757977575063705e-02 -5.105310305953025818e-02 -1.229960694909095764e-01 -8.436748757958412170e-03 -9.238516539335250854e-02 2.850470840930938721e-01 4.539733007550239563e-02 -1.944779902696609497e-01 -1.775530353188514709e-02 -2.981834113597869873e-01 2.138676941394805908e-01 3.371318578720092773e-01 -1.403195410966873169e-01 1.816046088933944702e-01 7.591201364994049072e-02 3.701389729976654053e-01 2.124637365341186523e-02 -1.611579656600952148e-01 1.531344801187515259e-01 -8.123607933521270752e-02 -1.088231950998306274e-01 8.913755416870117188e-02 -1.691807210445404053e-01 3.121986091136932373e-01 -2.210670113563537598e-01 1.415052860975265503e-01 -6.291610002517700195e-02 2.255840450525283813e-01 2.042699158191680908e-01
-1.063219271600246429e-02 -2.815969474613666534e-02 2.200723588466644287e-01 -1.582107394933700562e-01 1.252387184649705887e-02 2.154487818479537964e-01 3.095536679029464722e-02 -2.545197121798992157e-02 -8.265719562768936157e-02 -2.581580579280853271e-01 -3.630636632442474365e-01 1.928392499685287476e-01 -1.644899100065231323e-01 9.753029793500900269e-03 3.173821568489074707e-01 -1.554371714591979980e-01 -3.419004753232002258e-02 1.709686219692230225e-01 4.482067227363586426e-01 -4.667618870735168457e-02 -9.786514937877655029e-02 9.921632707118988037e-03 4.788823425769805908e-02 -1.004352048039436340e-01 4.351883381605148315e-02 -1.322909141890704632e-03 2.026599198579788208e-01 -2.814069688320159912e-01 4.639457911252975464e-02 -1.766749918460845947e-01 2.092215716838836670e-01 1.676481366157531738e-01
-4.790206253528594971e-02 6.439195573329925537e-02 -3.748546242713928223e-01 -7.180589716881513596e-03 -7.498694956302642822e-02 2.045853435993194580e-01 1.514096260070800781e-01 -5.951023474335670471e-02 1.146456226706504822e-01 1.085299998521804810e-01 -3.117513060569763184e-01 7.144463062286376953e-02 8.912593871355056763e-02 1.203193143010139465e-02 4.101230204105377197e-02 3.022389411926269531e-01 2.299941182136535645e-01 5.132570117712020874e-02 3.039539754390716553e-01 -2.993902377784252167e-02 -2.625340819358825684e-01 3.073299489915370941e-02 -2.933062911033630371e-01 -5.293281003832817078e-02 -1.885929703712463379e-02 -4.451055824756622314e-02 -3.533151373267173767e-02 -6.423483788967132568e-02 2.145343124866485596e-01 -2.657082378864288330e-01 3.437949419021606445e-01 -2.579951658844947815e-02
-1.715893447399139404e-01 2.345376461744308472e-01 -5.214169621467590332e-02 8.395344018936157227e-02 2.316673398017883301e-01 -3.816219046711921692e-02 4.000912606716156006e-02 1.170799601823091507e-02 -2.527939677238464355e-01 9.382283687591552734e-02 -6.979408860206604004e-02 1.773840747773647308e-02 -2.545633912086486816e-01 1.611270755529403687e-01 -1.074098497629165649e-01 -1.435378491878509521e-01 -1.996646635234355927e-02 2.427519559860229492e-01 2.679337859153747559e-01 -6.314651668071746826e-02 -4.960185587406158447e-01 -1.066476181149482727e-01 -2.838306427001953125e-01 1.787473410367965698e-01 -2.990889735519886017e-02 -1.513752043247222900e-01 3.808080777525901794e-02 -2.116766870021820068e-01 4.480620846152305603e-02 4.993664845824241638e-02 2.367752492427825928e-01 1.116637811064720154e-01
-2.003008425235748291e-01 3.155973553657531738e-02 -1.027991622686386108e-01 -2.669451758265495300e-02 -1.801531612873077393e-01 3.220742344856262207e-01 -2.579697370529174805e-01 2.113440483808517456e-01 2.898416295647621155e-02 -8.710642904043197632e-02 -3.075201213359832764e-01 -1.299957931041717529e-01 -2.620080709457397461e-01 4.227516427636146545e-02 -1.812056172639131546e-03 4.814888164401054382e-02 -1.998766809701919556e-01 1.197993606328964233e-01 2.015191763639450073e-01 -1.490279883146286011e-01 -1.838986873626708984e-01 5.283498018980026245e-02 -2.320401221513748169e-01 8.043786883354187012e-02 -2.274119257926940918e-01 -1.850495189428329468e-01 3.515090048313140869e-01 -5.783187970519065857e-02 -1.691239029169082642e-01 2.141886763274669647e-02 1.588769955560564995e-03 2.271068394184112549e-01
-2.751337289810180664e-01 -2.757331430912017822e-01 -8.802903816103935242e-03 1.492436788976192474e-02 -2.566556632518768311e-01 1.232463517226278782e-03 -8.568482846021652222e-02 -1.202397495508193970e-01 1.714012026786804199e-01 1.515050530433654785e-01 -2.910081744194030762e-01 -2.907597459852695465e-02 1.001329794526100159e-01 -7.435456663370132446e-02 1.963982284069061279e-01 -1.452139616012573242e-01 -9.735803306102752686e-02 3.632171079516410828e-03 5.254217982292175293e-01 2.841632440686225891e-02 -1.261448115110397339e-01 8.719978854060173035e-03 1.229451224207878113e-01 -3.159153088927268982e-02 5.225124955177307129e-02 -1.388690173625946045e-01 2.468675076961517334e-01 5.016929935663938522e-03 -1.233544200658798218e-01 1.139076985418796539e-02 3.493874073028564453e-01 9.138239175081253052e-02
-3.307569921016693115e-01 2.344379276037216187e-01 -1.581004448235034943e-02 5.914578214287757874e-02 -5.449336767196655273e-02 2.124966084957122803e-01 -1.036785263568162918e-02 -6.973102688789367676e-02 3.158550858497619629e-01 6.586351990699768066e-02 -3.194261342287063599e-02 6.461623311042785645e-02 -4.882530868053436279e-02 -2.196279466152191162e-01 -2.384675852954387665e-02 -5.901911482214927673e-02 -2.185302823781967163e-01 8.477616310119628906e-02 2.774100601673126221e-01 -2.137342691421508789e-01 -1.046830341219902039e-01 9.803774207830429077e-02 -2.802281379699707031e-01 1.301817744970321655e-01 -1.824398785829544067e-01 -3.576348125934600830e-01 2.158470600843429565e-01 -1.560746729373931885e-01 -5.545642599463462830e-02 -8.554822206497192383e-02 9.166343510150909424e-02 2.650799155235290527e-01
-2.078793346881866455e-01 -1.695398390293121338e-01 1.718846857547760010e-01 9.641135483980178833e-02 -3.052182197570800781e-01 1.163154616951942444e-01 1.357637792825698853e-01 7.277005165815353394e-02 2.593923211097717285e-01 -4.163296520709991455e-02 -5.440837889909744263e-02 2.162833698093891144e-02 -1.312501961365342140e-03 -1.085167452692985535e-01 2.915503680706024170e-01 -8.460836485028266907e-03 -2.025384008884429932e-01 6.521420180797576904e-02 1.412883698940277100e-01 6.584037840366363525e-02 -2.482438087463378906e-01 1.445607990026473999e-01 -3.610617220401763916e-01 -1.120022833347320557e-01 1.646731644868850708e-01 2.370615489780902863e-02 6.655753124505281448e-03 -4.339205324649810791e-01 -1.991698443889617920e-01 -1.507690399885177612e-01 -1.121872738003730774e-01 5.907822772860527039e-02
-7.509094476699829102e-02 -3.891400992870330811e-01 -1.113815158605575562e-01 -2.854492068290710449e-01 6.053228396922349930e-03 -3.910912573337554932e-02 1.853758841753005981e-02 -1.091089546680450439e-01 -1.022473536431789398e-02 2.328194826841354370e-01 -3.343928158283233643e-01 9.723381698131561279e-02 6.015057861804962158e-02 -2.163675576448440552e-01 1.454023420810699463e-01 1.516326665878295898e-01 -1.338523812592029572e-02 -1.040958464145660400e-01 1.573605388402938843e-01 4.827047884464263916e-02 -1.500964611768722534e-01 1.050457656383514404e-01 -2.914086878299713135e-01 3.533087968826293945e-01 -1.541459560394287109e-02 -1.609437018632888794e-01 2.928167581558227539e-01 3.380852937698364258e-02 1.303626573644578457e-03 -2.075971812009811401e-01 -3.385930508375167847e-02 1.624590605497360229e-01
7.023859024047851562e-02 -5.406150966882705688e-02 -8.611565828323364258e-02 -1.309171617031097412e-01 -3.724218904972076416e-01 3.533640503883361816e-01 5.867313593626022339e-02 -4.915323574095964432e-03 -2.220672965049743652e-01 2.120174020528793335e-01 -2.054301947355270386e-01 -1.815070062875747681e-01 1.171149685978889465e-01 -3.079332113265991211e-01 1.920339465141296387e-02 -3.445436805486679077e-02 -2.865399606525897980e-02 1.751725971698760986e-01 3.371128439903259277e-01 1.013727933168411255e-01 -1.896955966949462891e-01 1.080864965915679932e-01 -2.302994281053543091e-01 5.021984502673149109e-02 1.885943263769149780e-01 -1.878702454268932343e-02 2.142348438501358032e-01 -2.358448952436447144e-01 1.195986643433570862e-01 -8.547022938728332520e-02 -3.104646876454353333e-02 4.882010072469711304e-02
-8.392161875963211060e-02 -2.995218932628631592e-01 2.124146968126296997e-01 -2.192721068859100342e-01 -2.039173692464828491e-01 -3.400223329663276672e-02 1.106778904795646667e-01 -1.128547340631484985e-01 5.145666655153036118e-03 1.923200637102127075e-01 -1.989144533872604370e-01 1.222228333353996277e-01 -9.072531014680862427e-02 -2.839106321334838867e-01 1.591574698686599731e-01 -2.154288589954376221e-01 -1.464271545410156250e-01 1.897681206464767456e-01 3.201026022434234619e-01 -7.034504413604736328e-02 -1.884188652038574219e-01 -1.623297333717346191e-01 -1.338021159172058105e-01 1.108561307191848755e-01 1.200396865606307983e-01 2.393612265586853027e-02 -1.976747363805770874e-01 -7.734260708093643188e-02 1.010078713297843933e-01 6.437123566865921021e-02 3.977282643318176270e-01 2.717372961342334747e-02
-2.354947030544281006e-01 -1.802319884300231934e-01 -3.394438028335571289e-01 -3.484878316521644592e-02 -2.268605828285217285e-01 1.044303774833679199e-01 -1.843144595623016357e-01 4.863813519477844238e-02 3.823444712907075882e-03 1.495464295148849487e-01 -3.935067355632781982e-01 -1.674277335405349731e-01 -8.312422782182693481e-02 3.645780384540557861e-01 -3.254424035549163818e-02 7.063338160514831543e-02 -8.079407364130020142e-02 5.221906676888465881e-02 1.768380254507064819e-01 -1.225366890430450439e-01 -1.239717677235603333e-01 2.010770589113235474e-01 -4.401163011789321899e-02 8.976480364799499512e-02 1.665788292884826660e-01 1.133234351873397827e-01 7.705577462911605835e-02 -1.088442206382751465e-01 -7.271160930395126343e-02 -3.525847494602203369e-01 -9.974671900272369385e-02 1.628342568874359131e-01
-9.173512458801269531e-02 -9.807558357715606689e-02 -2.884875237941741943e-01 -2.132929712533950806e-01 -1.975237578153610229e-01 1.093596741557121277e-01 -8.112844079732894897e-02 1.576874405145645142e-02 2.239048331975936890e-01 2.443954795598983765e-01 -3.241019845008850098e-01 -1.259200125932693481e-01 -4.232414811849594116e-02 7.820541411638259888e-02 1.500338502228260040e-02 -8.868856728076934814e-02 -2.106700241565704346e-01 6.245962809771299362e-03 1.450193077325820923e-01 -1.017226800322532654e-01 -2.188996821641921997e-01 -6.631684303283691406e-02 -1.508879363536834717e-01 1.974144279956817627e-01 2.536740899085998535e-01 2.031858777627348900e-03 1.413782536983489990e-01 -4.829164147377014160e-01 1.360863894224166870e-01 1.485314667224884033e-01 -2.458219183608889580e-03 2.628873847424983978e-02
-4.299262762069702148e-01 -1.870815157890319824e-01 2.506435848772525787e-02 -3.843119740486145020e-02 -2.829797565937042236e-01 1.682099252939224243e-01 7.884304970502853394e-02 5.358942225575447083e-02 4.754237085580825806e-02 1.478875130414962769e-01 -6.824792176485061646e-02 6.365662068128585815e-02 1.900044232606887817e-01 -1.859081238508224487e-01 8.870516903698444366e-03 -2.378595769405364990e-01 9.093153476715087891e-02 -2.208877503871917725e-01 2.951519787311553955e-01 -2.322929948568344116e-01 -3.201862275600433350e-01 1.145462095737457275e-01 -2.309830635786056519e-01 1.262469440698623657e-01 2.136161364614963531e-02 3.980902582406997681e-02 -7.441600412130355835e-02 -1.957210302352905273e-01 -2.170431166887283325e-01 -5.891570076346397400e-02 -1.829833164811134338e-02 1.434328556060791016e-01
3.061679303646087646e-01 -3.372368216514587402e-01 -9.908430278301239014e-03 1.650110334157943726e-01 -1.213789358735084534e-01 -1.574475914239883423e-01 -4.847085848450660706e-02 -1.852998882532119751e-01 1.151623204350471497e-01 -1.203355416655540466e-01 -2.055828869342803955e-01 1.756624132394790649e-01 1.197293698787689209e-01 9.377211332321166992e-02 1.815289407968521118e-01 1.247050315141677856e-01 -6.205527111887931824e-02 1.307273805141448975e-01 3.395049571990966797e-01 1.199566479772329330e-02 -1.606140881776809692e-01 1.453790813684463501e-01 -1.948332488536834717e-01 2.094044238328933716e-01 2.260683849453926086e-02 -8.658971637487411499e-03 -7.627783715724945068e-02 -1.615656167268753052e-01 -4.324671626091003418e-02 -2.788203656673431396e-01 1.324589997529983521e-01 3.489214777946472168e-01
-1.530284434556961060e-01 3.890445688739418983e-03 -2.431096583604812622e-01 9.559926390647888184e-02 -1.010706275701522827e-01 -2.556387521326541901e-02 2.782134413719177246e-01 -8.994601666927337646e-02 1.396588832139968872e-01 1.133554950356483459e-01 -2.785482630133628845e-02 1.549031138420104980e-01 -4.326047375798225403e-02 -1.412633955478668213e-01 1.841460913419723511e-01 3.255607783794403076e-01 2.265263944864273071e-01 1.279705464839935303e-01 1.562549471855163574e-01 1.920386962592601776e-02 -1.996805220842361450e-01 1.156913712620735168e-01 -1.965292841196060181e-01 3.115896880626678467e-01 -2.940530143678188324e-02 2.244496345520019531e-01 1.139872670173645020e-01 -1.835998743772506714e-01 3.653215616941452026e-02 -3.108434677124023438e-01 2.932249903678894043e-01 1.725839972496032715e-01
-2.654823362827301025e-01 -1.355464309453964233e-01 -1.345182359218597412e-01 -1.908852308988571167e-01 -1.544952839612960815e-01 6.736341863870620728e-02 1.531638354063034058e-01 1.370003670454025269e-01 1.497495472431182861e-01 -2.088434249162673950e-01 -1.294821649789810181e-01 1.615516468882560730e-02 -1.050047054886817932e-01 2.759535796940326691e-02 -4.801873490214347839e-02 4.429964721202850342e-02 -1.687789894640445709e-02 1.706697195768356323e-01 3.101423680782318115e-01 1.529432833194732666e-02 -1.708558201789855957e-01 6.571527570486068726e-02 6.785152852535247803e-02 1.186408624053001404e-01 2.027316391468048096e-02 -2.730039358139038086e-01 1.923223286867141724e-01 -3.392941057682037354e-01 -4.231712222099304199e-01 -4.740163683891296387e-02 -2.346579283475875854e-01 2.130625844001770020e-01
-1.096604838967323303e-01 -2.978696227073669434e-01 1.271850019693374634e-01 -5.517835542559623718e-02 -2.968871407210826874e-02 8.682260289788246155e-03 1.350515633821487427e-01 1.612004339694976807e-01 1.911282837390899658e-01 -1.593963652849197388e-01 -2.727676928043365479e-01 3.103202283382415771e-01 -7.146827876567840576e-02 3.563133478164672852e-01 4.587807133793830872e-02 4.134545102715492249e-02 7.258219271898269653e-02 -6.489206850528717041e-02 2.404474169015884399e-01 -7.048665732145309448e-02 -3.256125748157501221e-02 2.334851175546646118e-01 -4.231936633586883545e-01 2.055325172841548920e-02 9.809850901365280151e-02 -1.206810697913169861e-01 -3.650013729929924011e-02 -1.389531493186950684e-01 1.744322329759597778e-01 -6.953686475753784180e-02 2.301727533340454102e-01 1.609496772289276123e-01
-1.212222725152969360e-01 -8.160119503736495972e-02 -2.129255682229995728e-01 8.671617507934570312e-02 -8.504607528448104858e-02 6.625135242938995361e-02 -1.523304544389247894e-02 -1.269533634185791016e-01 -1.830988675355911255e-01 -2.012247592210769653e-01 -3.764113485813140869e-01 1.988760083913803101e-01 -1.094375029206275940e-01 -1.166809275746345520e-01 -1.185121983289718628e-01 6.054538860917091370e-02 -2.318661510944366455e-01 1.672480851411819458e-01 3.440347015857696533e-01 2.698987126350402832e-01 -2.515212297439575195e-01 1.504206471145153046e-02 -5.379584804177284241e-02 -5.555774644017219543e-02 1.240468844771385193e-01 4.032298550009727478e-02 2.918866276741027832e-01 -2.378051728010177612e-01 -2.100808769464492798e-01 9.786178171634674072e-02 -2.209305204451084137e-02 2.095040827989578247e-01
-4.363343492150306702e-02 -1.142699867486953735e-01 -8.292774111032485962e-02 -2.836284339427947998e-01 -1.643337756395339966e-01 1.841548383235931396e-01 1.424867510795593262e-01 1.657464057207107544e-01 1.441545039415359497e-01 -1.946093887090682983e-01 -1.281031817197799683e-01 9.355779737234115601e-02 5.809945613145828247e-02 -3.144834935665130615e-02 2.432109415531158447e-02 -1.877893507480621338e-01 2.970757195726037025e-03 1.517565995454788208e-01 3.496018648147583008e-01 -1.455919593572616577e-01 -4.410355389118194580e-01 4.929426312446594238e-02 -8.021505177021026611e-02 7.039844244718551636e-02 2.489892095327377319e-01 1.195439230650663376e-02 6.882774084806442261e-02 -8.623208105564117432e-02 -2.933675050735473633e-01 -1.257486939430236816e-01 -3.364190459251403809e-01 -2.878748066723346710e-02
9.769178926944732666e-02 -7.800330221652984619e-02 -6.968128960579633713e-03 -2.410820275545120239e-01 -2.982299625873565674e-01 3.348927795886993408e-01 5.458677187561988831e-02 -2.160267531871795654e-01 -8.388023823499679565e-02 3.394724428653717041e-01 -3.042918145656585693e-01 1.586889624595642090e-01 1.793116480112075806e-01 -1.227198541164398193e-01 -3.854535520076751709e-02 -2.078033685684204102e-01 -6.023700162768363953e-02 1.091597601771354675e-01 2.301986962556838989e-01 -1.847786754369735718e-01 -8.410654217004776001e-02 1.104709133505821228e-02 -7.135359942913055420e-02 1.333196759223937988e-01 2.891698181629180908e-01 -2.713876962661743164e-02 2.765573859214782715e-01 -1.372121423482894897e-01 3.324454650282859802e-02 -1.569759100675582886e-01 -4.582167044281959534e-02 5.721757188439369202e-02
-2.102223485708236694e-01 -2.067726291716098785e-02 -3.382087051868438721e-01 2.012895941734313965e-01 -1.337658613920211792e-01 -1.057490035891532898e-01 -1.035024784505367279e-02 -4.953267425298690796e-02 9.527920186519622803e-02 -1.250082105398178101e-01 -1.802588701248168945e-01 1.329877227544784546e-01 2.163492888212203979e-01 5.618213117122650146e-02 -3.875224292278289795e-02 -1.223467588424682617e-01 2.317305058240890503e-01 4.838269650936126709e-01 1.643635779619216919e-01 7.256048172712326050e-02 -7.534439116716384888e-02 4.858572036027908325e-02 -9.564370661973953247e-02 3.291976451873779297e-01 1.781170368194580078e-01 -1.798278242349624634e-01 9.561320394277572632e-02 -1.831291913986206055e-01 -1.014712974429130554e-01 -8.599466830492019653e-02 2.371450215578079224e-01 3.501638770103454590e-02
-1.437716335058212280e-01 -2.059334069490432739e-01 4.675173014402389526e-02 -1.722869873046875000e-01 -1.596351712942123413e-01 5.118277296423912048e-02 -5.856094136834144592e-02 9.611864387989044189e-02 1.114197373390197754e-01 2.240957506000995636e-02 1.168685033917427063e-01 2.933376729488372803e-01 -8.687621355056762695e-02 2.819991111755371094e-01 1.409097760915756226e-02 1.042127907276153564e-01 -8.224844932556152344e-02 1.257656514644622803e-01 2.937592267990112305e-01 2.348399162292480469e-01 -4.123994112014770508e-01 4.570080712437629700e-02 -2.668091952800750732e-01 2.954861819744110107e-01 -4.315517097711563110e-02 -1.116568893194198608e-01 3.155085444450378418e-01 -5.358031392097473145e-02 2.178871072828769684e-02 -1.567810177803039551e-01 -9.334865957498550415e-02 -9.125488251447677612e-02
1.206554695963859558e-01 -1.546762734651565552e-01 -3.364408910274505615e-01 1.489117555320262909e-02 -1.582357436418533325e-01 -1.530695855617523193e-01 -2.045602500438690186e-01 3.583466261625289917e-02 -6.715986132621765137e-02 1.444171071052551270e-01 -2.954034209251403809e-01 4.608470201492309570e-01 -3.597529605031013489e-02 4.914787411689758301e-02 3.005203604698181152e-01 -1.650778204202651978e-01 -7.112938910722732544e-02 7.148230820894241333e-02 2.323246002197265625e-01 -5.233423784375190735e-02 -1.534446775913238525e-01 2.282088063657283783e-02 -4.413754492998123169e-02 3.612174987792968750e-01 6.189610809087753296e-02 -9.980803728103637695e-02 2.314851880073547363e-01 6.380734592676162720e-02 -3.863270953297615051e-02 -4.017857462167739868e-02 1.423946931026875973e-03 1.108568608760833740e-01
-3.273816108703613281e-01 1.636659353971481323e-02 -2.918466925621032715e-02 -1.717240065336227417e-01 -3.255762159824371338e-01 1.570982187986373901e-01 1.981762610375881195e-02 2.949987910687923431e-02 -1.520220190286636353e-01 -2.826631367206573486e-01 -2.188643664121627808e-01 -1.767676621675491333e-01 1.594811230897903442e-01 2.870924025774002075e-02 -1.919643729925155640e-01 -1.141825243830680847e-01 -1.548153758049011230e-01 1.616793684661388397e-02 2.086502164602279663e-01 1.486071851104497910e-02 -1.597660332918167114e-01 2.602320015430450439e-01 -2.665704786777496338e-01 1.776912212371826172e-01 -8.295749872922897339e-02 -1.738233268260955811e-01 -6.978608667850494385e-02 -3.803928494453430176e-01 -1.831583492457866669e-02 -2.641902677714824677e-02 1.178903281688690186e-01 8.064911514520645142e-02
-3.199515342712402344e-01 -2.181396931409835815e-01 -2.136893272399902344e-01 -1.427184492349624634e-01 -1.987164020538330078e-01 2.442910671234130859e-01 1.030747313052415848e-02 7.948671281337738037e-02 2.252857014536857605e-02 2.858969382941722870e-02 -3.049701452255249023e-01 1.630249321460723877e-01 -2.232844382524490356e-02 8.370686322450637817e-02 2.337425202131271362e-01 -2.320787906646728516e-01 -9.137234650552272797e-03 1.416806727647781372e-01 2.016902416944503784e-01 -2.432984411716461182e-01 -1.530237942934036255e-01 1.211560517549514771e-01 -2.465145736932754517e-01 -2.345488965511322021e-01 -3.154075890779495239e-02 -2.271572947502136230e-01 9.951253235340118408e-02 2.103088609874248505e-02 -9.298771619796752930e-02 -1.505014747381210327e-01 4.884929955005645752e-02 -2.664240896701812744e-01
3.693957626819610596e-02 -1.204907819628715515e-01 2.327767461538314819e-01 2.217957563698291779e-02 -1.932619214057922363e-01 4.579832404851913452e-02 -2.722742035984992981e-02 -1.283621648326516151e-03 -5.957339704036712646e-02 2.466430813074111938e-01 -5.465241670608520508e-01 -4.749257862567901611e-02 -4.448775667697191238e-03 1.565352454781532288e-02 1.054929867386817932e-01 2.186156436800956726e-02 1.268444210290908813e-01 2.108699679374694824e-01 2.901498973369598389e-01 2.557248249650001526e-02 5.250986292958259583e-02 1.221795752644538879e-01 -2.856704294681549072e-01 -7.166149467229843140e-02 1.279460191726684570e-01 -2.560036480426788330e-01 -1.514536738395690918e-01 -1.225884184241294861e-01 -2.881083190441131592e-01 -8.038663119077682495e-02 1.435241550207138062e-01 1.796826571226119995e-01
8.998695760965347290e-02 5.463919788599014282e-02 8.314179256558418274e-03 1.275559365749359131e-01 1.530858278274536133e-01 9.475276619195938110e-02 1.458122581243515015e-01 5.236078426241874695e-02 1.835983842611312866e-01 -6.984622031450271606e-02 -4.068813920021057129e-01 1.599845737218856812e-01 -1.777008324861526489e-01 2.457136511802673340e-01 6.247141212224960327e-02 7.844344712793827057e-03 1.910401880741119385e-01 1.963347494602203369e-01 3.904494941234588623e-01 -9.127086400985717773e-02 -1.117250993847846985e-01 -1.390332728624343872e-02 -2.916499972343444824e-01 2.701261043548583984e-01 -6.018736585974693298e-02 -2.360179275274276733e-01 3.020400702953338623e-01 -3.336835652589797974e-02 -2.576344273984432220e-02 7.325165718793869019e-02 -1.567001789808273315e-01 4.156805947422981262e-02
-2.642191052436828613e-01 -1.584002971649169922e-01 -1.520483493804931641e-01 -2.399979531764984131e-01 4.871341958642005920e-02 -2.920379675924777985e-02 1.357367187738418579e-01 -5.601188167929649353e-02 -1.142847016453742981e-01 1.464415937662124634e-01 -9.134478867053985596e-02 1.071923226118087769e-01 -2.052977532148361206e-01 1.247395277023315430e-01 -4.495162889361381531e-02 -4.008343219757080078e-01 -2.174844443798065186e-01 1.255936771631240845e-01 1.427445188164710999e-02 1.308651417493820190e-01 -3.891297280788421631e-01 -1.646344214677810669e-01 -1.941270083189010620e-01 1.151468977332115173e-01 -3.197453543543815613e-02 1.755274981260299683e-01 1.604956984519958496e-01 -6.800689548254013062e-02 -1.047308370471000671e-01 -1.863055229187011719e-01 1.200909167528152466e-01 3.044121563434600830e-01
5.959619209170341492e-02 -2.820048108696937561e-02 6.326515227556228638e-02 1.322685033082962036e-01 -2.925682663917541504e-01 3.153652548789978027e-01 2.765364013612270355e-02 -3.142695873975753784e-02 2.399325072765350342e-01 -5.586315412074327469e-03 -1.228396743535995483e-01 4.005167633295059204e-02 -2.033609300851821899e-01 -2.825068533420562744e-01 2.208061069250106812e-01 -2.820285260677337646e-01 7.987739145755767822e-02 -6.567021459341049194e-02 2.520629167556762695e-01 4.937113076448440552e-02 -2.794130742549896240e-01 1.245906129479408264e-01 -1.724124252796173096e-01 2.349824830889701843e-02 -1.376861520111560822e-02 -1.835773885250091553e-01 1.880475431680679321e-01 -1.242821216583251953e-01 -2.177559584379196167e-01 -2.207702398300170898e-01 1.887028664350509644e-01 -2.158590108156204224e-01
-1.763939857482910156e-01 -2.604595758020877838e-02 -1.923243999481201172e-01 -2.910578623414039612e-02 -1.013262867927551270e-01 8.665654063224792480e-02 -2.432328183203935623e-03 -1.063951924443244934e-01 -4.703398048877716064e-02 7.317227125167846680e-02 -4.596729874610900879e-01 5.133621767163276672e-02 1.132982000708580017e-01 4.876393079757690430e-02 -9.431215375661849976e-02 2.554805874824523926e-01 1.337488442659378052e-01 1.152086630463600159e-02 4.334028661251068115e-01 2.987087704241275787e-02 -8.536995202302932739e-02 -2.019125223159790039e-01 -1.920581459999084473e-01 -2.276946008205413818e-01 1.577997803688049316e-01 1.091630086302757263e-01 -1.994010955095291138e-01 -2.108020633459091187e-01 3.714288026094436646e-02 -1.695728451013565063e-01 4.742600023746490479e-02 3.056945800781250000e-01
-1.224051862955093384e-01 -2.044176217168569565e-04 -2.877576649188995361e-01 1.432614326477050781e-01 1.703370511531829834e-01 -7.941999286413192749e-02 3.347497582435607910e-01 -1.498720943927764893e-01 3.892613202333450317e-02 -1.279612351208925247e-02 -1.800758987665176392e-01 -2.459813281893730164e-02 5.173010751605033875e-02 1.364166010171175003e-02 5.647715553641319275e-02 -1.918133944272994995e-01 -2.838015258312225342e-01 1.030140742659568787e-01 4.190893471240997314e-01 -3.845187276601791382e-02 -2.770767509937286377e-01 2.165908738970756531e-02 -2.425735145807266235e-01 7.555115967988967896e-02 -2.907851934432983398e-01 -1.179031357169151306e-01 2.341017425060272217e-01 -1.035958230495452881e-01 1.907229125499725342e-01 -9.543151408433914185e-02 6.723944097757339478e-02 1.011685281991958618e-01
1.024463251233100891e-01 -3.867324069142341614e-02 1.178740523755550385e-02 -2.051998227834701538e-01 -8.679294958710670471e-03 2.097534090280532837e-01 1.174221783876419067e-01 -4.233012497425079346e-01 -1.021831929683685303e-01 2.320821210741996765e-02 -1.217537745833396912e-01 -2.715484984219074249e-02 -1.468159165233373642e-02 8.240755647420883179e-02 1.390357464551925659e-01 -1.580587774515151978e-01 -3.961381912231445312e-01 3.432225808501243591e-02 1.973562687635421753e-01 -1.708692312240600586e-01 -1.002346724271774292e-01 2.228195071220397949e-01 -2.722247838973999023e-01 1.649130284786224365e-01 3.077171444892883301e-01 -1.101067587733268738e-01 -1.912239380180835724e-02 -2.379181534051895142e-01 1.004960238933563232e-01 1.401740498840808868e-02 1.485632508993148804e-01 2.178518921136856079e-01
3.427313268184661865e-02 -2.345547378063201904e-01 -4.657195135951042175e-02 8.032146841287612915e-02 -2.357741892337799072e-01 7.630748301744461060e-02 -2.646071314811706543e-01 -1.907503604888916016e-01 -1.684523224830627441e-01 -1.917568892240524292e-01 -3.786978721618652344e-01 1.349039822816848755e-01 -2.401823699474334717e-01 -5.004233866930007935e-02 -8.583989739418029785e-02 -1.429121196269989014e-01 -2.003336250782012939e-01 1.765526533126831055e-01 6.382990628480911255e-02 -1.257656216621398926e-01 -1.826142370700836182e-01 -7.250627130270004272e-02 -3.304922878742218018e-01 6.403402239084243774e-02 1.067148894071578979e-01 1.263088360428810120e-02 2.076896280050277710e-02 -1.878027766942977905e-01 -1.118851974606513977e-01 7.580955326557159424e-02 -8.274231106042861938e-02 3.703308701515197754e-01
1.274647861719131470e-01 -7.523056119680404663e-02 -3.550370410084724426e-02 -9.756831568665802479e-04 -2.699874639511108398e-01 1.922276467084884644e-01 -8.525644987821578979e-02 -1.324553042650222778e-01 -7.649270445108413696e-02 2.821333110332489014e-01 -1.469759047031402588e-01 4.110040888190269470e-02 -5.218124762177467346e-02 4.102188348770141602e-02 1.356630474328994751e-01 -2.988614737987518311e-01 -2.015697956085205078e-01 1.048329174518585205e-01 1.521493941545486450e-01 8.472317457199096680e-02 -3.553669154644012451e-01 -1.127497032284736633e-01 -4.371924102306365967e-01 3.182011470198631287e-02 1.635856032371520996e-01 -1.564226597547531128e-01 7.316632568836212158e-02 8.269679546356201172e-02 3.028009235858917236e-01 -1.270268410444259644e-01 -1.630745828151702881e-01 1.018353104591369629e-01
-1.241430342197418213e-01 -2.664165794849395752e-01 3.857611864805221558e-02 1.411158442497253418e-01 -8.802699856460094452e-03 8.114776760339736938e-02 1.078556999564170837e-01 -7.255654036998748779e-02 5.140009522438049316e-02 2.892744243144989014e-01 -1.894213110208511353e-01 6.506850477308034897e-03 -1.428394019603729248e-01 -1.605922915041446686e-02 -2.578917741775512695e-01 -6.125674024224281311e-02 -8.767461031675338745e-02 2.298491001129150391e-01 7.912858575582504272e-02 -2.727478444576263428e-01 -2.594914138317108154e-01 1.844095252454280853e-02 -8.760464936494827271e-02 3.057051897048950195e-01 1.903155744075775146e-01 -9.415197186172008514e-03 8.663523942232131958e-03 -5.824175849556922913e-02 -2.536720633506774902e-01 5.113823711872100830e-02 2.413421422243118286e-01 4.248770177364349365e-01
1.102671027183532715e-01 -1.139665767550468445e-01 4.019230138510465622e-03 8.092749118804931641e-02 -5.343003943562507629e-02 1.159555315971374512e-01 1.372341513633728027e-01 -8.008827269077301025e-02 2.818962559103965759e-02 2.027940750122070312e-01 -3.607184588909149170e-01 1.636379063129425049e-01 -1.328269485384225845e-02 1.124485135078430176e-01 3.990790247917175293e-01 8.469365537166595459e-02 8.219287544488906860e-02 1.186199560761451721e-01 1.027950346469879150e-01 1.293738484382629395e-01 -4.309693872928619385e-01 1.091141775250434875e-01 -3.836063146591186523e-01 -1.333963721990585327e-01 -8.833368122577667236e-02 2.133101671934127808e-01 3.052984923124313354e-02 -2.288736253976821899e-01 2.406333945691585541e-02 2.628589980304241180e-02 5.470965057611465454e-02 1.645117998123168945e-01
1.244115233421325684e-01 4.219385981559753418e-02 -2.851441130042076111e-02 7.831595838069915771e-02 -1.415560990571975708e-01 -2.528999447822570801e-01 1.595839560031890869e-01 -1.080217361450195312e-01 3.782013058662414551e-02 5.335353314876556396e-02 -2.769387960433959961e-01 1.462527215480804443e-01 1.896534562110900879e-01 2.224918305873870850e-01 1.492631733417510986e-01 -2.742263972759246826e-01 -5.957758426666259766e-02 2.248394787311553955e-01 3.196663558483123779e-01 1.120303198695182800e-01 -2.542549371719360352e-01 1.531826853752136230e-01 -1.138310581445693970e-01 2.571060657501220703e-01 8.810067176818847656e-02 9.598608314990997314e-02 -1.231128796935081482e-01 -2.369685657322406769e-02 -7.695861160755157471e-02 -2.510696649551391602e-01 -1.133704856038093567e-01 3.447231054306030273e-01
-1.339371502399444580e-01 -7.039034366607666016e-02 -2.658190727233886719e-01 4.535463079810142517e-02 -3.290095031261444092e-01 2.710370905697345734e-02 1.106421947479248047e-01 1.505308449268341064e-01 1.496137380599975586e-01 1.683702915906906128e-01 -3.233130276203155518e-02 -1.550517827272415161e-01 8.604731410741806030e-02 -1.767790876328945160e-02 -7.541250437498092651e-02 -1.910444349050521851e-01 -1.415089368820190430e-01 2.467799484729766846e-01 2.318666875362396240e-01 8.764543384313583374e-02 -2.992642819881439209e-01 3.229783177375793457e-01 -3.872951120138168335e-02 -1.290643215179443359e-02 2.039209902286529541e-01 -8.829222619533538818e-02 1.621201932430267334e-01 -7.530356198549270630e-02 -1.939952969551086426e-01 1.854432076215744019e-01 3.003728687763214111e-01 2.308581769466400146e-01
-4.016550257802009583e-02 -1.044133454561233521e-01 -1.594241857528686523e-01 1.129851043224334717e-01 -6.711124628782272339e-02 -1.224406287074089050e-01 -1.394535601139068604e-01 -1.373684555292129517e-01 -9.574599564075469971e-03 -1.956278532743453979e-01 -4.535753279924392700e-02 -7.688923925161361694e-02 1.064686551690101624e-01 7.254059612751007080e-02 1.806435361504554749e-02 2.714399062097072601e-02 6.513591110706329346e-02 3.281564414501190186e-01 3.787021040916442871e-01 2.732032537460327148e-01 -5.473809316754341125e-02 -7.004154473543167114e-02 -3.071887195110321045e-01 2.383009344339370728e-01 -5.507036298513412476e-02 -1.990828365087509155e-01 -1.144306659698486328e-01 -1.477169096469879150e-01 -5.397488176822662354e-02 -4.366905689239501953e-01 1.664441376924514771e-01 1.989020556211471558e-01
5.385356396436691284e-02 -1.683356165885925293e-01 1.752810031175613403e-01 -5.713132023811340332e-02 1.052810437977313995e-02 4.917746782302856445e-02 2.489256113767623901e-02 -7.360174786299467087e-03 -1.303728669881820679e-01 1.190140396356582642e-01 -5.074316859245300293e-01 -8.222159743309020996e-02 -6.819629669189453125e-02 1.319167613983154297e-01 -2.768190801143646240e-01 -4.556321352720260620e-02 -2.864332310855388641e-02 1.235731244087219238e-01 3.256972730159759521e-01 -1.484049409627914429e-01 -3.881281316280364990e-01 6.135844066739082336e-02 -8.386201411485671997e-02 3.519258499145507812e-01 2.507898770272731781e-02 -1.586652249097824097e-01 -4.327542334794998169e-02 -1.096731275320053101e-01 -9.450869262218475342e-02 1.589702442288398743e-03 5.774501711130142212e-02 2.322627902030944824e-01
-1.736597418785095215e-01 -1.557732820510864258e-01 1.149375513195991516e-01 -5.775874853134155273e-02 -1.315213143825531006e-01 2.278626114130020142e-01 -8.200878649950027466e-02 4.368877783417701721e-02 2.898882627487182617e-01 -1.112838089466094971e-01 -2.299301475286483765e-01 -3.376017883419990540e-02 3.754526749253273010e-02 8.308619260787963867e-02 2.825829684734344482e-01 1.107579395174980164e-01 -1.766701936721801758e-01 9.071422368288040161e-02 1.773260086774826050e-01 2.529729902744293213e-02 -2.287860065698623657e-01 1.174911856651306152e-01 7.105799019336700439e-02 2.663465738296508789e-01 2.397414743900299072e-01 8.913062512874603271e-02 -1.715090274810791016e-01 -1.441359519958496094e-01 1.403141468763351440e-01 -1.162456870079040527e-01 -3.384351357817649841e-02 4.865145683288574219e-01
1.120290309190750122e-01 -1.047553792595863342e-01 -2.724210321903228760e-01 -4.291849210858345032e-02 -5.586656276136636734e-03 -1.169540807604789734e-01 2.857044041156768799e-01 -1.208730041980743408e-02 5.896632745862007141e-02 1.086891591548919678e-01 -9.408464282751083374e-02 9.194855391979217529e-02 -4.803124070167541504e-02 2.009224295616149902e-01 4.222485050559043884e-02 -1.555437892675399780e-01 3.536506891250610352e-01 1.829871833324432373e-01 4.931087493896484375e-01 5.592917278409004211e-02 -2.368611395359039307e-01 8.083648234605789185e-02 -1.805077195167541504e-01 1.447703503072261810e-02 1.923719942569732666e-01 -6.958927959203720093e-02 -3.295290842652320862e-02 -3.370236456394195557e-01 1.947959139943122864e-02 -5.826765671372413635e-03 8.470390737056732178e-02 -1.982701122760772705e-01
-7.761204987764358521e-02 -6.118207052350044250e-02 6.931518018245697021e-02 -2.574242055416107178e-01 -2.817738652229309082e-01 1.771777421236038208e-01 -3.306014537811279297e-01 -6.188573752297088504e-05 -4.238877445459365845e-02 -8.119382709264755249e-02 -2.560401260852813721e-01 -4.421033710241317749e-02 -8.025277405977249146e-02 2.213745415210723877e-01 -9.341046959161758423e-02 -9.274065494537353516e-02 -2.980637252330780029e-01 -9.706050902605056763e-02 1.679947674274444580e-01 1.032817140221595764e-01 -3.555259108543395996e-01 1.265056431293487549e-01 -2.447855323553085327e-01 1.640129238367080688e-01 9.897723793983459473e-02 9.442336112260818481e-02 9.527670592069625854e-02 1.612495817244052887e-02 -6.290952861309051514e-02 -2.727016247808933258e-02 3.139439225196838379e-01 2.295975387096405029e-01
1.723780781030654907e-01 8.723580092191696167e-02 1.422616466879844666e-02 -2.819976944010704756e-04 8.833482861518859863e-02 -5.687518790364265442e-02 2.981062531471252441e-01 -1.564568281173706055e-01 7.405267655849456787e-02 3.691343218088150024e-02 5.843150988221168518e-02 -2.390623092651367188e-02 -2.962674386799335480e-02 3.197157680988311768e-01 1.406649947166442871e-01 -1.592962145805358887e-01 -2.408748418092727661e-01 2.246377915143966675e-01 2.894726693630218506e-01 -1.696335077285766602e-01 -3.609376847743988037e-01 5.248640477657318115e-02 -4.176940619945526123e-01 2.556859254837036133e-01 -5.601124837994575500e-02 -1.110800802707672119e-01 7.594178617000579834e-02 -1.958660036325454712e-01 -1.107098981738090515e-01 1.016901992261409760e-02 5.129160825163125992e-03 1.143639236688613892e-01
-2.720962762832641602e-01 -1.932193636894226074e-01 6.803277134895324707e-02 -2.289089411497116089e-01 -2.726287245750427246e-01 3.169158399105072021e-01 9.715128690004348755e-02 1.125016435980796814e-01 3.966173157095909119e-02 8.913017064332962036e-02 -2.145648896694183350e-01 1.855406165122985840e-02 -1.041528359055519104e-01 -2.038780301809310913e-01 2.287979722023010254e-01 -2.276036739349365234e-01 1.723489761352539062e-01 1.431962251663208008e-01 1.317134201526641846e-01 -7.798486202955245972e-02 -1.513043642044067383e-01 -1.661717444658279419e-01 -4.477079510688781738e-01 -5.069367587566375732e-02 -6.335218204185366631e-04 -1.492357701063156128e-01 6.002046167850494385e-02 5.552647635340690613e-02 7.394278794527053833e-02 1.297729164361953735e-01 1.286977678537368774e-01 1.652053892612457275e-01
-1.358527690172195435e-01 -2.389662712812423706e-01 -1.482959836721420288e-01 2.768612653017044067e-02 1.381682902574539185e-01 -6.936070322990417480e-02 5.482358857989311218e-02 2.982380986213684082e-01 1.583902537822723389e-01 1.625467240810394287e-01 -2.589375078678131104e-01 3.604700565338134766e-01 9.713875129818916321e-03 -1.052400991320610046e-01 2.570322155952453613e-02 -1.902394741773605347e-01 1.872299760580062866e-01 9.310890734195709229e-02 2.324237227439880371e-01 6.226605549454689026e-02 -2.511232197284698486e-01 5.665305629372596741e-02 -3.866760432720184326e-01 2.134041935205459595e-01 1.035693213343620300e-01 -6.336311995983123779e-02 1.440577395260334015e-02 5.394982546567916870e-02 2.422894984483718872e-01 1.402215212583541870e-01 -1.309676002711057663e-02 1.730856001377105713e-01
1.541476044803857803e-02 -2.083775848150253296e-01 3.503315523266792297e-02 5.112614110112190247e-02 -4.400360956788063049e-02 -4.764081910252571106e-02 9.633212536573410034e-02 -2.543260455131530762e-01 1.919335275888442993e-01 5.911948531866073608e-02 -1.788744032382965088e-01 6.078124046325683594e-02 -4.207307398319244385e-01 4.967044293880462646e-02 -2.337320446968078613e-01 4.841442033648490906e-02 2.352533861994743347e-02 6.604761630296707153e-02 4.774040877819061279e-01 -3.934417665004730225e-02 -2.691811025142669678e-01 1.403293162584304810e-01 -1.067719906568527222e-01 1.762240678071975708e-01 1.108302026987075806e-01 2.858800888061523438e-01 1.550762206315994263e-01 -6.643053144216537476e-02 4.372164979577064514e-02 5.160759389400482178e-02 2.168416231870651245e-01 1.371151506900787354e-01
3.239253535866737366e-02 -7.311905268579721451e-03 -9.903159737586975098e-02 2.166982367634773254e-02 -1.104593276977539062e-01 1.608497053384780884e-01 7.763459812849760056e-03 -1.469247192144393921e-01 1.265162527561187744e-01 -3.920392692089080811e-02 -1.303095519542694092e-01 2.851055264472961426e-01 -2.619008123874664307e-01 2.611435577273368835e-02 1.657810211181640625e-01 -1.582268178462982178e-01 -5.258928984403610229e-02 2.269606590270996094e-01 4.006816744804382324e-01 2.108553647994995117e-01 -1.320256441831588745e-01 2.168873995542526245e-01 -3.182796239852905273e-01 -2.407838851213455200e-01 2.251814156770706177e-01 -2.333336174488067627e-01 8.177591115236282349e-02 -1.034416854381561279e-01 -2.196826040744781494e-01 1.127195730805397034e-01 9.431492537260055542e-02 -1.259561032056808472e-01
-3.535155653953552246e-01 -1.534864455461502075e-01 -2.042393535375595093e-01 1.567982137203216553e-01 -3.495764732360839844e-01 -3.844544058665633202e-03 1.091654673218727112e-01 1.864614337682723999e-01 -5.695761367678642273e-02 6.802129745483398438e-02 -2.638213932514190674e-01 -1.423525717109441757e-02 -2.311821095645427704e-02 2.478151619434356689e-01 2.475019395351409912e-01 -1.827078908681869507e-01 -1.645238995552062988e-01 1.433663964271545410e-01 3.216043487191200256e-02 2.175369858741760254e-02 -2.424227148294448853e-01 1.139574497938156128e-01 1.039884518831968307e-02 2.049917131662368774e-01 1.606197953224182129e-01 5.052651092410087585e-02 1.080082282423973083e-01 -2.312204986810684204e-01 -3.102586865425109863e-01 6.561338156461715698e-02 1.540558785200119019e-01 -3.479577973484992981e-02
3.129174932837486267e-02 -7.970673590898513794e-02 3.193751722574234009e-02 4.995257779955863953e-02 -1.387103945016860962e-01 -1.801344603300094604e-01 -1.887766867876052856e-01 -4.121833667159080505e-02 1.542346179485321045e-01 -1.105965450406074524e-01 -1.944999955594539642e-02 1.094752773642539978e-01 6.671684980392456055e-02 1.982651948928833008e-01 2.613917887210845947e-01 2.107151318341493607e-03 -1.562699079513549805e-01 1.959758847951889038e-01 2.686317265033721924e-01 8.553209155797958374e-02 -1.984162181615829468e-01 5.861230660229921341e-03 -3.145199120044708252e-01 2.835250496864318848e-01 -1.542184352874755859e-01 -7.365483790636062622e-02 -8.494172245264053345e-02 -2.040566802024841309e-01 -6.534289568662643433e-02 -5.321487188339233398e-01 -4.370629787445068359e-02 1.058847233653068542e-01
2.880308078601956367e-03 7.699489593505859375e-02 -2.213987559080123901e-01 -5.699213221669197083e-02 -2.966451272368431091e-02 1.403342038393020630e-01 -9.896389394998550415e-02 1.655834168195724487e-01 5.789789184927940369e-02 -2.516863942146301270e-01 4.560487344861030579e-02 9.365363419055938721e-02 -1.448687314987182617e-01 2.066605687141418457e-01 4.653267562389373779e-02 -8.453598618507385254e-02 4.492184519767761230e-02 2.577290236949920654e-01 3.201238811016082764e-01 1.174107566475868225e-01 -3.186951875686645508e-01 1.715534552931785583e-02 -2.293253391981124878e-01 7.661678642034530640e-02 2.390584945678710938e-01 3.055123090744018555e-01 -1.753548681735992432e-01 -3.201021254062652588e-01 -2.290521413087844849e-01 -1.840535700321197510e-01 -7.442578673362731934e-02 1.133468151092529297e-01
1.603031605482101440e-01 7.751294225454330444e-02 6.075729033909738064e-04 -1.758562475442886353e-01 5.345603823661804199e-02 7.767532765865325928e-02 3.541345149278640747e-02 1.660299897193908691e-01 1.920428723096847534e-01 5.773894488811492920e-02 -3.558509051799774170e-01 1.190184801816940308e-01 1.626549661159515381e-01 -8.891776949167251587e-02 3.192690908908843994e-01 5.951229110360145569e-02 4.850983992218971252e-02 6.709092110395431519e-02 4.545626938343048096e-01 8.973789215087890625e-02 -2.508287429809570312e-01 1.451490670442581177e-01 -1.439448893070220947e-01 -6.053769588470458984e-02 2.859791815280914307e-01 -2.740060351788997650e-02 -8.045991510152816772e-02 -7.768016308546066284e-02 -3.438787162303924561e-01 2.192947268486022949e-02 1.598802767693996429e-02 1.867513358592987061e-01
-1.891776472330093384e-01 1.512924134731292725e-01 -9.437387436628341675e-02 2.539028525352478027e-01 -1.438096538186073303e-02 1.659474074840545654e-01 1.475017964839935303e-01 -7.554393261671066284e-02 2.347793877124786377e-01 2.410856038331985474e-01 5.869794636964797974e-02 5.097492784261703491e-02 -9.012479335069656372e-02 -4.914969578385353088e-02 2.319032792001962662e-03 -2.074816524982452393e-01 -3.075911104679107666e-01 2.900873124599456787e-01 1.638013124465942383e-01 9.098735451698303223e-02 -8.034856617450714111e-02 2.749044001102447510e-01 -2.451691180467605591e-01 2.066607326269149780e-01 3.543417528271675110e-02 -1.978177875280380249e-01 4.183578863739967346e-02 -3.186975121498107910e-01 1.774161756038665771e-01 3.569753095507621765e-02 8.272444456815719604e-02 2.405066639184951782e-01
-1.206569224596023560e-01 -1.540274918079376221e-01 -1.256225109100341797e-01 -1.786046624183654785e-01 -2.694840431213378906e-01 1.272770464420318604e-01 6.475195288658142090e-02 2.309723496437072754e-01 1.291928887367248535e-01 -2.810523509979248047e-01 -9.216810017824172974e-02 7.872878015041351318e-02 -1.551333069801330566e-01 9.610500186681747437e-03 2.038638740777969360e-01 -8.241629600524902344e-02 -3.142469823360443115e-01 3.237896040081977844e-02 1.239518001675605774e-01 -9.519384801387786865e-02 -3.151584863662719727e-01 -8.134904503822326660e-02 -4.410807043313980103e-02 4.900229349732398987e-02 6.135973706841468811e-02 -2.030133903026580811e-01 -8.589514344930648804e-02 -3.587603271007537842e-01 -2.612532973289489746e-01 -9.216707199811935425e-02 -2.047394514083862305e-01 2.248136252164840698e-01
-1.425756812095642090e-01 1.704962700605392456e-01 1.222190633416175842e-01 -5.296554788947105408e-02 -2.705650590360164642e-02 1.975046098232269287e-01 1.468746960163116455e-01 -6.930109113454818726e-02 7.620394974946975708e-02 1.919757872819900513e-01 -1.474023908376693726e-01 1.675737351179122925e-01 -1.499029099941253662e-01 1.096661910414695740e-01 -5.678382888436317444e-02 -2.344028949737548828e-01 -3.530467450618743896e-01 3.601166605949401855e-01 1.290055364370346069e-01 -1.200475469231605530e-01 -4.601817112416028976e-03 2.870086114853620529e-03 -3.559223413467407227e-01 2.640009522438049316e-01 -1.721610426902770996e-01 1.013542935252189636e-01 3.040381520986557007e-02 -1.557448059320449829e-01 1.015276387333869934e-01 4.012726619839668274e-02 2.481170743703842163e-01 2.474854737520217896e-01
9.843545407056808472e-02 -1.168504804372787476e-01 -1.261978447437286377e-01 -5.939001590013504028e-02 -2.995294034481048584e-01 -2.445947751402854919e-02 5.517727881669998169e-02 -1.620833724737167358e-01 -3.025256991386413574e-01 -2.053460106253623962e-02 -2.601114809513092041e-01 4.414497315883636475e-02 -1.202130317687988281e-01 -9.033472277224063873e-03 -1.239477917551994324e-01 -2.877511084079742432e-01 -1.432627290487289429e-01 7.841508835554122925e-02 4.142648279666900635e-01 -1.005121767520904541e-01 -1.927731484174728394e-01 3.617473319172859192e-02 -8.659616857767105103e-02 4.302768111228942871e-01 1.739268749952316284e-01 -6.901542842388153076e-02 -1.517911106348037720e-01 1.147070080041885376e-01 1.784447580575942993e-01 -9.571541845798492432e-02 2.850637026131153107e-02 1.039136350154876709e-01
-3.343990743160247803e-01 6.424210220575332642e-02 -1.871586740016937256e-01 -2.418240457773208618e-01 1.357854250818490982e-02 -2.017171531915664673e-01 1.947429627180099487e-01 -1.391718685626983643e-01 -8.340787887573242188e-02 7.320798933506011963e-02 -1.360243409872055054e-01 1.266566663980484009e-01 -2.014431059360504150e-01 1.656468771398067474e-02 -2.283082529902458191e-02 -2.600767090916633606e-02 -3.731592893600463867e-01 2.513870596885681152e-01 3.633416891098022461e-01 3.546773269772529602e-02 -1.661252677440643311e-01 -1.066702976822853088e-01 -1.608621478080749512e-01 -2.360662259161472321e-02 -1.294750720262527466e-01 -1.337978243827819824e-01 7.916071265935897827e-02 -1.731445938348770142e-01 2.499066740274429321e-01 -8.266657590866088867e-02 6.634966284036636353e-02 2.402791380882263184e-01
-1.888031885027885437e-02 1.168552692979574203e-02 7.598565518856048584e-02 6.584452092647552490e-02 -5.731805413961410522e-02 -2.789226770401000977e-01 8.627635985612869263e-02 -1.910800635814666748e-01 2.798071801662445068e-01 2.663858830928802490e-01 2.051166817545890808e-02 -8.356388658285140991e-02 -1.379589140415191650e-01 1.921684592962265015e-01 1.253625154495239258e-01 -2.012776881456375122e-01 -9.815739840269088745e-02 1.897545158863067627e-01 2.031322270631790161e-01 -1.446878165006637573e-01 -1.972694694995880127e-01 1.561074256896972656e-01 -3.050014972686767578e-01 2.920808494091033936e-01 5.742252618074417114e-02 -1.692154109477996826e-01 -1.101019084453582764e-01 -1.708315312862396240e-01 -1.933587342500686646e-01 -2.116678506135940552e-01 3.665472939610481262e-02 2.987978160381317139e-01
-3.167788088321685791e-01 -1.238823160529136658e-01 5.722520872950553894e-02 -1.171178892254829407e-01 -3.198044300079345703e-01 3.060700297355651855e-01 3.679643943905830383e-02 5.234710499644279480e-02 2.829960584640502930e-01 -3.390100318938493729e-03 5.324479937553405762e-02 -1.570357382297515869e-01 -1.566709391772747040e-02 -1.096936091780662537e-01 1.376281380653381348e-01 -2.023133784532546997e-01 -2.858464233577251434e-02 -1.883659064769744873e-01 3.426282703876495361e-01 -9.890708327293395996e-02 -2.409393638372421265e-01 2.186717242002487183e-01 -3.030158281326293945e-01 1.246186625212430954e-02 6.586062163114547729e-02 1.228045895695686340e-01 7.309025526046752930e-02 -2.781164348125457764e-01 -1.068189069628715515e-01 -5.230901017785072327e-02 6.856837868690490723e-02 7.242260873317718506e-02
1.862928420305252075e-01 -2.723326385021209717e-01 9.463573805987834930e-03 -2.046823203563690186e-01 -3.977840542793273926e-01 2.764473557472229004e-01 1.242954749614000320e-02 -8.621919900178909302e-02 1.462286524474620819e-02 1.589219272136688232e-01 -1.229655295610427856e-01 1.658374071121215820e-01 -1.337734758853912354e-01 -1.930938810110092163e-01 -6.376431323587894440e-03 -2.292316108942031860e-01 -9.767496958374977112e-03 2.245313823223114014e-01 3.181389570236206055e-01 1.329605877399444580e-01 -7.948862016201019287e-02 -3.351089730858802795e-02 -3.801488503813743591e-02 1.254022866487503052e-01 2.070358395576477051e-01 8.519015461206436157e-02 1.122235208749771118e-01 -2.189995199441909790e-01 2.087468057870864868e-01 -1.235475689172744751e-01 2.582015097141265869e-01 2.906453609466552734e-02
-9.689996391534805298e-02 1.555750612169504166e-02 -2.909417748451232910e-01 7.256339490413665771e-02 -2.517873346805572510e-01 9.295523911714553833e-02 6.052097678184509277e-02 1.199026256799697876e-01 -6.886278092861175537e-02 -2.179673016071319580e-01 -3.867865502834320068e-01 3.438631892204284668e-01 -1.827680915594100952e-01 -2.450304478406906128e-02 3.820835845544934273e-03 -4.751403629779815674e-02 -3.690181672573089600e-02 -1.104143634438514709e-02 2.603398263454437256e-01 -2.135833501815795898e-01 -1.611515507102012634e-02 3.362405002117156982e-01 -3.029971122741699219e-01 -1.323240697383880615e-01 -7.576477527618408203e-02 4.746900498867034912e-02 -2.397674694657325745e-02 -1.572770327329635620e-01 -8.779500424861907959e-02 -2.571265399456024170e-01 9.666145592927932739e-02 4.685078747570514679e-03
-1.666667908430099487e-01 -9.063225239515304565e-02 -2.720223367214202881e-01 -1.108241826295852661e-01 -1.685157045722007751e-02 -5.807131156325340271e-02 1.247185394167900085e-01 5.595973506569862366e-02 -1.955193132162094116e-01 2.913076877593994141e-01 -2.672948241233825684e-01 -3.376041352748870850e-02 -1.573691964149475098e-01 2.142800539731979370e-01 -1.224273815751075745e-01 -8.256918936967849731e-02 1.963711827993392944e-01 1.246207207441329956e-01 2.273059636354446411e-01 2.230306118726730347e-01 -3.803615272045135498e-01 -1.393635869026184082e-01 -3.160518109798431396e-01 1.357185989618301392e-01 2.299744188785552979e-01 -1.550914794206619263e-01 -7.010808587074279785e-02 -1.619758270680904388e-02 -6.662581861019134521e-02 -1.689667552709579468e-01 3.736017504706978798e-03 1.191478595137596130e-01
3.869589790701866150e-02 -7.254618406295776367e-02 -1.198784187436103821e-01 -1.715929657220840454e-01 1.407583653926849365e-01 3.298877924680709839e-02 -1.118675470352172852e-01 -1.157991681247949600e-02 9.526731818914413452e-02 3.678548336029052734e-01 -2.766803503036499023e-01 5.034410953521728516e-02 7.441340014338493347e-03 1.352968532592058182e-02 4.378808662295341492e-02 -3.792428644374012947e-03 1.828249096870422363e-01 3.395293140783905983e-03 4.567202627658843994e-01 -7.531484216451644897e-02 6.534655392169952393e-02 -6.244456395506858826e-02 -4.480417370796203613e-01 -1.336035691201686859e-02 1.871321052312850952e-01 -1.524352580308914185e-01 4.496251046657562256e-02 -7.653892040252685547e-02 2.996761351823806763e-02 -2.384803593158721924e-01 3.224602341651916504e-01 7.448226958513259888e-02
2.950975904241204262e-03 -1.069780364632606506e-01 -2.146819680929183960e-01 -1.759511828422546387e-01 9.873549640178680420e-02 6.970538198947906494e-02 1.444118618965148926e-01 4.640309140086174011e-02 1.505626887083053589e-01 -1.820766031742095947e-01 5.805908516049385071e-02 2.804629802703857422e-01 -1.257507950067520142e-01 2.475169114768505096e-02 1.707378029823303223e-01 5.937203019857406616e-02 -4.288712888956069946e-02 1.702632606029510498e-01 4.048950672149658203e-01 1.309827342629432678e-02 -1.432561278343200684e-01 2.101736366748809814e-01 -3.787534534931182861e-01 -4.750681295990943909e-02 -4.872216656804084778e-02 -3.105263113975524902e-01 6.602301448583602905e-02 7.084625773131847382e-03 1.954266875982284546e-01 -3.364821970462799072e-01 1.381720602512359619e-01 -8.871632069349288940e-02
1.021892130374908447e-01 -2.117435783147811890e-01 2.596617639064788818e-01 -1.453876346349716187e-01 -5.105803608894348145e-01 9.708412922918796539e-03 -2.852668054401874542e-02 -8.901897817850112915e-04 1.733925044536590576e-01 1.111378669738769531e-01 -3.462634384632110596e-01 2.165838629007339478e-01 5.163988471031188965e-02 4.132134094834327698e-02 -1.021948978304862976e-01 -1.904057115316390991e-01 -1.254138797521591187e-01 1.101691871881484985e-01 3.376918137073516846e-01 8.140840381383895874e-02 3.068139776587486267e-02 -3.383416216820478439e-03 -1.273286491632461548e-01 2.438728660345077515e-01 6.462614238262176514e-02 -1.480843126773834229e-01 1.278861761093139648e-01 -2.173947542905807495e-01 -7.288762927055358887e-02 -8.298112452030181885e-02 6.004559248685836792e-02 -5.975211784243583679e-02
-1.441708803176879883e-01 -1.705859005451202393e-01 -3.361465632915496826e-01 1.051662340760231018e-01 -1.225224211812019348e-01 2.997752465307712555e-02 2.069747149944305420e-01 1.349566727876663208e-01 5.038061738014221191e-02 -4.231914505362510681e-02 -3.795735538005828857e-01 -1.393053233623504639e-01 -2.240263484418392181e-02 1.555666774511337280e-01 -8.720511198043823242e-02 -1.039269119501113892e-01 1.552485525608062744e-01 3.433008119463920593e-02 4.264662265777587891e-01 -4.595188796520233154e-02 -1.262204349040985107e-01 -8.637407422065734863e-02 -4.127412736415863037e-01 -1.078759208321571350e-01 1.822507083415985107e-01 -1.727484315633773804e-01 7.660746574401855469e-02 6.749000400304794312e-02 -3.699221462011337280e-02 -1.220466047525405884e-01 -1.605268418788909912e-01 -8.952636271715164185e-02
2.137313932180404663e-01 -2.017498761415481567e-01 -1.120784133672714233e-01 -2.529286593198776245e-02 -3.576529622077941895e-01 -7.246169261634349823e-03 5.886270105838775635e-02 5.777461826801300049e-02 3.567915856838226318e-01 3.734651207923889160e-02 -3.791642189025878906e-01 2.568660974502563477e-01 -2.676117420196533203e-01 7.438447792083024979e-03 -1.074617207050323486e-01 -1.360415518283843994e-01 -9.056081622838973999e-02 1.658767312765121460e-01 3.561588227748870850e-01 2.565601840615272522e-02 1.286445930600166321e-02 9.903158992528915405e-02 2.664249017834663391e-02 1.702701151371002197e-01 3.110924549400806427e-02 1.254433393478393555e-01 1.392947286367416382e-01 1.572680473327636719e-02 -1.351395696401596069e-01 -2.441028952598571777e-01 -4.375794529914855957e-02 8.037668466567993164e-02
-3.203892707824707031e-01 -1.465193033218383789e-01 -2.137280255556106567e-01 -7.495477795600891113e-02 1.063476875424385071e-02 1.242562979459762573e-01 3.221463859081268311e-01 2.465207427740097046e-01 1.585734933614730835e-01 -1.703830659389495850e-01 -3.274728059768676758e-01 -7.868112064898014069e-03 -1.225161924958229065e-01 -3.997371345758438110e-02 1.621848642826080322e-01 -7.358635962009429932e-02 -1.795230358839035034e-01 5.654365941882133484e-02 4.415260553359985352e-01 -3.288394957780838013e-02 -2.902872860431671143e-01 -2.157985977828502655e-02 -8.282868564128875732e-02 -1.912986040115356445e-01 6.082461029291152954e-02 -2.284703403711318970e-02 4.765791818499565125e-03 -1.108047068119049072e-01 -7.622385770082473755e-02 -4.749939963221549988e-02 1.690473258495330811e-01 -1.478935331106185913e-01
3.205605596303939819e-02 1.280831694602966309e-01 2.085899561643600464e-01 2.370027638971805573e-02 7.227452099323272705e-02 -1.228064298629760742e-01 -2.183301001787185669e-01 4.218267276883125305e-02 3.816638607531785965e-03 6.468106806278228760e-02 -1.521347463130950928e-01 -2.688030339777469635e-02 4.860861226916313171e-02 1.024930551648139954e-01 1.278643161058425903e-01 -2.522994875907897949e-01 -1.935689747333526611e-01 1.989431679248809814e-01 3.228114545345306396e-01 -1.617393642663955688e-02 -1.698018610477447510e-01 2.193642258644104004e-01 -3.226273953914642334e-01 4.051904976367950439e-01 2.471234947443008423e-01 -1.637509316205978394e-01 3.252899507060647011e-03 -2.795869112014770508e-01 -1.942885220050811768e-01 2.723482996225357056e-02 1.256766468286514282e-01 -2.683523669838905334e-02
1.948494464159011841e-02 -1.841682195663452148e-01 7.810296118259429932e-02 6.648012995719909668e-02 -1.459435820579528809e-01 -2.259802222251892090e-01 -1.745154559612274170e-01 -1.871423721313476562e-01 1.584383100271224976e-01 -1.438487023115158081e-01 -1.990707218647003174e-01 2.524924278259277344e-01 3.616826981306076050e-02 2.099270969629287720e-01 -3.950149193406105042e-02 -4.838724434375762939e-02 -1.000514402985572815e-01 8.604507893323898315e-03 4.167846441268920898e-01 1.555061191320419312e-01 -1.488433480262756348e-01 2.097625285387039185e-01 -1.971337795257568359e-01 2.195816636085510254e-01 -1.874908106401562691e-03 -5.912111699581146240e-02 -4.371424391865730286e-02 3.125134110450744629e-02 -2.281392216682434082e-01 -3.545238077640533447e-01 3.124175593256950378e-03 2.711880803108215332e-01
-3.568324074149131775e-02 -1.220882683992385864e-01 -1.061279177665710449e-01 -6.378243863582611084e-02 -2.521040663123130798e-02 2.015162110328674316e-01 1.552675501443445683e-03 5.797450616955757141e-02 2.881248891353607178e-01 6.328783184289932251e-02 -5.290250778198242188e-01 -1.225227490067481995e-01 -1.533911675214767456e-01 -3.687857687473297119e-01 -9.431188809685409069e-04 -7.481840997934341431e-02 -2.264673858880996704e-01 2.145346850156784058e-01 2.585804462432861328e-01 1.124702394008636475e-01 1.074344851076602936e-03 -1.055262982845306396e-01 -1.106369271874427795e-01 7.332346402108669281e-03 3.396630659699440002e-02 -1.847137361764907837e-01 8.802837878465652466e-02 -1.600699275732040405e-01 -2.450425028800964355e-01 -8.450859040021896362e-02 2.018742859363555908e-01 -2.904550870880484581e-03
-1.078142300248146057e-01 -3.119087815284729004e-01 -1.365927904844284058e-01 1.223549828864634037e-03 -3.256500661373138428e-01 2.339525073766708374e-01 1.376879960298538208e-02 5.858973786234855652e-02 -8.217281103134155273e-02 1.636855900287628174e-01 -1.132958829402923584e-01 -6.812196224927902222e-02 -1.722732037305831909e-01 -2.824730575084686279e-01 2.996177375316619873e-01 -1.565991193056106567e-01 1.621251255273818970e-01 4.627928882837295532e-02 1.466436833143234253e-01 -2.207437306642532349e-01 -2.527602314949035645e-01 -1.233517676591873169e-01 -1.857710331678390503e-01 2.382408380508422852e-01 3.593285381793975830e-02 -1.471614688634872437e-01 2.426452040672302246e-01 6.608819961547851562e-02 -5.225224047899246216e-02 4.763634875416755676e-02 2.111711353063583374e-01 1.685960292816162109e-01
-1.437306553125381470e-01 -1.368137658573687077e-03 -2.584003210067749023e-01 2.302251607179641724e-01 -2.212082147598266602e-01 -5.149466451257467270e-03 1.857881695032119751e-01 -1.210682988166809082e-01 6.887266039848327637e-02 2.199552804231643677e-01 -3.922942280769348145e-01 5.771487578749656677e-02 1.127711730077862740e-03 -1.275810878723859787e-02 6.756602227687835693e-02 -1.468644887208938599e-01 -9.265910089015960693e-02 5.399059131741523743e-02 4.591437578201293945e-01 -2.802972793579101562e-01 -8.854249119758605957e-02 -1.722460836172103882e-01 -1.949365586042404175e-01 1.640020012855529785e-01 2.922374568879604340e-02 2.236677557229995728e-01 1.309501193463802338e-02 8.362054824829101562e-02 -1.194344833493232727e-02 -1.574862003326416016e-01 -1.777157038450241089e-01 -8.321493119001388550e-02
-3.489773273468017578e-01 -2.376281768083572388e-01 -2.324293553829193115e-01 -1.533125191926956177e-01 -7.153980433940887451e-02 1.509980708360671997e-01 -1.179927363991737366e-01 1.348015367984771729e-01 3.240357711911201477e-02 -1.504505872726440430e-01 -1.290372014045715332e-01 3.635812550783157349e-02 -3.006786108016967773e-01 6.931659579277038574e-02 -5.840199440717697144e-02 1.944413408637046814e-02 -1.190285086631774902e-01 1.220650300383567810e-01 1.510285139083862305e-01 -3.373170644044876099e-02 -3.999948129057884216e-02 -3.497403860092163086e-02 -2.929409146308898926e-01 -4.877112805843353271e-02 -1.243633702397346497e-01 -3.908381760120391846e-01 2.351725548505783081e-01 -3.224102556705474854e-01 -1.283958256244659424e-01 -8.303914219141006470e-03 1.977265775203704834e-01 1.280291676521301270e-01
3.744737431406974792e-02 -3.006471991539001465e-01 -1.277039349079132080e-01 -3.378185331821441650e-01 -1.885013580322265625e-01 4.961168393492698669e-02 1.566845178604125977e-01 -1.638313680887222290e-01 6.176531314849853516e-02 1.470182389020919800e-01 -2.784593105316162109e-01 1.838763505220413208e-01 2.663561701774597168e-01 -1.889344677329063416e-02 9.451332688331604004e-02 1.911724209785461426e-01 -1.089816316962242126e-01 1.119139418005943298e-01 1.335442662239074707e-01 -1.461154818534851074e-01 -1.214226558804512024e-01 2.297357283532619476e-02 -3.392499089241027832e-01 2.445699125528335571e-01 1.087603718042373657e-01 8.598816394805908203e-02 3.520058095455169678e-01 1.470848638564348221e-02 7.236300036311149597e-03 -1.632899641990661621e-01 5.558594316244125366e-02 8.898352086544036865e-02
-7.176258414983749390e-02 -2.914996817708015442e-02 -1.351148821413516998e-02 -1.082447990775108337e-01 -1.250568032264709473e-01 4.562391042709350586e-01 2.583178579807281494e-01 -8.523724973201751709e-02 1.052683591842651367e-01 1.426806896924972534e-01 -3.335583209991455078e-01 -3.108892822638154030e-03 -1.164741665124893188e-01 -1.242652162909507751e-01 1.735888421535491943e-01 -3.722222745418548584e-01 2.892733737826347351e-02 2.251973152160644531e-01 1.931749135255813599e-01 -9.276429563760757446e-02 5.131954327225685120e-02 8.150213956832885742e-02 -5.492431297898292542e-02 2.637304365634918213e-01 1.396122574806213379e-01 2.375062182545661926e-02 -1.760381758213043213e-01 1.452827733010053635e-02 2.557471953332424164e-02 -7.868239283561706543e-02 3.223364055156707764e-01 5.091792717576026917e-02
4.810309410095214844e-02 4.883978888392448425e-02 2.834330312907695770e-02 8.718804270029067993e-02 -4.101918637752532959e-01 1.619106829166412354e-01 8.818765729665756226e-02 -2.896851897239685059e-01 2.316410094499588013e-02 7.987296581268310547e-02 -2.643481791019439697e-01 1.561447978019714355e-03 -2.398816049098968506e-01 4.711069166660308838e-02 1.292791664600372314e-01 -1.505920439958572388e-01 3.183083981275558472e-02 -6.751304864883422852e-02 1.859535574913024902e-01 -3.248934075236320496e-02 -3.848731517791748047e-01 -1.160269528627395630e-01 -1.100327223539352417e-01 2.249712496995925903e-01 3.503644168376922607e-01 -2.009886354207992554e-01 1.053589209914207458e-02 -1.067610457539558411e-02 2.083770036697387695e-01 -1.775311827659606934e-01 -5.500553548336029053e-02 1.338714063167572021e-01
1.195677071809768677e-01 1.920265108346939087e-01 -2.172462195158004761e-01 3.855562955141067505e-02 -1.458074152469635010e-01 2.362298667430877686e-01 -6.663765013217926025e-02 -1.830310076475143433e-01 -6.214716657996177673e-02 1.258901953697204590e-01 -6.670905649662017822e-02 1.642391830682754517e-01 -7.438032329082489014e-02 1.130449548363685608e-01 -6.664018332958221436e-02 -9.846159815788269043e-02 -1.280378550291061401e-01 -4.253218881785869598e-03 3.117019236087799072e-01 -7.467921823263168335e-02 -3.445827066898345947e-01 6.623439490795135498e-02 -1.755850613117218018e-01 2.932064831256866455e-01 -2.004087865352630615e-01 -9.554003924131393433e-02 -4.663776978850364685e-02 -4.300034940242767334e-01 2.389099448919296265e-02 -1.016717031598091125e-01 3.078578114509582520e-01 2.083416469395160675e-02
-8.659252524375915527e-02 2.831728942692279816e-02 -9.934066236019134521e-02 1.972824186086654663e-01 2.409567087888717651e-01 -2.339036464691162109e-01 1.119797602295875549e-01 -1.393423378467559814e-01 1.867079362273216248e-02 5.721788480877876282e-02 -2.955602668225765228e-02 2.314740270376205444e-01 -4.241923615336418152e-02 -1.875601150095462799e-02 1.126412004232406616e-01 7.428906112909317017e-02 -4.102580994367599487e-02 3.220202326774597168e-01 4.231251776218414307e-01 1.784437149763107300e-01 -1.961843818426132202e-01 -2.621259167790412903e-02 -2.865217030048370361e-01 1.603472232818603516e-01 8.096987754106521606e-02 -2.392760291695594788e-02 5.418864265084266663e-02 1.024860218167304993e-01 -9.094507992267608643e-02 -3.644234836101531982e-01 2.949072122573852539e-01 8.886413276195526123e-02
-1.469478905200958252e-01 -1.823836416006088257e-01 -2.833465635776519775e-01 -2.110045999288558960e-01 -3.556443005800247192e-02 -2.611078023910522461e-01 -5.235797166824340820e-02 -5.842088907957077026e-02 1.590660959482192993e-01 3.458551466464996338e-01 -1.886454075574874878e-01 2.403016537427902222e-01 -1.128790378570556641e-01 7.776229083538055420e-02 -5.934942886233329773e-02 -2.924215495586395264e-01 1.257387688383460045e-03 2.153975814580917358e-01 1.415931582450866699e-01 -1.642418652772903442e-01 -2.053852677345275879e-01 1.140236668288707733e-02 3.052364289760589600e-02 7.320223748683929443e-02 -1.765409857034683228e-01 6.979217380285263062e-02 2.669663354754447937e-02 -2.655019164085388184e-01 -2.614535689353942871e-01 -1.108236163854598999e-01 1.689817607402801514e-01 2.005117982625961304e-01
-3.539195358753204346e-01 -1.028147414326667786e-01 -1.475165486335754395e-01 -3.017363511025905609e-02 -1.196350231766700745e-01 1.607867926359176636e-01 -2.254445701837539673e-01 2.562249302864074707e-01 1.440236270427703857e-01 4.582900181412696838e-02 -1.981559395790100098e-01 -8.164017647504806519e-02 -1.751414239406585693e-01 4.848366603255271912e-02 1.545578986406326294e-01 1.727263629436492920e-02 4.945527017116546631e-02 -4.724828153848648071e-02 1.416885703802108765e-01 -2.052569389343261719e-02 -1.770367026329040527e-01 4.810661077499389648e-02 -1.444820910692214966e-01 2.311012148857116699e-01 -6.347642093896865845e-02 6.794378906488418579e-02 4.380290210247039795e-01 -3.134346008300781250e-01 5.153419822454452515e-02 -5.951669067144393921e-02 1.893598139286041260e-01 2.914545834064483643e-01
-1.060566678643226624e-01 -2.137946486473083496e-01 2.148610651493072510e-01 -7.471656054258346558e-02 -3.797580599784851074e-01 6.222168356180191040e-02 5.209792405366897583e-02 2.045964635908603668e-02 1.368022263050079346e-01 -1.297717820852994919e-02 2.086350694298744202e-02 1.370213478803634644e-01 2.967976331710815430e-01 -1.554810255765914917e-01 9.414945542812347412e-02 -6.666906177997589111e-02 -1.769216358661651611e-01 1.118670180439949036e-01 2.078590989112854004e-01 4.750753566622734070e-02 -1.895902752876281738e-01 -3.530237358063459396e-03 -2.126228809356689453e-01 9.773956239223480225e-02 4.185344278812408447e-01 -2.693445086479187012e-01 7.014235109090805054e-02 -1.918572783470153809e-01 1.609874516725540161e-01 -1.485460698604583740e-01 -7.759407907724380493e-02 2.301375567913055420e-01
-2.169699519872665405e-01 -1.013946682214736938e-01 1.984633505344390869e-01 -4.453954100608825684e-02 -3.270882964134216309e-01 1.445546932518482208e-02 1.754873842000961304e-01 1.133993342518806458e-01 2.214538753032684326e-01 -1.469964832067489624e-01 -3.534609675407409668e-01 -1.830143779516220093e-01 7.140807807445526123e-02 -1.445388942956924438e-01 5.983893573284149170e-02 7.496468722820281982e-02 7.422263920307159424e-02 1.797529458999633789e-01 2.993095517158508301e-01 -2.788917720317840576e-02 -3.455933332443237305e-01 -2.115610390901565552e-01 -1.674879342317581177e-01 -9.705127030611038208e-02 -2.683016061782836914e-01 -8.306597173213958740e-02 1.107338964939117432e-01 -1.791864037513732910e-01 3.081840276718139648e-02 -1.286198198795318604e-01 3.831263631582260132e-02 1.186880171298980713e-01
1.063563153147697449e-01 -1.430359929800033569e-01 -5.013937130570411682e-02 5.540122278034687042e-03 -1.270311474800109863e-01 1.456558238714933395e-02 1.275532394647598267e-01 1.981851309537887573e-01 9.220517426729202271e-02 -1.582652181386947632e-01 -9.749811142683029175e-02 4.248220939189195633e-03 -1.616069078445434570e-01 7.737590465694665909e-03 2.712576389312744141e-01 -6.111163273453712463e-02 1.963240057229995728e-01 2.431927770376205444e-01 4.686900675296783447e-01 1.376334019005298615e-02 -3.178043961524963379e-01 1.098504289984703064e-01 -1.867757141590118408e-01 6.765426695346832275e-02 -8.701711893081665039e-02 2.546550333499908447e-01 2.526871562004089355e-01 -4.317887127399444580e-02 2.482192963361740112e-01 5.233985558152198792e-02 2.717511951923370361e-01 -2.846621908247470856e-02
-7.621096447110176086e-04 8.382941782474517822e-02 1.224921718239784241e-01 1.855895817279815674e-01 1.276277564465999603e-02 -3.584637492895126343e-02 2.348373085260391235e-01 -2.741659283638000488e-01 2.387035787105560303e-01 2.666693925857543945e-02 -1.182865872979164124e-01 7.761466503143310547e-02 3.624627739191055298e-02 3.737991452217102051e-01 4.983516409993171692e-02 1.237647724337875843e-03 -1.701974421739578247e-01 1.024190783500671387e-01 3.322812914848327637e-01 -3.456639647483825684e-01 -2.197058796882629395e-01 4.063922166824340820e-02 -2.458567768335342407e-01 1.037786826491355896e-01 8.657380938529968262e-02 3.487013746052980423e-03 1.482658088207244873e-01 -3.096426725387573242e-01 -8.988849073648452759e-02 -8.920035511255264282e-02 2.296655923128128052e-01 7.674289494752883911e-02
-7.918218523263931274e-02 -6.834178417921066284e-02 -1.007834449410438538e-01 -1.563255935907363892e-01 -5.931012704968452454e-02 1.168242022395133972e-01 2.373961359262466431e-01 1.216346863657236099e-02 2.438249066472053528e-02 1.171103343367576599e-01 -1.908816546201705933e-01 9.787452965974807739e-02 -2.837063968181610107e-01 1.722102612257003784e-02 4.582391083240509033e-01 -6.303254514932632446e-02 2.286794409155845642e-02 -7.600672543048858643e-02 4.372771084308624268e-01 5.937125533819198608e-03 -9.413553774356842041e-02 2.213126122951507568e-01 -1.863431781530380249e-01 9.085733443498611450e-02 -3.680866584181785583e-02 -2.729727923870086670e-01 -1.351557523012161255e-01 9.210821986198425293e-02 2.083358019590377808e-01 -1.064767166972160339e-01 2.308316230773925781e-01 1.292944103479385376e-01
-1.440047770738601685e-01 1.691092737019062042e-02 -1.813082695007324219e-01 -1.219358742237091064e-01 -2.373808473348617554e-01 1.384828537702560425e-01 -2.904448509216308594e-01 3.930261731147766113e-02 -9.497363120317459106e-02 -1.106464341282844543e-01 -1.218059435486793518e-01 -1.146513447165489197e-01 1.552755385637283325e-01 2.027588784694671631e-01 -1.153714954853057861e-02 -1.801533848047256470e-01 -1.493583917617797852e-01 -8.796630799770355225e-02 9.115276485681533813e-02 1.939133405685424805e-01 -3.822079598903656006e-01 8.003544807434082031e-02 -4.081418216228485107e-01 1.674829274415969849e-01 6.036727223545312881e-03 4.827702417969703674e-02 4.962222650647163391e-02 -1.171824112534523010e-01 -1.294836252927780151e-01 -6.844604015350341797e-02 3.166857063770294189e-01 2.436660528182983398e-01
2.185549121350049973e-03 -2.464875429868698120e-01 -3.327164947986602783e-01 -1.335906088352203369e-01 -1.003116667270660400e-01 -1.439274102449417114e-01 -9.499762207269668579e-02 1.073737442493438721e-01 8.647762238979339600e-02 1.061021313071250916e-01 -1.397193074226379395e-01 3.689895272254943848e-01 4.167613014578819275e-02 1.153742447495460510e-01 -1.216382458806037903e-01 -8.157300949096679688e-02 2.222687900066375732e-01 3.099318742752075195e-01 8.868725597858428955e-02 -2.318361960351467133e-02 -2.856181263923645020e-01 1.669768989086151123e-01 -2.747316062450408936e-01 9.830657392740249634e-02 -3.301641717553138733e-02 -2.883397936820983887e-01 -4.731219261884689331e-02 -2.440187036991119385e-01 1.814264357089996338e-01 5.938361957669258118e-02 3.139901161193847656e-02 1.286315023899078369e-01
-1.604004055261611938e-01 2.189815044403076172e-01 -8.767458051443099976e-02 -1.599947549402713776e-02 -1.043511629104614258e-01 2.963825762271881104e-01 1.194591820240020752e-01 -1.141772866249084473e-01 -7.555371522903442383e-02 2.345966696739196777e-01 3.781583532691001892e-02 3.754717111587524414e-02 -2.475311011075973511e-01 2.009240835905075073e-01 1.577651351690292358e-01 -1.859317570924758911e-01 -1.599217057228088379e-01 3.466081619262695312e-02 1.274640113115310669e-01 1.250531226396560669e-01 -2.489167451858520508e-01 2.452826052904129028e-01 -1.944038569927215576e-01 2.017623633146286011e-01 -1.225218325853347778e-01 -2.215369641780853271e-01 1.530802696943283081e-01 -4.007123708724975586e-01 2.310629189014434814e-02 -1.129029095172882080e-01 1.604561507701873779e-01 1.457528322935104370e-01
-8.137449622154235840e-02 -3.443844318389892578e-01 -1.144686639308929443e-01 1.298658996820449829e-01 -1.175738722085952759e-01 8.351570367813110352e-02 -7.734750211238861084e-02 1.485784202814102173e-01 -3.840534389019012451e-02 -1.171889081597328186e-01 -1.194634214043617249e-01 6.794881820678710938e-02 2.325939685106277466e-01 8.175936341285705566e-02 -8.356056362390518188e-02 -2.023738175630569458e-01 2.830781275406479836e-03 -3.536671400070190430e-02 5.888674259185791016e-01 1.931710727512836456e-02 -2.292368710041046143e-01 -2.915392071008682251e-02 -1.747058928012847900e-01 -7.094067521393299103e-03 4.638215526938438416e-02 1.037679612636566162e-01 1.946139037609100342e-01 -3.059740876778960228e-03 -4.511123523116111755e-03 -2.374807596206665039e-01 3.309995234012603760e-01 -6.311891973018646240e-02
-8.326871693134307861e-02 -2.896040380001068115e-01 9.988312609493732452e-03 -2.457783967256546021e-01 -9.255030751228332520e-02 1.595238298177719116e-01 -1.193516626954078674e-01 -1.552751362323760986e-01 2.447297871112823486e-01 -4.326498508453369141e-02 -3.778791725635528564e-01 4.720706865191459656e-02 -4.620003327727317810e-02 -7.782814651727676392e-02 -7.301530987024307251e-02 8.749111741781234741e-02 -4.294159635901451111e-02 6.365685909986495972e-02 -3.680032491683959961e-02 1.156807318329811096e-01 -4.399654269218444824e-01 2.884792685508728027e-01 -1.224193796515464783e-01 2.718318104743957520e-01 9.911695867776870728e-02 -4.193508625030517578e-02 3.122803866863250732e-01 8.622170984745025635e-02 8.401247113943099976e-02 -1.734192073345184326e-01 -4.966834187507629395e-02 7.694499194622039795e-02
1.573256254196166992e-01 -3.819554150104522705e-01 -1.919196695089340210e-01 -1.402025073766708374e-01 -3.198185265064239502e-01 1.423254460096359253e-01 5.449515581130981445e-02 -6.531289964914321899e-02 2.670849561691284180e-01 -4.560912400484085083e-02 1.317799836397171021e-01 -9.193025529384613037e-02 -9.543759375810623169e-02 -2.281765490770339966e-01 2.341962456703186035e-01 -4.334676638245582581e-02 -7.094231992959976196e-02 1.340786516666412354e-01 3.057304397225379944e-02 -3.630580613389611244e-03 -1.918634921312332153e-01 9.143415093421936035e-02 -2.765646576881408691e-01 2.460984885692596436e-01 8.384748548269271851e-02 -8.934935182332992554e-02 -1.959225721657276154e-02 -3.437930643558502197e-01 7.789473980665206909e-02 -1.140397265553474426e-01 6.066479720175266266e-03 2.589957714080810547e-01
2.240034490823745728e-01 -1.920013129711151123e-01 8.082837611436843872e-02 -3.070821762084960938e-01 -3.742775022983551025e-01 2.448035180568695068e-01 2.589659765362739563e-02 2.997816540300846100e-02 -3.245526179671287537e-02 2.238247394561767578e-01 -7.699652761220932007e-02 2.100166380405426025e-01 -1.366115361452102661e-01 -2.336739003658294678e-01 -1.512779146432876587e-01 -2.363101243972778320e-01 -6.664422899484634399e-02 1.147292107343673706e-01 3.330190181732177734e-01 2.060696855187416077e-02 -4.209538549184799194e-02 1.007052697241306305e-02 -1.962733119726181030e-01 4.828522726893424988e-02 2.325256764888763428e-01 -3.074876777827739716e-02 9.769478440284729004e-02 -2.959719300270080566e-01 7.813365012407302856e-02 -5.560037121176719666e-02 1.023449227213859558e-01 1.177994087338447571e-01
-4.018172323703765869e-01 6.377779692411422729e-02 -2.066749781370162964e-01 1.063429862260818481e-01 1.330108791589736938e-01 -1.533978581428527832e-01 1.564017385244369507e-01 3.070905059576034546e-02 1.908223144710063934e-02 2.691177092492580414e-02 6.833537667989730835e-02 6.095978245139122009e-02 1.802089251577854156e-02 -1.629583537578582764e-02 9.744766354560852051e-02 6.895846128463745117e-02 -1.515038311481475830e-01 1.879187822341918945e-01 1.738775968551635742e-01 -1.039914935827255249e-01 -3.630453944206237793e-01 7.849823683500289917e-02 -2.755637466907501221e-01 1.256292164325714111e-01 -1.922896206378936768e-01 -2.114121988415718079e-02 8.055654168128967285e-02 -2.212977260351181030e-01 2.095679640769958496e-01 -1.466621011495590210e-01 3.037351965904235840e-01 3.315784335136413574e-01
-1.093968972563743591e-01 2.521219253540039062e-01 -1.454069465398788452e-01 9.751159697771072388e-02 5.572010949254035950e-02 3.556224107742309570e-01 2.072846591472625732e-01 -1.907012611627578735e-01 2.992422282695770264e-01 3.194674476981163025e-02 3.986021503806114197e-02 7.377819716930389404e-02 -1.300246417522430420e-01 -1.593857705593109131e-01 9.254819713532924652e-03 -5.553086474537849426e-02 -2.502087652683258057e-01 3.047012090682983398e-01 2.460086792707443237e-01 -1.558057516813278198e-01 -2.007714360952377319e-01 2.458164393901824951e-01 -3.206085264682769775e-01 1.262481808662414551e-01 -1.134100481867790222e-01 -2.737167291343212128e-03 1.781241893768310547e-01 -1.422308385372161865e-01 -5.373491719365119934e-02 8.080324530601501465e-02 7.497014105319976807e-02 4.754524677991867065e-02
-7.500882446765899658e-02 -1.666800975799560547e-01 -8.776230365037918091e-02 5.852889642119407654e-02 -1.488402672111988068e-02 1.110343337059020996e-01 -1.151980012655258179e-01 3.178536519408226013e-02 -1.385457217693328857e-01 -1.940856873989105225e-01 -3.019641339778900146e-01 1.112088412046432495e-01 -4.139326512813568115e-02 -2.265008240938186646e-01 -7.627618312835693359e-02 -7.559117674827575684e-02 -2.898752689361572266e-01 3.211894631385803223e-01 3.829396367073059082e-01 2.044796496629714966e-01 -2.659300267696380615e-01 3.568119183182716370e-02 -3.293040907010436058e-03 -2.633776888251304626e-02 2.191405147314071655e-01 -2.083741128444671631e-01 2.041365951299667358e-01 -4.566136002540588379e-02 -1.811881661415100098e-01 1.109663117676973343e-02 -9.657815843820571899e-02 2.790170907974243164e-01
-1.268241256475448608e-01 3.378633037209510803e-02 5.805740132927894592e-02 -2.578010223805904388e-02 -2.341154515743255615e-01 7.382863759994506836e-02 1.272978484630584717e-01 -1.191496197134256363e-02 -4.334080591797828674e-02 2.228135913610458374e-01 -2.662889659404754639e-01 2.428610771894454956e-01 -1.791081875562667847e-01 -9.430257230997085571e-02 4.977658092975616455e-01 -2.142255902290344238e-01 9.795206040143966675e-02 1.815370619297027588e-01 1.792837828397750854e-01 -8.292215317487716675e-02 -1.602397114038467407e-01 8.091679960489273071e-02 5.804641172289848328e-02 1.082753390073776245e-01 -2.690444886684417725e-02 -2.791129350662231445e-01 2.782079875469207764e-01 -1.543923169374465942e-01 7.560340454801917076e-04 1.989878416061401367e-01 1.938215941190719604e-01 1.286877691745758057e-02
-2.211929708719253540e-01 2.527458071708679199e-01 -1.102096587419509888e-01 -9.348864853382110596e-02 1.602363213896751404e-02 2.518818378448486328e-01 7.629517465829849243e-02 -1.401152610778808594e-01 8.585311472415924072e-02 2.398247122764587402e-01 -8.783531375229358673e-03 1.459775418043136597e-01 -2.932607829570770264e-01 1.771917045116424561e-01 -6.091670691967010498e-02 -9.988889098167419434e-02 -1.925554126501083374e-01 4.835754260420799255e-02 1.185828000307083130e-01 1.284423321485519409e-01 -1.960244327783584595e-01 2.392655164003372192e-01 -1.340494006872177124e-01 1.285354048013687134e-01 -6.193170696496963501e-02 -2.269366532564163208e-01 1.106183305382728577e-01 -4.162392020225524902e-01 -1.691583730280399323e-02 -1.759834140539169312e-01 2.095736861228942871e-01 2.089201509952545166e-01
-1.746771633625030518e-01 2.114124149084091187e-01 -2.238541692495346069e-01 1.214777752757072449e-01 2.564922571182250977e-01 5.005502700805664062e-02 2.883759438991546631e-01 2.393598705530166626e-01 3.398840501904487610e-02 -7.324299961328506470e-02 -2.120255529880523682e-01 -1.567756533622741699e-01 -1.326948702335357666e-01 2.701075673103332520e-01 6.781611591577529907e-02 -2.398634552955627441e-01 4.727443307638168335e-02 3.353044018149375916e-02 3.607288002967834473e-01 -1.042237505316734314e-01 -2.643604874610900879e-01 -6.139367353171110153e-03 -1.329184472560882568e-01 1.616870164871215820e-01 -8.706557005643844604e-02 -1.885198056697845459e-01 1.321346759796142578e-01 -2.230641841888427734e-01 9.313342720270156860e-02 -6.620625406503677368e-02 1.831618398427963257e-01 8.602810651063919067e-02
1.704872548580169678e-01 5.981180351227521896e-03 -2.401036769151687622e-01 -3.047918677330017090e-01 -2.867377102375030518e-01 -3.917388617992401123e-02 -2.446359246969223022e-01 -2.590474188327789307e-01 -5.757775902748107910e-02 1.302371080964803696e-02 -3.671087622642517090e-01 1.809583902359008789e-01 6.594094634056091309e-02 -7.721845805644989014e-02 4.306917265057563782e-02 -1.450899243354797363e-01 -9.808616340160369873e-02 2.850696211680769920e-03 3.654508888721466064e-01 9.621462970972061157e-02 -2.643827497959136963e-01 -1.443371921777725220e-01 -1.978871822357177734e-01 2.399369180202484131e-01 7.933884859085083008e-02 -1.352620124816894531e-01 5.917461588978767395e-02 1.533847451210021973e-01 1.622545346617698669e-02 -6.963543593883514404e-02 9.373828023672103882e-02 3.045090008527040482e-03
-3.668555617332458496e-01 -2.093190252780914307e-01 -2.267742305994033813e-01 -1.284880042076110840e-01 6.957134604454040527e-02 3.793937712907791138e-02 -2.129984833300113678e-02 1.164901331067085266e-01 -2.110123634338378906e-01 2.947038412094116211e-01 -2.315111458301544189e-02 3.714362904429435730e-02 6.252919137477874756e-02 3.982335701584815979e-02 1.203356534242630005e-01 -1.188557967543601990e-01 -1.001541167497634888e-01 2.290957719087600708e-01 1.224917918443679810e-01 5.782664939761161804e-02 -4.232943952083587646e-01 -1.926867812871932983e-01 -5.515404790639877319e-02 2.648682892322540283e-01 1.053219810128211975e-01 1.324128657579421997e-01 1.860708370804786682e-02 -2.250767946243286133e-01 7.150889188051223755e-02 -2.981661260128021240e-01 4.380194842815399170e-02 1.415417045354843140e-01
9.673605859279632568e-02 -3.431414812803268433e-02 1.004287153482437134e-01 -4.003251716494560242e-02 -2.430021911859512329e-01 6.690207868814468384e-02 2.201284617185592651e-01 3.875880688428878784e-02 -4.268003255128860474e-02 1.897579133510589600e-01 -1.020757034420967102e-01 2.895783483982086182e-01 -8.810657262802124023e-02 -2.909632958471775055e-02 4.522694051265716553e-01 -1.300834268331527710e-01 1.216905638575553894e-01 2.159968465566635132e-01 1.285798698663711548e-01 3.651324287056922913e-02 -3.513403832912445068e-01 1.842701733112335205e-01 -3.331428766250610352e-01 -5.564061552286148071e-02 -1.612188480794429779e-02 1.696063876152038574e-01 1.450278311967849731e-01 -2.348042726516723633e-01 5.540196225047111511e-02 9.681571274995803833e-03 1.950469017028808594e-01 -7.003304362297058105e-02
6.546124815940856934e-02 -2.178058773279190063e-01 -2.225580625236034393e-02 -3.733005002140998840e-02 4.166206344962120056e-03 1.836846470832824707e-01 1.169892624020576477e-01 -9.674659231677651405e-04 2.131636142730712891e-01 -4.539232701063156128e-03 -1.903140246868133545e-01 3.011120483279228210e-02 -2.552957832813262939e-01 -2.828172445297241211e-01 2.717026174068450928e-01 -2.856375575065612793e-01 2.164059318602085114e-02 1.192113161087036133e-01 1.719158440828323364e-01 1.860599219799041748e-02 -1.777083724737167358e-01 3.735774159431457520e-01 -9.984005987644195557e-02 8.104439079761505127e-02 -1.119907293468713760e-02 -3.259034752845764160e-01 1.110807508230209351e-01 2.956320997327566147e-03 -1.975392401218414307e-01 -1.096481233835220337e-01 3.371870517730712891e-01 -1.002269424498081207e-02
2.463360726833343506e-01 -8.418062329292297363e-02 4.369969666004180908e-02 8.597177453339099884e-03 -1.114695146679878235e-01 1.633219979703426361e-02 2.138569504022598267e-01 -7.780229207128286362e-03 7.852905243635177612e-02 -5.457884073257446289e-02 -3.156279325485229492e-01 2.042599916458129883e-01 2.393630594015121460e-01 9.175741113722324371e-03 3.028219938278198242e-01 -6.483123451471328735e-02 2.354719489812850952e-02 9.183982759714126587e-02 -1.268855948001146317e-02 -1.575159281492233276e-01 -1.656173318624496460e-01 -1.898311078548431396e-02 -4.595069289207458496e-01 1.167161241173744202e-01 1.018856018781661987e-01 -1.429397165775299072e-01 6.617922335863113403e-02 6.011649593710899353e-02 -3.141599148511886597e-02 -3.206573426723480225e-01 2.588453888893127441e-01 2.680563330650329590e-01
-1.297180950641632080e-01 -2.724561095237731934e-01 1.059053391218185425e-01 -1.752161085605621338e-01 -3.341137170791625977e-01 6.378797441720962524e-02 2.759002447128295898e-01 -7.341756019741296768e-03 3.134751319885253906e-01 -8.694417029619216919e-02 -1.612473279237747192e-01 9.438361972570419312e-02 -1.828919202089309692e-01 2.806356176733970642e-02 2.664432525634765625e-01 -6.501638144254684448e-02 -4.706046078354120255e-03 2.125801444053649902e-01 1.690247654914855957e-01 -8.271898329257965088e-02 1.893088594079017639e-02 8.153018355369567871e-02 -4.955495148897171021e-02 -2.025208324193954468e-01 2.525249123573303223e-01 -2.818576805293560028e-02 -3.356892243027687073e-02 -1.395594626665115356e-01 -2.628006413578987122e-02 -4.002917110919952393e-01 -7.781789451837539673e-02 2.042317390441894531e-01
9.244931489229202271e-02 -8.850982785224914551e-02 2.200379371643066406e-01 9.677689522504806519e-02 1.628812029957771301e-02 -1.786512583494186401e-01 1.096326485276222229e-01 -4.966502264142036438e-02 -2.271890789270401001e-01 3.009738773107528687e-02 2.125023007392883301e-01 6.312806904315948486e-02 -1.760231554508209229e-01 -8.854168653488159180e-02 3.084927797317504883e-01 -1.503393501043319702e-01 -8.796529471874237061e-02 2.254612445831298828e-01 3.112202882766723633e-01 -4.745056480169296265e-02 -3.628897368907928467e-01 2.275428362190723419e-02 -2.778371572494506836e-01 2.828911840915679932e-01 -5.543579533696174622e-02 -1.222083717584609985e-01 1.450784206390380859e-01 -2.218970805406570435e-01 -1.314069777727127075e-01 -2.139988541603088379e-01 4.053837805986404419e-02 1.442358344793319702e-01
-2.308060675859451294e-01 -2.479711733758449554e-02 -5.365546420216560364e-02 8.110311627388000488e-02 -2.569151520729064941e-01 1.516739875078201294e-01 -6.051589176058769226e-02 2.683809585869312286e-02 -2.361575216054916382e-01 3.362932503223419189e-01 -4.945803061127662659e-02 -1.148407682776451111e-01 4.423357918858528137e-02 -7.063094526529312134e-02 6.460601836442947388e-02 -2.955211326479911804e-02 -1.315073668956756592e-01 -5.560170486569404602e-02 4.618823528289794922e-01 1.391940414905548096e-01 -3.857523202896118164e-01 2.761358767747879028e-02 -8.513578027486801147e-02 1.150433793663978577e-01 -1.142191290855407715e-01 1.603266745805740356e-01 -3.033828549087047577e-02 -3.854242563247680664e-01 3.456258773803710938e-02 -7.464826107025146484e-02 1.178915351629257202e-01 1.214039772748947144e-01
-2.023382484912872314e-01 -1.390896588563919067e-01 -1.768139004707336426e-01 -2.856667339801788330e-01 -2.355734407901763916e-01 6.961365789175033569e-02 1.133492738008499146e-01 2.225480675697326660e-01 2.065101563930511475e-01 -5.519384145736694336e-02 4.903810471296310425e-02 8.907935023307800293e-02 -2.132529020309448242e-01 1.592829474247992039e-03 6.648957729339599609e-02 -1.986292563378810883e-02 -1.780968010425567627e-01 9.873965382575988770e-02 2.646155655384063721e-01 8.244053274393081665e-02 -3.470504879951477051e-01 1.032449826598167419e-01 -5.951584130525588989e-02 4.356303438544273376e-02 1.147750113159418106e-02 -1.653231084346771240e-01 -5.488137528300285339e-02 -3.047316670417785645e-01 -3.304575085639953613e-01 -1.351949851959943771e-02 -2.953510284423828125e-01 1.517150700092315674e-01
-5.569455772638320923e-02 -1.256400942802429199e-01 -8.095529675483703613e-02 -4.335577040910720825e-02 -2.621669322252273560e-02 2.808817327022552490e-01 -1.013759523630142212e-01 1.918542832136154175e-01 -1.132825016975402832e-02 -2.331686206161975861e-02 -2.597868740558624268e-01 1.768267750740051270e-01 -1.542757451534271240e-02 5.108269397169351578e-03 1.349765062332153320e-01 -1.670601069927215576e-01 1.322667347267270088e-03 5.912557616829872131e-02 6.079348921775817871e-01 -3.902031183242797852e-01 -1.045889034867286682e-01 4.518774896860122681e-02 -1.403676122426986694e-01 -2.055522650480270386e-01 -9.200213104486465454e-02 8.603264391422271729e-02 1.090118363499641418e-01 -2.101998031139373779e-01 2.911397628486156464e-02 -1.528576463460922241e-01 2.344716340303421021e-02 -5.673180893063545227e-02
-1.968433558940887451e-01 -8.601703494787216187e-02 1.883795019239187241e-03 1.271974146366119385e-01 -3.648918867111206055e-01 2.438905686140060425e-01 5.738612636923789978e-02 2.232676744461059570e-01 4.157603159546852112e-02 -1.044507101178169250e-01 -1.450692415237426758e-01 -2.317926734685897827e-01 -1.708526462316513062e-01 -1.762722991406917572e-02 2.768582999706268311e-01 3.721075132489204407e-02 -1.960753947496414185e-01 3.538012877106666565e-02 2.946949303150177002e-01 -7.330467924475669861e-03 -2.575150430202484131e-01 -2.558106482028961182e-01 -1.634399890899658203e-01 -6.776672601699829102e-02 -1.781157106161117554e-01 -7.006711512804031372e-02 3.499427065253257751e-02 -1.460134088993072510e-01 8.608253300189971924e-02 -1.870937049388885498e-01 1.286763995885848999e-01 2.985761463642120361e-01
-3.472480475902557373e-01 -1.823922693729400635e-01 -3.873926103115081787e-01 1.384217739105224609e-01 -9.142423421144485474e-02 -3.791799396276473999e-02 -3.333895653486251831e-02 -8.961475640535354614e-02 -1.103710308670997620e-01 -3.102004062384366989e-03 -3.713651299476623535e-01 9.076405316591262817e-02 1.554790288209915161e-01 1.089580059051513672e-01 1.385112553834915161e-01 -1.438274085521697998e-01 -2.848015129566192627e-01 2.412207722663879395e-01 9.142883867025375366e-02 2.074193060398101807e-01 -1.119142100214958191e-01 -3.349438309669494629e-02 1.999534107744693756e-02 5.280801653861999512e-02 2.036590427160263062e-01 -2.413190668448805809e-03 1.991728246212005615e-01 -1.673073470592498779e-01 -2.693550586700439453e-01 -9.210110455751419067e-02 1.291823834180831909e-01 9.662888944149017334e-02
2.029155939817428589e-02 -1.390016637742519379e-02 -5.449029430747032166e-02 -1.512203514575958252e-01 5.966965109109878540e-02 2.435775659978389740e-02 8.479486405849456787e-02 -1.061843484640121460e-01 1.066266223788261414e-01 -1.286911517381668091e-01 -2.091776877641677856e-01 1.971199065446853638e-01 -1.449932605028152466e-01 4.204412177205085754e-02 2.900818884372711182e-01 -2.280620783567428589e-01 -8.366818726062774658e-02 -1.570227742195129395e-02 4.610056281089782715e-01 1.403333395719528198e-01 -2.887739241123199463e-01 1.902096271514892578e-01 -3.371747136116027832e-01 -2.580828368663787842e-01 2.334839403629302979e-01 -2.390648126602172852e-01 -1.076796054840087891e-01 -1.872917450964450836e-02 -7.800692319869995117e-02 -5.842546001076698303e-02 5.077139660716056824e-02 -8.017149567604064941e-02
-8.327760547399520874e-02 -2.301867119967937469e-02 -2.161257117986679077e-01 1.117754504084587097e-01 -1.205678731203079224e-01 -2.540299436077475548e-03 -5.220635980367660522e-02 -6.585220992565155029e-02 1.725690066814422607e-01 -1.590323075652122498e-02 -2.810792326927185059e-01 2.567327916622161865e-01 -2.335821092128753662e-01 2.869970165193080902e-02 -9.507435373961925507e-03 4.710208252072334290e-02 -2.491177022457122803e-01 1.870898604393005371e-01 3.270657956600189209e-01 1.820306926965713501e-01 -2.360431700944900513e-01 2.247601747512817383e-02 -5.539484694600105286e-02 1.670025475323200226e-02 1.716214418411254883e-01 1.492444574832916260e-01 4.487993195652961731e-02 -3.716517984867095947e-01 -3.458078801631927490e-01 1.288511902093887329e-01 -2.156087458133697510e-01 8.833877742290496826e-02
-7.116066664457321167e-02 -2.591315805912017822e-01 -2.026594281196594238e-01 -4.652902483940124512e-01 -1.363068372011184692e-01 -7.997506856918334961e-02 -4.158385843038558960e-02 -4.514063894748687744e-02 7.747828960418701172e-02 6.533410400152206421e-02 -2.336285114288330078e-01 2.577510476112365723e-01 1.900660432875156403e-02 1.566572487354278564e-02 -3.786462172865867615e-02 1.223306804895401001e-01 -2.414016053080558777e-02 -3.486366569995880127e-02 2.146396636962890625e-01 7.443159818649291992e-02 -1.772525310516357422e-01 1.197109818458557129e-01 -3.850624263286590576e-01 3.362338840961456299e-01 -2.079202830791473389e-01 -5.238350108265876770e-02 2.251690030097961426e-01 7.382170110940933228e-02 -3.823217004537582397e-02 -1.504510194063186646e-01 -2.755447290837764740e-02 7.561915367841720581e-02
-7.868830114603042603e-02 8.813473582267761230e-02 -2.042448371648788452e-01 -7.375142071396112442e-03 -4.437184333801269531e-01 2.317588329315185547e-01 -6.702484190464019775e-02 2.139485776424407959e-01 1.612014025449752808e-01 1.283883303403854370e-01 -1.017015725374221802e-01 1.337110437452793121e-02 1.096837744116783142e-01 -3.119104541838169098e-03 -1.776621676981449127e-02 -2.387119084596633911e-02 -8.191281557083129883e-02 -1.414797902107238770e-01 4.288861155509948730e-01 3.414018079638481140e-02 -2.225447893142700195e-01 2.963178753852844238e-01 -1.869995296001434326e-01 7.389447093009948730e-02 -2.420124411582946777e-02 3.152836114168167114e-02 -1.445717960596084595e-01 -3.764908015727996826e-01 4.578040912747383118e-03 -1.213919892907142639e-01 8.221969753503799438e-02 -4.637374356389045715e-02
-4.495686292648315430e-02 -2.763678729534149170e-01 1.772414892911911011e-01 -5.058746784925460815e-02 -6.781928986310958862e-02 7.186700403690338135e-02 3.004835546016693115e-01 -2.853404916822910309e-02 1.759791821241378784e-01 7.565560936927795410e-02 -4.085244834423065186e-01 -7.679761946201324463e-02 -2.861580625176429749e-02 -3.173487633466720581e-02 -9.205000847578048706e-02 -9.945724904537200928e-02 -2.592076659202575684e-01 1.655084490776062012e-01 5.006942749023437500e-01 8.959172666072845459e-02 7.439132034778594971e-02 -1.170858070254325867e-01 -6.220739334821701050e-02 1.635343283414840698e-01 5.878959968686103821e-02 -9.157803654670715332e-02 -9.333541244268417358e-02 -2.450422383844852448e-02 -2.297764122486114502e-01 -2.431024909019470215e-01 5.440014973282814026e-02 1.338436454534530640e-01
-2.030561305582523346e-02 4.327659308910369873e-02 -6.290352437645196915e-03 7.084631919860839844e-02 1.066282913088798523e-01 4.023898765444755554e-02 1.722998023033142090e-01 -5.556927993893623352e-02 -3.531866893172264099e-02 -3.166818022727966309e-01 -5.008340626955032349e-02 4.108999371528625488e-01 4.170475900173187256e-02 -1.939056813716888428e-01 -7.020664215087890625e-02 -2.959169149398803711e-01 1.155217960476875305e-01 9.086481481790542603e-02 3.630559742450714111e-01 1.436902023851871490e-02 -2.152272015810012817e-01 3.100568614900112152e-02 -3.697037696838378906e-01 1.426558792591094971e-01 2.543623149394989014e-01 8.415596932172775269e-02 -8.360741287469863892e-02 -1.411800235509872437e-01 -1.131463944911956787e-01 -1.893856078386306763e-01 1.818030178546905518e-01 -6.177760288119316101e-02
-3.364374339580535889e-01 -2.501862049102783203e-01 -1.049687340855598450e-01 -1.064096391201019287e-02 -2.223806381225585938e-01 -8.667963743209838867e-02 6.576665490865707397e-02 -2.986000850796699524e-02 3.500985354185104370e-02 -1.834096461534500122e-01 4.040488228201866150e-02 -1.211375892162322998e-01 8.276613056659698486e-02 8.181570470333099365e-02 -7.003114372491836548e-02 5.806891992688179016e-02 2.087653875350952148e-01 3.054178953170776367e-01 2.707538008689880371e-01 -1.465439349412918091e-01 -2.717263102531433105e-01 -5.331816151738166809e-02 -8.306241035461425781e-02 2.882342636585235596e-01 1.099086180329322815e-01 -1.958930641412734985e-01 -4.941269010305404663e-02 -2.625364363193511963e-01 -1.696525961160659790e-01 -2.925954163074493408e-01 2.082888484001159668e-01 2.821775386109948158e-03
-7.807733863592147827e-02 5.280317366123199463e-02 -2.099750041961669922e-01 -1.636036634445190430e-01 -1.407369785010814667e-02 8.901349455118179321e-02 5.930632352828979492e-02 8.751668967306613922e-03 1.507305055856704712e-01 1.910276859998703003e-01 -4.499321281909942627e-01 -9.282497339881956577e-04 -1.397980749607086182e-01 3.928059041500091553e-01 -8.519824594259262085e-02 7.178888469934463501e-02 2.196223884820938110e-01 2.974472939968109131e-01 1.135273799300193787e-01 1.623832732439041138e-01 -2.721572518348693848e-01 -9.623015671968460083e-02 -1.734759211540222168e-01 2.983452975749969482e-01 -6.058866530656814575e-02 -8.841261267662048340e-02 2.022942453622817993e-01 -2.386022359132766724e-02 5.237938091158866882e-02 -1.348009854555130005e-01 6.798059493303298950e-02 -6.103906407952308655e-02
1.232480108737945557e-01 -1.519628763198852539e-01 -4.822204113006591797e-01 1.647906564176082611e-02 -2.030528038740158081e-01 1.310603022575378418e-01 9.147770470008254051e-04 -1.445829868316650391e-01 -6.284899264574050903e-02 5.505406484007835388e-02 -1.944607496261596680e-01 -2.366349399089813232e-01 -1.629077829420566559e-02 -2.034910582005977631e-02 4.720316454768180847e-02 -8.886573463678359985e-02 4.599039256572723389e-02 2.573448717594146729e-01 2.719604969024658203e-01 9.399972856044769287e-02 -1.697355955839157104e-01 1.643062531948089600e-01 -1.607879400253295898e-01 1.443077772855758667e-01 -5.108950659632682800e-02 -9.125465899705886841e-02 1.258039027452468872e-01 -2.882249951362609863e-01 -4.077601134777069092e-01 3.627191483974456787e-02 -4.875863343477249146e-02 -6.765207648277282715e-02
-4.402264580130577087e-02 -1.965292841196060181e-01 6.217979639768600464e-02 -3.543042242527008057e-01 -3.123966753482818604e-01 1.995874941349029541e-01 -3.148392736911773682e-01 -1.786471307277679443e-01 7.687870878726243973e-03 -4.871024563908576965e-02 -2.385306954383850098e-01 8.882107585668563843e-02 9.393263608217239380e-02 7.252426445484161377e-02 8.680725842714309692e-02 -5.531556904315948486e-03 -2.535742223262786865e-01 -2.313012443482875824e-02 9.547132998704910278e-02 1.736406683921813965e-01 -3.445117473602294922e-01 4.841410741209983826e-02 -1.503645628690719604e-01 1.420200020074844360e-01 1.590668261051177979e-01 -4.540544003248214722e-02 -4.664896056056022644e-02 -7.780082523822784424e-02 1.240177229046821594e-01 -1.037356555461883545e-01 1.243288367986679077e-01 3.572164475917816162e-01
-1.167997121810913086e-01 5.290155857801437378e-02 2.530164271593093872e-02 -4.880820959806442261e-02 -2.064555138349533081e-01 9.783950448036193848e-02 8.425495773553848267e-02 2.085243351757526398e-02 1.502201855182647705e-01 -2.428253442049026489e-01 -1.449914127588272095e-01 -1.721849106252193451e-02 -6.071870401501655579e-02 -7.352075725793838501e-02 -4.278189688920974731e-02 1.623303890228271484e-01 -1.186053529381752014e-01 2.961387671530246735e-02 2.885226905345916748e-01 1.073332801461219788e-01 -2.405504882335662842e-01 -1.452590823173522949e-01 1.415828987956047058e-02 -7.621927559375762939e-02 7.992728799581527710e-02 -3.992298543453216553e-01 2.019344121217727661e-01 -2.205774337053298950e-01 -1.139818578958511353e-01 -4.413099288940429688e-01 1.824300885200500488e-01 2.996125221252441406e-01
-3.602198958396911621e-01 4.117946699261665344e-02 -6.860633194446563721e-02 1.541373431682586670e-01 -6.150456517934799194e-02 -7.772707194089889526e-02 9.166833944618701935e-03 -1.509397942572832108e-02 7.612399756908416748e-02 6.405280902981758118e-03 -6.351231783628463745e-02 1.436477154493331909e-01 1.756616309285163879e-02 -1.116620376706123352e-01 -2.053709886968135834e-02 -9.010595828294754028e-02 -2.667834162712097168e-01 1.199977174401283264e-01 1.421313434839248657e-01 -2.964463829994201660e-01 -9.504363685846328735e-02 1.809135265648365021e-02 -3.041543066501617432e-01 1.699266284704208374e-01 -1.642467379570007324e-01 -7.237617671489715576e-02 2.659265995025634766e-01 -3.351394534111022949e-01 1.730360984802246094e-01 -8.525183796882629395e-02 3.487232029438018799e-01 2.822307944297790527e-01
-1.681326627731323242e-01 -7.801357656717300415e-02 -8.611826598644256592e-02 5.047983303666114807e-02 -4.129661321640014648e-01 2.305592447519302368e-01 -9.994825720787048340e-02 5.280333757400512695e-02 -9.631307423114776611e-02 8.509523235261440277e-03 -1.010479480028152466e-01 4.651773720979690552e-02 -1.834846735000610352e-01 1.528916656970977783e-01 9.102172404527664185e-02 3.112922422587871552e-03 -3.587566018104553223e-01 2.929573953151702881e-01 2.552438676357269287e-01 2.030187696218490601e-01 -2.643475532531738281e-01 -3.783231368288397789e-03 -1.350229829549789429e-01 -8.936969190835952759e-02 1.602747850120067596e-02 1.217227801680564880e-01 2.217210978269577026e-01 3.602418303489685059e-02 1.935468055307865143e-02 1.637029834091663361e-02 3.537485897541046143e-01 1.543487906455993652e-01
-2.077490091323852539e-01 4.019185155630111694e-02 -2.110511362552642822e-01 -2.011519521474838257e-01 2.059860154986381531e-02 -5.622711777687072754e-02 3.080741167068481445e-01 -1.911289431154727936e-02 -1.386993974447250366e-01 2.892141416668891907e-02 -9.722246974706649780e-02 1.163577586412429810e-01 3.271889686584472656e-02 -1.474431902170181274e-01 9.582295268774032593e-02 -7.507281750440597534e-02 -2.591013014316558838e-01 2.565629184246063232e-01 3.501411974430084229e-01 -8.640589565038681030e-02 -3.298802077770233154e-01 -2.095556072890758514e-02 -2.582371830940246582e-01 1.910831779241561890e-02 -2.947051823139190674e-01 -1.662104576826095581e-01 1.343275606632232666e-02 -8.456794917583465576e-02 2.403887361288070679e-01 -3.447449952363967896e-02 3.040558658540248871e-02 2.638610899448394775e-01
-9.887997806072235107e-02 -2.100141793489456177e-01 -2.617558240890502930e-01 -3.030977845191955566e-01 -1.557241082191467285e-01 -2.320533990859985352e-02 1.400537192821502686e-01 5.595273151993751526e-02 -9.208142757415771484e-03 2.954857051372528076e-01 -3.726171851158142090e-01 1.376717537641525269e-01 2.898656763136386871e-02 4.899315163493156433e-02 2.446722537279129028e-01 1.532820463180541992e-01 -2.254295796155929565e-01 2.554154098033905029e-01 -5.611617583781480789e-03 1.163470298051834106e-01 -1.676503866910934448e-01 -2.736203931272029877e-02 -2.880875468254089355e-01 2.073961347341537476e-01 -1.926144026219844818e-02 6.450644880533218384e-02 2.519719004631042480e-01 3.263130784034729004e-02 1.064825803041458130e-01 -1.882471442222595215e-01 7.744311541318893433e-02 7.601384073495864868e-03
-6.653133034706115723e-02 -1.526804268360137939e-01 -1.255440115928649902e-01 1.373524665832519531e-01 -1.573723703622817993e-01 1.997395455837249756e-01 9.506371617317199707e-02 9.259334206581115723e-02 1.056926921010017395e-01 1.508905887603759766e-01 -1.240569800138473511e-01 -1.101827397942543030e-01 -1.676998883485794067e-01 -2.852851450443267822e-01 3.083952069282531738e-01 -2.857345938682556152e-01 2.426685020327568054e-02 2.490745186805725098e-01 1.941444724798202515e-01 -1.054126843810081482e-01 7.746087794657796621e-05 2.670308351516723633e-01 -2.502747178077697754e-01 2.063058689236640930e-02 1.643134951591491699e-01 -2.276250869035720825e-01 2.791683971881866455e-01 8.412016183137893677e-02 -1.078405752778053284e-01 -1.120536997914314270e-01 2.691584527492523193e-01 3.709383308887481689e-02
-6.192234158515930176e-02 9.687899053096771240e-02 5.900070071220397949e-02 -5.328192561864852905e-02 -1.057162955403327942e-01 6.045439839363098145e-02 1.285203099250793457e-01 -1.378646353259682655e-03 -7.465332746505737305e-04 2.752356529235839844e-01 -3.354486525058746338e-01 3.417861759662628174e-01 -2.433357089757919312e-01 -1.731138229370117188e-01 4.156490266323089600e-01 3.127954900264739990e-02 1.145387962460517883e-01 1.153356358408927917e-01 1.167607903480529785e-01 -9.016957134008407593e-02 -2.862770855426788330e-01 4.777493700385093689e-02 -2.265711873769760132e-01 4.057194665074348450e-02 -5.875054374337196350e-02 -3.772337455302476883e-03 2.010193616151809692e-01 -2.980976700782775879e-01 -6.385787576436996460e-02 2.007496207952499390e-01 8.406285196542739868e-02 -1.072550266981124878e-01
-2.338590174913406372e-01 -1.242483332753181458e-01 -3.473683297634124756e-01 -8.840639889240264893e-02 -4.647348076105117798e-02 -3.225414454936981201e-01 -5.638540908694267273e-02 4.748400673270225525e-02 1.051514595746994019e-01 2.758089303970336914e-01 -2.360988408327102661e-01 1.455452442169189453e-01 -1.460600942373275757e-01 6.104372069239616394e-02 -7.940266281366348267e-02 -2.503083050251007080e-01 4.170931130647659302e-02 1.330316960811614990e-01 1.366582959890365601e-01 -1.268069744110107422e-01 -2.252422571182250977e-01 1.334710568189620972e-01 -1.406554412096738815e-02 1.858226805925369263e-01 -1.893470287322998047e-01 -2.177256345748901367e-02 2.935103885829448700e-02 -2.454631626605987549e-01 -3.298501372337341309e-01 -1.687366217374801636e-01 1.218147873878479004e-01 1.570721268653869629e-01
-1.020233631134033203e-01 3.219257891178131104e-01 -1.464491784572601318e-01 2.427577823400497437e-01 9.254600107669830322e-02 2.436462640762329102e-01 7.771599292755126953e-02 -2.218447327613830566e-01 4.772416315972805023e-03 7.922162115573883057e-02 -2.764143645763397217e-01 2.264464944601058960e-01 1.673388183116912842e-01 1.510881260037422180e-02 -9.043468534946441650e-02 -2.034842818975448608e-01 -2.101760655641555786e-01 2.641710638999938965e-01 2.914406657218933105e-01 -9.250666946172714233e-02 -9.228236973285675049e-02 2.926548123359680176e-01 -1.217543408274650574e-01 1.041796430945396423e-01 5.538639426231384277e-02 1.030179783701896667e-01 2.187173962593078613e-01 -1.105265393853187561e-01 -4.440767690539360046e-02 -7.198165357112884521e-02 1.542780846357345581e-01 1.964992880821228027e-01
2.283795177936553955e-01 -2.952580153942108154e-02 -7.916733622550964355e-02 5.962310731410980225e-02 1.337757054716348648e-02 -8.066145330667495728e-02 -2.143698930740356445e-02 -1.623443812131881714e-01 -7.343223690986633301e-02 1.286174654960632324e-01 -2.851703763008117676e-01 1.609679907560348511e-01 -7.738730311393737793e-02 2.533014863729476929e-02 1.427041739225387573e-01 1.454821079969406128e-01 -5.094770342111587524e-02 1.182258427143096924e-01 3.261341154575347900e-01 5.300758779048919678e-02 -3.161092102527618408e-01 1.430839896202087402e-01 -1.529169827699661255e-01 2.114959806203842163e-01 -1.422500163316726685e-01 -2.566353082656860352e-01 -1.536655426025390625e-01 1.055493652820587158e-01 -1.634895801544189453e-01 -3.347615897655487061e-01 -1.151634752750396729e-01 3.730350136756896973e-01
-1.890123337507247925e-01 -1.525568962097167969e-01 2.850551009178161621e-01 2.852661013603210449e-01 -1.109105348587036133e-01 2.825580835342407227e-01 -1.633460260927677155e-02 -1.517645716667175293e-01 -4.461684077978134155e-02 1.471873372793197632e-01 -1.891859024763107300e-01 -9.507460147142410278e-02 -1.555078178644180298e-01 7.333906833082437515e-03 -5.153216794133186340e-02 -3.274094462394714355e-01 -5.363902077078819275e-02 1.516991406679153442e-01 1.823812276124954224e-01 1.091270446777343750e-01 -2.335647195577621460e-01 1.954715996980667114e-01 -3.849060535430908203e-01 4.244484752416610718e-02 -3.932053968310356140e-02 4.120280593633651733e-02 -1.262427270412445068e-01 -4.727262258529663086e-02 -2.290195599198341370e-02 -2.986532747745513916e-01 1.777015626430511475e-01 -6.216694414615631104e-02
-4.254457727074623108e-02 -3.385235667228698730e-01 -9.070651233196258545e-02 -1.106576621532440186e-01 -6.860638409852981567e-02 1.220668256282806396e-01 8.919227123260498047e-02 -9.384071826934814453e-02 -6.195460632443428040e-02 -3.732070922851562500e-01 -4.848453998565673828e-01 1.298424042761325836e-02 -1.276856213808059692e-01 -1.355055272579193115e-01 1.996930539608001709e-01 1.159299835562705994e-01 -2.293628640472888947e-02 1.191896721720695496e-01 1.602006256580352783e-01 -5.390655249357223511e-02 -1.281203478574752808e-01 -6.313591450452804565e-02 -1.082126647233963013e-01 3.272024095058441162e-01 2.046052962541580200e-01 6.761470437049865723e-02 -8.767359703779220581e-02 -2.040579319000244141e-01 -1.074980050325393677e-01 -2.418970763683319092e-01 7.588154077529907227e-02 7.961183786392211914e-02
-9.542853385210037231e-02 6.462025642395019531e-02 2.179046422243118286e-01 -2.449451759457588196e-02 1.136421635746955872e-01 -1.673832088708877563e-01 -3.586035966873168945e-02 -3.522974550724029541e-01 -1.241690292954444885e-01 8.138164877891540527e-02 5.462273955345153809e-02 7.419901341199874878e-02 7.336034905165433884e-03 -1.432460099458694458e-01 1.331057846546173096e-01 -2.491567097604274750e-02 -1.368200182914733887e-01 2.521061003208160400e-01 3.539440929889678955e-01 -1.713855266571044922e-01 -5.182902216911315918e-01 1.860310137271881104e-01 -1.969209760427474976e-01 1.638864129781723022e-01 1.396573930978775024e-01 6.146617233753204346e-02 9.737914800643920898e-02 -8.545631915330886841e-02 -2.128443494439125061e-02 -1.493016034364700317e-01 6.664307415485382080e-02 1.726680994033813477e-01
-9.630530327558517456e-02 -1.527158617973327637e-01 -2.739080190658569336e-01 -5.723055824637413025e-02 -2.970768809318542480e-01 -5.388858541846275330e-02 1.373870223760604858e-01 1.042442843317985535e-01 -7.689677178859710693e-02 2.368225008249282837e-01 1.748275607824325562e-01 5.994620546698570251e-02 -6.195941567420959473e-02 4.848504811525344849e-02 -1.933167427778244019e-01 -2.240978330373764038e-01 -5.321767926216125488e-02 8.991453051567077637e-02 2.622363567352294922e-01 2.534887790679931641e-01 -2.439883351325988770e-01 3.821428120136260986e-02 -3.329485952854156494e-01 1.576475352048873901e-01 1.623035073280334473e-01 9.684614092111587524e-02 9.092473983764648438e-02 7.161907106637954712e-02 -6.862019747495651245e-02 -1.035641059279441833e-01 2.487599998712539673e-01 3.334529399871826172e-01
-3.896483182907104492e-01 -2.093202248215675354e-02 -2.982993796467781067e-02 3.566754236817359924e-02 -2.523404061794281006e-01 3.295969963073730469e-01 2.102862484753131866e-02 1.220408244989812374e-03 6.736028194427490234e-02 -6.178396567702293396e-02 1.097382083535194397e-01 8.436580747365951538e-02 -7.567374035716056824e-03 -1.394994705915451050e-01 2.987230420112609863e-01 -1.155719831585884094e-01 -3.787555545568466187e-02 -9.439215064048767090e-02 4.720516800880432129e-01 -1.031661108136177063e-01 -2.799367308616638184e-01 3.390142321586608887e-01 -1.947313696146011353e-01 -4.165840893983840942e-02 2.131837420165538788e-02 -3.317065536975860596e-02 8.054727315902709961e-02 -1.145060062408447266e-01 6.589599698781967163e-02 -8.144208043813705444e-02 6.448854506015777588e-02 -1.006807163357734680e-01
9.347280114889144897e-02 9.012906998395919800e-02 -3.163630664348602295e-01 -3.491716086864471436e-02 -4.803786426782608032e-02 1.697106845676898956e-02 1.671483218669891357e-01 -1.085342168807983398e-01 3.447864670306444168e-03 -4.215216729789972305e-03 -8.996327221393585205e-02 1.534734666347503662e-01 -2.931436896324157715e-01 9.751526266336441040e-02 3.873374760150909424e-01 -2.527771294116973877e-01 -6.836956739425659180e-02 1.540980339050292969e-01 3.930550217628479004e-01 8.999241888523101807e-02 -1.501830518245697021e-01 1.474778950214385986e-01 -3.732847273349761963e-01 -2.085139155387878418e-01 2.007022351026535034e-01 -1.643962413072586060e-01 4.085433483123779297e-02 3.707437217235565186e-02 -8.752577751874923706e-02 3.981443122029304504e-02 1.509848888963460922e-02 -2.267456054687500000e-02
2.325346171855926514e-01 -2.337938733398914337e-02 -1.679167747497558594e-01 3.235088661313056946e-03 -2.018888741731643677e-01 -2.368808686733245850e-01 8.426277339458465576e-02 -2.614832520484924316e-01 1.478087157011032104e-01 7.014632225036621094e-02 -2.419233173131942749e-01 6.949485838413238525e-02 1.422571390867233276e-01 1.651196628808975220e-01 2.264695763587951660e-01 -2.902500927448272705e-01 -1.232463493943214417e-01 1.227812096476554871e-01 3.419076502323150635e-01 8.747217804193496704e-02 -3.047221004962921143e-01 1.060679554939270020e-01 2.540645375847816467e-02 2.681102156639099121e-01 -1.055117100477218628e-01 -8.215766400098800659e-02 4.430211335420608521e-02 3.650117293000221252e-02 -1.721681207418441772e-01 -2.260783314704895020e-01 -5.943980440497398376e-02 1.864243894815444946e-01
6.087424233555793762e-02 2.178266942501068115e-01 -2.269369363784790039e-01 -1.198801249265670776e-01 3.629375249147415161e-02 -1.998667046427726746e-02 -1.603703051805496216e-01 -2.440953999757766724e-01 4.841952398419380188e-02 1.741607189178466797e-01 1.698160357773303986e-02 4.923814162611961365e-02 1.127266883850097656e-02 -1.511608995497226715e-02 -2.118600010871887207e-01 1.010581664741039276e-02 -2.494473755359649658e-02 3.399063050746917725e-01 1.597789376974105835e-01 -2.793371379375457764e-01 -3.371732234954833984e-01 1.506423056125640869e-01 -3.124688267707824707e-01 2.313280664384365082e-02 1.885745972394943237e-01 -9.812458418309688568e-03 2.393740974366664886e-02 -1.871895194053649902e-01 5.120609700679779053e-02 -2.387390434741973877e-01 2.789126038551330566e-01 2.286409139633178711e-01
1.011557504534721375e-01 -1.043850183486938477e-01 -2.545324712991714478e-02 -1.184349134564399719e-01 2.464642748236656189e-02 -1.017089746892452240e-02 8.197051286697387695e-02 1.551246792078018188e-01 9.507478773593902588e-02 1.621320694684982300e-01 -3.457857370376586914e-01 -1.174908950924873352e-01 1.137542426586151123e-01 -2.378999292850494385e-01 1.736383289098739624e-01 -2.245027571916580200e-02 1.399639099836349487e-01 1.785653531551361084e-01 4.468131065368652344e-01 3.051718771457672119e-01 -8.416102826595306396e-02 2.599836289882659912e-01 -2.981570065021514893e-01 1.578285843133926392e-01 7.113506644964218140e-02 -5.414703860878944397e-02 -1.449995189905166626e-01 1.682737655937671661e-02 -6.430403888225555420e-02 3.636218979954719543e-02 1.785280406475067139e-01 2.538806796073913574e-01
1.275642067193984985e-01 -9.289709478616714478e-02 -2.021013349294662476e-01 3.987427800893783569e-02 -2.017783969640731812e-01 -1.753210574388504028e-01 -1.070214211940765381e-01 1.750546321272850037e-02 7.981567829847335815e-02 2.018622457981109619e-01 -2.342587262392044067e-01 4.676313102245330811e-01 -9.546992182731628418e-02 1.583655476570129395e-01 3.632963597774505615e-01 -1.413338035345077515e-01 -7.748391479253768921e-02 7.443323731422424316e-02 1.867428869009017944e-01 -8.625794202089309692e-02 -2.620438039302825928e-01 -3.521234914660453796e-02 1.393328160047531128e-01 3.051710724830627441e-01 3.362370282411575317e-02 -1.442085206508636475e-01 2.172155678272247314e-01 2.821072749793529510e-02 -3.601778298616409302e-04 -5.372573807835578918e-02 6.970892846584320068e-02 1.693029552698135376e-01
-2.274700105190277100e-01 -1.787554472684860229e-02 -1.912154816091060638e-02 -1.009592935442924500e-01 -3.609765172004699707e-01 1.356824766844511032e-02 3.127605915069580078e-01 2.390529662370681763e-01 4.969390109181404114e-02 -1.510080695152282715e-01 -1.608572006225585938e-01 2.797401975840330124e-03 -1.552956760860979557e-03 1.107543408870697021e-01 2.765625119209289551e-01 -9.395403787493705750e-03 -3.436555340886116028e-02 2.074724137783050537e-01 1.505120843648910522e-01 4.667096585035324097e-02 -2.326761186122894287e-01 1.870834678411483765e-01 -3.177486062049865723e-01 -5.281035974621772766e-02 2.692957818508148193e-01 1.908272206783294678e-01 2.762034237384796143e-01 6.593813747167587280e-02 2.106636948883533478e-02 -2.294634729623794556e-01 -7.576504349708557129e-02 3.959409520030021667e-02
-4.571217000484466553e-01 5.087339133024215698e-02 -1.813363097608089447e-02 -2.644326686859130859e-01 -3.286780714988708496e-01 2.524497210979461670e-01 -8.236477524042129517e-02 -3.484054282307624817e-02 -1.222019270062446594e-01 -1.960453391075134277e-01 -1.482098698616027832e-01 -1.933064013719558716e-01 1.415385454893112183e-01 1.232013925909996033e-01 -1.139739379286766052e-01 -8.750369399785995483e-02 -8.692332357168197632e-02 1.737028807401657104e-01 3.056420683860778809e-01 2.147645317018032074e-02 -1.850248128175735474e-01 9.617799520492553711e-02 -1.490030139684677124e-01 4.580780863761901855e-03 9.238056838512420654e-03 -1.052464693784713745e-01 -3.667039796710014343e-03 -2.795235514640808105e-01 -1.020821649581193924e-02 -2.711414098739624023e-01 8.529116213321685791e-02 -4.859539121389389038e-02
-3.526138961315155029e-01 -4.573224857449531555e-02 -6.594089418649673462e-02 1.539792567491531372e-01 2.009649276733398438e-01 -8.260358870029449463e-02 8.326233923435211182e-02 1.293026655912399292e-01 -1.822192817926406860e-01 2.724863886833190918e-01 -8.871288597583770752e-02 -1.164006292819976807e-01 -1.227512657642364502e-01 5.834125727415084839e-02 2.227313369512557983e-01 2.737883925437927246e-01 2.868276648223400116e-02 1.308058500289916992e-01 2.461887001991271973e-01 -8.876787871122360229e-02 -3.084346652030944824e-01 1.730624139308929443e-01 -2.662557065486907959e-01 2.854832410812377930e-01 -6.162331253290176392e-02 2.005509287118911743e-02 6.126461178064346313e-02 -1.871232092380523682e-01 -1.268301457166671753e-01 -2.120555937290191650e-01 1.692015081644058228e-01 7.868830114603042603e-02
-5.697692558169364929e-02 -2.426427751779556274e-01 2.614261955022811890e-02 -1.964671164751052856e-01 -5.613124929368495941e-03 1.122586950659751892e-01 4.424617066979408264e-02 -1.412879955023527145e-02 2.507509663701057434e-02 -3.316607177257537842e-01 -2.919000685214996338e-01 5.586170777678489685e-02 9.820882976055145264e-02 -3.141139149665832520e-01 2.670710980892181396e-01 4.596416652202606201e-02 -1.360294073820114136e-01 2.357338964939117432e-01 2.175460606813430786e-01 -6.340642273426055908e-02 -2.039959877729415894e-01 -4.302481561899185181e-02 -5.241786129772663116e-03 2.522662281990051270e-01 2.795348167419433594e-01 -9.924786165356636047e-03 -2.708475338295102119e-03 -2.488486766815185547e-01 3.226378187537193298e-02 -3.399238586425781250e-01 -7.448243349790573120e-02 9.076420962810516357e-02
1.607891768217086792e-01 1.398500949144363403e-01 1.788248419761657715e-01 -5.834724381566047668e-02 6.394626945257186890e-02 2.597755938768386841e-02 -3.301311284303665161e-02 -1.207292154431343079e-01 -1.315461397171020508e-01 4.298203438520431519e-02 -4.367539584636688232e-01 2.817482948303222656e-01 -1.226038113236427307e-01 -9.140357375144958496e-02 -6.754215061664581299e-02 -3.623857349157333374e-02 1.090666055679321289e-01 1.765020638704299927e-01 2.382106930017471313e-01 -2.029043734073638916e-01 -1.553351432085037231e-01 5.090732593089342117e-03 -1.777312755584716797e-01 1.719676852226257324e-01 5.180418491363525391e-02 -2.916201353073120117e-01 1.037885993719100952e-01 1.761817559599876404e-02 -4.711434245109558105e-02 -3.174517154693603516e-01 -1.527744252234697342e-02 3.897575736045837402e-01
-1.234077289700508118e-01 -2.548712491989135742e-01 -1.430648565292358398e-01 -3.100960850715637207e-01 -1.094352975487709045e-01 -6.534326821565628052e-02 6.781985610723495483e-02 -5.103306099772453308e-02 1.420221924781799316e-01 3.964158892631530762e-02 -3.299415111541748047e-01 3.303310573101043701e-01 1.657626181840896606e-01 -2.627571672201156616e-02 -1.213506609201431274e-02 3.294104710221290588e-02 2.686235904693603516e-01 5.422727391123771667e-02 2.632273435592651367e-01 1.573478430509567261e-01 -2.598657608032226562e-01 2.166286259889602661e-01 -1.512975692749023438e-01 3.725489974021911621e-01 6.852906197309494019e-02 -4.493039101362228394e-02 5.451473221182823181e-02 -1.264955475926399231e-02 -7.624117285013198853e-02 -2.949737943708896637e-02 -1.963818520307540894e-01 1.011389717459678650e-01
-2.591271400451660156e-01 -1.524359639734029770e-02 -2.854306995868682861e-01 4.404585435986518860e-02 1.611914299428462982e-02 -7.413066923618316650e-02 4.257202446460723877e-01 -1.939513534307479858e-02 -6.623697280883789062e-02 4.303744062781333923e-02 2.544495835900306702e-02 2.004697918891906738e-02 6.564363837242126465e-02 3.896656213328242302e-03 8.020127564668655396e-02 4.653433710336685181e-02 -1.430263370275497437e-01 2.524850666522979736e-01 2.400883734226226807e-01 -3.290435373783111572e-01 -2.514079213142395020e-01 -1.138640753924846649e-02 -2.889846861362457275e-01 1.395543217658996582e-01 -2.179327011108398438e-01 -5.148410797119140625e-02 1.850273162126541138e-01 -7.160501927137374878e-02 8.136382699012756348e-02 -4.179435968399047852e-02 1.327949613332748413e-01 3.311805129051208496e-01
-2.353226542472839355e-01 1.061229482293128967e-01 -2.085207998752593994e-01 2.636956572532653809e-01 -1.916678547859191895e-01 -1.576774418354034424e-01 6.440246105194091797e-02 -4.933184944093227386e-03 7.792055606842041016e-02 6.723226606845855713e-02 -4.159218668937683105e-01 -9.109906107187271118e-02 8.583415299654006958e-02 1.848864406347274780e-01 -8.085398375988006592e-02 8.870849385857582092e-03 -6.790231168270111084e-02 3.551527261734008789e-01 1.213489696383476257e-01 3.167742490768432617e-01 -3.580922186374664307e-01 6.930647790431976318e-02 -1.259169280529022217e-01 9.032080322504043579e-02 5.985968559980392456e-02 -6.486359983682632446e-03 2.213296145200729370e-01 -1.642184108495712280e-01 1.601262390613555908e-01 -7.417240738868713379e-02 2.279128879308700562e-03 3.060792945325374603e-02
-1.424115598201751709e-01 -7.258072495460510254e-02 -2.771306335926055908e-01 1.812253296375274658e-01 -4.735539257526397705e-01 2.347964048385620117e-01 9.127770364284515381e-02 -1.214427407830953598e-02 -1.933287233114242554e-01 1.974985301494598389e-01 -1.992552578449249268e-01 -2.082499414682388306e-01 9.667041152715682983e-02 1.632563769817352295e-01 2.339239567518234253e-01 -1.434641331434249878e-02 -8.353111892938613892e-02 3.034749329090118408e-01 1.953315585851669312e-01 5.872130021452903748e-02 -1.637655943632125854e-01 2.408469617366790771e-01 -4.152651876211166382e-02 2.266594618558883667e-01 3.570495918393135071e-02 2.168208360671997070e-02 4.911128059029579163e-02 -1.293006390333175659e-01 -1.639047563076019287e-01 3.223627107217907906e-03 1.251125149428844452e-02 -7.687495555728673935e-03
9.596236795186996460e-02 -1.887614428997039795e-01 -5.611368268728256226e-02 2.934873104095458984e-01 -2.403667122125625610e-01 7.200497388839721680e-02 1.900450289249420166e-01 8.524394035339355469e-02 -1.454646438360214233e-01 1.426808722317218781e-02 -3.026728332042694092e-01 3.421892970800399780e-02 8.161989599466323853e-02 1.151642501354217529e-01 -3.347019255161285400e-01 1.727543398737907410e-02 -8.921714872121810913e-02 1.963193416595458984e-01 1.041094586253166199e-01 -7.244112901389598846e-03 -5.127152204513549805e-01 1.150316670536994934e-01 -1.538724452257156372e-01 2.477641105651855469e-01 8.136670291423797607e-02 5.859282240271568298e-02 1.722610741853713989e-01 -5.706323776394128799e-03 1.507727336138486862e-02 -1.482801288366317749e-01 6.645848602056503296e-02 1.678755134344100952e-01
-4.040991142392158508e-02 4.069083556532859802e-02 -2.752663493156433105e-01 6.729862838983535767e-02 5.572263896465301514e-02 2.406719475984573364e-01 6.762200593948364258e-02 -5.989990755915641785e-02 1.391781121492385864e-01 1.486259698867797852e-01 -2.322134226560592651e-01 1.607815772294998169e-01 2.220244258642196655e-01 -1.973704248666763306e-01 -6.231625750660896301e-02 2.283486425876617432e-01 2.072407305240631104e-01 -2.777913399040699005e-02 3.757470548152923584e-01 -1.521267741918563843e-01 -1.690748333930969238e-01 1.343920677900314331e-01 -2.985421419143676758e-01 -4.016364400740712881e-04 2.486271262168884277e-01 -8.877287805080413818e-02 -1.429639756679534912e-01 5.752665176987648010e-02 -6.001185465720482171e-05 -1.966670155525207520e-01 1.957627832889556885e-01 2.596970200538635254e-01
-2.540721595287322998e-01 -1.293658912181854248e-01 2.850530482828617096e-02 -1.861746311187744141e-01 -1.044874712824821472e-01 3.335105180740356445e-01 -1.483483165502548218e-01 2.724879980087280273e-01 -4.539968445897102356e-02 -9.799005091190338135e-02 -2.230033129453659058e-01 -8.624581992626190186e-02 -2.013890147209167480e-01 1.051243990659713745e-01 -7.500283420085906982e-02 1.142377778887748718e-01 -2.925750240683555603e-02 1.114678010344505310e-01 1.879628747701644897e-01 -1.494894083589315414e-02 -2.254201322793960571e-01 -2.083093523979187012e-01 -2.895611822605133057e-01 1.522874981164932251e-01 1.495199948549270630e-01 1.226904094219207764e-01 2.813192307949066162e-01 -2.833105623722076416e-01 -1.039047390222549438e-01 1.762099005281925201e-02 2.176245748996734619e-01 1.426798254251480103e-01
8.769288659095764160e-02 1.548283249139785767e-01 -8.182282745838165283e-02 4.311631992459297180e-02 -1.016424074769020081e-01 2.032538503408432007e-01 8.224003016948699951e-02 -4.284395277500152588e-02 3.161600232124328613e-01 7.015681266784667969e-02 -3.529177308082580566e-01 2.089356482028961182e-01 3.407001197338104248e-01 -1.619373410940170288e-01 2.969449199736118317e-02 -1.137852817773818970e-01 1.207416728138923645e-01 1.062905341386795044e-01 2.223942726850509644e-01 -9.228128939867019653e-02 -1.110628396272659302e-01 8.913249522447586060e-02 -6.661020219326019287e-02 1.713681966066360474e-02 2.383947968482971191e-01 4.315403848886489868e-02 7.132844626903533936e-02 6.567471474409103394e-02 -2.652659825980663300e-02 -2.487935125827789307e-01 2.343984395265579224e-01 4.193177819252014160e-01
-2.974142879247665405e-02 1.510247774422168732e-02 -8.474535495042800903e-02 9.650031477212905884e-02 6.769724935293197632e-02 1.180367693305015564e-01 -3.854533657431602478e-02 -5.119368806481361389e-02 2.526651918888092041e-01 2.445271611213684082e-02 -1.298530995845794678e-01 3.421775698661804199e-01 -4.839200153946876526e-02 1.132116243243217468e-01 -3.486678004264831543e-02 3.598967939615249634e-02 -6.736495345830917358e-02 2.238192707300186157e-01 3.600114285945892334e-01 1.712326407432556152e-01 -3.325667977333068848e-01 -2.262144237756729126e-01 -2.814273163676261902e-02 1.764681488275527954e-01 1.909518837928771973e-01 1.849381178617477417e-01 -1.185678318142890930e-01 -3.548504114151000977e-01 -2.447661012411117554e-01 -4.792951047420501709e-02 -1.869121342897415161e-01 1.693000048398971558e-01
-7.899755146354436874e-04 -1.076283976435661316e-01 1.540615558624267578e-01 -2.235027253627777100e-01 -4.219044372439384460e-02 3.350749909877777100e-01 4.036976695060729980e-01 -1.352013088762760162e-02 -5.366509314626455307e-03 3.197855949401855469e-01 -3.256607651710510254e-01 1.281532943248748779e-01 1.413195878267288208e-01 -1.153023634105920792e-02 -1.589235812425613403e-01 -2.086106389760971069e-01 8.078058063983917236e-02 1.440519094467163086e-01 2.999939024448394775e-01 3.883999958634376526e-02 -3.998896479606628418e-02 5.554824694991111755e-02 -7.585236430168151855e-02 3.865785524249076843e-02 2.042520642280578613e-01 -3.929173201322555542e-02 -3.950514830648899078e-03 -1.536128018051385880e-02 -1.570089608430862427e-01 -2.878649234771728516e-01 1.860280781984329224e-01 8.669026941061019897e-02
-8.564867824316024780e-02 1.456309854984283447e-02 1.638785600662231445e-01 -5.898534879088401794e-02 -7.641981542110443115e-02 1.016649827361106873e-01 -1.083346828818321228e-01 -1.130045428872108459e-01 -7.205566018819808960e-02 2.283906489610671997e-01 -2.725760638713836670e-01 -4.454952105879783630e-02 1.895555108785629272e-01 1.062214002013206482e-01 4.491902887821197510e-02 -6.282176822423934937e-02 -3.685307875275611877e-02 1.255378276109695435e-01 3.670719563961029053e-01 -9.575637429952621460e-02 -1.508803367614746094e-01 -1.420680135488510132e-01 -1.222842261195182800e-01 4.228521585464477539e-01 2.519211173057556152e-01 -3.571199774742126465e-01 2.076736390590667725e-01 -8.603356033563613892e-02 1.954405605792999268e-01 3.448456700425595045e-04 -3.645329177379608154e-02 2.362835705280303955e-01
-2.704718895256519318e-02 -1.966209411621093750e-01 9.458985179662704468e-03 9.254724532365798950e-02 -3.647633492946624756e-01 2.041117101907730103e-02 1.505818665027618408e-01 -1.884647607803344727e-01 -2.468918412923812866e-01 2.616448402404785156e-01 -2.062575370073318481e-01 1.180552393198013306e-01 -8.879787474870681763e-02 8.212187141180038452e-02 -2.440272457897663116e-02 -3.467788696289062500e-01 -1.013839319348335266e-01 1.404728591442108154e-01 2.540015876293182373e-01 -4.764408245682716370e-02 -1.349075287580490112e-01 1.939643025398254395e-01 -1.246860325336456299e-01 3.541940748691558838e-01 5.268219858407974243e-02 2.523796446621417999e-02 5.106395110487937927e-03 -1.566017791628837585e-02 3.080493807792663574e-01 6.296263635158538818e-02 1.212574094533920288e-01 1.674882620573043823e-01
-9.411747008562088013e-02 -2.715232372283935547e-01 -2.886430732905864716e-02 1.507666148245334625e-02 6.790508050471544266e-03 2.828252017498016357e-01 5.566942691802978516e-01 4.785661399364471436e-02 -8.420519530773162842e-03 1.818074136972427368e-01 -1.931752562522888184e-01 3.776082023978233337e-02 2.581638097763061523e-02 8.587317168712615967e-02 -8.912614732980728149e-02 -1.113183796405792236e-01 1.080816090106964111e-01 -7.631756365299224854e-03 4.469541609287261963e-01 -6.339649856090545654e-02 7.673548907041549683e-02 8.416189253330230713e-02 -2.410615682601928711e-01 6.755532324314117432e-02 5.690982192754745483e-02 1.058952184394001961e-03 3.775490075349807739e-02 -9.389542788267135620e-02 1.561102420091629028e-01 -1.959483623504638672e-01 2.231931239366531372e-01 8.150108903646469116e-02
-3.870701417326927185e-02 -8.314506709575653076e-02 1.207783594727516174e-01 1.065600290894508362e-01 -2.272121012210845947e-01 1.517804116010665894e-01 2.894135378301143646e-02 1.234982982277870178e-01 -4.907231777906417847e-02 -9.547919034957885742e-02 -2.734295427799224854e-01 2.903574705123901367e-01 2.360590994358062744e-01 1.670365184545516968e-01 3.052162528038024902e-01 -3.292273730039596558e-02 -3.975941240787506104e-02 -6.856013089418411255e-02 1.474284231662750244e-01 -9.192628785967826843e-03 4.920852556824684143e-02 7.744641602039337158e-02 -4.124905765056610107e-01 1.453109681606292725e-01 3.087490499019622803e-01 -1.485620141029357910e-01 9.741058200597763062e-02 -1.218122541904449463e-01 1.330414414405822754e-01 -1.001890972256660461e-01 2.866752445697784424e-01 2.168048173189163208e-01
-1.157469302415847778e-02 6.433418393135070801e-02 2.123559713363647461e-01 -1.099885553121566772e-01 5.482542328536510468e-03 -1.100239679217338562e-01 5.156609788537025452e-02 -2.683856189250946045e-01 -1.036924794316291809e-01 1.237151995301246643e-01 1.054299995303153992e-01 1.060142144560813904e-01 2.882048115134239197e-02 -8.740247786045074463e-02 -1.151257380843162537e-01 2.823121100664138794e-02 -2.305674850940704346e-01 2.348742336034774780e-01 2.430873215198516846e-01 -2.235293090343475342e-01 -4.306851327419281006e-01 2.386911660432815552e-01 -2.720324099063873291e-01 1.712906360626220703e-01 9.264631569385528564e-02 9.612578898668289185e-02 6.385746598243713379e-02 -1.726273149251937866e-01 -1.373413652181625366e-01 -2.603483200073242188e-01 1.900377720594406128e-01 2.076712697744369507e-01
-3.097250498831272125e-02 1.534305363893508911e-01 -2.950122952461242676e-01 -8.029954507946968079e-03 -2.942721918225288391e-02 -1.125844568014144897e-01 -1.144519075751304626e-01 -1.558946073055267334e-01 6.725532561540603638e-02 2.666026651859283447e-01 -8.235336095094680786e-02 2.441072277724742889e-02 -2.288363277912139893e-01 8.262283354997634888e-02 -2.404428720474243164e-01 -2.737954854965209961e-01 -1.806453056633472443e-02 -1.241578906774520874e-01 3.430703282356262207e-01 2.008690387010574341e-01 -4.538876414299011230e-01 9.030781686305999756e-02 -2.010682821273803711e-01 1.545367538928985596e-01 -2.949162572622299194e-02 2.600621990859508514e-02 7.860859483480453491e-02 -1.578571200370788574e-01 -4.279927536845207214e-02 -9.149236232042312622e-02 1.316253840923309326e-01 2.237701267004013062e-01
1.935717277228832245e-02 -2.581059336662292480e-01 9.290049225091934204e-02 -6.891381740570068359e-02 -5.323152989149093628e-02 1.678017228841781616e-01 -2.690715491771697998e-01 -4.808479920029640198e-03 4.002990573644638062e-02 9.754847735166549683e-02 -3.924559056758880615e-01 3.686589375138282776e-02 -2.115603536367416382e-01 6.990369409322738647e-02 1.529630571603775024e-01 -3.658794760704040527e-01 1.822112500667572021e-01 2.834789082407951355e-02 3.621877729892730713e-01 1.715796440839767456e-02 -2.011383650824427605e-03 1.134755983948707581e-01 -2.343484908342361450e-01 1.163139492273330688e-01 5.922554992139339447e-03 -1.729193478822708130e-01 2.803233861923217773e-01 -1.394030451774597168e-01 -2.005991339683532715e-01 5.182616040110588074e-02 1.582786738872528076e-01 8.252387866377830505e-03
3.235890343785285950e-02 1.998446136713027954e-02 6.067014113068580627e-02 1.850293725728988647e-01 1.605999767780303955e-01 -7.690978795289993286e-02 -1.443207915872335434e-02 -2.527717649936676025e-01 -5.303433910012245178e-02 -6.436273455619812012e-02 2.812716178596019745e-02 7.970201782882213593e-03 -9.947703219950199127e-03 1.664894819259643555e-01 2.761493325233459473e-01 -2.610013782978057861e-01 -4.829203337430953979e-02 2.171448171138763428e-01 2.197553068399429321e-01 5.447551980614662170e-02 -1.916361153125762939e-01 2.147581875324249268e-01 -3.164626359939575195e-01 3.023959994316101074e-01 -8.486527204513549805e-02 -1.312106940895318985e-02 -3.594272211194038391e-02 -4.787973463535308838e-01 -4.543173685669898987e-02 -1.373372524976730347e-01 1.392658948898315430e-01 1.772134751081466675e-01
-2.005311846733093262e-01 -8.930255472660064697e-02 -1.179192885756492615e-01 -2.351070344448089600e-01 -2.008890807628631592e-01 1.197101324796676636e-01 2.868528962135314941e-01 1.384180486202239990e-01 3.269276916980743408e-01 -1.695489883422851562e-02 -1.525397151708602905e-01 -1.851757764816284180e-01 1.484816074371337891e-01 1.848993450403213501e-01 3.409988582134246826e-01 1.788649335503578186e-02 -1.970809996128082275e-01 2.804227545857429504e-02 2.807931900024414062e-01 -1.244201734662055969e-01 -7.292721420526504517e-02 8.822585642337799072e-02 -1.401807963848114014e-01 2.126389741897583008e-01 9.691438823938369751e-02 2.288008928298950195e-01 1.405800133943557739e-01 -9.220895171165466309e-02 2.440086379647254944e-02 -4.458819329738616943e-02 8.407236635684967041e-02 2.781346738338470459e-01
-3.446260392665863037e-01 -6.031952332705259323e-03 -1.960425823926925659e-02 -2.547348141670227051e-01 -2.082581222057342529e-01 4.534558951854705811e-02 1.507556438446044922e-01 4.876236245036125183e-02 1.174538861960172653e-02 -1.822333484888076782e-01 -1.151881366968154907e-01 -5.020944401621818542e-03 4.304008930921554565e-02 3.487499058246612549e-02 3.605663478374481201e-01 -3.101318841800093651e-03 2.755947411060333252e-02 1.148138791322708130e-01 2.917511016130447388e-02 -6.098454445600509644e-02 -3.981910347938537598e-01 2.211607992649078369e-01 -1.580944061279296875e-01 -1.302754785865545273e-02 3.514884412288665771e-01 -1.832930929958820343e-02 3.102693557739257812e-01 -1.160006076097488403e-01 2.645688056945800781e-01 -9.133606404066085815e-02 -9.730658493936061859e-03 4.982165247201919556e-02
3.194316104054450989e-02 -3.259594440460205078e-01 -3.196973502635955811e-01 3.967009857296943665e-02 -7.010387629270553589e-02 1.610171645879745483e-01 5.767725035548210144e-02 -3.322724997997283936e-02 2.223191410303115845e-01 -3.344696760177612305e-02 -1.446472108364105225e-01 1.261546760797500610e-01 -9.583016484975814819e-02 -8.680058270692825317e-02 9.411967545747756958e-02 -2.483789175748825073e-01 -4.200635105371475220e-02 2.435691468417644501e-02 4.718169271945953369e-01 -1.925785988569259644e-01 -1.215651072561740875e-02 2.336482703685760498e-01 -2.496420592069625854e-01 -3.100524246692657471e-01 2.278744727373123169e-01 2.491368353366851807e-02 1.249185204505920410e-01 -1.362838596105575562e-01 6.892771273851394653e-02 -9.037072956562042236e-02 6.215012446045875549e-02 -1.652838662266731262e-02
-5.067202076315879822e-02 -3.867545723915100098e-01 -2.415839135646820068e-01 -2.564134895801544189e-01 -3.943085968494415283e-01 6.837230175733566284e-03 1.473722010850906372e-01 9.431021660566329956e-02 6.102105602622032166e-02 4.167812690138816833e-02 -1.557511985301971436e-01 6.160574778914451599e-02 1.438700705766677856e-01 3.447148948907852173e-02 3.614926636219024658e-01 5.131854116916656494e-02 -2.340351343154907227e-01 2.054566983133554459e-03 2.090069800615310669e-01 -1.202638521790504456e-01 -2.785553634166717529e-01 2.224817872047424316e-01 -1.257539987564086914e-01 8.266730606555938721e-02 2.109082490205764771e-01 6.708029657602310181e-02 1.091731898486614227e-02 -9.010472148656845093e-02 -1.190771833062171936e-01 1.467160414904356003e-02 -1.094820573925971985e-01 5.126278847455978394e-02
-7.070963829755783081e-02 -2.408927306532859802e-02 -2.174926847219467163e-01 9.484567493200302124e-02 -5.657232925295829773e-02 -2.546821832656860352e-01 5.911028757691383362e-02 -3.076223284006118774e-02 3.775243833661079407e-02 1.056719422340393066e-01 -4.407388865947723389e-01 -6.854359805583953857e-02 1.018892526626586914e-01 1.320109665393829346e-01 -1.813220232725143433e-01 -2.438454143702983856e-02 7.234395947307348251e-03 3.361721038818359375e-01 1.087540909647941589e-01 1.271640509366989136e-01 -4.280223846435546875e-01 3.208708465099334717e-01 -5.426861345767974854e-02 1.925635784864425659e-01 4.615098983049392700e-02 1.327346861362457275e-01 1.336843669414520264e-01 -1.444327235221862793e-01 1.661812663078308105e-01 -1.169082894921302795e-01 3.757502138614654541e-02 1.561101824045181274e-01
-1.368284374475479126e-01 -7.896553725004196167e-02 -3.139842152595520020e-01 4.567966982722282410e-02 -2.265051156282424927e-01 -3.122521005570888519e-02 1.000487282872200012e-01 2.160068973898887634e-02 1.596959382295608521e-01 6.736066192388534546e-02 -4.744780659675598145e-01 -2.403354495763778687e-01 -1.175462827086448669e-01 2.114260643720626831e-01 -9.298830479383468628e-02 -2.800066582858562469e-02 -9.098956733942031860e-02 3.380769491195678711e-02 5.119915008544921875e-01 -1.695741713047027588e-01 -1.598555892705917358e-01 -1.743334904313087463e-02 -1.438583582639694214e-01 6.975748110562562943e-03 6.681656092405319214e-02 -6.675016880035400391e-02 -5.618293583393096924e-02 4.317357763648033142e-02 -1.192007288336753845e-01 -1.195605024695396423e-01 -6.562408804893493652e-02 -1.925338059663772583e-01
[truncated: 3,274,523 more chars]
