# Supplementary material for: The Language of Innovation
Source: PLoS One. 2020 Apr 30;15(4):e0230107. doi: 10.1371/journal.pone.0230107 (PMC7194493; doi:10.1371/journal.pone.0230107)
Supplement: S2 File — (GZ) [file pone.0230107.s002.tar.gz › 1980-1984/V2Run_16_VS_4500_embeddings1980-1984ED32.txt]

2.063794061541557312e-02 1.373719573020935059e-01 -3.565762937068939209e-01 -8.150716871023178101e-02 9.030277840793132782e-03 -1.892513483762741089e-01 8.618910610675811768e-02 -9.681435674428939819e-02 3.036003410816192627e-01 1.453050822019577026e-01 1.714859902858734131e-01 1.287435740232467651e-02 3.857973217964172363e-02 3.177209198474884033e-01 -4.824059084057807922e-02 2.032098919153213501e-01 -2.335469871759414673e-01 2.793853543698787689e-02 -1.210104525089263916e-01 -1.064992100000381470e-01 1.169063076376914978e-01 -1.088797673583030701e-01 -9.310070425271987915e-02 6.236235424876213074e-02 -2.836051397025585175e-02 1.590630561113357544e-01 1.406436860561370850e-01 -3.113015294075012207e-01 -1.501968950033187866e-01 -1.860667467117309570e-01 -2.798615023493766785e-02 4.302909672260284424e-01
-1.230258401483297348e-02 3.501178231090307236e-03 -2.334874123334884644e-02 9.497801773250102997e-03 1.198009252548217773e-01 -6.118013262748718262e-01 -2.381858974695205688e-01 3.141078352928161621e-01 2.303672879934310913e-01 7.467167824506759644e-02 1.432376801967620850e-01 -6.161259859800338745e-02 1.232335418462753296e-01 -3.376108407974243164e-02 -5.328879877924919128e-02 1.789365708827972412e-02 -3.187521100044250488e-01 -6.779675930738449097e-02 -4.647747054696083069e-02 -4.608444124460220337e-02 -1.248555332422256470e-01 -1.061924844980239868e-01 -3.118396364152431488e-02 8.450771868228912354e-02 -1.399749964475631714e-01 1.496764272451400757e-01 2.215776741504669189e-01 -3.065685927867889404e-02 7.330563664436340332e-02 -3.257864713668823242e-01 2.004174515604972839e-03 6.080666556954383850e-02
3.036159276962280273e-01 1.052673757076263428e-01 1.653791069984436035e-01 4.608528688549995422e-02 -1.054269373416900635e-01 -1.972089558839797974e-01 -1.875835359096527100e-01 -8.844116330146789551e-02 2.536816000938415527e-01 5.223523080348968506e-02 1.104359924793243408e-01 -7.620573788881301880e-02 2.995582222938537598e-01 -3.540857881307601929e-02 4.904126003384590149e-02 1.844419986009597778e-01 -3.886025846004486084e-01 -1.627277582883834839e-01 -1.387232989072799683e-01 1.627360135316848755e-01 4.011512733995914459e-03 -9.025758504867553711e-02 -2.591151893138885498e-01 2.547356188297271729e-01 7.154917716979980469e-02 2.498123496770858765e-01 -7.779984921216964722e-02 -1.174494773149490356e-01 1.865168809890747070e-01 -1.280397027730941772e-01 -7.331250607967376709e-02 2.332475185394287109e-01
2.433263659477233887e-01 7.753013819456100464e-02 2.364234626293182373e-02 6.520592421293258667e-02 1.371614038944244385e-01 -2.729900926351547241e-02 -8.900747448205947876e-02 9.720756113529205322e-02 2.455205619335174561e-01 1.791025698184967041e-01 4.970324784517288208e-02 1.099169328808784485e-01 3.852674737572669983e-02 -3.573176860809326172e-01 -3.086956217885017395e-02 1.192627027630805969e-01 -3.695957064628601074e-01 8.484550565481185913e-02 -3.283732384443283081e-02 1.167704239487648010e-01 -1.164698749780654907e-01 -6.231562048196792603e-02 1.857559569180011749e-02 4.404450654983520508e-01 -1.047052890062332153e-01 1.235493645071983337e-01 5.372825264930725098e-02 -1.113245934247970581e-01 2.806642279028892517e-02 -2.118446081876754761e-01 3.149469196796417236e-01 2.917700111865997314e-01
1.009016707539558411e-01 2.403438389301300049e-01 2.335461676120758057e-01 4.250300303101539612e-02 4.485126212239265442e-02 -2.468721866607666016e-01 -1.217573881149291992e-01 3.223684728145599365e-01 -1.656530983746051788e-02 3.068580627441406250e-01 1.350359767675399780e-01 1.423195600509643555e-01 -1.073270197957754135e-02 4.638830665498971939e-03 7.028432935476303101e-02 1.414403021335601807e-01 -2.924434542655944824e-01 6.852100137621164322e-03 -8.563127368688583374e-02 -7.858887314796447754e-03 -2.873941138386726379e-02 -2.605393528938293457e-01 -2.266955524682998657e-01 2.898212671279907227e-01 -1.486724019050598145e-01 2.333630174398422241e-01 1.453611627221107483e-02 -7.296714186668395996e-02 6.305082235485315323e-03 -8.640200830996036530e-03 3.652508854866027832e-01 1.526872515678405762e-01
-2.128492146730422974e-01 1.418103426694869995e-01 1.257080733776092529e-01 7.522157579660415649e-02 -7.483633607625961304e-02 -1.188070476055145264e-01 -1.118524074554443359e-01 1.091861724853515625e-01 1.211601644754409790e-01 3.143131034448742867e-03 1.489841490983963013e-01 2.650608494877815247e-02 1.369091421365737915e-01 3.627553582191467285e-03 -2.022253572940826416e-01 4.979511350393295288e-02 -3.346418738365173340e-01 3.460983335971832275e-01 -8.741714805364608765e-02 -5.889663100242614746e-02 5.662276595830917358e-02 8.757162839174270630e-02 -7.072185724973678589e-02 2.305161654949188232e-01 -2.338882088661193848e-01 3.263885080814361572e-01 -1.386201232671737671e-01 -2.350459694862365723e-01 4.573603346943855286e-02 -1.941311657428741455e-01 4.156335890293121338e-01 9.558510035276412964e-02
-6.662443280220031738e-02 6.438350677490234375e-02 2.913421019911766052e-02 2.320191124454140663e-03 -1.237502768635749817e-01 -2.405745834112167358e-01 1.097794920206069946e-01 -1.213982254266738892e-01 4.101439118385314941e-01 1.830644905567169189e-01 -1.523245871067047119e-01 -4.468990955501794815e-03 -2.759511172771453857e-01 7.772343605756759644e-02 1.183377280831336975e-01 5.851357802748680115e-02 -1.741402000188827515e-01 1.911934018135070801e-01 -2.332604378461837769e-01 -7.592587918043136597e-02 -8.080548793077468872e-02 -2.143921554088592529e-01 -7.513338327407836914e-02 3.086609244346618652e-01 -3.441775217652320862e-02 -1.336023062467575073e-01 3.820056319236755371e-01 -1.990561373531818390e-02 5.161799117922782898e-02 -2.214923650026321411e-01 1.240052282810211182e-01 2.304067164659500122e-01
-2.331859767436981201e-01 2.543015182018280029e-01 4.435820132493972778e-02 3.866962715983390808e-02 -1.348296105861663818e-01 -2.860681116580963135e-01 3.497878089547157288e-02 -3.057801723480224609e-01 1.901398003101348877e-01 8.512261323630809784e-03 -4.903748631477355957e-02 -1.065303459763526917e-01 -1.267217397689819336e-01 -9.511911310255527496e-03 -4.023432359099388123e-02 1.902111619710922241e-01 -2.304596602916717529e-01 1.613258272409439087e-01 -2.244956493377685547e-01 1.563901826739311218e-02 -1.098907291889190674e-01 -4.160484075546264648e-01 1.041289195418357849e-01 2.406680285930633545e-01 -1.954948604106903076e-01 4.311476275324821472e-02 3.197733461856842041e-01 -8.730226755142211914e-02 1.747248135507106781e-02 -6.963398307561874390e-02 2.660363540053367615e-02 1.982263028621673584e-01
7.208339124917984009e-02 -5.736860260367393494e-02 5.485996603965759277e-02 2.092264443635940552e-01 -2.024053037166595459e-02 -4.341990351676940918e-01 -1.432050168514251709e-01 1.514326781034469604e-01 1.647195667028427124e-01 2.798534035682678223e-01 3.028315007686614990e-01 1.129299476742744446e-01 1.689742505550384521e-01 -1.361366212368011475e-01 -7.708053290843963623e-02 4.933533445000648499e-02 -4.053850769996643066e-01 -6.727430503815412521e-03 9.400819987058639526e-02 -2.189943790435791016e-01 -1.165646165609359741e-01 -2.217078953981399536e-01 -7.207389920949935913e-02 1.559758335351943970e-01 -2.366971820592880249e-01 6.560987979173660278e-02 1.828850358724594116e-01 -8.599530905485153198e-02 -1.815364696085453033e-02 -7.156457751989364624e-02 1.456920653581619263e-01 7.540104538202285767e-02
1.074132472276687622e-01 -4.675976466387510300e-03 -3.294968605041503906e-02 2.345164418220520020e-01 2.494785003364086151e-02 -4.843909144401550293e-01 -1.815129518508911133e-01 -4.449496045708656311e-03 1.666591465473175049e-01 2.871334850788116455e-01 3.429263532161712646e-01 -3.402514848858118057e-03 -2.720908634364604950e-02 -1.196914985775947571e-01 7.206418365240097046e-02 4.559824243187904358e-02 -2.332676202058792114e-01 -4.609288275241851807e-02 4.669049009680747986e-02 -2.686380743980407715e-01 -1.256781630218029022e-02 -3.164822161197662354e-01 -2.978604286909103394e-02 1.324476599693298340e-01 -2.252550572156906128e-01 8.215677738189697266e-02 1.536932736635208130e-01 -8.740670233964920044e-02 -4.754051193594932556e-02 -2.579438984394073486e-01 6.059128418564796448e-02 -5.578957870602607727e-02
-1.440921425819396973e-01 1.627401113510131836e-01 -1.376237440854310989e-02 3.268508911132812500e-01 1.566435396671295166e-02 -9.337382018566131592e-02 2.405014261603355408e-02 -3.083328306674957275e-01 2.709497883915901184e-02 3.392073139548301697e-02 -1.126633305102586746e-02 9.954857081174850464e-02 -9.983237087726593018e-02 1.740295141935348511e-01 1.713478006422519684e-02 -2.412851303815841675e-01 -4.676867425441741943e-01 -3.590908646583557129e-01 -1.491552777588367462e-02 9.266065806150436401e-02 4.082822427153587341e-02 -1.916286200284957886e-01 -1.244255527853965759e-01 8.052807301282882690e-02 -1.193078085780143738e-01 3.144075274467468262e-01 1.831116378307342529e-01 -2.509354799985885620e-02 4.005572944879531860e-02 -6.712675839662551880e-02 2.185288071632385254e-01 1.117242947220802307e-01
3.999953716993331909e-02 -2.239942550659179688e-01 1.033503469079732895e-02 1.386825293302536011e-01 -9.651256352663040161e-02 -5.529059171676635742e-01 -2.084413357079029083e-02 1.507416367530822754e-01 -3.802499920129776001e-02 1.754132658243179321e-01 2.078019268810749054e-02 -4.831592086702585220e-03 4.132926836609840393e-02 -3.806750103831291199e-02 -1.505942344665527344e-01 1.128475815057754517e-01 -3.937077224254608154e-01 -8.722434937953948975e-02 1.022567823529243469e-01 -2.158294916152954102e-01 -1.221761330962181091e-01 -1.195940300822257996e-01 -6.360801309347152710e-02 2.432510405778884888e-01 -1.713671237230300903e-01 1.844604015350341797e-01 1.158019825816154480e-01 -1.869643032550811768e-01 -9.012300521135330200e-02 -2.682538628578186035e-01 1.205316632986068726e-01 3.163808211684226990e-02
-1.411246359348297119e-01 6.417153775691986084e-02 1.276932656764984131e-01 -4.043126013129949570e-03 3.838955983519554138e-02 -3.560017943382263184e-01 1.674262341111898422e-03 2.359334677457809448e-01 5.728882551193237305e-02 6.813034415245056152e-02 -1.889330595731735229e-01 -4.045527428388595581e-02 1.057901978492736816e-01 -2.206602096557617188e-01 -1.403671056032180786e-01 8.573586493730545044e-02 -4.048185050487518311e-01 -1.601931899785995483e-01 1.160369440913200378e-01 -6.023091077804565430e-02 2.036652294918894768e-03 -1.147610992193222046e-01 -1.506168097257614136e-01 2.519170343875885010e-01 -2.637575864791870117e-01 1.804918348789215088e-01 1.707902848720550537e-01 7.119069993495941162e-02 -2.880401723086833954e-02 -4.274060428142547607e-01 1.179370954632759094e-01 6.182031705975532532e-02
1.485615223646163940e-01 1.050238013267517090e-01 3.064350038766860962e-02 1.054892912507057190e-01 -1.790835112333297729e-01 -1.754034459590911865e-01 -5.255464836955070496e-02 1.709810346364974976e-01 3.399337530136108398e-01 2.934259176254272461e-01 1.271879971027374268e-01 1.390928924083709717e-01 7.339400053024291992e-02 -9.504701197147369385e-02 1.815345287322998047e-01 1.382121741771697998e-01 -3.696745038032531738e-01 -3.116217069327831268e-02 7.246818393468856812e-02 2.196338325738906860e-01 -3.343069925904273987e-02 -2.109977751970291138e-01 -2.561116814613342285e-01 1.523305624723434448e-01 -9.202665090560913086e-02 7.483574002981185913e-02 -1.201692689210176468e-02 -1.040237993001937866e-01 1.623057276010513306e-01 -9.844440221786499023e-02 1.795727610588073730e-01 3.707714378833770752e-01
-1.530748605728149414e-01 1.456224620342254639e-01 -9.859410673379898071e-02 -3.562388941645622253e-02 6.522647291421890259e-02 -1.611631810665130615e-01 -2.486923933029174805e-01 -2.803334221243858337e-02 1.971218883991241455e-01 1.683786064386367798e-01 1.911580860614776611e-01 -5.406531854532659054e-04 -1.304636150598526001e-02 -1.063882783055305481e-01 1.361614912748336792e-01 5.136322975158691406e-01 -2.897472977638244629e-01 -3.278656676411628723e-02 1.635752432048320770e-02 -3.606827184557914734e-02 6.449563801288604736e-02 -3.510305881500244141e-01 -3.285395354032516479e-02 3.244090974330902100e-01 -2.288909852504730225e-01 -4.680737480521202087e-02 6.906795501708984375e-02 -1.411883085966110229e-01 -1.088459938764572144e-01 -1.545483618974685669e-01 1.279284209012985229e-01 4.721168801188468933e-02
-1.214531436562538147e-01 -7.469531893730163574e-02 1.271751224994659424e-01 5.695354193449020386e-02 -5.568943917751312256e-02 -3.836744427680969238e-01 4.384776111692190170e-03 7.721624523401260376e-02 2.755743637681007385e-02 2.228278294205665588e-02 3.959817811846733093e-02 -1.661220192909240723e-02 1.122823357582092285e-01 -1.272950768470764160e-01 -1.983774304389953613e-01 2.219335138797760010e-01 -4.414801895618438721e-01 -1.354651004076004028e-01 1.043178737163543701e-01 -1.699075102806091309e-01 5.787571519613265991e-02 -2.559221386909484863e-01 -1.294727176427841187e-01 2.445254176855087280e-01 -2.419377565383911133e-01 8.716694265604019165e-02 -3.533546254038810730e-02 5.015642195940017700e-02 -1.101216226816177368e-01 -3.217704892158508301e-01 2.875141501426696777e-01 1.296637058258056641e-01
8.928736299276351929e-02 1.424167901277542114e-01 2.290272712707519531e-02 2.843486964702606201e-01 -8.992973715066909790e-02 -3.587645292282104492e-02 -9.797409921884536743e-02 -5.301815643906593323e-02 2.915191948413848877e-01 5.676554888486862183e-02 1.648240387439727783e-01 6.434147804975509644e-02 3.047636449337005615e-01 -3.426999747753143311e-01 9.559554606676101685e-02 1.343399286270141602e-01 -4.891883134841918945e-01 -6.553007662296295166e-02 9.040606021881103516e-02 -9.967031888663768768e-03 -9.305940009653568268e-03 -1.806793212890625000e-01 -2.380822151899337769e-01 2.891693711280822754e-01 -9.681715071201324463e-02 1.469199210405349731e-01 7.447621971368789673e-02 -8.399569243192672729e-02 1.418841183185577393e-01 -9.091417491436004639e-02 -1.752626709640026093e-02 1.199548393487930298e-01
-1.206807792186737061e-01 1.444698125123977661e-01 -1.943311393260955811e-01 -8.586505055427551270e-02 -1.062021479010581970e-01 -7.724001258611679077e-02 -4.630920886993408203e-01 1.533295512199401855e-01 1.515067517757415771e-01 3.080576471984386444e-02 9.602717310190200806e-02 1.672759503126144409e-01 2.113024145364761353e-01 -1.215957552194595337e-01 -4.771215841174125671e-02 -1.087261438369750977e-01 -5.187753438949584961e-01 -7.094650715589523315e-02 5.116042867302894592e-02 2.920347265899181366e-02 -3.317882865667343140e-02 -3.526652455329895020e-01 -2.204775363206863403e-01 1.771076321601867676e-01 -9.530731290578842163e-02 3.142134845256805420e-02 6.187816709280014038e-02 -1.271544545888900757e-01 -2.036588080227375031e-02 -6.755474209785461426e-02 1.023439541459083557e-01 -3.125734999775886536e-02
4.816710576415061951e-02 6.130949780344963074e-02 2.209399454295635223e-02 -2.355462312698364258e-01 -1.236576437950134277e-01 -2.182317972183227539e-01 -1.190716624259948730e-01 -1.722311079502105713e-01 4.240148961544036865e-01 2.199372947216033936e-01 -1.139687821269035339e-01 8.355455100536346436e-02 2.301090210676193237e-01 1.442378759384155273e-01 -1.853159070014953613e-02 -2.350760847330093384e-01 -1.077570766210556030e-01 1.000907793641090393e-01 -1.395287364721298218e-01 2.644511125981807709e-02 1.604018211364746094e-01 -3.709920048713684082e-01 4.724658280611038208e-02 1.852194219827651978e-01 -1.003384590148925781e-01 9.959797561168670654e-02 2.258868962526321411e-01 -1.260344088077545166e-01 1.020809561014175415e-01 -2.220577299594879150e-01 2.448042780160903931e-01 -7.380207628011703491e-02
3.528599441051483154e-02 1.370063722133636475e-01 -4.991304129362106323e-02 1.165789365768432617e-01 1.330500841140747070e-01 -1.537060439586639404e-01 -1.908109188079833984e-01 1.239986568689346313e-01 7.744482904672622681e-02 1.102403402328491211e-01 5.569924041628837585e-02 -1.652861014008522034e-02 7.845226675271987915e-02 -6.660318374633789062e-02 1.708797067403793335e-01 4.711767435073852539e-01 -3.362590372562408447e-01 -1.354620456695556641e-01 5.184940248727798462e-02 -4.598519578576087952e-02 -9.780637174844741821e-02 -3.314462602138519287e-01 1.266674846410751343e-01 4.178732037544250488e-01 -2.317747622728347778e-01 1.311080753803253174e-01 1.396777778863906860e-01 1.257057953625917435e-02 -1.456600427627563477e-01 -5.298541113734245300e-02 9.911723434925079346e-02 1.293510943651199341e-01
1.972760558128356934e-01 -8.336379379034042358e-02 9.305792301893234253e-02 2.683247327804565430e-01 3.307744115591049194e-02 -3.030942976474761963e-01 -7.320861518383026123e-02 9.145240485668182373e-02 -1.519751101732254028e-01 -4.266268759965896606e-02 2.493987232446670532e-02 8.425711840391159058e-02 1.480820178985595703e-01 -2.086991816759109497e-02 -1.726637929677963257e-01 1.019879058003425598e-01 -4.135262668132781982e-01 -2.868081629276275635e-01 -6.142680346965789795e-02 -9.777215123176574707e-02 -1.979696750640869141e-02 -2.033792734146118164e-01 -7.167686522006988525e-02 1.653451174497604370e-01 -1.812153011560440063e-01 2.634907364845275879e-01 -8.067757636308670044e-02 -1.101213227957487106e-02 -2.927868366241455078e-01 -2.007636576890945435e-01 2.585819661617279053e-01 1.701672673225402832e-01
1.854831874370574951e-01 2.446249872446060181e-02 1.849813312292098999e-01 -1.298149824142456055e-01 7.142037898302078247e-02 -2.466011345386505127e-01 -1.904259324073791504e-01 4.011251032352447510e-03 3.340287804603576660e-01 9.558821469545364380e-02 2.094878703355789185e-01 -9.384576231241226196e-02 1.045777127146720886e-01 -2.683553285896778107e-02 2.376251667737960815e-01 1.975596696138381958e-01 -4.465530812740325928e-01 -1.406233012676239014e-01 -1.188982129096984863e-01 8.836810290813446045e-02 9.543149173259735107e-02 -1.045909821987152100e-01 -1.941733360290527344e-01 1.889706403017044067e-01 5.991490185260772705e-02 2.624643146991729736e-01 -7.609356194734573364e-02 -1.452710777521133423e-01 1.574694365262985229e-01 -1.072675436735153198e-01 -1.455360930413007736e-02 2.463812828063964844e-01
1.497476994991302490e-01 1.159946992993354797e-01 1.989496350288391113e-01 1.917606964707374573e-02 4.339545592665672302e-02 -2.340343892574310303e-01 -7.747472729533910751e-03 6.878515332937240601e-02 9.036216884851455688e-02 1.661587208509445190e-01 3.069235980510711670e-01 3.389004468917846680e-01 -1.186421662569046021e-01 8.336079865694046021e-02 -1.820247620344161987e-01 1.252958327531814575e-01 -3.209149539470672607e-01 9.270821511745452881e-02 -8.927287161350250244e-02 1.263149082660675049e-01 -5.385842919349670410e-02 -2.603912949562072754e-01 -1.839704439043998718e-02 1.204238757491111755e-01 -1.017571911215782166e-01 1.801096946001052856e-01 2.046255581080913544e-02 -1.321663260459899902e-01 -3.118837177753448486e-01 -8.099960535764694214e-02 3.987174630165100098e-01 5.915300920605659485e-02
1.391759663820266724e-01 1.655396074056625366e-01 1.981486231088638306e-01 -2.101029967889189720e-03 1.513921469449996948e-01 2.890695817768573761e-02 -1.382753401994705200e-01 1.527950763702392578e-01 2.508547343313694000e-02 -5.326748639345169067e-02 1.673709303140640259e-01 2.353265583515167236e-01 1.803565025329589844e-01 5.123442038893699646e-02 1.564651578664779663e-01 1.206456422805786133e-01 -1.747491508722305298e-01 1.679632365703582764e-01 -3.729775547981262207e-02 -1.988531090319156647e-02 2.362256683409214020e-02 1.042679790407419205e-02 -2.485226243734359741e-01 2.849285602569580078e-01 -1.735582351684570312e-01 3.225906491279602051e-01 7.300315052270889282e-02 -8.489257097244262695e-02 -1.811818927526473999e-01 -8.730409294366836548e-02 4.092931449413299561e-01 3.575557470321655273e-01
3.233920782804489136e-02 -1.001455336809158325e-01 6.178427860140800476e-02 -5.779176205396652222e-02 2.789484560489654541e-01 -4.100075662136077881e-01 -2.809448726475238800e-02 -4.988221079111099243e-02 2.589527368545532227e-01 -1.347713265568017960e-02 -2.182610481977462769e-01 -8.385785669088363647e-02 2.037025690078735352e-01 6.822206825017929077e-02 5.054211616516113281e-02 -9.871919453144073486e-02 -8.925160765647888184e-02 -2.158517539501190186e-01 -1.685553193092346191e-01 -9.012785553932189941e-02 -1.389098316431045532e-01 1.331450790166854858e-01 -2.918721139430999756e-01 1.661747246980667114e-01 -1.463206261396408081e-01 1.058287993073463440e-01 1.920272558927536011e-01 -2.359995692968368530e-01 -1.614619791507720947e-02 -3.945107161998748779e-01 1.565738469362258911e-01 7.550878822803497314e-02
-7.998280227184295654e-02 -3.224809765815734863e-01 7.315690070390701294e-02 2.945795189589262009e-03 1.200722828507423401e-01 -1.600244939327239990e-01 -3.210150003433227539e-01 9.296727180480957031e-02 3.194909393787384033e-01 -1.608433760702610016e-02 1.315739303827285767e-01 -1.532154679298400879e-01 -9.794572740793228149e-02 1.460594981908798218e-01 -1.161151081323623657e-01 -6.101903272792696953e-04 -4.295790493488311768e-01 -4.168507456779479980e-02 -9.355871006846427917e-03 -1.371178776025772095e-01 -1.767110526561737061e-01 2.619377104565501213e-03 -2.135265022516250610e-01 6.298897415399551392e-02 1.273726858198642731e-02 2.482961714267730713e-01 7.708377391099929810e-02 -1.414860039949417114e-01 -3.789842426776885986e-01 -1.376546919345855713e-01 3.502342849969863892e-02 8.638373017311096191e-02
-1.675091087818145752e-01 4.021149873733520508e-02 2.153404988348484039e-02 -6.213083863258361816e-02 7.966999895870685577e-03 -3.090005517005920410e-01 -2.339675463736057281e-02 -2.321619987487792969e-01 1.852675825357437134e-01 1.953424066305160522e-01 -6.641838699579238892e-02 -4.127613827586174011e-02 -1.173860505223274231e-01 1.613029688596725464e-01 -2.406637370586395264e-01 2.271977216005325317e-01 -4.991828203201293945e-01 1.251486241817474365e-01 1.036132723093032837e-01 -1.285897344350814819e-01 -1.074974164366722107e-01 -2.465027719736099243e-01 7.477137446403503418e-02 2.484755218029022217e-01 1.421850919723510742e-01 1.950025707483291626e-01 1.725919544696807861e-02 -1.036402583122253418e-01 6.678481400012969971e-02 -2.510480284690856934e-01 2.259507402777671814e-02 1.379490643739700317e-01
2.140894532203674316e-01 1.719217747449874878e-02 -4.335251078009605408e-02 2.731327116489410400e-01 1.895337998867034912e-01 -1.753012239933013916e-01 -2.439934387803077698e-02 3.186172619462013245e-02 3.313481807708740234e-01 2.823415994644165039e-01 4.767963662743568420e-02 7.236362993717193604e-02 9.668777883052825928e-02 -2.139328718185424805e-01 -1.173180565237998962e-01 3.126545250415802002e-02 -2.033443301916122437e-01 2.059675008058547974e-01 -3.991748392581939697e-02 2.167221903800964355e-01 -2.020041346549987793e-01 -9.936369210481643677e-02 -6.706596165895462036e-02 1.201832070946693420e-01 -1.456978023052215576e-01 1.239713728427886963e-01 1.774945557117462158e-01 1.893487642519176006e-03 -6.162254139780998230e-02 -6.410856544971466064e-02 4.479705393314361572e-01 2.522028088569641113e-01
2.533485591411590576e-01 -1.256590932607650757e-01 1.259335726499557495e-01 -7.027676701545715332e-02 2.239146232604980469e-01 -4.509670436382293701e-01 -2.358874678611755371e-01 3.712226822972297668e-02 1.241473034024238586e-01 3.708826377987861633e-02 -1.238648816943168640e-01 1.521337032318115234e-01 1.895346641540527344e-01 -3.279138356447219849e-02 -9.669452905654907227e-02 5.137070268392562866e-02 -3.522339165210723877e-01 1.331800520420074463e-01 1.707382947206497192e-01 -6.199089810252189636e-02 1.049948111176490784e-01 -2.343505173921585083e-01 2.564043924212455750e-02 1.745277792215347290e-01 -2.777306735515594482e-01 -1.117266789078712463e-01 1.248551532626152039e-01 -7.331991940736770630e-02 -6.344664096832275391e-02 -2.309557199478149414e-01 1.965867578983306885e-01 7.731549441814422607e-02
1.986351758241653442e-01 2.328747510910034180e-01 -5.841024592518806458e-02 -1.003181412816047668e-01 -4.821406677365303040e-02 -2.763533890247344971e-01 -2.362872362136840820e-01 -1.328042596578598022e-01 2.953706085681915283e-01 5.715934559702873230e-02 4.814259707927703857e-02 1.613533496856689453e-01 3.726143538951873779e-01 -1.844701915979385376e-02 7.115181535482406616e-02 -1.291751414537429810e-01 -5.876585096120834351e-02 1.076913997530937195e-01 5.624210089445114136e-02 -3.092986717820167542e-02 1.521618366241455078e-01 -3.434926569461822510e-01 2.577887661755084991e-02 1.330658327788114548e-02 -4.694769904017448425e-02 2.915268838405609131e-01 -6.137502565979957581e-02 -1.068388298153877258e-01 -5.821242183446884155e-02 -4.224026799201965332e-01 1.206954270601272583e-01 3.119722194969654083e-02
3.589236438274383545e-01 1.067654341459274292e-01 1.987195760011672974e-01 9.845060855150222778e-02 1.128827035427093506e-01 -2.538665235042572021e-01 -2.065139412879943848e-01 -2.018778771162033081e-01 2.902659177780151367e-01 1.544760763645172119e-01 1.602092683315277100e-01 -1.423182990401983261e-02 1.404703110456466675e-01 -7.577050477266311646e-02 -5.757025256752967834e-02 2.503466606140136719e-01 -2.686970829963684082e-01 -1.384225636720657349e-01 -1.089039891958236694e-01 1.898022443056106567e-01 8.104154467582702637e-02 -5.345068499445915222e-02 -2.353900074958801270e-01 1.780507117509841919e-01 1.208036765456199646e-01 2.224992811679840088e-01 1.452707201242446899e-01 -6.591958552598953247e-02 2.125376760959625244e-01 -5.821350589394569397e-02 -1.369270496070384979e-02 2.246685326099395752e-01
-4.462039470672607422e-02 4.148576259613037109e-01 1.613095551729202271e-01 1.071391552686691284e-01 5.577388405799865723e-02 -1.388615667819976807e-01 -1.492399605922400951e-03 -1.603435575962066650e-01 1.809226125478744507e-01 2.601755559444427490e-01 -1.047467440366744995e-02 -1.827787458896636963e-01 9.938228875398635864e-02 1.191291734576225281e-01 -4.304264858365058899e-02 -7.043176889419555664e-02 6.022538989782333374e-03 2.274098433554172516e-02 -5.517074093222618103e-02 1.891281222924590111e-03 2.407683990895748138e-02 -4.127711653709411621e-01 1.992480456829071045e-02 3.629811480641365051e-02 3.089598715305328369e-01 3.407782614231109619e-01 2.532931566238403320e-01 -2.135469913482666016e-01 -1.163403168320655823e-01 -4.942370206117630005e-02 8.231488615274429321e-02 2.347310781478881836e-01
3.216736614704132080e-01 1.901143603026866913e-02 6.627607345581054688e-02 3.339729458093643188e-02 2.857740819454193115e-01 -3.580864965915679932e-01 -1.541479080915451050e-01 1.848167926073074341e-02 3.099029958248138428e-01 4.836705327033996582e-02 8.251412212848663330e-02 -3.461037203669548035e-02 1.543574593961238861e-02 -1.583884954452514648e-01 -2.258553653955459595e-01 1.391376703977584839e-01 -2.753131985664367676e-01 1.492431312799453735e-01 -3.950668871402740479e-02 1.499787420034408569e-01 -6.557050347328186035e-02 -4.409929364919662476e-02 9.131141752004623413e-02 9.676820039749145508e-02 -1.467977166175842285e-01 1.591161824762821198e-02 2.208332568407058716e-01 4.452030733227729797e-02 9.125767275691032410e-03 -5.952883884310722351e-02 4.042093753814697266e-01 2.625722289085388184e-01
-9.125599265098571777e-02 6.972809880971908569e-02 -4.132997244596481323e-02 1.181968450546264648e-01 1.516021490097045898e-01 -2.235312312841415405e-01 -7.685007899999618530e-02 -1.291001439094543457e-01 -9.150923043489456177e-02 -1.711075603961944580e-01 7.946619391441345215e-02 8.934989571571350098e-02 -2.447601556777954102e-01 2.247916609048843384e-01 -3.064752556383609772e-02 -2.254670113325119019e-02 -4.298039674758911133e-01 -2.648223042488098145e-01 2.220091670751571655e-01 1.484226435422897339e-01 5.909762531518936157e-02 -7.484880089759826660e-02 -1.930205672979354858e-01 1.836675256490707397e-01 4.084432870149612427e-02 5.129424855113029480e-02 3.114151060581207275e-01 -2.092951983213424683e-01 -9.404176473617553711e-02 -6.882155686616897583e-02 2.533227503299713135e-01 2.875269651412963867e-01
-1.712512522935867310e-01 -3.273742273449897766e-02 -1.252341568470001221e-01 -4.923275858163833618e-02 3.971261903643608093e-02 -1.505108028650283813e-01 -2.375041842460632324e-01 -2.704930603504180908e-01 1.442530602216720581e-01 4.233308136463165283e-02 -1.670709401369094849e-01 -1.011473163962364197e-01 -7.030832767486572266e-02 2.223608195781707764e-01 -1.523605734109878540e-01 1.465585529804229736e-01 -4.183043837547302246e-01 1.315588504076004028e-01 1.120810583233833313e-01 -1.669809222221374512e-01 -3.251316025853157043e-02 -2.007383406162261963e-01 -1.024587303400039673e-01 4.018256664276123047e-01 1.631401032209396362e-01 3.377774953842163086e-01 1.351860761642456055e-01 -8.140909671783447266e-02 -1.998980343341827393e-02 -7.812061160802841187e-02 5.408769100904464722e-02 1.295321583747863770e-01
4.794203490018844604e-02 -1.180907115340232849e-01 -2.254742942750453949e-02 6.564130634069442749e-02 -9.303350001573562622e-02 -3.254133760929107666e-01 -1.485184580087661743e-01 -1.127719655632972717e-01 -7.781861722469329834e-02 1.081291120499372482e-02 -1.309943348169326782e-01 -3.205337524414062500e-01 2.293643504381179810e-01 1.037407889962196350e-01 1.557461470365524292e-01 2.861901186406612396e-02 -2.405233383178710938e-01 2.550616115331649780e-02 4.505234956741333008e-02 1.619059890508651733e-01 -1.853592991828918457e-01 1.294618938118219376e-02 -1.484099775552749634e-01 1.744254976511001587e-01 -8.952188491821289062e-02 3.009638488292694092e-01 1.228832080960273743e-01 -7.137799263000488281e-02 -1.850234121084213257e-01 -2.843956351280212402e-01 4.544159173965454102e-01 3.125101327896118164e-02
9.664210677146911621e-02 1.687749475240707397e-01 1.751404702663421631e-01 2.658852934837341309e-01 -1.592788100242614746e-02 -1.141050755977630615e-01 -1.294424980878829956e-01 1.229630485177040100e-01 2.715395689010620117e-01 7.636744529008865356e-02 1.871669590473175049e-01 1.280499994754791260e-01 -1.016197502613067627e-01 4.706091713160276413e-03 -5.924028903245925903e-02 1.522147506475448608e-01 -3.567662835121154785e-01 3.661948442459106445e-01 -1.107995733618736267e-01 4.242765717208385468e-03 1.803274825215339661e-02 5.639631301164627075e-02 -6.989877671003341675e-02 2.124445885419845581e-01 -2.247825264930725098e-01 1.640356481075286865e-01 -2.206532284617424011e-03 -8.444283902645111084e-02 -9.170873463153839111e-02 -5.876633524894714355e-02 4.244861900806427002e-01 2.093161940574645996e-01
-1.313306391239166260e-01 -1.316903624683618546e-02 -1.095125526189804077e-01 -4.800396040081977844e-02 4.283754155039787292e-02 -1.890054494142532349e-01 -2.291012853384017944e-01 -2.166440337896347046e-01 2.168959230184555054e-01 5.289117619395256042e-02 -1.099681109189987183e-01 -1.473474204540252686e-01 -6.550171971321105957e-02 1.717861443758010864e-01 -1.929479688405990601e-01 1.294908821582794189e-01 -3.995709121227264404e-01 1.708422303199768066e-01 8.757265657186508179e-02 -1.906940191984176636e-01 3.945520147681236267e-03 -2.041417211294174194e-01 -5.626175925135612488e-02 3.898483514785766602e-01 1.885052174329757690e-01 3.400473594665527344e-01 1.255503594875335693e-01 -2.657665684819221497e-02 5.823631584644317627e-02 -1.138395667076110840e-01 1.578387022018432617e-01 1.457559764385223389e-01
1.287253797054290771e-01 -4.574112966656684875e-02 9.078842401504516602e-02 1.185289844870567322e-01 1.885003149509429932e-01 -1.602802574634552002e-01 -2.529174089431762695e-02 9.236796945333480835e-02 4.785864353179931641e-01 1.896042674779891968e-01 -3.523894771933555603e-02 1.533896923065185547e-01 8.173921704292297363e-02 -2.593572735786437988e-01 9.248562902212142944e-02 1.153716910630464554e-02 -4.629262387752532959e-01 6.846341490745544434e-02 -1.148123741149902344e-01 1.500866562128067017e-01 5.940740928053855896e-03 -9.006617218255996704e-02 8.455549180507659912e-02 2.827269136905670166e-01 -8.705935627222061157e-02 5.983752012252807617e-02 3.744224458932876587e-02 -3.977394849061965942e-02 2.375990897417068481e-02 -1.183593422174453735e-01 3.527358472347259521e-01 1.148304939270019531e-01
2.164795249700546265e-01 1.014092564582824707e-01 7.697509229183197021e-02 1.324725598096847534e-01 1.093119382858276367e-01 -3.400923684239387512e-02 6.124597415328025818e-02 2.399088293313980103e-01 3.160413205623626709e-01 2.606701850891113281e-01 1.439723372459411621e-01 -6.351114809513092041e-02 6.728118658065795898e-02 -1.721309125423431396e-01 2.059394419193267822e-01 9.480692446231842041e-02 -3.113697767257690430e-01 1.299041211605072021e-01 -2.074901610612869263e-01 4.435468092560768127e-02 -6.437231600284576416e-02 -2.312778532505035400e-01 1.125040948390960693e-01 4.261332452297210693e-01 6.145706865936517715e-04 -7.610948290675878525e-03 9.592904150485992432e-02 -1.348356902599334717e-01 -5.161754041910171509e-02 -1.986885070800781250e-01 2.269035875797271729e-01 1.871463656425476074e-01
-1.306340545415878296e-01 1.858544647693634033e-01 -2.703379653394222260e-02 -1.786296069622039795e-02 -2.240031510591506958e-01 -3.241058588027954102e-01 -1.778732538223266602e-01 1.675302833318710327e-01 2.382592111825942993e-01 -1.101458668708801270e-01 2.283742576837539673e-01 -1.172796338796615601e-01 -7.794614881277084351e-02 -1.274045407772064209e-01 4.661046899855136871e-03 1.148364692926406860e-01 -4.095673859119415283e-01 1.711211353540420532e-01 -7.493185251951217651e-02 9.477581828832626343e-02 -6.730726361274719238e-02 1.079584658145904541e-01 -2.120508849620819092e-01 2.114423811435699463e-01 -2.231545299291610718e-01 2.582465112209320068e-01 8.669777959585189819e-02 8.588583022356033325e-02 1.127747297286987305e-01 6.023302301764488220e-02 2.997815012931823730e-01 8.371956646442413330e-02
1.367235630750656128e-01 1.345147788524627686e-01 -1.110695824027061462e-01 -2.585287988185882568e-01 -6.173279881477355957e-02 -3.470183014869689941e-01 -1.978065073490142822e-01 1.219533756375312805e-01 3.242148160934448242e-01 3.447619080543518066e-01 -8.800447732210159302e-02 -1.266431361436843872e-01 3.239324986934661865e-01 -2.760876715183258057e-02 1.576600074768066406e-01 -4.135561361908912659e-02 -1.053158864378929138e-01 -2.334495773538947105e-03 1.126568838953971863e-01 1.142169535160064697e-01 1.422796100378036499e-01 -3.044433891773223877e-01 -1.232969909906387329e-01 4.023795202374458313e-02 -2.965839952230453491e-02 2.359267026185989380e-01 1.626766175031661987e-01 -1.354896873235702515e-01 -1.007753238081932068e-01 -1.359301507472991943e-01 1.666690707206726074e-01 3.778347000479698181e-02
1.715986430644989014e-01 1.519224047660827637e-01 -9.941799193620681763e-02 1.597985774278640747e-01 -2.592592500150203705e-02 -2.988587319850921631e-01 -2.396654486656188965e-01 1.370869278907775879e-01 -1.538022458553314209e-01 3.101910352706909180e-01 2.438690215349197388e-01 -9.739378094673156738e-02 1.085258051753044128e-01 8.404935896396636963e-02 -1.695209294557571411e-01 7.817299664020538330e-02 -4.548267424106597900e-01 -2.829264290630817413e-02 -6.347143650054931641e-02 -9.219051152467727661e-02 -3.955387324094772339e-02 -2.798337340354919434e-01 -1.868956834077835083e-01 1.898370385169982910e-01 -1.896110475063323975e-01 -5.745647475123405457e-02 1.039579138159751892e-01 -2.085750997066497803e-01 1.040587648749351501e-01 -1.586180627346038818e-01 5.062290281057357788e-02 1.269276905804872513e-02
-7.368741929531097412e-02 2.758578360080718994e-01 1.407066732645034790e-01 -7.312818616628646851e-02 6.059597432613372803e-02 -2.717392146587371826e-01 -1.818886697292327881e-01 6.737828999757766724e-02 1.693155020475387573e-01 1.776570677757263184e-01 3.086847960948944092e-01 -1.921361237764358521e-01 -1.062088981270790100e-01 -5.228613317012786865e-02 1.681240200996398926e-01 2.430069074034690857e-02 -4.532511234283447266e-01 -1.583296433091163635e-02 -4.304265230894088745e-02 6.791774928569793701e-02 3.351928293704986572e-02 -7.487152516841888428e-02 -3.914777040481567383e-01 2.332233190536499023e-01 -1.470666378736495972e-01 1.233265269547700882e-02 -4.126660153269767761e-02 -7.629952579736709595e-02 -1.892568171024322510e-01 1.388906091451644897e-01 1.771914362907409668e-01 2.335727773606777191e-02
-3.385134041309356689e-02 1.142665669322013855e-01 5.426393449306488037e-02 3.397640585899353027e-01 -1.024539768695831299e-01 -3.644103705883026123e-01 -3.985498100519180298e-02 -3.671783506870269775e-01 2.352129369974136353e-01 2.044571489095687866e-01 -2.086297376081347466e-03 8.786395192146301270e-03 1.656077206134796143e-01 -2.036854997277259827e-02 -6.494278460741043091e-02 -1.756960302591323853e-01 -3.272650018334388733e-02 1.088026314973831177e-01 9.726239740848541260e-02 1.030809283256530762e-01 -4.028165712952613831e-02 -2.350897639989852905e-01 4.393165186047554016e-02 9.150266647338867188e-02 7.199709862470626831e-02 3.523211777210235596e-01 1.559235602617263794e-01 1.590699851512908936e-01 -1.546461731195449829e-01 1.284845755435526371e-03 -7.188033312559127808e-02 3.455083072185516357e-01
1.826477795839309692e-01 -5.100641027092933655e-02 9.921397268772125244e-02 2.524563074111938477e-01 4.683866724371910095e-02 -2.462717294692993164e-01 -1.167533025145530701e-01 8.537000417709350586e-02 3.040878474712371826e-01 1.811857223510742188e-01 4.357386007905006409e-02 -5.007059127092361450e-02 8.324727416038513184e-02 -2.554517090320587158e-01 -1.064591258764266968e-01 -2.320305816829204559e-02 -2.251710146665573120e-01 1.654024124145507812e-01 -8.192185196094214916e-04 -4.758471250534057617e-02 -1.847450137138366699e-01 -1.380719393491744995e-01 1.192411035299301147e-01 2.448542863130569458e-01 -6.519395858049392700e-02 7.867101579904556274e-02 1.816006004810333252e-01 -1.032728180289268494e-01 4.929178208112716675e-02 8.267851173877716064e-02 5.314280390739440918e-01 1.986963748931884766e-01
1.205535084009170532e-01 4.058563336730003357e-02 1.760036051273345947e-01 -8.247277885675430298e-02 1.003753542900085449e-01 1.157116796821355820e-02 -3.801319599151611328e-01 -1.009191870689392090e-01 -7.331838458776473999e-02 7.315931469202041626e-02 -5.719044059514999390e-02 -1.525130718946456909e-01 -4.467168822884559631e-02 1.776196956634521484e-01 -1.319156885147094727e-01 -1.312158256769180298e-01 -4.648062288761138916e-01 -2.008020281791687012e-01 -4.947928711771965027e-02 -2.031217515468597412e-01 -8.075122535228729248e-02 -8.772073686122894287e-02 1.873449236154556274e-01 7.511946372687816620e-03 -8.405937254428863525e-02 2.889031469821929932e-01 1.763300150632858276e-01 1.601632125675678253e-02 -2.200250327587127686e-01 -7.058344781398773193e-02 1.003942359238862991e-02 3.884678781032562256e-01
3.008922338485717773e-01 2.333637624979019165e-01 -1.309430599212646484e-02 -3.279813751578330994e-02 -1.995826810598373413e-01 -2.561129331588745117e-01 -2.019178718328475952e-01 -2.777853012084960938e-01 2.463003098964691162e-01 7.719133049249649048e-02 3.700177371501922607e-01 -1.129437610507011414e-02 5.913876369595527649e-02 -2.095009386539459229e-01 -7.966951280832290649e-02 -1.916260868310928345e-01 -1.988049447536468506e-01 1.630327850580215454e-01 -6.699030846357345581e-02 -1.293170005083084106e-01 9.870296344161033630e-03 -1.081182509660720825e-01 1.208706274628639221e-01 1.338809728622436523e-01 -1.303279697895050049e-01 -9.007115662097930908e-02 4.943015798926353455e-02 -4.997922852635383606e-02 -2.291956394910812378e-01 -1.935908645391464233e-01 2.061424106359481812e-01 2.051825672388076782e-01
-2.752982378005981445e-01 2.666702568531036377e-01 -8.804748952388763428e-02 2.388383597135543823e-01 -1.388887315988540649e-01 -1.539037525653839111e-01 -1.792150884866714478e-01 -6.875421851873397827e-02 7.468804717063903809e-02 1.298423856496810913e-01 -5.724954977631568909e-02 4.872714355587959290e-02 8.173306286334991455e-02 4.572349041700363159e-02 -1.607120931148529053e-01 2.211465686559677124e-01 -2.951196134090423584e-01 2.373469918966293335e-01 4.268837347626686096e-02 -2.428079545497894287e-01 3.259856998920440674e-02 -5.615342035889625549e-02 -1.039822250604629517e-01 5.316688120365142822e-02 8.192556910216808319e-03 2.741030752658843994e-01 4.473294317722320557e-02 -3.284072279930114746e-01 -5.375766009092330933e-02 -3.088912069797515869e-01 2.626689374446868896e-01 1.499098241329193115e-01
4.291369020938873291e-01 -6.687749177217483521e-03 -1.160375848412513733e-01 7.864722609519958496e-02 7.588389515876770020e-02 -2.545568346977233887e-01 -1.110786274075508118e-01 1.078736856579780579e-01 1.370383799076080322e-01 2.347902804613113403e-01 2.001410871744155884e-01 1.844072043895721436e-01 -5.203292518854141235e-02 -1.982684582471847534e-01 -2.463881373405456543e-01 1.068160682916641235e-01 -3.059326410293579102e-01 7.389870285987854004e-02 -3.742441162467002869e-02 -1.073983162641525269e-01 7.087925821542739868e-02 -2.111780494451522827e-01 -2.722727358341217041e-01 2.507993578910827637e-01 -7.955899834632873535e-02 2.970653176307678223e-01 1.447627991437911987e-01 -1.134841889142990112e-01 -1.944814994931221008e-02 -1.576218940317630768e-02 9.917945414781570435e-02 4.462920874357223511e-02
-1.223155632615089417e-01 1.931434497237205505e-03 -1.488049328327178955e-01 -6.967409700155258179e-02 1.422810405492782593e-01 -2.142127454280853271e-01 -1.166415959596633911e-01 -2.020426690578460693e-01 1.749594956636428833e-01 5.017950385808944702e-02 -1.126340031623840332e-01 -1.948732137680053711e-01 -1.559662818908691406e-01 8.290865272283554077e-02 -2.184738218784332275e-01 1.212239935994148254e-01 -4.461466073989868164e-01 1.762683838605880737e-01 1.220794320106506348e-01 -1.717284321784973145e-01 -7.609926164150238037e-02 -2.794901430606842041e-01 -1.326227188110351562e-01 2.691309452056884766e-01 1.487312018871307373e-01 3.073648810386657715e-01 1.390914320945739746e-01 -1.235559359192848206e-01 8.735090494155883789e-02 -8.789336681365966797e-02 1.364056468009948730e-01 1.626597940921783447e-01
-3.145491778850555420e-01 -1.080032363533973694e-01 5.900087580084800720e-02 -5.285762995481491089e-02 1.463189721107482910e-01 -2.841516137123107910e-01 -7.439382374286651611e-02 -9.086222201585769653e-02 1.484200507402420044e-01 9.954594075679779053e-02 -2.191971689462661743e-01 -8.338388800621032715e-02 -1.905522197484970093e-01 8.155101537704467773e-02 -3.178432583808898926e-02 1.581519097089767456e-01 -3.222833871841430664e-01 -1.582493036985397339e-01 -1.534848567098379135e-02 1.609840095043182373e-01 -8.772582560777664185e-02 -1.141957566142082214e-01 -3.084354400634765625e-01 1.852273344993591309e-01 -1.436707824468612671e-01 3.411732316017150879e-01 1.461059600114822388e-01 9.438328444957733154e-02 -3.243703842163085938e-01 -1.015376746654510498e-01 1.271009165793657303e-02 1.517699211835861206e-01
1.803646236658096313e-01 1.339749246835708618e-01 6.582497060298919678e-02 1.436569243669509888e-01 8.441481739282608032e-02 -4.365100339055061340e-02 5.455140769481658936e-02 2.078032642602920532e-01 1.550012230873107910e-01 3.305720686912536621e-01 3.630209714174270630e-02 -2.945517888292670250e-03 7.849054038524627686e-02 -1.088269650936126709e-01 1.321944594383239746e-01 1.374595016241073608e-01 -3.607403934001922607e-01 1.411828398704528809e-01 -1.835119575262069702e-01 1.610709354281425476e-02 -7.713028043508529663e-02 -2.359964698553085327e-01 1.045458316802978516e-01 5.091474056243896484e-01 -5.115759000182151794e-02 -3.090927749872207642e-02 7.617853581905364990e-02 -1.385284513235092163e-01 -1.563929766416549683e-02 -6.699632853269577026e-02 2.763357162475585938e-01 2.342828661203384399e-01
2.267572730779647827e-01 -9.786659479141235352e-02 7.364508509635925293e-02 -5.240440741181373596e-02 3.091436624526977539e-01 -2.987168729305267334e-01 -9.513673931360244751e-02 1.552325636148452759e-01 3.010306358337402344e-01 9.130238741636276245e-02 -7.634544372558593750e-02 4.217954352498054504e-02 -2.112641464918851852e-03 -3.548124730587005615e-01 1.816481910645961761e-02 -2.030517011880874634e-01 -2.126398086547851562e-01 5.959475040435791016e-02 -1.258783135563135147e-02 7.886848598718643188e-02 -1.988858543336391449e-02 1.053618965670466423e-03 -2.688506841659545898e-01 1.826895624399185181e-01 -1.476826965808868408e-01 6.476229429244995117e-02 7.673546671867370605e-02 -1.883835345506668091e-01 -1.392734199762344360e-01 9.684389829635620117e-02 2.000430822372436523e-01 3.761531114578247070e-01
-1.902272105216979980e-01 -1.940669305622577667e-02 -8.297567814588546753e-02 -9.698472172021865845e-02 1.894016414880752563e-01 -1.558658778667449951e-01 -1.068208292126655579e-01 -2.755728065967559814e-01 1.304343193769454956e-01 -2.069608494639396667e-02 -7.759205251932144165e-02 -1.574287116527557373e-01 -1.742279827594757080e-01 3.325669467449188232e-02 -2.102644741535186768e-01 1.403279900550842285e-01 -3.950652480125427246e-01 1.937414854764938354e-01 1.099867969751358032e-01 -1.569254994392395020e-01 -3.574478253722190857e-02 -2.386150062084197998e-01 -8.446547389030456543e-02 3.018432259559631348e-01 9.316892176866531372e-02 3.844000101089477539e-01 1.771046519279479980e-01 -9.456040710210800171e-02 9.685538709163665771e-02 -1.544754505157470703e-01 1.145196482539176941e-01 1.615985184907913208e-01
2.376845031976699829e-01 -2.744103036820888519e-02 2.341875135898590088e-01 2.428578138351440430e-01 5.721349734812974930e-04 -1.509934067726135254e-01 -1.210875362157821655e-01 9.016656130552291870e-02 -1.350394636392593384e-01 -1.046942733228206635e-02 6.897956877946853638e-02 9.870100766420364380e-02 7.346595823764801025e-02 7.459696847945451736e-03 -8.618021011352539062e-02 1.314183026552200317e-01 -3.417760431766510010e-01 -2.086768001317977905e-01 -5.677659530192613602e-03 2.862623520195484161e-02 1.944590918719768524e-02 -2.033558487892150879e-01 9.626756072975695133e-04 1.663910448551177979e-01 4.134778399020433426e-03 2.329410761594772339e-01 8.730848878622055054e-02 -8.807285130023956299e-02 -4.038575887680053711e-01 -1.648281365633010864e-01 4.619825482368469238e-01 1.279034614562988281e-01
1.531961709260940552e-01 2.325230836868286133e-01 8.992702513933181763e-02 7.479269057512283325e-02 -6.010339036583900452e-02 -9.950330108404159546e-02 1.875210553407669067e-02 -1.920893192291259766e-01 8.610063046216964722e-02 1.073971614241600037e-01 8.413664996623992920e-02 -2.400554716587066650e-01 1.723384410142898560e-01 -1.708684712648391724e-01 -2.920995652675628662e-01 -2.812200784683227539e-01 -3.678905367851257324e-01 -7.119969278573989868e-02 -1.582671105861663818e-01 -1.793723553419113159e-01 6.894133239984512329e-02 -3.344522789120674133e-02 -1.860655695199966431e-01 2.747069597244262695e-01 1.221469491720199585e-01 6.529616564512252808e-02 -4.623907804489135742e-02 -5.587871745228767395e-02 -3.645362854003906250e-01 1.352871507406234741e-01 -3.704066039063036442e-04 2.486732304096221924e-01
1.831177473068237305e-01 -9.765314310789108276e-02 -6.669889390468597412e-02 1.485146880149841309e-01 2.239364683628082275e-01 -2.171062678098678589e-01 -6.346707791090011597e-02 5.195724591612815857e-02 2.647033631801605225e-01 1.007225215435028076e-01 -2.140614949166774750e-02 1.670294255018234253e-01 1.798523068428039551e-01 -2.344640046358108521e-01 -1.489268988370895386e-01 1.468793004751205444e-01 -1.610560268163681030e-01 -1.549155078828334808e-02 1.357926335185766220e-02 2.058731317520141602e-01 -1.950083225965499878e-01 -1.850370913743972778e-01 5.220258980989456177e-02 2.557873129844665527e-01 -1.224354952573776245e-01 1.226020976901054382e-01 2.863282561302185059e-01 -1.596476882696151733e-01 -9.009026736021041870e-02 -5.866871401667594910e-02 4.612020552158355713e-01 1.258894950151443481e-01
-3.128143846988677979e-01 -5.067060887813568115e-02 -2.450986951589584351e-02 1.833399385213851929e-01 -1.645135134458541870e-02 -2.826059460639953613e-01 -2.729200124740600586e-01 -3.073841631412506104e-01 6.830829381942749023e-02 9.254564344882965088e-02 -8.415178209543228149e-02 -5.080733820796012878e-02 -2.448399027343839407e-04 2.357539236545562744e-01 -4.247234761714935303e-02 1.854690760374069214e-01 -3.958240151405334473e-01 -3.596870601177215576e-02 1.495511829853057861e-01 1.005423367023468018e-01 7.361171394586563110e-02 -9.099213033914566040e-02 -1.650825589895248413e-01 9.929293394088745117e-02 -7.180810719728469849e-02 2.779445648193359375e-01 1.244299039244651794e-01 5.777933448553085327e-02 -2.035726606845855713e-01 -2.131768614053726196e-01 2.686983346939086914e-01 -3.428660565987229347e-03
-2.109165191650390625e-01 1.297147572040557861e-01 2.732345759868621826e-01 -8.684453554451465607e-03 8.870446681976318359e-02 -3.720690310001373291e-01 -2.200606912374496460e-01 1.588362902402877808e-01 2.233072519302368164e-01 1.089931130409240723e-01 4.534753412008285522e-02 -1.622035205364227295e-01 -4.473610222339630127e-02 -6.516858935356140137e-02 3.480858728289604187e-02 1.118122339248657227e-01 -5.157115459442138672e-01 5.515252426266670227e-02 1.696370989084243774e-01 1.150246802717447281e-02 1.012664008885622025e-02 -1.489437818527221680e-01 2.843067049980163574e-02 8.743561059236526489e-02 7.171060889959335327e-02 7.940366119146347046e-02 1.761541664600372314e-01 -3.311363458633422852e-01 4.378029331564903259e-02 -1.866180747747421265e-01 -8.466008305549621582e-02 9.609363973140716553e-02
1.554108858108520508e-01 2.467500269412994385e-01 -7.363487780094146729e-02 1.622076146304607391e-02 7.179149240255355835e-02 -2.932232618331909180e-01 1.219468563795089722e-01 -7.051876932382583618e-02 3.637710120528936386e-03 2.656692862510681152e-01 1.178457364439964294e-01 -9.774919599294662476e-02 -1.954164728522300720e-02 8.682302385568618774e-02 -2.505330443382263184e-01 -2.363835275173187256e-01 -1.922184228897094727e-01 -1.748186051845550537e-01 -1.941234618425369263e-01 -5.824425444006919861e-02 -3.522171378135681152e-01 -3.683587312698364258e-01 -1.274389773607254028e-01 2.470560073852539062e-01 6.740236282348632812e-02 1.097055971622467041e-01 -1.569447666406631470e-01 -4.693058133125305176e-02 -2.119807898998260498e-01 -8.988493680953979492e-02 8.988698944449424744e-03 1.886324137449264526e-01
1.116404589265584946e-02 2.461505681276321411e-01 -7.171335071325302124e-02 1.576396673917770386e-01 -1.850163042545318604e-01 -2.950149476528167725e-01 -1.081448271870613098e-01 -1.802290044724941254e-02 -2.087259441614151001e-01 2.813003957271575928e-01 1.578329056501388550e-01 -1.164080873131752014e-01 -2.985032333526760340e-04 1.590738147497177124e-01 -6.998644024133682251e-02 -2.210159301757812500e-01 -4.254207909107208252e-01 -2.130888849496841431e-01 -2.039168030023574829e-01 7.829306274652481079e-02 -1.097207218408584595e-01 -1.473561525344848633e-01 -3.180710971355438232e-01 -1.870082505047321320e-02 6.288022547960281372e-02 1.741043925285339355e-01 2.346832305192947388e-02 -2.173514217138290405e-01 -1.153774410486221313e-01 3.674641251564025879e-02 6.438934803009033203e-02 1.598688960075378418e-01
-1.439234167337417603e-01 1.609427928924560547e-01 -1.113655716180801392e-01 -3.209886699914932251e-02 -3.036189824342727661e-02 -1.873090267181396484e-01 -2.665073573589324951e-01 1.401165574789047241e-01 2.183959260582923889e-02 3.073619306087493896e-01 3.542881906032562256e-01 -1.281866878271102905e-01 -1.223827525973320007e-01 8.485538512468338013e-02 4.289122670888900757e-02 1.926914304494857788e-01 -3.779764175415039062e-01 -8.732781559228897095e-02 2.741286717355251312e-02 1.953084021806716919e-01 1.270001083612442017e-01 -2.328602075576782227e-01 -2.476153820753097534e-01 2.966506183147430420e-01 -8.648008108139038086e-02 1.858737617731094360e-01 1.035565882921218872e-01 -1.293323282152414322e-02 -4.109944403171539307e-02 6.152207776904106140e-02 2.831410430371761322e-02 2.167618274688720703e-01
2.853215932846069336e-01 -8.451160043478012085e-03 -1.242747306823730469e-01 -1.705602928996086121e-02 8.558902144432067871e-02 -2.361444532871246338e-01 -1.568329185247421265e-01 -2.176665067672729492e-01 -2.750718966126441956e-03 1.341895759105682373e-01 1.474404484033584595e-01 -2.433573640882968903e-02 2.231128327548503876e-02 2.657060511410236359e-02 1.012343913316726685e-01 -2.052311599254608154e-01 -4.379180073738098145e-01 -4.465327039361000061e-02 8.030958473682403564e-02 -7.512492686510086060e-02 -1.278068870306015015e-02 -1.791867762804031372e-01 -1.182631328701972961e-01 1.452044248580932617e-01 9.796030074357986450e-02 -1.317006442695856094e-02 7.391325384378433228e-02 2.065962851047515869e-01 -4.104920923709869385e-01 3.369535133242607117e-02 9.847559034824371338e-02 4.041659533977508545e-01
8.173082768917083740e-02 2.260074764490127563e-02 -7.905262708663940430e-02 1.874485611915588379e-01 -1.365585485473275185e-03 -2.726791501045227051e-01 -1.095450073480606079e-01 -9.310617297887802124e-02 -1.988815888762474060e-02 2.755918204784393311e-01 -9.212524443864822388e-02 -2.905795350670814514e-03 6.215654313564300537e-02 1.163887307047843933e-01 -4.804808180779218674e-03 -2.732513546943664551e-01 -4.640922546386718750e-01 -1.920284032821655273e-01 3.645291924476623535e-02 5.872076749801635742e-02 4.821933060884475708e-02 -2.501969635486602783e-01 1.924172602593898773e-02 3.114937990903854370e-02 -2.341420203447341919e-02 -3.075857087969779968e-02 2.127842307090759277e-01 1.623153686523437500e-01 -2.137190103530883789e-01 1.494105905294418335e-01 2.971982657909393311e-01 3.559716939926147461e-01
2.628598511219024658e-01 -8.664736151695251465e-02 -2.862705383449792862e-03 1.675958782434463501e-01 2.676281332969665527e-01 -2.664903998374938965e-01 -1.035120040178298950e-01 -4.911868018098175526e-04 4.076924026012420654e-01 4.335586726665496826e-02 3.425103425979614258e-02 -2.498135529458522797e-02 2.161178179085254669e-02 -2.059018909931182861e-01 -1.666605621576309204e-01 -7.392775267362594604e-02 -1.872041374444961548e-01 1.265379190444946289e-01 -8.075893856585025787e-03 1.203504502773284912e-01 -1.752890050411224365e-01 -3.225247561931610107e-02 5.552933365106582642e-02 2.145122587680816650e-01 -8.959496766328811646e-02 2.130185514688491821e-01 2.622073888778686523e-01 -5.101121589541435242e-02 6.755472719669342041e-02 1.132937893271446228e-01 3.944327235221862793e-01 2.274691164493560791e-01
-8.938418328762054443e-02 -5.860643833875656128e-02 1.200109124183654785e-01 1.725310385227203369e-01 -3.178036957979202271e-02 -2.978638410568237305e-01 -7.910037785768508911e-02 5.776608735322952271e-02 6.081309542059898376e-02 -5.564369726926088333e-03 7.593821734189987183e-03 2.315242439508438110e-01 2.792331278324127197e-01 -2.149636391550302505e-03 -3.178447782993316650e-01 -3.821237757802009583e-02 -1.623375266790390015e-01 -9.917610138654708862e-02 -1.246773004531860352e-01 -2.497109323740005493e-01 2.324094176292419434e-01 -1.054486557841300964e-01 -1.374242901802062988e-01 2.720994055271148682e-01 1.290848702192306519e-01 8.846975862979888916e-03 2.354780025780200958e-02 -4.932085052132606506e-02 -2.956393361091613770e-01 -2.671284079551696777e-01 2.660948634147644043e-01 2.928937971591949463e-01
1.406138241291046143e-01 1.128287389874458313e-01 6.418145447969436646e-02 6.029038503766059875e-02 -1.340240240097045898e-01 -8.196489652618765831e-04 -1.193833723664283752e-01 -2.135251760482788086e-01 -1.696145087480545044e-01 5.766737088561058044e-02 8.044752478599548340e-02 1.191140040755271912e-01 -2.516686618328094482e-01 -7.863371819257736206e-02 2.246250063180923462e-01 -1.084019541740417480e-01 -2.968203425407409668e-01 -1.312693953514099121e-01 -1.246135383844375610e-01 -2.248525023460388184e-01 3.844016045331954956e-02 -1.605756282806396484e-01 -3.303289115428924561e-01 1.860097348690032959e-01 -1.964955627918243408e-01 3.955834805965423584e-01 9.826475381851196289e-02 5.237195268273353577e-02 -1.124893128871917725e-01 -1.824620813131332397e-01 3.198203444480895996e-02 3.171553611755371094e-01
-1.520673632621765137e-01 4.892470315098762512e-02 -1.171632185578346252e-01 1.248557493090629578e-02 -8.527836180292069912e-04 -1.978443264961242676e-01 -1.698635965585708618e-01 -1.301516741514205933e-01 2.050194740295410156e-01 4.924323782324790955e-02 -7.111410051584243774e-02 -1.826872676610946655e-01 -8.073706924915313721e-02 2.640805840492248535e-01 -4.787951707839965820e-02 6.304164230823516846e-02 -5.358634591102600098e-01 2.024400830268859863e-01 1.554174721240997314e-01 -2.099323570728302002e-01 6.256859004497528076e-02 -1.886482089757919312e-01 -8.778721839189529419e-02 1.534098684787750244e-01 1.987590938806533813e-01 2.925337255001068115e-01 8.637910336256027222e-02 -9.530797600746154785e-02 1.438029259443283081e-01 -1.844185739755630493e-01 6.991357356309890747e-02 2.048012912273406982e-01
-2.571723982691764832e-02 -7.907738909125328064e-03 1.711674034595489502e-01 -1.618679165840148926e-01 -7.609073072671890259e-02 -2.339052557945251465e-01 2.046582251787185669e-01 -3.384835124015808105e-01 1.593234986066818237e-01 9.435991942882537842e-02 4.680434940382838249e-04 -7.215743511915206909e-02 1.462996006011962891e-01 2.080258727073669434e-01 2.189218252897262573e-01 4.742626845836639404e-02 1.239887531846761703e-02 1.108924858272075653e-02 -4.911620635539293289e-03 1.820425987243652344e-01 -2.578726708889007568e-01 -2.493998259305953979e-01 -9.844177961349487305e-02 2.686140239238739014e-01 4.637753590941429138e-03 1.306913793087005615e-01 1.741169691085815430e-01 -1.119749713689088821e-02 1.555280992761254311e-03 -3.932426273822784424e-01 2.661146223545074463e-01 2.355500310659408569e-01
-2.066390067338943481e-01 2.935821935534477234e-02 -7.239364832639694214e-02 1.502435803413391113e-01 1.490274630486965179e-02 -1.158387809991836548e-01 -1.259449422359466553e-01 -3.101255595684051514e-01 2.496931254863739014e-01 -5.763054639101028442e-02 1.170518547296524048e-01 -4.463193938136100769e-02 -1.310876160860061646e-01 2.096980512142181396e-01 -5.058048665523529053e-02 4.830305930227041245e-03 -2.866458296775817871e-01 -2.478036582469940186e-01 2.269692867994308472e-01 1.522517651319503784e-01 1.568024605512619019e-02 -5.806875228881835938e-02 -7.506833970546722412e-02 4.530884698033332825e-02 -1.515253633260726929e-01 3.657447397708892822e-01 6.563182920217514038e-02 1.938695907592773438e-01 -2.882864177227020264e-01 -2.310704588890075684e-01 2.364193797111511230e-01 1.930042058229446411e-01
-3.026185035705566406e-01 -4.148282483220100403e-02 -1.607805490493774414e-02 1.185670495033264160e-01 -1.252884715795516968e-01 -1.974978446960449219e-01 -1.646863222122192383e-01 -2.187205106019973755e-01 -7.459708303213119507e-02 7.879647612571716309e-02 3.744757920503616333e-02 -2.187260389328002930e-01 4.890890046954154968e-02 2.387356385588645935e-02 -9.647533297538757324e-02 1.480150222778320312e-01 -4.066167473793029785e-01 -2.018543034791946411e-01 1.478860676288604736e-01 -1.848345622420310974e-02 6.154958903789520264e-02 4.441069811582565308e-02 -1.095919758081436157e-01 6.251354515552520752e-02 -2.138220071792602539e-01 4.049102663993835449e-01 4.099928587675094604e-02 -5.762027576565742493e-02 -1.576237827539443970e-01 -3.120963275432586670e-01 1.952883154153823853e-01 2.061393857002258301e-01
7.052717357873916626e-02 1.611688584089279175e-01 1.609164848923683167e-02 -1.111415177583694458e-01 1.532457210123538971e-02 -3.010117709636688232e-01 -2.069307416677474976e-01 1.391359865665435791e-01 2.006059587001800537e-01 3.840364515781402588e-01 1.712534110993146896e-03 -1.067444905638694763e-01 1.970776617527008057e-01 -1.105673983693122864e-01 6.104737147688865662e-02 -8.436191827058792114e-02 -2.974005937576293945e-01 -5.053601786494255066e-02 -2.543546445667743683e-02 1.657695025205612183e-01 2.857560217380523682e-01 6.693325191736221313e-02 -1.611300408840179443e-01 1.671647429466247559e-01 -3.357552289962768555e-01 2.297945171594619751e-01 1.610556393861770630e-01 -1.865605264902114868e-01 -1.587689965963363647e-01 -6.663360446691513062e-02 1.501281410455703735e-01 6.889560818672180176e-02
6.060362234711647034e-02 6.513857282698154449e-03 -9.014960378408432007e-02 8.242059499025344849e-02 9.740966558456420898e-02 -8.135862648487091064e-02 -3.110105395317077637e-01 -3.136196434497833252e-01 -1.599412038922309875e-02 -6.964839994907379150e-03 -5.564699415117502213e-03 -3.670161217451095581e-02 -2.901385426521301270e-01 1.038713902235031128e-01 2.108360268175601959e-02 -8.155827224254608154e-02 -3.539476096630096436e-01 -3.037581406533718109e-02 -5.920425802469253540e-02 1.235417276620864868e-01 1.113401725888252258e-01 5.210676789283752441e-02 -2.052180022001266479e-01 1.637293696403503418e-01 -1.828903704881668091e-01 8.065787144005298615e-03 2.470301538705825806e-01 2.085264921188354492e-01 -3.885744214057922363e-01 -9.268663078546524048e-02 2.780628800392150879e-01 2.500005662441253662e-01
-1.853793561458587646e-01 2.242214083671569824e-01 7.251204550266265869e-02 1.994840055704116821e-01 -8.756926655769348145e-02 -3.646493554115295410e-01 5.254415795207023621e-02 -3.443925380706787109e-01 2.161358147859573364e-01 -6.313981860876083374e-02 -1.552483737468719482e-01 -8.100721240043640137e-02 -1.620752736926078796e-02 -8.314915001392364502e-02 -9.299952536821365356e-03 2.152771353721618652e-01 -7.043260335922241211e-02 2.538968250155448914e-02 -1.372654289007186890e-01 -5.144119262695312500e-02 -2.340133488178253174e-02 -3.748247623443603516e-01 6.702523678541183472e-02 3.205420374870300293e-01 -2.187077552080154419e-01 1.641099750995635986e-01 2.643340229988098145e-01 -1.260803639888763428e-01 5.215406790375709534e-02 -8.455263450741767883e-03 -7.231324911117553711e-02 1.714679300785064697e-01
8.309728652238845825e-02 2.625342607498168945e-01 -4.792685061693191528e-02 -8.886831998825073242e-02 6.747427582740783691e-02 -2.445538491010665894e-01 -1.379341185092926025e-01 -5.841296538710594177e-02 1.412775069475173950e-01 2.380798757076263428e-01 9.515413641929626465e-02 1.414661705493927002e-01 1.532270908355712891e-01 -2.867486476898193359e-01 -3.028622083365917206e-02 1.846602186560630798e-02 -3.385047018527984619e-01 9.552740305662155151e-02 -4.572391882538795471e-02 -5.084131658077239990e-02 3.480829000473022461e-01 9.944926947355270386e-02 -8.114424347877502441e-02 3.192623853683471680e-01 -3.397393524646759033e-01 2.278374135494232178e-01 9.177158027887344360e-02 -1.042967140674591064e-01 -1.725658327341079712e-01 -7.968658208847045898e-02 1.048890575766563416e-01 1.131133362650871277e-01
1.076053828001022339e-01 4.500164836645126343e-02 1.382811814546585083e-01 1.672818660736083984e-01 -9.838046878576278687e-02 3.748682513833045959e-02 -1.986099593341350555e-02 5.654740706086158752e-02 1.762398183345794678e-01 -4.699540324509143829e-03 -5.019230395555496216e-02 2.720469236373901367e-01 -2.482972573488950729e-03 2.554214596748352051e-01 9.720311313867568970e-02 4.588850587606430054e-02 -2.849151790142059326e-01 -6.020518392324447632e-02 -1.427392810583114624e-01 7.544126361608505249e-02 3.379106894135475159e-02 -3.139284551143646240e-01 -1.962761282920837402e-01 2.385568618774414062e-01 -3.454223573207855225e-01 2.185196578502655029e-01 -1.981783844530582428e-02 -1.718792915344238281e-01 -4.132368266582489014e-01 -9.071828424930572510e-02 2.240363508462905884e-01 -8.955470472574234009e-02
-1.231152489781379700e-01 2.205634117126464844e-01 4.633362591266632080e-02 8.104669302701950073e-02 -5.111503880470991135e-03 -2.224769890308380127e-01 -2.544899284839630127e-01 -8.890344202518463135e-02 1.549493074417114258e-01 -4.167091846466064453e-02 1.957833617925643921e-01 2.844073772430419922e-01 2.527683973312377930e-01 6.172515079379081726e-02 -2.914590835571289062e-01 -5.751705914735794067e-02 -1.166169568896293640e-01 8.707608282566070557e-02 1.351017970591783524e-02 -2.922411262989044189e-01 -2.249497771263122559e-01 -1.761014461517333984e-01 -2.599566578865051270e-01 1.281163990497589111e-01 -2.007981091737747192e-01 2.806095182895660400e-01 1.595488041639328003e-01 7.132247835397720337e-02 -5.395805928856134415e-04 -2.725511789321899414e-01 -6.558602303266525269e-02 6.164689362049102783e-02
-2.121752947568893433e-01 7.952776551246643066e-02 -1.167289614677429199e-01 3.551343083381652832e-01 -1.168740540742874146e-01 -2.090708613395690918e-01 -9.975301474332809448e-02 -1.337942779064178467e-01 9.985380619764328003e-02 2.472887374460697174e-02 -4.701126366853713989e-02 1.593707054853439331e-01 -1.231394633650779724e-01 3.475230038166046143e-01 -1.433451622724533081e-01 -1.620612144470214844e-01 -2.193311005830764771e-01 -3.389241099357604980e-01 2.073605777695775032e-03 4.379412159323692322e-02 2.527541108429431915e-02 -1.088662818074226379e-01 -1.749901920557022095e-01 6.881435215473175049e-02 -1.153988242149353027e-01 2.730232179164886475e-01 1.040897443890571594e-01 -6.185416504740715027e-02 1.047960761934518814e-02 -2.009112685918807983e-01 3.312825858592987061e-01 1.930352896451950073e-01
-1.277993917465209961e-01 3.177436068654060364e-02 -1.076998636126518250e-01 2.614891156554222107e-02 7.566451095044612885e-04 -2.005452364683151245e-01 -5.958887189626693726e-02 -5.699635669589042664e-02 8.151077479124069214e-02 2.757900953292846680e-02 5.242539569735527039e-03 -8.849316090345382690e-02 -9.160774759948253632e-03 2.158820033073425293e-01 -2.527703046798706055e-01 1.828692853450775146e-01 -3.483955562114715576e-01 1.126542463898658752e-01 1.156040132045745850e-01 -3.018573522567749023e-01 -9.398249536752700806e-02 -2.947753071784973145e-01 -3.460943698883056641e-02 3.065930902957916260e-01 7.341460138559341431e-02 5.052036643028259277e-01 8.019229280762374401e-04 -1.793012954294681549e-02 7.686766237020492554e-02 -1.961450576782226562e-01 9.034250676631927490e-02 1.452915072441101074e-01
-1.548379659652709961e-02 1.298057381063699722e-03 -2.563409879803657532e-02 6.592407822608947754e-02 -1.539261490106582642e-01 -2.868688106536865234e-01 -2.968088723719120026e-02 -2.559813857078552246e-01 -6.888899020850658417e-03 1.034215316176414490e-01 -6.038332358002662659e-02 -1.442210972309112549e-01 2.217617779970169067e-01 2.975552380084991455e-01 1.008963957428932190e-01 -9.536076337099075317e-02 -2.107711136341094971e-01 -1.545842085033655167e-02 1.564216315746307373e-01 1.390592157840728760e-01 -3.022323846817016602e-01 -5.638275668025016785e-02 -3.502125293016433716e-02 2.676766216754913330e-01 -1.188697591423988342e-01 3.173586428165435791e-01 1.853343099355697632e-01 -1.754029095172882080e-02 -2.887147068977355957e-01 -1.737224757671356201e-01 3.335213065147399902e-01 6.016151979565620422e-03
1.301849484443664551e-01 2.339321970939636230e-01 -1.190791726112365723e-01 4.890512675046920776e-02 8.077515661716461182e-02 -2.235979437828063965e-01 -5.598123371601104736e-02 -2.949329279363155365e-02 7.183797657489776611e-02 3.000512421131134033e-01 3.237470611929893494e-02 -9.864679723978042603e-02 2.842205949127674103e-02 3.020130796357989311e-03 -1.299182474613189697e-01 -2.736110687255859375e-01 -2.386768311262130737e-01 -2.424325942993164062e-01 -1.520723998546600342e-01 9.814859367907047272e-03 -3.130611181259155273e-01 -3.269751071929931641e-01 -1.448923498392105103e-01 2.921040952205657959e-01 8.783208578824996948e-02 1.809425950050354004e-01 -2.230523824691772461e-01 -6.485199928283691406e-02 -2.394992113113403320e-01 -9.334926493465900421e-03 1.010175142437219620e-02 2.248089760541915894e-01
3.997781872749328613e-02 2.767454087734222412e-02 -9.207148849964141846e-02 -1.786143481731414795e-01 -4.882529843598604202e-03 -2.064898163080215454e-01 -1.570706069469451904e-01 -2.586192488670349121e-01 5.520019307732582092e-02 -5.510616675019264221e-02 3.996099531650543213e-02 -1.314543932676315308e-02 -5.832749605178833008e-02 8.818582445383071899e-02 3.253052756190299988e-02 -2.493669539690017700e-01 -2.075656503438949585e-01 1.397960782051086426e-01 -4.899675846099853516e-01 -1.520010828971862793e-01 -7.343672215938568115e-02 -7.229471113532781601e-03 -1.856692135334014893e-01 2.970310151576995850e-01 -1.903922110795974731e-01 1.811203062534332275e-01 8.643093705177307129e-02 2.431548088788986206e-01 -1.150142624974250793e-01 -3.843451291322708130e-02 9.489580988883972168e-02 3.570163846015930176e-01
6.056003272533416748e-02 9.174612164497375488e-02 3.454618528485298157e-02 -1.954513788223266602e-01 -6.139941513538360596e-02 -1.541621237993240356e-02 -1.986494213342666626e-01 -2.193058431148529053e-01 7.783374190330505371e-02 7.572825532406568527e-03 8.556084334850311279e-02 -4.525119811296463013e-02 1.560847312211990356e-01 -1.266163587570190430e-01 8.785410970449447632e-02 -2.277920693159103394e-01 -4.675654172897338867e-01 2.330856323242187500e-01 -3.488746881484985352e-01 -2.264461219310760498e-01 -1.284912228584289551e-01 -1.827964633703231812e-01 -1.666046530008316040e-01 2.592492401599884033e-01 -5.613663420081138611e-02 -5.289808288216590881e-02 -2.470006048679351807e-02 3.194716572761535645e-02 -1.025581210851669312e-01 2.872710302472114563e-02 9.076016396284103394e-02 3.513974249362945557e-01
3.187408447265625000e-01 -1.688815057277679443e-01 2.522447705268859863e-02 2.080222070217132568e-01 1.331123113632202148e-01 -2.996939718723297119e-01 -9.674149006605148315e-02 1.249097585678100586e-01 6.965538859367370605e-02 2.085989154875278473e-02 1.312412973493337631e-02 6.029341369867324829e-02 -2.285470440983772278e-02 -2.010603100061416626e-01 -2.410872876644134521e-01 9.689041227102279663e-02 -2.592248320579528809e-01 9.106485545635223389e-02 -1.586762219667434692e-01 1.081572026014328003e-01 -1.732726246118545532e-01 -2.752343416213989258e-01 -3.647502884268760681e-02 1.568010896444320679e-01 -6.933668255805969238e-02 2.629452347755432129e-01 2.095347642898559570e-02 -2.326478064060211182e-01 7.350126653909683228e-02 -7.411036640405654907e-02 3.967365324497222900e-01 1.872343569993972778e-01
1.118914932012557983e-01 1.535317581146955490e-02 -1.086823865771293640e-01 -7.813277095556259155e-02 7.138755917549133301e-02 -2.210402190685272217e-01 -1.132719814777374268e-01 -1.298258751630783081e-01 9.614636003971099854e-02 5.879665166139602661e-02 3.528745472431182861e-01 7.638035714626312256e-02 2.063174545764923096e-01 1.379478573799133301e-01 -1.792653203010559082e-01 -4.260618239641189575e-02 -3.136774003505706787e-01 -2.201693952083587646e-01 9.452839940786361694e-02 1.432848870754241943e-01 -8.400995284318923950e-02 -1.623758375644683838e-01 -1.662340015172958374e-01 2.930260002613067627e-01 5.997950211167335510e-03 3.872029185295104980e-01 -8.566857129335403442e-02 1.390500664710998535e-01 -1.717584133148193359e-01 -1.696480065584182739e-01 -2.300456315279006958e-01 1.897106766700744629e-01
-2.012106031179428101e-01 -1.927240490913391113e-01 -3.175826044753193855e-03 -3.561561182141304016e-02 1.017201133072376251e-02 -2.108079940080642700e-01 -2.204589694738388062e-01 1.333102583885192871e-01 3.126072585582733154e-01 -6.055211648344993591e-03 8.816561102867126465e-02 1.051999535411596298e-02 -1.856547892093658447e-01 -1.411380711942911148e-02 -1.334813386201858521e-01 -1.726049371063709259e-02 -3.752647042274475098e-01 5.669757723808288574e-02 4.279264062643051147e-02 2.260206080973148346e-02 -3.805109858512878418e-01 5.093845725059509277e-02 -3.530039489269256592e-01 2.104048617184162140e-02 6.644299626350402832e-02 2.604696452617645264e-01 3.182248398661613464e-02 -1.140680015087127686e-01 -2.007550746202468872e-01 -1.781900674104690552e-01 1.619457453489303589e-01 2.199272960424423218e-01
-1.765885800123214722e-01 2.774112224578857422e-01 1.077939420938491821e-01 2.771951556205749512e-01 -1.993114799261093140e-01 -4.102279245853424072e-01 4.493907466530799866e-02 -1.668886691331863403e-01 2.389975339174270630e-01 1.106774527579545975e-02 -6.938289850950241089e-02 -1.323700398206710815e-01 -4.409441351890563965e-02 -7.223766297101974487e-02 -1.643517017364501953e-01 1.154395788908004761e-01 -1.108803134411573410e-02 6.686465442180633545e-02 -1.774457395076751709e-01 1.864505745470523834e-02 -1.374758929014205933e-01 -2.487506121397018433e-01 3.230273351073265076e-02 3.297754526138305664e-01 -2.053534388542175293e-01 1.053884476423263550e-01 2.227052599191665649e-01 1.011626124382019043e-01 -6.321690231561660767e-02 -6.507341284304857254e-03 -8.302483707666397095e-02 2.956360280513763428e-01
-1.419435590505599976e-01 8.822713978588581085e-03 -5.975608900189399719e-02 1.578448563814163208e-01 1.619582027196884155e-01 -2.443002462387084961e-01 -2.117575705051422119e-01 -5.611954629421234131e-02 2.661020457744598389e-01 -5.734189599752426147e-02 9.777460992336273193e-02 -1.462574154138565063e-01 3.018683791160583496e-01 2.583176083862781525e-02 -7.596220076084136963e-02 -1.061073243618011475e-01 -1.354117039591073990e-02 1.237135007977485657e-02 -1.023966446518898010e-01 -6.359495222568511963e-02 -4.705895483493804932e-02 2.175285220146179199e-01 -1.636578142642974854e-01 2.545378208160400391e-01 -3.468460142612457275e-01 2.429779320955276489e-01 1.973490417003631592e-02 -1.120054125785827637e-01 -1.902865469455718994e-01 -1.568710952997207642e-01 -1.134425327181816101e-01 4.261223077774047852e-01
6.986078619956970215e-02 5.165212973952293396e-02 -4.636783152818679810e-02 2.420207262039184570e-01 -1.423474997282028198e-01 -2.852753400802612305e-01 -1.177993416786193848e-01 -6.351996213197708130e-03 -1.023845374584197998e-01 2.654341757297515869e-01 -1.098197996616363525e-01 1.375260204076766968e-01 1.093096509575843811e-01 2.079838812351226807e-01 4.758860170841217041e-02 -2.546005249023437500e-01 -3.827301561832427979e-01 -1.053397506475448608e-01 -3.043095022439956665e-02 -6.350100040435791016e-02 -1.231401562690734863e-01 -2.924875319004058838e-01 8.247059769928455353e-03 7.022213190793991089e-02 1.106998175382614136e-01 4.588606953620910645e-02 2.045313566923141479e-01 1.049031317234039307e-01 -1.809973716735839844e-01 1.457110494375228882e-01 2.418417930603027344e-01 3.661093413829803467e-01
1.234143301844596863e-01 -2.287121415138244629e-01 2.111854553222656250e-01 1.880230903625488281e-01 -3.551299870014190674e-02 -1.016960144042968750e-01 -9.846660494804382324e-02 2.213918417692184448e-02 7.729343324899673462e-02 -8.035998791456222534e-02 1.169989332556724548e-01 6.397461891174316406e-02 4.287850856781005859e-02 5.366294458508491516e-02 -2.896204590797424316e-01 9.613656997680664062e-02 -5.154873728752136230e-01 -9.814131259918212891e-02 -2.161831408739089966e-01 5.577834695577621460e-02 1.574018597602844238e-01 -3.442640602588653564e-01 5.811674520373344421e-02 2.633453309535980225e-01 -2.166165411472320557e-01 1.256445795297622681e-01 9.237655252218246460e-02 1.809987239539623260e-02 -2.241420745849609375e-01 -1.923723518848419189e-01 4.025637358427047729e-02 3.162818402051925659e-02
1.891164332628250122e-01 5.459593143314123154e-03 -1.234443206340074539e-02 -6.832209974527359009e-02 1.103513985872268677e-01 -2.372564375400543213e-01 7.688093930482864380e-02 -2.481366097927093506e-01 3.541564568877220154e-02 1.513597816228866577e-01 8.292121440172195435e-02 7.657058537006378174e-02 2.311663031578063965e-01 2.476352006196975708e-01 -2.029327005147933960e-01 -1.569538749754428864e-02 -3.137079775333404541e-01 -1.979425996541976929e-01 -2.461858652532100677e-02 2.496939152479171753e-01 -1.077761501073837280e-01 -1.215286627411842346e-01 -2.329382672905921936e-02 5.195595026016235352e-01 -1.966103762388229370e-01 1.831937134265899658e-01 -1.397654116153717041e-01 1.506774686276912689e-02 1.840377040207386017e-02 -1.488016359508037567e-02 1.083537116646766663e-01 1.692568212747573853e-01
-3.874436914920806885e-01 1.679790206253528595e-02 1.454744338989257812e-01 -1.031834632158279419e-01 6.702724099159240723e-02 -2.492662370204925537e-01 -2.457910776138305664e-01 -9.849917143583297729e-02 2.648019790649414062e-01 2.696056477725505829e-02 -1.963892430067062378e-01 -6.035634875297546387e-02 2.647619135677814484e-02 1.557311415672302246e-01 -1.462981551885604858e-01 1.808301210403442383e-01 -2.513275444507598877e-01 -1.285086572170257568e-01 8.571714162826538086e-02 -1.127308011054992676e-01 2.010842598974704742e-02 -3.528723418712615967e-01 -5.962941423058509827e-02 1.618093810975551605e-02 -4.181385040283203125e-02 3.519392013549804688e-01 9.253220260143280029e-02 1.343374252319335938e-01 -9.460452944040298462e-02 -1.614590436220169067e-01 1.856050342321395874e-01 1.969173997640609741e-01
-8.474961668252944946e-02 1.130368262529373169e-01 1.094474121928215027e-01 3.738678395748138428e-01 -2.108207345008850098e-01 -2.166047692298889160e-01 -1.148578599095344543e-01 -6.853118538856506348e-02 3.003939390182495117e-01 -8.706656098365783691e-02 1.274833232164382935e-01 -1.444413065910339355e-01 4.776473343372344971e-02 -1.144326031208038330e-01 1.566964536905288696e-01 3.151142299175262451e-01 -3.991235196590423584e-01 1.294135302305221558e-01 2.078558802604675293e-01 7.020865380764007568e-02 1.139044295996427536e-02 -8.074270561337471008e-03 -1.472579985857009888e-01 1.891940683126449585e-01 1.548782885074615479e-01 -3.472276777029037476e-02 1.763249933719635010e-01 -2.214898727834224701e-02 5.346195399761199951e-02 -1.734883189201354980e-01 1.263231188058853149e-01 2.394372373819351196e-01
1.033257544040679932e-01 1.143890321254730225e-01 2.536788284778594971e-01 -1.507051847875118256e-02 1.122238337993621826e-01 -1.331310868263244629e-01 -2.165810465812683105e-01 -1.442429274320602417e-01 3.888592720031738281e-01 -1.544995419681072235e-02 1.169151812791824341e-01 1.427690386772155762e-01 4.184338450431823730e-02 -5.256913974881172180e-02 1.952980011701583862e-01 2.758421003818511963e-02 -2.645856440067291260e-01 -3.886992931365966797e-01 -8.082965016365051270e-02 1.428881138563156128e-01 -1.073559522628784180e-01 4.364100098609924316e-02 -2.679569125175476074e-01 1.172033920884132385e-01 -9.993902593851089478e-02 -1.704325154423713684e-02 7.098136842250823975e-02 -3.130367398262023926e-01 7.435710728168487549e-02 -3.109026253223419189e-01 5.058118607848882675e-03 1.489102989435195923e-01
-1.542121823877096176e-02 2.092368155717849731e-01 8.151174336671829224e-02 1.398822665214538574e-01 1.887489296495914459e-02 -1.433766335248947144e-01 -8.257812261581420898e-02 6.569018959999084473e-02 1.703802347183227539e-01 -8.680538833141326904e-02 3.370971381664276123e-01 -6.162488833069801331e-02 -1.272058188915252686e-01 -8.312801271677017212e-02 1.450402587652206421e-01 8.865047246217727661e-02 -2.068799585103988647e-01 2.664546966552734375e-01 -1.858127415180206299e-01 -2.112731337547302246e-01 3.790858760476112366e-02 1.745373308658599854e-01 -3.407318294048309326e-01 2.874802052974700928e-01 -2.592452764511108398e-01 2.023833096027374268e-01 7.738170027732849121e-02 -1.894087493419647217e-01 -1.707724481821060181e-01 -1.138837337493896484e-01 2.750026285648345947e-01 1.860556751489639282e-02
-1.988235265016555786e-01 -1.426505297422409058e-01 -9.760382771492004395e-02 2.374792098999023438e-02 5.264592170715332031e-02 -7.907636463642120361e-02 -1.223440393805503845e-01 7.842767238616943359e-02 4.102238416671752930e-01 1.209699213504791260e-01 -1.803009659051895142e-01 8.338292129337787628e-03 1.581225246191024780e-01 3.880843818187713623e-01 -1.780866980552673340e-01 -5.663776397705078125e-02 -3.892155289649963379e-01 -7.121366262435913086e-02 9.690485894680023193e-02 -1.340747624635696411e-01 -1.272525358945131302e-02 -1.316918134689331055e-01 -1.710793823003768921e-01 5.641701817512512207e-02 7.837545126676559448e-02 2.361501604318618774e-01 1.258542090654373169e-01 8.529905229806900024e-03 -3.126522302627563477e-01 -8.016718178987503052e-02 6.302215158939361572e-02 2.323828786611557007e-01
-5.133958160877227783e-02 4.106479510664939880e-02 -1.470796018838882446e-01 2.670227363705635071e-02 -2.047520279884338379e-01 -9.293209761381149292e-02 -2.200202345848083496e-01 -2.610537707805633545e-01 2.546058595180511475e-01 1.590840369462966919e-01 -7.715568691492080688e-02 -2.803453207015991211e-01 -1.354256272315979004e-01 5.808646231889724731e-02 5.796962417662143707e-03 5.162002146244049072e-02 -1.355984658002853394e-01 9.610400348901748657e-02 -1.384545415639877319e-01 -4.204072989523410797e-03 -3.184435069561004639e-01 -2.447220832109451294e-01 -1.064777895808219910e-01 2.009082883596420288e-01 1.741979420185089111e-01 -1.832597702741622925e-02 1.906466633081436157e-01 -6.136137619614601135e-02 1.078605279326438904e-02 -3.852994441986083984e-01 1.871788054704666138e-01 3.048226535320281982e-01
3.430384024977684021e-02 2.507298588752746582e-01 1.568279862403869629e-01 1.972785294055938721e-01 1.307398229837417603e-01 -1.195937022566795349e-01 -4.968060553073883057e-02 1.285706609487533569e-01 1.617286503314971924e-01 2.896146476268768311e-02 1.704975962638854980e-01 4.910283535718917847e-02 1.795491948723793030e-02 -6.877589970827102661e-02 6.610994040966033936e-02 6.032006815075874329e-02 -2.520940303802490234e-01 2.987751960754394531e-01 -3.101285547018051147e-02 1.984011195600032806e-02 5.233721458353102207e-04 -4.185647517442703247e-02 -1.724352836608886719e-01 4.019022881984710693e-01 -1.636128425598144531e-01 3.402988910675048828e-01 -3.771616145968437195e-02 -2.105057798326015472e-02 -1.761383414268493652e-01 1.454199850559234619e-01 4.388895928859710693e-01 1.187176927924156189e-01
-1.366002410650253296e-01 3.061497807502746582e-01 7.994979619979858398e-02 1.386064570397138596e-02 -8.506542444229125977e-02 -2.483385652303695679e-01 -1.681733280420303345e-01 4.630774632096290588e-02 2.755709886550903320e-01 9.840212762355804443e-03 -6.148267909884452820e-02 -5.966909229755401611e-02 -9.069455787539482117e-03 2.583203017711639404e-01 -7.571826130151748657e-02 1.390579938888549805e-01 -4.747677743434906006e-01 2.143529206514358521e-01 -4.556084051728248596e-02 -1.675858907401561737e-02 -9.125793352723121643e-03 -1.671455800533294678e-01 -9.401305019855499268e-02 1.260588993318378925e-03 1.144626513123512268e-01 3.328681886196136475e-01 2.454640716314315796e-01 -2.537894248962402344e-01 -9.354241192340850830e-03 -1.276322305202484131e-01 -1.755331903696060181e-01 1.058147847652435303e-02
4.989755526185035706e-02 -5.044978111982345581e-02 -1.181512847542762756e-01 2.857119739055633545e-01 1.095349490642547607e-01 -3.513704538345336914e-01 -2.117691636085510254e-01 2.337048351764678955e-01 3.086428642272949219e-01 1.500778049230575562e-01 2.843389213085174561e-01 -1.315122991800308228e-01 7.868783921003341675e-02 -1.741965562105178833e-01 -1.147972047328948975e-01 6.583898514509201050e-02 -1.519525945186614990e-01 2.325192689895629883e-01 -5.106771364808082581e-02 -1.731632202863693237e-01 -1.582860499620437622e-01 -2.116189599037170410e-01 4.026917740702629089e-02 1.298713088035583496e-01 -1.093184351921081543e-01 1.178598999977111816e-01 8.236845582723617554e-02 -2.254040725529193878e-02 -5.475662276148796082e-02 -2.355543375015258789e-01 3.029761314392089844e-01 1.139619797468185425e-01
-2.103755436837673187e-02 -2.320385277271270752e-01 1.444610804319381714e-01 2.640496194362640381e-01 7.010588794946670532e-02 -8.011510968208312988e-02 -2.177651673555374146e-01 9.447988122701644897e-02 7.919904589653015137e-02 3.205201327800750732e-01 -4.723955318331718445e-02 1.649734377861022949e-02 2.369343340396881104e-01 -3.149345144629478455e-02 3.745532035827636719e-02 -2.903034090995788574e-01 -2.047301083803176880e-01 -5.607625842094421387e-02 -8.287257701158523560e-02 3.301873430609703064e-02 1.757413297891616821e-01 -4.144943878054618835e-02 -6.767744570970535278e-02 1.823612451553344727e-01 -3.580638766288757324e-01 8.778869360685348511e-02 2.281690090894699097e-01 -8.703804016113281250e-02 -1.304422616958618164e-01 -1.159262061119079590e-01 7.283613830804824829e-02 4.223227798938751221e-01
2.154310047626495361e-01 1.661802679300308228e-01 1.223391145467758179e-01 2.936788797378540039e-01 3.874563798308372498e-02 -2.853855863213539124e-02 -4.249822720885276794e-02 2.615491161122918129e-03 3.337241411209106445e-01 6.177399307489395142e-02 -2.828619256615638733e-02 -3.780687600374221802e-02 8.920171111822128296e-02 -3.160381913185119629e-01 1.424003243446350098e-01 2.312130481004714966e-01 -4.138499498367309570e-01 6.699091196060180664e-02 -7.281228899955749512e-02 1.617803722620010376e-01 -6.892120838165283203e-02 -1.648571044206619263e-01 -1.392741650342941284e-01 3.566506803035736084e-01 -1.010643616318702698e-01 5.828589573502540588e-02 -4.812225699424743652e-03 -1.617133170366287231e-01 7.522884756326675415e-02 -1.756501793861389160e-01 1.573464125394821167e-01 1.866127252578735352e-01
-3.578505665063858032e-02 2.688170373439788818e-01 1.569199264049530029e-01 1.740916073322296143e-01 -2.322462201118469238e-02 -9.197974205017089844e-02 -1.847615092992782593e-01 2.876914441585540771e-01 5.064660310745239258e-02 4.613923132419586182e-01 2.378056496381759644e-01 1.333237886428833008e-01 -3.694517910480499268e-02 -2.972042374312877655e-02 4.521695896983146667e-02 1.570435315370559692e-01 -3.796154856681823730e-01 5.724548175930976868e-02 -1.735859662294387817e-01 -1.033305898308753967e-01 -3.286147117614746094e-02 -9.030401706695556641e-02 -1.544166654348373413e-01 2.745554745197296143e-01 -2.261670120060443878e-02 2.210698425769805908e-01 1.174120455980300903e-01 3.540404886007308960e-02 4.203335195779800415e-02 1.638592965900897980e-02 1.691176742315292358e-01 1.875611990690231323e-01
-1.790234893560409546e-01 -3.014405444264411926e-02 -2.082606963813304901e-02 5.467810854315757751e-02 -1.671041846275329590e-01 -2.362336218357086182e-01 -1.487843245267868042e-01 -2.883155643939971924e-01 -1.452679336071014404e-01 1.194294020533561707e-01 -1.373310089111328125e-01 -2.841084599494934082e-01 1.490534096956253052e-01 1.630123853683471680e-01 1.822729855775833130e-01 2.019026689231395721e-02 -2.537089288234710693e-01 -7.130208611488342285e-02 -3.592951223254203796e-02 4.739551618695259094e-02 -2.907731235027313232e-01 -2.342810295522212982e-02 -2.010207623243331909e-01 3.665266633033752441e-01 -6.072431802749633789e-02 2.065793126821517944e-01 2.040988951921463013e-01 -8.725111186504364014e-02 -2.440821528434753418e-01 -1.510403603315353394e-01 2.102090716361999512e-01 4.705263674259185791e-02
-9.180991910398006439e-03 -6.801235722377896309e-04 3.171970322728157043e-02 9.208256751298904419e-02 -4.133870452642440796e-02 -1.144108101725578308e-01 -1.449870020151138306e-01 1.639582961797714233e-01 6.796274334192276001e-02 -7.245972007513046265e-02 5.670820549130439758e-02 -1.087158471345901489e-01 7.182501256465911865e-02 8.077401667833328247e-02 1.472954005002975464e-01 3.635282441973686218e-02 -3.517903387546539307e-01 3.114512562751770020e-01 3.586966171860694885e-02 1.168002039194107056e-01 -6.619713455438613892e-02 2.203694432973861694e-01 -1.086381897330284119e-01 2.609109580516815186e-01 -5.999565497040748596e-02 3.730488419532775879e-01 -2.181831374764442444e-02 -1.199648305773735046e-01 -1.803481280803680420e-01 -2.168890833854675293e-01 4.926644563674926758e-01 1.403457373380661011e-01
2.202929407358169556e-01 -1.825266927480697632e-01 -5.304159130901098251e-03 2.226262241601943970e-01 -5.831153248436748981e-04 -5.099369883537292480e-01 -9.522469341754913330e-02 -4.252972081303596497e-02 6.856412440538406372e-02 9.248249232769012451e-02 3.355875983834266663e-02 2.548034489154815674e-01 9.639291465282440186e-02 4.025703296065330505e-03 -5.439028143882751465e-02 5.132240802049636841e-02 -9.785369038581848145e-02 4.837248846888542175e-02 -1.738211512565612793e-01 -2.587135136127471924e-01 1.357935070991516113e-01 -2.443697154521942139e-01 -1.132719889283180237e-01 2.979815006256103516e-01 -1.957866922020912170e-02 2.529679834842681885e-01 -1.703534275293350220e-01 -1.533619314432144165e-01 9.827123023569583893e-03 -8.151938021183013916e-02 1.846724152565002441e-01 2.384177893400192261e-01
1.228728368878364563e-01 -1.365009844303131104e-01 1.077087000012397766e-01 -4.914676770567893982e-02 7.899727672338485718e-02 -4.281935393810272217e-01 2.643126808106899261e-02 1.984335631132125854e-01 3.264124691486358643e-02 -1.305056512355804443e-01 -1.255097091197967529e-01 -1.270523518323898315e-01 2.093798816204071045e-01 -3.411880880594253540e-02 6.825061887502670288e-02 -1.498341653496026993e-02 -3.122145533561706543e-01 -9.472254663705825806e-02 1.380569580942392349e-02 1.086196601390838623e-01 2.417651563882827759e-02 -4.599731788039207458e-02 -2.230223268270492554e-01 9.137255698442459106e-02 -2.129031121730804443e-01 1.448936015367507935e-01 2.084596157073974609e-01 1.823234721086919308e-03 -2.276034057140350342e-01 -4.832741618156433105e-01 2.047912180423736572e-01 8.003198355436325073e-02
1.253347098827362061e-01 1.827197521924972534e-01 2.192080616950988770e-01 -1.812738180160522461e-02 1.630803048610687256e-01 -4.727589339017868042e-02 -2.137196511030197144e-01 -1.355723440647125244e-01 2.086164802312850952e-01 1.952044218778610229e-01 4.991543665528297424e-02 3.859270736575126648e-02 1.813049912452697754e-01 -2.293498516082763672e-01 2.699163556098937988e-02 -2.827666001394391060e-03 -1.825481057167053223e-01 9.369330108165740967e-02 -1.387881785631179810e-01 -5.305411294102668762e-03 3.928345441818237305e-01 3.836487978696823120e-02 1.968142949044704437e-02 1.949388086795806885e-01 -3.835450708866119385e-01 2.058097124099731445e-01 7.715753465890884399e-02 -2.113872915506362915e-01 -1.431902647018432617e-01 -2.836040258407592773e-01 6.279262155294418335e-02 1.930548101663589478e-01
-8.699540048837661743e-02 -1.904108934104442596e-02 7.332936674356460571e-02 5.235273763537406921e-02 -4.068917781114578247e-02 -1.534652858972549438e-01 -2.387597411870956421e-01 -1.072618439793586731e-01 1.896472424268722534e-01 1.748470664024353027e-01 -5.300687626004219055e-02 -1.071802303194999695e-01 -1.254831850528717041e-01 2.605535984039306641e-01 -2.205359488725662231e-01 2.552862763404846191e-01 -4.419179856777191162e-01 1.938704103231430054e-01 7.758408784866333008e-02 -1.948349326848983765e-01 -6.912007927894592285e-02 -2.239227145910263062e-01 -5.799100548028945923e-02 1.677102446556091309e-01 -5.647771060466766357e-02 3.896083831787109375e-01 -3.621612861752510071e-02 -1.275057047605514526e-01 6.858123093843460083e-02 -1.294971257448196411e-01 2.337533384561538696e-01 4.842440597712993622e-03
1.623531281948089600e-01 1.841141581535339355e-01 1.525088120251893997e-02 6.846531480550765991e-02 -2.944102510809898376e-02 -1.936453729867935181e-01 3.670300822705030441e-03 3.370133340358734131e-01 2.340611070394515991e-01 3.462410867214202881e-01 1.834462434053421021e-01 2.029175162315368652e-01 -5.012193322181701660e-02 1.283505856990814209e-01 1.400325596332550049e-01 2.435372769832611084e-02 -2.751249074935913086e-01 8.373229205608367920e-02 -1.453035743907094002e-03 7.959718257188796997e-02 3.224454075098037720e-02 -2.566928565502166748e-01 -3.856969252228736877e-02 2.065122574567794800e-01 -1.356696784496307373e-01 6.576485186815261841e-02 1.095187515020370483e-01 -2.672273516654968262e-01 -1.591847836971282959e-01 9.660857915878295898e-02 3.600039780139923096e-01 1.538260728120803833e-01
9.980256855487823486e-02 3.623071312904357910e-02 6.218350306153297424e-02 6.157658249139785767e-02 -9.420464187860488892e-02 5.273838713765144348e-02 -2.042090296745300293e-01 -1.760178208351135254e-01 -1.588798761367797852e-01 9.977182000875473022e-02 -7.178724557161331177e-02 -2.254347205162048340e-01 2.116364687681198120e-01 1.319364607334136963e-01 7.851800322532653809e-02 -7.693123817443847656e-02 -3.112872540950775146e-01 -4.657055065035820007e-02 6.802812218666076660e-02 7.317703962326049805e-02 -1.189807206392288208e-01 -1.598061174154281616e-01 -1.564791947603225708e-01 2.325330525636672974e-01 3.148445487022399902e-02 2.282370775938034058e-01 1.903710812330245972e-01 -2.369811087846755981e-01 -4.841711223125457764e-01 -2.371297478675842285e-01 2.557612061500549316e-01 -4.922462999820709229e-02
2.591770291328430176e-01 1.917215287685394287e-01 4.740203544497489929e-02 4.918501898646354675e-02 -1.128335855901241302e-02 -1.345227360725402832e-01 -2.415497899055480957e-01 1.378983408212661743e-01 6.207811087369918823e-02 -7.991985231637954712e-02 -2.042029984295368195e-02 7.913834601640701294e-02 -3.547843173146247864e-02 4.055869951844215393e-02 5.517544597387313843e-02 -2.934592962265014648e-01 -4.059445261955261230e-01 -2.803789973258972168e-01 3.578709438443183899e-02 -1.419658809900283813e-01 -2.622715532779693604e-01 -1.621745526790618896e-01 9.319384396076202393e-02 1.723780483007431030e-01 -5.040080472826957703e-02 1.196462437510490417e-01 3.447370529174804688e-01 -3.025502525269985199e-02 -7.876677066087722778e-02 1.532903015613555908e-01 -5.466875806450843811e-02 3.452546894550323486e-01
1.459568738937377930e-01 2.343289405107498169e-01 2.341227233409881592e-01 1.292464286088943481e-01 -8.816756308078765869e-03 -1.260918229818344116e-01 -1.359421908855438232e-01 1.343831866979598999e-01 -5.940623581409454346e-02 -1.524728983640670776e-01 1.246872395277023315e-01 7.315556704998016357e-02 -4.356688261032104492e-02 -4.057925939559936523e-02 -5.262145772576332092e-03 1.389317661523818970e-01 -1.788780093193054199e-01 6.822198163717985153e-03 -2.609677612781524658e-02 3.128147497773170471e-02 -3.428034111857414246e-02 -9.875025600194931030e-02 -2.307763993740081787e-01 3.497386574745178223e-01 -1.947670280933380127e-01 4.164142012596130371e-01 4.072132986038923264e-03 -6.887438148260116577e-02 -3.230558931827545166e-01 -7.880272716283798218e-02 4.121150076389312744e-01 1.117500513792037964e-01
2.265795916318893433e-01 6.525984406471252441e-02 7.453863322734832764e-02 8.119913190603256226e-02 -7.436031848192214966e-02 -9.290177375078201294e-02 -1.707724630832672119e-01 1.351906359195709229e-01 -1.018481552600860596e-01 -1.706286221742630005e-01 -6.490848213434219360e-02 1.538690924644470215e-01 -6.049899011850357056e-02 7.709141075611114502e-02 -1.632584631443023682e-01 4.493494331836700439e-02 -2.500603795051574707e-01 1.272988468408584595e-01 -1.165712848305702209e-01 -3.266945779323577881e-01 -1.005555838346481323e-01 -2.982365526258945465e-02 3.451866656541824341e-02 4.257456362247467041e-01 -5.101763829588890076e-02 3.623485565185546875e-01 3.349187672138214111e-01 -1.229993477463722229e-01 -2.123731672763824463e-01 -5.785562563687562943e-03 5.304336920380592346e-02 2.516913712024688721e-01
-2.195791713893413544e-02 4.803374782204627991e-02 -9.920747578144073486e-02 1.358084976673126221e-01 -1.053128242492675781e-01 -1.574993431568145752e-01 -1.091959476470947266e-01 -1.265524625778198242e-01 -5.314548686146736145e-02 1.353427916765213013e-01 -2.649106979370117188e-01 -2.222004234790802002e-01 2.476135790348052979e-01 2.143856287002563477e-01 1.868860870599746704e-01 9.672112017869949341e-02 -2.734784483909606934e-01 4.967546463012695312e-02 3.632456809282302856e-02 1.041760072112083435e-01 -2.410577237606048584e-01 -1.691105403006076813e-02 -2.423466742038726807e-01 2.310495823621749878e-01 -9.035543352365493774e-02 1.516007632017135620e-01 1.882856041193008423e-01 -2.354160994291305542e-01 -3.270238637924194336e-01 -3.484857082366943359e-02 3.268682658672332764e-01 1.260102838277816772e-01
1.422846913337707520e-01 9.023866057395935059e-02 -3.778994083404541016e-02 2.526385942474007607e-03 -7.210753858089447021e-02 -2.566674053668975830e-01 -6.134640797972679138e-02 -1.035085991024971008e-01 5.364174246788024902e-01 2.905454039573669434e-01 -3.552624210715293884e-02 1.189998760819435120e-01 9.563522040843963623e-02 2.033341303467750549e-02 -2.930277958512306213e-02 -1.193385124206542969e-01 -1.910401433706283569e-01 5.743730440735816956e-02 1.059416960924863815e-02 -3.049861453473567963e-02 1.695585101842880249e-01 -8.088566362857818604e-02 -9.863997809588909149e-03 4.428860247135162354e-01 -1.661914438009262085e-01 1.144096702337265015e-01 -5.406842380762100220e-02 4.447071626782417297e-02 -1.234850436449050903e-01 -1.951070576906204224e-01 1.393492519855499268e-01 -2.857619524002075195e-01
4.259521141648292542e-02 1.413946002721786499e-01 1.382751166820526123e-01 4.715922288596630096e-03 -6.522008683532476425e-03 -1.656929105520248413e-01 -4.936602339148521423e-02 -2.284459024667739868e-01 -1.802948676049709320e-02 4.408565163612365723e-02 -3.481992706656455994e-02 1.383998990058898926e-01 1.617006659507751465e-01 2.182773202657699585e-01 -1.475191712379455566e-01 -4.496881365776062012e-02 -3.486269712448120117e-01 -1.781956404447555542e-01 -3.649906814098358154e-02 3.378672301769256592e-01 -1.527801305055618286e-01 -1.780128479003906250e-01 8.253629505634307861e-02 4.435030519962310791e-01 -8.588453382253646851e-02 2.178627550601959229e-01 -1.131990775465965271e-01 7.949405163526535034e-02 3.067096695303916931e-03 6.971294432878494263e-02 1.266051530838012695e-01 3.667803704738616943e-01
-1.851959154009819031e-02 1.377705633640289307e-01 -7.503245025873184204e-02 4.297411441802978516e-01 4.700597748160362244e-02 -1.141778677701950073e-01 -3.837198391556739807e-02 -8.311198092997074127e-03 -4.498468711972236633e-02 -1.369221806526184082e-01 -4.898151382803916931e-02 1.174341961741447449e-01 -9.147176891565322876e-02 1.832170784473419189e-01 -1.738430559635162354e-02 -3.212948441505432129e-01 -2.839433252811431885e-01 -1.903751939535140991e-01 5.897921044379472733e-03 6.820057332515716553e-02 -2.376648411154747009e-02 -2.570509612560272217e-01 -1.294351965188980103e-01 1.560833305120468140e-01 2.820557914674282074e-02 2.993313074111938477e-01 2.294055968523025513e-01 -3.371147066354751587e-02 7.778826355934143066e-02 -1.684387773275375366e-01 4.209300279617309570e-01 7.798030972480773926e-02
-1.235958486795425415e-01 1.580983400344848633e-01 2.151682823896408081e-01 5.890118703246116638e-02 2.033702731132507324e-01 -4.776011407375335693e-01 -2.204525470733642578e-01 1.428476274013519287e-01 4.435126855969429016e-02 9.602615982294082642e-02 1.196742653846740723e-01 4.633529111742973328e-02 1.903069764375686646e-01 5.989594012498855591e-02 6.893574446439743042e-02 -2.065514773130416870e-01 -2.433375567197799683e-01 2.744964063167572021e-01 1.464659906923770905e-02 1.061339750885963440e-01 -1.979670196305960417e-04 -2.210941761732101440e-01 -4.673085734248161316e-02 2.748620808124542236e-01 -9.015882015228271484e-02 -1.245500966906547546e-01 1.175522687844932079e-03 -2.293886095285415649e-01 -2.106893993914127350e-02 -2.738552689552307129e-01 -9.248157590627670288e-02 1.539707332849502563e-01
-1.099751330912113190e-02 -1.265172660350799561e-01 1.557683199644088745e-01 2.147355675697326660e-01 -1.885871775448322296e-02 -1.019817069172859192e-01 -1.027188822627067566e-01 5.662527307868003845e-02 1.789811998605728149e-02 -1.088282912969589233e-01 5.744599550962448120e-02 1.238686516880989075e-01 1.209330186247825623e-01 -1.048439294099807739e-01 -2.100561559200286865e-01 1.017832309007644653e-01 -2.702344655990600586e-01 -1.554995924234390259e-01 -9.039485454559326172e-02 -6.943051517009735107e-02 2.782873809337615967e-01 -2.305781990289688110e-01 -5.476197972893714905e-02 3.922755420207977295e-01 -1.686131954193115234e-01 2.588078677654266357e-01 2.304043769836425781e-01 6.499303877353668213e-02 -3.818880319595336914e-01 -2.806466817855834961e-01 3.170361369848251343e-02 4.538435861468315125e-02
1.510796993970870972e-01 2.726177871227264404e-01 3.185187578201293945e-01 -1.102769896388053894e-01 5.415380746126174927e-02 -2.223559468984603882e-01 -3.033496439456939697e-02 1.314214617013931274e-01 1.287109106779098511e-01 4.312361031770706177e-02 1.387499421834945679e-01 -8.396328985691070557e-02 1.650942023843526840e-03 2.594699859619140625e-01 1.825212389230728149e-01 1.598013341426849365e-01 -3.805402219295501709e-01 -1.761937737464904785e-01 -4.342378675937652588e-02 -1.315161138772964478e-01 7.140398770570755005e-02 -2.716812789440155029e-01 -2.244641333818435669e-01 2.618393003940582275e-01 -2.477687150239944458e-01 1.103175282478332520e-01 2.291517704725265503e-02 6.210590526461601257e-02 9.513978660106658936e-02 4.552433267235755920e-02 2.045920491218566895e-01 1.547688394784927368e-01
-1.797275692224502563e-01 -2.187600731849670410e-01 -6.153537333011627197e-02 7.275645434856414795e-02 1.311343312263488770e-01 -9.353718906641006470e-02 -7.878882437944412231e-02 9.568025358021259308e-03 3.862210214138031006e-01 -5.190350860357284546e-02 2.584953606128692627e-02 7.373102009296417236e-02 1.316497027873992920e-01 3.147777020931243896e-01 -1.347803622484207153e-01 -2.743399702012538910e-02 -4.426153004169464111e-01 -1.124725043773651123e-01 1.353202313184738159e-01 -1.151183322072029114e-01 -9.349504858255386353e-02 -9.652453660964965820e-02 -4.517237097024917603e-02 4.718662798404693604e-02 1.941680461168289185e-01 3.254806995391845703e-01 1.474609673023223877e-01 -4.103078972548246384e-03 -2.666639685630798340e-01 -1.881237477064132690e-01 5.010874196887016296e-02 2.199044674634933472e-01
-1.599968075752258301e-01 1.891711056232452393e-01 1.009777635335922241e-01 2.213331907987594604e-01 -5.857858061790466309e-02 -2.391131967306137085e-01 -3.363950252532958984e-01 2.449618428945541382e-01 4.527552798390388489e-02 1.809307485818862915e-01 8.052804321050643921e-02 6.138535216450691223e-02 1.574508845806121826e-01 -8.855765685439109802e-03 1.551116108894348145e-01 4.735794663429260254e-02 -3.761903643608093262e-01 -1.735112862661480904e-03 -1.393829286098480225e-01 -2.414135485887527466e-01 -8.894099295139312744e-02 -3.268782421946525574e-02 1.209579333662986755e-01 4.323678910732269287e-01 4.636636003851890564e-02 8.694192022085189819e-02 -3.914589434862136841e-02 -9.664276242256164551e-02 -1.193916946649551392e-01 -6.318622082471847534e-02 5.440297722816467285e-02 2.790626883506774902e-01
-5.351889133453369141e-02 1.551284734159708023e-02 -2.491566985845565796e-01 9.220053255558013916e-02 1.093065738677978516e-01 2.239853143692016602e-02 -3.726768493652343750e-01 -2.761324644088745117e-01 3.135183081030845642e-02 -5.235739424824714661e-02 -6.165874749422073364e-02 7.543948292732238770e-02 -1.933698654174804688e-01 1.386781483888626099e-01 -9.660498797893524170e-02 9.234940260648727417e-02 -4.411077499389648438e-01 -1.941085755825042725e-01 1.005307808518409729e-01 3.456494212150573730e-02 2.760193683207035065e-02 -2.789716422557830811e-02 -2.043696492910385132e-01 2.164241373538970947e-01 -1.564738154411315918e-01 9.080186486244201660e-02 2.041043639183044434e-01 1.256904602050781250e-01 -3.297148942947387695e-01 -6.276569515466690063e-02 2.144806683063507080e-01 1.687772870063781738e-01
-4.211517795920372009e-02 1.579327136278152466e-01 -1.182060241699218750e-01 5.450950935482978821e-03 1.363816708326339722e-01 -2.589637339115142822e-01 -1.923600733280181885e-01 -1.337050646543502808e-01 2.052534669637680054e-01 -2.096543647348880768e-02 -1.856767982244491577e-01 -1.302974224090576172e-01 -1.477176845073699951e-01 2.268537133932113647e-01 -1.890054792165756226e-01 1.232714578509330750e-01 -3.539617359638214111e-01 1.105076596140861511e-01 7.996040582656860352e-02 -8.142539858818054199e-02 4.748658835887908936e-02 -2.021707296371459961e-01 3.969579190015792847e-02 2.603213191032409668e-01 2.319004088640213013e-01 3.418571949005126953e-01 -6.684352457523345947e-02 -6.276607513427734375e-02 3.439335897564888000e-02 -3.270030319690704346e-01 2.072187662124633789e-01 8.610963076353073120e-02
6.124121323227882385e-02 -6.593976169824600220e-02 -7.518514990806579590e-03 -1.122051570564508438e-02 -1.546798795461654663e-01 -2.817687205970287323e-02 -4.555868729948997498e-02 -3.055791854858398438e-01 2.701633274555206299e-01 1.605008393526077271e-01 -8.788171224296092987e-03 -3.796988725662231445e-02 -8.826452493667602539e-02 2.548388838768005371e-01 2.339749485254287720e-01 -1.292591392993927002e-01 -1.096078753471374512e-01 1.180815622210502625e-01 -3.069369196891784668e-01 5.900210887193679810e-02 5.039658024907112122e-02 -4.495290219783782959e-01 1.610566745512187481e-03 1.690502762794494629e-01 -4.695579782128334045e-02 2.563855051994323730e-02 1.611328572034835815e-01 -3.255323469638824463e-01 8.649347722530364990e-02 -1.379351615905761719e-01 1.891685724258422852e-01 2.704752981662750244e-01
1.708798855543136597e-01 1.426349580287933350e-01 -6.050195917487144470e-02 7.382837682962417603e-02 2.309899181127548218e-01 -9.042090922594070435e-02 -2.845531702041625977e-01 6.544828414916992188e-02 1.407873481512069702e-01 8.261744678020477295e-02 1.905657500028610229e-01 1.259681433439254761e-01 9.852590411901473999e-02 -1.539078801870346069e-01 2.292094230651855469e-01 3.691838979721069336e-01 -2.642264664173126221e-01 4.772917181253433228e-02 -6.270845234394073486e-02 -5.900199711322784424e-02 -1.141605079174041748e-01 -3.106463849544525146e-01 1.194661036133766174e-01 3.454566597938537598e-01 -1.441839039325714111e-01 9.143060445785522461e-02 3.606706624850630760e-03 -2.161508202552795410e-01 -7.357243448495864868e-02 2.485619112849235535e-02 1.326832324266433716e-01 2.670716643333435059e-01
3.566175699234008789e-01 1.400247514247894287e-01 -5.030396953225135803e-02 -8.452663198113441467e-03 8.106774836778640747e-02 -4.186186790466308594e-01 -7.549044489860534668e-02 -6.885477900505065918e-02 2.490770071744918823e-01 1.182965561747550964e-01 1.172944679856300354e-01 -4.874375090003013611e-02 3.129362463951110840e-01 1.589933410286903381e-02 -1.791478395462036133e-01 -1.055078878998756409e-01 -2.521101534366607666e-01 -1.979533135890960693e-01 6.664022058248519897e-02 -4.904334992170333862e-02 -1.276202350854873657e-01 -4.159461706876754761e-02 -2.016685009002685547e-01 1.824263781309127808e-01 1.547726392745971680e-01 1.106432452797889709e-01 -1.833848506212234497e-01 1.006807014346122742e-01 -3.139310479164123535e-01 2.094010822474956512e-02 -2.502167969942092896e-02 2.089221477508544922e-01
-2.712539397180080414e-02 1.534237805753946304e-02 -1.173926815390586853e-01 -4.283541068434715271e-02 -1.738416403532028198e-02 -4.633051902055740356e-02 -2.258969694375991821e-01 -2.494948357343673706e-01 1.896499097347259521e-01 -1.380943320691585541e-02 -3.629179671406745911e-02 -2.106889337301254272e-01 -1.273243129253387451e-01 1.442940831184387207e-01 -1.466851830482482910e-01 9.864930808544158936e-02 -4.312914907932281494e-01 1.931854188442230225e-01 2.243972569704055786e-01 -1.147153601050376892e-01 3.306487109512090683e-03 -3.233006000518798828e-01 -8.829812705516815186e-02 3.814606964588165283e-01 1.482291519641876221e-01 2.850102782249450684e-01 1.566104888916015625e-01 -1.681670546531677246e-01 5.371301621198654175e-02 -7.449243962764739990e-02 8.413109183311462402e-02 3.647090867161750793e-02
3.504512310028076172e-01 -1.059361174702644348e-01 -6.178524717688560486e-02 2.355171889066696167e-01 9.046510607004165649e-02 -3.795805573463439941e-01 -3.161109983921051025e-01 -7.948449999094009399e-02 1.584994792938232422e-01 2.308914661407470703e-01 1.515431404113769531e-01 2.082858085632324219e-01 8.855910599231719971e-02 -3.883377462625503540e-02 -1.701039969921112061e-01 3.557829931378364563e-02 -6.840699166059494019e-02 1.614203304052352905e-01 -9.794331341981887817e-02 -4.471386596560478210e-02 5.863227322697639465e-02 -2.393100410699844360e-01 -2.744232416152954102e-01 2.537498176097869873e-01 2.935481071472167969e-02 5.152466520667076111e-02 -7.476150989532470703e-02 -7.730828970670700073e-02 1.894386368803679943e-03 -1.829859167337417603e-01 3.882694989442825317e-02 2.665023803710937500e-01
-5.752174183726310730e-02 9.350707381963729858e-02 -1.910531893372535706e-02 2.529345452785491943e-01 -8.568916469812393188e-02 -1.418632864952087402e-01 -2.841266691684722900e-01 2.837832644581794739e-02 3.080028295516967773e-01 9.676226973533630371e-02 5.178125202655792236e-02 -2.082140743732452393e-01 2.701752781867980957e-01 7.258139550685882568e-02 -2.142996937036514282e-01 1.450673788785934448e-01 -1.886974275112152100e-01 -2.132239565253257751e-02 -1.581354737281799316e-01 -2.328288406133651733e-01 -2.830006880685687065e-03 2.242801785469055176e-01 -8.518733084201812744e-03 6.983350217342376709e-02 -2.296417355537414551e-01 1.996762752532958984e-01 6.707675009965896606e-02 -4.853379726409912109e-02 -2.581571042537689209e-01 -1.125547885894775391e-01 2.495544962584972382e-02 4.113117456436157227e-01
-1.658703684806823730e-01 -1.276973187923431396e-01 7.150787860155105591e-02 8.142158389091491699e-02 -6.959301978349685669e-02 -3.662553131580352783e-01 -7.056541740894317627e-02 1.163579337298870087e-02 -1.034433096647262573e-01 7.370173931121826172e-02 8.102006465196609497e-02 2.015589326620101929e-01 3.137274384498596191e-01 -3.341862186789512634e-02 -2.553989589214324951e-01 1.584780514240264893e-01 -2.773504853248596191e-01 1.082493886351585388e-01 -1.142664477229118347e-01 -2.073806375265121460e-01 2.078881487250328064e-02 -3.198580741882324219e-01 -2.702341973781585693e-01 1.246563792228698730e-01 -5.241126567125320435e-02 2.448213398456573486e-01 1.678413450717926025e-01 7.784427702426910400e-02 -1.160833090543746948e-01 -2.327556461095809937e-01 1.721460185945034027e-02 2.150685042142868042e-01
-1.886900812387466431e-01 1.582379341125488281e-01 5.388298258185386658e-02 1.255496144294738770e-01 1.358893513679504395e-01 -2.961426973342895508e-01 -3.180837631225585938e-01 1.692444235086441040e-01 -1.769368723034858704e-02 1.686991006135940552e-01 2.666324675083160400e-01 -1.311917304992675781e-01 2.851402163505554199e-01 2.611956298351287842e-01 -1.205693334341049194e-01 7.475429773330688477e-02 -1.786345988512039185e-01 1.449757367372512817e-01 1.183832436800003052e-01 6.037776172161102295e-02 1.869891583919525146e-02 -6.723556667566299438e-02 -1.667967587709426880e-01 1.900257915258407593e-01 -1.187023520469665527e-01 1.347014158964157104e-01 9.194766730070114136e-02 -1.479912698268890381e-01 -6.770905852317810059e-02 -3.893324732780456543e-01 9.799055010080337524e-02 1.738586723804473877e-01
-1.509843915700912476e-01 -1.149670220911502838e-02 7.391693536192178726e-03 7.295279204845428467e-02 2.296373993158340454e-01 -2.981579899787902832e-01 -2.311309725046157837e-01 -1.060626804828643799e-01 2.199753671884536743e-01 -8.951392769813537598e-02 4.290569201111793518e-02 -8.286352455615997314e-02 3.251246511936187744e-01 5.305053666234016418e-02 -2.001692950725555420e-01 -1.661856174468994141e-01 -1.018971763551235199e-02 8.817544579505920410e-02 -9.967426210641860962e-02 5.786187201738357544e-02 -5.482912436127662659e-02 1.308300644159317017e-01 -1.100334525108337402e-01 3.143827915191650391e-01 -3.141891658306121826e-01 2.159525901079177856e-01 3.707822784781455994e-02 -8.891968429088592529e-02 -1.515792608261108398e-01 -1.324730962514877319e-01 -2.000720351934432983e-01 3.696798086166381836e-01
-4.793469235301017761e-02 1.361457556486129761e-01 -1.473964005708694458e-01 1.231497228145599365e-01 1.007856428623199463e-01 1.094699278473854065e-02 -1.144742295145988464e-01 -1.317039728164672852e-01 -1.796758025884628296e-01 -1.212732307612895966e-02 -1.350079178810119629e-01 -1.162292435765266418e-01 -1.294200420379638672e-01 1.365725249052047729e-01 -9.048680961132049561e-02 3.700684383511543274e-02 -4.474710822105407715e-01 -2.967423498630523682e-01 -2.441729754209518433e-01 -6.239636987447738647e-02 1.697086840867996216e-01 -2.146053165197372437e-01 -1.372288316488265991e-01 2.277332693338394165e-01 -2.597041055560112000e-02 3.028592169284820557e-01 5.715402588248252869e-02 6.145645864307880402e-03 -2.645850181579589844e-01 -4.330503195524215698e-02 2.702170610427856445e-01 2.333884388208389282e-01
-4.356929566711187363e-03 -1.377625167369842529e-01 2.355433106422424316e-01 -3.771239193156361580e-03 1.406604498624801636e-01 -3.037632405757904053e-01 -3.457375243306159973e-02 -1.384401321411132812e-01 7.409253716468811035e-02 7.689187675714492798e-02 2.542026713490486145e-02 1.858661770820617676e-01 3.285976648330688477e-01 2.888696193695068359e-01 -2.995232343673706055e-01 8.218338340520858765e-02 -1.760135889053344727e-01 -1.569220274686813354e-01 -2.720023912843316793e-04 1.620274037122726440e-01 -1.358166337013244629e-01 -3.235200792551040649e-02 -6.991761177778244019e-02 4.677477777004241943e-01 -1.002507135272026062e-01 2.286387532949447632e-01 -7.849867641925811768e-02 1.000510342419147491e-02 -7.887443900108337402e-02 -8.478260785341262817e-02 2.149425446987152100e-02 2.260916978120803833e-01
3.788665533065795898e-01 -4.040403291583061218e-02 3.799646720290184021e-02 6.341782957315444946e-02 6.146327406167984009e-02 -4.384864270687103271e-01 -5.032655969262123108e-02 -7.554592564702033997e-03 8.597491681575775146e-02 1.174354702234268188e-01 4.212150350213050842e-02 3.719573915004730225e-01 2.772840298712253571e-02 -1.701288297772407532e-02 -1.433912664651870728e-01 -5.630471184849739075e-02 -2.143194973468780518e-01 7.406636327505111694e-02 9.055809676647186279e-02 -2.789925038814544678e-01 1.884513199329376221e-01 -3.036020100116729736e-01 -1.708774268627166748e-01 1.731227189302444458e-01 -4.005383700132369995e-02 1.205239593982696533e-01 1.609720736742019653e-01 -4.813779890537261963e-02 4.902752116322517395e-02 -2.431513071060180664e-01 8.328531682491302490e-02 1.657948344945907593e-01
1.872592419385910034e-02 8.208069205284118652e-02 -1.172751113772392273e-01 1.279884725809097290e-01 1.965589076280593872e-01 -2.740018256008625031e-02 -9.272889047861099243e-02 -2.083355933427810669e-01 -8.286113291978836060e-02 7.436709105968475342e-02 3.842088952660560608e-02 8.302064985036849976e-02 -1.612539589405059814e-01 1.746964156627655029e-01 -3.369043022394180298e-02 -9.186352044343948364e-02 -4.985897541046142578e-01 -2.836023271083831787e-01 1.235267594456672668e-01 1.760284155607223511e-01 1.948960497975349426e-02 -2.854583561420440674e-01 -8.834192901849746704e-02 1.438658684492111206e-01 2.124229073524475098e-02 -6.586840003728866577e-02 3.772867321968078613e-01 -1.040112320333719254e-02 -3.065033443272113800e-02 -1.777199655771255493e-02 3.066254556179046631e-01 2.374359965324401855e-01
-2.142105698585510254e-01 9.572610259056091309e-02 2.405157685279846191e-02 2.877495996654033661e-02 -7.441593706607818604e-02 -2.712413370609283447e-01 -3.395475447177886963e-02 -1.215014830231666565e-01 -1.619961112737655640e-01 2.578903734683990479e-01 1.452965587377548218e-01 -3.653813619166612625e-04 -1.355703622102737427e-01 5.086383782327175140e-03 -9.693992882966995239e-02 -3.480837047100067139e-01 -5.233066082000732422e-01 -2.156962007284164429e-01 -2.332556545734405518e-01 1.787077933549880981e-01 -6.954956334084272385e-03 -1.676286160945892334e-01 -1.309994310140609741e-01 4.358552396297454834e-02 2.682575210928916931e-02 1.526430398225784302e-01 7.437022775411605835e-02 -9.943629801273345947e-02 4.219159483909606934e-02 3.508725017309188843e-02 2.739418447017669678e-01 1.194618269801139832e-01
-2.381571531295776367e-01 2.879368662834167480e-01 -1.464886516332626343e-01 2.091671377420425415e-01 4.928214475512504578e-02 -1.192186623811721802e-01 -5.639734119176864624e-02 -5.120936781167984009e-02 3.209427744150161743e-02 -3.232890367507934570e-02 -7.546798884868621826e-02 1.993484608829021454e-02 -1.356205344200134277e-01 2.222654968500137329e-01 -8.440206199884414673e-02 -2.168565392494201660e-01 -3.092653453350067139e-01 -1.584252119064331055e-01 -3.841310739517211914e-02 2.146051824092864990e-01 8.066704869270324707e-02 -1.542831659317016602e-01 -1.806051135063171387e-01 7.150830328464508057e-02 -1.902694106101989746e-01 4.507025480270385742e-01 1.812601983547210693e-01 2.202658727765083313e-02 1.447281539440155029e-01 -2.818879187107086182e-01 1.427455097436904907e-01 1.132686585187911987e-01
-1.465087104588747025e-02 2.841779589653015137e-01 -9.320600330829620361e-02 1.019133487716317177e-03 5.412257090210914612e-02 -1.909402906894683838e-01 -3.491193354129791260e-01 2.285170257091522217e-01 3.296239376068115234e-01 1.080266088247299194e-01 2.494678348302841187e-01 -1.435044705867767334e-01 1.511779427528381348e-01 2.596500143408775330e-02 1.790208518505096436e-01 1.089842915534973145e-01 -4.285959601402282715e-01 -5.683812499046325684e-02 -6.355489790439605713e-02 2.684616744518280029e-01 1.033190786838531494e-01 -1.412088572978973389e-01 -1.198837161064147949e-01 2.477668523788452148e-01 -1.010317504405975342e-01 -2.027473784983158112e-02 -8.292112499475479126e-03 -9.768803417682647705e-02 -1.017467305064201355e-01 -5.257549881935119629e-02 1.288127303123474121e-01 8.302354067564010620e-02
2.008128762245178223e-01 4.075520634651184082e-01 -2.257644236087799072e-01 2.290387637913227081e-02 3.037417121231555939e-02 -1.522579491138458252e-01 -1.335965245962142944e-01 -2.488449215888977051e-02 1.322105079889297485e-01 9.826401621103286743e-02 -8.553262054920196533e-02 -9.917736053466796875e-02 2.827695906162261963e-01 -1.567604839801788330e-01 -3.001623153686523438e-01 -1.658722609281539917e-01 -8.301275968551635742e-02 -1.262670159339904785e-01 -1.377238035202026367e-01 6.552692502737045288e-02 -1.503202170133590698e-01 -3.201378285884857178e-01 -1.346114575862884521e-01 1.605264097452163696e-01 -1.354864239692687988e-01 8.156247437000274658e-02 -2.058956772089004517e-01 -4.343151114881038666e-03 -1.682183146476745605e-01 -7.587935775518417358e-02 1.606805473566055298e-01 3.011886179447174072e-01
1.557356715202331543e-01 1.064947918057441711e-01 6.242193281650543213e-02 -9.446443617343902588e-02 -1.826758831739425659e-01 -1.844141930341720581e-01 7.882280647754669189e-02 6.223210692405700684e-02 1.451305747032165527e-01 8.401604741811752319e-02 9.864670783281326294e-02 2.463425844907760620e-01 -1.874738372862339020e-02 -1.872251629829406738e-01 2.343758940696716309e-01 5.129498988389968872e-02 -4.188414216041564941e-01 8.407052606344223022e-02 -1.848094463348388672e-01 1.370379328727722168e-01 8.724885061383247375e-03 -2.919760048389434814e-01 -1.783245503902435303e-01 1.530379056930541992e-01 -2.958142459392547607e-01 1.146901771426200867e-01 2.617379426956176758e-01 -1.069371551275253296e-01 -2.197237610816955566e-01 -1.022168248891830444e-01 1.909485012292861938e-01 -1.756369322538375854e-01
1.358770281076431274e-01 -2.536645904183387756e-02 1.230485923588275909e-02 -2.078548772260546684e-03 -1.384225338697433472e-01 -1.023869290947914124e-01 -8.299239724874496460e-02 6.413302570581436157e-02 4.921469092369079590e-01 3.237437307834625244e-01 1.256513297557830811e-01 -2.573729678988456726e-02 -7.393970340490341187e-02 -8.465985953807830811e-02 3.884399682283401489e-02 2.093113772571086884e-02 -3.440586924552917480e-01 -1.426521390676498413e-01 -7.319601625204086304e-02 1.897431313991546631e-01 2.165753021836280823e-02 3.915393725037574768e-02 6.153642013669013977e-02 2.958513200283050537e-01 -2.640468180179595947e-01 9.240422397851943970e-02 -1.578353904187679291e-02 -2.754571437835693359e-01 8.867678791284561157e-02 -7.637432217597961426e-02 3.358169794082641602e-01 8.823409676551818848e-02
-4.960932582616806030e-02 3.037511184811592102e-02 -2.440520077943801880e-01 -1.103204861283302307e-01 2.260728329420089722e-01 -2.191194444894790649e-01 -1.627423316240310669e-01 -1.661190539598464966e-01 -2.137873619794845581e-01 -1.398810148239135742e-01 8.710688352584838867e-02 4.005113989114761353e-02 -1.657346338033676147e-01 2.484436333179473877e-02 -1.153722330927848816e-01 -2.568539418280124664e-02 -4.462036788463592529e-01 -5.977971013635396957e-03 1.134236976504325867e-01 4.837813973426818848e-02 1.147828698158264160e-01 -1.951420456171035767e-01 -3.516584336757659912e-01 2.167934775352478027e-01 -1.077908575534820557e-01 -9.667865931987762451e-02 2.580736875534057617e-01 -6.666413694620132446e-02 -2.325552105903625488e-01 -1.110519282519817352e-02 1.616017073392868042e-01 2.158074080944061279e-01
-1.408891081809997559e-01 1.205756440758705139e-01 -1.255024820566177368e-01 -4.071569070219993591e-02 -1.565827876329421997e-01 -8.583291620016098022e-02 9.566821157932281494e-02 -1.767156720161437988e-01 4.473178982734680176e-01 2.114526778459548950e-01 7.166057080030441284e-02 -1.383258849382400513e-01 -2.070430666208267212e-01 1.174875125288963318e-01 1.805591881275177002e-01 -1.162274926900863647e-01 -1.836545914411544800e-01 2.201112806797027588e-01 7.164007425308227539e-02 -2.884029783308506012e-02 -1.668104231357574463e-01 -1.371692568063735962e-01 -1.550656408071517944e-01 2.510701119899749756e-01 1.995352841913700104e-02 9.354376047849655151e-02 3.457366228103637695e-01 1.738364808261394501e-02 -5.348705127835273743e-02 -3.575178980827331543e-01 1.501289755105972290e-01 -3.663075622171163559e-03
2.325339429080486298e-02 3.109285235404968262e-01 1.664227992296218872e-02 -1.574629992246627808e-01 -5.839344114065170288e-02 -2.223790585994720459e-01 -1.439381539821624756e-01 1.417969763278961182e-01 2.698746025562286377e-01 1.103991046547889709e-01 -1.164286136627197266e-01 2.779355086386203766e-02 3.259057104587554932e-01 1.248111054301261902e-01 -1.100247651338577271e-01 -4.627403616905212402e-01 -7.783467322587966919e-02 6.756082922220230103e-02 -1.493777334690093994e-01 6.121036410331726074e-02 -6.164520606398582458e-02 -2.570279240608215332e-01 6.850270926952362061e-02 2.571707367897033691e-01 -8.036267012357711792e-02 1.253084391355514526e-01 2.350119352340698242e-01 -1.474655419588088989e-01 -6.470654904842376709e-02 -2.000653147697448730e-01 1.024833098053932190e-01 -7.362424582242965698e-02
-6.823146343231201172e-02 1.209441646933555603e-01 -5.597066879272460938e-02 6.727092899382114410e-03 9.668935835361480713e-02 -1.208639368414878845e-01 -1.270573437213897705e-01 -1.873494982719421387e-01 2.238522469997406006e-01 3.827646840363740921e-03 -2.501890361309051514e-01 -4.891172423958778381e-02 -8.179660141468048096e-02 2.551051974296569824e-01 -1.422327607870101929e-01 1.727954745292663574e-01 -3.972214460372924805e-01 2.559917569160461426e-01 5.326722189784049988e-02 -1.688331216573715210e-01 2.373702824115753174e-02 -1.916481107473373413e-01 4.058306664228439331e-02 3.043093085289001465e-01 1.959219127893447876e-01 2.855128049850463867e-01 -2.912083081901073456e-02 -4.598196130245923996e-03 6.721199303865432739e-02 -2.655360996723175049e-01 2.625946104526519775e-01 1.200514808297157288e-01
-1.750972121953964233e-01 7.786595076322555542e-02 9.167081862688064575e-02 2.430429607629776001e-01 2.636347413063049316e-01 -1.183631923049688339e-02 6.866355985403060913e-02 -3.087133169174194336e-01 2.331171780824661255e-01 -8.856800943613052368e-02 -4.143911600112915039e-02 2.439793024677783251e-04 3.558390587568283081e-02 3.953621163964271545e-02 2.353454194962978363e-02 -4.263065159320831299e-01 -3.350997865200042725e-01 -2.041915357112884521e-01 -1.418153047561645508e-01 8.452760986983776093e-03 -3.760665655136108398e-02 -7.305661682039499283e-03 -1.907359659671783447e-01 2.055044472217559814e-02 -3.072759807109832764e-01 2.562237381935119629e-01 1.337379664182662964e-01 -1.713191270828247070e-01 6.645475327968597412e-02 -1.361618936061859131e-01 1.854799240827560425e-01 3.643485018983483315e-03
1.200184151530265808e-01 2.442826628684997559e-01 1.988333463668823242e-01 -6.430868059396743774e-02 1.552122086286544800e-01 -1.611801534891128540e-01 -2.276707738637924194e-01 -4.053944256156682968e-03 3.539679050445556641e-01 1.980999559164047241e-01 -1.421819776296615601e-01 -1.374369394034147263e-02 8.061057329177856445e-02 -1.426348537206649780e-01 7.264969497919082642e-02 -6.153253838419914246e-02 -2.293888777494430542e-01 2.946336939930915833e-02 -1.452031284570693970e-01 9.722923487424850464e-02 3.144521415233612061e-01 8.723077923059463501e-02 -3.534725867211818695e-03 1.648884415626525879e-01 -4.015542268753051758e-01 2.437607347965240479e-01 5.388226732611656189e-02 -2.553955316543579102e-01 -7.529037445783615112e-02 -7.077470421791076660e-02 3.633014857769012451e-02 2.024218142032623291e-01
4.751468822360038757e-02 -9.594080969691276550e-03 -9.348136186599731445e-02 -1.468994468450546265e-01 2.646945118904113770e-01 -1.236177195096388459e-04 -1.851761341094970703e-01 -2.064068466424942017e-01 2.002901025116443634e-02 -4.983012378215789795e-02 2.907778881490230560e-02 -2.057976461946964264e-02 -2.395916581153869629e-01 3.320338949561119080e-02 -1.679431349039077759e-01 -2.737545222043991089e-02 -3.678482174873352051e-01 -1.409901678562164307e-01 4.904755204916000366e-02 2.137167751789093018e-01 7.568781822919845581e-02 -6.184331327676773071e-02 -2.834721505641937256e-01 2.924635112285614014e-01 -2.713061496615409851e-02 6.721662729978561401e-02 1.666253358125686646e-01 -3.788325935602188110e-02 -3.139761090278625488e-01 -9.054733812808990479e-02 3.949294388294219971e-01 2.298754006624221802e-01
-2.356217242777347565e-03 1.775260418653488159e-01 3.438238054513931274e-02 9.482018649578094482e-02 2.698467075824737549e-01 -1.150410920381546021e-01 3.459700942039489746e-02 -2.938297092914581299e-01 1.760063320398330688e-02 1.123575717210769653e-01 -1.408348679542541504e-01 -9.120903164148330688e-02 7.537917047739028931e-02 1.220109462738037109e-01 5.155568942427635193e-02 -2.990587949752807617e-01 -2.264342755079269409e-01 -2.338645309209823608e-01 -1.649034093134105206e-04 -1.002267450094223022e-01 -1.514279395341873169e-01 5.840145424008369446e-02 1.635061353445053101e-01 1.615275740623474121e-01 -2.728728018701076508e-02 1.365813910961151123e-01 1.948994845151901245e-01 -1.209495589137077332e-01 -3.873696029186248779e-01 -3.717763125896453857e-01 2.744385898113250732e-01 1.381499506533145905e-02
2.963897585868835449e-01 -1.269364207983016968e-01 -3.258945792913436890e-02 -1.341782659292221069e-01 2.284571975469589233e-01 9.288486838340759277e-02 -3.223918005824089050e-02 1.016544364392757416e-02 1.584510058164596558e-01 3.759926185011863708e-02 9.238230437040328979e-02 1.881909929215908051e-02 4.911655560135841370e-02 -1.746000498533248901e-01 -1.006134822964668274e-01 2.512022554874420166e-01 -4.119985997676849365e-01 -1.481074932962656021e-02 3.744586184620857239e-02 3.032761393114924431e-03 -7.713507115840911865e-02 -1.752663254737854004e-01 -1.206173747777938843e-01 3.401335775852203369e-01 -2.296248078346252441e-01 2.925338745117187500e-01 -2.776356041431427002e-02 -2.774212136864662170e-02 -1.779488474130630493e-01 -2.063875645399093628e-01 2.731724083423614502e-01 2.155670821666717529e-01
-1.700262278318405151e-01 -1.340733021497726440e-01 1.623390913009643555e-01 2.112507820129394531e-02 6.119570508599281311e-02 -1.720307022333145142e-01 -2.753649353981018066e-01 9.077873826026916504e-02 3.985249102115631104e-01 -1.947826892137527466e-02 4.208288714289665222e-02 -1.234501525759696960e-01 -1.340998411178588867e-01 5.784595757722854614e-02 -5.908208712935447693e-02 -3.960054740309715271e-02 -2.841464579105377197e-01 -7.411584258079528809e-02 1.217604503035545349e-01 -1.043693274259567261e-01 -2.687000930309295654e-01 -7.575146108865737915e-02 -3.642802238464355469e-01 4.005473479628562927e-02 -4.296863451600074768e-02 2.835596501827239990e-01 3.546195849776268005e-02 1.929227560758590698e-01 -1.311193406581878662e-01 -2.245274037122726440e-01 2.552451789379119873e-01 1.692076921463012695e-01
8.462732285261154175e-02 9.970676153898239136e-02 3.551203012466430664e-02 2.710615284740924835e-02 4.434960428625345230e-03 -9.348111599683761597e-02 -3.824635446071624756e-01 8.495466411113739014e-02 1.007022219710052013e-04 -2.301207482814788818e-01 -7.317166030406951904e-02 -1.421384215354919434e-01 -4.990815743803977966e-02 1.925592273473739624e-01 -1.984696686267852783e-01 1.554360031150281429e-03 -2.535252273082733154e-01 6.031474843621253967e-02 -1.342550963163375854e-01 -2.786945700645446777e-01 -5.143205448985099792e-02 1.017462275922298431e-02 7.323469966650009155e-02 1.074494048953056335e-01 -1.116126924753189087e-01 4.104661643505096436e-01 4.602585732936859131e-02 -1.286031901836395264e-01 -8.203897625207901001e-02 -1.719379425048828125e-01 -1.262534409761428833e-02 4.917891621589660645e-01
-7.758671045303344727e-02 7.061997056007385254e-02 1.834811568260192871e-01 2.915511652827262878e-02 4.476018995046615601e-02 -4.045421183109283447e-01 -2.013839036226272583e-02 -2.504759430885314941e-01 3.605664670467376709e-01 3.455514311790466309e-01 -5.475425347685813904e-02 -1.902252286672592163e-01 -2.251949459314346313e-01 1.468925625085830688e-01 2.558502554893493652e-02 -2.961526624858379364e-02 -7.281527668237686157e-02 2.879358083009719849e-02 -1.346993595361709595e-01 -1.750368773937225342e-01 -2.177607566118240356e-01 -9.872255474328994751e-02 5.737856030464172363e-02 9.807552397251129150e-02 -1.816911995410919189e-02 -3.034935146570205688e-02 2.276453971862792969e-01 -3.490884006023406982e-01 7.217741012573242188e-02 8.717418462038040161e-02 1.797101348638534546e-01 1.350028812885284424e-01
3.518662750720977783e-01 -6.590355932712554932e-02 -8.426655828952789307e-02 4.683728143572807312e-02 7.607284188270568848e-02 -1.126502081751823425e-01 -3.482614755630493164e-01 -9.782469272613525391e-02 8.989549241960048676e-03 -3.273336216807365417e-02 -5.552337318658828735e-02 1.671229302883148193e-01 -7.790790498256683350e-02 -1.263356506824493408e-01 -1.255351603031158447e-01 -7.127282023429870605e-02 -3.716845512390136719e-01 6.180969532579183578e-03 -3.304792940616607666e-01 7.378704845905303955e-02 5.729227140545845032e-02 -2.477089315652847290e-01 -4.216070473194122314e-02 2.334320545196533203e-01 -1.427358984947204590e-01 7.270742952823638916e-02 -7.565879821777343750e-02 8.805187046527862549e-02 -3.258421719074249268e-01 -1.652882099151611328e-01 2.481741458177566528e-01 1.737965196371078491e-01
1.995789557695388794e-01 -3.860634937882423401e-02 2.360413819551467896e-01 -1.179192140698432922e-01 2.099480330944061279e-01 3.133145719766616821e-02 8.222499489784240723e-02 -9.591361135244369507e-02 1.897907257080078125e-02 5.949120223522186279e-02 1.682511568069458008e-01 -1.762687265872955322e-01 1.625647768378257751e-02 -7.181672006845474243e-02 -4.596425965428352356e-02 9.160599671304225922e-03 -4.216453433036804199e-01 1.035598888993263245e-01 -2.671378850936889648e-01 6.555306166410446167e-02 -8.433932811021804810e-02 -2.450957000255584717e-01 -1.084257662296295166e-01 1.978592276573181152e-01 -1.953267455101013184e-01 1.401563733816146851e-01 -1.034655347466468811e-01 1.431525796651840210e-01 -3.219380974769592285e-01 -3.930059447884559631e-02 2.031408846378326416e-01 3.734063804149627686e-01
-6.667619198560714722e-02 7.776200771331787109e-02 7.678204029798507690e-02 -1.156024783849716187e-01 1.946793943643569946e-01 -3.135167807340621948e-02 -2.587109105661511421e-03 -1.888400018215179443e-01 2.419878728687763214e-02 1.333440691232681274e-01 -2.201110124588012695e-02 -3.556873649358749390e-02 4.305097088217735291e-02 -1.054291054606437683e-02 -8.870482444763183594e-02 -1.099474281072616577e-01 -8.940747380256652832e-02 -1.266636848449707031e-01 -9.732478111982345581e-02 -5.533363819122314453e-01 -5.245989561080932617e-02 -1.942687183618545532e-01 -2.561918273568153381e-02 1.617624312639236450e-01 -3.325402438640594482e-01 1.757098287343978882e-01 2.143437415361404419e-01 1.306821107864379883e-01 -2.846277058124542236e-01 -1.756000965833663940e-01 2.013083100318908691e-01 2.996706664562225342e-01
-1.978155411779880524e-02 -2.893566340208053589e-02 6.901016924530267715e-03 -2.480111122131347656e-01 -5.033524706959724426e-02 -9.207604825496673584e-02 -1.295313388109207153e-01 -2.583789825439453125e-01 7.200861722230911255e-02 -2.037379145622253418e-02 5.054786428809165955e-02 -6.625626981258392334e-02 6.277018785476684570e-02 -1.220600605010986328e-01 1.298387050628662109e-01 -9.363705664873123169e-02 -4.053926765918731689e-01 1.897685825824737549e-01 -3.129792213439941406e-01 -1.986292600631713867e-01 -1.658103317022323608e-01 -2.178876847028732300e-01 -1.086136326193809509e-01 2.751179635524749756e-01 -1.932955682277679443e-01 5.227049067616462708e-02 -1.344053596258163452e-01 1.053626835346221924e-01 -8.814544975757598877e-02 -4.810231178998947144e-02 1.282205134630203247e-01 4.354877173900604248e-01
-2.341661602258682251e-01 2.578983604907989502e-01 2.426508814096450806e-01 1.295189708471298218e-01 7.428414374589920044e-02 -4.249274134635925293e-01 -1.302627176046371460e-01 1.366173475980758667e-01 2.191189676523208618e-01 6.553675234317779541e-02 3.640097007155418396e-02 -8.474907279014587402e-02 -8.860856294631958008e-02 6.165737286210060120e-02 1.291019022464752197e-01 2.889758646488189697e-01 -3.512758314609527588e-01 6.785185635089874268e-02 1.216200962662696838e-01 2.711178921163082123e-02 -2.029217220842838287e-02 4.674218222498893738e-02 -6.667950074188411236e-04 1.977453827857971191e-01 1.243279799818992615e-01 3.707807138562202454e-02 3.893333673477172852e-01 -2.294526435434818268e-02 6.557296961545944214e-02 -1.043099910020828247e-01 4.247204214334487915e-02 1.936334967613220215e-01
6.145481020212173462e-03 3.026471659541130066e-02 -1.087761297821998596e-02 8.403088897466659546e-02 2.810574173927307129e-01 -1.443517208099365234e-01 1.389534324407577515e-01 -3.752247095108032227e-01 5.911089852452278137e-02 2.780930511653423309e-02 -1.939254812896251678e-02 -1.462700963020324707e-01 1.474146246910095215e-01 1.510203480720520020e-01 3.492436930537223816e-02 -2.845829129219055176e-01 -2.109267115592956543e-01 -1.909525692462921143e-01 -2.175844274461269379e-02 -2.011513523757457733e-02 -1.770605295896530151e-01 1.526077836751937866e-01 1.185959875583648682e-01 2.285290956497192383e-01 -3.430058434605598450e-02 1.066947057843208313e-01 2.541936933994293213e-01 -8.365505188703536987e-02 -2.778627276420593262e-01 -3.777913451194763184e-01 2.681245803833007812e-01 1.979516632854938507e-02
-1.534879803657531738e-01 2.651970647275447845e-02 -4.139862954616546631e-03 3.370698168873786926e-02 3.067802637815475464e-02 -1.148228496313095093e-01 -1.989225447177886963e-01 -1.330719739198684692e-01 1.704447567462921143e-01 6.955798715353012085e-02 -1.806160062551498413e-01 -8.404316753149032593e-02 -5.213835835456848145e-02 7.693508267402648926e-02 -1.761313676834106445e-01 1.334986537694931030e-01 -3.611675202846527100e-01 2.682558894157409668e-01 3.075367510318756104e-01 -1.514130681753158569e-01 -5.726606771349906921e-02 -3.663204014301300049e-01 -1.014183759689331055e-01 3.740253150463104248e-01 6.487785279750823975e-02 2.791891992092132568e-01 6.751036643981933594e-02 -8.565511554479598999e-02 1.329632401466369629e-01 -4.409112408757209778e-02 2.020954936742782593e-01 1.002499014139175415e-01
-2.100302428007125854e-01 -1.364160180091857910e-01 -2.300115674734115601e-01 3.777199238538742065e-02 -2.775329723954200745e-02 -6.272435933351516724e-02 -2.115717232227325439e-01 6.007810006849467754e-04 4.757495224475860596e-02 1.397991031408309937e-01 -1.297421753406524658e-01 2.140626311302185059e-01 1.931215673685073853e-01 4.886707663536071777e-02 -2.770742475986480713e-01 -8.362688869237899780e-02 -5.175982713699340820e-01 -3.183013573288917542e-02 -4.325852170586585999e-02 -1.065092906355857849e-01 2.690868079662322998e-01 -1.775492131710052490e-01 -9.543486684560775757e-02 3.044446408748626709e-01 -9.258097410202026367e-02 2.258596867322921753e-01 4.047261923551559448e-02 -1.445050239562988281e-01 -1.622765362262725830e-01 -1.378194838762283325e-01 9.949309378862380981e-02 1.936478540301322937e-02
1.410110294818878174e-01 1.336821168661117554e-01 1.279098689556121826e-01 1.341550946235656738e-01 6.075371988117694855e-03 -1.473634093999862671e-01 -1.044963002204895020e-01 -1.534732729196548462e-01 3.034722246229648590e-02 2.761433124542236328e-01 -1.391815245151519775e-01 1.526141762733459473e-01 1.111699119210243225e-01 3.209403157234191895e-02 1.623602807521820068e-01 -2.790659070014953613e-01 -5.152450799942016602e-01 -3.123461306095123291e-01 1.367473751306533813e-01 1.713504642248153687e-01 7.579565513879060745e-03 -1.596741825342178345e-01 3.747528791427612305e-02 -9.703802876174449921e-03 7.871539890766143799e-02 1.409982740879058838e-01 9.071560949087142944e-02 3.457696735858917236e-02 3.510141000151634216e-02 -6.780017912387847900e-02 2.305502444505691528e-01 3.186843693256378174e-01
-1.416122168302536011e-01 -2.590210139751434326e-01 -2.680559642612934113e-02 -6.442707031965255737e-02 9.147625416517257690e-02 -1.869979649782180786e-01 -1.663383096456527710e-01 -1.106811873614788055e-02 4.427410960197448730e-01 7.576087024062871933e-03 -7.743754424154758453e-03 1.221550405025482178e-01 -7.663208246231079102e-02 1.783105432987213135e-01 4.022602364420890808e-02 8.331766724586486816e-02 -3.388943672180175781e-01 -3.860083967447280884e-02 1.742498427629470825e-01 -2.993593551218509674e-02 -1.217150613665580750e-01 -1.610865741968154907e-01 -6.197737902402877808e-02 1.351612620055675507e-02 -1.044934242963790894e-02 3.877779245376586914e-01 2.816725336015224457e-02 1.049131229519844055e-01 -2.646068930625915527e-01 -2.238155305385589600e-01 1.845955103635787964e-01 2.659299969673156738e-01
3.785702586174011230e-01 1.015093326568603516e-01 -1.113908439874649048e-01 1.465588957071304321e-01 1.532621681690216064e-01 -3.647775650024414062e-01 8.131665177643299103e-03 -1.861963421106338501e-01 -2.923417650163173676e-02 2.993371784687042236e-01 -1.092083156108856201e-01 1.238271594047546387e-01 1.816553175449371338e-01 2.501807920634746552e-02 3.749225288629531860e-02 -1.570115089416503906e-01 -4.764092564582824707e-01 2.104623056948184967e-02 -9.392003528773784637e-03 -8.535734564065933228e-02 -1.839943230152130127e-02 -2.506986856460571289e-01 -1.344914883375167847e-01 1.726557016372680664e-01 1.411967575550079346e-01 -9.000784717500209808e-03 8.467093855142593384e-02 1.699241399765014648e-01 -1.431958973407745361e-01 3.438897803425788879e-02 5.750678852200508118e-02 1.299274414777755737e-01
2.588252425193786621e-01 2.216395884752273560e-01 7.665865868330001831e-02 1.115721166133880615e-01 -6.443274021148681641e-02 -3.146622329950332642e-02 1.014740839600563049e-01 -3.698982065543532372e-03 1.831516474485397339e-01 -1.445375680923461914e-01 1.842045336961746216e-01 -1.637974232435226440e-01 2.073993831872940063e-01 -7.082750648260116577e-02 -2.227594256401062012e-01 -2.199107967317104340e-02 -2.820933759212493896e-01 -7.145870476961135864e-02 -3.708898648619651794e-02 -2.676671743392944336e-01 2.663052678108215332e-01 4.270137101411819458e-02 -2.831592857837677002e-01 4.425806105136871338e-01 9.576009958982467651e-02 9.352886676788330078e-02 -9.754922986030578613e-02 -5.362805351614952087e-02 -1.479167342185974121e-01 -2.330038249492645264e-01 7.033178210258483887e-02 1.372808963060379028e-01
5.002047121524810791e-02 2.345950901508331299e-01 1.972401887178421021e-01 -9.429796040058135986e-02 -7.891520112752914429e-02 -2.189993113279342651e-01 1.062489524483680725e-01 2.494356408715248108e-02 3.251164853572845459e-01 6.955126672983169556e-02 -1.017572581768035889e-01 2.205952852964401245e-01 1.917377114295959473e-01 9.423206746578216553e-02 1.485491693019866943e-01 -1.092358902096748352e-01 -1.516176015138626099e-01 -1.256534457206726074e-01 -1.096085906028747559e-01 8.044787496328353882e-02 1.787439733743667603e-01 -3.608939051628112793e-01 -1.079763472080230713e-01 4.522295296192169189e-02 -3.815087974071502686e-01 1.468200832605361938e-01 3.004974685609340668e-02 -2.252082079648971558e-01 -2.965154945850372314e-01 -1.560472995042800903e-01 1.231161877512931824e-01 7.321754470467567444e-03
5.538646876811981201e-02 1.944642961025238037e-01 -6.411606818437576294e-02 4.519511014223098755e-03 1.578651815652847290e-01 9.359958581626415253e-03 5.968362092971801758e-02 -1.408717781305313110e-02 1.207309588789939880e-01 -6.608162075281143188e-02 -1.748549044132232666e-01 -1.897216141223907471e-01 -3.597578033804893494e-03 5.884712561964988708e-02 1.193167343735694885e-01 -9.522297978401184082e-02 -2.785058021545410156e-01 -5.232856422662734985e-02 -2.251715213060379028e-01 -2.141654193401336670e-01 -3.488435745239257812e-01 1.117053553462028503e-01 -5.833868309855461121e-02 2.839970886707305908e-01 -3.086131811141967773e-01 -1.985596269369125366e-01 2.662138938903808594e-01 -2.043598145246505737e-01 -2.028107643127441406e-01 -1.264020893722772598e-02 3.223766088485717773e-01 1.621853113174438477e-01
-2.057360112667083740e-01 1.147900074720382690e-01 -4.746113717555999756e-02 1.429042895324528217e-03 -3.087779879570007324e-01 -2.669016122817993164e-01 -8.722344040870666504e-02 -1.981717199087142944e-01 2.428807914257049561e-01 6.660972535610198975e-02 -8.473945409059524536e-02 -1.149129346013069153e-01 -1.597065180540084839e-01 5.245225504040718079e-02 5.641780048608779907e-02 3.406280875205993652e-01 -6.782992184162139893e-02 -2.975756488740444183e-02 -1.158835068345069885e-01 4.265277460217475891e-02 -1.240619346499443054e-01 -3.845349550247192383e-01 -1.251680683344602585e-02 3.194501996040344238e-01 -1.110986769199371338e-01 1.264414936304092407e-01 2.591803073883056641e-01 -2.575992941856384277e-01 7.155911624431610107e-02 -1.096948236227035522e-01 1.410582810640335083e-01 1.113017275929450989e-01
1.167801097035408020e-01 6.788403540849685669e-02 -4.094170778989791870e-02 -2.170861512422561646e-02 4.235045611858367920e-01 -3.702902793884277344e-02 -9.065484255552291870e-02 -2.578769028186798096e-01 7.499844580888748169e-02 -3.892901167273521423e-02 1.825533956289291382e-01 -2.176014780998229980e-01 -4.495225101709365845e-02 9.557181969285011292e-03 6.119225546717643738e-02 -2.602796852588653564e-01 -4.672288298606872559e-01 1.876938492059707642e-01 -2.829127013683319092e-01 -7.806926965713500977e-02 2.115483134984970093e-01 -1.450089812278747559e-01 -3.288853541016578674e-02 7.625149190425872803e-02 -7.562384754419326782e-02 1.570298373699188232e-01 8.999560028314590454e-02 -6.238784175366163254e-03 -2.369444817304611206e-01 -7.589051872491836548e-02 -5.717936903238296509e-02 2.161318808794021606e-01
9.917286783456802368e-02 -4.527853801846504211e-02 1.276235729455947876e-01 1.573210209608078003e-02 -1.551746129989624023e-01 -2.162490338087081909e-01 -1.815486997365951538e-01 2.321288883686065674e-01 4.694793820381164551e-01 3.463670313358306885e-01 1.046047285199165344e-01 -1.731839589774608612e-02 1.260611414909362793e-01 -1.209923326969146729e-01 8.779685944318771362e-02 -3.530494123697280884e-02 -2.238926291465759277e-01 2.133875340223312378e-02 -4.668119549751281738e-02 1.732384860515594482e-01 -2.931322157382965088e-02 -8.982831984758377075e-02 -3.949276730418205261e-02 2.649613916873931885e-01 -1.715472787618637085e-01 1.148956716060638428e-01 4.980753734707832336e-02 -3.268977105617523193e-01 3.276998549699783325e-02 -5.914437770843505859e-02 3.015497624874114990e-01 1.088179200887680054e-01
-5.641695484519004822e-02 -8.379408717155456543e-02 3.904742300510406494e-01 -1.171305179595947266e-01 -7.125326246023178101e-02 -2.080845646560192108e-02 -1.846059858798980713e-01 -8.511491864919662476e-02 3.994122147560119629e-01 -7.294170558452606201e-02 -6.383358035236597061e-03 1.608213409781455994e-02 1.219429261982440948e-02 9.279804676771163940e-02 -1.648600101470947266e-01 -2.397843599319458008e-01 -1.095981001853942871e-01 -1.436547283083200455e-02 -3.545267507433891296e-02 1.451456453651189804e-02 -1.329310983419418335e-01 1.132805794477462769e-01 -4.124457538127899170e-01 8.025028556585311890e-02 -1.581117659807205200e-01 -3.618883341550827026e-02 1.478576064109802246e-01 -2.011657804250717163e-01 -2.468633055686950684e-01 -2.595752775669097900e-01 2.140081822872161865e-01 1.862452328205108643e-01
1.860129833221435547e-02 -1.127620786428451538e-01 1.467620134353637695e-01 3.606347367167472839e-02 2.895559966564178467e-01 -2.976991534233093262e-01 -1.825868934392929077e-01 9.790048003196716309e-02 2.316020429134368896e-01 2.084022015333175659e-01 2.147658914327621460e-02 7.223547995090484619e-02 1.286093425005674362e-02 -1.418879181146621704e-01 1.682311594486236572e-01 -3.169084191322326660e-01 -1.277976483106613159e-01 -9.440575540065765381e-02 -2.458997070789337158e-01 1.805276237428188324e-02 -4.686950147151947021e-02 1.134496834129095078e-02 -3.194890916347503662e-01 7.343822717666625977e-02 -2.158671617507934570e-01 -1.254092669114470482e-03 1.905148923397064209e-01 -1.743152290582656860e-01 -2.201427221298217773e-01 -8.321397006511688232e-03 1.846009790897369385e-01 3.243575990200042725e-01
1.227536499500274658e-01 4.004622250795364380e-02 9.659442305564880371e-02 -2.591157332062721252e-02 1.364509165287017822e-01 -2.128039747476577759e-01 -3.875243291258811951e-02 -6.124591082334518433e-02 4.011001288890838623e-01 1.833425648510456085e-02 -3.940944001078605652e-02 9.118251502513885498e-03 -1.508492045104503632e-02 1.394178718328475952e-01 1.400904655456542969e-01 1.728052645921707153e-01 -2.388655096292495728e-01 -9.953385591506958008e-02 -1.250334680080413818e-01 2.634889185428619385e-01 -9.412076324224472046e-02 1.164264529943466187e-01 -2.984660565853118896e-01 3.022104501724243164e-01 -9.730288386344909668e-02 2.800188064575195312e-01 7.437645643949508667e-02 -2.190599739551544189e-01 1.011861190199851990e-01 -3.737997710704803467e-01 -1.404758691787719727e-01 7.884643226861953735e-02
-2.317234687507152557e-02 2.168071717023849487e-01 -3.117706999182701111e-02 1.512123048305511475e-01 3.127877786755561829e-02 -3.487244546413421631e-01 -8.960472792387008667e-02 -2.371225208044052124e-01 -1.152286306023597717e-02 -1.406987160444259644e-01 -1.447308957576751709e-01 -1.012666374444961548e-01 -1.382538862526416779e-02 3.120316863059997559e-01 9.635940939188003540e-02 -1.076449751853942871e-01 -5.039954185485839844e-01 -8.407047390937805176e-02 -1.030283793807029724e-01 6.365548074245452881e-02 1.642837375402450562e-01 -2.122299224138259888e-01 -1.768580973148345947e-01 -1.980406604707241058e-02 2.724435329437255859e-01 6.552553921937942505e-02 -1.093101724982261658e-01 -1.010443791747093201e-01 -8.126904070377349854e-02 -5.021568015217781067e-02 2.522208690643310547e-01 1.391105800867080688e-01
-3.432450890541076660e-01 2.976283729076385498e-01 7.956045866012573242e-02 3.362632542848587036e-02 4.053222388029098511e-02 -1.273658424615859985e-01 -2.310773879289627075e-01 -2.762583792209625244e-01 -8.470424264669418335e-02 8.154358714818954468e-02 -1.048189103603363037e-01 -1.817482113838195801e-01 -3.859443962574005127e-02 2.128728181123733521e-01 -4.759743064641952515e-02 -1.954439282417297363e-02 -2.457345277070999146e-01 9.472535923123359680e-03 2.548780664801597595e-02 -2.905659973621368408e-01 -9.727849811315536499e-02 -2.410367876291275024e-01 1.547934114933013916e-01 1.157872453331947327e-01 1.151250079274177551e-01 1.965937316417694092e-01 1.917311400175094604e-01 -1.714300364255905151e-02 -1.358977239578962326e-02 -3.754656910896301270e-01 6.258408725261688232e-02 2.162109613418579102e-01
-3.259491324424743652e-01 2.123451083898544312e-01 1.352509260177612305e-01 1.929046362638473511e-01 -3.582882136106491089e-02 -5.317066982388496399e-02 -4.569648951292037964e-02 -1.468456685543060303e-01 3.376457989215850830e-01 1.005393732339143753e-02 -5.735460296273231506e-02 7.408966869115829468e-02 -2.471999078989028931e-01 6.857912242412567139e-02 -1.723511666059494019e-01 1.674032658338546753e-01 -4.007804989814758301e-01 1.538336575031280518e-01 1.884462311863899231e-02 -2.654435932636260986e-01 -3.373504802584648132e-02 -3.092584609985351562e-01 -1.269450597465038300e-02 3.645028918981552124e-02 6.555718928575515747e-02 1.972871720790863037e-01 1.013005338609218597e-02 -1.077607795596122742e-01 -2.262359410524368286e-01 -2.271630764007568359e-01 3.467937558889389038e-02 8.171652257442474365e-02
1.803391426801681519e-01 2.324918508529663086e-01 -5.177919566631317139e-02 -8.883685618638992310e-02 5.030872300267219543e-02 -2.886523902416229248e-01 -1.081575304269790649e-01 -5.430363118648529053e-02 8.915399760007858276e-02 7.195312529802322388e-02 8.302661031484603882e-02 2.216769605875015259e-01 1.197607591748237610e-01 -1.674024313688278198e-01 1.717764586210250854e-01 -1.895159110426902771e-02 -2.293071001768112183e-01 1.366510987281799316e-01 -6.210706755518913269e-02 -2.321735918521881104e-01 2.306840121746063232e-01 1.113222166895866394e-01 4.162371531128883362e-02 3.756867349147796631e-01 -3.508172333240509033e-01 2.164655774831771851e-01 1.845228821039199829e-01 -8.144094049930572510e-02 -1.857707947492599487e-01 3.056264482438564301e-02 2.530430257320404053e-01 1.156583949923515320e-01
-3.627451062202453613e-01 -8.430489152669906616e-02 -5.740467086434364319e-02 1.017230283468961716e-02 1.877733133733272552e-02 -2.905156910419464111e-01 -1.540116220712661743e-01 -1.094640716910362244e-01 5.368172004818916321e-02 -1.807577721774578094e-02 8.893347531557083130e-02 1.910761296749114990e-01 2.247697710990905762e-01 6.328775733709335327e-02 -3.234383463859558105e-01 1.365548670291900635e-01 -3.545852005481719971e-01 1.086276993155479431e-01 1.403555087745189667e-02 -3.136717379093170166e-01 6.057623773813247681e-02 -3.203678429126739502e-01 -1.996931284666061401e-01 2.349606305360794067e-01 -1.501872297376394272e-02 1.458820253610610962e-01 9.082336723804473877e-02 -9.717667102813720703e-02 -9.162528067827224731e-02 -1.621390730142593384e-01 2.531878463923931122e-02 -3.315218491479754448e-03
-7.929831743240356445e-03 -2.500910758972167969e-01 -1.345593575388193130e-02 1.772401332855224609e-01 8.302225172519683838e-02 -2.952137589454650879e-02 -7.501618564128875732e-02 -1.015996187925338745e-02 -5.853503197431564331e-02 -3.565478324890136719e-02 -6.149780377745628357e-02 1.505852490663528442e-01 -8.077057451009750366e-02 -9.238484315574169159e-03 -2.822025120258331299e-01 -2.144061475992202759e-01 -5.062997937202453613e-01 -1.328933089971542358e-01 -2.222794592380523682e-01 1.713902689516544342e-02 1.038853675127029419e-01 -3.350980281829833984e-01 4.195342212915420532e-02 1.041470542550086975e-01 -1.415247023105621338e-01 2.779580652713775635e-01 -2.177177555859088898e-02 -6.662808358669281006e-02 -1.880964040756225586e-01 -2.204064875841140747e-01 2.563215792179107666e-01 1.329433172941207886e-01
2.804144620895385742e-01 -8.594901114702224731e-02 -2.461184412240982056e-01 -2.069018594920635223e-02 1.213584914803504944e-01 -1.822111010551452637e-02 1.894156011985614896e-04 -2.457924559712409973e-02 2.405678182840347290e-01 -7.700181007385253906e-02 3.157710283994674683e-02 -1.769388318061828613e-01 -2.936823666095733643e-01 1.396717578172683716e-01 -1.510000526905059814e-01 -2.238653451204299927e-01 -3.518159389495849609e-01 1.519821286201477051e-01 -2.033671438694000244e-01 2.181089669466018677e-01 2.487220801413059235e-02 -1.081940159201622009e-01 -1.184420213103294373e-01 2.437247931957244873e-01 -1.480002999305725098e-01 1.584274023771286011e-01 4.872412607073783875e-02 6.365755945444107056e-02 -3.506606519222259521e-01 -2.180888801813125610e-01 8.340657502412796021e-02 1.003171205520629883e-01
5.553481727838516235e-02 1.342016756534576416e-01 -1.462126523256301880e-01 -9.581027925014495850e-02 4.771369695663452148e-01 -1.158178597688674927e-01 -2.766977995634078979e-02 -9.601233154535293579e-02 1.928217411041259766e-01 -2.694246731698513031e-02 9.506233036518096924e-02 -1.026834174990653992e-01 -6.563969887793064117e-03 2.025378495454788208e-01 1.653556376695632935e-01 -3.229099512100219727e-01 -3.636763691902160645e-01 1.916041523218154907e-01 -3.600975871086120605e-01 -5.237109214067459106e-02 1.226416453719139099e-01 -3.925026580691337585e-02 2.017023786902427673e-02 3.457282483577728271e-02 -2.642244100570678711e-02 1.937683671712875366e-01 1.552945375442504883e-01 8.935576304793357849e-03 -1.026495546102523804e-01 -1.997827440500259399e-01 -1.467970665544271469e-02 1.856083720922470093e-01
3.549112975597381592e-01 1.558454986661672592e-02 -1.372767835855484009e-01 1.430446803569793701e-01 8.561683446168899536e-02 -9.787870943546295166e-02 -1.195570752024650574e-01 -7.359669078141450882e-03 4.411448538303375244e-01 1.363740712404251099e-01 2.206636667251586914e-01 2.009546905755996704e-01 1.613496057689189911e-02 2.870054244995117188e-01 -2.559208869934082031e-01 4.653796553611755371e-02 -2.921143174171447754e-01 8.305255323648452759e-02 -2.534395316615700722e-04 1.042107418179512024e-01 -1.144449561834335327e-01 -2.354395985603332520e-01 7.707992941141128540e-02 1.187698990106582642e-01 -1.485842168331146240e-01 2.550818026065826416e-02 3.617984056472778320e-02 -6.839507818222045898e-02 -1.155820023268461227e-02 -8.358848281204700470e-03 2.659263312816619873e-01 2.436258941888809204e-01
2.318944633007049561e-01 4.175773262977600098e-02 -9.986628592014312744e-02 7.536242157220840454e-02 -2.034745737910270691e-02 -3.590773046016693115e-01 -2.363572642207145691e-02 1.038286685943603516e-01 2.120262980461120605e-01 1.683766245841979980e-01 2.562404870986938477e-01 1.315902024507522583e-01 -1.283481568098068237e-01 -2.013419568538665771e-01 -8.956362307071685791e-02 8.110262453556060791e-02 -2.279414385557174683e-01 4.144603312015533447e-01 -6.165382638573646545e-02 -3.370638936758041382e-02 3.172239288687705994e-02 -2.224135100841522217e-01 -1.034451127052307129e-01 1.390863209962844849e-01 -2.769130468368530273e-01 2.541960775852203369e-01 -2.633108943700790405e-02 -2.184163033962249756e-01 -6.105199083685874939e-02 -1.040290743112564087e-01 1.813940256834030151e-01 1.179239600896835327e-01
-4.860939979553222656e-01 1.392305940389633179e-01 -1.578133851289749146e-01 2.565031349658966064e-01 5.216421186923980713e-02 -1.644754111766815186e-01 -2.200926691293716431e-01 -5.023950710892677307e-02 1.449712365865707397e-01 2.631808221340179443e-01 -7.399555295705795288e-02 4.595929384231567383e-02 4.204449057579040527e-02 5.245250090956687927e-02 -5.841157957911491394e-02 -1.933715306222438812e-02 -2.741322517395019531e-01 -2.919034287333488464e-02 1.089367549866437912e-02 -4.392287880182266235e-02 7.079774141311645508e-02 -1.158407926559448242e-01 -1.759224832057952881e-01 -6.353870779275894165e-02 1.755423471331596375e-02 2.891283929347991943e-01 9.552009403705596924e-02 -2.304492890834808350e-01 -2.428273260593414307e-01 -3.191226422786712646e-01 -2.196066454052925110e-02 1.668249815702438354e-01
-2.035619318485260010e-01 -1.319223362952470779e-02 1.020198985934257507e-01 1.398336440324783325e-01 6.403192877769470215e-02 -2.097511142492294312e-01 -2.491811513900756836e-01 1.501372456550598145e-01 1.335299313068389893e-01 -3.455534949898719788e-02 1.092073172330856323e-01 5.389667674899101257e-02 3.341113924980163574e-01 6.462186574935913086e-02 -2.138951420783996582e-01 -6.989943236112594604e-02 -2.455146312713623047e-01 1.581151485443115234e-01 1.827725768089294434e-02 -1.460192650556564331e-01 1.570310443639755249e-01 1.761555969715118408e-01 -2.529414594173431396e-01 2.973361611366271973e-01 1.029001995921134949e-01 -2.039776742458343506e-02 1.503321677446365356e-01 3.843433782458305359e-02 -1.656119674444198608e-01 -3.281516134738922119e-01 2.743282020092010498e-01 1.869243383407592773e-01
-6.367414444684982300e-02 3.208346664905548096e-01 -3.818336501717567444e-02 8.219330757856369019e-02 -6.746262311935424805e-02 -4.655406475067138672e-01 7.668389379978179932e-02 -2.888192534446716309e-01 2.771826088428497314e-01 2.345327846705913544e-02 -1.536499410867691040e-01 -1.021748483180999756e-01 -4.558731243014335632e-02 5.924034863710403442e-03 -7.073219865560531616e-02 2.687907218933105469e-01 -2.484970027580857277e-03 4.803153127431869507e-02 -8.142316341400146484e-02 -1.944260150194168091e-01 -5.752232298254966736e-02 -2.869069874286651611e-01 -2.628045156598091125e-02 2.763088047504425049e-01 -1.476307809352874756e-01 2.298751622438430786e-01 2.345968186855316162e-01 -1.359007805585861206e-01 7.669031620025634766e-03 -9.014022350311279297e-02 -8.531209826469421387e-02 1.020649746060371399e-01
2.482145726680755615e-01 4.975581541657447815e-02 -3.431507349014282227e-01 -2.777611277997493744e-02 -1.628669351339340210e-01 -9.370412677526473999e-02 -1.094981096684932709e-02 -1.744470596313476562e-01 1.337557658553123474e-02 1.173147112131118774e-01 3.666636943817138672e-01 -8.865366876125335693e-02 -1.547660529613494873e-01 -1.388426125049591064e-01 2.013359963893890381e-02 -5.445651710033416748e-02 -1.786260008811950684e-01 -4.625347256660461426e-02 -1.592679470777511597e-01 -1.844489723443984985e-01 4.427740722894668579e-02 -1.921812072396278381e-02 4.191832616925239563e-02 1.928784102201461792e-01 -1.603187173604965210e-01 3.029262125492095947e-01 1.983713358640670776e-01 -1.627356112003326416e-01 -7.155592087656259537e-03 -2.037376761436462402e-01 1.036405041813850403e-01 4.223302006721496582e-01
1.635386049747467041e-01 5.950202047824859619e-02 2.062589079141616821e-01 1.115274578332901001e-01 1.309853643178939819e-01 1.901491135358810425e-01 -3.167399168014526367e-01 -1.265792548656463623e-01 2.104865163564682007e-01 -1.019488349556922913e-01 1.342245191335678101e-01 3.510202467441558838e-02 -1.282732933759689331e-01 -1.270378828048706055e-01 1.326649487018585205e-01 -4.978024959564208984e-02 -3.908395022153854370e-02 -2.190766483545303345e-01 -2.448134720325469971e-01 -9.776241332292556763e-02 4.946107044816017151e-02 -1.428107619285583496e-01 -2.218335121870040894e-01 2.058815211057662964e-01 -1.620001159608364105e-02 2.718906402587890625e-01 2.160941213369369507e-01 1.486683916300535202e-02 -3.479808568954467773e-01 -7.930824160575866699e-02 1.193729788064956665e-01 3.496698439121246338e-01
4.382260888814926147e-02 -3.983639925718307495e-02 2.187729813158512115e-02 3.523081541061401367e-02 2.739849984645843506e-01 -1.900576949119567871e-01 -2.801270224153995514e-02 -1.792357563972473145e-01 -8.811984956264495850e-02 -9.529095143079757690e-02 1.028824821114540100e-01 6.683653593063354492e-02 -2.021854966878890991e-01 1.188478469848632812e-01 -5.080847069621086121e-02 -9.041802585124969482e-02 -3.417300581932067871e-01 -1.695870459079742432e-01 4.308974742889404297e-02 1.332034468650817871e-01 1.842356920242309570e-01 -1.170446202158927917e-01 -1.143078356981277466e-01 2.783215939998626709e-01 2.140128761529922485e-01 1.430375277996063232e-01 4.199984669685363770e-01 -2.068708389997482300e-01 -6.985188275575637817e-02 -4.910287447273731232e-03 3.386762738227844238e-01 2.112905234098434448e-01
2.681556046009063721e-01 9.072882682085037231e-02 -1.482095122337341309e-01 2.965930849313735962e-02 -1.098297629505395889e-02 -4.424764513969421387e-01 1.497073769569396973e-01 -2.605101466178894043e-01 -4.214854445308446884e-03 1.222125068306922913e-01 -9.920300915837287903e-03 -1.009582132101058960e-01 -1.952517405152320862e-02 -8.428872376680374146e-02 3.265944123268127441e-02 -2.322821170091629028e-01 -3.612123727798461914e-01 -8.177989721298217773e-02 -4.710521921515464783e-02 -9.238972514867782593e-02 -2.386917769908905029e-01 -2.561092376708984375e-01 -1.650091558694839478e-01 8.552491664886474609e-02 1.541562527418136597e-01 3.874780237674713135e-02 2.034695446491241455e-01 9.726865589618682861e-02 -1.725646555423736572e-01 -1.560811549425125122e-01 -8.239977806806564331e-02 2.846008241176605225e-01
3.688948974013328552e-02 9.449848532676696777e-02 1.604634337127208710e-02 -1.695067435503005981e-01 -1.310899704694747925e-01 -9.956227988004684448e-02 1.996728405356407166e-02 6.546763703227043152e-03 4.732345640659332275e-01 2.506293058395385742e-01 -1.070604249835014343e-01 2.146238535642623901e-01 1.308264397084712982e-02 1.239126548171043396e-01 3.004909679293632507e-02 -1.761160939931869507e-01 -1.998083740472793579e-01 7.948193699121475220e-02 -9.152679145336151123e-02 6.978210806846618652e-02 8.884462714195251465e-02 -2.072228640317916870e-01 -1.460042595863342285e-01 4.058447182178497314e-01 -2.377701252698898315e-01 5.712083354592323303e-02 -2.734946832060813904e-02 -6.377066951245069504e-03 -1.780512332916259766e-01 -2.744751870632171631e-01 2.122592926025390625e-01 -1.800424009561538696e-01
2.685474753379821777e-01 -1.502632442861795425e-02 2.659756839275360107e-01 -7.224804162979125977e-02 2.967695519328117371e-02 -1.268829256296157837e-01 -1.425418555736541748e-01 -1.721254438161849976e-01 2.956965565681457520e-01 6.716787815093994141e-02 1.048399806022644043e-01 5.098890978842973709e-03 1.022503376007080078e-01 -3.079443983733654022e-02 1.804547607898712158e-01 1.386810541152954102e-01 -2.855883538722991943e-01 -3.274056613445281982e-01 -5.588547885417938232e-02 1.245773136615753174e-01 -1.281446367502212524e-01 -1.423550304025411606e-02 -1.980154514312744141e-01 8.116456866264343262e-02 -1.537368283607065678e-03 6.569284945726394653e-02 8.069957792758941650e-02 -4.852042794227600098e-01 -4.698653519153594971e-02 -2.980028092861175537e-01 5.769847705960273743e-02 9.048548340797424316e-02
1.143453270196914673e-01 4.246329143643379211e-02 1.960247159004211426e-01 -7.317584007978439331e-03 2.521137595176696777e-01 -2.218930870294570923e-01 -1.296233981847763062e-01 -1.372948586940765381e-01 3.371697068214416504e-01 -3.002445027232170105e-02 1.134922429919242859e-01 1.986009627580642700e-02 5.599961802363395691e-02 -4.184414446353912354e-02 1.687702834606170654e-01 1.186892092227935791e-01 -1.625029444694519043e-01 -2.065865695476531982e-01 -9.827778488397598267e-02 1.912698894739151001e-01 -8.156038075685501099e-02 -6.348550319671630859e-02 -4.399494230747222900e-01 1.639896184206008911e-01 -6.695287674665451050e-02 3.095932304859161377e-01 9.453008882701396942e-03 -2.284045964479446411e-01 2.044519335031509399e-01 -2.656132280826568604e-01 -4.952058196067810059e-03 1.070186942815780640e-01
2.390742450952529907e-01 2.044875919818878174e-01 1.829110551625490189e-03 8.083048462867736816e-02 2.592703104019165039e-01 -2.429165244102478027e-01 -4.118997976183891296e-02 -7.564077386632561684e-04 2.815461903810501099e-02 2.602617144584655762e-01 7.356915622949600220e-03 2.463684827089309692e-01 1.091136187314987183e-01 -7.276792824268341064e-02 -9.712269902229309082e-02 3.858603909611701965e-02 -5.201722979545593262e-01 9.155354648828506470e-02 -1.778100878000259399e-01 8.583787083625793457e-02 -5.136226490139961243e-02 -1.684321165084838867e-01 -1.254035085439682007e-01 1.708978088572621346e-03 -9.287566691637039185e-02 1.312790960073471069e-01 -6.746818125247955322e-02 -6.421510130167007446e-02 -1.606030613183975220e-01 4.382766783237457275e-02 3.791390359401702881e-01 1.961714178323745728e-01
-1.007231026887893677e-01 -1.165095269680023193e-01 -1.307555586099624634e-01 8.912849426269531250e-02 1.283468008041381836e-01 -2.023903280496597290e-01 -1.344885975122451782e-01 1.103240102529525757e-01 3.220293521881103516e-01 -1.385332047939300537e-01 2.430664151906967163e-01 5.958160385489463806e-02 -1.337642222642898560e-01 1.874652206897735596e-01 -7.773133367300033569e-02 4.186361283063888550e-02 -4.724180400371551514e-01 -9.244801849126815796e-02 1.094990894198417664e-01 -4.966881126165390015e-02 -1.890348792076110840e-01 -3.006345033645629883e-02 6.056010257452726364e-03 -7.500935345888137817e-02 1.252492070198059082e-01 3.111017644405364990e-01 6.510475277900695801e-02 1.739325583912432194e-03 -3.159399926662445068e-01 -2.482261955738067627e-01 1.282802671194076538e-01 1.846689432859420776e-01
-6.130913272500038147e-02 7.958752661943435669e-02 -1.418995261192321777e-01 3.309323638677597046e-02 -1.183136031031608582e-01 -2.969881892204284668e-01 4.432540014386177063e-02 -1.291842609643936157e-01 2.304933406412601471e-02 -8.711785823106765747e-02 2.403106391429901123e-01 2.311248928308486938e-01 3.703700602054595947e-01 -1.450941264629364014e-01 -1.564964056015014648e-01 1.002769684419035912e-03 -2.540096044540405273e-01 2.085318230092525482e-02 1.477611511945724487e-01 -2.244596183300018311e-02 1.148042827844619751e-01 -3.743500709533691406e-01 -3.870359063148498535e-02 2.289827316999435425e-01 -1.689798086881637573e-01 2.257234305143356323e-01 -2.024810528382658958e-03 1.409852411597967148e-02 7.086261361837387085e-02 -3.308746218681335449e-01 -1.419205311685800552e-02 2.384637594223022461e-01
1.529053151607513428e-01 2.006299421191215515e-02 -8.291978389024734497e-02 5.409474670886993408e-02 -2.939751185476779938e-02 -2.484170496463775635e-01 -5.795194953680038452e-02 -2.497934401035308838e-01 -9.808913618326187134e-02 -1.984278708696365356e-01 -1.188273504376411438e-01 7.235337048768997192e-02 -1.262288689613342285e-01 -1.515935063362121582e-01 -7.170993089675903320e-02 -2.527156472206115723e-01 -2.060880511999130249e-01 -1.051937937736511230e-01 -3.058040514588356018e-02 -1.198512837290763855e-01 -1.621862500905990601e-01 -1.693049073219299316e-01 1.345553342252969742e-02 2.636829614639282227e-01 3.508877707645297050e-03 1.471250653266906738e-01 3.200260102748870850e-01 1.111447662115097046e-01 -2.300728857517242432e-01 -1.842025667428970337e-01 -1.098376959562301636e-01 4.826396107673645020e-01
2.323177829384803772e-02 -2.144180536270141602e-01 -1.908089220523834229e-01 -9.826137870550155640e-02 -3.693792223930358887e-02 -2.697261571884155273e-01 -1.937415748834609985e-01 2.328123152256011963e-02 9.917587786912918091e-02 -1.013693138957023621e-01 3.926091641187667847e-02 -2.009237855672836304e-01 -1.011667773127555847e-01 1.937154829502105713e-01 2.012285590171813965e-02 5.992627516388893127e-02 -3.539091050624847412e-01 -1.929090768098831177e-01 -2.141221910715103149e-01 9.340886026620864868e-03 1.748191118240356445e-01 -2.524219155311584473e-01 -3.132098540663719177e-02 4.214861094951629639e-01 -1.708193719387054443e-01 9.578610211610794067e-02 3.584556654095649719e-02 -2.612040936946868896e-01 -6.896676123142242432e-02 1.638571918010711670e-01 2.425293065607547760e-02 2.451034933328628540e-01
2.261526882648468018e-01 -1.648333668708801270e-02 -1.422003656625747681e-01 2.263551205396652222e-01 8.457257598638534546e-02 -5.142233148217201233e-02 8.668486028909683228e-02 -8.151604235172271729e-02 2.060149312019348145e-01 9.641231968998908997e-03 -5.096813291311264038e-02 -3.205530345439910889e-02 1.769160628318786621e-01 -3.090772032737731934e-01 4.440603777766227722e-02 8.561685681343078613e-02 -3.622080981731414795e-01 -8.953681588172912598e-02 -2.352339029312133789e-02 2.852788567543029785e-01 1.144190132617950439e-01 -2.018131166696548462e-01 -2.679876983165740967e-01 3.067698776721954346e-01 -6.863836199045181274e-02 1.644140183925628662e-01 1.103207617998123169e-01 -1.782380193471908569e-01 1.349246799945831299e-01 -1.713207513093948364e-01 1.970648914575576782e-01 2.606000006198883057e-01
-9.271186590194702148e-02 2.886278927326202393e-02 -2.706576287746429443e-01 3.860862180590629578e-02 6.743524223566055298e-02 -5.405407398939132690e-02 -3.662348985671997070e-01 2.102150917053222656e-01 1.646763086318969727e-01 7.380081713199615479e-02 -1.640880405902862549e-01 9.915656596422195435e-02 2.373542040586471558e-01 2.043864727020263672e-01 -2.154719233512878418e-01 4.163171723484992981e-02 -2.751383483409881592e-01 7.014115154743194580e-02 1.748844832181930542e-01 -5.569371208548545837e-02 1.944704353809356689e-01 -1.286177933216094971e-01 -2.626920640468597412e-01 1.213255152106285095e-01 -7.838556170463562012e-02 1.839043349027633667e-01 1.585577577352523804e-01 -5.570509657263755798e-02 -2.575447559356689453e-01 -2.200880944728851318e-01 -5.383615940809249878e-02 2.759940028190612793e-01
2.207545340061187744e-01 9.190750122070312500e-02 2.466296106576919556e-01 -4.598476365208625793e-02 -1.489944607019424438e-01 -1.101663112640380859e-01 1.454514116048812866e-01 -2.716743946075439453e-01 1.121937632560729980e-01 1.141236424446105957e-01 1.697160489857196808e-02 -1.918303966522216797e-01 1.798103451728820801e-01 3.435397148132324219e-01 -1.404801756143569946e-01 5.150173604488372803e-02 -2.043363898992538452e-01 -1.922649890184402466e-01 -4.268832504749298096e-02 1.144303232431411743e-01 -1.788409203290939331e-01 -2.247077524662017822e-01 -1.582187861204147339e-01 2.520276904106140137e-01 -1.564745455980300903e-01 1.792622655630111694e-01 -1.680881977081298828e-01 4.463583603501319885e-02 -2.001145631074905396e-01 -2.775298357009887695e-01 1.264764834195375443e-02 2.153725624084472656e-01
3.656018152832984924e-02 1.576471030712127686e-01 -1.489234268665313721e-01 1.114360168576240540e-01 3.096435777842998505e-02 -1.906517595052719116e-01 -2.023795694112777710e-01 -1.057674139738082886e-01 -1.764598339796066284e-01 -3.643841668963432312e-02 1.235182862728834152e-02 -7.129991892725229263e-03 -1.207022592425346375e-01 1.305795758962631226e-01 1.505671590566635132e-01 1.458059996366500854e-02 -5.251551270484924316e-01 -1.518822312355041504e-01 1.251042783260345459e-01 1.003486886620521545e-01 1.534581780433654785e-01 -1.115010678768157959e-01 -1.578178107738494873e-01 7.635179162025451660e-02 -2.457748167216777802e-02 3.288412466645240784e-02 2.582245767116546631e-01 -3.196069002151489258e-01 3.903783112764358521e-02 1.925203390419483185e-02 3.798620104789733887e-01 2.336505204439163208e-01
-4.564785584807395935e-02 2.720785140991210938e-01 1.639960892498493195e-02 5.085085332393646240e-02 -3.261772543191909790e-02 -4.315430521965026855e-01 1.238746772287413478e-04 -3.310966193675994873e-01 3.000172674655914307e-01 1.429743766784667969e-01 -1.179293915629386902e-01 1.940959319472312927e-02 -2.073139250278472900e-01 -9.272804111242294312e-02 1.412215977907180786e-01 1.186901777982711792e-01 4.504422843456268311e-02 4.700681660324335098e-03 -2.148822396993637085e-01 4.794335458427667618e-03 -2.028797566890716553e-01 -2.899466156959533691e-01 1.218330040574073792e-01 1.555121541023254395e-01 -1.945746690034866333e-01 8.043821156024932861e-02 2.136730104684829712e-01 -1.605809777975082397e-01 1.831049681641161442e-03 -2.022417932748794556e-01 -5.369025841355323792e-02 2.042233794927597046e-01
-2.565895617008209229e-01 -6.032712757587432861e-02 -2.901860699057579041e-02 2.030916363000869751e-01 -1.119849383831024170e-01 -3.698893785476684570e-01 -8.338030427694320679e-02 -1.938766986131668091e-02 1.701958626508712769e-01 -6.199143826961517334e-02 -1.774242818355560303e-01 -6.555452942848205566e-02 8.023770153522491455e-02 6.940604746341705322e-02 -9.804677963256835938e-02 1.592652201652526855e-01 -4.117871522903442383e-01 1.000914722681045532e-01 -6.572796031832695007e-03 -3.625066578388214111e-01 -3.076154552400112152e-02 -3.552797436714172363e-01 -1.836658455431461334e-02 3.185537084937095642e-02 1.035603787750005722e-02 2.432436794042587280e-01 8.969109505414962769e-02 -2.076055407524108887e-01 5.378066375851631165e-02 -2.095790803432464600e-01 1.192854493856430054e-01 7.680991291999816895e-02
1.862609088420867920e-01 -3.048261255025863647e-02 -1.510549783706665039e-01 2.047355026006698608e-01 -7.460346072912216187e-02 -2.249245531857013702e-02 -1.611542701721191406e-01 -2.929819822311401367e-01 1.873544752597808838e-01 1.474809050559997559e-01 2.755731940269470215e-01 -1.009218096733093262e-01 -7.702242583036422729e-02 -2.363875880837440491e-02 -4.114549607038497925e-02 -3.682285547256469727e-01 -2.064677327871322632e-01 -6.900449842214584351e-02 2.714798226952552795e-02 -6.857528351247310638e-03 1.032757833600044250e-01 -1.299603432416915894e-01 2.354222387075424194e-01 1.837749183177947998e-01 -1.430362462997436523e-01 1.835289150476455688e-01 2.668493688106536865e-01 7.070517539978027344e-02 -1.434104889631271362e-01 7.008871994912624359e-03 1.886230409145355225e-01 3.788626790046691895e-01
3.222205936908721924e-01 -1.051138415932655334e-01 5.967641621828079224e-02 1.644340455532073975e-01 6.589396297931671143e-02 5.145262926816940308e-02 -7.225514203310012817e-02 -1.764406077563762665e-02 3.250361680984497070e-01 1.589421033859252930e-01 1.567403078079223633e-01 2.983320057392120361e-01 6.078520324081182480e-03 3.087038695812225342e-01 -1.499509066343307495e-01 1.326270848512649536e-01 -3.152129054069519043e-01 -7.164139300584793091e-02 -1.459698658436536789e-02 1.351039707660675049e-01 -1.142362877726554871e-01 -1.522276848554611206e-01 -8.807241171598434448e-02 1.841433942317962646e-01 -2.016773223876953125e-01 1.595819592475891113e-01 1.392950117588043213e-02 6.210514344274997711e-03 -2.355560809373855591e-01 -1.164399906992912292e-01 3.373176157474517822e-01 1.098418682813644409e-01
-1.519383341073989868e-01 9.670969843864440918e-02 3.653471171855926514e-02 8.923998102545738220e-03 -9.688978642225265503e-02 -1.255394816398620605e-01 -1.812668293714523315e-01 -4.684586077928543091e-02 2.495693415403366089e-01 4.159526899456977844e-02 3.861799836158752441e-02 -1.335662454366683960e-01 4.367804527282714844e-01 -9.355846047401428223e-02 -2.832351922988891602e-01 1.118772923946380615e-01 -1.415515840053558350e-01 2.708320319652557373e-01 -5.508859828114509583e-02 -2.247770577669143677e-01 3.919214382767677307e-02 1.753714233636856079e-01 -1.766647696495056152e-01 1.980934143066406250e-01 -5.786339286714792252e-03 3.624968230724334717e-01 1.768438071012496948e-01 -1.376084834337234497e-01 -1.312176436185836792e-01 -1.386095583438873291e-01 1.097033098340034485e-01 2.247899919748306274e-01
-4.213811755180358887e-01 -6.347099691629409790e-02 -4.871995747089385986e-02 1.321734637022018433e-01 -4.655297379940748215e-03 -2.960848510265350342e-01 -1.665115803480148315e-01 -1.091145947575569153e-01 2.916561663150787354e-01 -1.406911313533782959e-01 -2.015718668699264526e-01 6.955122947692871094e-02 -6.742939352989196777e-02 -5.427967756986618042e-02 6.240837275981903076e-02 -5.895776301622390747e-02 -3.227759003639221191e-01 -1.233398243784904480e-01 -4.124026163481175900e-04 9.372640401124954224e-02 -4.694746807217597961e-02 -5.074910447001457214e-02 -2.774396836757659912e-01 3.813292458653450012e-02 -1.057066768407821655e-01 2.612563669681549072e-01 -2.991073299199342728e-03 2.246312610805034637e-02 -3.155549168586730957e-01 -2.816696763038635254e-01 1.438390165567398071e-01 1.229771450161933899e-01
-1.354044526815414429e-01 -1.091682091355323792e-01 2.147292904555797577e-02 -6.947796046733856201e-02 2.656359076499938965e-01 -1.744847148656845093e-01 -3.079759776592254639e-01 1.136411502957344055e-01 2.496712207794189453e-01 -7.793474942445755005e-02 -8.736550062894821167e-02 1.008196026086807251e-01 -1.983101218938827515e-01 2.162488251924514771e-01 -2.614372670650482178e-01 2.300792373716831207e-02 -3.303237855434417725e-01 1.087796613574028015e-01 9.336652606725692749e-02 2.000596001744270325e-02 -2.543968558311462402e-01 -1.211608499288558960e-01 -3.690136075019836426e-01 1.964854001998901367e-01 -1.544926594942808151e-02 1.747864186763763428e-01 -3.094493970274925232e-02 -4.984889551997184753e-02 -2.113806009292602539e-01 -1.213589012622833252e-01 1.939015649259090424e-02 1.904096007347106934e-01
2.465639859437942505e-01 -1.132771968841552734e-01 -2.338937819004058838e-01 5.965990200638771057e-02 1.295689344406127930e-01 2.011995948851108551e-02 8.559377491474151611e-02 -2.108745649456977844e-02 3.381379842758178711e-01 -1.077019944787025452e-01 3.956694900989532471e-02 -1.036914139986038208e-01 -1.578207165002822876e-01 2.737938761711120605e-01 -8.481942862272262573e-02 -1.121370643377304077e-01 -3.121190369129180908e-01 -7.850059308111667633e-03 -7.353957742452621460e-02 1.770374923944473267e-01 -6.869196146726608276e-02 -2.282163649797439575e-01 -1.362370848655700684e-01 2.491147518157958984e-01 -1.311698704957962036e-01 2.956534028053283691e-01 -7.272467762231826782e-02 4.994621127843856812e-02 -3.992114365100860596e-01 -1.791497468948364258e-01 -1.876549609005451202e-02 9.687219560146331787e-02
2.351316511631011963e-01 2.064097374677658081e-01 1.443180590867996216e-01 -1.739967465400695801e-01 6.409506779164075851e-03 -1.198473945260047913e-01 -1.156523153185844421e-01 -2.607672102749347687e-02 -1.891392171382904053e-01 1.388553995639085770e-02 9.057521075010299683e-02 1.464468687772750854e-01 -1.304993964731693268e-02 8.616484701633453369e-02 9.065555036067962646e-02 3.589881956577301025e-02 -2.005188614130020142e-01 4.702077433466911316e-02 -4.662396386265754700e-02 -4.641483724117279053e-01 -7.305421680212020874e-02 -4.200431983917951584e-03 -1.331346631050109863e-01 4.010686576366424561e-01 -1.361821740865707397e-01 2.531906068325042725e-01 3.145814239978790283e-01 -1.592387557029724121e-01 -9.293740242719650269e-02 2.348040044307708740e-02 9.139818698167800903e-02 2.671205401420593262e-01
2.437109202146530151e-01 2.487045228481292725e-01 -1.393387019634246826e-01 1.442513801157474518e-02 -1.135079786181449890e-01 -1.585803576745092869e-03 -2.134239077568054199e-01 -2.983805537223815918e-01 -1.472709774971008301e-01 1.696416288614273071e-01 7.486965507268905640e-02 1.061760783195495605e-01 1.025718897581100464e-01 -1.266776174306869507e-01 5.869490653276443481e-02 -9.592599421739578247e-02 -3.275198042392730713e-01 -1.806468814611434937e-01 -1.119591519236564636e-01 -1.264456063508987427e-01 7.372532039880752563e-02 -1.008178200572729111e-02 1.064478531479835510e-01 1.520734131336212158e-01 -3.319934308528900146e-01 1.644021123647689819e-01 1.474162340164184570e-01 -5.875868722796440125e-02 -2.702317535877227783e-01 -1.928712427616119385e-01 2.177191078662872314e-01 2.768053412437438965e-01
2.165961116552352905e-01 5.697255954146385193e-02 -3.362380340695381165e-02 1.807835996150970459e-01 2.257724702358245850e-01 -1.507821828126907349e-01 1.049919277429580688e-01 -1.617497652769088745e-01 2.841016352176666260e-01 4.193999767303466797e-01 1.118068918585777283e-01 1.807585954666137695e-01 1.168579310178756714e-01 -2.258222177624702454e-02 -7.720721513032913208e-02 1.291093528270721436e-01 -3.215049803256988525e-01 8.022366464138031006e-02 6.318698171526193619e-03 2.041822373867034912e-01 -1.551786065101623535e-01 -4.437197372317314148e-02 -1.102373376488685608e-01 -1.425239443778991699e-02 -8.560020476579666138e-02 1.113329529762268066e-01 1.968793570995330811e-01 -7.829960435628890991e-02 5.277396366000175476e-02 -1.003542095422744751e-01 3.845362961292266846e-01 2.264430820941925049e-01
3.024271428585052490e-01 1.614907681941986084e-01 2.016228288412094116e-01 2.062057405710220337e-01 -4.789450392127037048e-02 -2.572149634361267090e-01 -1.316809803247451782e-01 1.291767656803131104e-01 1.833923310041427612e-01 -2.475353144109249115e-02 1.128720566630363464e-01 6.071944534778594971e-02 -1.921781301498413086e-01 -3.596927598118782043e-02 1.292550712823867798e-01 3.046119771897792816e-02 -1.235714778304100037e-01 1.848544329404830933e-01 3.580589592456817627e-02 -9.452974796295166016e-02 -1.070385724306106567e-01 1.905209273099899292e-01 -1.480204761028289795e-01 3.145348429679870605e-01 -1.521819680929183960e-01 3.138144314289093018e-01 3.671994805335998535e-02 -8.038543164730072021e-02 -2.126109302043914795e-01 -7.000932097434997559e-02 3.781088590621948242e-01 1.987359523773193359e-01
1.004707217216491699e-01 1.340748071670532227e-01 -1.241247057914733887e-01 1.161072105169296265e-01 1.272626966238021851e-01 -1.560438573360443115e-01 -1.227347850799560547e-01 -9.135504812002182007e-02 1.002044975757598877e-01 2.868492305278778076e-01 1.360691189765930176e-01 2.043679058551788330e-01 -1.360277682542800903e-01 -1.057216748595237732e-01 -4.960615187883377075e-02 1.039490252733230591e-01 -4.789587557315826416e-01 3.819302618503570557e-01 -8.366660773754119873e-02 1.418774127960205078e-01 -5.438696965575218201e-02 -1.255844682455062866e-01 -4.274702444672584534e-02 -9.525988250970840454e-02 -2.626040279865264893e-01 5.919050797820091248e-02 1.135402023792266846e-01 -8.176872879266738892e-02 9.609600529074668884e-03 -1.995471268892288208e-01 2.915723025798797607e-01 1.858360469341278076e-01
4.179699718952178955e-02 -6.236685439944267273e-02 5.074281245470046997e-02 1.013293489813804626e-01 -1.868550479412078857e-01 -8.883760124444961548e-02 4.840054735541343689e-02 -3.311958014965057373e-01 3.091178238391876221e-01 7.214517891407012939e-02 -9.761234372854232788e-02 8.029171824455261230e-02 -1.752574741840362549e-01 1.466217190027236938e-01 -4.699218273162841797e-02 -1.874788999557495117e-01 -2.065364122390747070e-01 2.835167944431304932e-01 -1.820065826177597046e-01 2.191118337213993073e-02 -2.940693870186805725e-02 -4.395327270030975342e-01 -5.736367031931877136e-02 1.416910141706466675e-01 2.763115987181663513e-02 -6.704352051019668579e-02 2.500742077827453613e-01 3.051913157105445862e-02 4.132737219333648682e-02 -2.862685620784759521e-01 2.911899983882904053e-01 9.557681530714035034e-02
-2.907571149989962578e-03 -1.116035282611846924e-01 -3.504659533500671387e-01 5.506361648440361023e-02 1.134474724531173706e-01 -4.080195724964141846e-01 -1.377866119146347046e-01 8.735533803701400757e-02 -6.321337819099426270e-02 3.367912024259567261e-02 2.154361456632614136e-01 -1.055768802762031555e-01 1.246347799897193909e-01 -2.523744851350784302e-02 -6.870686262845993042e-02 1.987198889255523682e-01 -4.563510119915008545e-01 -1.707968711853027344e-01 -7.463806308805942535e-03 -2.660973370075225830e-02 -3.625163435935974121e-02 -2.233998477458953857e-01 -1.655479967594146729e-01 3.248232901096343994e-01 -1.489086300134658813e-01 1.800434663891792297e-02 -3.770421491935849190e-03 -2.631620764732360840e-01 -4.740666598081588745e-02 -7.493636757135391235e-02 7.101266086101531982e-02 7.509555667638778687e-02
4.730452224612236023e-02 1.465103961527347565e-02 2.117138504981994629e-01 1.237754151225090027e-02 9.187465906143188477e-02 -2.518503069877624512e-01 -4.395224153995513916e-01 -2.344421111047267914e-02 -1.398126408457756042e-02 -1.086490750312805176e-01 -6.076134741306304932e-02 -9.412887692451477051e-02 -1.254395395517349243e-01 2.182952128350734711e-02 -1.236859411001205444e-01 1.101092100143432617e-01 -4.304295405745506287e-02 -5.430199578404426575e-02 -2.474094480276107788e-01 -1.120305955410003662e-01 -6.034731492400169373e-02 -3.440389037132263184e-01 -4.199844226241111755e-02 3.160004317760467529e-01 -1.396634727716445923e-01 -1.292333938181400299e-02 -5.549669265747070312e-02 1.349723339080810547e-01 -1.918756067752838135e-01 -3.385350704193115234e-01 3.478038609027862549e-01 5.690347403287887573e-02
-1.106279939413070679e-01 2.418409883975982666e-01 2.488363236188888550e-01 5.479249358177185059e-02 -3.033883683383464813e-02 -3.108332455158233643e-01 -3.360001444816589355e-01 5.562509875744581223e-03 1.614832580089569092e-01 2.018563598394393921e-01 -1.659496575593948364e-01 3.201555693522095680e-03 -1.491190865635871887e-03 -6.057240441441535950e-02 -1.716751307249069214e-01 5.491870269179344177e-02 3.008605912327766418e-02 5.841192230582237244e-02 -1.723044514656066895e-01 -2.106841206550598145e-01 -1.087181270122528076e-01 -1.835506856441497803e-01 -2.695904299616813660e-02 1.626341193914413452e-01 -1.850968748331069946e-01 1.822223961353302002e-01 6.947612762451171875e-02 2.249016314744949341e-01 1.988229900598526001e-02 -4.336598813533782959e-01 1.038205102086067200e-01 2.239791005849838257e-01
9.031973779201507568e-02 8.433388918638229370e-02 -2.994151711463928223e-01 -8.899356238543987274e-03 -5.889072269201278687e-02 -2.088138908147811890e-01 -3.232832551002502441e-01 3.297508135437965393e-02 4.609787836670875549e-02 2.353102862834930420e-01 1.620009988546371460e-01 2.032835185527801514e-01 8.249711990356445312e-02 -6.136590242385864258e-02 -2.667305991053581238e-02 1.298041790723800659e-01 -5.142541527748107910e-01 6.398357450962066650e-02 -1.969907283782958984e-01 2.280205786228179932e-01 -3.254846855998039246e-02 -1.697475165128707886e-01 -4.900796711444854736e-02 -4.916021227836608887e-02 -1.695947200059890747e-01 8.565608412027359009e-02 -3.236376866698265076e-02 -1.130300462245941162e-01 -1.926992535591125488e-01 -1.330963969230651855e-01 2.756429314613342285e-01 1.197615265846252441e-01
1.944748908281326294e-01 -1.893756091594696045e-01 -2.404153943061828613e-01 -1.717943996191024780e-01 8.879814296960830688e-02 -6.761872023344039917e-02 -3.457546830177307129e-01 -5.412374436855316162e-02 7.916776835918426514e-02 -1.524832658469676971e-02 6.696392595767974854e-02 -8.708219975233078003e-02 -1.020845174789428711e-01 1.481889933347702026e-01 9.473706036806106567e-02 1.936278790235519409e-01 -3.964659571647644043e-01 -2.723468933254480362e-04 -2.031040489673614502e-01 -9.003193117678165436e-03 1.605607569217681885e-01 -1.756183952093124390e-01 -1.340281665325164795e-01 3.887370824813842773e-01 -1.157303303480148315e-01 3.517977148294448853e-02 1.161768510937690735e-01 -5.308316648006439209e-02 -2.211655825376510620e-01 1.335560232400894165e-01 1.668267101049423218e-01 2.385514378547668457e-01
4.197065532207489014e-01 -1.915559619665145874e-01 -5.162940546870231628e-02 -4.238653182983398438e-02 9.819411486387252808e-02 2.935161255300045013e-02 4.195567965507507324e-02 -1.231491472572088242e-02 7.742441445589065552e-02 1.375404447317123413e-01 2.262555994093418121e-02 7.856270670890808105e-02 3.192127123475074768e-02 -4.168832302093505859e-02 -2.451936602592468262e-01 2.116321623325347900e-01 -3.829755783081054688e-01 -2.047058567404747009e-02 -1.080051511526107788e-01 -1.381171792745590210e-01 1.171040087938308716e-01 -2.367312163114547729e-01 -1.040048301219940186e-01 2.380043417215347290e-01 6.704726070165634155e-02 2.886498868465423584e-01 -2.080321311950683594e-02 -1.207533553242683411e-01 -2.249061912298202515e-01 -2.371436804533004761e-01 1.766005754470825195e-01 2.740974724292755127e-01
8.929181843996047974e-02 -9.870746731758117676e-02 1.061680391430854797e-01 -9.772662073373794556e-02 2.866571247577667236e-01 -1.674537360668182373e-01 -1.319378167390823364e-01 -2.930115163326263428e-01 1.982105076313018799e-01 -1.321763098239898682e-01 1.309280097484588623e-01 -1.449918299913406372e-01 -3.466662764549255371e-02 -4.962459579110145569e-02 -8.480570465326309204e-02 -3.672287464141845703e-01 -2.958642542362213135e-01 8.666232228279113770e-02 -3.038650155067443848e-01 -2.734427154064178467e-01 1.896200329065322876e-02 -8.045607060194015503e-02 -2.002756744623184204e-01 7.547468692064285278e-02 4.941454529762268066e-02 -1.685363240540027618e-02 5.220643803477287292e-02 -1.930330693721771240e-01 -3.126916885375976562e-01 1.519972737878561020e-02 -5.752684175968170166e-02 2.202936112880706787e-01
1.277924701571464539e-02 4.480472952127456665e-02 2.209774851799011230e-01 9.982544928789138794e-02 9.821941703557968140e-02 -1.148632820695638657e-02 -6.828989088535308838e-02 -4.075219854712486267e-02 3.208125531673431396e-01 -1.021310538053512573e-01 1.090984940528869629e-01 -1.392929553985595703e-01 3.840766549110412598e-01 1.025547832250595093e-02 -2.003189474344253540e-01 -6.002969667315483093e-02 -7.037998735904693604e-02 -1.017406061291694641e-01 -2.564783208072185516e-02 -2.767224907875061035e-01 5.212549120187759399e-03 -8.367078006267547607e-02 -1.013024076819419861e-01 2.170159071683883667e-01 -3.752749860286712646e-01 3.387580513954162598e-01 2.555016577243804932e-01 -2.332397401332855225e-01 -3.833479806780815125e-02 -1.532626450061798096e-01 -1.619396060705184937e-01 5.953723564743995667e-02
-2.062461078166961670e-01 -1.838059537112712860e-02 -1.115666255354881287e-01 1.513002514839172363e-01 -5.368760228157043457e-02 -2.818776071071624756e-01 -2.484144866466522217e-01 -2.769232392311096191e-01 1.290088146924972534e-01 3.833184763789176941e-02 1.291572600603103638e-01 -5.609194561839103699e-02 1.210240181535482407e-02 3.192441537976264954e-02 -1.365427672863006592e-02 9.924113750457763672e-02 -3.454264402389526367e-01 -1.284525990486145020e-01 1.800215542316436768e-01 1.183609217405319214e-01 1.947106719017028809e-01 -4.642318934202194214e-02 -1.566208600997924805e-01 1.266269683837890625e-01 -6.684201210737228394e-02 4.936500191688537598e-01 1.216845661401748657e-01 1.227828487753868103e-01 -2.313194423913955688e-01 -1.454047858715057373e-01 1.874679177999496460e-01 -3.472788631916046143e-02
-1.091460287570953369e-01 1.867724955081939697e-02 -2.234502732753753662e-01 1.319486349821090698e-01 -2.334310114383697510e-02 -1.098536401987075806e-01 -1.903335750102996826e-01 -3.389799892902374268e-01 -5.076376255601644516e-03 9.888611733913421631e-02 1.048624962568283081e-01 -1.600902155041694641e-02 -2.880047261714935303e-02 -8.424588292837142944e-02 1.486227959394454956e-01 -4.184813499450683594e-01 -2.090209126472473145e-01 -5.287104845046997070e-02 4.252405464649200439e-02 -1.522710770368576050e-01 -1.584503054618835449e-01 -1.105195358395576477e-01 1.091729700565338135e-01 1.127703115344047546e-01 -3.332945704460144043e-01 1.921688467264175415e-01 1.925359480082988739e-02 -8.920463174581527710e-02 -1.581292152404785156e-01 4.585297033190727234e-02 1.590458750724792480e-01 4.339009225368499756e-01
2.035129517316818237e-01 -6.131678447127342224e-02 4.554174467921257019e-02 -1.403170824050903320e-01 -1.987426131963729858e-01 -1.660118550062179565e-01 -2.054523080587387085e-01 -3.091114163398742676e-01 2.103127241134643555e-01 1.581290364265441895e-01 3.163165748119354248e-01 -2.279161065816879272e-01 2.976755611598491669e-02 -7.400825619697570801e-02 1.728607527911663055e-02 -2.167985588312149048e-01 -2.348021566867828369e-01 5.229604616761207581e-02 -9.432351216673851013e-03 -1.001705229282379150e-01 1.145465224981307983e-01 -4.204425215721130371e-02 6.963175535202026367e-02 2.244281470775604248e-01 -2.267117053270339966e-01 -6.776898354291915894e-02 7.884446531534194946e-02 6.234714761376380920e-02 -2.541114389896392822e-01 -1.072902008891105652e-01 1.559841930866241455e-01 3.856607377529144287e-01
1.127482354640960693e-01 2.414045929908752441e-01 -6.574080139398574829e-02 -8.918938785791397095e-02 -2.844551801681518555e-01 -2.308886647224426270e-01 -8.846710622310638428e-02 -2.937866449356079102e-01 1.087691113352775574e-01 2.309356182813644409e-01 3.435015678405761719e-01 -2.594369649887084961e-02 6.035109981894493103e-02 -1.847267150878906250e-01 -2.113954536616802216e-02 -1.927152574062347412e-01 4.587072506546974182e-02 -5.826251953840255737e-02 -2.207299023866653442e-01 -6.642835587263107300e-02 -1.561878472566604614e-01 2.139622718095779419e-02 5.011168494820594788e-02 2.438103854656219482e-01 -1.153007000684738159e-01 1.597142666578292847e-01 1.169100776314735413e-01 -1.005903556942939758e-01 -2.433425635099411011e-01 -3.130929768085479736e-01 1.079722587019205093e-02 2.525950670242309570e-01
-4.151441901922225952e-02 -8.847590535879135132e-02 -9.528059512376785278e-02 4.128516912460327148e-01 2.815301716327667236e-02 -3.376256823539733887e-01 -1.028600856661796570e-01 -6.797051429748535156e-02 2.636045217514038086e-01 1.181080713868141174e-01 1.562819182872772217e-01 -5.586224421858787537e-02 9.380718320608139038e-02 6.991259288042783737e-03 -5.045926570892333984e-02 3.181027770042419434e-01 -1.386339962482452393e-01 -6.115376576781272888e-02 -1.255526095628738403e-01 1.511842459440231323e-01 4.640335962176322937e-02 4.549044743180274963e-02 -7.401683926582336426e-02 2.769133448600769043e-01 1.142473295331001282e-01 2.713453769683837891e-01 1.069603338837623596e-01 -2.748317420482635498e-01 -6.077216193079948425e-02 -7.042454183101654053e-02 3.417524993419647217e-01 -1.015450581908226013e-01
2.007444351911544800e-01 1.065709516406059265e-01 -8.814360946416854858e-02 2.040999233722686768e-01 1.045617759227752686e-01 -8.209807425737380981e-02 -1.182797402143478394e-01 1.216844990849494934e-01 1.870163530111312866e-01 2.133194059133529663e-01 7.223914563655853271e-02 3.714150786399841309e-01 6.438563019037246704e-02 1.202613785862922668e-01 -1.855189204216003418e-01 -7.783228647895157337e-04 -4.772418141365051270e-01 2.196554988622665405e-01 -1.498570442199707031e-01 -3.316565603017807007e-02 2.524403482675552368e-02 -1.837607473134994507e-01 -1.091831102967262268e-01 -3.620370104908943176e-02 -1.178443506360054016e-01 -4.194607958197593689e-02 1.024335399270057678e-01 7.086042314767837524e-02 -1.579976528882980347e-01 -2.705628573894500732e-01 2.896209359169006348e-01 1.239467188715934753e-01
-4.950637742877006531e-02 2.105058170855045319e-02 1.137632131576538086e-01 -2.650232613086700439e-02 -1.355511695146560669e-01 -1.176089048385620117e-01 -1.221940964460372925e-01 -1.730943620204925537e-01 3.726801872253417969e-01 1.629367470741271973e-01 -7.683288305997848511e-02 3.072886914014816284e-02 -2.602196037769317627e-01 2.285430282354354858e-01 1.527076661586761475e-01 -3.304173424839973450e-02 -1.165291443467140198e-01 2.493286579847335815e-01 -1.331831216812133789e-01 -4.408230260014533997e-02 3.421573713421821594e-02 -1.793294847011566162e-01 -7.406225055456161499e-02 2.763078212738037109e-01 2.987453527748584747e-02 -1.403647512197494507e-01 3.798427283763885498e-01 -1.253498643636703491e-01 1.224392354488372803e-01 -2.940315287560224533e-03 2.272540479898452759e-01 3.631808459758758545e-01
2.710370123386383057e-01 3.111087977886199951e-01 3.437969461083412170e-02 -1.476825326681137085e-01 8.665579557418823242e-02 1.057722838595509529e-03 -1.062419861555099487e-01 -1.486270725727081299e-01 8.530060201883316040e-02 1.663361042737960815e-01 -1.134341955184936523e-01 3.639388084411621094e-02 3.113908767700195312e-01 -7.689999043941497803e-02 1.386898476630449295e-02 5.127498880028724670e-02 -2.273113578557968140e-01 -1.662489622831344604e-01 -2.496878951787948608e-01 3.798247873783111572e-02 5.107851326465606689e-02 -2.228858917951583862e-01 1.783969402313232422e-01 1.252173334360122681e-01 -1.112724691629409790e-01 2.692545950412750244e-01 1.363939940929412842e-01 -1.846816092729568481e-01 -4.348411560058593750e-01 -1.658975780010223389e-01 -4.745817184448242188e-02 1.081491485238075256e-01
-1.406403491273522377e-03 -3.905097395181655884e-02 -3.291660919785499573e-02 7.248945534229278564e-03 -4.634878039360046387e-02 -2.146482467651367188e-01 -5.876458436250686646e-02 9.674494713544845581e-02 4.910610243678092957e-02 2.786441892385482788e-02 -9.263402968645095825e-02 2.957809865474700928e-01 7.064731419086456299e-02 2.121976763010025024e-01 -2.250775396823883057e-01 -1.175586879253387451e-02 -1.211906298995018005e-01 6.401859968900680542e-02 -1.661726459860801697e-02 -4.133639335632324219e-01 1.510205864906311035e-02 6.221102923154830933e-02 5.896659195423126221e-02 4.589479267597198486e-01 -1.113973259925842285e-01 1.624320298433303833e-01 3.271893262863159180e-01 -1.737888902425765991e-01 -2.657333612442016602e-01 -2.123532444238662720e-01 1.603284180164337158e-01 1.030902862548828125e-01
2.209763824939727783e-01 2.853949069976806641e-01 -7.407899945974349976e-02 7.046972960233688354e-02 8.198425918817520142e-02 -1.962612867355346680e-01 -4.522496089339256287e-02 -1.873861253261566162e-01 2.531508207321166992e-01 2.819623053073883057e-01 -5.513589084148406982e-02 2.053778171539306641e-01 4.585613012313842773e-01 -6.197372078895568848e-02 -1.207281947135925293e-01 -4.414321854710578918e-03 -2.466834932565689087e-01 -1.536845415830612183e-01 9.048990905284881592e-02 -1.810400187969207764e-01 -6.403394974768161774e-03 -1.527825593948364258e-01 1.081281974911689758e-01 2.744545340538024902e-01 -1.607335060834884644e-01 8.899530023336410522e-02 -7.162557542324066162e-02 1.114689465612173080e-02 -1.330474615097045898e-01 -2.335633933544158936e-01 9.169457107782363892e-02 6.194724887609481812e-02
3.423991799354553223e-01 -6.361332535743713379e-02 -2.519528269767761230e-01 1.402995586395263672e-01 -5.024110898375511169e-02 -1.983403712511062622e-01 -1.808272600173950195e-01 1.678197644650936127e-02 3.873295783996582031e-01 7.368534803390502930e-02 1.996501237154006958e-01 1.244560405611991882e-01 4.496626555919647217e-02 1.958178132772445679e-01 -2.017772197723388672e-01 8.071450144052505493e-02 -2.564986944198608398e-01 -2.420144388452172279e-03 8.419987745583057404e-03 9.107051789760589600e-02 -2.125669568777084351e-01 -2.529285848140716553e-01 3.879519179463386536e-02 1.342275291681289673e-01 -9.463992714881896973e-02 1.399433612823486328e-02 8.012960106134414673e-02 3.068634308874607086e-02 -1.088073626160621643e-01 -6.589488685131072998e-02 4.166427254676818848e-01 1.148086488246917725e-01
6.452688574790954590e-02 -1.145303994417190552e-01 5.354914441704750061e-02 -1.259362995624542236e-01 9.682011604309082031e-02 -3.513665199279785156e-01 -1.016619950532913208e-01 1.718687117099761963e-01 2.908376418054103851e-02 6.775440275669097900e-02 -2.109660655260086060e-01 5.713125318288803101e-02 -8.957141637802124023e-02 7.680023461580276489e-02 9.738540649414062500e-02 -1.597005724906921387e-01 -2.957935333251953125e-01 -2.547332048416137695e-01 -2.271743565797805786e-01 -1.268687844276428223e-01 7.075524330139160156e-02 7.933335751295089722e-02 -3.037535846233367920e-01 1.878468692302703857e-02 -1.687685847282409668e-01 1.625678092241287231e-01 1.226182356476783752e-01 -8.223296701908111572e-02 -1.260359883308410645e-01 -4.012692868709564209e-01 8.421461284160614014e-02 3.232020139694213867e-01
-3.460368216037750244e-01 -1.160637885332107544e-01 1.004506647586822510e-01 -5.732102692127227783e-02 1.003046557307243347e-01 -1.212816908955574036e-01 -2.583619952201843262e-01 -6.756746768951416016e-02 2.717451751232147217e-01 -5.507488548755645752e-02 9.927909076213836670e-02 6.208120286464691162e-02 -1.358677595853805542e-01 -4.881818220019340515e-02 -4.402964189648628235e-02 6.071314960718154907e-02 -3.394635617733001709e-01 -2.616231441497802734e-01 6.655953824520111084e-02 -1.473547071218490601e-01 -1.989129036664962769e-01 -1.601927578449249268e-01 -1.912131607532501221e-01 3.132148459553718567e-02 -5.447023734450340271e-02 2.433197945356369019e-01 8.711981028318405151e-02 1.913710236549377441e-01 -1.976735591888427734e-01 -1.175988316535949707e-01 2.437592744827270508e-01 3.300965726375579834e-01
1.146098802564665675e-04 3.582768142223358154e-01 1.474073827266693115e-01 -3.909748047590255737e-02 2.660491764545440674e-01 -5.916326120495796204e-02 -7.881712913513183594e-02 -6.943786144256591797e-02 2.005870193243026733e-01 1.659846305847167969e-01 -1.398574262857437134e-01 -6.496175378561019897e-02 -1.057448238134384155e-01 -5.849233269691467285e-02 7.689525187015533447e-02 -1.510270237922668457e-01 -2.185534238815307617e-01 -5.928988382220268250e-02 -2.917657978832721710e-02 8.100800216197967529e-02 3.309277296066284180e-01 4.964611679315567017e-02 -3.103479929268360138e-02 2.409021556377410889e-01 -4.686842858791351318e-01 2.453528642654418945e-01 7.072220742702484131e-02 -2.178295850753784180e-01 -1.036081165075302124e-01 -1.719303578138351440e-01 1.230451185256242752e-02 1.604450643062591553e-01
4.845613241195678711e-02 3.018587827682495117e-01 2.084002364426851273e-03 -7.931748777627944946e-02 -8.673907816410064697e-02 -2.821667492389678955e-01 1.203285343945026398e-02 -1.200813278555870056e-01 3.657703399658203125e-01 1.037343293428421021e-01 4.945294559001922607e-02 1.145422607660293579e-01 1.445332467555999756e-01 -2.258439809083938599e-01 -6.980893015861511230e-02 -4.981688037514686584e-02 -2.607939839363098145e-01 -7.893785089254379272e-02 -1.477940678596496582e-01 -1.031643226742744446e-01 1.662755608558654785e-01 -1.220689713954925537e-01 3.212108910083770752e-01 9.866608679294586182e-02 -4.864956438541412354e-02 1.005055829882621765e-01 1.386930942535400391e-01 -3.395047783851623535e-02 -4.708898365497589111e-01 -5.220488831400871277e-02 1.983914375305175781e-01 -1.726894453167915344e-02
3.414490520954132080e-01 3.583114221692085266e-02 -1.311219781637191772e-01 -9.149578213691711426e-02 1.037248745560646057e-01 -2.962629497051239014e-01 2.640903368592262268e-02 -2.106350213289260864e-01 1.659948080778121948e-01 -1.181649044156074524e-01 -5.524087697267532349e-02 1.549373567104339600e-01 6.091547757387161255e-02 -2.229614555835723877e-01 -4.776283726096153259e-02 -2.366339117288589478e-01 -3.304422795772552490e-01 1.684741973876953125e-01 -6.797695904970169067e-02 -1.802530437707901001e-01 -4.828813672065734863e-02 -2.052501142024993896e-01 -5.311122629791498184e-03 1.345655471086502075e-01 1.736188232898712158e-01 -1.689562015235424042e-02 2.358318567276000977e-01 -2.757794456556439400e-03 -3.070278763771057129e-01 -1.459167152643203735e-02 -1.157820597290992737e-01 3.185507953166961670e-01
1.606377363204956055e-01 3.299320042133331299e-01 1.830577105283737183e-01 2.086434066295623779e-01 -1.458112746477127075e-01 -1.132102757692337036e-01 -1.870890557765960693e-01 8.002112805843353271e-02 7.666331529617309570e-02 8.246175013482570648e-03 6.258100271224975586e-02 -1.930630356073379517e-01 -1.442566066980361938e-01 -2.221229253336787224e-03 1.736148633062839508e-02 5.357525870203971863e-02 -5.552259460091590881e-02 -1.395881548523902893e-02 -1.226528882980346680e-01 5.032839253544807434e-02 -9.957573562860488892e-02 4.359538480639457703e-02 -3.088265359401702881e-01 3.577060103416442871e-01 -6.828202307224273682e-02 3.710727393627166748e-01 -6.265884637832641602e-02 -1.303836852312088013e-01 -8.562380075454711914e-02 -1.391582190990447998e-01 4.196907281875610352e-01 1.399125307798385620e-01
7.756146788597106934e-02 9.208663552999496460e-02 -3.925453126430511475e-02 -1.034973189234733582e-01 3.520721495151519775e-01 -1.171562597155570984e-01 -3.201474249362945557e-02 -1.940875500440597534e-01 2.313331663608551025e-01 -5.535329878330230713e-02 -2.466570883989334106e-01 -5.204636603593826294e-02 2.725794017314910889e-01 2.277056425809860229e-01 1.620894670486450195e-01 -1.381206661462783813e-01 -2.217047214508056641e-01 -8.437650650739669800e-02 -2.362004518508911133e-01 1.044255215674638748e-02 -2.560538351535797119e-01 1.459627002477645874e-01 4.654328525066375732e-02 1.656179279088973999e-01 2.183077856898307800e-02 1.088328436017036438e-01 2.680301964282989502e-01 -1.148613914847373962e-01 -3.574076667428016663e-02 -3.559795916080474854e-01 1.920715272426605225e-01 1.198668405413627625e-01
3.273114189505577087e-02 1.843898370862007141e-02 -1.471212804317474365e-01 -3.411326706409454346e-01 4.727497324347496033e-02 -5.015501379966735840e-02 -2.705354690551757812e-01 -1.045214086771011353e-01 3.113973513245582581e-02 -2.114948816597461700e-02 -8.063162863254547119e-02 -3.766621276736259460e-02 -3.785905614495277405e-02 9.760824590921401978e-02 4.670904204249382019e-02 -1.850356161594390869e-01 -1.507983654737472534e-01 1.315442770719528198e-01 -3.285656869411468506e-01 -1.626184731721878052e-01 -7.523626834154129028e-02 -7.346414029598236084e-02 -3.565043583512306213e-02 1.861997246742248535e-01 -2.510867118835449219e-01 3.921738564968109131e-01 9.874664992094039917e-02 -2.568021975457668304e-02 -9.119455516338348389e-02 -2.486323565244674683e-02 2.051254659891128540e-01 4.639834463596343994e-01
7.639805972576141357e-02 1.734434068202972412e-01 2.590939402580261230e-01 -4.698597639799118042e-02 2.038136422634124756e-01 -2.751890420913696289e-01 -4.953442215919494629e-01 -1.491746213287115097e-02 -1.557118911296129227e-02 6.647817045450210571e-02 -1.010377183556556702e-01 8.316428214311599731e-02 4.623555019497871399e-02 -3.488589823246002197e-02 -1.721191853284835815e-01 7.920918613672256470e-02 -7.811689376831054688e-02 9.644610434770584106e-02 -2.128263413906097412e-01 -1.351201683282852173e-01 -1.711553707718849182e-02 -4.128445386886596680e-01 6.461202353239059448e-02 2.231715023517608643e-01 -1.388401836156845093e-01 -2.781116031110286713e-02 7.292976230382919312e-02 2.881167083978652954e-02 -8.114536851644515991e-02 -2.758585214614868164e-01 1.421380490064620972e-01 1.951670795679092407e-01
-1.232304126024246216e-01 2.906490862369537354e-01 1.343653649091720581e-01 3.284237533807754517e-02 -1.989269703626632690e-01 -3.282201290130615234e-01 7.008036226034164429e-02 -1.800552457571029663e-01 1.390751004219055176e-01 -9.889431297779083252e-02 -2.539577335119247437e-02 9.651370346546173096e-02 -9.284583479166030884e-02 -1.586064323782920837e-02 2.279030717909336090e-02 2.725674584507942200e-02 7.339796423912048340e-02 1.261743009090423584e-01 -5.174308270215988159e-02 -1.872021332383155823e-02 -1.349957585334777832e-01 -4.136435985565185547e-01 5.673929303884506226e-02 4.175863265991210938e-01 -8.482851833105087280e-02 1.826532632112503052e-01 2.820178270339965820e-01 -2.517377436161041260e-01 1.279904991388320923e-01 -1.934481859207153320e-01 8.462545275688171387e-02 1.080284491181373596e-01
-2.280712127685546875e-01 -1.004037559032440186e-01 -1.496278196573257446e-01 2.467787414789199829e-01 -1.968892663717269897e-01 -1.358562856912612915e-01 -2.514654397964477539e-01 -2.520781159400939941e-01 1.333802491426467896e-01 9.036120772361755371e-02 -6.582812219858169556e-02 6.693770177662372589e-03 -1.378801614046096802e-01 2.317837476730346680e-01 -7.890515029430389404e-02 -3.286914899945259094e-02 -3.987721502780914307e-01 -2.143580466508865356e-01 7.177751511335372925e-02 2.067961394786834717e-01 -1.053388342261314392e-01 5.786348879337310791e-02 -3.442302942276000977e-01 1.167974099516868591e-01 -7.820396125316619873e-02 2.591275572776794434e-01 1.031372025609016418e-01 -5.615921318531036377e-02 -1.622388809919357300e-01 -2.015637792646884918e-02 1.365390121936798096e-01 1.683707535266876221e-01
4.151097536087036133e-01 -1.702912896871566772e-02 -5.220542848110198975e-02 6.475766003131866455e-02 4.898469522595405579e-02 -4.309394955635070801e-01 -7.164203375577926636e-02 -1.246391236782073975e-01 2.091597914695739746e-01 -9.954576939344406128e-02 -1.007951870560646057e-01 2.555563151836395264e-01 -9.028916060924530029e-02 -7.790527492761611938e-02 -2.365434318780899048e-01 7.566644251346588135e-02 -2.222834974527359009e-01 1.615860760211944580e-01 9.505259245634078979e-02 -5.771015956997871399e-02 2.543322741985321045e-01 -2.948463261127471924e-01 -1.576256453990936279e-01 1.640233546495437622e-01 -5.437659472227096558e-02 4.219894483685493469e-02 1.010731160640716553e-01 3.945751488208770752e-02 -2.970176003873348236e-02 -1.771819293498992920e-01 1.662341505289077759e-01 1.974835693836212158e-01
-2.184830754995346069e-01 9.195376187562942505e-02 1.230714097619056702e-01 6.722185760736465454e-02 1.340930908918380737e-01 -1.457385867834091187e-01 -1.254532486200332642e-01 5.741580948233604431e-02 3.719543814659118652e-01 -6.374835222959518433e-02 -7.191332429647445679e-02 -3.475706651806831360e-02 -1.884579360485076904e-01 3.033000417053699493e-02 8.310599252581596375e-03 1.062698587775230408e-01 -2.877468764781951904e-01 -1.646856516599655151e-01 2.233929783105850220e-01 -2.587646059691905975e-02 -2.353835254907608032e-01 -1.734926700592041016e-01 -1.906936615705490112e-01 3.377751633524894714e-02 5.909273028373718262e-02 2.194571495056152344e-01 -2.349447458982467651e-03 1.450956910848617554e-01 -2.928905487060546875e-01 -1.134949773550033569e-01 2.228242158889770508e-01 4.059117138385772705e-01
-3.573140501976013184e-01 -5.871278792619705200e-02 -5.565500631928443909e-02 1.849496364593505859e-01 -4.565081745386123657e-02 -2.835538685321807861e-01 -1.663841754198074341e-01 -1.003123894333839417e-01 3.353432416915893555e-01 -1.669488288462162018e-02 -1.762791424989700317e-01 -4.907470662146806717e-03 -7.367745786905288696e-02 -3.004985488951206207e-02 7.090351730585098267e-02 -6.962438113987445831e-03 -3.295125663280487061e-01 -2.119055986404418945e-01 1.305587142705917358e-01 3.381284698843955994e-02 -1.299960818141698837e-02 2.910595200955867767e-02 -2.925359308719635010e-01 1.075822561979293823e-01 -5.189163237810134888e-02 1.773536354303359985e-01 -4.902202636003494263e-02 1.605219841003417969e-01 -1.706890314817428589e-01 -3.777031600475311279e-01 1.541012525558471680e-01 1.685392409563064575e-01
1.859672218561172485e-01 8.710120618343353271e-02 2.308500930666923523e-02 -1.048033758997917175e-01 1.368159949779510498e-01 -1.735468357801437378e-01 5.492320656776428223e-02 6.666470319032669067e-02 8.644270896911621094e-02 7.289430499076843262e-02 2.738362550735473633e-01 4.285132884979248047e-01 -1.434091329574584961e-01 2.669577002525329590e-01 -6.649576127529144287e-02 5.301541835069656372e-02 -3.255054354667663574e-01 1.308013200759887695e-01 -1.740206927061080933e-01 2.923025488853454590e-01 -7.998862117528915405e-02 -2.248068153858184814e-01 -7.691317796707153320e-02 9.327889233827590942e-02 -7.820987701416015625e-02 -1.158076245337724686e-02 2.004754096269607544e-01 -1.454326659440994263e-01 -1.821799725294113159e-01 -1.378533840179443359e-01 2.449583113193511963e-01 1.715374141931533813e-01
1.727438420057296753e-01 6.376959383487701416e-02 6.984320282936096191e-02 1.237072944641113281e-01 -1.209070906043052673e-01 -3.937116265296936035e-01 -2.945053875446319580e-01 4.052275419235229492e-02 2.634550034999847412e-01 1.501106023788452148e-01 2.609287500381469727e-01 2.954156696796417236e-01 -7.977963984012603760e-02 -1.103026568889617920e-01 -2.296290397644042969e-01 -1.177593413740396500e-02 -2.326479852199554443e-01 1.726131737232208252e-01 -1.111736074090003967e-01 5.174285545945167542e-02 3.675306215882301331e-02 -9.263224899768829346e-02 -2.780037522315979004e-01 1.757638603448867798e-01 -1.612976640462875366e-01 8.729483932256698608e-02 3.503341972827911377e-02 7.055488228797912598e-02 -1.118191182613372803e-01 -2.716117203235626221e-01 1.411934345960617065e-01 -7.804086804389953613e-02
-2.386092208325862885e-02 1.819032579660415649e-01 1.761939078569412231e-01 5.162345990538597107e-02 7.931970059871673584e-03 -2.507512271404266357e-01 -1.444471329450607300e-01 2.618771493434906006e-01 1.911689937114715576e-01 3.386994302272796631e-01 2.403234830126166344e-03 6.072786822915077209e-02 1.209414154291152954e-01 1.360618174076080322e-01 -2.354865893721580505e-02 -2.233737707138061523e-01 -2.018457055091857910e-01 1.196477636694908142e-01 -1.463809013366699219e-01 8.343257009983062744e-02 3.231828659772872925e-02 -2.811115086078643799e-01 1.049783304333686829e-01 3.710054755210876465e-01 -1.619305610656738281e-01 5.541084334254264832e-02 1.175478193908929825e-02 -3.985138833522796631e-01 5.893189832568168640e-02 -1.760124415159225464e-01 5.526698753237724304e-02 -6.141583621501922607e-02
-1.420317739248275757e-01 1.751395165920257568e-01 9.673194587230682373e-02 1.539810895919799805e-01 -1.018160432577133179e-01 -4.103763103485107422e-01 -1.001469865441322327e-01 2.048186585307121277e-02 1.399810910224914551e-01 1.555128693580627441e-01 1.114663854241371155e-01 -2.202153950929641724e-02 2.334455996751785278e-01 3.356253504753112793e-01 -7.222936302423477173e-02 -8.188014908228069544e-05 -1.600935608148574829e-01 5.558004602789878845e-02 3.606492187827825546e-03 2.243033945560455322e-01 -1.644506454467773438e-01 -2.498997002840042114e-01 8.444204181432723999e-02 1.435390561819076538e-01 -2.355046011507511139e-02 4.431680962443351746e-02 2.723478376865386963e-01 -1.323884874582290649e-01 -1.751509904861450195e-01 -2.339032739400863647e-01 -3.180313110351562500e-01 1.441935002803802490e-01
6.016517430543899536e-02 5.835936591029167175e-02 -5.015623569488525391e-02 2.469838559627532959e-01 4.742347076535224915e-02 -1.423673033714294434e-01 -2.905198037624359131e-01 -6.936249881982803345e-02 -1.301249712705612183e-01 2.142198532819747925e-01 -2.149368403479456902e-03 1.012659966945648193e-01 -1.923945993185043335e-01 1.221345961093902588e-01 -1.329312473535537720e-01 -3.614823520183563232e-01 -1.243049651384353638e-01 -1.600211262702941895e-01 4.448787122964859009e-02 -2.286372333765029907e-02 -1.402292549610137939e-01 -1.754786819219589233e-01 -2.025988250970840454e-01 2.066690176725387573e-01 -6.803239881992340088e-02 -2.455952577292919159e-02 6.809148192405700684e-02 -2.250811159610748291e-01 -3.384666442871093750e-01 -8.051580190658569336e-02 2.160401642322540283e-02 4.296019077301025391e-01
-3.202006518840789795e-01 -1.339176744222640991e-01 2.365945465862751007e-02 -4.665741696953773499e-02 1.321881413459777832e-01 -1.289747953414916992e-01 -1.634470224380493164e-01 -6.660612672567367554e-02 2.218005359172821045e-01 1.298844348639249802e-02 -2.397344559431076050e-01 -1.105088368058204651e-01 6.577613204717636108e-02 2.036519348621368408e-01 -1.420189589262008667e-01 1.753255426883697510e-01 -3.604944348335266113e-01 4.440815746784210205e-02 -1.317739188671112061e-01 1.082000657916069031e-01 6.998270750045776367e-02 -2.749141752719879150e-01 -3.033563792705535889e-01 4.141569137573242188e-02 -8.889531344175338745e-02 3.740035891532897949e-01 1.793612167239189148e-02 7.382161915302276611e-02 -2.539597749710083008e-01 1.118129957467317581e-02 1.223824098706245422e-01 1.655818670988082886e-01
4.075532034039497375e-02 2.153987288475036621e-01 5.126452445983886719e-02 3.766999393701553345e-02 -7.227694988250732422e-02 -2.129431962966918945e-01 -5.117270722985267639e-02 -9.418695420026779175e-02 1.681812405586242676e-01 3.325673341751098633e-01 2.441198825836181641e-01 -2.043323218822479248e-01 8.926075696945190430e-02 3.927234187722206116e-02 -2.296812236309051514e-01 3.110922873020172119e-01 -2.718925774097442627e-01 -5.408845469355583191e-02 9.002134203910827637e-02 -8.647449314594268799e-03 -6.645642966032028198e-02 1.551447156816720963e-02 -1.751487553119659424e-01 2.183023840188980103e-01 5.364234372973442078e-02 -2.214951962232589722e-01 3.456920087337493896e-01 -2.262270599603652954e-01 1.444557458162307739e-01 -1.875954419374465942e-01 -5.164827778935432434e-02 1.928634494543075562e-01
2.725270688533782959e-01 -4.149245098233222961e-02 1.320787891745567322e-02 -5.819691717624664307e-02 4.511702805757522583e-02 -1.289897784590721130e-02 7.409118860960006714e-02 -3.230102360248565674e-01 -5.324860662221908569e-02 -6.290330737829208374e-02 9.681818634271621704e-02 -9.037660807371139526e-02 -2.463219165802001953e-01 9.293908625841140747e-02 -1.578945815563201904e-01 1.280677039176225662e-02 -4.170890152454376221e-01 -1.349420696496963501e-01 -1.329347044229507446e-01 1.625958085060119629e-01 -9.539824724197387695e-02 3.163651796057820320e-03 -1.745279729366302490e-01 3.137083947658538818e-01 -1.188914999365806580e-01 -4.710044711828231812e-02 5.814712494611740112e-03 -2.203866690397262573e-01 -2.023402452468872070e-01 -1.477282643318176270e-01 3.622471392154693604e-01 2.376274168491363525e-01
9.519745409488677979e-02 1.578928232192993164e-01 -7.622348517179489136e-02 -5.109671503305435181e-02 -8.702651411294937134e-02 6.708028167486190796e-02 -1.014198362827301025e-01 -9.013786911964416504e-02 2.589729726314544678e-01 3.306920826435089111e-01 4.194389283657073975e-02 -4.005290940403938293e-02 1.491225957870483398e-01 -2.834874205291271210e-03 -1.084090918302536011e-01 -2.568159997463226318e-01 -5.675984546542167664e-02 -2.499373406171798706e-01 -2.263505309820175171e-01 -7.823090255260467529e-02 -8.565992116928100586e-02 -1.290337443351745605e-01 -6.500558555126190186e-02 6.235716398805379868e-03 2.580609917640686035e-01 3.782583475112915039e-01 3.827542662620544434e-01 -1.329758167266845703e-01 -2.632797360420227051e-01 -2.547650784254074097e-02 1.557528376579284668e-01 1.672799438238143921e-01
-1.178579255938529968e-01 3.101428151130676270e-01 5.101242568343877792e-03 2.904489040374755859e-01 -1.021934822201728821e-01 -4.193594753742218018e-01 6.957117468118667603e-02 -3.075386285781860352e-01 2.401392459869384766e-01 -2.481136843562126160e-02 -4.158642888069152832e-02 -1.585068553686141968e-01 -2.486638538539409637e-02 -2.709032222628593445e-02 -5.672633647918701172e-02 2.030560970306396484e-01 3.316260129213333130e-02 2.242703586816787720e-01 -1.172158345580101013e-01 -6.288496404886245728e-02 -9.206514805555343628e-02 -2.436867207288742065e-01 1.846147887408733368e-02 3.652511239051818848e-01 -2.167621999979019165e-01 1.602359563112258911e-01 1.633719354867935181e-01 -6.037923740223050117e-04 -5.916563048958778381e-02 -9.414661675691604614e-02 -3.066715225577354431e-02 7.425588369369506836e-02
1.503395885229110718e-01 7.304175291210412979e-03 -2.147056013345718384e-01 1.716432124376296997e-01 -9.620754420757293701e-02 -4.339578002691268921e-02 -3.612815439701080322e-01 -1.331054568290710449e-01 1.182869672775268555e-01 2.293381094932556152e-01 1.462642401456832886e-01 -9.572803229093551636e-02 -8.651152998208999634e-02 -5.366085842251777649e-02 -9.119989722967147827e-02 -1.577737033367156982e-01 -2.041247040033340454e-01 -1.898266971111297607e-01 -1.567208021879196167e-01 -2.449960261583328247e-01 -1.799529604613780975e-02 1.641585528850555420e-01 1.633913069963455200e-01 2.336560189723968506e-01 -1.503992229700088501e-01 2.443776726722717285e-01 1.438979059457778931e-01 -4.928591847419738770e-02 -9.934605658054351807e-02 -2.860943078994750977e-01 -3.894270956516265869e-02 3.634890317916870117e-01
-3.267915844917297363e-01 1.815696060657501221e-01 5.167722702026367188e-02 4.636322334408760071e-02 -5.060635739937424660e-04 -2.361884266138076782e-01 -3.616779744625091553e-01 2.709373459219932556e-02 1.320707947015762329e-01 1.268006563186645508e-01 -3.296866267919540405e-02 -9.327636659145355225e-02 -2.439839206635951996e-02 2.830747663974761963e-01 -1.161670461297035217e-01 1.860762834548950195e-01 -2.560531198978424072e-01 1.660633981227874756e-01 1.329024136066436768e-01 1.156705841422080994e-01 1.060448028147220612e-02 -3.021312952041625977e-01 -1.551302671432495117e-01 1.032261997461318970e-01 5.591295287013053894e-02 2.435931563377380371e-01 2.464567311108112335e-02 -8.401285856962203979e-02 -1.863840222358703613e-01 -3.414631485939025879e-01 1.105023920536041260e-01 1.093573719263076782e-01
-6.680892407894134521e-02 4.129586368799209595e-02 -1.189114749431610107e-01 3.283256292343139648e-02 1.547477990388870239e-01 -2.395077943801879883e-01 3.495369455777108669e-04 5.948238447308540344e-02 -2.440115250647068024e-02 -1.382806748151779175e-01 -4.740254208445549011e-02 8.822564780712127686e-02 -2.378620654344558716e-01 1.855945736169815063e-01 4.453784972429275513e-02 -1.617140471935272217e-01 -4.815116822719573975e-01 -1.720048338174819946e-01 1.143099665641784668e-01 1.944165676832199097e-01 7.272056490182876587e-02 -9.698111563920974731e-02 7.418002933263778687e-03 6.769237667322158813e-02 -3.794895485043525696e-02 1.641678214073181152e-01 2.789980471134185791e-01 -1.295983791351318359e-01 1.799998432397842407e-01 -1.216620281338691711e-01 3.300942182540893555e-01 3.661042451858520508e-01
1.140679046511650085e-01 1.711744964122772217e-01 -6.811300665140151978e-02 -9.337089024484157562e-03 -1.574300229549407959e-01 4.611828178167343140e-02 -3.460786640644073486e-01 1.042549461126327515e-01 1.584238409996032715e-01 1.812592297792434692e-01 2.542795240879058838e-01 -1.199559569358825684e-01 1.183248013257980347e-01 -1.708725392818450928e-01 4.238171502947807312e-02 6.124125421047210693e-02 -4.542645812034606934e-01 5.718554556369781494e-02 -2.185699343681335449e-02 1.012896597385406494e-01 -9.893012233078479767e-03 -2.118210047483444214e-01 -3.623384237289428711e-01 3.017582297325134277e-01 -1.194600313901901245e-01 9.402991086244583130e-02 4.536593332886695862e-03 -2.554708123207092285e-01 -5.266223568469285965e-03 1.072872281074523926e-01 8.177798986434936523e-02 1.239514350891113281e-01
6.895023584365844727e-02 5.820724740624427795e-02 1.424587517976760864e-01 1.276115477085113525e-01 1.455630809068679810e-01 -1.846718043088912964e-02 -4.512115567922592163e-02 -1.115822140127420425e-02 1.907175779342651367e-01 1.879264786839485168e-02 1.241194382309913635e-01 2.583720535039901733e-02 3.655938208103179932e-01 8.671911060810089111e-02 2.494699209928512573e-01 -8.846309781074523926e-02 -1.547991782426834106e-01 1.265349835157394409e-01 7.925153523683547974e-02 2.135192602872848511e-01 8.118433505296707153e-02 -5.033632740378379822e-02 -4.351571202278137207e-01 2.053818553686141968e-01 -2.071809023618698120e-01 4.062991142272949219e-01 -4.276177659630775452e-02 -7.063709944486618042e-02 9.890762157738208771e-03 -2.057002484798431396e-01 8.524917066097259521e-02 2.655875384807586670e-01
9.569307416677474976e-02 -1.684434595517814159e-03 -5.622721277177333832e-03 1.813429296016693115e-01 -3.085723891854286194e-02 -3.371658027172088623e-01 1.501559764146804810e-01 -2.127505838871002197e-01 1.010931376367807388e-02 -1.620529890060424805e-01 -9.420762956142425537e-02 1.085196956992149353e-01 2.590593323111534119e-02 1.765499264001846313e-01 -2.100712060928344727e-02 5.557676311582326889e-03 -3.003862798213958740e-01 -3.226874470710754395e-01 1.395625174045562744e-01 1.063690707087516785e-01 -2.273290157318115234e-01 -1.101877465844154358e-01 8.032120019197463989e-02 1.687749177217483521e-01 1.197406798601150513e-01 1.925610303878784180e-01 2.212501913309097290e-01 4.618469998240470886e-02 -2.737683653831481934e-01 -8.880279213190078735e-02 3.293026983737945557e-01 2.801201343536376953e-01
1.047329530119895935e-01 2.126686424016952515e-01 1.654092967510223389e-01 1.581572592258453369e-01 -9.012538194656372070e-02 -1.531673669815063477e-01 -1.298209577798843384e-01 3.152395188808441162e-01 4.082377851009368896e-01 2.336060553789138794e-01 -1.196799892932176590e-02 7.475305348634719849e-02 -5.559270828962326050e-02 2.411685734987258911e-01 4.484468698501586914e-02 -1.303046345710754395e-01 -1.752781867980957031e-01 4.182058572769165039e-02 -1.247348636388778687e-02 1.956963911652565002e-02 -7.027667760848999023e-02 -2.086735963821411133e-01 1.296701608225703239e-03 4.850169718265533447e-01 -2.141761779785156250e-01 -4.499753564596176147e-02 -4.768545553088188171e-02 -2.426525205373764038e-01 -3.625174984335899353e-02 -5.514505878090858459e-02 7.907871156930923462e-02 -4.123631399124860764e-03
-2.572590410709381104e-01 9.101265668869018555e-02 1.462024152278900146e-01 8.058111369609832764e-02 2.254850231111049652e-02 -4.116304516792297363e-01 -4.263747632503509521e-01 2.246554791927337646e-01 2.083801850676536560e-02 1.080851182341575623e-01 -7.683423347771167755e-03 1.226057857275009155e-02 1.635087430477142334e-01 -1.214310992509126663e-02 8.685467392206192017e-02 1.905299536883831024e-02 -1.855333298444747925e-01 -1.764281541109085083e-01 -1.059429869055747986e-01 -7.185128331184387207e-02 2.563231997191905975e-02 3.479334339499473572e-02 -1.417954917997121811e-03 4.613461792469024658e-01 1.280874311923980713e-01 1.010283604264259338e-01 8.552347868680953979e-02 -1.701924055814743042e-01 -1.552939116954803467e-01 -4.794836044311523438e-02 -3.508025780320167542e-02 2.472901195287704468e-01
1.908397376537322998e-01 5.054941028356552124e-02 -6.260534375905990601e-02 -2.098516672849655151e-01 -3.633286058902740479e-02 -1.513530910015106201e-01 -1.513573457486927509e-03 -8.777154237031936646e-02 1.732644885778427124e-01 -4.800028726458549500e-02 -4.825480747967958450e-03 -1.561708599328994751e-01 -2.184818498790264130e-02 -1.693118363618850708e-01 3.131154552102088928e-02 -1.715173870325088501e-01 -2.181686013936996460e-01 1.823107749223709106e-01 -3.715978860855102539e-01 -1.047435328364372253e-01 -3.965670987963676453e-02 -1.477123945951461792e-01 -1.643637865781784058e-01 3.803063631057739258e-01 -2.409330755472183228e-01 4.093192517757415771e-02 3.921993076801300049e-02 2.299467921257019043e-01 -2.382975071668624878e-01 -9.607773274183273315e-02 2.504589557647705078e-01 3.115110695362091064e-01
1.251064985990524292e-01 8.347771316766738892e-02 -1.772664338350296021e-01 1.770047992467880249e-01 -1.061588060110807419e-02 -1.655084490776062012e-01 -1.963466107845306396e-01 -4.645976051688194275e-02 3.023038506507873535e-01 2.712377905845642090e-01 -2.963764779269695282e-02 5.737099424004554749e-02 1.495119929313659668e-01 4.906054213643074036e-02 3.440015017986297607e-02 -4.118790924549102783e-01 -7.134155184030532837e-02 -1.249235868453979492e-01 1.158197894692420959e-01 1.145533695816993713e-01 -1.270503620617091656e-03 -1.382416784763336182e-01 1.414449065923690796e-01 1.073595732450485229e-01 8.516705594956874847e-03 2.585129141807556152e-01 3.839092850685119629e-01 1.850413531064987183e-01 -1.404201835393905640e-01 5.304043367505073547e-02 2.250591665506362915e-01 2.492095977067947388e-01
8.689918369054794312e-02 1.042696908116340637e-01 1.031382232904434204e-01 4.770435020327568054e-02 3.443898558616638184e-01 -3.924633860588073730e-01 -7.807561755180358887e-02 9.497275203466415405e-02 3.001809865236282349e-02 1.629627346992492676e-01 2.011715173721313477e-01 -2.065472863614559174e-02 -2.529974468052387238e-02 -1.391076445579528809e-01 1.197106391191482544e-01 -1.578902155160903931e-01 -3.463537991046905518e-01 2.042777985334396362e-01 -1.357261538505554199e-01 -2.252798154950141907e-02 6.179803237318992615e-02 1.990067809820175171e-01 -3.418492078781127930e-01 1.169014796614646912e-01 -1.527595967054367065e-01 1.791181415319442749e-01 -1.179876551032066345e-01 -2.224288880825042725e-01 -2.041901499032974243e-01 -1.301447488367557526e-02 8.373127877712249756e-02 1.762179136276245117e-01
4.346838593482971191e-02 2.183393687009811401e-01 2.238436490297317505e-01 -3.177210688591003418e-02 -1.137701869010925293e-01 -1.022027581930160522e-01 -1.569300889968872070e-01 1.937919408082962036e-01 3.020157217979431152e-01 2.410983890295028687e-01 1.047577857971191406e-01 1.474483311176300049e-01 3.244961798191070557e-02 2.564607858657836914e-01 1.417721062898635864e-01 -8.026264607906341553e-02 -3.671252727508544922e-01 -1.702653467655181885e-01 1.081374734640121460e-01 -4.210245981812477112e-02 1.722113490104675293e-01 -2.659803032875061035e-01 -1.611001491546630859e-01 3.472164869308471680e-01 -2.550715021789073944e-02 -6.202007643878459930e-03 1.932362318038940430e-01 8.410672098398208618e-02 -2.147759646177291870e-01 1.704776659607887268e-02 1.363403797149658203e-01 -6.375070661306381226e-02
-5.058065056800842285e-02 -1.143411025404930115e-01 2.632741630077362061e-01 1.608471870422363281e-01 -3.652230277657508850e-02 -2.249574810266494751e-01 -5.394399166107177734e-02 -3.299398347735404968e-02 -1.634716987609863281e-02 1.705265343189239502e-01 -4.326114803552627563e-02 -4.693714529275894165e-02 7.494749873876571655e-02 -1.369031071662902832e-01 -1.079894304275512695e-01 -1.056144237518310547e-01 -3.261848986148834229e-01 -2.030119299888610840e-01 9.012704342603683472e-02 -7.819002121686935425e-02 -2.488460578024387360e-02 -6.840912252664566040e-02 -1.556404829025268555e-01 1.725919246673583984e-01 -2.392721921205520630e-01 9.423900395631790161e-02 1.428073048591613770e-01 -1.251159422099590302e-02 -3.148199617862701416e-01 -4.322156906127929688e-01 -2.488886564970016479e-01 3.113505244255065918e-01
1.504814773797988892e-01 1.320330947637557983e-01 2.150740027427673340e-01 9.034053236246109009e-02 -3.948744386434555054e-02 -2.209597826004028320e-01 -1.573099792003631592e-01 7.610397879034280777e-03 4.911432974040508270e-03 -2.973357215523719788e-02 2.035535499453544617e-02 7.277695834636688232e-02 3.530899062752723694e-02 1.670971214771270752e-01 -2.080341130495071411e-01 -1.035675555467605591e-01 -9.379380196332931519e-02 1.025652587413787842e-01 -2.726776897907257080e-02 -3.717900216579437256e-01 -2.205933630466461182e-02 2.560304105281829834e-01 -4.342620447278022766e-02 4.957543909549713135e-01 -1.554368287324905396e-01 -9.891742840409278870e-03 3.296381533145904541e-01 -2.018689513206481934e-01 -1.411215513944625854e-01 -1.024231836199760437e-01 1.320564895868301392e-01 2.168540209531784058e-01
1.536194533109664917e-01 1.591155230998992920e-01 -1.420083642005920410e-01 1.859452202916145325e-02 -6.528034806251525879e-02 -2.613124549388885498e-01 -1.192906573414802551e-01 -1.590877324342727661e-01 1.488946825265884399e-01 2.255231142044067383e-02 -1.322930753231048584e-01 -2.672102451324462891e-01 8.749886602163314819e-02 -1.754486262798309326e-01 -2.797142267227172852e-01 -2.953845560550689697e-01 -2.060644328594207764e-01 -6.667280197143554688e-02 -1.971154808998107910e-01 -2.024752497673034668e-01 -4.081226140260696411e-02 -9.805627167224884033e-02 -1.404162794351577759e-01 1.239381432533264160e-01 6.511267274618148804e-02 7.723754644393920898e-02 -8.371777832508087158e-02 -1.038185954093933105e-01 -5.015989542007446289e-01 1.045626774430274963e-02 6.100529804825782776e-02 2.154844850301742554e-01
2.020383835770189762e-04 2.357647754251956940e-02 -9.434455633163452148e-02 -1.062875427305698395e-02 3.290041387081146240e-01 -7.736422121524810791e-02 -1.226096376776695251e-01 8.619680069386959076e-03 1.586211025714874268e-01 1.786399185657501221e-01 1.478014439344406128e-01 1.965087503194808960e-01 1.812287792563438416e-02 -1.949761360883712769e-01 -1.893850117921829224e-01 1.131643056869506836e-01 -1.054897680878639221e-01 -1.167387664318084717e-01 -8.343635499477386475e-02 4.636206105351448059e-02 -1.999947726726531982e-01 -2.937445342540740967e-01 -3.660128277260810137e-04 4.125382006168365479e-01 -2.958633899688720703e-01 7.609279453754425049e-02 1.188499704003334045e-01 -1.293433755636215210e-01 -1.868583261966705322e-01 -1.826167255640029907e-01 3.413701653480529785e-01 -1.312465816736221313e-01
-1.101211234927177429e-01 -1.126930713653564453e-01 -1.852690614759922028e-02 -4.617926198989152908e-03 -4.893949627876281738e-02 -6.092971190810203552e-02 -3.363932371139526367e-01 -1.475488841533660889e-01 1.174740195274353027e-01 8.586341887712478638e-02 5.300826579332351685e-02 1.192870177328586578e-02 1.108178421854972839e-01 -3.086674399673938751e-02 -2.150587439537048340e-01 3.508256375789642334e-01 -1.531069129705429077e-01 1.005091145634651184e-01 2.536629140377044678e-01 -1.975197792053222656e-01 -1.559535134583711624e-02 -2.527712583541870117e-01 6.365803629159927368e-02 3.378193676471710205e-01 -4.055830836296081543e-02 1.947655975818634033e-01 2.175557017326354980e-01 -6.984348595142364502e-02 -8.761795610189437866e-02 -3.722737133502960205e-01 2.891862764954566956e-02 2.626436650753021240e-01
-5.012108013033866882e-02 -1.712797135114669800e-01 3.629807233810424805e-01 -9.701570123434066772e-02 -8.875739760696887970e-03 -1.181775704026222229e-01 -1.616681516170501709e-01 4.129012674093246460e-02 3.345409333705902100e-01 -5.560917779803276062e-02 -7.781951874494552612e-02 -1.275705173611640930e-02 -1.236067712306976318e-02 1.670062988996505737e-01 6.738912314176559448e-02 -1.784679293632507324e-01 -1.203039512038230896e-01 -1.069430112838745117e-01 -4.733521491289138794e-02 1.288403868675231934e-01 4.013571143150329590e-02 4.049918800592422485e-02 -3.555084466934204102e-01 1.539464294910430908e-01 -1.553674191236495972e-01 1.400168798863887787e-02 1.607751101255416870e-01 -3.333423137664794922e-01 -1.098535582423210144e-02 -3.384578526020050049e-01 8.378884196281433105e-02 3.440209627151489258e-01
4.149782657623291016e-02 -1.690977811813354492e-01 -1.804872974753379822e-02 1.256749778985977173e-01 3.212662935256958008e-01 -3.721687942743301392e-02 -1.635492444038391113e-01 -3.243067562580108643e-01 1.422259658575057983e-01 1.133628562092781067e-01 -1.937955021858215332e-01 1.069696843624114990e-01 -1.962712267413735390e-03 -1.979449996724724770e-03 1.960224062204360962e-01 -1.474879682064056396e-01 -3.850642740726470947e-01 3.094112500548362732e-02 -3.704543709754943848e-01 1.168931368738412857e-03 1.526257544755935669e-01 1.205045208334922791e-01 -1.276224106550216675e-01 1.656959652900695801e-01 -5.968292802572250366e-02 -1.230747252702713013e-02 8.141128718852996826e-02 -7.164068520069122314e-02 -2.384395897388458252e-01 -1.942685991525650024e-01 1.998740732669830322e-01 2.381899505853652954e-01
-3.400066867470741272e-02 1.815100014209747314e-01 -7.862149178981781006e-02 1.685776114463806152e-01 8.185406774282455444e-02 -2.558474838733673096e-01 -3.448218107223510742e-01 5.371564254164695740e-02 -1.946521364152431488e-02 1.560561209917068481e-01 2.977334856986999512e-01 -8.165944367647171021e-02 2.117036879062652588e-01 2.390563040971755981e-01 -6.411685049533843994e-02 8.138195611536502838e-03 -2.526400983333587646e-01 9.417494386434555054e-02 1.728242784738540649e-01 -4.075707867741584778e-02 -2.404891699552536011e-01 -1.706621795892715454e-01 -1.437180489301681519e-01 2.531501464545726776e-02 -1.613641977310180664e-01 -8.200141787528991699e-02 2.284480780363082886e-01 -1.300076544284820557e-01 2.197001315653324127e-02 -3.525760769844055176e-01 -1.189202964305877686e-01 2.406117022037506104e-01
-5.132447183132171631e-02 -2.205075323581695557e-02 -6.571746617555618286e-02 1.384093463420867920e-01 -1.373771131038665771e-01 -3.568749427795410156e-01 2.363726645708084106e-01 -1.684159785509109497e-01 3.160878121852874756e-01 1.107901185750961304e-01 -1.836712844669818878e-02 4.434957168996334076e-03 -2.041547000408172607e-01 -6.821537017822265625e-02 -5.987183004617691040e-02 -6.654313951730728149e-02 -2.449100911617279053e-01 1.347222477197647095e-01 -2.770686149597167969e-01 -1.310667395591735840e-01 -2.315120212733745575e-02 -2.710728347301483154e-01 -2.444761618971824646e-02 3.376860320568084717e-01 1.012771651148796082e-01 -1.296390444040298462e-01 3.003883957862854004e-01 -3.332220017910003662e-02 1.167262494564056396e-01 -2.657049596309661865e-01 9.706201404333114624e-02 5.720725655555725098e-02
1.773041188716888428e-01 -5.565073713660240173e-02 4.908478260040283203e-02 1.251634508371353149e-01 -9.024022519588470459e-02 -3.577929139137268066e-01 -1.388147845864295959e-02 -1.421395391225814819e-01 -1.168478280305862427e-01 2.899827063083648682e-01 -7.584877312183380127e-02 -5.083555728197097778e-02 -1.690319031476974487e-01 8.642598241567611694e-02 -2.337063103914260864e-02 -1.947764903306961060e-01 -3.143050372600555420e-01 -1.783325076103210449e-01 7.082397490739822388e-02 -1.403847336769104004e-01 -2.167680710554122925e-01 -2.924976050853729248e-01 -1.203049272298812866e-01 9.636136889457702637e-02 6.444758176803588867e-02 -1.804708838462829590e-01 1.906458288431167603e-01 -1.777685284614562988e-01 -2.947570383548736572e-01 -9.196334332227706909e-02 5.222529545426368713e-02 3.096391558647155762e-01
3.174177706241607666e-01 1.372798681259155273e-01 -6.445181369781494141e-02 6.756322830915451050e-02 -1.320264488458633423e-01 8.766791224479675293e-02 -2.146075665950775146e-01 -3.554358780384063721e-01 3.405782580375671387e-02 -4.377185553312301636e-02 1.865046471357345581e-01 -2.935645403340458870e-03 2.485154941678047180e-02 -2.234966009855270386e-01 -6.075054034590721130e-02 -2.046634405851364136e-01 -9.163632988929748535e-02 4.692697152495384216e-02 -9.618033468723297119e-02 -7.514899224042892456e-02 -7.721041142940521240e-02 -1.618685424327850342e-01 4.042181372642517090e-02 1.805779635906219482e-01 1.160788983106613159e-01 3.031974434852600098e-01 3.273084759712219238e-01 -1.231700927019119263e-01 -4.100090563297271729e-01 -1.368502527475357056e-01 1.617362201213836670e-01 8.693632483482360840e-02
1.989079415798187256e-01 1.988286823034286499e-01 -1.784494519233703613e-01 -5.329971387982368469e-02 1.510886996984481812e-01 -1.831670105457305908e-01 7.197574526071548462e-02 -2.933513820171356201e-01 7.852545380592346191e-02 -5.955597385764122009e-02 6.155890226364135742e-02 -1.468573808670043945e-01 2.049916982650756836e-02 -1.025927066802978516e-01 -3.928184509277343750e-02 -1.733920872211456299e-01 -3.581685125827789307e-01 -4.574202001094818115e-02 5.478901788592338562e-02 -4.942395538091659546e-02 -2.490599900484085083e-01 -7.194269448518753052e-02 7.524890359491109848e-03 7.622098177671432495e-02 -1.339136064052581787e-01 1.029714941978454590e-01 2.978280782699584961e-01 1.040572747588157654e-01 1.065581589937210083e-01 -3.838015198707580566e-01 -1.318077743053436279e-01 3.846940696239471436e-01
1.432922631502151489e-01 1.305447518825531006e-01 -5.642163380980491638e-02 8.086740970611572266e-02 -2.156589329242706299e-01 -1.331933438777923584e-01 -1.045707687735557556e-01 -3.984406888484954834e-01 1.604790687561035156e-01 1.288926452398300171e-01 2.929346561431884766e-01 -6.069401651620864868e-02 4.232287779450416565e-02 -2.951241843402385712e-02 -3.041361272335052490e-01 -2.557950317859649658e-01 -7.341977953910827637e-02 7.120232284069061279e-02 -1.383386924862861633e-02 7.089292258024215698e-02 -1.154777407646179199e-01 3.583784401416778564e-02 2.084239423274993896e-01 3.305821418762207031e-01 -1.594951003789901733e-01 2.096005231142044067e-01 1.242996454238891602e-01 -1.338488310575485229e-01 -2.880285978317260742e-01 -6.403814069926738739e-03 1.323733329772949219e-01 2.000666409730911255e-01
4.892106726765632629e-02 4.141677916049957275e-02 -3.465422987937927246e-02 -2.090840972959995270e-02 1.509335786104202271e-01 -5.950048193335533142e-02 1.714626699686050415e-02 -7.379788905382156372e-02 4.736481010913848877e-01 1.395988315343856812e-01 1.577062159776687622e-01 2.834079861640930176e-01 -1.930709332227706909e-01 -9.679193049669265747e-02 -8.456640690565109253e-02 4.614637419581413269e-02 -3.216275870800018311e-01 -5.638497322797775269e-02 -2.983146309852600098e-01 5.583861097693443298e-02 -3.912532329559326172e-02 -1.518831253051757812e-01 1.127178072929382324e-01 3.096739649772644043e-01 -1.632978171110153198e-01 5.264645442366600037e-02 -1.999530643224716187e-01 -1.606028713285923004e-02 -8.131249248981475830e-02 -1.609994471073150635e-02 3.344041109085083008e-01 1.921842396259307861e-01
2.531467676162719727e-01 -3.336333855986595154e-02 -5.225994065403938293e-02 1.804805397987365723e-01 1.137801166623830795e-02 -2.857794165611267090e-01 -2.906932234764099121e-01 1.526656746864318848e-01 1.695805191993713379e-01 8.108891546726226807e-02 1.471797525882720947e-01 2.571700513362884521e-01 1.572247222065925598e-02 3.392441943287849426e-02 -2.094453126192092896e-01 -1.024881601333618164e-01 -1.083253771066665649e-01 1.092901974916458130e-01 -2.099561393260955811e-01 -2.546114027500152588e-01 1.239393576979637146e-01 -3.567012846469879150e-01 -2.526503801345825195e-01 3.240980803966522217e-01 6.599755585193634033e-02 1.810930669307708740e-01 -5.076269432902336121e-02 -3.172991797327995300e-02 6.348302960395812988e-02 -2.737625129520893097e-02 1.308159083127975464e-01 1.559095829725265503e-01
1.989611890166997910e-03 7.282876968383789062e-02 1.745376884937286377e-01 1.416475176811218262e-01 8.104602992534637451e-02 -2.472847998142242432e-01 1.418138481676578522e-02 -2.729493379592895508e-01 2.999476194381713867e-01 8.268756791949272156e-04 6.777686625719070435e-02 2.093956246972084045e-02 1.602419614791870117e-01 4.402792081236839294e-02 8.670917153358459473e-02 -1.621271073818206787e-01 6.157325953245162964e-02 -2.064149826765060425e-02 -1.556001156568527222e-01 1.178745776414871216e-01 6.317320466041564941e-02 -2.425444275140762329e-01 8.784254640340805054e-02 -1.107324473559856415e-02 3.925190865993499756e-01 1.818363219499588013e-01 2.711134850978851318e-01 -2.576098740100860596e-01 -1.787916123867034912e-01 -1.143642291426658630e-01 1.344840973615646362e-01 3.771066665649414062e-01
1.413615494966506958e-01 -1.587814390659332275e-01 2.018728107213973999e-01 1.584441810846328735e-01 3.737095594406127930e-01 -3.460085391998291016e-01 -1.502112764865159988e-02 -4.367469623684883118e-02 7.122712582349777222e-02 -7.397036533802747726e-03 -8.661170303821563721e-02 -1.010478585958480835e-01 1.054267361760139465e-01 1.286251246929168701e-01 1.489666402339935303e-01 -5.518607422709465027e-02 -2.899969518184661865e-01 -2.310001999139785767e-01 -1.751679480075836182e-01 1.375983208417892456e-01 1.066748127341270447e-01 2.770305424928665161e-02 -7.707928121089935303e-02 1.857403367757797241e-01 -4.186656326055526733e-02 -7.216197997331619263e-02 -1.378631033003330231e-02 -2.824135720729827881e-01 -2.242533490061759949e-02 -2.278543859720230103e-01 3.787428140640258789e-01 1.710556149482727051e-01
-4.335663467645645142e-02 9.991207718849182129e-02 -1.778586581349372864e-02 1.976898759603500366e-01 3.182899355888366699e-01 1.200249418616294861e-02 -3.018377535045146942e-02 -3.277277946472167969e-02 2.442499846220016479e-01 -5.672360211610794067e-02 -9.544605016708374023e-02 -1.420623511075973511e-01 1.672407090663909912e-01 -7.659745961427688599e-02 1.079437583684921265e-01 -2.818880975246429443e-01 -2.687723636627197266e-01 -3.001615107059478760e-01 -3.558194637298583984e-01 -1.312839984893798828e-01 8.524962514638900757e-02 -1.119397878646850586e-01 -2.342904210090637207e-01 1.451930254697799683e-01 -9.657418727874755859e-02 -9.851932525634765625e-02 3.102267393842339516e-03 -1.409693360328674316e-01 -1.305880099534988403e-01 -4.017305970191955566e-01 2.277382276952266693e-02 9.144569188356399536e-02
1.578062027692794800e-01 -1.821104995906352997e-02 -7.882758229970932007e-02 -3.677850589156150818e-02 3.104002773761749268e-01 -2.612264454364776611e-01 -5.533574149012565613e-02 -8.516197651624679565e-02 9.112790226936340332e-02 2.894630730152130127e-01 1.455129832029342651e-01 5.388916656374931335e-02 7.749007642269134521e-02 1.019161846488714218e-02 2.172112911939620972e-01 1.178323477506637573e-01 -2.473332285881042480e-01 8.086140453815460205e-02 -5.298234820365905762e-01 -1.142926141619682312e-02 5.362008884549140930e-02 2.813397534191608429e-02 -1.604364365339279175e-01 1.929618790745735168e-02 -1.492309272289276123e-01 3.714992105960845947e-02 2.991058528423309326e-01 2.936582081019878387e-02 -1.686000227928161621e-01 -1.293217837810516357e-01 2.312975674867630005e-01 1.341342628002166748e-01
2.430425584316253662e-02 -1.509799808263778687e-01 -7.164934277534484863e-02 2.788629382848739624e-02 4.524542093276977539e-01 2.828000299632549286e-02 -5.124139040708541870e-02 -1.809277087450027466e-01 1.791271269321441650e-01 1.091708838939666748e-01 3.603987768292427063e-02 -1.290860585868358612e-02 2.877302467823028564e-01 -6.104183569550514221e-02 2.001320570707321167e-01 -1.433586031198501587e-01 -3.219858109951019287e-01 -8.693945407867431641e-02 -3.355252742767333984e-01 -1.402946710586547852e-01 7.191986590623855591e-02 -1.295469701290130615e-01 -7.560954242944717407e-02 1.560795754194259644e-01 -1.413844227790832520e-01 1.031119003891944885e-01 -1.019640117883682251e-01 -2.420956939458847046e-01 -1.978008449077606201e-01 -2.314043343067169189e-01 8.425266295671463013e-02 2.057003676891326904e-01
-4.999828934669494629e-01 2.141176015138626099e-01 -4.543216153979301453e-02 2.081122696399688721e-01 2.026956677436828613e-01 -1.170747876167297363e-01 -2.689488232135772705e-01 -5.915338406339287758e-04 2.549025118350982666e-01 1.858572959899902344e-01 1.005271598696708679e-01 1.534568369388580322e-01 1.474682837724685669e-01 -2.325364947319030762e-02 9.048663079738616943e-03 1.039669662714004517e-01 -2.480306327342987061e-01 -1.450640261173248291e-01 2.715669013559818268e-02 4.103433806449174881e-03 -4.486110433936119080e-02 -1.580118983983993530e-01 -1.824063807725906372e-01 -1.150772813707590103e-02 -8.175490424036979675e-03 2.087851613759994507e-01 2.095850557088851929e-01 -1.447217017412185669e-01 -1.671346575021743774e-01 -2.290375381708145142e-01 -1.185325831174850464e-01 1.365512460470199585e-01
2.775097265839576721e-02 2.490400522947311401e-01 1.252050846815109253e-01 -1.666296869516372681e-01 -9.524284303188323975e-02 -8.686617761850357056e-02 -2.932710349559783936e-01 2.359469085931777954e-01 2.374643534421920776e-01 2.176991850137710571e-01 1.813667267560958862e-01 3.764307359233498573e-03 2.933249995112419128e-02 1.942401528358459473e-01 2.069348692893981934e-01 -1.799615323543548584e-01 -2.799610197544097900e-01 -1.852064877748489380e-01 -7.129494100809097290e-02 8.214102685451507568e-02 1.923002153635025024e-01 -3.586672544479370117e-01 -7.594444602727890015e-02 2.176089435815811157e-01 -2.832044661045074463e-02 6.190720200538635254e-02 6.425509601831436157e-02 4.348454251885414124e-02 -2.334754914045333862e-01 -4.899900779128074646e-02 2.680869400501251221e-01 4.789925739169120789e-02
2.145811766386032104e-01 1.168150827288627625e-01 1.641984283924102783e-01 1.290929019451141357e-01 -8.358377963304519653e-02 -4.663781523704528809e-01 -1.007558777928352356e-01 3.369522467255592346e-02 1.607932746410369873e-01 1.480002403259277344e-01 2.888562977313995361e-01 3.087788522243499756e-01 -8.249556273221969604e-02 -7.236973941326141357e-02 -2.279300391674041748e-01 6.782943382859230042e-03 -2.673912644386291504e-01 6.704942137002944946e-02 -1.536519974470138550e-01 -1.974832825362682343e-02 -4.480271786451339722e-02 -4.488814249634742737e-02 -1.505201607942581177e-01 2.065290659666061401e-01 -1.595423370599746704e-01 1.205376237630844116e-01 4.499123618006706238e-02 7.481225579977035522e-02 -1.799729093909263611e-02 -3.642585277557373047e-01 1.417119204998016357e-01 -1.729690469801425934e-02
2.358117848634719849e-01 -5.654741544276475906e-03 -1.480838954448699951e-01 2.760327756404876709e-01 1.698125451803207397e-01 -3.506878912448883057e-01 -2.276251167058944702e-01 1.462564021348953247e-01 2.678283751010894775e-01 1.084754690527915955e-01 1.079601719975471497e-01 8.129478245973587036e-02 -1.309562176465988159e-01 -2.805687189102172852e-01 -1.091909110546112061e-01 1.888173446059226990e-02 -3.315374553203582764e-01 2.937795519828796387e-01 -8.821849524974822998e-02 -6.418194621801376343e-02 -4.384537227451801300e-03 -2.601312398910522461e-01 -1.315599232912063599e-01 2.682369202375411987e-02 -1.528270244598388672e-01 2.095370292663574219e-01 1.869264096021652222e-01 -2.251563780009746552e-02 4.033717140555381775e-02 -1.020186319947242737e-01 -1.899235881865024567e-02 4.856239259243011475e-02
3.186632096767425537e-01 9.780058264732360840e-02 2.666757442057132721e-03 2.127139270305633545e-01 6.095071509480476379e-02 1.636663638055324554e-02 -3.202508389949798584e-02 -1.210127025842666626e-01 3.456720709800720215e-01 3.564664721488952637e-01 9.685516357421875000e-02 2.108077555894851685e-01 3.688052669167518616e-02 1.959411948919296265e-01 -8.967714011669158936e-02 1.573404371738433838e-01 -2.888636589050292969e-01 2.787946723401546478e-04 4.401259496808052063e-02 1.747192889451980591e-01 -1.380152255296707153e-01 -1.948201805353164673e-01 -7.426437735557556152e-02 1.072191223502159119e-01 -2.312075197696685791e-01 1.360951662063598633e-01 -5.628824979066848755e-02 -1.476557552814483643e-01 -1.011924594640731812e-01 8.302175253629684448e-02 3.127135634422302246e-01 2.219465225934982300e-01
1.038806214928627014e-01 9.009085595607757568e-02 -1.312865912914276123e-01 -7.071463018655776978e-02 1.048601940274238586e-01 -1.537667587399482727e-02 -3.166188895702362061e-01 -8.267573267221450806e-02 7.296783477067947388e-02 1.841025501489639282e-01 4.284151792526245117e-01 -2.037675827741622925e-01 -4.450560361146926880e-02 2.260728180408477783e-01 4.699603468179702759e-02 1.089916452765464783e-01 -3.515338301658630371e-01 4.210135713219642639e-02 -2.385985106229782104e-01 1.137296855449676514e-01 4.386439174413681030e-02 -1.776584833860397339e-01 -2.394587993621826172e-01 1.521373689174652100e-01 -1.852324753999710083e-01 8.731701225042343140e-02 1.261583566665649414e-01 -8.325717598199844360e-02 -3.035263121128082275e-01 1.816780865192413330e-01 8.509027957916259766e-02 5.235370621085166931e-02
2.378675714135169983e-02 -1.379389166831970215e-01 4.012104868888854980e-02 1.414112448692321777e-01 8.660848252475261688e-03 6.231247261166572571e-02 -1.377134025096893311e-01 8.570747822523117065e-02 8.866208791732788086e-02 -1.058061793446540833e-01 3.884071484208106995e-02 -7.991650700569152832e-02 4.579468965530395508e-01 6.319152563810348511e-02 2.298661917448043823e-01 -1.939670592546463013e-01 -4.030709266662597656e-01 3.719403594732284546e-02 -9.190940111875534058e-02 2.432231903076171875e-01 1.047271639108657837e-01 -1.202841475605964661e-01 -2.051592022180557251e-01 1.779633462429046631e-01 -3.056645765900611877e-02 2.182979285717010498e-01 1.918727532029151917e-02 -1.336373090744018555e-01 -2.534276843070983887e-01 -2.129023224115371704e-01 2.344443202018737793e-01 1.882180422544479370e-01
2.095550484955310822e-02 -6.965559720993041992e-02 -8.709008246660232544e-02 1.944389492273330688e-01 5.385470762848854065e-02 -1.451652646064758301e-01 -7.992614060640335083e-03 1.506578829139471054e-02 -1.846943646669387817e-01 -2.570252981968224049e-04 -2.273132465779781342e-02 5.027860403060913086e-02 -2.257173508405685425e-02 -6.488700956106185913e-02 -3.490646183490753174e-02 -3.207289874553680420e-01 -4.664503037929534912e-01 -2.413240373134613037e-01 -3.728147745132446289e-01 -1.259127110242843628e-01 2.376369945704936981e-02 -1.715970039367675781e-01 -1.931388378143310547e-01 1.833631545305252075e-01 -1.733060032129287720e-01 3.028803169727325439e-01 -5.655370652675628662e-02 -1.174903213977813721e-01 -3.054428100585937500e-01 -3.648443147540092468e-02 3.267612680792808533e-02 1.141520813107490540e-01
2.759681642055511475e-01 1.673432290554046631e-01 4.481145367026329041e-02 2.735684812068939209e-02 1.895533353090286255e-01 -3.885188102722167969e-01 -1.375905871391296387e-01 -7.898028939962387085e-02 1.832012981176376343e-01 -4.668035730719566345e-02 1.531847566366195679e-01 1.752953380346298218e-01 1.375290285795927048e-02 -1.299270894378423691e-02 -1.871572732925415039e-01 1.647947132587432861e-01 -1.486363112926483154e-01 2.920317947864532471e-01 6.691293418407440186e-02 6.213943660259246826e-02 2.370777726173400879e-01 -2.959117889404296875e-01 -1.737817823886871338e-01 3.370875120162963867e-01 -2.818180620670318604e-01 3.740440681576728821e-02 5.349000915884971619e-02 3.849504888057708740e-02 -2.373743988573551178e-02 -5.625576898455619812e-02 1.344348341226577759e-01 1.352035552263259888e-01
-2.379154227674007416e-02 -2.040008753538131714e-01 9.658626466989517212e-02 2.033554911613464355e-01 -4.409424215555191040e-02 -1.388295888900756836e-01 -3.066997975111007690e-02 1.133490875363349915e-01 1.487964242696762085e-01 4.795998707413673401e-02 -1.720866747200489044e-02 1.785577274858951569e-02 9.465166181325912476e-02 -1.379768103361129761e-01 -2.041258513927459717e-01 2.259041070938110352e-01 -3.403186202049255371e-01 -1.100526228547096252e-01 -1.564782857894897461e-01 -1.821558177471160889e-02 1.946607083082199097e-01 -2.519815564155578613e-01 -8.857082575559616089e-02 2.811774313449859619e-01 -3.552547991275787354e-01 2.006636112928390503e-01 1.714207082986831665e-01 1.287884265184402466e-01 -1.934151798486709595e-01 -2.950698435306549072e-01 2.129259407520294189e-01 5.551202222704887390e-02
-1.823201030492782593e-01 1.245545297861099243e-01 7.764547318220138550e-02 6.676092743873596191e-02 -1.707918345928192139e-01 -7.820168137550354004e-02 -1.376267522573471069e-01 -1.550819426774978638e-01 3.042947351932525635e-01 9.744859486818313599e-02 -1.126418039202690125e-01 9.120462089776992798e-02 -1.523471474647521973e-01 2.067449986934661865e-01 -6.932242214679718018e-02 1.250873655080795288e-01 -3.372883200645446777e-01 8.130878210067749023e-02 2.490225732326507568e-01 -5.547297000885009766e-02 -1.410079449415206909e-01 -1.491657793521881104e-01 9.641566313803195953e-03 -1.719304709695279598e-03 1.362736374139785767e-01 4.300452470779418945e-01 -6.688264664262533188e-03 1.046429052948951721e-01 -3.018202185630798340e-01 -1.487981230020523071e-01 3.692872077226638794e-02 3.101313114166259766e-01
3.097335696220397949e-01 4.373975470662117004e-02 -6.119367107748985291e-02 2.085307389497756958e-01 1.223459839820861816e-01 -3.556743264198303223e-01 -6.514035910367965698e-02 -3.639885410666465759e-02 2.833060920238494873e-01 -1.089460626244544983e-01 -2.927203290164470673e-02 1.325836032629013062e-01 -1.365016549825668335e-01 -6.384181976318359375e-02 2.396101057529449463e-01 3.078109398484230042e-02 -1.442171931266784668e-01 -8.933517336845397949e-02 -8.583793789148330688e-02 2.540743947029113770e-01 -2.258398234844207764e-01 9.238184243440628052e-02 -8.387786895036697388e-02 2.670291662216186523e-01 -7.554686628282070160e-03 1.655553430318832397e-01 6.078902631998062134e-02 -3.802123665809631348e-01 -1.401538550853729248e-01 -2.766875326633453369e-01 4.871254414319992065e-02 5.806556344032287598e-02
2.500056326389312744e-01 -1.009031310677528381e-01 -2.811168730258941650e-01 2.007859945297241211e-01 2.736347727477550507e-02 -3.396969735622406006e-01 -7.724092155694961548e-02 6.305725872516632080e-02 9.396566450595855713e-02 1.973230242729187012e-01 9.224179387092590332e-02 2.665329277515411377e-01 -6.914030527696013451e-04 7.700785249471664429e-02 -2.260547280311584473e-01 -6.555765867233276367e-04 -5.272088199853897095e-02 8.871728926897048950e-02 -1.460119932889938354e-01 -2.372246235609054565e-01 1.900935769081115723e-01 -2.626932561397552490e-01 -1.907487809658050537e-01 2.231135666370391846e-01 -1.348388791084289551e-01 2.961981892585754395e-01 1.889578811824321747e-02 -2.466622889041900635e-01 -2.878511138260364532e-02 -6.921974569559097290e-02 9.272874891757965088e-02 1.914594173431396484e-01
2.254498302936553955e-01 1.511616855859756470e-01 -5.964114679954946041e-04 1.933044791221618652e-01 4.708886891603469849e-02 -3.615692257881164551e-02 2.157043814659118652e-01 1.948083005845546722e-02 2.168517410755157471e-01 -3.356122644618153572e-03 -3.622640157118439674e-03 4.664861410856246948e-02 1.202294901013374329e-01 -2.463375031948089600e-01 2.254569083452224731e-01 3.600016981363296509e-02 -3.108803927898406982e-01 -1.511516869068145752e-01 4.662156850099563599e-02 2.156593650579452515e-01 -1.443890035152435303e-01 -1.120711937546730042e-01 -2.771453261375427246e-01 2.194071710109710693e-01 -2.595913112163543701e-01 2.386305779218673706e-01 1.784701496362686157e-01 -2.423107326030731201e-01 6.359506398439407349e-02 -1.895758360624313354e-01 5.900442972779273987e-02 2.777361571788787842e-01
-1.188737619668245316e-02 2.651287019252777100e-01 1.151177510619163513e-01 1.866577267646789551e-01 9.974996000528335571e-02 -1.236547753214836121e-01 -3.992134034633636475e-01 1.319798380136489868e-01 3.234645724296569824e-02 3.100726902484893799e-01 1.202437952160835266e-01 -4.384268447756767273e-02 1.507954150438308716e-01 8.958890289068222046e-02 2.683255672454833984e-01 5.698491260409355164e-02 -2.224287092685699463e-01 -1.480771135538816452e-02 -7.875014841556549072e-02 -1.719982475042343140e-01 -9.559328109025955200e-02 -7.270066440105438232e-02 4.561507701873779297e-02 4.684538245201110840e-01 9.668064862489700317e-02 -2.401751093566417694e-02 1.654927060008049011e-02 -1.717985719442367554e-01 -7.545495033264160156e-02 -6.100909318774938583e-03 1.803507953882217407e-01 2.458791285753250122e-01
-1.160876899957656860e-01 -3.339006602764129639e-01 -2.018042504787445068e-01 2.112825401127338409e-02 1.632774472236633301e-01 -2.168415039777755737e-01 -2.068572640419006348e-01 3.018737584352493286e-02 2.428064793348312378e-01 1.258599339053034782e-03 1.417041569948196411e-01 6.950717419385910034e-02 -2.078174799680709839e-01 2.210883945226669312e-01 -7.160598039627075195e-02 8.408393710851669312e-02 -3.419134914875030518e-01 -2.900510095059871674e-02 1.013511791825294495e-01 -5.532840639352798462e-02 -1.020947843790054321e-01 -7.611093670129776001e-02 -1.568815261125564575e-01 5.715496093034744263e-02 -6.321335583925247192e-02 3.367926776409149170e-01 1.210036799311637878e-01 8.335521072149276733e-02 -3.203978538513183594e-01 -2.180986106395721436e-01 4.659565538167953491e-02 2.485269606113433838e-01
1.961895525455474854e-01 2.072873264551162720e-01 1.811913549900054932e-01 1.366276890039443970e-01 -1.465329676866531372e-01 -2.140541970729827881e-01 -1.794982552528381348e-01 3.227411955595016479e-02 1.502091884613037109e-01 1.843300908803939819e-01 2.807070314884185791e-01 3.805880546569824219e-01 -3.934930637478828430e-02 1.190424263477325439e-01 -1.597697436809539795e-01 8.507155627012252808e-02 -3.874617516994476318e-01 1.525098383426666260e-01 -2.691003978252410889e-01 1.360558122396469116e-01 5.282104387879371643e-02 -6.360465288162231445e-02 -3.007377870380878448e-02 1.425781100988388062e-01 -1.712094545364379883e-01 2.108268588781356812e-01 6.966201215982437134e-02 5.694233626127243042e-02 -8.661182969808578491e-02 -1.914757043123245239e-01 1.385133415460586548e-01 1.542154047638177872e-02
-1.081247180700302124e-01 3.771441057324409485e-02 -2.644712924957275391e-01 2.380886375904083252e-01 8.117881417274475098e-02 -2.316499501466751099e-01 3.064855746924877167e-02 -2.626076340675354004e-01 2.012882232666015625e-01 1.902176141738891602e-01 -1.083627343177795410e-03 -1.500036660581827164e-02 -2.707301974296569824e-01 1.969389468431472778e-01 -1.706887930631637573e-01 -1.363314241170883179e-01 -2.603470683097839355e-01 -2.981944382190704346e-01 -1.000947803258895874e-01 6.656283885240554810e-02 -1.316373143345117569e-02 -8.928890526294708252e-02 -1.102255135774612427e-01 1.268934160470962524e-01 -1.192385405302047729e-01 3.989884257316589355e-01 -1.570942252874374390e-01 1.672320440411567688e-02 1.135172322392463684e-01 -1.890177875757217407e-01 1.799056380987167358e-01 8.049728721380233765e-02
-1.226158812642097473e-01 1.177046373486518860e-01 9.558754414319992065e-02 2.216651290655136108e-01 7.087945938110351562e-02 -2.089418098330497742e-02 8.228850364685058594e-02 -1.048420071601867676e-01 -3.989962115883827209e-02 -2.269264608621597290e-01 -9.126170724630355835e-02 -3.267271444201469421e-02 -8.222331851720809937e-02 1.049786880612373352e-01 7.031944551272317767e-05 -1.478953957557678223e-01 -4.909676015377044678e-01 -5.113624036312103271e-02 -2.318128347396850586e-01 1.564484788104891777e-03 1.370869129896163940e-01 -2.471064478158950806e-01 -1.585208326578140259e-01 -1.209132466465234756e-02 -2.176014780998229980e-01 2.096532732248306274e-01 1.537597272545099258e-02 -1.349476873874664307e-01 -2.569399774074554443e-01 1.910084336996078491e-01 2.830078303813934326e-01 3.042951524257659912e-01
6.339994072914123535e-02 -6.467071175575256348e-02 -1.321896910667419434e-02 5.503769591450691223e-02 -8.667207509279251099e-02 -6.312180310487747192e-02 4.250619933009147644e-02 -3.555543422698974609e-01 3.743147253990173340e-01 3.901161998510360718e-02 -7.357115298509597778e-02 1.215122491121292114e-01 -7.472094893455505371e-02 1.113702282309532166e-01 2.121998928487300873e-02 -2.405177801847457886e-01 -1.157674342393875122e-01 2.962009012699127197e-01 -1.265072077512741089e-01 -5.218831077218055725e-02 4.940615501254796982e-03 -5.206595659255981445e-01 -5.502158030867576599e-02 6.686712801456451416e-02 2.550976909697055817e-02 8.953949809074401855e-02 2.524633407592773438e-01 -6.233062129467725754e-03 4.243916645646095276e-02 -1.695693582296371460e-01 2.780259549617767334e-01 1.788940429687500000e-01
-1.036927178502082825e-01 3.125930726528167725e-01 1.388614345341920853e-02 2.846098504960536957e-02 -5.340967327356338501e-02 -2.068971097469329834e-01 -1.470583528280258179e-01 -8.261339366436004639e-02 2.651150524616241455e-01 1.071703061461448669e-02 -1.710291802883148193e-01 -1.612161248922348022e-01 -8.417369425296783447e-02 2.649126052856445312e-01 -1.610224545001983643e-01 1.572558283805847168e-01 -3.318813145160675049e-01 -1.637774892151355743e-02 -1.616164594888687134e-01 -1.771249771118164062e-01 -2.663182094693183899e-02 -1.406359523534774780e-01 -2.218322902917861938e-01 1.471753567457199097e-01 -4.138322174549102783e-02 2.967422306537628174e-01 2.397900968790054321e-01 -2.570461630821228027e-01 5.074033886194229126e-02 1.041825637221336365e-01 -2.771190404891967773e-01 -5.293072201311588287e-03
-3.630858846008777618e-04 1.467162072658538818e-01 -2.613074332475662231e-02 -1.998678445816040039e-01 -1.232704520225524902e-01 -5.389152094721794128e-02 -1.852155923843383789e-01 -2.743201851844787598e-01 1.632402390241622925e-01 4.478577524423599243e-02 1.382654011249542236e-01 1.274391822516918182e-02 -1.469375938177108765e-02 -1.216674670577049255e-01 -2.448831051588058472e-01 -1.632360816001892090e-01 -2.290267944335937500e-01 -2.014944106340408325e-01 -2.444924227893352509e-02 -1.614849716424942017e-01 1.505985707044601440e-01 1.370196491479873657e-01 8.946612477302551270e-02 2.691630423069000244e-01 -2.715304195880889893e-01 2.703683078289031982e-01 9.630779176950454712e-02 -5.468885228037834167e-02 8.871098607778549194e-02 -2.118225842714309692e-01 7.831663638353347778e-02 4.483537375926971436e-01
-2.693974673748016357e-01 -1.512138396501541138e-01 1.700852252542972565e-02 1.105109043419361115e-02 3.016870003193616867e-03 -2.208893299102783203e-01 -5.255168676376342773e-02 8.574718981981277466e-02 1.972440332174301147e-01 8.673685044050216675e-02 -1.627846658229827881e-01 8.510696142911911011e-02 -1.500529646873474121e-01 1.248927190899848938e-01 1.003012806177139282e-01 1.333554983139038086e-01 -2.376984804868698120e-01 -2.132204473018646240e-01 -3.887729346752166748e-02 -2.447975240647792816e-02 -1.887275576591491699e-01 -1.165227368474006653e-01 -3.800850808620452881e-01 1.505520939826965332e-01 -2.855553850531578064e-02 2.943087518215179443e-01 2.266854792833328247e-01 9.128247946500778198e-02 -3.673069477081298828e-01 -4.418869968503713608e-03 4.727610573172569275e-02 3.072176277637481689e-01
1.095974519848823547e-01 -2.262384444475173950e-02 -2.050049602985382080e-01 2.071080058813095093e-01 -1.403109282255172729e-01 -3.834223449230194092e-01 -3.662491738796234131e-01 -2.158113569021224976e-02 4.396175593137741089e-02 1.860098093748092651e-01 1.842061728239059448e-01 -8.854534476995468140e-02 1.222219504415988922e-02 -2.367644160985946655e-01 2.180279493331909180e-01 4.592712596058845520e-02 -4.339509308338165283e-01 1.137995645403862000e-01 -1.830842159688472748e-02 5.832908302545547485e-02 2.118488540872931480e-03 -1.667227447032928467e-01 -2.793089449405670166e-01 1.729367673397064209e-01 -2.160882949829101562e-02 1.933896169066429138e-02 3.008772060275077820e-02 -1.491672098636627197e-01 -8.236441016197204590e-02 -2.016535252332687378e-01 5.870410427451133728e-02 -3.848314657807350159e-02
6.149331852793693542e-02 -2.754457108676433563e-02 -2.026018500328063965e-01 1.587329506874084473e-01 2.389221489429473877e-01 -1.960268914699554443e-01 -8.413157612085342407e-02 -1.345001906156539917e-02 2.630804898217320442e-03 -8.967084437608718872e-02 2.909088730812072754e-01 8.516345173120498657e-03 9.775611758232116699e-02 5.500274896621704102e-02 7.434314489364624023e-02 2.194011509418487549e-01 -4.061110317707061768e-01 -1.327850967645645142e-01 -3.591654449701309204e-02 -2.231085114181041718e-02 1.064746528863906860e-01 -2.862720489501953125e-01 -5.776855349540710449e-02 5.147880911827087402e-01 -7.814073562622070312e-02 2.091948837041854858e-01 -1.123066525906324387e-02 9.312465041875839233e-02 -1.269455701112747192e-01 1.086997017264366150e-01 1.598557680845260620e-01 9.655782580375671387e-02
3.724516183137893677e-02 1.146553680300712585e-01 2.100471705198287964e-01 -6.845530122518539429e-02 -1.957961320877075195e-01 -1.450065970420837402e-01 1.071574166417121887e-01 -3.337054699659347534e-02 4.054741859436035156e-01 1.829214543104171753e-01 -1.129545643925666809e-01 3.020377755165100098e-01 -3.368671983480453491e-02 6.684106588363647461e-02 2.371312826871871948e-01 6.113975495100021362e-02 -2.720641195774078369e-01 -3.991719335317611694e-02 -4.907541722059249878e-02 8.776899427175521851e-02 1.293153762817382812e-01 -2.997144758701324463e-01 -8.162103593349456787e-02 3.395863473415374756e-01 -2.431972920894622803e-01 3.748869150876998901e-02 4.757753759622573853e-02 -8.223912119865417480e-02 -3.087128102779388428e-01 -9.263923019170761108e-02 8.703404664993286133e-02 -4.450670257210731506e-02
-7.543861120939254761e-02 3.437634110450744629e-01 -1.054442748427391052e-01 2.560496628284454346e-01 -2.136575579643249512e-01 -1.938205808401107788e-01 -1.208293810486793518e-01 -2.222818881273269653e-01 3.187103271484375000e-01 1.163889393210411072e-01 2.827011048793792725e-02 -4.495943710207939148e-02 2.059524804353713989e-01 2.759555280208587646e-01 8.579307794570922852e-02 -1.563643068075180054e-01 -6.463734060525894165e-02 2.762581408023834229e-01 -3.880420466884970665e-03 -1.714820563793182373e-01 -6.999589502811431885e-02 -3.770283460617065430e-01 -7.547086104750633240e-03 1.252897977828979492e-01 7.072955369949340820e-02 2.026679217815399170e-01 1.376360505819320679e-01 1.149696409702301025e-01 -4.046170413494110107e-02 -1.870441809296607971e-02 -5.849553737789392471e-03 1.758630871772766113e-01
7.996080815792083740e-02 -3.042398579418659210e-02 -2.280949652194976807e-01 1.355990320444107056e-01 2.122191712260246277e-02 -4.151637852191925049e-01 1.318831443786621094e-01 -9.814683347940444946e-02 1.249579340219497681e-02 2.480958998203277588e-01 -5.670633912086486816e-02 1.052734926342964172e-01 1.395971179008483887e-01 6.071463227272033691e-02 -2.715169824659824371e-02 -7.041850686073303223e-02 -3.514183461666107178e-01 -2.524842023849487305e-01 5.782746151089668274e-02 -8.172202855348587036e-03 -9.043657779693603516e-02 -2.643699049949645996e-01 8.456371724605560303e-02 6.989417225122451782e-02 7.454103976488113403e-02 -9.631662815809249878e-02 3.085427582263946533e-01 -6.722753494977951050e-02 -3.511279523372650146e-01 5.442567914724349976e-02 1.708625406026840210e-01 2.584465742111206055e-01
3.749372363090515137e-01 1.051916629076004028e-01 4.047201201319694519e-02 2.752401307225227356e-02 -9.309083968400955200e-02 -1.880384683609008789e-01 1.129621453583240509e-02 -2.214207947254180908e-01 3.167182952165603638e-02 2.651342563331127167e-02 7.913490384817123413e-02 1.403656695038080215e-02 2.973787188529968262e-01 3.327963873744010925e-02 -2.855851650238037109e-01 9.073898196220397949e-02 -3.627820611000061035e-01 -1.941402256488800049e-01 -1.801604777574539185e-02 -9.077549725770950317e-02 8.037094026803970337e-02 -3.287124633789062500e-01 -1.821176260709762573e-01 2.311729788780212402e-01 1.222675200551748276e-02 8.150541037321090698e-02 8.244538307189941406e-02 2.441234886646270752e-01 -1.183153986930847168e-01 -2.744860947132110596e-01 6.329807639122009277e-02 1.405828595161437988e-01
-4.502596706151962280e-02 8.849322795867919922e-02 5.619972571730613708e-02 2.130990028381347656e-01 -3.803011029958724976e-02 -2.706422805786132812e-01 1.987936943769454956e-01 -1.652338355779647827e-01 1.416086703538894653e-01 9.555155783891677856e-02 -3.997953236103057861e-02 6.944551318883895874e-02 -2.985621988773345947e-01 4.644398391246795654e-02 -4.412841796875000000e-02 -1.697757467627525330e-02 -1.771132349967956543e-01 2.117725461721420288e-01 -2.263780534267425537e-01 -2.225596755743026733e-01 -6.331995129585266113e-02 -1.158653646707534790e-01 -4.217616841197013855e-02 3.146745562553405762e-01 -2.445403672754764557e-02 -1.656316220760345459e-01 3.167455196380615234e-01 -7.991173118352890015e-02 1.062762066721916199e-01 -4.132550954818725586e-01 1.793677955865859985e-01 1.633980423212051392e-01
1.461120098829269409e-01 1.319450139999389648e-01 1.149118877947330475e-03 -1.479943692684173584e-01 3.220522776246070862e-02 1.768741756677627563e-02 -8.654214441776275635e-02 -1.974770426750183105e-01 7.356239855289459229e-02 7.097848504781723022e-02 -2.607014589011669159e-02 -2.164083123207092285e-01 -6.459942460060119629e-02 5.609543249011039734e-02 1.121558770537376404e-01 -1.750999987125396729e-01 -4.935534000396728516e-01 1.699146628379821777e-01 -3.178108036518096924e-01 -8.310052007436752319e-02 -1.978001147508621216e-01 -1.479593962430953979e-01 -1.121788769960403442e-01 2.767827212810516357e-01 -1.794215887784957886e-01 1.011260598897933960e-01 -8.441206812858581543e-02 1.125694960355758667e-01 -2.279290556907653809e-01 -2.287751995027065277e-02 1.632023304700851440e-01 3.332717418670654297e-01
7.236448582261800766e-03 1.572911627590656281e-02 1.422627419233322144e-01 8.948404574766755104e-04 2.265835404396057129e-01 -1.380048841238021851e-01 -2.190773934125900269e-01 5.600159615278244019e-02 1.067936196923255920e-01 -4.116982966661453247e-02 -1.937025189399719238e-01 -6.228062510490417480e-02 -1.598262973129749298e-02 -1.802678108215332031e-01 7.054045796394348145e-02 -1.809851080179214478e-01 -4.297376573085784912e-01 -1.051240190863609314e-01 1.778514832258224487e-01 -2.420343756675720215e-01 1.311845630407333374e-01 1.844495348632335663e-02 -2.848122119903564453e-01 1.012099087238311768e-01 -8.129434287548065186e-02 4.411512613296508789e-02 2.569805383682250977e-01 -4.012965559959411621e-01 -3.182743117213249207e-02 -1.780533045530319214e-01 1.602075621485710144e-02 2.636427879333496094e-01
2.073213458061218262e-01 -7.809198647737503052e-02 1.163165569305419922e-01 4.398683831095695496e-02 -3.017699532210826874e-02 -2.461542487144470215e-01 -1.041312217712402344e-01 -2.082390338182449341e-02 -1.230405420064926147e-01 4.767106100916862488e-02 -1.135157886892557144e-02 1.182511597871780396e-01 6.376244982675416395e-06 1.898968219757080078e-01 -1.736594438552856445e-01 -1.064835563302040100e-01 -3.092670142650604248e-01 9.008696675300598145e-02 -2.831196039915084839e-02 -4.185788631439208984e-01 -9.454187750816345215e-02 1.340630054473876953e-01 1.764968596398830414e-02 3.395462930202484131e-01 -2.602834021672606468e-03 1.938043683767318726e-01 3.370004594326019287e-01 -1.795958280563354492e-01 -2.780597209930419922e-01 7.291273772716522217e-02 8.505200035870075226e-03 2.553668320178985596e-01
2.290154546499252319e-01 -2.108601480722427368e-01 -2.116322144865989685e-02 -2.897134050726890564e-02 6.736229988746345043e-05 1.014527902007102966e-01 -7.925558835268020630e-02 -6.730937957763671875e-02 1.449888497591018677e-01 1.833451241254806519e-01 1.121500283479690552e-01 3.583874925971031189e-02 1.044225245714187622e-01 -5.804014205932617188e-02 -2.465633302927017212e-01 2.651487886905670166e-01 -2.794182598590850830e-01 3.002749755978584290e-02 1.997594833374023438e-01 -2.029312252998352051e-01 -4.334359988570213318e-02 -8.811708539724349976e-02 -1.836931146681308746e-02 4.018712341785430908e-01 -9.462470561265945435e-02 9.266541898250579834e-02 2.005262821912765503e-01 -1.380572468042373657e-01 -2.948882281780242920e-01 -3.721073269844055176e-01 3.266949206590652466e-02 1.788430809974670410e-01
-9.316636621952056885e-02 1.498700827360153198e-01 2.854802086949348450e-02 4.092555120587348938e-02 -1.180568635463714600e-01 -2.506140768527984619e-01 -1.972824633121490479e-01 -1.743924617767333984e-01 7.905685156583786011e-02 1.621191017329692841e-02 -2.826143503189086914e-01 -6.292682141065597534e-02 -4.720475152134895325e-02 -1.060699597001075745e-01 -8.666841685771942139e-02 -4.623849093914031982e-01 -2.547498643398284912e-01 -1.459445059299468994e-01 -9.420345723628997803e-02 2.080982178449630737e-02 1.828582398593425751e-02 -1.689861565828323364e-01 -8.321072161197662354e-02 -1.431106179952621460e-01 -1.101132556796073914e-01 1.783728003501892090e-01 1.622431576251983643e-01 -1.348365396261215210e-01 -4.751691520214080811e-01 -5.558232590556144714e-02 4.960422217845916748e-02 1.535448431968688965e-01
2.087712138891220093e-01 6.584102753549814224e-03 -1.617164909839630127e-02 3.438625857234001160e-02 8.830025047063827515e-02 -1.503425985574722290e-01 2.934144809842109680e-02 -3.229850828647613525e-01 -1.161916367709636688e-02 -5.098529160022735596e-02 -5.174697190523147583e-02 -1.262087821960449219e-01 -5.850986018776893616e-02 -8.827156573534011841e-02 -9.469661861658096313e-02 -2.875983417034149170e-01 -2.979542315006256104e-01 -4.433999769389629364e-03 -2.493813447654247284e-02 -5.662887124344706535e-04 -2.805477380752563477e-01 -2.016296982765197754e-02 1.237709634006023407e-02 2.460804581642150879e-01 -8.231410384178161621e-02 1.645091921091079712e-01 2.911098897457122803e-01 4.006883129477500916e-03 -3.375829756259918213e-02 -3.131420016288757324e-01 -1.928330808877944946e-01 4.592248797416687012e-01
8.516333997249603271e-02 2.972430884838104248e-01 1.504432111978530884e-01 -1.759706139564514160e-01 -8.911113440990447998e-02 -4.812258481979370117e-02 -8.501622825860977173e-02 -2.484727203845977783e-01 4.208484664559364319e-02 1.848819255828857422e-01 3.594896793365478516e-01 1.137043759226799011e-01 -1.229552030563354492e-01 -1.838743686676025391e-01 -5.251536890864372253e-02 -3.079371452331542969e-01 -1.593796163797378540e-01 1.738055497407913208e-01 -1.205630227923393250e-01 -1.411461234092712402e-01 -6.866312026977539062e-02 -1.105036288499832153e-01 1.424952875822782516e-03 1.052544489502906799e-01 -2.084482461214065552e-01 6.923612207174301147e-02 1.534737497568130493e-01 -9.644650667905807495e-02 -2.553632855415344238e-01 -2.876901626586914062e-01 2.062461823225021362e-01 2.392885386943817139e-01
-3.160298466682434082e-01 -2.132979780435562134e-02 -6.187529116868972778e-02 -5.109254270792007446e-02 2.191220596432685852e-02 -1.133192926645278931e-01 -1.574768126010894775e-01 2.246681451797485352e-01 2.376761287450790405e-01 -2.399043142795562744e-01 2.073738537728786469e-02 -1.073324084281921387e-01 -4.186177626252174377e-02 1.848186552524566650e-02 2.322687208652496338e-02 1.167672574520111084e-01 -4.022459983825683594e-01 2.044479176402091980e-02 -7.172428071498870850e-02 4.468178376555442810e-02 -2.044883966445922852e-01 -2.126976251602172852e-01 -2.876012027263641357e-01 8.732200413942337036e-02 -4.909459874033927917e-02 3.816466927528381348e-01 2.106821909546852112e-02 -3.940410539507865906e-02 -3.040569126605987549e-01 -3.465116769075393677e-02 2.618465423583984375e-01 5.780057236552238464e-02
1.679554581642150879e-02 3.045906424522399902e-01 1.394298523664474487e-01 -2.958906255662441254e-02 -1.436047255992889404e-01 1.399735733866691589e-02 -7.569122314453125000e-02 -6.201513484120368958e-02 4.766717255115509033e-01 1.736996769905090332e-01 -9.669996798038482666e-02 5.070796236395835876e-03 -1.109799593687057495e-01 2.214730530977249146e-01 5.350401252508163452e-02 -6.923960149288177490e-02 -3.162712454795837402e-01 9.611690789461135864e-02 1.533701457083225250e-02 4.652387648820877075e-02 1.154119297862052917e-01 -3.845744207501411438e-02 -2.263739705085754395e-01 3.679210245609283447e-01 -2.804231047630310059e-01 -6.127679347991943359e-02 1.601046621799468994e-01 1.992159932851791382e-01 -1.994116604328155518e-01 -9.145478904247283936e-02 -1.068456918001174927e-01 1.059063803404569626e-02
3.135113418102264404e-02 -9.025219827890396118e-02 -7.092814892530441284e-02 7.596046663820743561e-03 1.728338748216629028e-01 -1.293158680200576782e-01 1.295788288116455078e-01 -4.446665346622467041e-01 2.436715364456176758e-01 -3.474498540163040161e-02 7.016223669052124023e-02 2.018457092344760895e-02 4.002343118190765381e-02 2.194591164588928223e-01 1.029838472604751587e-01 -2.447467297315597534e-01 -2.614368200302124023e-01 -2.419762611389160156e-01 -2.409682869911193848e-01 3.288338705897331238e-02 8.546124398708343506e-02 4.943053796887397766e-02 -6.492257863283157349e-02 3.027079999446868896e-01 -2.246632613241672516e-02 -9.895144961774349213e-03 1.491988301277160645e-01 4.419419541954994202e-02 -4.057992100715637207e-01 -1.996001005172729492e-01 1.004581078886985779e-01 8.615161478519439697e-02
8.811658620834350586e-02 5.922018736600875854e-02 1.340379845350980759e-02 9.181141108274459839e-02 -1.027283146977424622e-01 -2.306606769561767578e-01 -2.912244796752929688e-01 9.774725884199142456e-02 2.580470442771911621e-01 1.560203433036804199e-01 9.743552654981613159e-02 -6.342510879039764404e-02 -1.039360836148262024e-01 -1.637364774942398071e-01 -3.241780400276184082e-02 1.272735148668289185e-01 -2.146202474832534790e-01 -1.660038344562053680e-02 -1.030289083719253540e-01 2.427685558795928955e-01 -1.844045519828796387e-02 1.516378670930862427e-01 -3.025815486907958984e-01 3.068580031394958496e-01 -1.936937272548675537e-01 1.049971505999565125e-01 8.502154797315597534e-02 -3.167912960052490234e-01 9.143672883510589600e-03 -9.064322710037231445e-02 4.131050109863281250e-01 -5.161205679178237915e-02
-4.589562769979238510e-03 1.141408905386924744e-01 -1.111784875392913818e-01 3.274158239364624023e-01 3.761351853609085083e-02 -6.833601742982864380e-02 -4.936242848634719849e-02 -8.006490021944046021e-02 1.387032270431518555e-01 4.288267344236373901e-02 1.422916799783706665e-01 -9.481627494096755981e-02 -1.872552931308746338e-01 2.100995630025863647e-01 1.334694921970367432e-01 -3.258829414844512939e-01 -3.959710001945495605e-01 -3.705009818077087402e-01 -4.101765155792236328e-02 2.344578802585601807e-01 -2.283512242138385773e-02 -1.743774265050888062e-01 3.373779356479644775e-02 2.348177284002304077e-01 1.418850123882293701e-01 2.144587039947509766e-01 1.148276031017303467e-01 -1.391358524560928345e-01 5.836157500743865967e-02 -2.378281764686107635e-02 2.006259858608245850e-01 1.345683783292770386e-01
-6.533571332693099976e-02 -5.220246687531471252e-02 5.710845068097114563e-02 4.677538946270942688e-02 4.202487170696258545e-01 2.787253446877002716e-02 -9.138420969247817993e-02 -3.603983223438262939e-01 1.329609006643295288e-01 1.018922924995422363e-01 1.230982095003128052e-01 -1.182570531964302063e-01 9.128599613904953003e-02 8.696033060550689697e-02 2.338066399097442627e-01 -2.160301655530929565e-01 -3.169524967670440674e-01 -1.087042316794395447e-01 -3.716101646423339844e-01 -1.266950368881225586e-01 1.860968321561813354e-01 -2.401281381025910378e-05 -5.519340746104717255e-03 1.936851143836975098e-01 -1.999980509281158447e-01 1.615553349256515503e-01 -1.328485272824764252e-02 -1.220769062638282776e-01 -1.023888438940048218e-01 -1.228307634592056274e-01 8.622752130031585693e-02 2.114765048027038574e-01
-1.002676934003829956e-01 -2.797445468604564667e-02 1.183688789606094360e-01 2.450926462188363075e-03 2.902449108660221100e-02 -1.652943044900894165e-01 -1.974473595619201660e-01 2.326795756816864014e-01 3.633942827582359314e-02 -8.771860599517822266e-02 -1.256056278944015503e-01 1.488576084375381470e-01 1.280300319194793701e-01 1.311226934194564819e-01 -3.558316826820373535e-02 -1.567177474498748779e-01 -1.030204147100448608e-01 1.449670642614364624e-01 -4.277646169066429138e-02 -3.658248484134674072e-01 7.118023186922073364e-02 4.344413802027702332e-02 -8.550442755222320557e-02 4.727002382278442383e-01 -1.114969030022621155e-01 2.675428055226802826e-02 2.966235876083374023e-01 -1.666058003902435303e-01 -2.212583124637603760e-01 -3.179822564125061035e-01 1.059864908456802368e-01 2.287064641714096069e-01
6.352105736732482910e-02 2.255336195230484009e-01 -1.479737162590026855e-01 7.095308601856231689e-02 4.163967445492744446e-02 -5.329322069883346558e-02 -9.201043099164962769e-02 -1.283538341522216797e-01 5.680409446358680725e-02 -6.336612999439239502e-02 -1.853971034288406372e-01 -3.852646350860595703e-01 2.722357511520385742e-01 5.618756636977195740e-02 1.009447947144508362e-01 -6.063910201191902161e-03 -3.074951171875000000e-01 3.216505795717239380e-02 -2.491540461778640747e-02 1.376021653413772583e-01 -2.821272313594818115e-01 -1.293009519577026367e-01 -2.214147150516510010e-01 2.463757246732711792e-01 9.495779871940612793e-03 -8.675220422446727753e-03 1.851008683443069458e-01 -1.811780482530593872e-01 -4.162272810935974121e-01 -2.201248109340667725e-01 -2.610225463286042213e-03 -3.118546307086944580e-02
1.561521291732788086e-01 1.444426774978637695e-01 -2.549574943259358406e-03 -2.873994596302509308e-02 3.897985816001892090e-01 -3.594667613506317139e-01 -7.300577312707901001e-02 1.133041083812713623e-02 1.251436322927474976e-01 -1.600866168737411499e-01 -1.701730638742446899e-01 -1.801581084728240967e-01 2.715939283370971680e-01 2.626295983791351318e-01 -1.472211182117462158e-01 -1.912170648574829102e-02 -1.537184417247772217e-01 -1.417569369077682495e-01 -1.998438835144042969e-01 -1.810031384229660034e-02 -2.415133453905582428e-02 -3.479073941707611084e-02 -3.492171466350555420e-01 1.425335109233856201e-01 -7.291683554649353027e-02 3.550872579216957092e-02 9.211411327123641968e-02 -8.992177993059158325e-02 4.065034538507461548e-02 -3.004699051380157471e-01 1.730805337429046631e-01 1.634908914566040039e-01
5.220231041312217712e-02 2.358625456690788269e-02 1.953707337379455566e-01 8.454439230263233185e-03 1.513832062482833862e-01 1.166963949799537659e-01 1.020907461643218994e-01 1.397479325532913208e-01 3.469939529895782471e-01 4.234043881297111511e-02 -7.234477251768112183e-02 -8.613269031047821045e-02 9.134756028652191162e-02 1.369715183973312378e-01 1.582043319940567017e-01 5.273842439055442810e-02 -2.872410416603088379e-01 7.835072278976440430e-02 6.415292620658874512e-02 5.173586681485176086e-02 -2.136690765619277954e-01 -7.733087241649627686e-02 -4.368783235549926758e-01 6.885891407728195190e-02 -1.770409047603607178e-01 9.947625547647476196e-02 2.574843168258666992e-01 -2.360769063234329224e-01 -6.751640886068344116e-02 -4.172503352165222168e-01 6.804188340902328491e-02 1.139839515089988708e-01
2.451135665178298950e-01 -3.356324136257171631e-02 -2.496832162141799927e-01 2.015035599470138550e-01 -3.626983612775802612e-02 -1.240319237112998962e-01 -1.547374576330184937e-01 -1.172418296337127686e-01 -4.271256178617477417e-02 2.188939899206161499e-01 2.611159980297088623e-01 3.132250905036926270e-02 3.270622715353965759e-02 7.626011501997709274e-03 -1.294944733381271362e-01 -2.783404588699340820e-01 -1.864487677812576294e-01 -2.261499613523483276e-01 -1.570940017700195312e-01 -1.637423038482666016e-01 -4.767260700464248657e-02 7.124681770801544189e-02 -9.849071502685546875e-02 3.285093307495117188e-01 -2.917826361954212189e-02 2.829543501138687134e-02 2.506165504455566406e-01 -1.442966908216476440e-01 -1.666826158761978149e-01 -9.206476062536239624e-02 -8.288718014955520630e-02 4.200130105018615723e-01
4.452973902225494385e-01 2.457350492477416992e-01 7.195573300123214722e-02 -4.477257654070854187e-02 4.022857844829559326e-01 -2.244466543197631836e-01 -3.430522978305816650e-02 1.049325242638587952e-01 3.082089424133300781e-01 1.282002031803131104e-01 -6.088732276111841202e-03 9.418050758540630341e-03 9.970805794000625610e-02 -1.995881646871566772e-01 -9.738787263631820679e-02 -5.561156943440437317e-02 -2.681549191474914551e-01 -2.952947095036506653e-02 -8.515717089176177979e-02 -4.517544433474540710e-02 -4.124897345900535583e-02 -1.307643204927444458e-01 -2.370723150670528412e-02 1.389297693967819214e-01 -5.171209573745727539e-02 -1.717604994773864746e-01 -2.076998818665742874e-03 -1.155279129743576050e-01 -9.499677270650863647e-02 -6.983218342065811157e-02 1.678357720375061035e-01 3.570769727230072021e-01
-1.681740581989288330e-02 -5.347009003162384033e-02 1.672032475471496582e-01 1.376196742057800293e-01 -1.793330162763595581e-01 -2.782837450504302979e-01 -2.582564651966094971e-01 -3.922793269157409668e-02 -3.703420236706733704e-02 5.745580419898033142e-02 8.386415988206863403e-02 1.122196018695831299e-01 1.042081639170646667e-01 -3.945524990558624268e-02 -2.090703248977661133e-01 2.301399111747741699e-01 -3.702745735645294189e-01 -1.482971608638763428e-01 2.394602075219154358e-02 -4.557512234896421432e-03 1.082148179411888123e-01 -1.086100190877914429e-01 1.652094163000583649e-02 1.822496503591537476e-01 4.927643761038780212e-02 4.428899884223937988e-01 -3.762773796916007996e-02 4.118706658482551575e-02 -2.337527275085449219e-01 -1.763173341751098633e-01 3.648651540279388428e-01 3.878249973058700562e-02
-4.451886937022209167e-02 7.820298522710800171e-02 1.177642866969108582e-01 7.095469534397125244e-02 1.129804402589797974e-01 -2.912630438804626465e-01 -8.321821689605712891e-02 2.281948626041412354e-01 2.889507710933685303e-01 2.758779525756835938e-01 5.503551661968231201e-02 -2.220031917095184326e-01 1.073986366391181946e-01 -2.354944869875907898e-02 8.844522386789321899e-02 -5.317039787769317627e-02 -4.392146468162536621e-01 -6.969027221202850342e-02 2.651731371879577637e-01 2.228897958993911743e-01 8.986706286668777466e-02 -1.992801576852798462e-02 -3.060118993744254112e-03 1.877900958061218262e-01 2.207621186971664429e-02 1.294834613800048828e-01 2.614860832691192627e-01 -7.692871242761611938e-02 9.526906907558441162e-02 -3.192969858646392822e-01 1.322172135114669800e-01 -1.353301852941513062e-02
1.236418262124061584e-02 1.173103898763656616e-01 9.833316504955291748e-02 1.398026645183563232e-01 1.068597361445426941e-01 -4.341196268796920776e-02 -4.093170538544654846e-02 -1.393665075302124023e-01 2.902055978775024414e-01 4.377429559826850891e-02 7.144268602132797241e-02 1.002972424030303955e-01 1.295935213565826416e-01 2.760356068611145020e-01 2.655292162671685219e-03 -1.556248217821121216e-01 1.726380586624145508e-01 -6.767135113477706909e-02 -1.112311035394668579e-01 -3.967914357781410217e-02 -1.655324399471282959e-01 -2.518759965896606445e-01 -9.469585865736007690e-02 2.174011804163455963e-02 3.068611323833465576e-01 1.925294548273086548e-01 2.197381556034088135e-01 -2.497617155313491821e-01 -1.630232483148574829e-01 -7.753270119428634644e-02 2.167529612779617310e-01 4.836057722568511963e-01
3.718555867671966553e-01 -1.144428737461566925e-02 1.564061641693115234e-01 3.850875794887542725e-02 1.280671805143356323e-01 -2.959505617618560791e-01 -4.322589635848999023e-01 3.712639954756014049e-05 -6.929604709148406982e-02 1.788306422531604767e-02 1.560706924647092819e-02 1.123775020241737366e-01 4.701998457312583923e-02 4.957118257880210876e-02 -1.639803349971771240e-01 2.605322562158107758e-02 -9.804986417293548584e-02 1.552923172712326050e-01 -1.265733391046524048e-01 -5.277416855096817017e-02 -4.428764060139656067e-02 -4.115897119045257568e-01 -5.034201964735984802e-02 2.178366482257843018e-01 -8.886169642210006714e-02 -1.311516016721725464e-01 1.553368270397186279e-01 -1.001291349530220032e-01 -1.040819808840751648e-01 -1.134745776653289795e-01 3.296876847743988037e-01 1.703947335481643677e-01
7.582701742649078369e-02 2.226940840482711792e-01 -1.525415331125259399e-01 1.186501234769821167e-01 -2.907056510448455811e-01 -8.092422038316726685e-02 3.719244524836540222e-02 -1.022442057728767395e-01 1.273745298385620117e-01 1.682580858469009399e-01 -7.304262369871139526e-02 3.976891636848449707e-01 -1.200803518295288086e-01 5.987083539366722107e-02 1.344617605209350586e-01 -8.888155966997146606e-02 -3.088448047637939453e-01 -2.061596810817718506e-01 -6.031375844031572342e-03 1.209194436669349670e-01 1.543849706649780273e-03 -1.304413378238677979e-01 -1.519060283899307251e-01 4.395627230405807495e-02 -3.728160858154296875e-01 2.730887532234191895e-01 1.298326402902603149e-01 4.550414532423019409e-02 -2.744007110595703125e-01 -1.067646667361259460e-01 1.952425241470336914e-01 2.289664745330810547e-02
1.079836264252662659e-01 -1.203382685780525208e-01 -1.460268646478652954e-01 -1.097210943698883057e-01 -2.202670127153396606e-01 -4.515633285045623779e-01 -4.347971454262733459e-02 -3.159611523151397705e-01 3.706548810005187988e-01 1.221997290849685669e-01 3.705937042832374573e-02 6.683878600597381592e-02 2.162246853113174438e-01 1.274401843547821045e-01 1.539273411035537720e-01 -1.724109500646591187e-01 -4.080836847424507141e-02 1.544782072305679321e-01 -1.581074893474578857e-01 6.302432715892791748e-02 6.661054491996765137e-02 -3.109520375728607178e-01 3.344677016139030457e-02 1.217906922101974487e-01 3.750097379088401794e-02 4.411129280924797058e-02 1.472301781177520752e-01 -1.357232034206390381e-01 8.668128401041030884e-02 -1.484909653663635254e-01 2.572568356990814209e-01 3.165837377309799194e-02
-2.649841308593750000e-01 2.718691229820251465e-01 9.144138544797897339e-02 -4.114630818367004395e-02 -4.781190305948257446e-02 -1.915710419416427612e-01 -1.523509025573730469e-01 -1.488573402166366577e-01 4.090923070907592773e-02 -2.295470610260963440e-02 6.563159078359603882e-02 6.651341915130615234e-02 -9.080770611763000488e-02 8.265741914510726929e-02 -2.678166329860687256e-01 2.318774312734603882e-01 -1.628442108631134033e-01 2.838188111782073975e-01 -2.073687762022018433e-01 -8.482648432254791260e-02 -3.354651853442192078e-02 1.131016239523887634e-01 -1.280914098024368286e-01 1.862304806709289551e-01 -3.038075752556324005e-02 1.970656514167785645e-01 -8.508161990903317928e-04 -3.636848032474517822e-01 -1.000092998147010803e-01 -1.913434863090515137e-01 1.588464826345443726e-01 3.792245984077453613e-01
-2.864509522914886475e-01 1.837085336446762085e-01 -3.108815103769302368e-02 5.635470151901245117e-02 -1.358706951141357422e-01 -3.451603278517723083e-02 -4.658603668212890625e-02 -1.067379862070083618e-01 -1.519553828984498978e-02 7.695224136114120483e-02 2.163470536470413208e-02 -8.719703555107116699e-02 -2.294274270534515381e-01 1.317958980798721313e-01 -1.277883946895599365e-01 -2.615298926830291748e-01 -4.839511811733245850e-01 -1.994429826736450195e-01 -2.074662297964096069e-01 1.766820549964904785e-01 2.192487195134162903e-02 -1.884474158287048340e-01 -2.809964418411254883e-01 2.880932204425334930e-02 2.634034119546413422e-02 2.159665077924728394e-01 1.162500455975532532e-01 -5.182038620114326477e-02 1.128680035471916199e-01 -2.073582559823989868e-01 1.308811604976654053e-01 2.783018946647644043e-01
-1.323696374893188477e-01 5.906097590923309326e-02 9.574212878942489624e-02 2.207436710596084595e-01 7.409580796957015991e-02 -1.914230883121490479e-01 -1.641658842563629150e-01 9.564426541328430176e-02 4.446931183338165283e-01 -1.546274423599243164e-01 2.439930588006973267e-01 -1.564815193414688110e-01 1.619510650634765625e-01 6.202673539519309998e-02 -5.446104705333709717e-02 -4.572159424424171448e-02 8.622021228075027466e-02 -4.563650116324424744e-02 -9.566146135330200195e-02 -1.345604956150054932e-01 1.654771864414215088e-01 -6.367600709199905396e-02 -2.307516187429428101e-01 2.974735572934150696e-02 -3.093597292900085449e-01 2.673475146293640137e-01 3.121630251407623291e-01 -1.300496160984039307e-01 -4.813428968191146851e-02 -4.247889667749404907e-02 -9.865866973996162415e-03 3.065181076526641846e-01
-2.952517569065093994e-01 1.464422196149826050e-01 -9.914103895425796509e-02 1.735639721155166626e-01 4.187002778053283691e-02 -2.741696238517761230e-01 -5.094355344772338867e-02 -2.426225841045379639e-01 8.792737871408462524e-02 -1.348818391561508179e-01 2.259255796670913696e-01 3.147632479667663574e-01 2.708719484508037567e-02 3.033578693866729736e-01 -2.477280981838703156e-02 -1.185892447829246521e-01 -2.156077176332473755e-01 2.105079777538776398e-02 -7.933092862367630005e-02 -3.550221025943756104e-01 -1.700397580862045288e-01 -4.537673667073249817e-02 -1.430818289518356323e-01 5.880921334028244019e-02 7.716277986764907837e-02 2.324636280536651611e-01 1.750276088714599609e-01 -2.006825804710388184e-02 1.109494641423225403e-01 -1.252872496843338013e-01 1.246248558163642883e-01 2.466351985931396484e-01
-1.705958545207977295e-01 1.410961151123046875e-01 1.760301291942596436e-01 -1.683813333511352539e-01 1.230253726243972778e-01 -2.639249563217163086e-01 -7.631385326385498047e-02 1.122407149523496628e-03 1.805516481399536133e-01 1.863245815038681030e-01 2.016944736242294312e-01 -1.057414710521697998e-01 2.337450347840785980e-02 7.517258822917938232e-02 1.697498559951782227e-01 1.242128573358058929e-02 -5.137081146240234375e-01 -1.249986886978149414e-01 -9.205362200736999512e-02 -5.439952015876770020e-02 -8.092804253101348877e-02 -1.474963575601577759e-01 -1.715096086263656616e-01 1.714400202035903931e-01 -3.021552562713623047e-01 -5.259794648736715317e-03 -7.027904689311981201e-02 -6.547667086124420166e-02 -6.350575387477874756e-02 1.100833117961883545e-01 3.897518217563629150e-01 3.728370182216167450e-03
-3.266662955284118652e-01 -2.313520610332489014e-01 -6.385939568281173706e-02 -4.082205519080162048e-02 6.494898349046707153e-02 -1.392309814691543579e-01 -2.049223780632019043e-01 4.487373679876327515e-02 4.521924257278442383e-01 3.187427297234535217e-02 1.030000895261764526e-01 5.027283448725938797e-03 -1.399790048599243164e-01 -2.794535271823406219e-02 -1.162472367286682129e-01 2.693617530167102814e-02 -3.396475315093994141e-01 -7.692838460206985474e-02 -9.195455163717269897e-02 -1.948989033699035645e-01 -2.465057522058486938e-01 -4.795043787453323603e-04 -8.290559053421020508e-02 5.086393654346466064e-02 2.044565826654434204e-01 2.786160707473754883e-01 3.754930198192596436e-02 -1.988641768693923950e-01 -2.672651112079620361e-01 -1.754048615694046021e-01 8.168345689773559570e-02 9.201391041278839111e-02
7.584893703460693359e-02 2.699087858200073242e-01 -3.328683972358703613e-02 7.006397098302841187e-02 1.573430746793746948e-02 -1.252902299165725708e-01 -1.815800182521343231e-02 -6.001001968979835510e-02 1.105752959847450256e-01 9.016489237546920776e-02 -7.895173877477645874e-02 -6.550695747137069702e-02 2.159610688686370850e-01 -2.561885118484497070e-01 -3.513588309288024902e-01 -2.321482300758361816e-01 -9.571574628353118896e-02 -5.508993193507194519e-02 -2.031987607479095459e-01 8.023869991302490234e-02 -2.130635678768157959e-01 -2.176963537931442261e-01 -2.304601371288299561e-01 2.824108302593231201e-01 1.897688359022140503e-01 1.315555125474929810e-01 -7.624701410531997681e-02 -4.796113818883895874e-02 -2.903480529785156250e-01 -1.071504801511764526e-01 1.225366070866584778e-01 3.423344790935516357e-01
-1.173667535185813904e-01 -2.148028016090393066e-01 5.509074777364730835e-02 1.152252964675426483e-02 -5.075078830122947693e-02 -1.577820926904678345e-01 -1.472683697938919067e-01 -8.927711099386215210e-02 8.945588767528533936e-02 1.957569718360900879e-01 -1.443178355693817139e-01 -3.560293614864349365e-01 -3.675035759806632996e-02 1.820071488618850708e-01 -5.813540145754814148e-02 3.459583967924118042e-02 -2.619622051715850830e-01 -6.555443257093429565e-02 4.824034497141838074e-02 2.663940191268920898e-02 -2.220535725355148315e-01 -2.044358104467391968e-01 -1.384057402610778809e-01 2.133210599422454834e-01 -1.756525970995426178e-02 2.267151176929473877e-01 1.328876763582229614e-01 -1.726627200841903687e-01 -3.958635330200195312e-01 -1.891765743494033813e-01 3.173047602176666260e-01 -1.508188545703887939e-01
-2.682985365390777588e-01 3.096503913402557373e-01 -9.320875257253646851e-02 2.633133530616760254e-01 6.660658121109008789e-02 -2.407370060682296753e-01 -9.115955233573913574e-02 4.131648316979408264e-02 2.673378027975559235e-02 4.398122802376747131e-02 1.587246060371398926e-01 1.219819113612174988e-01 1.092177927494049072e-01 1.462323814630508423e-01 -2.213770151138305664e-01 -1.356698200106620789e-02 -2.613061964511871338e-01 -1.470009088516235352e-01 8.324177563190460205e-02 -1.996061652898788452e-01 -1.535027772188186646e-01 -1.694915592670440674e-01 -1.972834169864654541e-01 2.710769511759281158e-02 -2.370368987321853638e-01 3.110378086566925049e-01 1.045795455574989319e-01 1.832438074052333832e-02 1.212275400757789612e-01 -3.582482635974884033e-01 -4.411062225699424744e-02 1.366789638996124268e-01
1.193039119243621826e-01 8.970811218023300171e-02 4.612695053219795227e-02 8.588699996471405029e-02 1.518926583230495453e-03 -2.507494948804378510e-02 -1.195220798254013062e-01 -4.988024476915597916e-03 1.165565922856330872e-01 -5.111518502235412598e-02 1.534079015254974365e-01 -8.062686771154403687e-02 -2.156302630901336670e-01 -8.793728798627853394e-02 -9.317269921302795410e-02 -1.414859388023614883e-02 -2.418577075004577637e-01 -2.320138663053512573e-01 -1.815149486064910889e-01 -2.092963010072708130e-01 1.747555583715438843e-01 -2.025807350873947144e-01 -3.951614499092102051e-01 1.726018190383911133e-01 2.043665200471878052e-02 3.844041824340820312e-01 1.063926666975021362e-01 2.999171912670135498e-01 -2.131709307432174683e-01 -1.114172115921974182e-01 -1.143975555896759033e-02 2.998142242431640625e-01
-4.009539633989334106e-02 3.160243332386016846e-01 -9.449690580368041992e-03 1.882072538137435913e-01 3.959503397345542908e-02 -3.115007579326629639e-01 -1.982014924287796021e-01 2.005856186151504517e-01 2.496854662895202637e-01 2.387263923883438110e-01 1.087831556797027588e-01 1.187462061643600464e-01 2.947138249874114990e-02 1.094169691205024719e-01 -1.623088568449020386e-01 -1.927531659603118896e-01 -9.329668432474136353e-02 -2.512085251510143280e-02 -1.740489713847637177e-02 3.424812108278274536e-02 1.488013379275798798e-02 -3.528796136379241943e-01 1.334731280803680420e-02 2.773526310920715332e-01 -2.147058546543121338e-01 -1.411728858947753906e-01 2.723987400531768799e-02 -4.021040797233581543e-01 1.072628609836101532e-02 2.499031461775302887e-02 1.438113003969192505e-01 -2.731347642838954926e-02
-6.351194530725479126e-02 -2.741066925227642059e-02 6.851863861083984375e-02 2.597033977508544922e-01 -4.541293531656265259e-02 -2.495747953653335571e-01 -8.333019167184829712e-02 -5.349282640963792801e-03 9.092361666262149811e-03 1.660987883806228638e-01 1.369799673557281494e-01 -2.290406264364719391e-02 -8.517438918352127075e-02 2.912215515971183777e-02 -1.188837736845016479e-01 -3.281944096088409424e-01 -1.291230022907257080e-01 -2.953725159168243408e-01 1.626658439636230469e-01 -3.652537241578102112e-02 -1.199385225772857666e-01 -3.514431416988372803e-01 -1.853692680597305298e-01 1.454993039369583130e-01 2.647058106958866119e-03 -6.636225432157516479e-02 -2.294453606009483337e-02 -2.050822526216506958e-01 -1.756107360124588013e-01 -1.328610777854919434e-01 -9.996908716857433319e-03 5.040991306304931641e-01
-3.249412178993225098e-01 2.185668200254440308e-01 5.603774264454841614e-02 -2.320897877216339111e-01 -5.600102990865707397e-02 -3.761972486972808838e-01 -3.417563736438751221e-01 -1.997834742069244385e-01 3.092114627361297607e-01 4.611103981733322144e-02 -1.593316197395324707e-01 8.373817428946495056e-03 -5.325544625520706177e-03 9.704374521970748901e-02 -1.599361188709735870e-02 9.954098612070083618e-02 -2.138301283121109009e-01 1.607943922281265259e-01 5.205699428915977478e-02 -1.365556567907333374e-01 3.920867294073104858e-02 -1.828152984380722046e-01 1.752981171011924744e-02 1.345849633216857910e-01 1.204124763607978821e-01 2.959544956684112549e-01 1.925823390483856201e-01 -1.816661804914474487e-01 -6.764037068933248520e-03 -5.954698473215103149e-02 -7.354768365621566772e-02 1.340347677469253540e-01
3.542059063911437988e-01 -8.451972901821136475e-02 9.075593203306198120e-02 1.331040263175964355e-02 1.623653918504714966e-01 -2.189342528581619263e-01 -9.738387167453765869e-02 -1.339646987617015839e-02 8.761832118034362793e-02 -2.084504067897796631e-02 2.106827795505523682e-01 3.198958933353424072e-01 8.577043563127517700e-02 -5.844570230692625046e-03 2.103981077671051025e-01 -2.207246571779251099e-01 -1.991931945085525513e-01 1.395138353109359741e-01 -8.902885019779205322e-02 -2.696614265441894531e-01 1.498866081237792969e-01 -1.711549609899520874e-01 -2.400674819946289062e-01 3.109059631824493408e-01 7.974055409431457520e-02 2.716497778892517090e-01 -7.772961631417274475e-03 -1.795901954174041748e-01 -1.862496435642242432e-01 -2.003192342817783356e-02 5.833406373858451843e-02 1.517063379287719727e-01
2.838532626628875732e-01 1.721088141202926636e-01 1.297204047441482544e-01 -4.466674756258726120e-03 3.759768605232238770e-02 -1.606747359037399292e-01 -1.765382140874862671e-01 -4.980402439832687378e-02 2.862939834594726562e-01 8.409765362739562988e-02 8.380544930696487427e-02 5.221073329448699951e-02 1.180328503251075745e-01 -7.771755009889602661e-02 1.644756793975830078e-01 1.113087907433509827e-01 -1.938108205795288086e-01 -2.918888032436370850e-01 -1.099100485444068909e-01 3.850869834423065186e-01 5.062946677207946777e-02 1.837465353310108185e-02 -1.583074629306793213e-01 1.278919726610183716e-01 -1.508978456258773804e-01 2.412293255329132080e-01 2.266074419021606445e-01 -2.899554073810577393e-01 1.376772392541170120e-02 -2.738977968692779541e-01 1.811146736145019531e-02 1.857576072216033936e-01
-2.480274736881256104e-01 2.196498215198516846e-01 -3.159020245075225830e-01 -2.073350399732589722e-01 -8.547130972146987915e-02 6.254282779991626740e-04 -1.645173877477645874e-01 8.388064801692962646e-02 1.552811115980148315e-01 1.879128813743591309e-01 1.107891201972961426e-01 1.140874698758125305e-01 1.870685219764709473e-01 1.340396106243133545e-01 -9.772868454456329346e-02 -2.227366417646408081e-01 -4.021695554256439209e-01 -6.435730308294296265e-02 8.635588735342025757e-02 -3.156664222478866577e-02 -2.132530808448791504e-01 -9.513179212808609009e-02 -1.881851255893707275e-01 2.637961506843566895e-01 -1.693827360868453979e-01 -1.121871322393417358e-01 -3.390389028936624527e-04 -2.596417963504791260e-01 -1.604627370834350586e-01 -1.662391573190689087e-01 4.348655790090560913e-02 1.066729724407196045e-01
1.610367447137832642e-01 7.953535020351409912e-02 -1.611853837966918945e-01 2.732486724853515625e-01 2.376410514116287231e-01 -2.534753978252410889e-01 8.656527101993560791e-02 -6.291379779577255249e-02 1.610364019870758057e-01 3.037172853946685791e-01 1.426090151071548462e-01 2.720699012279510498e-01 7.382502406835556030e-02 7.109298557043075562e-02 -4.944851621985435486e-02 2.558756433427333832e-02 -4.261829555034637451e-01 1.228190138936042786e-01 -4.335411265492439270e-02 2.487995773553848267e-01 -1.916064620018005371e-01 -1.924297511577606201e-01 -1.399353495799005032e-03 2.593540772795677185e-02 -1.738077998161315918e-01 1.270407140254974365e-01 1.794711798429489136e-01 4.203506931662559509e-02 -1.844760961830615997e-02 1.504624355584383011e-02 2.644421458244323730e-01 1.518044620752334595e-01
-3.986688703298568726e-02 1.667789220809936523e-01 7.045125961303710938e-02 -5.729037150740623474e-02 -5.725491791963577271e-02 -1.630294471979141235e-01 3.526349365711212158e-02 -2.301538139581680298e-01 1.749231666326522827e-01 1.337936818599700928e-01 4.047648236155509949e-02 -1.272189319133758545e-01 -2.364523243159055710e-03 -1.090159788727760315e-01 -2.733408808708190918e-01 -3.825087249279022217e-01 -3.462619781494140625e-01 -1.525944024324417114e-01 -2.330614775419235229e-01 -1.404595822095870972e-01 -3.599104937165975571e-03 -5.237375572323799133e-02 -2.011820226907730103e-01 2.993544936180114746e-01 1.660589128732681274e-01 1.115062758326530457e-01 1.631677523255348206e-02 -1.451877802610397339e-01 -3.333913087844848633e-01 1.492404639720916748e-01 -1.523107290267944336e-01 1.048354506492614746e-01
-3.169936835765838623e-01 -2.138693332672119141e-01 -5.793213844299316406e-03 -1.350625455379486084e-01 1.066416054964065552e-01 -1.302026957273483276e-01 -3.042630106210708618e-02 -4.140562936663627625e-02 2.956401407718658447e-01 2.136068195104598999e-01 -1.432002782821655273e-01 -1.203533038496971130e-01 -5.993161723017692566e-02 2.767474651336669922e-01 -2.193277031183242798e-01 4.834647476673126221e-02 -2.383067607879638672e-01 6.941277533769607544e-02 -6.096934527158737183e-02 -2.126875566318631172e-03 -9.389669448137283325e-02 -1.998146921396255493e-01 -2.976256012916564941e-01 1.803794801235198975e-01 -6.045899540185928345e-02 2.733737528324127197e-01 6.507446523755788803e-03 -4.529033973813056946e-02 -3.972929120063781738e-01 -3.330124914646148682e-02 1.617692112922668457e-01 7.139035314321517944e-02
-1.872388869524002075e-01 1.081895362585783005e-02 -7.419039309024810791e-02 5.649501830339431763e-02 3.004606962203979492e-01 -1.018070280551910400e-01 6.468701362609863281e-02 -1.224694177508354187e-01 8.388506621122360229e-02 -1.777193397283554077e-01 3.291461765766143799e-01 4.739527031779289246e-02 -1.957237347960472107e-02 9.846790134906768799e-02 1.299053132534027100e-01 -4.300690293312072754e-01 -2.092800587415695190e-01 5.441853776574134827e-02 -8.951956778764724731e-02 7.401476055383682251e-02 1.245516017079353333e-01 -2.573451995849609375e-01 1.252575963735580444e-01 1.993404179811477661e-01 -2.181589044630527496e-02 -3.791867941617965698e-02 2.052283734083175659e-01 -1.167819648981094360e-01 -1.600202023983001709e-01 -3.288243412971496582e-01 1.305901110172271729e-01 2.632732093334197998e-01
-5.646162480115890503e-02 5.942215770483016968e-02 1.684786081314086914e-01 1.710292510688304901e-02 2.985691465437412262e-02 -1.802148818969726562e-01 1.095297373831272125e-02 9.679407626390457153e-02 7.032451033592224121e-02 -9.593499451875686646e-02 1.602960973978042603e-01 2.668285369873046875e-01 -2.289857566356658936e-01 4.066090285778045654e-02 -2.277975976467132568e-01 -3.380385041236877441e-02 -4.632705152034759521e-01 -5.118734389543533325e-02 -2.861430644989013672e-01 1.102041825652122498e-01 1.117392927408218384e-01 -2.415218204259872437e-01 -3.348071873188018799e-01 2.003750018775463104e-02 -7.160042226314544678e-02 -9.346325695514678955e-02 1.536711305379867554e-01 -1.538992524147033691e-01 -2.726766169071197510e-01 -5.583116784691810608e-02 2.599442601203918457e-01 -5.292587727308273315e-02
-1.356948018074035645e-01 8.278302848339080811e-02 1.280173957347869873e-01 7.953456789255142212e-02 -2.696358039975166321e-02 -4.434880316257476807e-01 1.215249970555305481e-01 -1.875885576009750366e-01 3.319553136825561523e-01 5.150216817855834961e-02 -1.063924655318260193e-01 -2.328803539276123047e-01 -1.670388132333755493e-01 6.730454415082931519e-02 3.101075813174247742e-02 3.636253625154495239e-02 1.095445360988378525e-02 1.524548679590225220e-01 -3.826218470931053162e-02 8.419428020715713501e-02 -5.868300050497055054e-02 -1.852091550827026367e-01 3.665959089994430542e-02 3.178431391716003418e-01 -6.221628561615943909e-02 6.158054247498512268e-02 2.208633571863174438e-01 -1.912254691123962402e-01 2.385105192661285400e-01 -2.759155631065368652e-01 1.036912426352500916e-01 2.876269817352294922e-01
4.168267920613288879e-02 4.349348694086074829e-02 1.084687113761901855e-01 -4.641746357083320618e-02 1.575663536787033081e-01 1.507044956088066101e-02 2.094201929867267609e-02 -4.269009232521057129e-01 -1.599090918898582458e-02 1.251046657562255859e-01 5.446101352572441101e-02 -9.045246988534927368e-02 -2.409840375185012817e-01 1.979619860649108887e-01 -4.319179058074951172e-02 -5.079310759902000427e-02 -4.021827876567840576e-01 -5.747095495462417603e-02 -1.607893109321594238e-01 -4.634266719222068787e-02 2.226762920618057251e-01 4.189557209610939026e-02 -1.705517768859863281e-01 3.359193503856658936e-01 -5.403922498226165771e-02 -1.064934656023979187e-01 1.250170618295669556e-01 2.260643616318702698e-02 -3.079310059547424316e-01 -8.687546104192733765e-02 2.108592242002487183e-01 2.870451509952545166e-01
-2.927057817578315735e-02 9.493723511695861816e-02 9.953705966472625732e-02 -1.361256092786788940e-02 2.682807669043540955e-02 -2.488145232200622559e-01 -5.298116803169250488e-02 -3.598859012126922607e-01 4.146857261657714844e-01 1.075634583830833435e-01 -5.310397595167160034e-02 5.791064351797103882e-02 -1.033579930663108826e-01 5.408121272921562195e-02 5.139705259352922440e-03 1.123465001583099365e-01 -1.758355349302291870e-01 3.706884384155273438e-01 -1.208487600088119507e-01 -3.336373269557952881e-01 -7.967129349708557129e-02 -3.212245702743530273e-01 -2.935669571161270142e-02 2.297141253948211670e-01 9.774755686521530151e-02 -1.461263466626405716e-02 7.148563861846923828e-02 -2.078281790018081665e-01 1.028597876429557800e-01 -1.414172351360321045e-01 -7.868449389934539795e-02 1.298830360174179077e-01
-6.042380630970001221e-02 2.122846804559230804e-02 1.131862252950668335e-01 -3.141396865248680115e-02 -1.401632428169250488e-01 -4.939175397157669067e-02 -2.120571732521057129e-01 -4.317985102534294128e-02 3.052747547626495361e-01 -1.116392388939857483e-01 -5.578169971704483032e-02 -3.042339533567428589e-02 1.978141963481903076e-01 -3.255595639348030090e-02 -5.071382522583007812e-01 -2.040486335754394531e-01 -1.116321384906768799e-01 1.121740266680717468e-01 8.704578503966331482e-03 -7.469642162322998047e-02 -7.955731451511383057e-02 7.952251285314559937e-02 -2.392062842845916748e-01 9.931462258100509644e-02 -1.319994330406188965e-01 2.204410135746002197e-01 2.029769271612167358e-01 -1.520834565162658691e-01 4.001142084598541260e-02 -3.152749836444854736e-01 6.581921130418777466e-02 3.440332114696502686e-01
1.319629251956939697e-01 4.435461387038230896e-02 -2.638696692883968353e-02 3.512253239750862122e-02 -1.293011903762817383e-01 -1.033925116062164307e-01 7.256468385457992554e-02 -2.730073034763336182e-01 1.864654272794723511e-01 9.273978322744369507e-02 1.656121388077735901e-02 -5.379739031195640564e-02 5.107675865292549133e-02 2.412765324115753174e-01 2.846868634223937988e-01 -1.774725914001464844e-01 1.739373430609703064e-03 1.846874654293060303e-01 -2.189449071884155273e-01 8.571191132068634033e-02 3.981313854455947876e-02 -3.868628144264221191e-01 -1.103715747594833374e-01 1.110797096043825150e-02 3.116141632199287415e-02 1.853775046765804291e-02 2.062526345252990723e-01 -2.982570827007293701e-01 -1.471939682960510254e-01 -2.435117512941360474e-01 2.828349471092224121e-01 3.238140940666198730e-01
-1.979147642850875854e-01 -3.850647434592247009e-02 -1.184754539281129837e-02 -9.627531468868255615e-02 8.800757676362991333e-02 -7.361478358507156372e-02 -2.058138251304626465e-01 -9.526960551738739014e-02 2.853569686412811279e-01 1.961192339658737183e-01 -9.396624565124511719e-02 1.646097749471664429e-01 4.770565312355756760e-03 3.776969611644744873e-01 -1.547212600708007812e-01 1.427716016769409180e-01 -3.693365454673767090e-01 6.974042207002639771e-02 4.234681650996208191e-02 1.725289225578308105e-02 -1.105328053236007690e-01 -2.527179718017578125e-01 1.660776324570178986e-02 5.065108835697174072e-02 2.301925569772720337e-01 3.221077322959899902e-01 2.161209285259246826e-01 -4.386630281805992126e-02 4.186170175671577454e-02 -2.532187998294830322e-01 -4.162151832133531570e-03 2.212839424610137939e-01
2.605484426021575928e-01 1.034884378314018250e-01 -6.203242391347885132e-02 -8.077753335237503052e-02 -1.434292793273925781e-01 -2.215757519006729126e-01 -1.489786207675933838e-01 -2.627817690372467041e-01 5.944584310054779053e-02 2.246644496917724609e-01 2.465537935495376587e-01 6.279786676168441772e-02 3.069177269935607910e-02 -3.476227819919586182e-02 -2.096968516707420349e-02 -2.281299084424972534e-01 -2.823902666568756104e-01 2.205500453710556030e-01 -1.129678487777709961e-01 -2.489075958728790283e-01 7.816568762063980103e-02 -1.376415193080902100e-01 3.172932565212249756e-02 1.453657150268554688e-01 -1.523023694753646851e-01 -2.288972139358520508e-01 1.287884116172790527e-01 -2.782960887998342514e-03 -2.505752146244049072e-01 -2.621816284954547882e-02 2.092560380697250366e-01 3.563670217990875244e-01
2.515695393085479736e-01 -1.498658508062362671e-01 1.311636269092559814e-01 -1.809302158653736115e-02 -1.811109036207199097e-01 -5.003760382533073425e-02 -2.295019328594207764e-01 4.800986871123313904e-02 2.827833592891693115e-02 -9.486401081085205078e-02 -4.651665315032005310e-02 1.568486988544464111e-01 2.891791760921478271e-01 1.477094739675521851e-01 -6.624716520309448242e-02 1.937706619501113892e-01 -2.242326289415359497e-01 9.322576224803924561e-02 -9.329435974359512329e-02 -3.814733773469924927e-02 1.166814751923084259e-02 -3.437903523445129395e-02 6.213496252894401550e-02 3.498999774456024170e-01 -1.961596459150314331e-01 2.026596069335937500e-01 4.643056094646453857e-01 -5.662845447659492493e-03 -1.391279101371765137e-01 -2.242077440023422241e-01 5.270826444029808044e-02 2.412340342998504639e-01
1.441318094730377197e-01 1.008904576301574707e-01 -5.350786074995994568e-02 -2.706641890108585358e-02 5.952399224042892456e-02 -6.566395610570907593e-02 -4.820228368043899536e-02 -9.395219385623931885e-02 4.143698513507843018e-01 1.257021874189376831e-01 7.361192256212234497e-02 2.973446547985076904e-01 -1.710562258958816528e-01 -1.020165830850601196e-01 -1.235929951071739197e-01 -9.072061628103256226e-03 -3.000445663928985596e-01 -1.476669311523437500e-01 -2.940849661827087402e-01 2.125065624713897705e-01 1.425311900675296783e-02 -1.880995184183120728e-01 9.042146801948547363e-02 3.724844753742218018e-01 -1.921021789312362671e-01 1.221105903387069702e-01 -1.972061395645141602e-01 -4.318474326282739639e-03 -6.533198524266481400e-03 1.003647921606898308e-03 2.768979072570800781e-01 1.290854513645172119e-01
5.580274760723114014e-02 3.167994320392608643e-01 -1.782932318747043610e-02 2.757855951786041260e-01 3.612665235996246338e-01 -8.185482770204544067e-02 8.672564290463924408e-03 9.110174328088760376e-02 2.835550904273986816e-01 2.887386083602905273e-01 -4.620025865733623505e-03 -2.989174053072929382e-02 1.397291868925094604e-01 2.400656342506408691e-01 -6.463763862848281860e-02 -3.138217031955718994e-01 -2.856305614113807678e-02 -3.387257456779479980e-02 -6.888992339372634888e-02 -1.217919588088989258e-01 -1.341308355331420898e-01 -3.348095417022705078e-01 -4.251268506050109863e-02 -3.813504427671432495e-02 3.134468570351600647e-02 1.633681654930114746e-01 2.763546705245971680e-01 4.734039679169654846e-02 -1.389862746000289917e-01 -1.922805905342102051e-01 -4.290993139147758484e-02 1.036656945943832397e-01
-5.488311499357223511e-02 -9.686753898859024048e-02 -1.000917982310056686e-02 -2.821238338947296143e-02 -2.359908670186996460e-01 -3.928228914737701416e-01 -1.162699833512306213e-01 -2.828140370547771454e-02 1.682887077331542969e-01 1.344099491834640503e-01 1.921293735504150391e-01 1.465601921081542969e-01 1.704237759113311768e-01 -2.543488517403602600e-03 -2.206264063715934753e-02 2.653103768825531006e-01 -1.643553823232650757e-01 6.687839329242706299e-02 -1.980706900358200073e-01 1.608831062912940979e-02 3.021046519279479980e-02 -2.012988030910491943e-01 -1.997891217470169067e-01 5.366955697536468506e-02 -4.018154144287109375e-01 2.341377884149551392e-01 -8.197525143623352051e-02 -2.214390635490417480e-01 -2.977086901664733887e-01 -1.498505622148513794e-01 1.072826515883207321e-02 1.387162357568740845e-01
4.728792607784271240e-02 -1.474627107381820679e-01 6.259421259164810181e-02 2.141543477773666382e-01 1.761189848184585571e-01 -2.823645770549774170e-01 -1.516920179128646851e-01 1.252774745225906372e-01 4.621708691120147705e-01 1.383109390735626221e-01 3.968922421336174011e-02 8.559622615575790405e-02 -2.691409364342689514e-02 -2.463786154985427856e-01 -1.217846497893333435e-01 8.001775294542312622e-02 -3.225804269313812256e-01 1.906757950782775879e-01 -1.599484980106353760e-01 2.261178493499755859e-01 2.172379195690155029e-02 8.990948088467121124e-03 2.173028290271759033e-01 1.050725877285003662e-01 -8.883969485759735107e-02 2.126608490943908691e-01 2.546713054180145264e-01 -5.618613213300704956e-02 2.343730069696903229e-02 4.307435080409049988e-02 1.627565920352935791e-01 1.628599315881729126e-01
1.488657761365175247e-02 -2.993323504924774170e-01 2.047736197710037231e-01 1.047983020544052124e-01 -8.416797965764999390e-02 -6.220253556966781616e-02 -2.007606476545333862e-01 1.774609982967376709e-01 1.177386194467544556e-01 -5.627668276429176331e-02 -9.981349855661392212e-02 7.387824356555938721e-02 5.872874334454536438e-02 5.660252645611763000e-02 -1.773257926106452942e-02 -8.938767015933990479e-02 -4.035944640636444092e-01 -2.732693403959274292e-02 -3.657934442162513733e-02 -1.223811209201812744e-01 1.581784784793853760e-01 -1.429264694452285767e-01 -1.468233019113540649e-01 2.462340146303176880e-01 -2.264906764030456543e-01 2.273439019918441772e-01 3.223188519477844238e-01 1.352117806673049927e-01 -1.342405676841735840e-01 -4.178806245326995850e-01 -4.104513302445411682e-02 5.810291506350040436e-03
1.615201681852340698e-01 2.404381185770034790e-01 9.724446386098861694e-02 1.696938648819923401e-02 3.788522481918334961e-01 -2.254076898097991943e-01 -4.910650104284286499e-02 5.257237330079078674e-02 2.528650462627410889e-01 2.601632475852966309e-01 -2.803593641147017479e-03 5.019277334213256836e-02 -1.490855030715465546e-02 5.479144863784313202e-03 -7.294198870658874512e-02 -2.034504711627960205e-01 -1.894455552101135254e-01 -9.994335472583770752e-02 -1.352083981037139893e-01 8.771374076604843140e-02 6.211027875542640686e-02 -3.524298965930938721e-01 1.238045692443847656e-01 -6.388635933399200439e-02 -2.589617669582366943e-01 1.069572381675243378e-02 2.547522075474262238e-02 -2.775859236717224121e-01 -3.212138414382934570e-01 -2.298851907253265381e-01 -5.797325447201728821e-02 4.619182646274566650e-02
-7.947091013193130493e-02 -1.620754450559616089e-01 3.631514310836791992e-02 -2.075778087601065636e-03 1.544388383626937866e-01 7.093424350023269653e-02 -2.379208058118820190e-01 7.329506427049636841e-02 1.570333093404769897e-01 -1.527234911918640137e-01 -6.368488073348999023e-02 2.242838293313980103e-01 1.637999862432479858e-01 2.986080385744571686e-02 1.509326398372650146e-01 -2.834329903125762939e-01 -4.648253619670867920e-01 1.489944942295551300e-02 -6.809131056070327759e-02 8.182163536548614502e-02 2.165748029947280884e-01 -2.462766915559768677e-01 -2.147972136735916138e-01 1.150069683790206909e-01 -7.597023248672485352e-02 2.086574435234069824e-01 1.745283156633377075e-01 -8.106880635023117065e-02 -2.116695195436477661e-01 -3.391615450382232666e-01 3.390967473387718201e-02 -1.371573843061923981e-02
4.467311501502990723e-01 2.132161408662796021e-01 -2.191776186227798462e-01 6.087836623191833496e-02 1.604374200105667114e-01 -2.105625569820404053e-01 3.704402595758438110e-02 -2.299961298704147339e-01 1.375726759433746338e-01 1.636433228850364685e-02 -7.284774631261825562e-02 -3.705586120486259460e-02 1.759647130966186523e-01 1.661812961101531982e-01 3.441890329122543335e-02 -9.171651303768157959e-02 -2.304241359233856201e-01 6.816348992288112640e-03 -1.678730994462966919e-01 6.304561626166105270e-03 1.082970425486564636e-01 -3.455617427825927734e-01 -2.549916133284568787e-02 4.909128695726394653e-02 -3.268484175205230713e-01 -4.163267090916633606e-03 -6.533074378967285156e-02 -8.529336005449295044e-02 -2.055155634880065918e-01 -4.820403456687927246e-02 3.257239758968353271e-01 -1.472824439406394958e-02
-2.024063020944595337e-01 -7.124559581279754639e-02 8.683927357196807861e-02 1.438006907701492310e-01 -4.702167585492134094e-03 -2.139864414930343628e-01 -5.675961822271347046e-02 -6.804927252233028412e-04 1.670887507498264313e-02 -9.323221445083618164e-02 -1.335232704877853394e-01 -4.954206943511962891e-02 7.188405841588973999e-02 1.374960690736770630e-01 -5.933341011404991150e-02 1.364534497261047363e-01 -4.250576496124267578e-01 1.108111366629600525e-01 1.518918126821517944e-01 -2.872399389743804932e-01 -9.923961013555526733e-02 -4.166041612625122070e-01 9.415256977081298828e-02 8.559702336788177490e-02 -1.316101104021072388e-01 3.149763345718383789e-01 1.271825134754180908e-01 -2.791664004325866699e-01 1.607010513544082642e-01 -1.980151981115341187e-01 1.405781805515289307e-01 8.756211400032043457e-02
-2.931494414806365967e-01 -2.348116040229797363e-01 -4.959028586745262146e-02 1.658378243446350098e-01 3.255940228700637817e-02 -2.132896333932876587e-01 -2.015044242143630981e-01 9.898451715707778931e-02 3.048970103263854980e-01 -1.008567884564399719e-01 -2.179726511240005493e-01 -1.451724208891391754e-02 -1.414659023284912109e-01 8.800236880779266357e-02 6.967306137084960938e-02 -3.147038817405700684e-02 -2.761617302894592285e-01 -8.695340715348720551e-03 -4.273239057511091232e-03 5.561153590679168701e-02 -2.064145505428314209e-01 -1.441843062639236450e-01 -2.643259763717651367e-01 -8.100805804133415222e-03 -1.456673741340637207e-01 2.049017995595932007e-01 6.255497783422470093e-02 -1.468907296657562256e-01 -4.154700934886932373e-01 -1.921940594911575317e-01 1.804213821887969971e-01 6.301665306091308594e-02
1.798488944768905640e-01 -2.070050686597824097e-01 1.287665665149688721e-01 9.241895377635955811e-02 2.041754871606826782e-02 -8.557672612369060516e-03 8.424973115324974060e-03 -3.420323878526687622e-02 -7.465002126991748810e-03 -1.950007164850831032e-03 -1.645301133394241333e-01 2.821564376354217529e-01 -7.953875698149204254e-03 -8.747155219316482544e-02 -2.430422008037567139e-01 -2.656114846467971802e-02 -3.651102483272552490e-01 -2.585622668266296387e-01 -2.031884901225566864e-02 -4.245533794164657593e-02 2.426019906997680664e-01 -1.961634308099746704e-01 6.512594223022460938e-02 1.921006441116333008e-01 7.404528558254241943e-02 2.717822790145874023e-01 1.521863341331481934e-01 -1.949810087680816650e-01 -1.554907709360122681e-01 -2.054350376129150391e-01 2.804471850395202637e-01 3.119381368160247803e-01
1.641224622726440430e-01 -2.307216972112655640e-01 9.834885597229003906e-02 1.110478192567825317e-01 2.538383305072784424e-01 -3.629173636436462402e-01 6.524561345577239990e-02 -2.398888170719146729e-01 -4.154294356703758240e-02 4.729903861880302429e-02 1.034997310489416122e-02 3.375316858291625977e-01 7.575914263725280762e-02 1.046469882130622864e-01 1.660052537918090820e-01 -8.932138979434967041e-02 -1.134812980890274048e-01 2.385682612657546997e-01 -7.347647845745086670e-02 -1.824501603841781616e-01 -5.630400404334068298e-02 -1.937333047389984131e-01 -7.353989779949188232e-02 3.884365260601043701e-01 -2.142721042037010193e-02 2.796456217765808105e-01 7.907835766673088074e-03 -1.220685914158821106e-01 -5.256155133247375488e-02 6.684082746505737305e-02 1.627645641565322876e-01 1.919273734092712402e-01
9.534071385860443115e-02 1.635586172342300415e-01 1.091469898819923401e-01 -1.582002192735671997e-01 8.394469320774078369e-02 -6.511956453323364258e-02 -1.801708489656448364e-01 -3.936816006898880005e-02 1.368343383073806763e-01 9.944350272417068481e-02 -1.870260983705520630e-01 -9.343656897544860840e-02 6.905549019575119019e-02 -5.680994316935539246e-02 -9.205298125743865967e-02 -3.980675637722015381e-01 -2.757911682128906250e-01 1.246699392795562744e-01 4.194982722401618958e-02 2.119347685948014259e-03 1.907082349061965942e-01 -3.824019432067871094e-01 -3.665348142385482788e-02 1.136070713400840759e-01 -4.052118659019470215e-01 1.345483511686325073e-01 2.201888114213943481e-01 -2.444260567426681519e-01 -1.182340607047080994e-01 -1.797539591789245605e-01 -1.842270605266094208e-02 -8.540732413530349731e-02
2.254287898540496826e-01 -3.958559781312942505e-02 -2.685241997241973877e-01 1.917967945337295532e-01 1.268997881561517715e-02 -4.081603288650512695e-01 3.525501489639282227e-01 -1.287899166345596313e-01 1.316053569316864014e-01 6.644482910633087158e-02 -8.666761219501495361e-02 -1.380025129765272141e-02 1.423217505216598511e-01 9.734548628330230713e-02 1.314790844917297363e-01 -9.835701435804367065e-02 -2.346197664737701416e-01 -1.126287132501602173e-01 -8.033049851655960083e-02 8.769198320806026459e-03 -1.727916300296783447e-01 -1.790097653865814209e-01 2.301638014614582062e-02 2.096828371286392212e-01 9.692176431417465210e-02 4.622107662726193666e-04 2.880082651972770691e-02 6.510521471500396729e-02 -3.365971148014068604e-01 -1.775616407394409180e-01 2.203141599893569946e-01 2.376429289579391479e-01
6.881757080554962158e-02 2.447651140391826630e-02 1.497680544853210449e-01 -6.247159559279680252e-03 1.713891774415969849e-01 -1.230159774422645569e-01 -2.295105308294296265e-01 1.627954393625259399e-01 1.419840306043624878e-01 -4.155734181404113770e-02 -1.643982678651809692e-01 -8.892397582530975342e-02 -1.306199133396148682e-01 -1.035782843828201294e-01 2.540363371372222900e-01 -9.632600843906402588e-02 -2.487987279891967773e-01 9.544868767261505127e-02 -2.817869372665882111e-02 -3.144195377826690674e-01 7.936782389879226685e-02 -1.288056969642639160e-01 -2.417335510253906250e-01 -2.220376953482627869e-02 -1.917250603437423706e-01 1.446488797664642334e-01 9.722847491502761841e-02 -4.692891538143157959e-01 -1.164646670222282410e-01 -1.384781748056411743e-01 1.139183565974235535e-01 3.232933878898620605e-01
-6.509530544281005859e-02 6.996543705463409424e-02 1.086830347776412964e-01 2.068440914154052734e-01 -1.174779701977968216e-02 -2.855747640132904053e-01 -1.666167527437210083e-01 -1.065545901656150818e-01 2.159485220909118652e-02 8.874151855707168579e-03 1.411246322095394135e-02 2.876941263675689697e-01 1.042498573660850525e-01 -2.251642495393753052e-01 -2.185868918895721436e-01 9.222085028886795044e-02 -1.058686152100563049e-01 9.434317797422409058e-02 -1.627649217844009399e-01 -2.820003628730773926e-01 3.007203042507171631e-01 -1.072020754218101501e-01 -1.978625059127807617e-01 2.875519096851348877e-01 1.211767718195915222e-01 2.863877452909946442e-02 -3.815839812159538269e-02 -1.698877215385437012e-01 -1.291582286357879639e-01 -1.047478914260864258e-01 3.367391824722290039e-01 2.781110405921936035e-01
-1.225460022687911987e-01 5.692540109157562256e-02 7.131896167993545532e-02 1.981366872787475586e-01 -1.066820025444030762e-01 -1.845089346170425415e-01 -3.014283180236816406e-01 -5.874012410640716553e-02 3.545838892459869385e-01 -6.048974394798278809e-02 7.156420499086380005e-02 -1.486177295446395874e-01 2.698694169521331787e-01 -8.499565720558166504e-02 -1.828461885452270508e-02 -1.164706144481897354e-02 -1.065222322940826416e-01 1.055928021669387817e-01 1.209711004048585892e-02 -2.162893265485763550e-01 -1.008807644248008728e-01 2.048966288566589355e-01 -1.842378377914428711e-01 1.040202155709266663e-01 -2.694478332996368408e-01 1.813441365957260132e-01 1.325117051601409912e-01 -2.253910154104232788e-01 -3.049822747707366943e-01 -1.080789603292942047e-02 -6.899952888488769531e-02 3.499350249767303467e-01
-2.233830541372299194e-01 1.521354615688323975e-01 -9.063319116830825806e-02 2.661564946174621582e-01 -1.030625924468040466e-01 -1.232824772596359253e-01 6.781172752380371094e-02 -2.249211966991424561e-01 1.887200921773910522e-01 4.773053154349327087e-02 7.810543477535247803e-02 -1.418333202600479126e-01 -7.621527183800935745e-03 2.339955605566501617e-02 8.031959831714630127e-02 1.676979660987854004e-01 -1.246317401528358459e-01 8.580738306045532227e-02 -1.674649864435195923e-01 -8.832502062432467937e-04 -4.059406369924545288e-02 -3.196115195751190186e-01 1.339772641658782959e-01 3.608753681182861328e-01 -1.592675298452377319e-01 2.856146097183227539e-01 2.084511667490005493e-01 -1.792378127574920654e-01 -7.008984684944152832e-02 1.297422312200069427e-02 -2.511920034885406494e-01 3.376133143901824951e-01
-2.749987319111824036e-02 2.351236641407012939e-01 -1.667008996009826660e-01 4.382425919175148010e-02 4.959040507674217224e-02 -2.901681512594223022e-02 -2.283548265695571899e-01 -2.416283190250396729e-01 4.612126052379608154e-01 -3.950479999184608459e-02 3.239665180444717407e-02 -8.563461154699325562e-02 -3.835693746805191040e-02 2.003132253885269165e-01 1.795298010110855103e-01 -6.568373739719390869e-02 -1.349002122879028320e-01 1.359866559505462646e-01 3.148508965969085693e-01 1.258376091718673706e-01 -1.915398836135864258e-01 -1.490960121154785156e-01 -1.341143846511840820e-01 2.140828818082809448e-01 -1.679595559835433960e-01 1.455084532499313354e-01 2.224770486354827881e-01 8.599031716585159302e-02 -1.193796247243881226e-01 -2.376915067434310913e-01 1.638260185718536377e-01 -1.461635977029800415e-01
3.402722254395484924e-02 -9.156788140535354614e-02 1.767546534538269043e-01 -7.467878516763448715e-03 -9.007303160615265369e-04 -3.172862902283668518e-02 1.677300967276096344e-02 -1.328709423542022705e-01 3.026975095272064209e-01 -7.029933482408523560e-02 9.507639706134796143e-02 7.836662977933883667e-02 2.022443115711212158e-01 2.908013463020324707e-01 -1.684899069368839264e-02 -6.169945001602172852e-02 -2.711547017097473145e-01 -1.694082915782928467e-01 -2.082981467247009277e-01 1.676693856716156006e-01 -2.076357901096343994e-01 -9.193625301122665405e-02 -2.447707206010818481e-02 8.203254640102386475e-02 3.678759038448333740e-01 3.037838041782379150e-01 3.506752252578735352e-01 -2.795253694057464600e-02 -7.564800232648849487e-02 -2.878956496715545654e-01 -8.302981406450271606e-02 1.393476277589797974e-01
1.913146674633026123e-01 -4.266148433089256287e-03 -6.517674028873443604e-02 -2.195899188518524170e-02 -3.648943454027175903e-02 -4.997547864913940430e-01 3.089573234319686890e-02 -2.881399393081665039e-01 -7.095628976821899414e-02 2.463896721601486206e-01 -7.865343242883682251e-03 -4.923702776432037354e-02 1.332313381135463715e-02 6.341136246919631958e-02 -6.456912308931350708e-02 -2.252873778343200684e-01 -3.342323005199432373e-01 -9.233425557613372803e-02 -1.277735978364944458e-01 -1.598565131425857544e-01 -1.857268512248992920e-01 -1.782169193029403687e-01 -9.441421926021575928e-02 3.998168930411338806e-02 2.676242589950561523e-01 7.607209682464599609e-02 2.669667005538940430e-01 1.558059155941009521e-01 -7.657226175069808960e-02 -1.771100014448165894e-01 1.086966991424560547e-01 1.880049109458923340e-01
-7.546055316925048828e-02 2.974669262766838074e-02 5.159816145896911621e-02 -2.994204163551330566e-01 2.284065447747707367e-02 3.750713914632797241e-02 -1.596110165119171143e-01 -1.351803243160247803e-01 5.055705085396766663e-02 -3.874469175934791565e-02 1.397369652986526489e-01 6.550948321819305420e-02 5.634745210409164429e-02 -4.742510244250297546e-02 -2.024598233401775360e-02 -7.228429894894361496e-03 -1.876419037580490112e-01 -1.687339693307876587e-01 -1.628193259239196777e-01 -1.751295030117034912e-01 -1.702949777245521545e-02 -1.929077208042144775e-01 -3.240097761154174805e-01 1.248884126543998718e-01 -2.520884573459625244e-01 3.616111874580383301e-01 -3.122671041637659073e-03 -1.611278057098388672e-01 9.327676147222518921e-02 7.575684785842895508e-02 2.075604498386383057e-01 5.147023200988769531e-01
1.567385196685791016e-01 -2.993341907858848572e-02 -1.815484613180160522e-01 -1.149807348847389221e-01 2.873333394527435303e-01 -2.001491934061050415e-01 -3.668549358844757080e-01 -1.471439003944396973e-01 -6.668123602867126465e-02 -1.337035186588764191e-02 2.663437128067016602e-01 5.368550494313240051e-02 3.649727255105972290e-02 1.943246275186538696e-01 5.629062652587890625e-02 -1.140493303537368774e-01 -2.950314283370971680e-01 -4.721188917756080627e-02 3.483062144368886948e-03 -7.913962006568908691e-02 3.821574151515960693e-02 -1.975938230752944946e-01 -2.873731553554534912e-01 1.881022453308105469e-01 -1.835892442613840103e-03 1.859018951654434204e-01 1.312262862920761108e-01 5.609395727515220642e-02 -4.163765609264373779e-01 1.093253344297409058e-01 -3.937796875834465027e-02 1.413047909736633301e-01
2.553473412990570068e-01 3.516477346420288086e-01 -1.198723092675209045e-01 -6.955347210168838501e-02 -4.655404947698116302e-03 -2.937797009944915771e-01 -2.315275967121124268e-01 1.021598353981971741e-01 1.358078420162200928e-01 2.776067852973937988e-01 9.019999951124191284e-02 -7.367217540740966797e-02 2.692591547966003418e-01 -3.775832429528236389e-02 -1.586961932480335236e-02 -3.086355049163103104e-03 -2.713919579982757568e-01 -1.814777702093124390e-01 9.262767434120178223e-02 1.426478289067745209e-02 -1.872350275516510010e-02 -3.040686547756195068e-01 -2.839091420173645020e-01 1.664997190237045288e-01 -2.288818210363388062e-01 2.349870651960372925e-02 7.657252997159957886e-02 -1.060917153954505920e-01 -2.358509227633476257e-02 7.706475257873535156e-02 2.551162242889404297e-01 -1.267675124108791351e-02
-1.947212964296340942e-01 2.834669351577758789e-01 -1.715889386832714081e-02 -8.205372095108032227e-02 -4.120380580425262451e-01 -2.549025118350982666e-01 -2.428261190652847290e-01 -2.951388992369174957e-02 1.830718070268630981e-01 -1.117746531963348389e-02 -3.686600923538208008e-02 -1.087439879775047302e-01 -1.073414906859397888e-01 1.289231330156326294e-01 1.397038623690605164e-02 1.051157563924789429e-01 -4.697925448417663574e-01 2.128068804740905762e-01 -8.035657554864883423e-02 -4.687596112489700317e-02 -5.748495925217866898e-03 -1.885556876659393311e-01 -3.737436607480049133e-02 7.321746088564395905e-04 6.277394294738769531e-02 1.509012281894683838e-01 2.957062721252441406e-01 -2.312842458486557007e-01 -8.422391489148139954e-03 -6.420241296291351318e-02 1.864114217460155487e-02 1.004350483417510986e-01
2.355330586433410645e-01 -9.194513410329818726e-02 -1.805866509675979614e-01 6.635298579931259155e-02 2.436391636729240417e-02 -3.906857371330261230e-01 -1.734808087348937988e-01 1.154158450663089752e-02 2.480010539293289185e-01 2.270016819238662720e-02 3.171405792236328125e-01 1.696538627147674561e-01 -1.511942781507968903e-02 -1.659502238035202026e-01 -5.776459351181983948e-02 1.297692507505416870e-01 -1.924968659877777100e-01 3.660037517547607422e-01 -9.645020961761474609e-02 -4.367091134190559387e-02 8.450210094451904297e-03 -2.217077314853668213e-01 -1.461537927389144897e-01 1.459717750549316406e-01 -2.551108300685882568e-01 2.917669415473937988e-01 9.574791789054870605e-02 -3.969677537679672241e-02 6.355177611112594604e-02 -4.932741075754165649e-02 1.444959938526153564e-01 1.176899373531341553e-01
-7.141025736927986145e-03 1.283794641494750977e-01 1.714319176971912384e-02 9.338165074586868286e-02 1.719099581241607666e-01 -1.839693486690521240e-01 1.205844245851039886e-02 -9.448416531085968018e-02 -1.351702511310577393e-01 3.131559789180755615e-01 7.648773491382598877e-02 2.176671288907527924e-02 -1.352278143167495728e-01 1.242832243442535400e-01 -1.519321203231811523e-01 -2.486182153224945068e-01 -5.553066357970237732e-02 -1.701259911060333252e-01 1.043184548616409302e-01 -3.988348692655563354e-02 -1.524993777275085449e-01 -2.569244801998138428e-01 -1.221165582537651062e-01 2.890090048313140869e-01 -8.998195640742778778e-03 -2.730783075094223022e-02 1.759246885776519775e-01 -3.348583281040191650e-01 -2.716646790504455566e-01 -6.365370005369186401e-02 -9.781032800674438477e-02 4.440304338932037354e-01
1.568401157855987549e-01 -6.290630996227264404e-02 1.106971651315689087e-01 9.849999099969863892e-02 1.236860975623130798e-01 -1.938348263502120972e-01 -5.635064467787742615e-02 -6.777236610651016235e-02 3.789172470569610596e-01 1.493646055459976196e-01 -6.176931038498878479e-02 -8.743234910070896149e-03 3.271019458770751953e-02 1.723244637250900269e-01 2.029854506254196167e-01 2.205637991428375244e-01 -2.616272568702697754e-01 -1.304243952035903931e-01 -1.356574594974517822e-01 2.916093170642852783e-01 -1.158351898193359375e-01 2.697612904012203217e-02 -1.084797233343124390e-01 1.661885231733322144e-01 -1.353181600570678711e-01 2.200918644666671753e-01 6.906948983669281006e-02 -3.403855264186859131e-01 3.653192520141601562e-02 -3.651232421398162842e-01 -1.470770388841629028e-01 1.111581772565841675e-01
-1.653117835521697998e-01 2.597076296806335449e-01 7.829254120588302612e-02 3.459148481488227844e-02 -1.570293158292770386e-01 -1.801049262285232544e-01 7.163887470960617065e-02 -3.917667567729949951e-01 2.484139502048492432e-01 3.579306975007057190e-02 -1.391132622957229614e-01 -1.634758664295077324e-03 -8.072276599705219269e-03 -3.711134940385818481e-02 -4.054088518023490906e-02 1.722914278507232666e-01 4.535194486379623413e-03 -1.571422368288040161e-01 -2.027642428874969482e-01 -2.101183123886585236e-02 -1.232107952237129211e-01 -3.658282756805419922e-01 1.776625216007232666e-02 1.847581714391708374e-01 -1.502582132816314697e-01 1.889009028673171997e-01 4.163734912872314453e-01 -6.987777352333068848e-02 -1.479939818382263184e-01 -1.468033939599990845e-01 -7.784801721572875977e-02 1.769634634256362915e-01
2.152492105960845947e-01 3.009960949420928955e-01 -1.755739189684391022e-02 1.328809112310409546e-01 1.637345403432846069e-01 -1.164219751954078674e-01 -9.403375536203384399e-02 -2.074456661939620972e-01 9.109771251678466797e-02 2.798525989055633545e-01 6.330776959657669067e-02 9.528686106204986572e-02 4.747672379016876221e-01 4.809323698282241821e-02 -1.041469350457191467e-01 -6.596205383539199829e-02 -2.715421915054321289e-01 -1.880227774381637573e-01 3.839028999209403992e-02 -6.516184657812118530e-02 -8.229385316371917725e-02 -1.502721309661865234e-01 -2.413526363670825958e-02 3.177537322044372559e-01 -1.697016954421997070e-01 3.890045359730720520e-02 -4.643445834517478943e-02 4.358657076954841614e-02 -2.268721163272857666e-01 -2.274456322193145752e-01 1.229012608528137207e-01 -1.089022010564804077e-01
-3.983443975448608398e-02 -1.611284762620925903e-01 1.047507673501968384e-01 2.756125926971435547e-01 1.600619852542877197e-01 -9.087260067462921143e-02 -3.017273545265197754e-02 7.546889781951904297e-02 1.437577456235885620e-01 1.804960072040557861e-01 -2.385089695453643799e-01 -1.574746966361999512e-01 6.994882225990295410e-02 -1.157563179731369019e-02 -1.551156304776668549e-02 -2.256067097187042236e-01 -2.601512074470520020e-01 -1.574155539274215698e-01 -1.473827809095382690e-01 8.415964245796203613e-02 2.073464095592498779e-01 -1.003826037049293518e-01 -1.349795311689376831e-01 4.430241882801055908e-02 -3.334406316280364990e-01 5.674727261066436768e-02 3.585891127586364746e-01 -9.474246203899383545e-02 2.208392135798931122e-02 -2.105843275785446167e-01 -6.613845471292734146e-03 4.032117128372192383e-01
-6.017379462718963623e-03 3.790649026632308960e-02 1.313416510820388794e-01 -2.488311380147933960e-01 1.193438544869422913e-01 1.019838228821754456e-01 -5.931072682142257690e-02 -1.857151091098785400e-01 9.187487512826919556e-02 1.247134655714035034e-01 -3.850418608635663986e-03 9.244693815708160400e-02 3.582154214382171631e-02 9.363040328025817871e-02 6.503057479858398438e-02 -2.820249088108539581e-02 -9.331402927637100220e-02 -5.663543939590454102e-02 -1.939521431922912598e-01 -5.129675865173339844e-01 -1.703328080475330353e-02 -2.545651495456695557e-01 -1.451219897717237473e-02 1.064837947487831116e-01 -3.000505566596984863e-01 1.776479929685592651e-01 2.647845745086669922e-01 4.431997612118721008e-02 -2.789542078971862793e-01 -2.142369747161865234e-01 1.054904460906982422e-01 3.020947575569152832e-01
2.040269821882247925e-01 -2.414834313094615936e-02 1.811131238937377930e-01 1.806342154741287231e-01 -1.053677126765251160e-01 -1.006685867905616760e-01 -1.646889150142669678e-01 5.978613346815109253e-02 2.072480879724025726e-02 -1.734974384307861328e-01 -5.983067676424980164e-02 1.880235970020294189e-01 1.926685720682144165e-01 1.275851279497146606e-01 -4.357082396745681763e-02 1.351948678493499756e-01 -2.840021550655364990e-01 2.211613357067108154e-01 -1.671468615531921387e-01 -2.083015590906143188e-01 4.419664666056632996e-02 2.974922955036163330e-02 1.069912165403366089e-01 3.116100132465362549e-01 -1.319056898355484009e-01 1.207813099026679993e-01 4.826973378658294678e-01 -1.051438506692647934e-02 -5.474125221371650696e-02 -2.550045847892761230e-01 5.315030738711357117e-02 2.217210233211517334e-01
-1.978243142366409302e-02 -3.748427331447601318e-02 -1.617618277668952942e-02 6.184363737702369690e-02 -1.457566767930984497e-01 5.555611103773117065e-02 -5.640285089612007141e-02 -2.009892910718917847e-01 4.647561907768249512e-01 1.138414591550827026e-01 -1.127775683999061584e-01 -7.167813181877136230e-02 -1.092766597867012024e-01 2.544861137866973877e-01 -3.788712993264198303e-02 -1.156852096319198608e-01 -9.572178870439529419e-02 1.581809222698211670e-01 -2.205140441656112671e-01 1.469578146934509277e-01 6.379519402980804443e-02 -4.621427655220031738e-01 -1.481936965137720108e-02 1.607076376676559448e-01 1.216103881597518921e-02 -3.385995700955390930e-02 3.221030235290527344e-01 1.239101737737655640e-01 4.423401877284049988e-02 -2.301404923200607300e-01 1.319867968559265137e-01 2.168653160333633423e-01
-1.122513785958290100e-01 1.854456812143325806e-01 1.072870120406150818e-01 -4.633032903075218201e-02 -7.050289958715438843e-02 -3.881627023220062256e-01 8.524060249328613281e-02 -1.551700979471206665e-01 2.397673130035400391e-01 3.373951911926269531e-01 -1.845513880252838135e-01 -3.609894216060638428e-02 -2.528963387012481689e-01 1.840172335505485535e-02 6.242354214191436768e-02 -3.611727058887481689e-02 -2.618884146213531494e-01 1.606533825397491455e-01 -1.814949065446853638e-01 5.816500633955001831e-02 -2.222509235143661499e-01 -1.381978541612625122e-01 6.098510324954986572e-02 3.425411880016326904e-01 2.944549918174743652e-02 3.580841934308409691e-03 2.777853012084960938e-01 -2.050653696060180664e-01 4.611567035317420959e-02 -1.780991554260253906e-01 1.993401162326335907e-02 3.974109888076782227e-02
-5.576510727405548096e-02 -5.530773662030696869e-03 -2.089345604181289673e-01 2.339977324008941650e-01 1.719695627689361572e-01 -2.371949702501296997e-01 6.022613495588302612e-02 -5.090952664613723755e-02 -1.772754639387130737e-02 -9.662572294473648071e-02 -7.557684183120727539e-02 -4.619069769978523254e-02 -1.074032858014106750e-01 1.342231482267379761e-01 -5.864849314093589783e-02 -2.063474655151367188e-01 -3.557792007923126221e-01 -2.799177467823028564e-01 -1.021064445376396179e-01 3.326021730899810791e-01 7.693938910961151123e-02 -1.112578287720680237e-01 6.651490181684494019e-02 2.678617835044860840e-01 -7.642270624637603760e-02 3.280258178710937500e-01 1.520322710275650024e-01 -2.697745338082313538e-02 1.252239048480987549e-01 -1.685123145580291748e-01 2.138659656047821045e-01 2.564696371555328369e-01
2.431868761777877808e-01 -5.714055523276329041e-02 1.133892387151718140e-01 3.768356516957283020e-03 1.872141100466251373e-02 -4.994095563888549805e-01 -3.234085738658905029e-01 -6.428112834692001343e-02 2.666118443012237549e-01 -7.798617333173751831e-02 2.045020610094070435e-01 1.603920012712478638e-01 5.059363692998886108e-02 1.007178649306297302e-01 -7.470578700304031372e-02 1.381194740533828735e-01 -1.716614067554473877e-01 -2.458964139223098755e-01 -9.158678352832794189e-02 -1.868934184312820435e-01 6.807135045528411865e-02 -1.738602966070175171e-01 -2.278757691383361816e-01 2.671419978141784668e-01 3.582665324211120605e-02 3.179019317030906677e-02 -9.213692694902420044e-02 -6.188179366290569305e-03 8.958553522825241089e-02 1.523960083723068237e-01 1.277991384267807007e-01 1.853601038455963135e-01
-7.013014703989028931e-02 2.569904327392578125e-01 2.220974303781986237e-02 1.269854903221130371e-01 -9.962815791368484497e-03 -2.121396362781524658e-01 -8.190795779228210449e-03 -4.113876223564147949e-01 2.516723871231079102e-01 7.216982543468475342e-02 -1.699363291263580322e-01 9.977372735738754272e-02 -5.853863805532455444e-02 -3.648966923356056213e-02 -2.760694548487663269e-02 1.803686022758483887e-01 7.682398706674575806e-02 -1.224540621042251587e-01 -7.949432730674743652e-02 -3.770226240158081055e-02 -1.536599844694137573e-01 -4.558812677860260010e-01 -6.782145798206329346e-02 2.172563970088958740e-01 -1.833299174904823303e-02 8.268449455499649048e-02 3.680573403835296631e-01 -1.934395730495452881e-01 -4.779502749443054199e-02 -7.686782628297805786e-02 -6.002855300903320312e-02 2.210081368684768677e-01
-1.313313692808151245e-01 3.852256536483764648e-01 -1.011480391025543213e-01 -1.759950369596481323e-01 -2.661164104938507080e-01 -3.381232321262359619e-01 -1.403870135545730591e-01 -2.544827163219451904e-01 3.059934377670288086e-01 1.021129190921783447e-01 -1.282847374677658081e-01 2.023285329341888428e-01 2.431169003248214722e-01 -3.202034905552864075e-02 8.300791680812835693e-02 -1.533900797367095947e-01 -5.767751112580299377e-02 1.293764859437942505e-01 -1.562131196260452271e-01 -5.350023042410612106e-03 -3.342858701944351196e-02 -3.292283117771148682e-01 -4.540371883194893599e-04 9.682115912437438965e-02 1.221129857003688812e-02 2.481956481933593750e-01 9.739341214299201965e-03 -9.988918155431747437e-02 -2.353542670607566833e-02 1.798409968614578247e-02 1.755457967519760132e-01 6.807319819927215576e-02
-1.403529495000839233e-01 -7.613950222730636597e-02 3.379617333412170410e-01 2.931376732885837555e-02 -4.196192324161529541e-02 -1.818444766104221344e-02 4.783282801508903503e-02 2.838667631149291992e-01 3.281170427799224854e-01 -5.574973672628402710e-02 -1.501696743071079254e-02 -1.996040791273117065e-01 -9.541262686252593994e-02 6.161778420209884644e-02 -9.688184410333633423e-02 -1.674419641494750977e-01 -1.645746082067489624e-01 -3.193259611725807190e-02 1.340938210487365723e-01 -6.212285906076431274e-02 8.184621483087539673e-02 -1.118318960070610046e-01 -3.158134222030639648e-01 2.851206958293914795e-01 -1.920975893735885620e-01 -3.497286140918731689e-02 2.108317017555236816e-01 -2.502920925617218018e-01 -1.789896786212921143e-01 -2.260279059410095215e-01 1.046039462089538574e-01 2.895456254482269287e-01
8.379547297954559326e-02 2.456410974264144897e-01 -1.758046634495258331e-02 -9.958545863628387451e-02 -1.020623072981834412e-01 6.693131290376186371e-03 -6.405546516180038452e-02 -9.796419739723205566e-02 3.155479729175567627e-01 2.267560958862304688e-01 1.876144297420978546e-02 3.370963782072067261e-02 1.223939806222915649e-01 1.251760572195053101e-01 -1.033894196152687073e-01 -2.383055090904235840e-01 -1.706345472484827042e-03 -2.317753285169601440e-01 -3.986212611198425293e-02 -8.973357826471328735e-02 -1.842896938323974609e-01 -1.464811116456985474e-01 -4.332992807030677795e-02 -1.081274524331092834e-01 8.589083701372146606e-02 3.482618629932403564e-01 4.071187376976013184e-01 4.288905858993530273e-02 -3.056540787220001221e-01 -1.391889154911041260e-01 2.839460670948028564e-01 1.600660681724548340e-01
1.355047076940536499e-01 2.613892853260040283e-01 1.039159595966339111e-01 -1.460030823945999146e-01 1.705681383609771729e-01 -3.260042369365692139e-01 -8.908904343843460083e-02 9.936223505064845085e-04 2.516645789146423340e-01 1.906470209360122681e-01 3.129167258739471436e-01 3.803179133683443069e-03 -9.257806837558746338e-02 7.852452993392944336e-02 -2.753360755741596222e-02 1.353631317615509033e-01 -3.112905323505401611e-01 -1.745226532220840454e-01 -4.430482909083366394e-02 -2.106638699769973755e-01 1.852410733699798584e-01 -1.492934972047805786e-01 -2.756245434284210205e-01 9.823652356863021851e-02 -2.967830002307891846e-01 -1.598741859197616577e-02 -1.644653454422950745e-02 6.638757884502410889e-02 9.663091599941253662e-02 5.996048077940940857e-02 2.317290157079696655e-01 1.757526099681854248e-01
3.263286054134368896e-01 -2.192409485578536987e-01 7.525784522294998169e-02 2.155992686748504639e-01 6.496571749448776245e-02 -2.407035380601882935e-01 -3.017041683197021484e-01 -5.632041767239570618e-02 1.263794600963592529e-01 5.857986584305763245e-02 9.478116780519485474e-02 2.045718431472778320e-01 1.045897454023361206e-01 -1.347583681344985962e-01 -2.623675465583801270e-01 2.410786785185337067e-02 -1.581733673810958862e-01 7.113059610128402710e-02 -7.898002862930297852e-02 -3.778862580657005310e-02 -1.292303800582885742e-01 -3.183461129665374756e-01 -2.353696972131729126e-01 1.053026020526885986e-01 -6.804711371660232544e-02 1.127155870199203491e-02 -2.911105379462242126e-02 -1.838372349739074707e-01 7.737664133310317993e-02 -1.355508118867874146e-01 3.330427110195159912e-01 2.668907642364501953e-01
4.135441500693559647e-03 2.105996459722518921e-01 1.378207802772521973e-01 2.990856394171714783e-02 -2.093144506216049194e-01 -1.050574034452438354e-01 -3.998933359980583191e-03 1.891364008188247681e-01 2.757194042205810547e-01 -4.669798538088798523e-02 2.037466168403625488e-01 -7.016917318105697632e-02 -1.614236980676651001e-01 9.631330147385597229e-03 7.450750097632408142e-03 2.390618063509464264e-02 -3.481620848178863525e-01 1.308189630508422852e-01 -7.851439714431762695e-02 -7.773458212614059448e-02 -1.779787391424179077e-01 9.454295784235000610e-02 -2.902861535549163818e-01 7.640841603279113770e-02 -1.524559110403060913e-01 4.418894052505493164e-01 -1.067928783595561981e-02 7.381844520568847656e-02 -1.384943574666976929e-01 -1.867313981056213379e-01 3.664393126964569092e-01 -5.652762483805418015e-03
2.520474493503570557e-01 -7.479415088891983032e-02 -4.568227753043174744e-02 -9.333252161741256714e-02 1.751432269811630249e-01 -4.199044033885002136e-02 -2.960351407527923584e-01 -5.303562805056571960e-02 5.752879008650779724e-02 -1.086763758212327957e-02 -3.253573551774024963e-02 1.007268205285072327e-01 -4.256369173526763916e-02 -6.215207278728485107e-02 6.826532632112503052e-02 1.732915192842483521e-01 -4.647282063961029053e-01 6.934185326099395752e-02 -3.568756580352783203e-01 5.446472391486167908e-02 -1.556502305902540684e-03 1.212522760033607483e-02 -1.859362423419952393e-01 4.714184440672397614e-03 -1.023647710680961609e-01 2.166682332754135132e-01 7.043256610631942749e-02 1.368830651044845581e-01 -3.743636310100555420e-01 -1.439387053251266479e-01 1.705517619848251343e-01 2.920075953006744385e-01
-1.265170574188232422e-01 8.946927636861801147e-02 1.613628715276718140e-01 9.179934859275817871e-02 1.754126697778701782e-02 1.032629832625389099e-01 -1.563789844512939453e-01 -3.633813858032226562e-01 3.975161910057067871e-01 1.562801748514175415e-01 -3.794749081134796143e-02 -1.370848268270492554e-01 2.062403857707977295e-01 1.404127329587936401e-01 -3.091509044170379639e-01 5.998665839433670044e-02 -4.060474634170532227e-01 7.066360861063003540e-02 3.767422586679458618e-02 2.900768630206584930e-02 -1.013085469603538513e-01 -3.857741951942443848e-01 -4.380075633525848389e-02 -3.591825719922780991e-03 -3.090168908238410950e-02 9.708900004625320435e-02 -5.292466282844543457e-02 5.332203581929206848e-03 1.787544786930084229e-02 -4.486372228711843491e-03 2.255520969629287720e-01 1.112863272428512573e-01
1.066019106656312943e-02 1.426482796669006348e-01 -2.184950858354568481e-01 2.145865559577941895e-01 -3.044990003108978271e-01 -2.336101382970809937e-01 -1.876994222402572632e-01 -2.683511376380920410e-01 1.390336751937866211e-01 1.591396629810333252e-01 1.656323820352554321e-01 1.241282839328050613e-02 1.180148944258689880e-01 -1.440327912569046021e-01 -4.893974587321281433e-02 -3.735014796257019043e-01 -1.460204571485519409e-01 1.336416453123092651e-01 7.387755811214447021e-02 -3.586503863334655762e-02 -1.987400501966476440e-01 -4.759467672556638718e-03 5.924040451645851135e-02 1.587897241115570068e-01 -1.414159089326858521e-01 2.540048062801361084e-01 1.046037673950195312e-01 9.540728479623794556e-02 -6.139807030558586121e-02 6.769520044326782227e-02 8.780344575643539429e-02 3.841939568519592285e-01
6.511132419109344482e-02 -9.852838702499866486e-03 6.551867723464965820e-02 -1.274116486310958862e-01 2.151220291852951050e-01 -2.806233614683151245e-02 -2.597869746387004852e-02 -3.976905941963195801e-01 2.009883821010589600e-01 -8.304271101951599121e-02 8.935393393039703369e-02 -1.346338540315628052e-01 -4.485286027193069458e-02 2.822180092334747314e-01 2.303357869386672974e-01 -1.816640049219131470e-01 -2.914502024650573730e-01 -1.122818663716316223e-01 -2.277177870273590088e-01 -1.365694254636764526e-01 4.000208899378776550e-02 1.458522975444793701e-01 -6.944617629051208496e-02 4.081519842147827148e-01 -6.364173255860805511e-03 -3.886549500748515129e-03 2.345206439495086670e-01 6.548654288053512573e-02 -2.356415688991546631e-01 -1.387332975864410400e-01 1.250738203525543213e-01 1.265667676925659180e-01
1.636263430118560791e-01 3.544074296951293945e-01 1.079252362251281738e-02 1.531180646270513535e-02 2.789060473442077637e-01 -2.651734650135040283e-01 -1.155852228403091431e-01 -3.522023558616638184e-02 1.086159944534301758e-01 1.478928476572036743e-01 6.210638582706451416e-02 4.660789272747933865e-06 1.982245743274688721e-01 -1.641744524240493774e-01 5.780259892344474792e-02 1.628227233886718750e-01 -1.640964150428771973e-01 -5.929147824645042419e-02 -5.093222111463546753e-02 3.015699237585067749e-02 1.568952947854995728e-02 -2.238746881484985352e-01 2.047967761754989624e-01 4.368656277656555176e-01 -2.909078299999237061e-01 5.699189752340316772e-02 -2.073860540986061096e-02 -9.016482532024383545e-02 -3.222004175186157227e-01 -2.047191141173243523e-03 1.630121022462844849e-01 8.371397852897644043e-02
2.481146603822708130e-01 -8.038976788520812988e-02 -1.073216497898101807e-01 1.963245719671249390e-01 1.302824020385742188e-01 -1.210918202996253967e-01 -1.688212007284164429e-01 -2.590115964412689209e-01 4.266289249062538147e-02 2.671880424022674561e-01 -3.108453378081321716e-02 1.171218883246183395e-02 1.669594794511795044e-01 1.016340926289558411e-01 5.539080500602722168e-02 -1.150173693895339966e-01 -4.726293087005615234e-01 1.880322843790054321e-01 1.673360317945480347e-01 -6.703567504882812500e-02 8.245593868196010590e-03 -1.312791258096694946e-01 -1.506367176771163940e-01 1.296515911817550659e-01 2.945942105725407600e-04 5.117141827940940857e-02 9.483534097671508789e-02 1.071768328547477722e-01 -3.998471498489379883e-01 1.502000540494918823e-01 5.521165207028388977e-02 2.631686329841613770e-01
-1.906588673591613770e-01 1.718238443136215210e-01 -8.453156799077987671e-02 -2.418307587504386902e-03 5.856758356094360352e-02 -1.487107872962951660e-01 1.687467694282531738e-01 -4.201902821660041809e-02 2.100604623556137085e-01 5.406036600470542908e-02 6.500868592411279678e-03 -3.492476642131805420e-01 8.958580344915390015e-02 9.228526800870895386e-02 -1.999750882387161255e-01 -2.955031394958496094e-01 -3.341794610023498535e-01 -4.142856001853942871e-01 -1.338411569595336914e-01 9.146232157945632935e-02 -1.171980574727058411e-01 -1.416654139757156372e-01 -1.640341058373451233e-02 1.145871877670288086e-01 5.618534982204437256e-02 1.470389813184738159e-01 2.011522352695465088e-01 -4.455336183309555054e-02 -2.472021728754043579e-01 1.847202330827713013e-01 1.179803013801574707e-01 1.584440022706985474e-01
1.547536849975585938e-01 1.022133901715278625e-01 -8.150111883878707886e-02 6.770993024110794067e-02 2.862410843372344971e-01 -1.761022210121154785e-01 1.236462127417325974e-02 -5.715256929397583008e-02 2.748227417469024658e-01 1.993565261363983154e-01 2.256228327751159668e-01 2.185661494731903076e-01 5.033307895064353943e-02 -1.317957229912281036e-02 -4.000615328550338745e-02 2.067977488040924072e-01 -3.607826232910156250e-01 2.822241485118865967e-01 -8.545089513063430786e-03 1.127798110246658325e-01 1.587202399969100952e-02 -1.514271795749664307e-01 -8.636751770973205566e-02 -8.790086954832077026e-02 5.753337405622005463e-03 6.676439195871353149e-02 2.659774720668792725e-01 2.716852352023124695e-02 -7.808156311511993408e-02 -6.578010320663452148e-02 4.322469830513000488e-01 2.068392038345336914e-01
-1.337411850690841675e-01 1.447339057922363281e-01 1.122752856463193893e-02 3.506689965724945068e-01 2.268622219562530518e-01 -9.043648093938827515e-02 -5.089965835213661194e-02 -1.997425109148025513e-01 2.336042225360870361e-01 -2.872785925865173340e-02 1.182603016495704651e-01 6.701113283634185791e-02 -9.742346405982971191e-02 -4.785551223903894424e-03 3.764658421277999878e-02 -2.673925459384918213e-01 -3.455699980258941650e-01 -2.143077254295349121e-01 -2.311517000198364258e-01 3.430862352252006531e-02 8.356215804815292358e-02 -9.121971577405929565e-02 2.306155860424041748e-01 7.056883722543716431e-02 5.497032776474952698e-02 2.009166628122329712e-01 3.414929807186126709e-01 -6.257668137550354004e-02 -6.595029681921005249e-02 -1.379894018173217773e-01 2.878633737564086914e-01 -1.266291588544845581e-01
1.752205751836299896e-02 -1.110997796058654785e-01 1.275098919868469238e-01 -7.153459824621677399e-03 2.241648286581039429e-01 -3.121341764926910400e-01 -2.151586413383483887e-01 3.031085245311260223e-02 2.304144501686096191e-01 -4.844230785965919495e-02 -1.023272052407264709e-01 9.682913124561309814e-02 -1.684249145910143852e-03 -5.750512704253196716e-02 1.940246969461441040e-01 -1.566068679094314575e-01 -2.081908881664276123e-01 -1.652041822671890259e-01 -4.956167563796043396e-02 -2.613066434860229492e-01 -2.644733292981982231e-03 4.383484274148941040e-02 -3.398157060146331787e-01 1.842691935598850250e-02 -1.984648406505584717e-01 -6.693831086158752441e-02 3.344552814960479736e-01 -3.123009204864501953e-01 9.630433470010757446e-02 -1.856323480606079102e-01 1.988505125045776367e-01 1.993298232555389404e-01
1.688421964645385742e-01 1.703273057937622070e-01 -1.441944092512130737e-01 -6.026190519332885742e-02 -2.058282047510147095e-01 -1.502066105604171753e-01 -6.989631056785583496e-02 -2.521384358406066895e-01 1.181031689047813416e-01 1.782145164906978607e-02 3.055050373077392578e-01 -6.284497678279876709e-02 7.654771953821182251e-02 1.579830609261989594e-02 -1.316147744655609131e-01 -2.369046062231063843e-01 -2.080109864473342896e-01 -9.081988781690597534e-02 1.459401398897171021e-01 -7.854668796062469482e-02 -6.041351333260536194e-02 -1.063384935259819031e-01 7.765922695398330688e-02 1.666844934225082397e-01 -3.720346391201019287e-01 3.852180391550064087e-02 2.890573441982269287e-01 -6.258063763380050659e-02 -2.462725490331649780e-01 1.294618099927902222e-01 5.179518461227416992e-02 3.979347944259643555e-01
-1.461368799209594727e-01 -2.352420985698699951e-01 6.095253676176071167e-02 1.225700825452804565e-01 1.341264396905899048e-01 -2.256363630294799805e-01 -1.711051911115646362e-01 -1.973046064376831055e-01 -7.707180082798004150e-02 -1.137359514832496643e-01 2.013854309916496277e-02 3.014142811298370361e-01 9.408851712942123413e-02 1.445903629064559937e-01 -2.336840182542800903e-01 -7.194583863019943237e-02 -4.013744890689849854e-01 -1.518183350563049316e-01 -2.119801379740238190e-02 -1.877596676349639893e-01 1.476016342639923096e-01 -3.111775815486907959e-01 -4.802975431084632874e-02 2.039367705583572388e-01 -2.584972418844699860e-02 1.607033461332321167e-01 -1.498079393059015274e-02 -3.897074237465858459e-02 -1.380795389413833618e-01 -3.475795388221740723e-01 1.180366128683090210e-01 5.803726986050605774e-02
1.446954254060983658e-02 1.020370423793792725e-01 -3.229037821292877197e-01 3.865815931931138039e-03 1.116462275385856628e-01 -2.058426886796951294e-01 4.384246096014976501e-02 1.304105520248413086e-01 2.697213590145111084e-01 -4.478874057531356812e-02 1.722965687513351440e-01 1.851951926946640015e-01 4.966635629534721375e-02 -8.096733689308166504e-02 2.209736555814743042e-01 1.805154234170913696e-02 -2.887359261512756348e-01 -3.296231478452682495e-02 -2.688561379909515381e-01 -1.289022117853164673e-01 -3.048354089260101318e-01 -1.208987459540367126e-01 -9.642733633518218994e-02 2.344514727592468262e-01 2.263886183500289917e-01 3.004308044910430908e-01 4.913039039820432663e-03 -2.321305125951766968e-01 -9.568257257342338562e-03 -3.174602240324020386e-02 2.679124772548675537e-01 -3.095945715904235840e-02
1.818922720849514008e-02 -3.657094016671180725e-02 -1.891524791717529297e-01 -2.233885787427425385e-02 -1.270681917667388916e-01 -1.137417629361152649e-01 -1.103557944297790527e-01 -3.392563462257385254e-01 -6.686644256114959717e-02 1.966270059347152710e-01 -1.317755281925201416e-01 -3.069446682929992676e-01 1.211942955851554871e-01 -1.423110906034708023e-02 -5.452307313680648804e-02 -3.138936683535575867e-02 -2.805382907390594482e-01 -9.929451160132884979e-03 -1.678457409143447876e-01 -6.090338900685310364e-02 -3.093600273132324219e-01 -8.675824850797653198e-02 4.744023457169532776e-02 2.552156150341033936e-01 -1.282860189676284790e-01 2.968098223209381104e-01 1.807007342576980591e-01 -1.177012994885444641e-01 -4.023581743240356445e-01 -7.102424651384353638e-02 1.542044728994369507e-01 -9.519464522600173950e-02
5.770204961299896240e-02 2.443881481885910034e-01 1.950489878654479980e-01 -5.361164733767509460e-02 2.529048919677734375e-01 -3.194262683391571045e-01 -1.047703176736831665e-01 1.358034759759902954e-01 2.418025135993957520e-01 1.840210407972335815e-01 4.140005633234977722e-02 -1.671532243490219116e-01 1.845920681953430176e-01 8.607694506645202637e-02 2.558603184297680855e-03 -1.700606942176818848e-01 -1.033591404557228088e-01 -2.256212383508682251e-01 1.052669286727905273e-01 -1.465117745101451874e-02 -5.210602656006813049e-02 -2.901028096675872803e-01 -2.514514327049255371e-01 7.824031263589859009e-02 1.345343142747879028e-01 2.122373282909393311e-01 3.907521367073059082e-01 3.741757199168205261e-02 -1.743948459625244141e-01 -1.190334782004356384e-01 -1.029948294162750244e-01 -8.177016675472259521e-02
-1.023672521114349365e-01 9.219643473625183105e-02 -8.188284933567047119e-02 1.732280701398849487e-01 5.619841068983078003e-02 -2.167784236371517181e-02 1.082163602113723755e-01 -1.613619327545166016e-01 1.205298304557800293e-01 -9.024605154991149902e-03 -1.962144374847412109e-01 -9.967141598463058472e-02 1.931081861257553101e-01 -2.279028296470642090e-01 -1.277081072330474854e-01 -4.319039583206176758e-01 -2.590719163417816162e-01 -1.222600862383842468e-01 1.094422489404678345e-01 -1.355008780956268311e-01 -3.419312834739685059e-02 -1.152059882879257202e-01 1.043137758970260620e-01 3.796868920326232910e-01 -6.588019430637359619e-02 6.364470720291137695e-02 -1.928740367293357849e-02 -1.007749289274215698e-01 -3.294405043125152588e-01 -2.777675986289978027e-01 2.285169959068298340e-01 9.536183625459671021e-02
-1.485064476728439331e-01 -3.630028665065765381e-02 2.029542475938796997e-01 5.475701019167900085e-02 -5.155111849308013916e-02 -1.301720738410949707e-01 -7.885531336069107056e-02 9.948465228080749512e-02 -1.082363203167915344e-01 -7.455855607986450195e-02 1.731982231140136719e-01 -1.681931316852569580e-01 -1.705356240272521973e-01 1.211161166429519653e-01 -1.437228471040725708e-01 -2.333520352840423584e-01 -1.398785412311553955e-01 -2.931438386440277100e-01 3.429708257317543030e-02 -6.493476778268814087e-02 -7.841527462005615234e-02 -2.274775356054306030e-01 -3.314907252788543701e-01 1.847468018531799316e-01 -1.443074047565460205e-01 1.130144372582435608e-01 7.372673600912094116e-02 -1.217316985130310059e-01 -1.380725055932998657e-01 -1.614073514938354492e-01 9.926933050155639648e-02 5.297862887382507324e-01
1.781729310750961304e-01 1.019613221287727356e-01 -2.148930430412292480e-01 8.225077390670776367e-02 1.836856901645660400e-01 -1.890306025743484497e-01 -4.623660817742347717e-02 -2.864694297313690186e-01 8.675299584865570068e-02 -1.212727278470993042e-01 5.549521371722221375e-02 -2.169891893863677979e-01 -2.058148831129074097e-01 9.186021238565444946e-02 -2.448264695703983307e-02 4.691601544618606567e-02 -3.293358087539672852e-01 2.354841865599155426e-02 4.842525720596313477e-02 2.430458813905715942e-01 -5.347729846835136414e-02 -2.476247847080230713e-01 -3.495151177048683167e-02 1.621880084276199341e-01 3.072654828429222107e-02 6.087661907076835632e-02 -8.151112496852874756e-02 1.389767229557037354e-01 -4.444270730018615723e-01 -2.462670058012008667e-01 2.018056958913803101e-01 1.833256185054779053e-01
-1.226533800363540649e-01 1.429870426654815674e-01 6.192376464605331421e-02 9.214438498020172119e-03 -1.571942269802093506e-01 -2.800377905368804932e-01 -1.016257777810096741e-01 -1.807857900857925415e-01 3.326483964920043945e-01 1.101408749818801880e-01 7.602496538311243057e-03 1.401185691356658936e-01 -2.647311091423034668e-01 1.771123707294464111e-01 1.981176137924194336e-01 -6.837178021669387817e-02 -1.179367229342460632e-01 1.265229284763336182e-01 -1.903852969408035278e-01 -8.801497519016265869e-02 1.163550689816474915e-01 -3.351683914661407471e-01 8.442141115665435791e-02 3.334097564220428467e-01 1.430733781307935715e-02 -7.356763631105422974e-02 1.633965075016021729e-01 3.731857240200042725e-02 1.609464287757873535e-01 -2.477680295705795288e-01 8.427199721336364746e-02 2.835789024829864502e-01
9.925038367509841919e-02 2.341458350419998169e-01 -1.802274733781814575e-01 -3.701303154230117798e-02 1.398791074752807617e-01 -2.179391086101531982e-01 -1.551348268985748291e-01 -8.504173159599304199e-02 5.825150758028030396e-02 2.837980985641479492e-01 3.851886838674545288e-02 8.825037628412246704e-02 3.507580235600471497e-02 1.026379838585853577e-01 5.474088713526725769e-02 -2.063088566064834595e-01 -2.082436829805374146e-01 -3.117624223232269287e-01 5.968545377254486084e-02 1.849866807460784912e-01 -1.760746240615844727e-01 -2.904281020164489746e-01 -8.760279417037963867e-02 2.649830281734466553e-01 1.341099739074707031e-01 1.111329123377799988e-01 -1.374580413103103638e-01 8.805634081363677979e-02 -3.025109134614467621e-02 -5.291283875703811646e-02 9.048406779766082764e-02 4.605517089366912842e-01
1.970395445823669434e-01 -9.474094957113265991e-03 3.938425332307815552e-02 -5.542746931314468384e-02 -1.190105527639389038e-01 -8.288166671991348267e-02 4.555179178714752197e-02 -2.529362142086029053e-01 2.198367416858673096e-01 2.364336550235748291e-01 -7.457083463668823242e-02 1.207423135638237000e-01 -8.566509932279586792e-02 2.693742811679840088e-01 2.064756900072097778e-01 -3.066945970058441162e-01 -7.737089693546295166e-02 1.450151205062866211e-01 -2.389561980962753296e-01 -4.945617169141769409e-02 2.164348773658275604e-02 -4.479588568210601807e-01 -1.055995598435401917e-01 1.193086653947830200e-01 3.960049524903297424e-02 6.668888777494430542e-02 1.065057143568992615e-01 -2.314719855785369873e-01 1.203599292784929276e-02 -1.624411493539810181e-01 3.051305711269378662e-01 1.573418676853179932e-01
2.742626070976257324e-01 1.198101490736007690e-01 1.877128481864929199e-01 -1.762604340910911560e-02 1.790980547666549683e-01 -4.699703678488731384e-02 -1.485550701618194580e-01 1.432587206363677979e-01 2.615394592285156250e-01 -7.650021463632583618e-03 -1.692572236061096191e-01 -6.016920506954193115e-02 9.202109649777412415e-03 -6.435652077198028564e-02 1.801316393539309502e-03 -2.217745631933212280e-01 -3.009252250194549561e-01 3.703179210424423218e-02 2.553918212652206421e-02 -1.967206001281738281e-01 -1.880191080272197723e-02 -1.233674064278602600e-01 -2.530807852745056152e-01 -1.194438487291336060e-01 -1.521962583065032959e-01 1.330057233572006226e-01 4.644391238689422607e-01 -2.975448966026306152e-01 -5.507723614573478699e-02 2.839698083698749542e-02 1.021826714277267456e-01 2.435543984174728394e-01
3.747781515121459961e-01 -1.766430437564849854e-01 -1.026976630091667175e-01 8.898807317018508911e-02 7.762469351291656494e-02 -3.582485020160675049e-01 -1.152370199561119080e-01 -4.589693248271942139e-02 7.504776865243911743e-02 5.769935995340347290e-02 1.286258106119930744e-03 3.091024756431579590e-01 1.658976972103118896e-01 6.086849048733711243e-02 -7.667657732963562012e-02 -8.697808720171451569e-03 -3.450798988342285156e-02 2.139949500560760498e-01 1.953555271029472351e-03 -5.172828957438468933e-02 -4.131680727005004883e-02 -2.941028177738189697e-01 -1.514109522104263306e-01 1.464494317770004272e-01 1.785665750503540039e-02 -1.121296267956495285e-02 3.186270222067832947e-02 -2.509114146232604980e-01 -1.307322531938552856e-01 -1.503778100013732910e-01 2.192204892635345459e-01 4.289647638797760010e-01
1.597432345151901245e-01 1.760407537221908569e-01 1.323591768741607666e-01 -1.414731442928314209e-01 -4.506077244877815247e-02 -3.169702291488647461e-01 -1.306249648332595825e-01 7.140249013900756836e-02 3.539554476737976074e-01 5.271450430154800415e-02 2.713352441787719727e-01 -1.401410996913909912e-02 -5.468230322003364563e-02 1.534596681594848633e-01 4.912036657333374023e-02 9.223403036594390869e-02 -3.256910741329193115e-01 -2.508971393108367920e-01 8.219663985073566437e-03 -1.553530991077423096e-01 2.598066627979278564e-01 -3.139959871768951416e-01 -1.129194349050521851e-01 1.101772934198379517e-01 -1.077201962471008301e-01 4.741542041301727295e-02 -1.157327368855476379e-01 -4.002400115132331848e-02 1.712105423212051392e-01 2.175466902554035187e-02 2.558369338512420654e-01 1.834615916013717651e-01
4.989638924598693848e-02 1.386656193062663078e-03 1.627682000398635864e-01 -7.739963382482528687e-02 9.846065938472747803e-02 -2.076883912086486816e-01 3.822980076074600220e-02 -1.816470324993133545e-01 3.459809720516204834e-01 -2.030837535858154297e-01 -3.065677732229232788e-02 9.411925822496414185e-02 2.482295632362365723e-01 1.879382729530334473e-01 -9.045952558517456055e-02 -9.997248649597167969e-02 -2.297223061323165894e-01 -8.056563884019851685e-02 -1.447463631629943848e-01 1.456002593040466309e-01 -1.596447080373764038e-01 -5.722603201866149902e-02 6.752938777208328247e-02 1.646036505699157715e-01 3.185278177261352539e-01 2.711368799209594727e-01 2.880870103836059570e-01 -3.717420622706413269e-02 -2.588142454624176025e-01 -2.925334870815277100e-01 -8.554270863533020020e-02 1.040120795369148254e-01
-1.450562626123428345e-01 2.080464065074920654e-01 1.637724786996841431e-01 8.127227425575256348e-02 2.800007723271846771e-02 -3.317747712135314941e-01 6.182565912604331970e-02 -2.326633930206298828e-01 2.104635983705520630e-01 2.904577851295471191e-01 4.187837988138198853e-02 -2.508356273174285889e-01 -2.542876005172729492e-01 1.126616001129150391e-01 -1.892618462443351746e-02 -3.786740452051162720e-02 -1.641044020652770996e-01 2.637202739715576172e-01 -1.472604125738143921e-01 -1.760488599538803101e-01 -2.198297232389450073e-01 -1.036423668265342712e-01 1.118340492248535156e-01 1.091275215148925781e-01 -8.667504042387008667e-02 9.547910094261169434e-02 1.945086866617202759e-01 -3.458507061004638672e-01 -6.697388738393783569e-02 3.471948578953742981e-02 2.196624875068664551e-01 1.726139336824417114e-02
-1.883947849273681641e-01 3.378750011324882507e-02 5.322197452187538147e-02 1.454062759876251221e-01 -2.305436320602893829e-02 -6.498838216066360474e-02 -1.700928360223770142e-01 9.268083423376083374e-02 3.586940169334411621e-01 1.166612878441810608e-01 -8.444361155852675438e-04 -4.844316840171813965e-02 -1.252916604280471802e-01 1.011572107672691345e-01 -1.210247725248336792e-02 1.447372138500213623e-01 -2.996510863304138184e-01 -3.059360198676586151e-02 1.050828397274017334e-01 2.892898917198181152e-01 -2.318447977304458618e-01 -8.459076285362243652e-02 -2.552855908870697021e-01 3.679980710148811340e-02 9.416318684816360474e-02 3.113008737564086914e-01 5.647857673466205597e-03 6.649847328662872314e-02 -3.502206802368164062e-01 -2.115563154220581055e-01 8.622755110263824463e-02 3.278782665729522705e-01
-1.075467318296432495e-01 8.753050863742828369e-02 2.172588855028152466e-01 -1.239192262291908264e-01 9.482729248702526093e-03 -3.552636802196502686e-01 -3.864969313144683838e-01 -4.383303970098495483e-02 1.610783301293849945e-02 1.385745257139205933e-01 -1.617755554616451263e-02 -7.559088617563247681e-02 -5.328652262687683105e-02 -5.915316939353942871e-02 -3.757794573903083801e-02 2.083974480628967285e-01 7.763484120368957520e-02 4.058002680540084839e-02 -2.756967842578887939e-01 -2.789455950260162354e-01 3.783431311603635550e-04 -2.738148272037506104e-01 -8.751867711544036865e-02 2.753232717514038086e-01 -1.120995804667472839e-01 6.445892900228500366e-02 1.332231462001800537e-01 5.815738067030906677e-02 -6.456165015697479248e-02 -3.965403139591217041e-01 1.446676701307296753e-01 1.544980108737945557e-01
-4.751637950539588928e-02 1.809616573154926300e-02 1.686604460701346397e-03 1.452663689851760864e-01 8.782763034105300903e-02 3.704019263386726379e-02 -2.215003035962581635e-02 7.830990850925445557e-02 -3.324411436915397644e-02 -1.452455967664718628e-01 -2.324496656656265259e-01 -1.730747073888778687e-01 2.395672909915447235e-02 1.767912060022354126e-01 -1.284712255001068115e-01 -1.602030843496322632e-01 -4.780810773372650146e-01 -1.008909493684768677e-01 -1.618370562791824341e-01 -1.805086880922317505e-01 1.836452037096023560e-01 -2.812923789024353027e-01 -3.150826096534729004e-01 2.585470080375671387e-01 -2.185161560773849487e-01 1.383051276206970215e-01 7.052360475063323975e-02 -7.958644628524780273e-02 -2.480616420507431030e-01 8.857183903455734253e-02 2.306708544492721558e-01 5.611669272184371948e-02
-2.801335453987121582e-01 5.601187422871589661e-02 1.362317204475402832e-01 2.152439206838607788e-01 1.115688383579254150e-01 -2.163529545068740845e-01 -3.233315944671630859e-01 -3.712857365608215332e-01 3.670586347579956055e-01 -2.774630486965179443e-02 4.284692555665969849e-02 -7.991588115692138672e-02 1.197984442114830017e-01 1.261510550975799561e-01 -2.042876332998275757e-01 7.773134112358093262e-02 -3.552619814872741699e-01 7.170806825160980225e-02 -2.394824847579002380e-02 1.338873952627182007e-01 -2.128486037254333496e-01 -2.062564939260482788e-01 6.421542167663574219e-02 -2.897225506603717804e-02 3.744328394532203674e-02 -3.516078367829322815e-02 -2.929278463125228882e-02 1.825742051005363464e-02 7.279311120510101318e-02 -1.157094240188598633e-01 1.716948002576828003e-01 1.882086843252182007e-01
-5.572197027504444122e-03 2.335285246372222900e-01 -1.313647478818893433e-01 7.046858314424753189e-03 1.463284641504287720e-01 -2.345399260520935059e-01 8.992271870374679565e-02 -2.333691902458667755e-02 2.606416344642639160e-01 9.914119541645050049e-02 5.239825695753097534e-03 1.679744273424148560e-01 1.689926385879516602e-01 1.470305025577545166e-01 -1.563450247049331665e-01 -1.489022672176361084e-01 7.743563503026962280e-03 3.394145146012306213e-02 -2.228751927614212036e-01 -3.170048817992210388e-02 -4.601116776466369629e-01 -1.628961116075515747e-01 -4.035070538520812988e-02 1.088321655988693237e-01 4.160064831376075745e-02 2.033601999282836914e-01 -1.542853116989135742e-01 -8.627845346927642822e-02 -2.001051753759384155e-01 -1.366129219532012939e-01 5.523955449461936951e-02 4.478683471679687500e-01
3.549384176731109619e-01 1.987994611263275146e-01 -6.877610832452774048e-02 -9.908974915742874146e-02 -2.096296995878219604e-01 -2.850157916545867920e-01 -1.906263083219528198e-01 -1.839412301778793335e-01 2.906484305858612061e-01 7.311902940273284912e-02 1.603889167308807373e-01 3.194253146648406982e-02 1.580064743757247925e-01 -2.196395099163055420e-01 -1.063562408089637756e-01 -8.811502158641815186e-02 -2.281224727630615234e-01 2.224816707894206047e-03 -1.517959386110305786e-01 -1.705625802278518677e-01 -1.493845134973526001e-02 5.191295593976974487e-02 1.508069187402725220e-01 2.007181793451309204e-01 -2.144180536270141602e-01 -2.737177908420562744e-02 5.929954722523689270e-02 -6.336060911417007446e-02 -1.903497874736785889e-01 -1.922169700264930725e-02 2.916404008865356445e-01 2.640207707881927490e-01
2.003909945487976074e-01 9.119740128517150879e-02 -1.276057362556457520e-01 1.820537261664867401e-02 2.212624698877334595e-01 -2.763080298900604248e-01 -5.124028027057647705e-02 2.191256731748580933e-02 1.534975022077560425e-01 3.142681121826171875e-01 6.643401086330413818e-02 2.449105679988861084e-01 -2.079930454492568970e-01 1.736748814582824707e-01 -2.232584636658430099e-03 1.319375336170196533e-01 -2.777161002159118652e-01 2.478379458189010620e-01 -2.095996588468551636e-01 1.561058759689331055e-01 -1.384214013814926147e-01 -2.520405352115631104e-01 1.455172449350357056e-01 4.978717304766178131e-03 -9.246163070201873779e-02 1.813782751560211182e-01 7.884395867586135864e-02 3.137103095650672913e-02 -1.207109764218330383e-01 -4.813876375555992126e-02 3.347333669662475586e-01 2.015617042779922485e-01
-2.165779471397399902e-01 -1.765591651201248169e-01 1.211635991930961609e-01 -1.083717495203018188e-01 7.326426357030868530e-02 -1.044664233922958374e-01 -1.633310467004776001e-01 1.886544674634933472e-01 3.086087107658386230e-01 1.529835443943738937e-02 4.517389833927154541e-02 1.238653436303138733e-01 -5.052872002124786377e-02 1.074417233467102051e-01 -6.699280440807342529e-02 -9.499072283506393433e-02 -3.126368820667266846e-01 6.118649244308471680e-02 9.853143244981765747e-03 -3.945067524909973145e-03 -4.412408769130706787e-01 -1.726485043764114380e-02 -2.176340222358703613e-01 3.826658800244331360e-02 1.642809063196182251e-01 2.485134899616241455e-01 1.254187524318695068e-01 -1.946426033973693848e-01 -2.751931846141815186e-01 -2.856827676296234131e-01 8.308355510234832764e-02 1.563722044229507446e-01
-5.827669426798820496e-02 1.940346509218215942e-01 -1.101992651820182800e-01 2.649106457829475403e-02 -1.889926963485777378e-03 -3.214207589626312256e-01 -2.648178935050964355e-01 -1.187462508678436279e-01 1.783578842878341675e-01 -2.981930412352085114e-02 -3.112818114459514618e-02 -2.528535127639770508e-01 -3.639406710863113403e-02 2.480179630219936371e-02 1.603184044361114502e-01 1.092532351613044739e-01 -1.512409746646881104e-01 1.690077334642410278e-01 -8.613469451665878296e-02 1.563393622636795044e-01 -2.168574333190917969e-01 -2.730122506618499756e-01 1.621471047401428223e-01 -8.866463601589202881e-02 1.137586459517478943e-01 6.772670149803161621e-02 1.712104976177215576e-01 -8.976520597934722900e-02 1.006556004285812378e-01 -3.188075125217437744e-01 1.651191413402557373e-01 4.340904653072357178e-01
-1.072724349796772003e-02 -1.074553504586219788e-01 -6.658325437456369400e-03 -5.240225791931152344e-02 -1.488829106092453003e-01 -3.606401979923248291e-01 -1.807842254638671875e-01 3.263892978429794312e-02 1.054278761148452759e-01 -4.056014865636825562e-02 2.603513002395629883e-01 2.656894326210021973e-01 6.413006782531738281e-02 -4.373065382242202759e-02 -1.365095525979995728e-01 1.870802640914916992e-01 -2.377465218305587769e-01 1.066009849309921265e-01 -1.754296272993087769e-01 -1.798879168927669525e-02 1.318688504397869110e-02 -2.377627193927764893e-01 -3.126271367073059082e-01 1.515367329120635986e-01 2.391503565013408661e-02 -5.480936914682388306e-02 3.098388016223907471e-01 -2.137370966374874115e-02 -3.930652439594268799e-01 -1.392003744840621948e-01 1.936162710189819336e-01 3.149395436048507690e-02
-1.355783198960125446e-03 1.759605482220649719e-03 9.072058647871017456e-02 1.133633330464363098e-01 1.114457920193672180e-01 3.039112687110900879e-02 1.488296687602996826e-01 2.678207680583000183e-02 4.053351581096649170e-01 7.287587225437164307e-02 6.299357861280441284e-02 -5.020610243082046509e-02 2.220314294099807739e-01 1.123010218143463135e-01 1.209857985377311707e-01 1.495562121272087097e-02 -3.264808058738708496e-01 -3.313929960131645203e-02 8.714804053306579590e-02 -7.598698139190673828e-02 -3.324807882308959961e-01 -1.720853000879287720e-01 -5.022214055061340332e-01 -5.986934155225753784e-02 -1.238491237163543701e-01 3.832890093326568604e-02 1.310717761516571045e-01 -1.835450530052185059e-01 -3.630706295371055603e-02 -2.832052707672119141e-01 9.413084387779235840e-02 1.214523985981941223e-01
1.144937723875045776e-01 -4.795582219958305359e-02 4.380613937973976135e-02 -8.992835879325866699e-02 1.587872207164764404e-01 -1.944649964570999146e-01 -1.470552980899810791e-01 -2.112682722508907318e-02 3.233413398265838623e-02 -3.162885829806327820e-02 2.461987286806106567e-01 -2.631391584873199463e-01 5.937173590064048767e-02 1.747566908597946167e-01 -6.840300559997558594e-02 -2.143289446830749512e-01 -2.684700787067413330e-01 3.069926798343658447e-01 -5.333868265151977539e-01 8.920894563198089600e-02 2.229694277048110962e-02 -1.013251300901174545e-02 -1.222918108105659485e-01 1.064374521374702454e-01 -1.659562885761260986e-01 -3.622790798544883728e-02 1.908506602048873901e-01 -8.771140873432159424e-02 -2.588401734828948975e-01 -8.577077835798263550e-02 1.637527942657470703e-01 1.144347041845321655e-01
2.588428556919097900e-01 8.460208773612976074e-02 -2.565439641475677490e-01 7.365188002586364746e-02 1.671062223613262177e-02 4.483498260378837585e-02 -2.313094884157180786e-01 -1.127411872148513794e-01 4.762457683682441711e-02 3.309250771999359131e-01 -4.685129038989543915e-03 7.941598445177078247e-02 1.004670839756727219e-02 1.270085722208023071e-01 -1.002012863755226135e-01 -2.351862192153930664e-01 -2.258220016956329346e-01 -2.109541445970535278e-01 3.736773878335952759e-02 -2.178130298852920532e-01 -1.137336492538452148e-01 1.273202300071716309e-01 -6.217342615127563477e-02 2.576172947883605957e-01 -8.843238651752471924e-02 7.438794523477554321e-02 1.723118275403976440e-01 -9.212836623191833496e-02 -4.068409204483032227e-01 -5.183748900890350342e-02 1.840381473302841187e-01 2.984667420387268066e-01
-8.345465175807476044e-04 1.561467796564102173e-01 -2.020184695720672607e-02 -5.644624680280685425e-02 -1.949868947267532349e-01 -1.452275514602661133e-01 -2.668921053409576416e-01 -2.617346942424774170e-01 4.993864893913269043e-01 4.764608293771743774e-02 -1.019855514168739319e-01 1.272599697113037109e-01 -1.027354598045349121e-01 1.220041438937187195e-01 -1.770022064447402954e-01 -1.847301274538040161e-01 -9.383409470319747925e-02 2.983028255403041840e-02 3.216145327314734459e-03 3.263187780976295471e-02 1.463128924369812012e-01 -2.790302336215972900e-01 -3.645152598619461060e-02 1.141256242990493774e-01 9.756592661142349243e-02 7.195471972227096558e-02 2.715233862400054932e-01 1.948771029710769653e-01 -3.598458468914031982e-01 -1.501660943031311035e-01 2.934805117547512054e-02 -1.846161857247352600e-02
1.288937125355005264e-02 2.959394827485084534e-02 -5.664395168423652649e-02 -6.602454185485839844e-02 1.940896064043045044e-01 3.792971745133399963e-02 -1.534524024464190006e-03 -9.685245901346206665e-02 -6.995518505573272705e-02 -3.153185248374938965e-01 7.140837609767913818e-02 -2.593159377574920654e-01 3.942150622606277466e-02 1.579042822122573853e-01 -6.768818944692611694e-02 8.763155341148376465e-02 -3.759205341339111328e-01 -1.924886256456375122e-01 -3.280757367610931396e-01 -5.580298230051994324e-02 9.841429069638252258e-03 -1.882726252079010010e-01 -6.112733483314514160e-02 2.217624336481094360e-01 -2.498921602964401245e-01 3.895478248596191406e-01 8.608441799879074097e-02 2.999510243535041809e-02 -1.936500072479248047e-01 2.969583496451377869e-02 1.929875165224075317e-01 2.275552749633789062e-01
-2.333777099847793579e-01 1.248943135142326355e-01 -2.743042707443237305e-01 4.423893690109252930e-01 1.260677576065063477e-01 -2.429315596818923950e-01 -4.016500338912010193e-02 5.949041247367858887e-02 1.676299870014190674e-01 -1.440093070268630981e-01 1.938055455684661865e-01 -9.490800648927688599e-02 5.148789659142494202e-02 1.203608810901641846e-01 5.417965725064277649e-02 1.934694647789001465e-01 -3.679121732711791992e-01 -6.195612996816635132e-02 9.321800619363784790e-02 1.052792966365814209e-01 -9.986641258001327515e-02 -3.651639446616172791e-02 -2.018658816814422607e-01 1.770327985286712646e-01 2.098070457577705383e-02 1.731350868940353394e-01 5.095700174570083618e-02 -1.118854386731982231e-03 -6.795257329940795898e-02 -2.992410361766815186e-01 2.218080125749111176e-02 2.365940660238265991e-01
1.673220098018646240e-02 -1.806947030127048492e-02 5.961117520928382874e-02 -8.570468425750732422e-02 2.544434666633605957e-01 -3.199450075626373291e-01 -1.825660318136215210e-01 2.755458280444145203e-02 2.293564975261688232e-01 1.100212633609771729e-01 -2.952302806079387665e-02 5.950205028057098389e-02 7.623772253282368183e-04 2.281402610242366791e-02 2.421204298734664917e-01 -1.783735007047653198e-01 -2.975633740425109863e-01 -2.739034593105316162e-01 -2.241186648607254028e-01 -2.825097367167472839e-02 -5.753600597381591797e-02 5.363935232162475586e-02 -2.311991304159164429e-01 -8.806880563497543335e-02 -3.034757375717163086e-01 -5.554984137415885925e-02 1.444595903158187866e-01 -1.599507033824920654e-01 -1.446002870798110962e-01 -3.521237671375274658e-01 -3.792101889848709106e-02 2.392733246088027954e-01
8.836264908313751221e-02 8.504140377044677734e-02 -1.188434511423110962e-01 -1.926054507493972778e-01 -7.019747793674468994e-02 -5.074223875999450684e-02 -2.889059484004974365e-02 -2.643235027790069580e-01 4.458956718444824219e-01 1.086577679961919785e-02 -2.939656749367713928e-02 1.466136127710342407e-01 -3.768297284841537476e-02 1.571173220872879028e-01 2.710169367492198944e-02 -2.408446073532104492e-01 -7.333330065011978149e-02 1.425171941518783569e-01 -1.114398539066314697e-01 3.580331802368164062e-02 3.031292464584112167e-03 -4.091830253601074219e-01 -1.486052274703979492e-01 2.344513535499572754e-01 4.030646011233329773e-02 -4.373796656727790833e-02 2.877082228660583496e-01 -9.831284731626510620e-02 1.651817262172698975e-01 -2.887126505374908447e-01 2.149459868669509888e-01 1.126355752348899841e-01
-1.507003754377365112e-01 2.419900298118591309e-01 -1.112203896045684814e-01 2.402608096599578857e-02 1.063546538352966309e-01 -1.018355339765548706e-01 -4.347569867968559265e-02 3.071415238082408905e-02 1.411143839359283447e-01 -7.223522663116455078e-02 2.185982614755630493e-01 -1.460720449686050415e-01 2.788391113281250000e-01 2.095607668161392212e-02 -5.548858270049095154e-02 -1.285029351711273193e-01 -1.871591061353683472e-01 -1.726920902729034424e-01 -7.375086843967437744e-02 1.423202008008956909e-01 -1.223503276705741882e-01 -1.372667253017425537e-01 -2.457046061754226685e-01 8.254440873861312866e-02 3.346972912549972534e-02 1.478212177753448486e-01 4.122140705585479736e-01 -9.726463258266448975e-02 -4.133211076259613037e-01 1.255666762590408325e-01 -2.191049605607986450e-01 2.464348375797271729e-01
7.223754376173019409e-02 1.019450128078460693e-01 6.965526193380355835e-02 1.927487254142761230e-01 -4.423567559570074081e-03 -6.025782600045204163e-02 -1.938526183366775513e-01 -2.203942537307739258e-01 2.161888778209686279e-01 -7.881731539964675903e-02 3.108421713113784790e-02 -2.592193782329559326e-01 1.978219151496887207e-01 -8.480725437402725220e-02 -3.497905135154724121e-01 -3.474945425987243652e-01 -3.302504122257232666e-01 -1.993658393621444702e-01 -1.329164952039718628e-02 -1.020159423351287842e-01 -1.045260280370712280e-01 -1.071668341755867004e-01 1.145560014992952347e-02 1.748598217964172363e-01 -1.490364372730255127e-01 -1.213744282722473145e-02 8.877013623714447021e-02 -5.861122906208038330e-02 -3.479329347610473633e-01 1.374339461326599121e-01 3.230678290128707886e-02 2.342271506786346436e-01
-2.891247570514678955e-01 2.388523817062377930e-01 4.252151027321815491e-02 1.180546432733535767e-01 3.638663291931152344e-01 -4.562253132462501526e-02 -1.174757629632949829e-01 -1.110848635435104370e-01 1.641876250505447388e-01 -5.443537607789039612e-02 1.629173457622528076e-01 5.704580247402191162e-02 2.113005667924880981e-01 1.513273566961288452e-01 -2.638467848300933838e-01 -3.053820133209228516e-01 -1.591367721557617188e-01 -7.948669046163558960e-02 -1.381585597991943359e-01 -6.912916898727416992e-02 -2.687814533710479736e-01 -1.275415718555450439e-01 -9.785243123769760132e-02 2.089937925338745117e-01 -3.502842485904693604e-01 2.125313133001327515e-01 6.219701468944549561e-02 -5.188331380486488342e-02 -2.704822458326816559e-02 4.616871476173400879e-02 -5.293192341923713684e-02 1.244407594203948975e-01
8.015337586402893066e-02 -5.496181547641754150e-02 9.196922928094863892e-02 -2.477386966347694397e-02 -2.174089998006820679e-01 -6.063367705792188644e-03 -3.235698118805885315e-02 -1.879768222570419312e-01 2.604878842830657959e-01 2.732706628739833832e-02 -7.762600481510162354e-02 2.258603721857070923e-01 1.290099471807479858e-01 -1.158450916409492493e-02 4.659649450331926346e-03 2.422888949513435364e-02 -2.071551978588104248e-01 -1.556544331833720207e-03 -1.912785023450851440e-01 9.382818639278411865e-02 -5.688961967825889587e-02 -2.550599575042724609e-01 -3.045562505722045898e-01 2.602922916412353516e-01 -4.404818713665008545e-01 2.327194660902023315e-01 6.576056475751101971e-04 -2.947917282581329346e-01 -2.580232024192810059e-01 -6.211159378290176392e-02 9.766909480094909668e-02 -1.503568440675735474e-01
2.354815155267715454e-01 1.392826624214649200e-02 9.083539992570877075e-02 3.106459975242614746e-01 -9.515418112277984619e-02 -3.428204953670501709e-01 -1.012528315186500549e-01 -1.573258191347122192e-01 -1.509676426649093628e-01 1.228750571608543396e-01 2.688882313668727875e-02 1.172587350010871887e-01 -1.158125326037406921e-01 1.700147986412048340e-01 1.216984260827302933e-02 -2.451844364404678345e-01 -3.902683556079864502e-01 -2.280550301074981689e-01 -3.696521744132041931e-02 -1.874243617057800293e-01 -1.827834993600845337e-01 -2.889906167984008789e-01 -2.608741447329521179e-02 -2.050824835896492004e-02 1.996314078569412231e-01 4.571605101227760315e-02 1.729567646980285645e-01 -1.161454617977142334e-01 -1.472519636154174805e-01 -1.608213335275650024e-01 8.047249168157577515e-02 1.576934009790420532e-01
1.323031038045883179e-01 -3.650641441345214844e-02 9.817951172590255737e-02 2.763910591602325439e-01 -2.625425457954406738e-01 -5.907610803842544556e-02 -5.060453340411186218e-02 -4.327354580163955688e-02 2.316205203533172607e-01 -8.613292872905731201e-02 -1.187492087483406067e-01 1.220433861017227173e-01 3.853749111294746399e-02 2.353430837392807007e-01 7.180701941251754761e-02 1.183206588029861450e-01 -3.353693485260009766e-01 -1.744367927312850952e-02 -1.868139654397964478e-01 -2.752759754657745361e-01 6.986311078071594238e-02 -6.809487938880920410e-02 -1.680727303028106689e-01 1.663967072963714600e-01 -2.216738164424896240e-01 2.440782040357589722e-01 -1.339754322543740273e-03 -3.328186273574829102e-01 -2.582749128341674805e-01 -2.237747311592102051e-01 1.072328239679336548e-01 -1.245746538043022156e-01
-2.733913958072662354e-01 -1.227054446935653687e-01 1.366610173135995865e-02 2.940534949302673340e-01 2.134461700916290283e-01 -2.209357619285583496e-01 -4.405940882861614227e-03 -2.456116378307342529e-01 2.566784918308258057e-01 -1.572838127613067627e-01 2.955392301082611084e-01 -4.551874101161956787e-02 -2.235125564038753510e-02 4.377070441842079163e-02 -5.838197469711303711e-02 -1.918891072273254395e-01 -2.309975326061248779e-01 -9.576943516731262207e-02 -1.412253975868225098e-01 -4.941328987479209900e-02 2.351326346397399902e-01 -1.089108437299728394e-01 7.335287332534790039e-02 -5.406346544623374939e-02 9.834231436252593994e-02 1.750328093767166138e-01 3.378651440143585205e-01 -4.866160824894905090e-02 2.013789862394332886e-02 -2.699872851371765137e-01 2.273707687854766846e-01 6.286673992872238159e-02
-8.406483381986618042e-02 -6.738817691802978516e-02 2.018536180257797241e-01 7.827622443437576294e-02 -1.240335330367088318e-01 -2.793854773044586182e-01 -2.717692963778972626e-02 -2.448582649230957031e-02 2.471013069152832031e-01 6.748539209365844727e-02 -4.730088263750076294e-02 1.206306368112564087e-01 2.558903396129608154e-01 1.608260571956634521e-01 -1.588784158229827881e-01 4.470856487751007080e-02 -2.137062400579452515e-01 -1.725001633167266846e-02 -1.022666916251182556e-01 -4.148969650268554688e-01 3.284322917461395264e-01 -3.764061490073800087e-03 -1.435124874114990234e-01 3.788648843765258789e-01 5.112470686435699463e-02 9.432953596115112305e-02 -9.537361562252044678e-03 3.398404642939567566e-02 -2.574472725391387939e-01 -1.384493410587310791e-01 1.974092572927474976e-01 8.941516280174255371e-02
-1.685164123773574829e-01 7.548597455024719238e-02 -1.255566924810409546e-01 2.135604470968246460e-01 1.009272485971450806e-01 -1.352310329675674438e-01 -4.358984902501106262e-02 1.042575538158416748e-01 1.578573510050773621e-02 1.716432720422744751e-01 -1.099783480167388916e-01 -2.840142846107482910e-01 7.854652404785156250e-02 -1.445594877004623413e-01 -9.172391146421432495e-02 1.093386560678482056e-01 -2.415052205324172974e-01 1.383347213268280029e-01 4.623086377978324890e-02 -9.887445718050003052e-02 -7.527260482311248779e-02 -1.650145351886749268e-01 -1.562723964452743530e-01 2.596605420112609863e-01 -2.654478847980499268e-01 3.096886575222015381e-01 -2.498080581426620483e-02 -2.318050861358642578e-01 -1.581086814403533936e-01 -3.786552846431732178e-01 -1.654403954744338989e-01 2.505832016468048096e-01
-6.145367026329040527e-02 -3.647644817829132080e-02 3.379505500197410583e-02 1.885720789432525635e-01 -1.186905503273010254e-01 8.706206828355789185e-02 -1.240584179759025574e-01 2.812121063470840454e-02 2.618305385112762451e-01 5.410260707139968872e-02 2.439901381731033325e-01 -7.826597988605499268e-02 2.032600492238998413e-01 3.521146625280380249e-02 -4.326575994491577148e-01 1.039934344589710236e-02 -1.317282468080520630e-01 2.083967328071594238e-01 1.938255503773689270e-02 -1.310373693704605103e-01 -7.926709949970245361e-02 -5.813683569431304932e-02 -8.010002970695495605e-02 2.318734228610992432e-01 -2.246589213609695435e-01 2.114966958761215210e-01 2.749169766902923584e-01 -6.202849373221397400e-02 -2.936930023133754730e-02 -3.659180104732513428e-01 -3.149295598268508911e-02 3.078905344009399414e-01
2.820250205695629120e-02 -1.222118269652128220e-03 -3.985557332634925842e-02 4.735922440886497498e-02 -6.373395025730133057e-02 -2.184361368417739868e-01 -3.836717829108238220e-02 -7.982686161994934082e-02 3.564273715019226074e-01 1.247395500540733337e-01 1.919666826725006104e-01 1.237932518124580383e-01 2.610516548156738281e-01 1.322160363197326660e-01 -6.865949928760528564e-02 1.693719998002052307e-02 -1.184677258133888245e-01 1.711491048336029053e-01 1.304313242435455322e-01 -1.696832627058029175e-01 3.796740472316741943e-01 -2.582033048383891582e-04 -2.303539402782917023e-02 4.351151883602142334e-01 -2.690140008926391602e-01 4.479303583502769470e-02 1.273635476827621460e-01 -1.034639999270439148e-01 -7.112627476453781128e-02 -1.883107125759124756e-01 2.668353319168090820e-01 -1.190917640924453735e-01
2.630028724670410156e-01 2.293195575475692749e-01 1.742133647203445435e-01 1.114551872014999390e-01 -4.140344262123107910e-02 -7.779003679752349854e-02 -1.422476470470428467e-01 2.129665464162826538e-01 1.245145499706268311e-01 -1.256202608346939087e-01 1.813951134681701660e-01 -9.143822640180587769e-02 -9.685192257165908813e-02 -3.179405257105827332e-02 -7.694300264120101929e-03 6.961978226900100708e-02 -9.622117877006530762e-02 1.702000759541988373e-02 -5.721877142786979675e-02 -5.306111648678779602e-03 -1.834550350904464722e-01 1.417858451604843140e-01 -2.085724622011184692e-01 3.578452467918395996e-01 -1.241778731346130371e-01 3.689924478530883789e-01 9.598840773105621338e-02 -1.681503206491470337e-01 -1.645970791578292847e-01 -2.116361558437347412e-01 3.969996571540832520e-01 1.324699819087982178e-01
-2.370601743459701538e-01 1.068373471498489380e-01 1.185715869069099426e-01 1.072726622223854065e-01 1.204225793480873108e-01 -2.344570755958557129e-01 -3.628506660461425781e-01 -3.876132369041442871e-01 2.757591605186462402e-01 6.511173211038112640e-03 -7.827364653348922729e-02 -1.295717060565948486e-01 4.140244796872138977e-02 5.685254558920860291e-02 -6.575022637844085693e-02 -3.238846734166145325e-02 -3.403430879116058350e-01 6.032225862145423889e-02 -1.215867046266794205e-02 -9.206171147525310516e-03 -2.737601101398468018e-01 -2.459336817264556885e-01 5.307751893997192383e-02 -5.279305949807167053e-02 1.194912493228912354e-01 -5.855111405253410339e-02 -5.378966405987739563e-02 -1.005862802267074585e-01 1.534881740808486938e-01 -1.533535271883010864e-01 1.714569181203842163e-01 2.796390056610107422e-01
-8.575669676065444946e-02 2.396590262651443481e-01 1.093241386115550995e-02 2.578836083412170410e-01 -7.104946672916412354e-02 -3.455256223678588867e-01 7.874865829944610596e-02 -1.637602224946022034e-02 3.282944858074188232e-01 7.158997002989053726e-03 -2.710339426994323730e-02 1.615061908960342407e-01 2.461862862110137939e-01 2.845640182495117188e-01 8.118746918626129627e-04 -5.751986429095268250e-02 -5.278424918651580811e-02 1.329337954521179199e-01 -1.780389100313186646e-01 1.212589219212532043e-01 -2.896953821182250977e-01 1.160693261772394180e-02 9.546845406293869019e-02 2.095109373331069946e-01 2.342842519283294678e-03 1.559485048055648804e-01 2.751806080341339111e-01 -6.216912344098091125e-02 -1.795800775289535522e-01 -1.301792822778224945e-02 -1.932086944580078125e-01 2.838140130043029785e-01
9.181922674179077148e-02 -5.317175388336181641e-02 1.905512250959873199e-02 2.579502761363983154e-01 -3.783643245697021484e-02 -5.282090306282043457e-01 1.114477068185806274e-01 1.425986140966415405e-01 -4.985689371824264526e-02 1.494394689798355103e-01 1.154264435172080994e-01 -1.186283677816390991e-01 1.841706037521362305e-01 2.276001684367656708e-02 -2.516859769821166992e-01 1.593896448612213135e-01 -2.415236681699752808e-01 -8.262595534324645996e-02 -6.316085159778594971e-02 -4.200129210948944092e-02 1.607584655284881592e-01 -2.966268658638000488e-01 -1.950439512729644775e-01 1.981105804443359375e-01 -1.576672792434692383e-01 2.376519739627838135e-01 1.414213478565216064e-01 -1.816603243350982666e-01 5.245459731668233871e-03 -1.265932470560073853e-01 1.422282457351684570e-01 -2.434426732361316681e-02
-2.222125828266143799e-01 8.216299861669540405e-02 -2.384612709283828735e-02 8.284068852663040161e-02 -7.969197630882263184e-02 -3.085424751043319702e-02 -1.582808643579483032e-01 -4.213811457157135010e-02 3.597744703292846680e-01 2.928369939327239990e-01 -3.907912969589233398e-02 -2.015104144811630249e-02 -1.161737740039825439e-01 3.114749193191528320e-01 -2.020860314369201660e-01 2.469751387834548950e-01 -3.718616962432861328e-01 6.495026499032974243e-02 -1.453257054090499878e-01 -1.023038476705551147e-01 -8.820585161447525024e-02 -3.657365143299102783e-01 7.678508758544921875e-02 2.052222564816474915e-02 -2.380119264125823975e-01 2.350438088178634644e-01 5.929693579673767090e-02 1.582294702529907227e-03 8.661267906427383423e-02 -1.493624597787857056e-01 7.209932059049606323e-02 2.159367688000202179e-02
2.504016757011413574e-01 1.818110793828964233e-01 5.755348503589630127e-02 8.244412392377853394e-02 5.690960213541984558e-02 1.215847488492727280e-02 -2.036911249160766602e-01 -1.928515881299972534e-01 2.974825203418731689e-01 1.623068936169147491e-02 4.075898230075836182e-02 7.837339490652084351e-02 -1.065451279282569885e-01 -2.030459344387054443e-01 2.547700107097625732e-01 -9.714446961879730225e-03 -1.278807669878005981e-01 -1.080492660403251648e-01 -4.309285283088684082e-01 -1.305222362279891968e-01 2.033627331256866455e-01 -3.612858057022094727e-02 -1.853422373533248901e-01 2.085187435150146484e-01 -6.269188970327377319e-02 1.936886906623840332e-01 3.117336630821228027e-01 8.035068213939666748e-02 -2.482689172029495239e-01 -7.777902297675609589e-03 -2.401295863091945648e-02 1.982670873403549194e-01
1.751131117343902588e-01 7.949826866388320923e-02 -2.715014852583408356e-02 5.801336094737052917e-02 -4.844004753977060318e-03 -2.051604092121124268e-01 1.721534994430840015e-03 -1.168801784515380859e-01 7.367201149463653564e-02 -6.069921702146530151e-02 2.141431421041488647e-01 -1.080370098352432251e-01 -7.830416411161422729e-02 2.661338746547698975e-01 5.266881361603736877e-02 -1.763356178998947144e-01 -3.923919200897216797e-01 2.084271162748336792e-01 -3.944237232208251953e-01 -1.980139315128326416e-01 -1.856517642736434937e-01 1.453084349632263184e-01 -2.502163946628570557e-01 -7.732363790273666382e-02 -2.419477254152297974e-01 -2.231213822960853577e-02 1.027678847312927246e-01 -3.509570658206939697e-02 -2.336670011281967163e-01 -1.563090085983276367e-01 1.713402569293975830e-01 1.734512299299240112e-01
1.491312831640243530e-01 3.099474608898162842e-01 -9.057802706956863403e-02 1.115363463759422302e-01 2.322327941656112671e-01 -2.808493077754974365e-01 -9.067421406507492065e-02 -8.082146197557449341e-02 1.864705085754394531e-01 2.162294089794158936e-01 -9.172756969928741455e-02 2.541718482971191406e-01 1.155839040875434875e-01 -1.442301720380783081e-01 -2.153966277837753296e-01 -1.975773647427558899e-02 -3.316673934459686279e-01 1.962954401969909668e-01 -1.405771374702453613e-01 1.135545447468757629e-01 2.470881342887878418e-01 -1.987713016569614410e-02 8.321472443640232086e-03 1.765485703945159912e-01 -1.635104715824127197e-01 5.979990214109420776e-02 3.906001336872577667e-03 -7.942724972963333130e-02 -2.790510654449462891e-01 -2.848148345947265625e-02 2.960288524627685547e-01 3.415209427475929260e-02
1.155529245734214783e-01 -8.213655650615692139e-02 2.079811096191406250e-01 -1.714104712009429932e-01 2.008705884218215942e-01 -1.461409330368041992e-01 -2.485763281583786011e-01 -2.984911799430847168e-01 1.007796376943588257e-01 1.425316929817199707e-01 1.518755853176116943e-01 -3.083727657794952393e-01 6.062408164143562317e-02 -1.831463575363159180e-01 2.046382613480091095e-02 -9.418667852878570557e-02 -2.492302656173706055e-01 -6.764861196279525757e-02 -2.212963402271270752e-01 -2.527746260166168213e-01 1.164135634899139404e-01 8.881639689207077026e-02 -1.616794914007186890e-01 1.146491095423698425e-01 -6.112170964479446411e-02 5.307067558169364929e-02 2.820006012916564941e-01 -1.431555598974227905e-01 -2.730365395545959473e-01 6.064114719629287720e-02 -1.220099907368421555e-02 2.725819051265716553e-01
-2.688826024532318115e-01 2.381272166967391968e-01 -1.140649765729904175e-01 9.563241899013519287e-02 6.124628335237503052e-02 -8.729464560747146606e-02 -2.082216441631317139e-01 -8.143763244152069092e-02 2.882921993732452393e-01 -1.670496761798858643e-01 1.556336432695388794e-01 -2.532021701335906982e-02 3.276650607585906982e-01 4.801150038838386536e-02 6.406129337847232819e-03 -1.409798860549926758e-01 -1.673044413328170776e-01 -2.525019943714141846e-01 -1.638565808534622192e-01 8.855962753295898438e-02 -2.793021798133850098e-01 -1.643368899822235107e-01 -9.999764710664749146e-02 7.396106421947479248e-02 -1.229902077466249466e-02 1.473585963249206543e-01 2.454914897680282593e-01 -1.895368844270706177e-01 -3.001799583435058594e-01 -4.913106188178062439e-02 -1.974350661039352417e-01 1.597816348075866699e-01
7.656592130661010742e-02 2.060519456863403320e-01 7.245983928442001343e-02 -7.384142279624938965e-02 1.774967014789581299e-01 -2.670379877090454102e-01 -2.552802264690399170e-01 -2.211099863052368164e-02 1.104402095079421997e-01 1.298636645078659058e-01 -1.409691721200942993e-01 1.316865347325801849e-02 1.249836906790733337e-01 6.716747302561998367e-03 -1.048556268215179443e-01 -3.294704258441925049e-01 -2.568719685077667236e-01 -1.919803619384765625e-01 4.696040973067283630e-02 -1.033886596560478210e-01 1.267383694648742676e-01 -4.025722742080688477e-01 1.502349078655242920e-01 -7.635112106800079346e-02 -1.965488046407699585e-01 1.322991847991943359e-01 -2.890749648213386536e-02 -2.323937565088272095e-01 -3.228890299797058105e-01 -2.131555676460266113e-01 7.198657095432281494e-02 8.611715398728847504e-03
[truncated: 3,274,378 more chars]
